# Supplementary material for: Estimating the Contribution of Proteasomal Spliced Peptides to the HLA-I Ligandome*
Source: Mol Cell Proteomics. 2018 Sep 5;17(12):2347–57. doi: 10.1074/mcp.RA118.000877 (PMC6283289; doi:10.1074/mcp.RA118.000877)
Supplement: supplemental Table 1 [file 138326_2_supp_192540_pc4q2t.zip › Supplemental Data 1 PEAKS Fib_all_de_novo_candidates.txt]

3	4	20130504_EXQ3_MiBa_SA_Fib-1.raw	KQQHQRAEK	9	68	9	384.8803	3	0.02	1151.616	2.8	86 34 42 71 78 51 61 96 98	KQQHQRAEK	HCD
3	4	20130504_EXQ3_MiBa_SA_Fib-1.raw	KQQHGARAEK	10	62	10	384.8803	3	0.02	1151.616	2.8	84 31 41 74 44 49 51 54 95 98	KQQHGARAEK	HCD
3	4	20130504_EXQ3_MiBa_SA_Fib-1.raw	KQAGHGARAEK	11	59	11	384.8803	3	0.02	1151.616	2.8	92 30 31 37 78 44 46 51 56 95 98	KQAGHGARAEK	HCD
3	4	20130504_EXQ3_MiBa_SA_Fib-1.raw	KQGAHGARAEK	11	58	11	384.8803	3	0.02	1151.616	2.8	92 28 26 41 77 44 45 48 54 95 98	KQGAHGARAEK	HCD
3	4	20130504_EXQ3_MiBa_SA_Fib-1.raw	KAGQHGARAEK	11	50	11	384.8803	3	0.02	1151.616	2.8	85 19 17 28 64 34 35 38 44 93 97	KAGQHGARAEK	HCD
3	5	20130504_EXQ3_MiBa_SA_Fib-1.raw	AMKKDPVKK	9	98	9	348.8803	3	0.02	1043.6162	2.8	97 98 100 99 99 99 99 100 100	AMKKDPVKK	HCD
3	5	20130504_EXQ3_MiBa_SA_Fib-1.raw	AMKKDVPKK	9	85	9	348.8803	3	0.02	1043.6162	2.8	96 96 99 98 98 49 41 96 99	AMKKDVPKK	HCD
3	5	20130504_EXQ3_MiBa_SA_Fib-1.raw	MAKKDPVKK	9	80	9	348.8803	3	0.02	1043.6162	2.8	11 27 95 98 99 98 99 100 100	MAKKDPVKK	HCD
3	5	20130504_EXQ3_MiBa_SA_Fib-1.raw	AMKAATPVKK	10	73	10	348.8803	3	0.02	1043.6162	2.8	95 93 95 25 14 26 95 98 99 100	AMKAATPVKK	HCD
3	5	20130504_EXQ3_MiBa_SA_Fib-1.raw	AMKATAPVKK	10	71	10	348.8803	3	0.02	1043.6162	2.8	95 92 94 19 10 19 92 97 99 100	AMKATAPVKK	HCD
3	6	20130504_EXQ3_MiBa_SA_Fib-1.raw	KLLKPVKKK	9	98	9	361.2668	3	0.02	1080.7747	3.7	99 99 100 99 95 94 99 100 100	KLLKPVKKK	HCD
3	6	20130504_EXQ3_MiBa_SA_Fib-1.raw	KLLKVPKKK	9	84	9	361.2668	3	0.02	1080.7747	3.7	98 99 99 97 43 31 96 100 100	KLLKVPKKK	HCD
3	6	20130504_EXQ3_MiBa_SA_Fib-1.raw	KLLKPKVKK	9	80	9	361.2668	3	0.02	1080.7747	3.7	98 99 99 99 78 19 37 98 99	KLLKPKVKK	HCD
3	6	20130504_EXQ3_MiBa_SA_Fib-1.raw	KLLKKVPKK	9	79	9	361.2668	3	0.02	1080.7747	3.7	98 99 99 98 79 21 26 95 99	KLLKKVPKK	HCD
3	6	20130504_EXQ3_MiBa_SA_Fib-1.raw	KLLKKPVKK	9	79	9	361.2668	3	0.02	1080.7747	3.7	98 99 99 98 77 15 32 95 99	KLLKKPVKK	HCD
3	10	20130504_EXQ3_MiBa_SA_Fib-1.raw	KTVVALDVGKK	11	42	11	386.5805	3	0.03	1156.718	1.4	95 79 35 24 22 23 31 22 18 31 91	KTVVALDVGKK	HCD
3	10	20130504_EXQ3_MiBa_SA_Fib-1.raw	KTVAVLDVGKK	11	41	11	386.5805	3	0.03	1156.718	1.4	94 76 31 23 22 23 30 21 17 30 91	KTVAVLDVGKK	HCD
3	10	20130504_EXQ3_MiBa_SA_Fib-1.raw	KTVLGLDVGKK	11	41	11	386.5805	3	0.03	1156.718	1.4	94 77 33 26 17 21 27 19 16 29 90	KTVLGLDVGKK	HCD
3	10	20130504_EXQ3_MiBa_SA_Fib-1.raw	KTVGLLDVGKK	11	40	11	386.5805	3	0.03	1156.718	1.4	94 73 29 19 24 22 28 20 17 30 91	KTVGLLDVGKK	HCD
3	10	20130504_EXQ3_MiBa_SA_Fib-1.raw	KTVGLLGDVKK	11	40	11	386.5805	3	0.03	1156.718	1.4	94 73 29 19 26 23 17 27 18 29 91	KTVGLLGDVKK	HCD
3	12	20130504_EXQ3_MiBa_SA_Fib-1.raw	KMVKARQL	8	13	8	487.2999	2	0.04	972.5902	-5	19 7 14 13 12 9 9 26	KMVKARQL	HCD
3	12	20130504_EXQ3_MiBa_SA_Fib-1.raw	KMKVRAQL	8	13	8	487.2999	2	0.04	972.5902	-5	17 7 14 13 11 10 9 26	KMKVRAQL	HCD
3	12	20130504_EXQ3_MiBa_SA_Fib-1.raw	KMKVARQL	8	13	8	487.2999	2	0.04	972.5902	-5	16 7 14 13 11 9 9 26	KMKVARQL	HCD
3	12	20130504_EXQ3_MiBa_SA_Fib-1.raw	KMKVARAGL	9	12	9	487.2999	2	0.04	972.5902	-5	15 6 13 14 14 10 9 6 23	KMKVARAGL	HCD
3	12	20130504_EXQ3_MiBa_SA_Fib-1.raw	KMKVARGAL	9	11	9	487.2999	2	0.04	972.5902	-5	15 6 13 14 12 9 7 7 23	KMKVARGAL	HCD
3	15	20130504_EXQ3_MiBa_SA_Fib-1.raw	KGWLRHKNK	9	63	9	389.5696	3	0.05	1165.6831	3.3	88 24 28 28 35 93 95 87 97	KGWLRHKNK	HCD
3	15	20130504_EXQ3_MiBa_SA_Fib-1.raw	KGWRLHKNK	9	62	9	389.5696	3	0.05	1165.6831	3.3	88 26 25 17 33 92 94 87 97	KGWRLHKNK	HCD
3	15	20130504_EXQ3_MiBa_SA_Fib-1.raw	KGLRWHKNK	9	59	9	389.5696	3	0.05	1165.6831	3.3	88 23 20 13 24 89 94 87 97	KGLRWHKNK	HCD
3	15	20130504_EXQ3_MiBa_SA_Fib-1.raw	KGRLWHKNK	9	59	9	389.5696	3	0.05	1165.6831	3.3	87 24 17 16 23 87 93 87 97	KGRLWHKNK	HCD
3	15	20130504_EXQ3_MiBa_SA_Fib-1.raw	KGWLRHKGGK	10	52	10	389.5696	3	0.05	1165.6831	3.3	84 17 22 22 30 92 94 36 37 94	KGWLRHKGGK	HCD
3	16	20130504_EXQ3_MiBa_SA_Fib-1.raw	KSAEKALGK	9	98	9	311.192	3	0.05	930.5498	4.6	98 97 98 99 98 98 98 98 98	KSAEKALGK	HCD
3	16	20130504_EXQ3_MiBa_SA_Fib-1.raw	KASEKALGK	9	82	9	311.192	3	0.05	930.5498	4.6	91 28 36 97 97 97 98 97 98	KASEKALGK	HCD
3	16	20130504_EXQ3_MiBa_SA_Fib-1.raw	KSAEAKLGK	9	80	9	311.192	3	0.05	930.5498	4.6	97 94 95 95 31 30 91 94 97	KSAEAKLGK	HCD
3	16	20130504_EXQ3_MiBa_SA_Fib-1.raw	KSAEKAGLK	9	79	9	311.192	3	0.05	930.5498	4.6	97 96 97 99 97 91 21 28 91	KSAEKAGLK	HCD
3	16	20130504_EXQ3_MiBa_SA_Fib-1.raw	KSAEKLAGK	9	78	9	311.192	3	0.05	930.5498	4.6	97 95 97 98 92 32 25 78 93	KSAEKLAGK	HCD
3	18	20130504_EXQ3_MiBa_SA_Fib-1.raw	KAPSSPLSHTK	11	16	11	576.8174	2	0.06	1151.6299	-8.3	50 10 8 11 13 9 13 13 6 12 30	KAPSSPLSHTK	HCD
3	18	20130504_EXQ3_MiBa_SA_Fib-1.raw	KAPSPSLSTHK	11	15	11	576.8174	2	0.06	1151.6299	-8.3	50 10 9 11 10 12 13 13 12 6 30	KAPSPSLSTHK	HCD
3	18	20130504_EXQ3_MiBa_SA_Fib-1.raw	KAPSPSLSHTK	11	15	11	576.8174	2	0.06	1151.6299	-8.3	49 10 8 11 10 11 13 13 6 12 30	KAPSPSLSHTK	HCD
3	18	20130504_EXQ3_MiBa_SA_Fib-1.raw	KAPSPSVTHTK	11	15	11	576.8174	2	0.06	1151.6299	-8.3	49 10 8 11 9 11 12 13 6 12 30	KAPSPSVTHTK	HCD
3	18	20130504_EXQ3_MiBa_SA_Fib-1.raw	KAPSPSSLHTK	11	15	11	576.8174	2	0.06	1151.6299	-8.3	49 10 8 11 9 11 11 14 6 13 30	KAPSPSSLHTK	HCD
3	20	20130504_EXQ3_MiBa_SA_Fib-1.raw	AMKKDVPKK	9	67	9	522.8176	2	0.06	1043.6162	4.3	45 50 64 71 86 47 52 97 99	AMKKDVPKK	HCD
3	20	20130504_EXQ3_MiBa_SA_Fib-1.raw	AMKKDPVKK	9	67	9	522.8176	2	0.06	1043.6162	4.3	45 49 63 71 86 38 57 97 99	AMKKDPVKK	HCD
3	20	20130504_EXQ3_MiBa_SA_Fib-1.raw	VCKKDPVKK	9	58	9	522.8176	2	0.06	1043.6162	4.3	20 21 58 67 83 34 52 96 99	VCKKDPVKK	HCD
3	20	20130504_EXQ3_MiBa_SA_Fib-1.raw	MAKKDPVKK	9	58	9	522.8176	2	0.06	1043.6162	4.3	13 22 60 68 84 35 54 96 99	MAKKDPVKK	HCD
3	20	20130504_EXQ3_MiBa_SA_Fib-1.raw	CVKKDPVKK	9	58	9	522.8176	2	0.06	1043.6162	4.3	20 20 57 66 82 32 51 96 99	CVKKDPVKK	HCD
3	23	20130504_EXQ3_MiBa_SA_Fib-1.raw	EHLQTMGHGK	10	45	10	379.8572	3	0.07	1136.5396	8.9	45 17 37 24 20 14 68 57 79 94	EHLQTMGHGK	HCD
3	23	20130504_EXQ3_MiBa_SA_Fib-1.raw	EHLTQMGHGK	10	45	10	379.8572	3	0.07	1136.5396	8.9	45 16 38 24 20 14 67 57 79 94	EHLTQMGHGK	HCD
3	23	20130504_EXQ3_MiBa_SA_Fib-1.raw	EHLGATMGHGK	11	43	11	379.8572	3	0.07	1136.5396	8.9	43 17 39 23 23 22 16 68 56 77 94	EHLGATMGHGK	HCD
3	23	20130504_EXQ3_MiBa_SA_Fib-1.raw	EHLTAGMGHGK	11	43	11	379.8572	3	0.07	1136.5396	8.9	43 16 40 28 22 17 15 67 56 77 94	EHLTAGMGHGK	HCD
3	23	20130504_EXQ3_MiBa_SA_Fib-1.raw	EHLAGTMGHGK	11	41	11	379.8572	3	0.07	1136.5396	8.9	43 16 35 22 15 18 14 68 56 77 94	EHLAGTMGHGK	HCD
3	24	20130504_EXQ3_MiBa_SA_Fib-1.raw	KAPPGHKAP	9	20	9	451.7645	2	0.07	901.5134	1.2	62 19 17 17 16 8 13 11 22	KAPPGHKAP	HCD
3	24	20130504_EXQ3_MiBa_SA_Fib-1.raw	KAPPGAKHP	9	20	9	451.7645	2	0.07	901.5134	1.2	62 19 17 16 14 15 13 6 23	KAPPGAKHP	HCD
3	24	20130504_EXQ3_MiBa_SA_Fib-1.raw	KAPPGKAHP	9	19	9	451.7645	2	0.07	901.5134	1.2	61 19 16 15 14 14 13 5 22	KAPPGKAHP	HCD
3	24	20130504_EXQ3_MiBa_SA_Fib-1.raw	KAPPGAHKP	9	19	9	451.7645	2	0.07	901.5134	1.2	61 18 16 16 14 14 6 11 22	KAPPGAHKP	HCD
3	24	20130504_EXQ3_MiBa_SA_Fib-1.raw	KAPPGHAKP	9	19	9	451.7645	2	0.07	901.5134	1.2	61 18 16 15 14 7 12 11 22	KAPPGHAKP	HCD
3	28	20130504_EXQ3_MiBa_SA_Fib-1.raw	ATDKMGVPKK	10	70	10	358.8734	3	0.08	1073.5903	7.5	97 97 98 93 27 33 39 34 87 96	ATDKMGVPKK	HCD
3	28	20130504_EXQ3_MiBa_SA_Fib-1.raw	ATDKGMVPKK	10	68	10	358.8734	3	0.08	1073.5903	7.5	97 97 98 92 33 21 35 30 86 96	ATDKGMVPKK	HCD
3	28	20130504_EXQ3_MiBa_SA_Fib-1.raw	ATDKMGPVKK	10	67	10	358.8734	3	0.08	1073.5903	7.5	97 97 98 93 27 31 26 31 83 95	ATDKMGPVKK	HCD
3	28	20130504_EXQ3_MiBa_SA_Fib-1.raw	ATDKVMGPKK	10	63	10	358.8734	3	0.08	1073.5903	7.5	97 97 98 92 27 11 18 22 77 93	ATDKVMGPKK	HCD
3	28	20130504_EXQ3_MiBa_SA_Fib-1.raw	ATDKMVGPKK	10	62	10	358.8734	3	0.08	1073.5903	7.5	97 97 98 92 18 20 17 19 76 93	ATDKMVGPKK	HCD
3	29	20130504_EXQ3_MiBa_SA_Fib-1.raw	CLAKSRKPT	9	20	9	502.2883	2	0.09	1002.5644	-2.4	22 23 20 18 18 17 19 13 36	CLAKSRKPT	HCD
3	29	20130504_EXQ3_MiBa_SA_Fib-1.raw	CLAKSKRPT	9	20	9	502.2883	2	0.09	1002.5644	-2.4	21 23 20 18 17 19 17 13 35	CLAKSKRPT	HCD
3	29	20130504_EXQ3_MiBa_SA_Fib-1.raw	CLGKTKRPT	9	20	9	502.2883	2	0.09	1002.5644	-2.4	22 23 16 18 17 19 17 13 35	CLGKTKRPT	HCD
3	29	20130504_EXQ3_MiBa_SA_Fib-1.raw	CLAKSRKTP	9	20	9	502.2883	2	0.09	1002.5644	-2.4	21 23 20 18 17 17 19 16 29	CLAKSRKTP	HCD
3	29	20130504_EXQ3_MiBa_SA_Fib-1.raw	CLAKSKRTP	9	19	9	502.2883	2	0.09	1002.5644	-2.4	21 22 19 18 17 19 17 16 29	CLAKSKRTP	HCD
3	32	20130504_EXQ3_MiBa_SA_Fib-1.raw	KAGRPGVTK	9	74	9	305.192	3	0.09	912.5505	4.2	91 37 41 51 88 82 86 96 97	KAGRPGVTK	HCD
3	32	20130504_EXQ3_MiBa_SA_Fib-1.raw	KQRPGVTK	8	71	8	305.192	3	0.09	912.5505	4.2	72 22 32 84 81 86 96 97	KQRPGVTK	HCD
3	32	20130504_EXQ3_MiBa_SA_Fib-1.raw	KARGPGVTK	9	66	9	305.192	3	0.09	912.5505	4.2	88 24 22 27 83 79 84 95 97	KARGPGVTK	HCD
3	32	20130504_EXQ3_MiBa_SA_Fib-1.raw	KGARPGVTK	9	64	9	305.192	3	0.09	912.5505	4.2	80 13 21 31 82 78 83 95 96	KGARPGVTK	HCD
3	32	20130504_EXQ3_MiBa_SA_Fib-1.raw	KAGRPVGTK	9	51	9	305.192	3	0.09	912.5505	4.2	87 29 32 35 68 19 19 85 91	KAGRPVGTK	HCD
3	33	20130504_EXQ3_MiBa_SA_Fib-1.raw	KKKLLVPK	8	12	8	477.3499	2	0.1	952.6797	5.9	11 10 12 12 12 11 7 23	KKKLLVPK	HCD
3	33	20130504_EXQ3_MiBa_SA_Fib-1.raw	KKKLVLPK	8	12	8	477.3499	2	0.1	952.6797	5.9	11 10 12 12 10 12 7 23	KKKLVLPK	HCD
3	33	20130504_EXQ3_MiBa_SA_Fib-1.raw	KKKLPLVK	8	12	8	477.3499	2	0.1	952.6797	5.9	11 10 12 12 8 12 9 23	KKKLPLVK	HCD
3	33	20130504_EXQ3_MiBa_SA_Fib-1.raw	KKKLLPVK	8	12	8	477.3499	2	0.1	952.6797	5.9	11 10 12 12 12 8 9 23	KKKLLPVK	HCD
3	33	20130504_EXQ3_MiBa_SA_Fib-1.raw	KKKLPVLK	8	12	8	477.3499	2	0.1	952.6797	5.9	11 10 12 12 8 11 10 23	KKKLPVLK	HCD
3	34	20130504_EXQ3_MiBa_SA_Fib-1.raw	LSLKAFVVRP	10	39	10	377.2415	3	0.1	1128.7019	0.6	73 77 86 29 14 12 13 14 15 65	LSLKAFVVRP	HCD
3	34	20130504_EXQ3_MiBa_SA_Fib-1.raw	LSLKAFVRVP	10	39	10	377.2415	3	0.1	1128.7019	0.6	73 77 86 29 14 12 13 12 16 65	LSLKAFVRVP	HCD
3	34	20130504_EXQ3_MiBa_SA_Fib-1.raw	LSLKFAVRVP	10	39	10	377.2415	3	0.1	1128.7019	0.6	73 77 86 29 14 12 13 12 16 65	LSLKFAVRVP	HCD
3	34	20130504_EXQ3_MiBa_SA_Fib-1.raw	LSLKFGLRVP	10	38	10	377.2415	3	0.1	1128.7019	0.6	73 77 86 29 14 10 14 11 14 62	LSLKFGLRVP	HCD
3	34	20130504_EXQ3_MiBa_SA_Fib-1.raw	LSLKAVFRVP	10	38	10	377.2415	3	0.1	1128.7019	0.6	73 77 85 25 13 11 13 11 13 60	LSLKAVFRVP	HCD
3	38	20130504_EXQ3_MiBa_SA_Fib-1.raw	RVSKVAHPK	9	49	9	341.215	3	0.11	1020.6192	3.9	25 27 37 41 27 28 71 94 97	RVSKVAHPK	HCD
3	38	20130504_EXQ3_MiBa_SA_Fib-1.raw	RVSKLGHPK	9	49	9	341.215	3	0.11	1020.6192	3.9	25 27 38 41 30 24 71 95 97	RVSKLGHPK	HCD
3	38	20130504_EXQ3_MiBa_SA_Fib-1.raw	RVSKGLHPK	9	49	9	341.215	3	0.11	1020.6192	3.9	24 27 37 41 22 31 71 95 97	RVSKGLHPK	HCD
3	38	20130504_EXQ3_MiBa_SA_Fib-1.raw	RVSKAVHPK	9	49	9	341.215	3	0.11	1020.6192	3.9	24 27 37 41 27 27 70 94 97	RVSKAVHPK	HCD
3	38	20130504_EXQ3_MiBa_SA_Fib-1.raw	VRSKAVHPK	9	41	9	341.215	3	0.11	1020.6192	3.9	18 16 27 30 19 19 60 91 95	VRSKAVHPK	HCD
3	43	20130504_EXQ3_MiBa_SA_Fib-1.raw	KAAQGNNPSGVPY	13	9	13	434.8848	3	0.13	1301.6365	-3	12 9 10 10 8 10 10 8 11 8 8 6 19	KAAQGNNPSGVPY	HCD
3	43	20130504_EXQ3_MiBa_SA_Fib-1.raw	KAAQNGNPSGVPY	13	9	13	434.8848	3	0.13	1301.6365	-3	12 9 9 10 10 8 9 7 11 8 8 6 19	KAAQNGNPSGVPY	HCD
3	43	20130504_EXQ3_MiBa_SA_Fib-1.raw	KAAQNGNPSGPVY	13	9	13	434.8848	3	0.13	1301.6365	-3	12 9 9 10 10 8 9 7 10 8 6 7 19	KAAQNGNPSGPVY	HCD
3	43	20130504_EXQ3_MiBa_SA_Fib-1.raw	KAAQNGNPSGPYV	13	9	13	434.8848	3	0.13	1301.6365	-3	12 9 9 10 10 8 9 7 10 7 6 7 19	KAAQNGNPSGPYV	HCD
3	43	20130504_EXQ3_MiBa_SA_Fib-1.raw	KAAQNGNPSGVYP	13	9	13	434.8848	3	0.13	1301.6365	-3	12 9 9 10 10 8 9 7 11 8 8 7 15	KAAQNGNPSGVYP	HCD
3	45	20130504_EXQ3_MiBa_SA_Fib-1.raw	KLRGAQTGR	9	47	9	329.5347	3	0.13	985.5781	4.3	28 31 28 22 24 68 72 66 85	KLRGAQTGR	HCD
3	45	20130504_EXQ3_MiBa_SA_Fib-1.raw	KLRQGATGR	9	42	9	329.5347	3	0.13	985.5781	4.3	24 26 24 25 21 29 75 70 87	KLRQGATGR	HCD
3	45	20130504_EXQ3_MiBa_SA_Fib-1.raw	KLRGAGATGR	10	41	10	329.5347	3	0.13	985.5781	4.3	23 26 24 23 27 26 34 73 70 86	KLRGAGATGR	HCD
3	45	20130504_EXQ3_MiBa_SA_Fib-1.raw	RLKGAGATGR	10	41	10	329.5347	3	0.13	985.5781	4.3	20 26 26 23 27 26 34 73 70 86	RLKGAGATGR	HCD
3	45	20130504_EXQ3_MiBa_SA_Fib-1.raw	KLRAGGATGR	10	39	10	329.5347	3	0.13	985.5781	4.3	23 25 23 22 19 23 31 72 70 86	KLRAGGATGR	HCD
3	46	20130504_EXQ3_MiBa_SA_Fib-1.raw	CCMALLLLPPT	11	9	11	587.8079	2	0.13	1173.5959	4.6	9 10 6 11 12 10 10 10 6 6 19	CCMALLLLPPT	HCD
3	46	20130504_EXQ3_MiBa_SA_Fib-1.raw	CCMALLLPLPT	11	9	11	587.8079	2	0.13	1173.5959	4.6	9 10 6 11 12 10 10 7 9 6 19	CCMALLLPLPT	HCD
3	46	20130504_EXQ3_MiBa_SA_Fib-1.raw	CCMALLLLPTP	11	9	11	587.8079	2	0.13	1173.5959	4.6	9 10 6 11 12 10 10 10 6 7 15	CCMALLLLPTP	HCD
3	46	20130504_EXQ3_MiBa_SA_Fib-1.raw	CCMALLLLTPP	11	9	11	587.8079	2	0.13	1173.5959	4.6	9 10 6 11 12 10 10 10 7 6 15	CCMALLLLTPP	HCD
3	46	20130504_EXQ3_MiBa_SA_Fib-1.raw	CCMALLLPLTP	11	9	11	587.8079	2	0.13	1173.5959	4.6	9 10 6 11 12 10 10 7 8 7 15	CCMALLLPLTP	HCD
3	49	20130504_EXQ3_MiBa_SA_Fib-1.raw	KFVLPYVKK	9	42	9	374.5745	3	0.14	1120.7007	0.8	87 33 33 29 18 25 30 35 93	KFVLPYVKK	HCD
3	49	20130504_EXQ3_MiBa_SA_Fib-1.raw	KFVPYLKVK	9	41	9	374.5745	3	0.14	1120.7007	0.8	86 28 29 20 22 27 31 38 93	KFVPYLKVK	HCD
3	49	20130504_EXQ3_MiBa_SA_Fib-1.raw	KFVLPYKVK	9	41	9	374.5745	3	0.14	1120.7007	0.8	86 31 32 28 17 24 29 34 92	KFVLPYKVK	HCD
3	49	20130504_EXQ3_MiBa_SA_Fib-1.raw	KFVPLYKVK	9	40	9	374.5745	3	0.14	1120.7007	0.8	86 27 29 20 24 24 30 35 92	KFVPLYKVK	HCD
3	49	20130504_EXQ3_MiBa_SA_Fib-1.raw	KFVLYPKVK	9	40	9	374.5745	3	0.14	1120.7007	0.8	85 30 30 26 20 18 28 34 92	KFVLYPKVK	HCD
3	51	20130504_EXQ3_MiBa_SA_Fib-1.raw	ATNGKVLKK	9	77	9	320.2071	3	0.15	957.5971	2.4	91 88 87 34 38 82 86 91 96	ATNGKVLKK	HCD
3	51	20130504_EXQ3_MiBa_SA_Fib-1.raw	ATNKGVLKK	9	77	9	320.2071	3	0.15	957.5971	2.4	91 88 87 40 33 82 86 91 96	ATNKGVLKK	HCD
3	51	20130504_EXQ3_MiBa_SA_Fib-1.raw	ATGGGKVLKK	10	65	10	320.2071	3	0.15	957.5971	2.4	91 85 40 33 27 34 79 81 89 95	ATGGGKVLKK	HCD
3	51	20130504_EXQ3_MiBa_SA_Fib-1.raw	ATGGKGVLKK	10	64	10	320.2071	3	0.15	957.5971	2.4	91 85 38 31 32 29 78 79 89 95	ATGGKGVLKK	HCD
3	51	20130504_EXQ3_MiBa_SA_Fib-1.raw	ATNGKLVKK	9	57	9	320.2071	3	0.15	957.5971	2.4	87 84 82 25 25 23 24 78 91	ATNGKLVKK	HCD
3	53	20130504_EXQ3_MiBa_SA_Fib-1.raw	KAMQPRVS	8	12	8	458.7537	2	0.15	915.496	-3.5	16 10 6 11 9 11 11 25	KAMQPRVS	HCD
3	53	20130504_EXQ3_MiBa_SA_Fib-1.raw	KAQMPRSV	8	12	8	458.7537	2	0.15	915.496	-3.5	16 10 11 6 9 11 10 25	KAQMPRSV	HCD
3	53	20130504_EXQ3_MiBa_SA_Fib-1.raw	KAMQPRSV	8	12	8	458.7537	2	0.15	915.496	-3.5	16 10 6 11 9 11 10 25	KAMQPRSV	HCD
3	53	20130504_EXQ3_MiBa_SA_Fib-1.raw	KAMQRPVS	8	12	8	458.7537	2	0.15	915.496	-3.5	16 10 6 10 10 9 11 25	KAMQRPVS	HCD
3	53	20130504_EXQ3_MiBa_SA_Fib-1.raw	KAMQRPSV	8	12	8	458.7537	2	0.15	915.496	-3.5	16 10 6 10 10 9 11 25	KAMQRPSV	HCD
3	54	20130504_EXQ3_MiBa_SA_Fib-1.raw	KTCCVKALK	9	24	9	331.8584	3	0.16	992.5511	2.2	17 15 17 16 14 15 19 26 84	KTCCVKALK	HCD
3	54	20130504_EXQ3_MiBa_SA_Fib-1.raw	KTCCKVALK	9	24	9	331.8584	3	0.16	992.5511	2.2	17 15 17 16 14 15 19 25 84	KTCCKVALK	HCD
3	54	20130504_EXQ3_MiBa_SA_Fib-1.raw	KTCAMKALK	9	23	9	331.8584	3	0.16	992.5511	2.2	17 15 17 16 8 15 18 25 84	KTCAMKALK	HCD
3	54	20130504_EXQ3_MiBa_SA_Fib-1.raw	KTCAKMALK	9	23	9	331.8584	3	0.16	992.5511	2.2	17 15 17 16 14 8 16 22 83	KTCAKMALK	HCD
3	54	20130504_EXQ3_MiBa_SA_Fib-1.raw	KTCAKMLAK	9	23	9	331.8584	3	0.16	992.5511	2.2	17 15 17 16 14 8 18 19 83	KTCAKMLAK	HCD
3	55	20130504_EXQ3_MiBa_SA_Fib-1.raw	APQTGNLHNSV	11	10	11	569.2817	2	0.16	1136.5574	-7.5	9 7 10 10 9 11 17 5 9 9 22	APQTGNLHNSV	HCD
3	55	20130504_EXQ3_MiBa_SA_Fib-1.raw	APTQGNLHNSV	11	10	11	569.2817	2	0.16	1136.5574	-7.5	9 7 10 10 9 11 17 5 9 9 21	APTQGNLHNSV	HCD
3	55	20130504_EXQ3_MiBa_SA_Fib-1.raw	AQTPGNLHNVS	11	9	11	569.2817	2	0.16	1136.5574	-7.5	8 8 8 7 8 10 15 5 8 8 19	AQTPGNLHNVS	HCD
3	55	20130504_EXQ3_MiBa_SA_Fib-1.raw	AQPTGNLHNSV	11	9	11	569.2817	2	0.16	1136.5574	-7.5	8 8 7 9 8 10 15 5 8 8 19	AQPTGNLHNSV	HCD
3	55	20130504_EXQ3_MiBa_SA_Fib-1.raw	AQTPGNLHNSV	11	9	11	569.2817	2	0.16	1136.5574	-7.5	8 8 8 7 8 10 15 5 8 8 19	AQTPGNLHNSV	HCD
3	56	20130504_EXQ3_MiBa_SA_Fib-1.raw	KLSNLKGNK	9	24	9	334.5426	3	0.16	1000.6029	3.1	31 17 16 14 15 14 13 17 80	KLSNLKGNK	HCD
3	56	20130504_EXQ3_MiBa_SA_Fib-1.raw	KLSNKLGNK	9	24	9	334.5426	3	0.16	1000.6029	3.1	31 17 16 14 13 16 13 17 80	KLSNKLGNK	HCD
3	56	20130504_EXQ3_MiBa_SA_Fib-1.raw	KLSNKLNGK	9	23	9	334.5426	3	0.16	1000.6029	3.1	31 17 16 14 13 15 14 15 80	KLSNKLNGK	HCD
3	56	20130504_EXQ3_MiBa_SA_Fib-1.raw	KLNSKLGNK	9	23	9	334.5426	3	0.16	1000.6029	3.1	30 16 13 13 13 17 13 17 80	KLNSKLGNK	HCD
3	56	20130504_EXQ3_MiBa_SA_Fib-1.raw	KLSGGKLGNK	10	21	10	334.5426	3	0.16	1000.6029	3.1	30 16 13 10 9 12 16 11 16 79	KLSGGKLGNK	HCD
3	57	20130504_EXQ3_MiBa_SA_Fib-1.raw	KDHSGAAHRA	10	13	10	525.2679	2	0.16	1048.5161	4.9	14 15 5 11 11 19 17 5 9 27	KDHSGAAHRA	HCD
3	57	20130504_EXQ3_MiBa_SA_Fib-1.raw	KDGSHAAHRA	10	13	10	525.2679	2	0.16	1048.5161	4.9	13 15 9 11 7 19 17 5 9 27	KDGSHAAHRA	HCD
3	57	20130504_EXQ3_MiBa_SA_Fib-1.raw	KDHGSAAHRA	10	13	10	525.2679	2	0.16	1048.5161	4.9	13 15 5 9 13 18 17 5 9 27	KDHGSAAHRA	HCD
3	57	20130504_EXQ3_MiBa_SA_Fib-1.raw	KDGHSAAHRA	10	13	10	525.2679	2	0.16	1048.5161	4.9	13 14 9 5 13 18 16 5 9 26	KDGHSAAHRA	HCD
3	57	20130504_EXQ3_MiBa_SA_Fib-1.raw	KDGHSAARHA	10	12	10	525.2679	2	0.16	1048.5161	4.9	13 14 9 5 13 18 16 10 5 26	KDGHSAARHA	HCD
3	60	20130504_EXQ3_MiBa_SA_Fib-1.raw	PGAKPTAAHK	10	26	10	326.5201	3	0.17	976.5453	-7.2	13 15 22 53 12 15 15 15 13 89	PGAKPTAAHK	HCD
3	60	20130504_EXQ3_MiBa_SA_Fib-1.raw	GPAKTPAAHK	10	25	10	326.5201	3	0.17	976.5453	-7.2	13 13 20 51 15 12 16 17 13 88	GPAKTPAAHK	HCD
3	60	20130504_EXQ3_MiBa_SA_Fib-1.raw	GPAKPTHAAK	10	25	10	326.5201	3	0.17	976.5453	-7.2	12 12 19 49 10 13 7 15 26 87	GPAKPTHAAK	HCD
3	60	20130504_EXQ3_MiBa_SA_Fib-1.raw	GPAKPTAHAK	10	24	10	326.5201	3	0.17	976.5453	-7.2	12 12 19 48 10 13 14 8 26 87	GPAKPTAHAK	HCD
3	60	20130504_EXQ3_MiBa_SA_Fib-1.raw	GPAKPTAAHK	10	23	10	326.5201	3	0.17	976.5453	-7.2	12 12 19 49 10 13 13 13 11 87	GPAKPTAAHK	HCD
3	64	20130504_EXQ3_MiBa_SA_Fib-1.raw	KMVPKPTRY	9	17	9	373.8847	3	0.19	1118.627	4.8	19 7 14 11 13 10 13 11 62	KMVPKPTRY	HCD
3	64	20130504_EXQ3_MiBa_SA_Fib-1.raw	KMPVPKTRY	9	17	9	373.8847	3	0.19	1118.627	4.8	17 7 11 14 10 13 13 12 63	KMPVPKTRY	HCD
3	64	20130504_EXQ3_MiBa_SA_Fib-1.raw	KMPVPTKRY	9	17	9	373.8847	3	0.19	1118.627	4.8	17 7 11 14 10 13 13 11 63	KMPVPTKRY	HCD
3	64	20130504_EXQ3_MiBa_SA_Fib-1.raw	KMPVKPTRY	9	17	9	373.8847	3	0.19	1118.627	4.8	17 7 11 14 13 10 13 11 62	KMPVKPTRY	HCD
3	64	20130504_EXQ3_MiBa_SA_Fib-1.raw	KMPVKRTPY	9	17	9	373.8847	3	0.19	1118.627	4.8	17 7 11 14 13 12 13 10 62	KMPVKRTPY	HCD
3	65	20130504_EXQ3_MiBa_SA_Fib-1.raw	KATMPVVENC	10	22	10	364.5095	3	0.19	1090.5151	-7.8	29 18 17 9 11 15 19 60 16 34	KATMPVVENC	HCD
3	65	20130504_EXQ3_MiBa_SA_Fib-1.raw	KAMTVPVENC	10	22	10	364.5095	3	0.19	1090.5151	-7.8	30 17 8 14 13 12 20 61 16 34	KAMTVPVENC	HCD
3	65	20130504_EXQ3_MiBa_SA_Fib-1.raw	KAMTPVVENC	10	22	10	364.5095	3	0.19	1090.5151	-7.8	30 18 9 15 11 15 19 60 15 34	KAMTPVVENC	HCD
3	65	20130504_EXQ3_MiBa_SA_Fib-1.raw	KAMTVVPENC	10	22	10	364.5095	3	0.19	1090.5151	-7.8	30 17 8 13 13 15 15 63 15 30	KAMTVVPENC	HCD
3	65	20130504_EXQ3_MiBa_SA_Fib-1.raw	KAMTPVVEGGC	11	19	11	364.5095	3	0.19	1090.5151	-7.8	29 17 9 14 11 14 17 58 9 9 29	KAMTPVVEGGC	HCD
3	66	20130504_EXQ3_MiBa_SA_Fib-1.raw	KADLTGSK	8	22	8	410.2329	2	0.19	818.4498	1.9	17 12 19 13 12 10 18 78	KADLTGSK	HCD
3	66	20130504_EXQ3_MiBa_SA_Fib-1.raw	KPTTTSGK	8	21	8	410.2329	2	0.19	818.4498	1.9	18 9 13 12 13 14 15 78	KPTTTSGK	HCD
3	66	20130504_EXQ3_MiBa_SA_Fib-1.raw	KPTTTGSK	8	21	8	410.2329	2	0.19	818.4498	1.9	18 9 13 12 12 11 18 78	KPTTTGSK	HCD
3	66	20130504_EXQ3_MiBa_SA_Fib-1.raw	KTPTTGSK	8	20	8	410.2329	2	0.19	818.4498	1.9	17 11 9 11 11 11 18 78	KTPTTGSK	HCD
3	66	20130504_EXQ3_MiBa_SA_Fib-1.raw	KTTPTGSK	8	20	8	410.2329	2	0.19	818.4498	1.9	17 11 12 8 11 11 18 78	KTTPTGSK	HCD
3	67	20130504_EXQ3_MiBa_SA_Fib-1.raw	KPVNARKT	8	15	8	457.2856	2	0.2	912.5505	6.7	17 11 14 11 10 11 16 35	KPVNARKT	HCD
3	67	20130504_EXQ3_MiBa_SA_Fib-1.raw	KPVANRKT	8	14	8	457.2856	2	0.2	912.5505	6.7	17 11 15 11 10 10 13 30	KPVANRKT	HCD
3	67	20130504_EXQ3_MiBa_SA_Fib-1.raw	KPVARNKT	8	14	8	457.2856	2	0.2	912.5505	6.7	17 11 15 11 9 12 13 30	KPVARNKT	HCD
3	67	20130504_EXQ3_MiBa_SA_Fib-1.raw	KPVGRQKT	8	14	8	457.2856	2	0.2	912.5505	6.7	17 11 15 9 9 11 12 29	KPVGRQKT	HCD
3	67	20130504_EXQ3_MiBa_SA_Fib-1.raw	KPVGQRKT	8	14	8	457.2856	2	0.2	912.5505	6.7	17 11 15 9 10 10 12 29	KPVGQRKT	HCD
3	69	20130504_EXQ3_MiBa_SA_Fib-1.raw	KLKLKKKPV	9	15	9	541.3975	2	0.2	1080.7747	5.4	18 19 16 18 16 14 11 7 23	KLKLKKKPV	HCD
3	69	20130504_EXQ3_MiBa_SA_Fib-1.raw	KLKLKKPKV	9	15	9	541.3975	2	0.2	1080.7747	5.4	18 19 17 18 14 13 9 10 24	KLKLKKPKV	HCD
3	69	20130504_EXQ3_MiBa_SA_Fib-1.raw	KLKLKKVKP	9	15	9	541.3975	2	0.2	1080.7747	5.4	18 19 17 18 14 13 11 10 19	KLKLKKVKP	HCD
3	69	20130504_EXQ3_MiBa_SA_Fib-1.raw	KLKLKKKVP	9	15	9	541.3975	2	0.2	1080.7747	5.4	18 18 16 18 16 14 11 9 19	KLKLKKKVP	HCD
3	69	20130504_EXQ3_MiBa_SA_Fib-1.raw	KLKLKPKKV	9	15	9	541.3975	2	0.2	1080.7747	5.4	18 19 16 18 14 10 11 9 24	KLKLKPKKV	HCD
3	71	20130504_EXQ3_MiBa_SA_Fib-1.raw	KVAPHTKTKG	10	14	10	533.8251	2	0.21	1065.6294	5.8	35 13 12 9 6 15 13 10 9 18	KVAPHTKTKG	HCD
3	71	20130504_EXQ3_MiBa_SA_Fib-1.raw	KVAPHTKTGK	10	14	10	533.8251	2	0.21	1065.6294	5.8	35 13 12 9 6 15 12 9 7 22	KVAPHTKTGK	HCD
3	71	20130504_EXQ3_MiBa_SA_Fib-1.raw	KVAPHTTKKG	10	13	10	533.8251	2	0.21	1065.6294	5.8	35 13 12 9 6 16 13 9 9 18	KVAPHTTKKG	HCD
3	71	20130504_EXQ3_MiBa_SA_Fib-1.raw	KVAPHTTKGK	10	13	10	533.8251	2	0.21	1065.6294	5.8	35 13 12 9 6 15 11 9 7 21	KVAPHTTKGK	HCD
3	71	20130504_EXQ3_MiBa_SA_Fib-1.raw	KVPAHTKTKG	10	13	10	533.8251	2	0.21	1065.6294	5.8	34 12 9 11 6 15 12 9 9 17	KVPAHTKTKG	HCD
3	72	20130504_EXQ3_MiBa_SA_Fib-1.raw	QKKYENVSV	9	13	9	547.7958	2	0.21	1093.5767	0.4	12 11 12 13 19 11 11 10 25	QKKYENVSV	HCD
3	72	20130504_EXQ3_MiBa_SA_Fib-1.raw	QKKYENVVS	9	13	9	547.7958	2	0.21	1093.5767	0.4	12 11 12 12 19 11 11 10 24	QKKYENVVS	HCD
3	72	20130504_EXQ3_MiBa_SA_Fib-1.raw	QKKYEGRSV	9	13	9	547.7958	2	0.21	1093.5879	-9.8	11 11 12 12 19 9 10 10 25	QKKYEGRSV	HCD
3	72	20130504_EXQ3_MiBa_SA_Fib-1.raw	QKKYEGRVS	9	13	9	547.7958	2	0.21	1093.5879	-9.8	11 11 12 12 19 9 10 10 25	QKKYEGRVS	HCD
3	72	20130504_EXQ3_MiBa_SA_Fib-1.raw	QKKYERGSV	9	13	9	547.7958	2	0.21	1093.5879	-9.8	11 11 12 12 19 10 9 10 25	QKKYERGSV	HCD
3	76	20130504_EXQ3_MiBa_SA_Fib-1.raw	KLLLPAAFTR	10	11	10	565.3581	2	0.22	1128.7019	-0.2	9 10 12 16 12 15 11 8 8 18	KLLLPAAFTR	HCD
3	76	20130504_EXQ3_MiBa_SA_Fib-1.raw	KLLLPAAFRT	10	11	10	565.3581	2	0.22	1128.7019	-0.2	9 10 12 16 12 15 11 8 7 20	KLLLPAAFRT	HCD
3	76	20130504_EXQ3_MiBa_SA_Fib-1.raw	KLLLPAARTF	10	11	10	565.3581	2	0.22	1128.7019	-0.2	9 10 12 16 11 12 10 7 8 20	KLLLPAARTF	HCD
3	76	20130504_EXQ3_MiBa_SA_Fib-1.raw	KLLLPAARFT	10	11	10	565.3581	2	0.22	1128.7019	-0.2	9 10 12 16 11 12 10 7 8 20	KLLLPAARFT	HCD
3	76	20130504_EXQ3_MiBa_SA_Fib-1.raw	KLLLPAATFR	10	10	10	565.3581	2	0.22	1128.7019	-0.2	9 10 12 16 10 10 8 7 8 18	KLLLPAATFR	HCD
3	78	20130504_EXQ3_MiBa_SA_Fib-1.raw	KTRRLSGHTK	10	23	10	395.2423	3	0.23	1182.6946	8.9	20 17 17 14 14 14 18 10 23 85	KTRRLSGHTK	HCD
3	78	20130504_EXQ3_MiBa_SA_Fib-1.raw	KTRRSLGHTK	10	22	10	395.2423	3	0.23	1182.6946	8.9	20 17 16 13 12 16 18 9 23 85	KTRRSLGHTK	HCD
3	78	20130504_EXQ3_MiBa_SA_Fib-1.raw	KTRSRLGHTK	10	22	10	395.2423	3	0.23	1182.6946	8.9	20 14 14 14 12 16 18 9 23 85	KTRSRLGHTK	HCD
3	78	20130504_EXQ3_MiBa_SA_Fib-1.raw	KTRSLRGHTK	10	22	10	395.2423	3	0.23	1182.6946	8.9	20 14 13 14 15 13 18 9 23 85	KTRSLRGHTK	HCD
3	78	20130504_EXQ3_MiBa_SA_Fib-1.raw	KTRSLRGTHK	10	22	10	395.2423	3	0.23	1182.6946	8.9	19 14 13 14 14 13 18 18 12 85	KTRSLRGTHK	HCD
3	83	20130504_EXQ3_MiBa_SA_Fib-1.raw	DHEYTLWK	8	14	8	546.2617	2	0.24	1090.5083	0.4	19 6 20 12 10 11 10 29	DHEYTLWK	HCD
3	83	20130504_EXQ3_MiBa_SA_Fib-1.raw	DHEYTWLK	8	14	8	546.2617	2	0.24	1090.5083	0.4	19 6 20 11 10 10 11 29	DHEYTWLK	HCD
3	83	20130504_EXQ3_MiBa_SA_Fib-1.raw	DHEYLTWK	8	14	8	546.2617	2	0.24	1090.5083	0.4	19 6 20 11 12 10 10 29	DHEYLTWK	HCD
3	83	20130504_EXQ3_MiBa_SA_Fib-1.raw	DHEYLWTK	8	14	8	546.2617	2	0.24	1090.5083	0.4	18 6 19 11 11 10 10 28	DHEYLWTK	HCD
3	83	20130504_EXQ3_MiBa_SA_Fib-1.raw	DHEYWLTK	8	13	8	546.2617	2	0.24	1090.5083	0.4	17 5 18 10 10 11 9 27	DHEYWLTK	HCD
3	84	20130504_EXQ3_MiBa_SA_Fib-1.raw	RLDYNQTFK	9	25	9	395.543	3	0.24	1183.5986	7.1	13 16 23 17 15 16 18 21 89	RLDYNQTFK	HCD
3	84	20130504_EXQ3_MiBa_SA_Fib-1.raw	RDLYNQTFK	9	25	9	395.543	3	0.24	1183.5986	7.1	13 20 17 17 15 16 18 21 89	RDLYNQTFK	HCD
3	84	20130504_EXQ3_MiBa_SA_Fib-1.raw	REVYNQTFK	9	25	9	395.543	3	0.24	1183.5986	7.1	13 21 15 17 15 16 18 21 89	REVYNQTFK	HCD
3	84	20130504_EXQ3_MiBa_SA_Fib-1.raw	KQQYQNTFK	9	24	9	395.543	3	0.24	1183.5986	7.1	15 14 16 17 15 16 19 22 89	KQQYQNTFK	HCD
3	84	20130504_EXQ3_MiBa_SA_Fib-1.raw	KQQYNQTFK	9	24	9	395.543	3	0.24	1183.5986	7.1	15 14 16 17 15 16 18 21 89	KQQYNQTFK	HCD
3	85	20130504_EXQ3_MiBa_SA_Fib-1.raw	KKAKTSASQQK	11	20	11	402.2357	3	0.25	1203.6936	-7	18 14 14 14 16 15 13 14 13 16 76	KKAKTSASQQK	HCD
3	85	20130504_EXQ3_MiBa_SA_Fib-1.raw	KAKKTSASQQK	11	20	11	402.2357	3	0.25	1203.6936	-7	17 13 14 15 17 15 13 14 13 16 76	KAKKTSASQQK	HCD
3	85	20130504_EXQ3_MiBa_SA_Fib-1.raw	KKATKSASQQK	11	19	11	402.2357	3	0.25	1203.6936	-7	17 13 14 14 15 14 13 14 13 16 76	KKATKSASQQK	HCD
3	85	20130504_EXQ3_MiBa_SA_Fib-1.raw	KKKATSASQQK	11	18	11	402.2357	3	0.25	1203.6936	-7	12 11 13 14 15 14 13 14 12 15 76	KKKATSASQQK	HCD
3	85	20130504_EXQ3_MiBa_SA_Fib-1.raw	KKKATSGTQQK	11	18	11	402.2357	3	0.25	1203.6936	-7	12 12 13 14 15 14 11 13 12 15 74	KKKATSGTQQK	HCD
3	87	20130504_EXQ3_MiBa_SA_Fib-1.raw	KAHACRFK	8	19	8	480.7608	2	0.25	959.5123	-5.5	18 14 7 12 12 11 13 67	KAHACRFK	HCD
3	87	20130504_EXQ3_MiBa_SA_Fib-1.raw	KAHACFRK	8	19	8	480.7608	2	0.25	959.5123	-5.5	18 14 7 12 12 12 12 67	KAHACFRK	HCD
3	87	20130504_EXQ3_MiBa_SA_Fib-1.raw	KAHAFCRK	8	19	8	480.7608	2	0.25	959.5123	-5.5	18 14 7 12 12 12 12 67	KAHAFCRK	HCD
3	91	20130504_EXQ3_MiBa_SA_Fib-1.raw	EHCCCFMAKELLLGCDYVF	19	7	19	1112.4797	2	0.27	2222.9331	5.3	13 5 13 10 7 6 3 6 6 9 6 8 10 5 5 8 6 6 16	EHCCCFMAKELLLGCDYVF	HCD
3	91	20130504_EXQ3_MiBa_SA_Fib-1.raw	EHCCCFMAKLLELCDGYVF	19	7	19	1112.4797	2	0.27	2222.9331	5.3	13 5 13 10 7 6 4 7 7 7 7 10 7 6 8 4 5 6 15	EHCCCFMAKLLELCDGYVF	HCD
3	91	20130504_EXQ3_MiBa_SA_Fib-1.raw	EHCCCFMAKLLELDCGYVF	19	7	19	1112.4797	2	0.27	2222.9331	5.3	13 4 13 9 7 6 3 7 7 7 7 9 6 9 5 4 6 6 15	EHCCCFMAKLLELDCGYVF	HCD
3	91	20130504_EXQ3_MiBa_SA_Fib-1.raw	EHCCCFMAKLELLGCDYVF	19	7	19	1112.4797	2	0.27	2222.9331	5.3	13 4 13 9 7 6 3 6 6 6 9 7 7 5 5 8 6 6 16	EHCCCFMAKLELLGCDYVF	HCD
3	91	20130504_EXQ3_MiBa_SA_Fib-1.raw	EHCCCFMAKLLELCGDYVF	19	7	19	1112.4797	2	0.27	2222.9331	5.3	13 4 13 9 7 6 3 6 6 6 6 9 6 5 4 8 5 6 16	EHCCCFMAKLLELCGDYVF	HCD
3	92	20130504_EXQ3_MiBa_SA_Fib-1.raw	KSSVQVVGK	9	50	9	466.2843	2	0.27	930.5498	4.5	89 69 29 26 25 25 28 73 93	KSSVQVVGK	HCD
3	92	20130504_EXQ3_MiBa_SA_Fib-1.raw	KSVSQVVGK	9	50	9	466.2843	2	0.27	930.5498	4.5	89 68 28 25 24 24 27 73 93	KSVSQVVGK	HCD
3	92	20130504_EXQ3_MiBa_SA_Fib-1.raw	KSSVKTPGK	9	49	9	466.2843	2	0.27	930.5498	4.5	90 71 30 25 22 22 20 72 93	KSSVKTPGK	HCD
3	92	20130504_EXQ3_MiBa_SA_Fib-1.raw	KSSVKPTGK	9	47	9	466.2843	2	0.27	930.5498	4.5	89 69 28 23 20 15 23 69 92	KSSVKPTGK	HCD
3	92	20130504_EXQ3_MiBa_SA_Fib-1.raw	KSSVAGVVGK	10	46	10	466.2843	2	0.27	930.5498	4.5	89 69 29 25 20 18 23 26 73 93	KSSVAGVVGK	HCD
3	98	20130504_EXQ3_MiBa_SA_Fib-1.raw	EHLQASRSSK	10	11	10	571.7988	2	0.29	1141.584	-0.8	15 5 12 10 9 9 9 10 9 22	EHLQASRSSK	HCD
3	98	20130504_EXQ3_MiBa_SA_Fib-1.raw	EHLQARSSSK	10	10	10	571.7988	2	0.29	1141.584	-0.8	15 5 12 10 9 8 10 9 9 22	EHLQARSSSK	HCD
3	98	20130504_EXQ3_MiBa_SA_Fib-1.raw	EHLQRASSSK	10	10	10	571.7988	2	0.29	1141.584	-0.8	15 4 11 10 8 9 10 9 8 21	EHLQRASSSK	HCD
3	98	20130504_EXQ3_MiBa_SA_Fib-1.raw	EHLQRSASKS	10	10	10	571.7988	2	0.29	1141.584	-0.8	15 4 11 10 8 9 9 9 8 21	EHLQRSASKS	HCD
3	98	20130504_EXQ3_MiBa_SA_Fib-1.raw	EHLQRSAKSS	10	10	10	571.7988	2	0.29	1141.584	-0.8	15 4 11 10 8 9 9 8 8 21	EHLQRSAKSS	HCD
3	99	20130504_EXQ3_MiBa_SA_Fib-1.raw	KTLQLAAPK	9	24	9	323.8727	3	0.3	968.6018	-5.9	20 15 18 16 18 17 17 14 79	KTLQLAAPK	HCD
3	99	20130504_EXQ3_MiBa_SA_Fib-1.raw	KTLQLAPAK	9	24	9	323.8727	3	0.3	968.6018	-5.9	20 15 18 16 18 17 14 19 79	KTLQLAPAK	HCD
3	99	20130504_EXQ3_MiBa_SA_Fib-1.raw	KTQLLAAPK	9	23	9	323.8727	3	0.3	968.6018	-5.9	19 15 15 17 18 17 17 14 79	KTQLLAAPK	HCD
3	99	20130504_EXQ3_MiBa_SA_Fib-1.raw	KTLLQAAPK	9	22	9	323.8727	3	0.3	968.6018	-5.9	20 15 17 16 14 15 16 14 79	KTLLQAAPK	HCD
3	99	20130504_EXQ3_MiBa_SA_Fib-1.raw	KTLQLPAAK	9	22	9	323.8727	3	0.3	968.6018	-5.9	19 14 17 15 16 11 16 17 78	KTLQLPAAK	HCD
3	106	20130504_EXQ3_MiBa_SA_Fib-1.raw	KAMQASLNK	9	30	9	330.8498	3	0.32	989.5328	-5.4	25 17 11 18 16 16 21 63 89	KAMQASLNK	HCD
3	106	20130504_EXQ3_MiBa_SA_Fib-1.raw	KAMQGTLNK	9	30	9	330.8498	3	0.32	989.5328	-5.4	24 17 11 18 14 16 21 65 90	KAMQGTLNK	HCD
3	106	20130504_EXQ3_MiBa_SA_Fib-1.raw	KAMQLASNK	9	30	9	330.8498	3	0.32	989.5328	-5.4	25 17 11 19 19 16 18 62 89	KAMQLASNK	HCD
3	106	20130504_EXQ3_MiBa_SA_Fib-1.raw	KAMQLSANK	9	30	9	330.8498	3	0.32	989.5328	-5.4	24 17 11 19 18 16 18 62 89	KAMQLSANK	HCD
3	106	20130504_EXQ3_MiBa_SA_Fib-1.raw	KAMQLGTNK	9	30	9	330.8498	3	0.32	989.5328	-5.4	25 17 11 19 18 14 18 62 89	KAMQLGTNK	HCD
3	107	20130504_EXQ3_MiBa_SA_Fib-1.raw	KACENGRKSV	10	11	10	546.2842	2	0.32	1090.5552	-1.1	13 9 10 15 10 9 9 9 10 24	KACENGRKSV	HCD
3	107	20130504_EXQ3_MiBa_SA_Fib-1.raw	KACENGKRSV	10	11	10	546.2842	2	0.32	1090.5552	-1.1	12 9 10 15 9 8 10 8 10 24	KACENGKRSV	HCD
3	107	20130504_EXQ3_MiBa_SA_Fib-1.raw	KACENKGRVS	10	11	10	546.2842	2	0.32	1090.5552	-1.1	12 9 10 15 9 10 8 8 9 22	KACENKGRVS	HCD
3	107	20130504_EXQ3_MiBa_SA_Fib-1.raw	KACENKGRSV	10	11	10	546.2842	2	0.32	1090.5552	-1.1	12 9 10 15 9 10 8 8 9 22	KACENKGRSV	HCD
3	107	20130504_EXQ3_MiBa_SA_Fib-1.raw	KACDQKRGSV	10	11	10	546.2842	2	0.32	1090.5552	-1.1	13 9 10 14 9 10 9 7 9 22	KACDQKRGSV	HCD
3	110	20130504_EXQ3_MiBa_SA_Fib-1.raw	EHLRAFFSK	9	28	9	378.876	3	0.34	1133.5981	7	26 9 23 14 14 18 24 39 92	EHLRAFFSK	HCD
3	110	20130504_EXQ3_MiBa_SA_Fib-1.raw	HELARFFSK	9	28	9	378.876	3	0.34	1133.5981	7	9 27 24 17 13 16 21 37 92	HELARFFSK	HCD
3	110	20130504_EXQ3_MiBa_SA_Fib-1.raw	EHLARFFSK	9	28	9	378.876	3	0.34	1133.5981	7	26 9 23 15 12 16 21 37 92	EHLARFFSK	HCD
3	110	20130504_EXQ3_MiBa_SA_Fib-1.raw	EHLFRAFSK	9	26	9	378.876	3	0.34	1133.5981	7	28 11 26 14 9 10 16 34 91	EHLFRAFSK	HCD
3	110	20130504_EXQ3_MiBa_SA_Fib-1.raw	EHLFARFSK	9	26	9	378.876	3	0.34	1133.5981	7	28 11 26 14 10 9 16 32 90	EHLFARFSK	HCD
3	115	20130504_EXQ3_MiBa_SA_Fib-1.raw	KGYYPPLSV	9	13	9	512.2783	2	0.36	1022.5436	-1.5	15 8 11 12 12 11 15 11 26	KGYYPPLSV	HCD
3	115	20130504_EXQ3_MiBa_SA_Fib-1.raw	KGYYLPPVS	9	13	9	512.2783	2	0.36	1022.5436	-1.5	14 8 10 11 15 10 11 12 27	KGYYLPPVS	HCD
3	115	20130504_EXQ3_MiBa_SA_Fib-1.raw	KGYYLPPSV	9	13	9	512.2783	2	0.36	1022.5436	-1.5	14 8 10 11 15 10 11 12 27	KGYYLPPSV	HCD
3	115	20130504_EXQ3_MiBa_SA_Fib-1.raw	KYGYLPPSV	9	13	9	512.2783	2	0.36	1022.5436	-1.5	14 9 8 11 15 10 11 12 27	KYGYLPPSV	HCD
3	115	20130504_EXQ3_MiBa_SA_Fib-1.raw	KGYYPLPSV	9	12	9	512.2783	2	0.36	1022.5436	-1.5	14 8 10 12 11 15 10 11 25	KGYYPLPSV	HCD
3	117	20130504_EXQ3_MiBa_SA_Fib-1.raw	KQQHQRAEK	9	71	9	384.8801	3	0.36	1151.616	2.2	90 34 46 72 84 54 69 98 98	KQQHQRAEK	HCD
3	117	20130504_EXQ3_MiBa_SA_Fib-1.raw	KQQHGARAEK	10	67	10	384.8801	3	0.36	1151.616	2.2	87 32 46 75 53 57 61 70 97 98	KQQHGARAEK	HCD
3	117	20130504_EXQ3_MiBa_SA_Fib-1.raw	KQAGHGARAEK	11	64	11	384.8801	3	0.36	1151.616	2.2	93 30 30 40 77 52 55 62 72 97 98	KQAGHGARAEK	HCD
3	117	20130504_EXQ3_MiBa_SA_Fib-1.raw	KAQGHGARAEK	11	61	11	384.8801	3	0.36	1151.616	2.2	92 26 26 33 71 48 53 60 71 97 98	KAQGHGARAEK	HCD
3	117	20130504_EXQ3_MiBa_SA_Fib-1.raw	KAGQHGARAEK	11	60	11	384.8801	3	0.36	1151.616	2.2	89 24 22 37 71 50 52 59 69 97 97	KAGQHGARAEK	HCD
3	118	20130504_EXQ3_MiBa_SA_Fib-1.raw	AMKKDVPKK	9	79	9	348.8805	3	0.36	1043.6162	3.2	89 88 95 83 88 47 41 92 97	AMKKDVPKK	HCD
3	118	20130504_EXQ3_MiBa_SA_Fib-1.raw	AMKKDPVKK	9	79	9	348.8805	3	0.36	1043.6162	3.2	89 88 95 82 88 39 47 92 97	AMKKDPVKK	HCD
3	118	20130504_EXQ3_MiBa_SA_Fib-1.raw	AMKATAVPKK	10	57	10	348.8805	3	0.36	1043.6162	3.2	85 81 87 23 15 21 40 37 91 96	AMKATAVPKK	HCD
3	118	20130504_EXQ3_MiBa_SA_Fib-1.raw	AMKTAAVPKK	10	57	10	348.8805	3	0.36	1043.6162	3.2	84 79 86 22 15 21 40 37 91 96	AMKTAAVPKK	HCD
3	118	20130504_EXQ3_MiBa_SA_Fib-1.raw	AMKAATVPKK	10	56	10	348.8805	3	0.36	1043.6162	3.2	84 81 88 24 15 19 33 30 91 96	AMKAATVPKK	HCD
3	119	20130504_EXQ3_MiBa_SA_Fib-1.raw	KLLKPVKKK	9	97	9	361.2666	3	0.37	1080.7747	3.1	98 98 99 99 94 94 99 100 100	KLLKPVKKK	HCD
3	119	20130504_EXQ3_MiBa_SA_Fib-1.raw	KLLKVPKKK	9	85	9	361.2666	3	0.37	1080.7747	3.1	97 98 99 97 45 33 97 100 100	KLLKVPKKK	HCD
3	119	20130504_EXQ3_MiBa_SA_Fib-1.raw	KLLKPKVKK	9	78	9	361.2666	3	0.37	1080.7747	3.1	97 97 99 98 72 15 31 98 99	KLLKPKVKK	HCD
3	119	20130504_EXQ3_MiBa_SA_Fib-1.raw	KLLKKVPKK	9	78	9	361.2666	3	0.37	1080.7747	3.1	97 97 99 98 76 20 24 94 99	KLLKKVPKK	HCD
3	119	20130504_EXQ3_MiBa_SA_Fib-1.raw	KLLKKPVKK	9	77	9	361.2666	3	0.37	1080.7747	3.1	97 97 99 98 73 13 27 94 99	KLLKKPVKK	HCD
3	120	20130504_EXQ3_MiBa_SA_Fib-1.raw	DSKRSPVKK	9	41	9	522.8076	2	0.37	1043.6086	-7.6	26 18 54 21 24 23 34 83 91	DSKRSPVKK	HCD
3	120	20130504_EXQ3_MiBa_SA_Fib-1.raw	DSKRSVPKK	9	41	9	522.8076	2	0.37	1043.6086	-7.6	26 18 54 21 24 29 28 83 91	DSKRSVPKK	HCD
3	120	20130504_EXQ3_MiBa_SA_Fib-1.raw	DSKSRPVKK	9	39	9	522.8076	2	0.37	1043.6086	-7.6	24 16 52 22 21 21 32 81 90	DSKSRPVKK	HCD
3	120	20130504_EXQ3_MiBa_SA_Fib-1.raw	SDKRSPVKK	9	39	9	522.8076	2	0.37	1043.6086	-7.6	17 23 51 19 22 22 32 82 90	SDKRSPVKK	HCD
3	120	20130504_EXQ3_MiBa_SA_Fib-1.raw	KDSRSPVKK	9	28	9	522.8076	2	0.37	1043.6086	-7.6	11 11 7 7 13 17 27 78 88	KDSRSPVKK	HCD
3	125	20130504_EXQ3_MiBa_SA_Fib-1.raw	TTTYTSRAK	9	69	9	343.5158	3	0.38	1027.5298	-4	18 26 34 88 96 90 88 92 98	TTTYTSRAK	HCD
3	128	20130504_EXQ3_MiBa_SA_Fib-1.raw	KVKMLNQL	8	16	8	487.2986	2	0.39	972.579	3.6	18 15 20 10 14 11 10 29	KVKMLNQL	HCD
3	128	20130504_EXQ3_MiBa_SA_Fib-1.raw	KVKMQLNL	8	15	8	487.2986	2	0.39	972.579	3.6	18 14 17 9 12 12 10 29	KVKMQLNL	HCD
3	128	20130504_EXQ3_MiBa_SA_Fib-1.raw	KVKMQNLL	8	14	8	487.2986	2	0.39	972.579	3.6	18 14 17 8 12 11 11 29	KVKMQNLL	HCD
3	128	20130504_EXQ3_MiBa_SA_Fib-1.raw	KVKMQVQL	8	14	8	487.2986	2	0.39	972.579	3.6	18 14 17 9 12 11 10 29	KVKMQVQL	HCD
3	128	20130504_EXQ3_MiBa_SA_Fib-1.raw	KVKMQQVL	8	14	8	487.2986	2	0.39	972.579	3.6	18 14 16 8 12 11 10 29	KVKMQQVL	HCD
3	130	20130504_EXQ3_MiBa_SA_Fib-1.raw	KGMLVTPSL	9	23	9	315.8545	3	0.4	944.5365	5.5	19 14 11 21 17 19 17 15 76	KGMLVTPSL	HCD
3	130	20130504_EXQ3_MiBa_SA_Fib-1.raw	KMGVLTPSL	9	21	9	315.8545	3	0.4	944.5365	5.5	16 8 26 16 16 16 14 13 71	KMGVLTPSL	HCD
3	130	20130504_EXQ3_MiBa_SA_Fib-1.raw	KMGLVTSPL	9	21	9	315.8545	3	0.4	944.5365	5.5	16 8 26 18 14 16 15 10 71	KMGLVTSPL	HCD
3	130	20130504_EXQ3_MiBa_SA_Fib-1.raw	KMGLVTPSL	9	21	9	315.8545	3	0.4	944.5365	5.5	16 8 26 18 14 15 14 12 70	KMGLVTPSL	HCD
3	130	20130504_EXQ3_MiBa_SA_Fib-1.raw	KMGLLSPSL	9	20	9	315.8545	3	0.4	944.5364	5.5	17 9 26 13 10 9 12 13 72	KMGLLSPSL	HCD
3	131	20130504_EXQ3_MiBa_SA_Fib-1.raw	KALQTAAKK	9	30	9	479.8072	2	0.4	957.5971	2.8	19 13 16 14 13 14 19 77 90	KALQTAAKK	HCD
3	131	20130504_EXQ3_MiBa_SA_Fib-1.raw	KALQATAKK	9	29	9	479.8072	2	0.4	957.5971	2.8	19 13 16 14 13 14 18 74 90	KALQATAKK	HCD
3	131	20130504_EXQ3_MiBa_SA_Fib-1.raw	KALQAATKK	9	29	9	479.8072	2	0.4	957.5971	2.8	19 13 16 14 13 14 18 73 89	KALQAATKK	HCD
3	131	20130504_EXQ3_MiBa_SA_Fib-1.raw	KALAQTAKK	9	29	9	479.8072	2	0.4	957.5971	2.8	19 14 16 14 13 13 16 73 90	KALAQTAKK	HCD
3	131	20130504_EXQ3_MiBa_SA_Fib-1.raw	KALATQAKK	9	29	9	479.8072	2	0.4	957.5971	2.8	19 14 17 14 13 13 16 70 88	KALATQAKK	HCD
3	133	20130504_EXQ3_MiBa_SA_Fib-1.raw	KSAEKALGK	9	97	9	311.1915	3	0.41	930.5498	3.1	99 97 97 99 97 98 98 98 99	KSAEKALGK	HCD
3	133	20130504_EXQ3_MiBa_SA_Fib-1.raw	KSAEAKLGK	9	79	9	311.1915	3	0.41	930.5498	3.1	99 93 93 93 26 28 91 95 98	KSAEAKLGK	HCD
3	133	20130504_EXQ3_MiBa_SA_Fib-1.raw	KSAEKAGLK	9	78	9	311.1915	3	0.41	930.5498	3.1	99 95 95 98 95 89 18 28 93	KSAEKAGLK	HCD
3	133	20130504_EXQ3_MiBa_SA_Fib-1.raw	KSAEKLAGK	9	77	9	311.1915	3	0.41	930.5498	3.1	99 94 95 97 87 27 24 81 95	KSAEKLAGK	HCD
3	133	20130504_EXQ3_MiBa_SA_Fib-1.raw	KSATVGALGK	10	72	10	311.1915	3	0.41	930.5498	3.1	99 92 88 25 16 21 93 96 97 99	KSATVGALGK	HCD
3	135	20130504_EXQ3_MiBa_SA_Fib-1.raw	QKQKKSWGY	9	24	9	576.8172	2	0.41	1151.6086	9.7	52 15 21 57 14 12 12 10 29	QKQKKSWGY	HCD
3	135	20130504_EXQ3_MiBa_SA_Fib-1.raw	QKQKSWKYG	9	24	9	576.8172	2	0.41	1151.6086	9.7	53 16 19 48 15 15 16 14 27	QKQKSWKYG	HCD
3	135	20130504_EXQ3_MiBa_SA_Fib-1.raw	QKQKSWKGY	9	24	9	576.8172	2	0.41	1151.6086	9.7	52 15 19 47 15 14 15 11 30	QKQKSWKGY	HCD
3	135	20130504_EXQ3_MiBa_SA_Fib-1.raw	QKQKWSKGY	9	24	9	576.8172	2	0.41	1151.6086	9.7	52 15 18 47 15 14 15 11 31	QKQKWSKGY	HCD
3	135	20130504_EXQ3_MiBa_SA_Fib-1.raw	QQKKSWKGY	9	20	9	576.8172	2	0.41	1151.6086	9.7	46 12 15 41 12 12 12 9 25	QQKKSWKGY	HCD
3	139	20130504_EXQ3_MiBa_SA_Fib-1.raw	DSKRSVPKK	9	45	9	522.8096	2	0.42	1043.6086	-3.9	28 20 60 24 28 32 32 86 97	DSKRSVPKK	HCD
3	139	20130504_EXQ3_MiBa_SA_Fib-1.raw	DSKRSPVKK	9	45	9	522.8096	2	0.42	1043.6086	-3.9	28 20 60 25 28 25 37 86 97	DSKRSPVKK	HCD
3	139	20130504_EXQ3_MiBa_SA_Fib-1.raw	SDKRSPVKK	9	44	9	522.8096	2	0.42	1043.6086	-3.9	20 28 60 24 28 25 37 86 97	SDKRSPVKK	HCD
3	139	20130504_EXQ3_MiBa_SA_Fib-1.raw	DSKSRPVKK	9	43	9	522.8096	2	0.42	1043.6086	-3.9	27 18 58 25 24 24 35 85 97	DSKSRPVKK	HCD
3	139	20130504_EXQ3_MiBa_SA_Fib-1.raw	KDSRSPVKK	9	30	9	522.8096	2	0.42	1043.6086	-3.9	12 14 10 10 14 16 27 79 95	KDSRSPVKK	HCD
3	143	20130504_EXQ3_MiBa_SA_Fib-1.raw	RLKEGASQR	9	67	9	348.8693	3	0.44	1043.5835	2.4	27 35 46 95 88 83 76 65 89	RLKEGASQR	HCD
3	143	20130504_EXQ3_MiBa_SA_Fib-1.raw	KLREGASQR	9	60	9	348.8693	3	0.44	1043.5835	2.4	25 27 34 93 83 75 67 54 84	KLREGASQR	HCD
3	143	20130504_EXQ3_MiBa_SA_Fib-1.raw	KRLEGASQR	9	55	9	348.8693	3	0.44	1043.5835	2.4	18 15 28 89 80 72 64 51 82	KRLEGASQR	HCD
3	143	20130504_EXQ3_MiBa_SA_Fib-1.raw	KLREGASAGR	10	46	10	348.8693	3	0.44	1043.5835	2.4	21 23 30 91 80 72 54 11 11 75	KLREGASAGR	HCD
3	143	20130504_EXQ3_MiBa_SA_Fib-1.raw	KLREGASGAR	10	46	10	348.8693	3	0.44	1043.5835	2.4	21 23 29 91 79 69 53 9 13 74	KLREGASGAR	HCD
3	145	20130504_EXQ3_MiBa_SA_Fib-1.raw	KAAMVALNSV	10	21	10	502.2876	2	0.44	1002.5532	7.4	77 15 15 8 15 14 16 12 13 30	KAAMVALNSV	HCD
3	145	20130504_EXQ3_MiBa_SA_Fib-1.raw	KAAMVANLSV	10	21	10	502.2876	2	0.44	1002.5532	7.4	76 15 15 8 14 14 13 14 12 29	KAAMVANLSV	HCD
3	145	20130504_EXQ3_MiBa_SA_Fib-1.raw	KAAMVAQVSV	10	20	10	502.2876	2	0.44	1002.5532	7.4	76 15 15 8 14 14 13 12 12 29	KAAMVAQVSV	HCD
3	145	20130504_EXQ3_MiBa_SA_Fib-1.raw	KAAMVALNVS	10	19	10	502.2876	2	0.44	1002.5532	7.4	75 14 13 7 13 13 14 11 12 27	KAAMVALNVS	HCD
3	145	20130504_EXQ3_MiBa_SA_Fib-1.raw	KAAMVANLVS	10	18	10	502.2876	2	0.44	1002.5532	7.4	73 13 13 7 12 12 11 12 11 26	KAAMVANLVS	HCD
3	149	20130504_EXQ3_MiBa_SA_Fib-1.raw	TVKEKKRGAL	10	68	10	377.2406	3	0.45	1128.6978	2	88 89 88 84 28 29 36 73 81 94	TVKEKKRGAL	HCD
3	149	20130504_EXQ3_MiBa_SA_Fib-1.raw	TVKEKRKGAL	10	68	10	377.2406	3	0.45	1128.6978	2	87 89 87 81 25 26 41 73 80 94	TVKEKRKGAL	HCD
3	149	20130504_EXQ3_MiBa_SA_Fib-1.raw	TVKERKKGAL	10	66	10	377.2406	3	0.45	1128.6978	2	87 87 84 79 21 26 40 72 79 93	TVKERKKGAL	HCD
3	149	20130504_EXQ3_MiBa_SA_Fib-1.raw	TVKEKKRQL	9	64	9	377.2406	3	0.45	1128.6978	2	87 88 87 82 25 24 25 70 91	TVKEKKRQL	HCD
3	149	20130504_EXQ3_MiBa_SA_Fib-1.raw	TVKEKKRAGL	10	53	10	377.2406	3	0.45	1128.6978	2	83 85 83 78 21 22 25 24 25 90	TVKEKKRAGL	HCD
3	150	20130504_EXQ3_MiBa_SA_Fib-1.raw	KQRPGVTK	8	57	8	305.1916	3	0.46	912.5505	2.6	65 20 32 87 39 40 84 95	KQRPGVTK	HCD
3	150	20130504_EXQ3_MiBa_SA_Fib-1.raw	KAGRPGVTK	9	57	9	305.1916	3	0.46	912.5505	2.6	84 22 25 45 90 39 38 82 94	KAGRPGVTK	HCD
3	150	20130504_EXQ3_MiBa_SA_Fib-1.raw	KGARPGVTK	9	51	9	305.1916	3	0.46	912.5505	2.6	77 12 20 33 86 33 33 79 93	KGARPGVTK	HCD
3	150	20130504_EXQ3_MiBa_SA_Fib-1.raw	KAGRPVGTK	9	51	9	305.1916	3	0.46	912.5505	2.6	84 22 25 39 85 28 19 72 91	KAGRPVGTK	HCD
3	150	20130504_EXQ3_MiBa_SA_Fib-1.raw	KGRAPGVTK	9	49	9	305.1916	3	0.46	912.5505	2.6	71 10 14 26 86 35 33 79 93	KGRAPGVTK	HCD
3	152	20130504_EXQ3_MiBa_SA_Fib-1.raw	KKKKLPVL	8	12	8	477.3485	2	0.46	952.6797	2.9	11 11 12 11 12 8 9 26	KKKKLPVL	HCD
3	152	20130504_EXQ3_MiBa_SA_Fib-1.raw	KKKKLLPV	8	12	8	477.3485	2	0.46	952.6797	2.9	11 11 12 11 12 12 7 23	KKKKLLPV	HCD
3	152	20130504_EXQ3_MiBa_SA_Fib-1.raw	KKKKLPLV	8	12	8	477.3485	2	0.46	952.6797	2.9	11 11 12 11 12 8 10 23	KKKKLPLV	HCD
3	152	20130504_EXQ3_MiBa_SA_Fib-1.raw	KKKKLLVP	8	11	8	477.3485	2	0.46	952.6797	2.9	11 11 12 11 12 12 9 18	KKKKLLVP	HCD
3	152	20130504_EXQ3_MiBa_SA_Fib-1.raw	KKKKLVLP	8	11	8	477.3485	2	0.46	952.6797	2.9	11 11 12 11 12 11 10 18	KKKKLVLP	HCD
3	154	20130504_EXQ3_MiBa_SA_Fib-1.raw	KHAHAPPDR	9	26	9	514.7706	2	0.47	1027.5311	-4.3	78 13 25 13 22 17 15 24 34	KHAHAPPDR	HCD
3	154	20130504_EXQ3_MiBa_SA_Fib-1.raw	KHAHAPPRD	9	26	9	514.7706	2	0.47	1027.5311	-4.3	78 13 25 13 21 16 15 14 47	KHAHAPPRD	HCD
3	154	20130504_EXQ3_MiBa_SA_Fib-1.raw	KHAHPPADR	9	26	9	514.7706	2	0.47	1027.5311	-4.3	78 13 25 13 18 16 18 23 33	KHAHPPADR	HCD
3	154	20130504_EXQ3_MiBa_SA_Fib-1.raw	KHAHPAPDR	9	26	9	514.7706	2	0.47	1027.5311	-4.3	78 13 25 13 19 20 14 23 33	KHAHPAPDR	HCD
3	154	20130504_EXQ3_MiBa_SA_Fib-1.raw	KHHAAPPDR	9	25	9	514.7706	2	0.47	1027.5311	-4.3	78 12 13 22 20 15 14 22 32	KHHAAPPDR	HCD
3	155	20130504_EXQ3_MiBa_SA_Fib-1.raw	RVSKVAHPK	9	51	9	341.2145	3	0.47	1020.6192	2.5	33 34 47 48 28 27 69 90 92	RVSKVAHPK	HCD
3	155	20130504_EXQ3_MiBa_SA_Fib-1.raw	RVSKLGHPK	9	51	9	341.2145	3	0.47	1020.6192	2.5	33 34 46 47 30 22 69 90 92	RVSKLGHPK	HCD
3	155	20130504_EXQ3_MiBa_SA_Fib-1.raw	RVSKGLHPK	9	51	9	341.2145	3	0.47	1020.6192	2.5	33 34 46 47 23 28 69 90 92	RVSKGLHPK	HCD
3	155	20130504_EXQ3_MiBa_SA_Fib-1.raw	RVSKAVHPK	9	51	9	341.2145	3	0.47	1020.6192	2.5	32 34 46 46 27 25 68 90 92	RVSKAVHPK	HCD
3	155	20130504_EXQ3_MiBa_SA_Fib-1.raw	RVSKHVAPK	9	39	9	341.2145	3	0.47	1020.6192	2.5	28 29 42 43 11 16 22 81 88	RVSKHVAPK	HCD
3	158	20130504_EXQ3_MiBa_SA_Fib-1.raw	KLRAGQWK	8	40	8	329.5346	3	0.48	985.5821	0	26 26 24 21 19 71 45 91	KLRAGQWK	HCD
3	158	20130504_EXQ3_MiBa_SA_Fib-1.raw	KLRQAGWK	8	26	8	329.5346	3	0.48	985.5821	0	22 20 18 17 17 15 25 77	KLRQAGWK	HCD
3	158	20130504_EXQ3_MiBa_SA_Fib-1.raw	KLRQGAWK	8	26	8	329.5346	3	0.48	985.5821	0	22 20 18 17 14 18 25 77	KLRQGAWK	HCD
3	162	20130504_EXQ3_MiBa_SA_Fib-1.raw	ATNKGVLKK	9	63	9	320.2067	3	0.49	957.5971	1.3	87 87 82 38 30 33 39 84 92	ATNKGVLKK	HCD
3	162	20130504_EXQ3_MiBa_SA_Fib-1.raw	ATNKGLVKK	9	60	9	320.2067	3	0.49	957.5971	1.3	87 86 82 37 27 28 27 79 90	ATNKGLVKK	HCD
3	162	20130504_EXQ3_MiBa_SA_Fib-1.raw	ATNGKVLKK	9	59	9	320.2067	3	0.49	957.5971	1.3	87 85 75 20 22 28 39 84 92	ATNGKVLKK	HCD
3	162	20130504_EXQ3_MiBa_SA_Fib-1.raw	ATGGKGVLKK	10	50	10	320.2067	3	0.49	957.5971	1.3	87 82 29 26 30 25 27 30 80 90	ATGGKGVLKK	HCD
3	162	20130504_EXQ3_MiBa_SA_Fib-1.raw	ATGGGKVLKK	10	48	10	320.2067	3	0.49	957.5971	1.3	87 82 31 23 16 19 24 30 80 90	ATGGGKVLKK	HCD
3	167	20130504_EXQ3_MiBa_SA_Fib-1.raw	LKDCKNMARP	10	9	10	588.3091	2	0.5	1174.595	7.4	12 9 14 10 9 10 4 6 5 13	LKDCKNMARP	HCD
3	167	20130504_EXQ3_MiBa_SA_Fib-1.raw	LKCKDNMARP	10	9	10	588.3091	2	0.5	1174.595	7.4	12 9 10 9 14 10 4 6 5 13	LKCKDNMARP	HCD
3	167	20130504_EXQ3_MiBa_SA_Fib-1.raw	LKCDKNMARP	10	9	10	588.3091	2	0.5	1174.595	7.4	11 9 10 14 9 10 4 6 5 13	LKCDKNMARP	HCD
3	169	20130504_EXQ3_MiBa_SA_Fib-1.raw	EPWRDPLPQ	9	9	9	569.2825	2	0.51	1136.5615	-9.8	12 5 7 8 15 7 8 4 16	EPWRDPLPQ	HCD
3	169	20130504_EXQ3_MiBa_SA_Fib-1.raw	EPRWDPLPQ	9	9	9	569.2825	2	0.51	1136.5615	-9.8	12 5 6 9 15 7 8 4 16	EPRWDPLPQ	HCD
3	169	20130504_EXQ3_MiBa_SA_Fib-1.raw	ERPWDPLPQ	9	9	9	569.2825	2	0.51	1136.5615	-9.8	12 6 6 8 15 7 8 4 16	ERPWDPLPQ	HCD
3	169	20130504_EXQ3_MiBa_SA_Fib-1.raw	ERWPDLPPQ	9	9	9	569.2825	2	0.51	1136.5615	-9.8	11 6 7 7 15 11 5 4 16	ERWPDLPPQ	HCD
3	169	20130504_EXQ3_MiBa_SA_Fib-1.raw	ERWPDLPQP	9	8	9	569.2825	2	0.51	1136.5615	-9.8	11 6 7 7 15 10 5 6 13	ERWPDLPQP	HCD
3	170	20130504_EXQ3_MiBa_SA_Fib-1.raw	KCTLVPHPV	9	25	9	331.8583	3	0.52	992.5477	5.4	19 15 18 22 18 18 55 19 43	KCTLVPHPV	HCD
3	170	20130504_EXQ3_MiBa_SA_Fib-1.raw	KTCLVPHPV	9	24	9	331.8583	3	0.52	992.5477	5.4	19 15 17 21 18 18 55 19 43	KTCLVPHPV	HCD
3	174	20130504_EXQ3_MiBa_SA_Fib-1.raw	ATDKMKVPGK	10	59	10	358.873	3	0.53	1073.5903	6.3	93 95 97 92 22 27 28 24 28 86	ATDKMKVPGK	HCD
3	174	20130504_EXQ3_MiBa_SA_Fib-1.raw	ATDKKMVPGK	10	59	10	358.873	3	0.53	1073.5903	6.3	93 95 97 92 35 16 27 22 28 86	ATDKKMVPGK	HCD
3	174	20130504_EXQ3_MiBa_SA_Fib-1.raw	ATDKKMVGPK	10	57	10	358.873	3	0.53	1073.5903	6.3	93 95 97 92 35 16 24 18 20 83	ATDKKMVGPK	HCD
3	174	20130504_EXQ3_MiBa_SA_Fib-1.raw	ATDKVMKPGK	10	56	10	358.873	3	0.53	1073.5903	6.3	93 95 97 90 29 13 22 19 23 84	ATDKVMKPGK	HCD
3	174	20130504_EXQ3_MiBa_SA_Fib-1.raw	ATDKVKMPGK	10	56	10	358.873	3	0.53	1073.5903	6.3	93 95 97 92 32 23 13 18 21 82	ATDKVKMPGK	HCD
3	175	20130504_EXQ3_MiBa_SA_Fib-1.raw	KAMDQVEKT	9	13	9	525.2681	2	0.53	1048.5222	-0.6	14 10 6 17 12 11 16 9 24	KAMDQVEKT	HCD
3	175	20130504_EXQ3_MiBa_SA_Fib-1.raw	KCDVQDLKT	9	13	9	525.2681	2	0.53	1048.5222	-0.6	14 10 16 11 11 16 11 8 22	KCDVQDLKT	HCD
3	175	20130504_EXQ3_MiBa_SA_Fib-1.raw	KADMQVEKT	9	13	9	525.2681	2	0.53	1048.5222	-0.6	14 10 17 6 11 11 16 9 24	KADMQVEKT	HCD
3	175	20130504_EXQ3_MiBa_SA_Fib-1.raw	KCDVQEVKT	9	13	9	525.2681	2	0.53	1048.5222	-0.6	14 10 16 11 11 16 10 8 22	KCDVQEVKT	HCD
3	175	20130504_EXQ3_MiBa_SA_Fib-1.raw	KCDVQDKLT	9	13	9	525.2681	2	0.53	1048.5222	-0.6	14 10 16 11 11 16 10 10 22	KCDVQDKLT	HCD
3	176	20130504_EXQ3_MiBa_SA_Fib-1.raw	HSHHCYCK	8	30	8	338.806	3	0.54	1013.396	0.3	15 23 17 19 28 25 32 88	HSHHCYCK	HCD
3	176	20130504_EXQ3_MiBa_SA_Fib-1.raw	HHSHCYCK	8	30	8	338.806	3	0.54	1013.396	0.3	15 13 30 16 25 25 32 88	HHSHCYCK	HCD
3	176	20130504_EXQ3_MiBa_SA_Fib-1.raw	HHSHYCCK	8	30	8	338.806	3	0.54	1013.396	0.3	15 13 29 16 24 24 32 88	HHSHYCCK	HCD
3	176	20130504_EXQ3_MiBa_SA_Fib-1.raw	SHHHCYCK	8	29	8	338.806	3	0.54	1013.396	0.3	19 10 15 18 28 25 32 88	SHHHCYCK	HCD
3	176	20130504_EXQ3_MiBa_SA_Fib-1.raw	HHSHCCYK	8	28	8	338.806	3	0.54	1013.396	0.3	15 13 31 20 27 19 20 84	HHSHCCYK	HCD
3	177	20130504_EXQ3_MiBa_SA_Fib-1.raw	KLQHETSSSK	10	44	10	382.2054	3	0.54	1143.5884	5.4	87 24 22 14 50 35 34 37 48 91	KLQHETSSSK	HCD
3	177	20130504_EXQ3_MiBa_SA_Fib-1.raw	KQHLETSSSK	10	44	10	382.2054	3	0.54	1143.5884	5.4	86 21 12 29 50 35 34 36 47 91	KQHLETSSSK	HCD
3	177	20130504_EXQ3_MiBa_SA_Fib-1.raw	KLHQETSSSK	10	42	10	382.2054	3	0.54	1143.5884	5.4	85 22 11 25 48 33 33 35 46 90	KLHQETSSSK	HCD
3	177	20130504_EXQ3_MiBa_SA_Fib-1.raw	KHLQETSSSK	10	40	10	382.2054	3	0.54	1143.5884	5.4	84 9 21 22 44 30 29 32 42 89	KHLQETSSSK	HCD
3	177	20130504_EXQ3_MiBa_SA_Fib-1.raw	KHQLETSSSK	10	39	10	382.2054	3	0.54	1143.5884	5.4	83 9 18 24 43 30 29 31 41 88	KHQLETSSSK	HCD
3	179	20130504_EXQ3_MiBa_SA_Fib-1.raw	DHTAQGKATY	10	31	10	364.5098	3	0.55	1090.5044	2.8	85 17 21 17 16 16 20 19 23 85	DHTAQGKATY	HCD
3	179	20130504_EXQ3_MiBa_SA_Fib-1.raw	DHTQAGKATY	10	30	10	364.5098	3	0.55	1090.5044	2.8	83 13 19 17 16 16 19 18 23 85	DHTQAGKATY	HCD
3	179	20130504_EXQ3_MiBa_SA_Fib-1.raw	DHSVNGKATY	10	30	10	364.5098	3	0.55	1090.5044	2.8	81 12 20 17 17 16 19 18 22 84	DHSVNGKATY	HCD
3	179	20130504_EXQ3_MiBa_SA_Fib-1.raw	DHSNVGKATY	10	30	10	364.5098	3	0.55	1090.5044	2.8	80 12 19 17 16 16 19 18 22 84	DHSNVGKATY	HCD
3	179	20130504_EXQ3_MiBa_SA_Fib-1.raw	DHATQGKATY	10	30	10	364.5098	3	0.55	1090.5044	2.8	85 15 20 15 15 14 18 17 21 83	DHATQGKATY	HCD
3	181	20130504_EXQ3_MiBa_SA_Fib-1.raw	KTHKRVLLY	9	37	9	386.58	3	0.55	1156.708	8.9	74 65 12 19 17 18 24 28 80	KTHKRVLLY	HCD
3	181	20130504_EXQ3_MiBa_SA_Fib-1.raw	KTHKRLVLY	9	37	9	386.58	3	0.55	1156.708	8.9	74 64 12 19 17 21 21 28 80	KTHKRLVLY	HCD
3	181	20130504_EXQ3_MiBa_SA_Fib-1.raw	KTHKVLRLY	9	35	9	386.58	3	0.55	1156.708	8.9	74 63 11 17 16 21 19 25 75	KTHKVLRLY	HCD
3	181	20130504_EXQ3_MiBa_SA_Fib-1.raw	KTHKLVRLY	9	34	9	386.58	3	0.55	1156.708	8.9	74 64 12 19 20 18 17 20 69	KTHKLVRLY	HCD
3	181	20130504_EXQ3_MiBa_SA_Fib-1.raw	KTHKLRVLY	9	34	9	386.58	3	0.55	1156.708	8.9	74 64 12 19 20 17 18 20 69	KTHKLRVLY	HCD
3	182	20130504_EXQ3_MiBa_SA_Fib-1.raw	KMDLYVHSK	9	24	9	374.2014	3	0.55	1119.5747	6.7	14 7 23 23 22 19 9 17 82	KMDLYVHSK	HCD
3	182	20130504_EXQ3_MiBa_SA_Fib-1.raw	KDMLYVSHK	9	23	9	374.2014	3	0.55	1119.5747	6.7	13 19 9 23 23 19 17 9 82	KDMLYVSHK	HCD
3	182	20130504_EXQ3_MiBa_SA_Fib-1.raw	KDMLYVHSK	9	23	9	374.2014	3	0.55	1119.5747	6.7	13 19 9 22 21 18 8 17 82	KDMLYVHSK	HCD
3	183	20130504_EXQ3_MiBa_SA_Fib-1.raw	KFRTRATSV	9	19	9	533.3129	2	0.56	1064.6091	2	67 11 10 13 12 12 12 11 26	KFRTRATSV	HCD
3	183	20130504_EXQ3_MiBa_SA_Fib-1.raw	KFRTATRVS	9	19	9	533.3129	2	0.56	1064.6091	2	67 11 10 12 13 12 11 11 26	KFRTATRVS	HCD
3	183	20130504_EXQ3_MiBa_SA_Fib-1.raw	KFRTARTSV	9	18	9	533.3129	2	0.56	1064.6091	2	67 10 10 12 13 10 12 11 25	KFRTARTSV	HCD
3	183	20130504_EXQ3_MiBa_SA_Fib-1.raw	KFRTATRSV	9	18	9	533.3129	2	0.56	1064.6091	2	67 10 10 12 13 11 11 11 25	KFRTATRSV	HCD
3	183	20130504_EXQ3_MiBa_SA_Fib-1.raw	KFRTARTVS	9	18	9	533.3129	2	0.56	1064.6091	2	66 10 10 12 13 10 12 11 25	KFRTARTVS	HCD
3	184	20130504_EXQ3_MiBa_SA_Fib-1.raw	KVCHPDVPV	9	16	9	331.8473	3	0.56	992.5113	8.9	18 13 15 8 12 23 15 10 30	KVCHPDVPV	HCD
3	184	20130504_EXQ3_MiBa_SA_Fib-1.raw	KCVHPDVPV	9	16	9	331.8473	3	0.56	992.5113	8.9	18 13 15 8 12 23 15 10 30	KCVHPDVPV	HCD
3	184	20130504_EXQ3_MiBa_SA_Fib-1.raw	KMAHPDVPV	9	15	9	331.8473	3	0.56	992.5113	8.9	18 7 15 8 12 23 15 10 30	KMAHPDVPV	HCD
3	184	20130504_EXQ3_MiBa_SA_Fib-1.raw	KAMHPDVPV	9	15	9	331.8473	3	0.56	992.5113	8.9	18 13 9 8 12 23 15 10 30	KAMHPDVPV	HCD
3	184	20130504_EXQ3_MiBa_SA_Fib-1.raw	KAMPHDVPV	9	15	9	331.8473	3	0.56	992.5113	8.9	18 13 8 13 8 23 16 10 30	KAMPHDVPV	HCD
3	186	20130504_EXQ3_MiBa_SA_Fib-1.raw	MHPLVADENM	10	9	10	578.7546	2	0.56	1155.5054	-9.3	5 5 8 12 10 10 14 13 8 12	MHPLVADENM	HCD
3	186	20130504_EXQ3_MiBa_SA_Fib-1.raw	MHLPVADENM	10	9	10	578.7546	2	0.56	1155.5054	-9.3	5 5 12 8 10 10 14 13 8 12	MHLPVADENM	HCD
3	186	20130504_EXQ3_MiBa_SA_Fib-1.raw	MLHPVADENM	10	9	10	578.7546	2	0.56	1155.5054	-9.3	5 11 5 8 10 10 14 13 8 12	MLHPVADENM	HCD
3	186	20130504_EXQ3_MiBa_SA_Fib-1.raw	HMPLVADENM	10	9	10	578.7546	2	0.56	1155.5054	-9.3	5 5 8 11 10 10 14 13 8 12	HMPLVADENM	HCD
3	186	20130504_EXQ3_MiBa_SA_Fib-1.raw	HPMLVADENM	10	9	10	578.7546	2	0.56	1155.5054	-9.3	5 7 5 11 9 10 14 13 8 12	HPMLVADENM	HCD
3	187	20130504_EXQ3_MiBa_SA_Fib-1.raw	KKNGQSHSGSSSV	13	11	13	434.8832	3	0.57	1301.6323	-3.4	14 10 10 8 9 9 4 10 12 13 13 11 24	KKNGQSHSGSSSV	HCD
3	187	20130504_EXQ3_MiBa_SA_Fib-1.raw	KKNANSHSGSSSV	13	11	13	434.8832	3	0.57	1301.6323	-3.4	14 10 10 9 9 9 4 10 12 12 13 11 24	KKNANSHSGSSSV	HCD
3	187	20130504_EXQ3_MiBa_SA_Fib-1.raw	KKNASNHSGSSSV	13	11	13	434.8832	3	0.57	1301.6323	-3.4	14 10 10 9 9 9 4 9 12 12 13 11 24	KKNASNHSGSSSV	HCD
3	187	20130504_EXQ3_MiBa_SA_Fib-1.raw	KKNGSQHSGSSSV	13	11	13	434.8832	3	0.57	1301.6323	-3.4	14 10 11 8 9 9 4 9 12 13 13 11 24	KKNGSQHSGSSSV	HCD
3	187	20130504_EXQ3_MiBa_SA_Fib-1.raw	KKNGNTHSGSSSV	13	11	13	434.8832	3	0.57	1301.6323	-3.4	14 10 11 8 9 9 4 9 12 13 13 11 24	KKNGNTHSGSSSV	HCD
3	189	20130504_EXQ3_MiBa_SA_Fib-1.raw	KKLPPMHS	8	12	8	469.2664	2	0.57	936.5215	-3.5	15 11 14 10 11 7 5 24	KKLPPMHS	HCD
3	189	20130504_EXQ3_MiBa_SA_Fib-1.raw	KKLPPHMS	8	12	8	469.2664	2	0.57	936.5215	-3.5	15 11 14 10 10 6 5 24	KKLPPHMS	HCD
3	189	20130504_EXQ3_MiBa_SA_Fib-1.raw	KKLPPSHM	8	11	8	469.2664	2	0.57	936.5215	-3.5	15 11 14 9 10 12 5 15	KKLPPSHM	HCD
3	189	20130504_EXQ3_MiBa_SA_Fib-1.raw	KKLPPHSM	8	11	8	469.2664	2	0.57	936.5215	-3.5	15 11 14 10 10 6 10 15	KKLPPHSM	HCD
3	189	20130504_EXQ3_MiBa_SA_Fib-1.raw	KKLPPMSH	8	11	8	469.2664	2	0.57	936.5215	-3.5	15 11 14 10 10 7 10 13	KKLPPMSH	HCD
3	197	20130504_EXQ3_MiBa_SA_Fib-1.raw	KEVVGKHKNK	10	51	10	389.5691	3	0.6	1165.6931	-6.6	77 27 20 23 24 40 58 78 76 93	KEVVGKHKNK	HCD
3	197	20130504_EXQ3_MiBa_SA_Fib-1.raw	KVEVGKHKNK	10	51	10	389.5691	3	0.6	1165.6931	-6.6	77 19 30 21 22 40 59 78 76 93	KVEVGKHKNK	HCD
3	197	20130504_EXQ3_MiBa_SA_Fib-1.raw	KVVEGKHKNK	10	51	10	389.5691	3	0.6	1165.6931	-6.6	82 20 19 29 20 34 58 79 77 93	KVVEGKHKNK	HCD
3	197	20130504_EXQ3_MiBa_SA_Fib-1.raw	KDLVGKHKNK	10	50	10	389.5691	3	0.6	1165.6931	-6.6	75 24 20 21 25 40 58 78 76 93	KDLVGKHKNK	HCD
3	197	20130504_EXQ3_MiBa_SA_Fib-1.raw	KVEVGKHKGGK	11	39	11	389.5691	3	0.6	1165.6931	-6.6	72 15 24 17 19 34 53 75 17 22 89	KVEVGKHKGGK	HCD
3	198	20130504_EXQ3_MiBa_SA_Fib-1.raw	KKKVPGHLF	9	20	9	351.8934	3	0.6	1052.6494	8.5	23 13 17 18 12 11 7 16 70	KKKVPGHLF	HCD
3	198	20130504_EXQ3_MiBa_SA_Fib-1.raw	KKKVGPHLF	9	19	9	351.8934	3	0.6	1052.6494	8.5	23 14 17 18 13 11 7 14 63	KKKVGPHLF	HCD
3	198	20130504_EXQ3_MiBa_SA_Fib-1.raw	KKKVGPLHF	9	19	9	351.8934	3	0.6	1052.6494	8.5	23 14 17 18 12 11 15 6 63	KKKVGPLHF	HCD
3	198	20130504_EXQ3_MiBa_SA_Fib-1.raw	KKKVHGPLF	9	19	9	351.8934	3	0.6	1052.6494	8.5	23 13 17 18 8 11 10 14 62	KKKVHGPLF	HCD
3	198	20130504_EXQ3_MiBa_SA_Fib-1.raw	KKKVHPGLF	9	19	9	351.8934	3	0.6	1052.6494	8.5	23 13 17 18 8 11 11 14 62	KKKVHPGLF	HCD
3	199	20130504_EXQ3_MiBa_SA_Fib-1.raw	KEHLPPKK	8	38	8	326.2044	3	0.61	975.5865	5	28 33 11 20 16 25 82 93	KEHLPPKK	HCD
3	199	20130504_EXQ3_MiBa_SA_Fib-1.raw	KEHPLPKK	8	37	8	326.2044	3	0.61	975.5865	5	28 33 11 14 22 23 78 93	KEHPLPKK	HCD
3	199	20130504_EXQ3_MiBa_SA_Fib-1.raw	KELHPPKK	8	37	8	326.2044	3	0.61	975.5865	5	28 34 24 8 13 17 79 93	KELHPPKK	HCD
3	199	20130504_EXQ3_MiBa_SA_Fib-1.raw	KEHPPLKK	8	36	8	326.2044	3	0.61	975.5865	5	28 32 10 12 14 27 78 93	KEHPPLKK	HCD
3	199	20130504_EXQ3_MiBa_SA_Fib-1.raw	KELPHPKK	8	36	8	326.2044	3	0.61	975.5865	5	28 33 23 13 8 16 76 93	KELPHPKK	HCD
3	201	20130504_EXQ3_MiBa_SA_Fib-1.raw	KSLQLASGK	9	56	9	466.2841	2	0.61	930.5498	4	94 86 41 29 29 26 31 79 95	KSLQLASGK	HCD
3	201	20130504_EXQ3_MiBa_SA_Fib-1.raw	KSLQALSGK	9	56	9	466.2841	2	0.61	930.5498	4	94 86 41 29 26 29 31 78 95	KSLQALSGK	HCD
3	201	20130504_EXQ3_MiBa_SA_Fib-1.raw	KSLQLSAGK	9	56	9	466.2841	2	0.61	930.5498	4	94 86 41 29 29 26 31 78 95	KSLQLSAGK	HCD
3	201	20130504_EXQ3_MiBa_SA_Fib-1.raw	KSLQSALGK	9	56	9	466.2841	2	0.61	930.5498	4	94 86 40 29 26 25 34 79 96	KSLQSALGK	HCD
3	201	20130504_EXQ3_MiBa_SA_Fib-1.raw	KSLQASLGK	9	56	9	466.2841	2	0.61	930.5498	4	94 86 41 29 26 26 33 77 95	KSLQASLGK	HCD
3	203	20130504_EXQ3_MiBa_SA_Fib-1.raw	KKGTAPLNK	9	41	9	319.5359	3	0.62	955.5814	4.8	72 22 17 19 20 16 58 64 87	KKGTAPLNK	HCD
3	203	20130504_EXQ3_MiBa_SA_Fib-1.raw	KKGTAPLGGK	10	31	10	319.5359	3	0.62	955.5814	4.8	67 18 14 15 16 14 55 11 16 86	KKGTAPLGGK	HCD
3	203	20130504_EXQ3_MiBa_SA_Fib-1.raw	KKSAAPLGGK	10	30	10	319.5359	3	0.62	955.5814	4.8	65 18 16 15 15 13 54 11 16 86	KKSAAPLGGK	HCD
3	203	20130504_EXQ3_MiBa_SA_Fib-1.raw	KKTGAPLGGK	10	30	10	319.5359	3	0.62	955.5814	4.8	63 18 16 13 16 14 54 11 16 86	KKTGAPLGGK	HCD
3	203	20130504_EXQ3_MiBa_SA_Fib-1.raw	KKASAPLGGK	10	29	10	319.5359	3	0.62	955.5814	4.8	62 15 13 12 13 11 54 11 16 86	KKASAPLGGK	HCD
3	206	20130504_EXQ3_MiBa_SA_Fib-1.raw	KGTVSKKPK	9	25	9	324.8776	3	0.63	971.6127	-1.8	20 13 17 19 17 16 20 20 86	KGTVSKKPK	HCD
3	206	20130504_EXQ3_MiBa_SA_Fib-1.raw	KASVKKSPK	9	23	9	324.8776	3	0.63	971.6127	-1.8	20 15 18 20 17 15 15 13 81	KASVKKSPK	HCD
3	206	20130504_EXQ3_MiBa_SA_Fib-1.raw	KGTVKKSPK	9	23	9	324.8776	3	0.63	971.6127	-1.8	20 13 18 20 18 15 15 13 81	KGTVKKSPK	HCD
3	206	20130504_EXQ3_MiBa_SA_Fib-1.raw	KGTVKSKPK	9	23	9	324.8776	3	0.63	971.6127	-1.8	20 13 18 20 18 16 15 13 81	KGTVKSKPK	HCD
3	206	20130504_EXQ3_MiBa_SA_Fib-1.raw	KTGVKKSPK	9	23	9	324.8776	3	0.63	971.6127	-1.8	20 15 15 20 18 15 15 13 81	KTGVKKSPK	HCD
3	211	20130504_EXQ3_MiBa_SA_Fib-1.raw	DHAKKACEKL	10	11	10	571.8004	2	0.64	1141.5913	-4.5	14 4 10 11 13 10 9 12 8 22	DHAKKACEKL	HCD
3	211	20130504_EXQ3_MiBa_SA_Fib-1.raw	DAKHKACELK	10	11	10	571.8004	2	0.64	1141.5913	-4.5	14 9 10 6 13 11 9 12 9 20	DAKHKACELK	HCD
3	211	20130504_EXQ3_MiBa_SA_Fib-1.raw	DAHKKACELK	10	11	10	571.8004	2	0.64	1141.5913	-4.5	14 9 5 12 13 11 9 12 9 20	DAHKKACELK	HCD
3	211	20130504_EXQ3_MiBa_SA_Fib-1.raw	ADHKKACELK	10	10	10	571.8004	2	0.64	1141.5913	-4.5	9 13 5 10 12 10 9 12 9 20	ADHKKACELK	HCD
3	211	20130504_EXQ3_MiBa_SA_Fib-1.raw	AHDKKACELK	10	10	10	571.8004	2	0.64	1141.5913	-4.5	9 4 15 10 10 10 9 12 9 20	AHDKKACELK	HCD
3	212	20130504_EXQ3_MiBa_SA_Fib-1.raw	KTDPLASSHTK	11	21	11	395.5435	3	0.64	1183.6196	-9.4	22 16 24 12 15 11 12 15 8 21 86	KTDPLASSHTK	HCD
3	212	20130504_EXQ3_MiBa_SA_Fib-1.raw	KTDPLSASHTK	11	21	11	395.5435	3	0.64	1183.6196	-9.4	22 16 24 12 15 11 11 14 8 21 86	KTDPLSASHTK	HCD
3	212	20130504_EXQ3_MiBa_SA_Fib-1.raw	KTDPLGTSHTK	11	21	11	395.5435	3	0.64	1183.6196	-9.4	22 16 24 12 15 9 11 15 8 21 86	KTDPLGTSHTK	HCD
3	212	20130504_EXQ3_MiBa_SA_Fib-1.raw	KTDPLGSTHTK	11	21	11	395.5435	3	0.64	1183.6196	-9.4	22 16 24 12 14 9 11 14 8 20 86	KTDPLGSTHTK	HCD
3	212	20130504_EXQ3_MiBa_SA_Fib-1.raw	KTDPLSGTHTK	11	21	11	395.5435	3	0.64	1183.6196	-9.4	22 16 24 12 14 11 9 14 8 20 86	KTDPLSGTHTK	HCD
3	217	20130504_EXQ3_MiBa_SA_Fib-1.raw	KLLPLQAAYL	10	12	10	565.3575	2	0.66	1128.6907	8.7	14 13 14 10 14 11 9 8 8 23	KLLPLQAAYL	HCD
3	217	20130504_EXQ3_MiBa_SA_Fib-1.raw	KLLPLQAFSL	10	12	10	565.3575	2	0.66	1128.6907	8.7	14 13 14 10 14 10 9 8 8 23	KLLPLQAFSL	HCD
3	217	20130504_EXQ3_MiBa_SA_Fib-1.raw	KLLPLQAALY	10	12	10	565.3575	2	0.66	1128.6907	8.7	14 13 14 10 14 11 10 8 9 20	KLLPLQAALY	HCD
3	217	20130504_EXQ3_MiBa_SA_Fib-1.raw	KLLPLQAFLS	10	12	10	565.3575	2	0.66	1128.6907	8.7	14 13 14 10 14 10 9 8 9 20	KLLPLQAFLS	HCD
3	217	20130504_EXQ3_MiBa_SA_Fib-1.raw	KLLPLQAFTV	10	11	10	565.3575	2	0.66	1128.6907	8.7	14 13 14 10 14 10 9 8 8 20	KLLPLQAFTV	HCD
3	225	20130504_EXQ3_MiBa_SA_Fib-1.raw	GVTCCTTHQQK	11	19	11	402.5183	3	0.69	1204.533	0	12 14 16 15 13 12 12 7 13 17 80	GVTCCTTHQQK	HCD
3	225	20130504_EXQ3_MiBa_SA_Fib-1.raw	GVTCTCTHQQK	11	19	11	402.5183	3	0.69	1204.533	0	12 14 16 14 13 12 12 7 13 17 80	GVTCTCTHQQK	HCD
3	229	20130504_EXQ3_MiBa_SA_Fib-1.raw	KQQHGARAEK	10	77	10	384.8798	3	0.7	1151.616	1.5	88 40 51 72 90 93 72 76 98 98	KQQHGARAEK	HCD
3	229	20130504_EXQ3_MiBa_SA_Fib-1.raw	KQAGHGARAEK	11	74	11	384.8798	3	0.7	1151.616	1.5	95 38 39 45 76 90 92 73 78 98 98	KQAGHGARAEK	HCD
3	229	20130504_EXQ3_MiBa_SA_Fib-1.raw	KAQGHGARAEK	11	72	11	384.8798	3	0.7	1151.616	1.5	94 34 34 38 69 88 91 71 77 98 98	KAQGHGARAEK	HCD
3	229	20130504_EXQ3_MiBa_SA_Fib-1.raw	KAGQHGARAEK	11	71	11	384.8798	3	0.7	1151.616	1.5	92 32 29 43 70 89 91 70 76 98 98	KAGQHGARAEK	HCD
3	229	20130504_EXQ3_MiBa_SA_Fib-1.raw	KGAQHGARAEK	11	69	11	384.8798	3	0.7	1151.616	1.5	91 24 30 40 68 88 90 67 73 97 97	KGAQHGARAEK	HCD
3	230	20130504_EXQ3_MiBa_SA_Fib-1.raw	TCFPPNKVSV	10	10	10	546.2857	2	0.7	1090.5481	8	11 9 10 8 7 9 9 9 10 25	TCFPPNKVSV	HCD
3	230	20130504_EXQ3_MiBa_SA_Fib-1.raw	TCFPPKVNVS	10	10	10	546.2857	2	0.7	1090.5481	8	11 9 10 8 7 9 9 8 9 22	TCFPPKVNVS	HCD
3	230	20130504_EXQ3_MiBa_SA_Fib-1.raw	TCFPPKVNSV	10	10	10	546.2857	2	0.7	1090.5481	8	11 9 10 8 7 9 9 8 9 22	TCFPPKVNSV	HCD
3	230	20130504_EXQ3_MiBa_SA_Fib-1.raw	TCFPPKNVVS	10	10	10	546.2857	2	0.7	1090.5481	8	11 9 10 8 7 9 9 8 9 22	TCFPPKNVVS	HCD
3	230	20130504_EXQ3_MiBa_SA_Fib-1.raw	TCFPPKNVSV	10	10	10	546.2857	2	0.7	1090.5481	8	11 9 10 8 7 9 9 8 9 22	TCFPPKNVSV	HCD
3	233	20130504_EXQ3_MiBa_SA_Fib-1.raw	KLLKPVKKK	9	95	9	361.2665	3	0.71	1080.7747	2.8	98 98 99 97 86 87 96 100 100	KLLKPVKKK	HCD
3	233	20130504_EXQ3_MiBa_SA_Fib-1.raw	KLLKVPKKK	9	84	9	361.2665	3	0.71	1080.7747	2.8	97 98 98 96 43 33 93 99 100	KLLKVPKKK	HCD
3	233	20130504_EXQ3_MiBa_SA_Fib-1.raw	KLLKKPVKK	9	80	9	361.2665	3	0.71	1080.7747	2.8	97 98 98 96 78 23 41 94 99	KLLKKPVKK	HCD
3	233	20130504_EXQ3_MiBa_SA_Fib-1.raw	KLLKKVPKK	9	80	9	361.2665	3	0.71	1080.7747	2.8	97 97 98 96 78 29 34 94 99	KLLKKVPKK	HCD
3	233	20130504_EXQ3_MiBa_SA_Fib-1.raw	KLLKPKVKK	9	79	9	361.2665	3	0.71	1080.7747	2.8	97 98 98 96 66 19 41 98 99	KLLKPKVKK	HCD
3	234	20130504_EXQ3_MiBa_SA_Fib-1.raw	KKLTFHDR	8	21	8	522.8012	2	0.72	1043.5876	0.2	18 13 17 13 13 6 19 73	KKLTFHDR	HCD
3	234	20130504_EXQ3_MiBa_SA_Fib-1.raw	KKLTFDHR	8	21	8	522.8012	2	0.72	1043.5876	0.2	18 13 17 13 13 19 6 73	KKLTFDHR	HCD
3	234	20130504_EXQ3_MiBa_SA_Fib-1.raw	KKLTHDFR	8	21	8	522.8012	2	0.72	1043.5876	0.2	18 13 17 13 6 19 13 73	KKLTHDFR	HCD
3	234	20130504_EXQ3_MiBa_SA_Fib-1.raw	KKLTDFHR	8	21	8	522.8012	2	0.72	1043.5876	0.2	17 13 17 13 19 13 6 73	KKLTDFHR	HCD
3	234	20130504_EXQ3_MiBa_SA_Fib-1.raw	KKLTDHFR	8	21	8	522.8012	2	0.72	1043.5876	0.2	17 13 16 13 19 6 13 73	KKLTDHFR	HCD
3	235	20130504_EXQ3_MiBa_SA_Fib-1.raw	KKVEVAPAK	9	20	9	323.8733	3	0.72	968.6018	-3.9	23 9 10 17 11 12 10 15 77	KKVEVAPAK	HCD
3	235	20130504_EXQ3_MiBa_SA_Fib-1.raw	KEVKVAPAK	9	20	9	323.8733	3	0.72	968.6018	-3.9	20 15 10 11 12 13 10 16 77	KEVKVAPAK	HCD
3	235	20130504_EXQ3_MiBa_SA_Fib-1.raw	KVEKVAPAK	9	20	9	323.8733	3	0.72	968.6018	-3.9	20 10 17 11 11 12 11 16 77	KVEKVAPAK	HCD
3	235	20130504_EXQ3_MiBa_SA_Fib-1.raw	KEVKVPAAK	9	20	9	323.8733	3	0.72	968.6018	-3.9	20 15 10 11 12 9 13 16 77	KEVKVPAAK	HCD
3	235	20130504_EXQ3_MiBa_SA_Fib-1.raw	KEVVKAPAK	9	20	9	323.8733	3	0.72	968.6018	-3.9	20 15 11 11 11 12 11 15 77	KEVVKAPAK	HCD
3	243	20130504_EXQ3_MiBa_SA_Fib-1.raw	KTSGRRLQ	8	29	8	315.855	3	0.74	944.5515	-8.7	25 25 29 18 18 19 22 77	KTSGRRLQ	HCD
3	243	20130504_EXQ3_MiBa_SA_Fib-1.raw	KTSRGRLQ	8	28	8	315.855	3	0.74	944.5515	-8.7	24 24 28 20 16 17 21 76	KTSRGRLQ	HCD
3	243	20130504_EXQ3_MiBa_SA_Fib-1.raw	KTSRRGLQ	8	26	8	315.855	3	0.74	944.5515	-8.7	24 22 21 16 16 15 20 76	KTSRRGLQ	HCD
3	243	20130504_EXQ3_MiBa_SA_Fib-1.raw	KTSGRRLGA	9	18	9	315.855	3	0.74	944.5515	-8.7	20 20 24 15 15 17 19 10 27	KTSGRRLGA	HCD
3	243	20130504_EXQ3_MiBa_SA_Fib-1.raw	KTSGRRLAG	9	18	9	315.855	3	0.74	944.5515	-8.7	20 21 24 15 15 17 19 12 23	KTSGRRLAG	HCD
3	246	20130504_EXQ3_MiBa_SA_Fib-1.raw	KSAEKALGK	9	98	9	311.1911	3	0.75	930.5498	1.8	99 99 99 99 98 97 98 98 99	KSAEKALGK	HCD
3	246	20130504_EXQ3_MiBa_SA_Fib-1.raw	KSAEAKLGK	9	83	9	311.1911	3	0.75	930.5498	1.8	99 97 98 95 38 36 92 95 99	KSAEAKLGK	HCD
3	246	20130504_EXQ3_MiBa_SA_Fib-1.raw	KSAEKLAGK	9	80	9	311.1911	3	0.75	930.5498	1.8	99 97 99 98 90 31 30 85 97	KSAEKLAGK	HCD
3	246	20130504_EXQ3_MiBa_SA_Fib-1.raw	KSAEKAGLK	9	80	9	311.1911	3	0.75	930.5498	1.8	99 98 99 98 96 88 19 29 94	KSAEKAGLK	HCD
3	246	20130504_EXQ3_MiBa_SA_Fib-1.raw	KSAEALKGK	9	70	9	311.1911	3	0.75	930.5498	1.8	99 96 98 98 32 16 17 81 96	KSAEALKGK	HCD
3	248	20130504_EXQ3_MiBa_SA_Fib-1.raw	KRTTRQAL	8	14	8	487.2979	2	0.76	972.5828	-1.5	17 11 14 14 12 11 9 26	KRTTRQAL	HCD
3	248	20130504_EXQ3_MiBa_SA_Fib-1.raw	KRTTRQLA	8	14	8	487.2979	2	0.76	972.5828	-1.5	17 11 14 14 11 11 11 24	KRTTRQLA	HCD
3	248	20130504_EXQ3_MiBa_SA_Fib-1.raw	KRTTQRAL	8	14	8	487.2979	2	0.76	972.5828	-1.5	17 11 13 13 13 10 9 26	KRTTQRAL	HCD
3	248	20130504_EXQ3_MiBa_SA_Fib-1.raw	KRTTQRLA	8	13	8	487.2979	2	0.76	972.5828	-1.5	17 11 13 13 12 10 11 23	KRTTQRLA	HCD
3	248	20130504_EXQ3_MiBa_SA_Fib-1.raw	KRTTQALR	8	13	8	487.2979	2	0.76	972.5828	-1.5	16 10 13 13 12 11 10 21	KRTTQALR	HCD
3	252	20130504_EXQ3_MiBa_SA_Fib-1.raw	KGQATVLNPPQ	11	16	11	576.817	2	0.77	1151.6299	-9.1	38 11 15 17 16 13 15 12 8 8 27	KGQATVLNPPQ	HCD
3	252	20130504_EXQ3_MiBa_SA_Fib-1.raw	KGQALSLNPPQ	11	16	11	576.817	2	0.77	1151.6299	-9.1	38 11 15 17 18 13 14 12 8 8 27	KGQALSLNPPQ	HCD
3	252	20130504_EXQ3_MiBa_SA_Fib-1.raw	KGQAVTLNPPQ	11	16	11	576.817	2	0.77	1151.6299	-9.1	38 10 15 17 15 13 14 11 8 8 27	KGQAVTLNPPQ	HCD
3	252	20130504_EXQ3_MiBa_SA_Fib-1.raw	KGQATVLPPNQ	11	15	11	576.817	2	0.77	1151.6299	-9.1	35 10 14 16 14 13 15 9 7 10 25	KGQATVLPPNQ	HCD
3	252	20130504_EXQ3_MiBa_SA_Fib-1.raw	KGQATVLPNPQ	11	14	11	576.817	2	0.77	1151.6299	-9.1	35 10 13 16 14 12 13 8 9 8 25	KGQATVLPNPQ	HCD
3	256	20130504_EXQ3_MiBa_SA_Fib-1.raw	KLREGASQR	9	73	9	348.8692	3	0.78	1043.5835	2.2	37 43 53 96 93 90 80 77 92	KLREGASQR	HCD
3	256	20130504_EXQ3_MiBa_SA_Fib-1.raw	LRKEGASQR	9	71	9	348.8692	3	0.78	1043.5835	2.2	31 31 49 96 93 90 81 77 92	LRKEGASQR	HCD
3	256	20130504_EXQ3_MiBa_SA_Fib-1.raw	RLKEGASQR	9	69	9	348.8692	3	0.78	1043.5835	2.2	51 34 46 94 90 85 72 68 87	RLKEGASQR	HCD
3	256	20130504_EXQ3_MiBa_SA_Fib-1.raw	KLREGASAGR	10	58	10	348.8692	3	0.78	1043.5835	2.2	32 37 46 95 92 88 70 20 20 86	KLREGASAGR	HCD
3	256	20130504_EXQ3_MiBa_SA_Fib-1.raw	KLREGASGAR	10	58	10	348.8692	3	0.78	1043.5835	2.2	32 37 46 95 92 86 69 16 23 85	KLREGASGAR	HCD
3	259	20130504_EXQ3_MiBa_SA_Fib-1.raw	TVKKKERQL	9	58	9	377.2408	3	0.79	1128.6978	2.5	90 94 96 33 17 25 17 62 88	TVKKKERQL	HCD
3	259	20130504_EXQ3_MiBa_SA_Fib-1.raw	TVKEKKRQL	9	56	9	377.2408	3	0.79	1128.6978	2.5	89 87 71 33 20 22 25 68 89	TVKEKKRQL	HCD
3	259	20130504_EXQ3_MiBa_SA_Fib-1.raw	TVKKEKRQL	9	55	9	377.2408	3	0.79	1128.6978	2.5	90 89 73 24 29 20 20 66 90	TVKKEKRQL	HCD
3	259	20130504_EXQ3_MiBa_SA_Fib-1.raw	TVKASVKRQL	10	53	10	377.2408	3	0.79	1128.6978	2.5	91 91 84 28 20 20 22 20 66 88	TVKASVKRQL	HCD
3	259	20130504_EXQ3_MiBa_SA_Fib-1.raw	TVKAVSKRQL	10	52	10	377.2408	3	0.79	1128.6978	2.5	91 91 80 27 21 21 23 20 66 88	TVKAVSKRQL	HCD
3	260	20130504_EXQ3_MiBa_SA_Fib-1.raw	KPPQHKAP	8	23	8	451.7635	2	0.79	901.5134	-1	40 16 17 20 10 20 20 41	KPPQHKAP	HCD
3	260	20130504_EXQ3_MiBa_SA_Fib-1.raw	KPPQKHAP	8	23	8	451.7635	2	0.79	901.5134	-1	41 16 17 19 20 11 21 41	KPPQKHAP	HCD
3	260	20130504_EXQ3_MiBa_SA_Fib-1.raw	KPPAGHKAP	9	21	9	451.7635	2	0.79	901.5134	-1	39 16 17 20 16 10 19 18 39	KPPAGHKAP	HCD
3	260	20130504_EXQ3_MiBa_SA_Fib-1.raw	KPAPGHKAP	9	20	9	451.7635	2	0.79	901.5134	-1	37 15 19 15 15 9 18 17 37	KPAPGHKAP	HCD
3	260	20130504_EXQ3_MiBa_SA_Fib-1.raw	KAPPGHKAP	9	16	9	451.7635	2	0.79	901.5134	-1	30 14 12 13 13 7 13 13 30	KAPPGHKAP	HCD
3	262	20130504_EXQ3_MiBa_SA_Fib-1.raw	KNKMATPTL	9	14	9	502.2875	2	0.8	1002.5532	7.3	24 10 11 7 15 14 9 10 27	KNKMATPTL	HCD
3	262	20130504_EXQ3_MiBa_SA_Fib-1.raw	KKNMTAPTL	9	13	9	502.2875	2	0.8	1002.5532	7.3	22 9 10 7 15 14 9 9 25	KKNMTAPTL	HCD
3	262	20130504_EXQ3_MiBa_SA_Fib-1.raw	KKNMATTPL	9	13	9	502.2875	2	0.8	1002.5532	7.3	22 9 10 7 14 13 11 7 25	KKNMATTPL	HCD
3	262	20130504_EXQ3_MiBa_SA_Fib-1.raw	KKNMATPTL	9	12	9	502.2875	2	0.8	1002.5532	7.3	22 9 10 7 14 12 8 9 25	KKNMATPTL	HCD
3	262	20130504_EXQ3_MiBa_SA_Fib-1.raw	KKMNATPTL	9	12	9	502.2875	2	0.8	1002.5532	7.3	20 9 5 10 12 12 8 9 25	KKMNATPTL	HCD
3	265	20130504_EXQ3_MiBa_SA_Fib-1.raw	KQRPGVTK	8	75	8	305.1914	3	0.81	912.5505	2	76 26 41 91 89 90 93 95	KQRPGVTK	HCD
3	265	20130504_EXQ3_MiBa_SA_Fib-1.raw	KAGRPGVTK	9	74	9	305.1914	3	0.81	912.5505	2	89 31 36 54 93 88 89 92 95	KAGRPGVTK	HCD
3	265	20130504_EXQ3_MiBa_SA_Fib-1.raw	KRQPGVTK	8	69	8	305.1914	3	0.81	912.5505	2	66 15 27 88 87 88 92 94	KRQPGVTK	HCD
3	265	20130504_EXQ3_MiBa_SA_Fib-1.raw	KGARPGVTK	9	67	9	305.1914	3	0.81	912.5505	2	82 15 24 39 90 86 87 91 94	KGARPGVTK	HCD
3	265	20130504_EXQ3_MiBa_SA_Fib-1.raw	KARGPGVTK	9	66	9	305.1914	3	0.81	912.5505	2	84 20 20 30 90 85 87 92 94	KARGPGVTK	HCD
3	267	20130504_EXQ3_MiBa_SA_Fib-1.raw	RLKQQTGR	8	56	8	329.5342	3	0.82	985.5781	2.7	25 31 32 60 71 77 77 83	RLKQQTGR	HCD
3	267	20130504_EXQ3_MiBa_SA_Fib-1.raw	KLRQGATGR	9	47	9	329.5342	3	0.82	985.5781	2.7	25 27 25 60 22 30 77 79 85	KLRQGATGR	HCD
3	267	20130504_EXQ3_MiBa_SA_Fib-1.raw	KRLQGATGR	9	46	9	329.5342	3	0.82	985.5781	2.7	23 20 28 58 21 29 77 78 84	KRLQGATGR	HCD
3	267	20130504_EXQ3_MiBa_SA_Fib-1.raw	RLKQGATGR	9	45	9	329.5342	3	0.82	985.5781	2.7	20 25 27 57 19 26 74 75 82	RLKQGATGR	HCD
3	267	20130504_EXQ3_MiBa_SA_Fib-1.raw	RLKAGGATGR	10	36	10	329.5342	3	0.82	985.5781	2.7	17 22 23 22 18 19 26 67 71 79	RLKAGGATGR	HCD
3	269	20130504_EXQ3_MiBa_SA_Fib-1.raw	KEQPFPPSV	9	21	9	514.7713	2	0.82	1027.5338	-5.6	69 21 14 11 13 10 11 15 33	KEQPFPPSV	HCD
3	269	20130504_EXQ3_MiBa_SA_Fib-1.raw	KEPQFPPVS	9	20	9	514.7713	2	0.82	1027.5338	-5.6	68 19 10 13 12 9 10 14 31	KEPQFPPVS	HCD
3	269	20130504_EXQ3_MiBa_SA_Fib-1.raw	KEPQFPPSV	9	20	9	514.7713	2	0.82	1027.5338	-5.6	68 19 10 13 12 9 10 14 31	KEPQFPPSV	HCD
3	269	20130504_EXQ3_MiBa_SA_Fib-1.raw	KEPQPFPSV	9	19	9	514.7713	2	0.82	1027.5338	-5.6	68 19 10 13 9 12 9 11 26	KEPQPFPSV	HCD
3	269	20130504_EXQ3_MiBa_SA_Fib-1.raw	KEPQPPFSV	9	19	9	514.7713	2	0.82	1027.5338	-5.6	67 19 10 13 9 9 12 11 26	KEPQPPFSV	HCD
3	271	20130504_EXQ3_MiBa_SA_Fib-1.raw	KFACQSQHNK	10	14	10	397.5286	3	0.83	1189.5662	-1.8	16 12 10 9 8 8 9 4 10 56	KFACQSQHNK	HCD
3	271	20130504_EXQ3_MiBa_SA_Fib-1.raw	KFACQTNHNK	10	13	10	397.5286	3	0.83	1189.5662	-1.8	16 12 10 9 8 7 8 4 10 57	KFACQTNHNK	HCD
3	271	20130504_EXQ3_MiBa_SA_Fib-1.raw	KFCAQSQHNK	10	13	10	397.5286	3	0.83	1189.5662	-1.8	16 12 10 8 8 8 8 4 10 55	KFCAQSQHNK	HCD
3	271	20130504_EXQ3_MiBa_SA_Fib-1.raw	KFACQNTHNK	10	13	10	397.5286	3	0.83	1189.5662	-1.8	16 12 10 9 8 7 7 3 8 57	KFACQNTHNK	HCD
3	271	20130504_EXQ3_MiBa_SA_Fib-1.raw	KFACNQTHNK	10	13	10	397.5286	3	0.83	1189.5662	-1.8	16 12 10 9 7 7 7 3 8 57	KFACNQTHNK	HCD
3	272	20130504_EXQ3_MiBa_SA_Fib-1.raw	AVVLKKFGP	9	48	9	320.2073	3	0.83	957.6011	-1.1	75 32 29 28 26 38 52 78 82	AVVLKKFGP	HCD
3	272	20130504_EXQ3_MiBa_SA_Fib-1.raw	AVLVKKFGP	9	48	9	320.2073	3	0.83	957.6011	-1.1	75 32 32 24 26 38 52 78 82	AVLVKKFGP	HCD
3	272	20130504_EXQ3_MiBa_SA_Fib-1.raw	AVLKKVFGP	9	47	9	320.2073	3	0.83	957.6011	-1.1	75 31 34 27 26 32 49 77 81	AVLKKVFGP	HCD
3	272	20130504_EXQ3_MiBa_SA_Fib-1.raw	AVLKVKFGP	9	44	9	320.2073	3	0.83	957.6011	-1.1	75 29 27 20 19 29 45 77 82	AVLKVKFGP	HCD
3	272	20130504_EXQ3_MiBa_SA_Fib-1.raw	AVKLVKFGP	9	42	9	320.2073	3	0.83	957.6011	-1.1	73 28 22 20 17 23 43 77 81	AVKLVKFGP	HCD
3	278	20130504_EXQ3_MiBa_SA_Fib-1.raw	KTVAQMKTFK	10	26	10	394.5634	3	0.85	1180.6638	3.8	74 15 14 12 11 6 13 15 21 82	KTVAQMKTFK	HCD
3	278	20130504_EXQ3_MiBa_SA_Fib-1.raw	KTVGAAMKTFK	11	26	11	394.5634	3	0.85	1180.6638	3.8	74 15 16 12 14 12 7 14 17 24 83	KTVGAAMKTFK	HCD
3	278	20130504_EXQ3_MiBa_SA_Fib-1.raw	KTVQAMKTFK	10	25	10	394.5634	3	0.85	1180.6638	3.8	72 13 13 11 10 6 13 15 21 81	KTVQAMKTFK	HCD
3	278	20130504_EXQ3_MiBa_SA_Fib-1.raw	KTVGAAMKFTK	11	24	11	394.5634	3	0.85	1180.6638	3.8	74 15 16 12 14 12 7 13 13 18 79	KTVGAAMKFTK	HCD
3	278	20130504_EXQ3_MiBa_SA_Fib-1.raw	KTVGAAKMTFK	11	24	11	394.5634	3	0.85	1180.6638	3.8	73 14 15 12 13 11 11 7 14 18 79	KTVGAAKMTFK	HCD
3	281	20130504_EXQ3_MiBa_SA_Fib-1.raw	KSVRLGHPK	9	37	9	341.2144	3	0.86	1020.6192	2	56 16 19 17 16 12 20 88 94	KSVRLGHPK	HCD
3	281	20130504_EXQ3_MiBa_SA_Fib-1.raw	KSVRGLHPK	9	37	9	341.2144	3	0.86	1020.6192	2	56 16 19 17 11 17 20 88 94	KSVRGLHPK	HCD
3	281	20130504_EXQ3_MiBa_SA_Fib-1.raw	KVSRAVHPK	9	37	9	341.2144	3	0.86	1020.6192	2	54 14 16 15 14 17 23 89 95	KVSRAVHPK	HCD
3	281	20130504_EXQ3_MiBa_SA_Fib-1.raw	KSVRAVHPK	9	37	9	341.2144	3	0.86	1020.6192	2	56 16 19 17 14 15 20 87 94	KSVRAVHPK	HCD
3	281	20130504_EXQ3_MiBa_SA_Fib-1.raw	KSVRVAHPK	9	37	9	341.2144	3	0.86	1020.6192	2	56 15 17 17 14 15 20 88 94	KSVRVAHPK	HCD
3	283	20130504_EXQ3_MiBa_SA_Fib-1.raw	YNTAALCK	8	35	8	442.2242	2	0.86	882.4269	7.7	19 17 19 19 21 31 63 93	YNTAALCK	HCD
3	283	20130504_EXQ3_MiBa_SA_Fib-1.raw	NYTAALCK	8	34	8	442.2242	2	0.86	882.4269	7.7	17 17 19 18 19 29 61 92	NYTAALCK	HCD
3	283	20130504_EXQ3_MiBa_SA_Fib-1.raw	NYATALCK	8	33	8	442.2242	2	0.86	882.4269	7.7	17 17 19 18 18 27 60 92	NYATALCK	HCD
3	283	20130504_EXQ3_MiBa_SA_Fib-1.raw	NYTALACK	8	33	8	442.2242	2	0.86	882.4269	7.7	16 16 18 18 22 26 59 92	NYTALACK	HCD
3	283	20130504_EXQ3_MiBa_SA_Fib-1.raw	GYGTAALCK	9	29	9	442.2242	2	0.86	882.4269	7.7	11 14 13 17 16 17 26 56 91	GYGTAALCK	HCD
3	284	20130504_EXQ3_MiBa_SA_Fib-1.raw	KPQAAFHPT	9	11	9	498.7649	2	0.87	995.5189	-3.6	10 8 12 14 12 11 5 7 22	KPQAAFHPT	HCD
3	284	20130504_EXQ3_MiBa_SA_Fib-1.raw	KPQAAFPHT	9	11	9	498.7649	2	0.87	995.5189	-3.6	10 8 12 14 11 11 8 4 22	KPQAAFPHT	HCD
3	284	20130504_EXQ3_MiBa_SA_Fib-1.raw	KPQAAFHTP	9	10	9	498.7649	2	0.87	995.5189	-3.6	10 8 12 14 12 11 5 9 18	KPQAAFHTP	HCD
3	284	20130504_EXQ3_MiBa_SA_Fib-1.raw	KPQAAFTHP	9	10	9	498.7649	2	0.87	995.5189	-3.6	10 8 12 14 11 11 10 4 18	KPQAAFTHP	HCD
3	284	20130504_EXQ3_MiBa_SA_Fib-1.raw	KPQAAFPTH	9	10	9	498.7649	2	0.87	995.5189	-3.6	10 8 12 14 11 11 8 9 12	KPQAAFPTH	HCD
3	287	20130504_EXQ3_MiBa_SA_Fib-1.raw	KFMPGRGHSK	10	49	10	382.2047	3	0.88	1143.5972	-4.2	90 31 21 30 33 35 35 31 92 96	KFMPGRGHSK	HCD
3	287	20130504_EXQ3_MiBa_SA_Fib-1.raw	KFMGPRGHSK	10	48	10	382.2047	3	0.88	1143.5972	-4.2	89 34 23 31 29 32 33 29 91 95	KFMGPRGHSK	HCD
3	288	20130504_EXQ3_MiBa_SA_Fib-1.raw	ATDKKMVGPK	10	58	10	358.8727	3	0.88	1073.5903	5.4	92 95 97 91 33 17 27 22 24 88	ATDKKMVGPK	HCD
3	288	20130504_EXQ3_MiBa_SA_Fib-1.raw	ATDKMKVGPK	10	57	10	358.8727	3	0.88	1073.5903	5.4	92 95 97 91 20 26 26 21 24 88	ATDKMKVGPK	HCD
3	288	20130504_EXQ3_MiBa_SA_Fib-1.raw	ATDKKMVPGK	10	57	10	358.8727	3	0.88	1073.5903	5.4	92 95 97 91 33 14 23 17 22 87	ATDKKMVPGK	HCD
3	288	20130504_EXQ3_MiBa_SA_Fib-1.raw	ATDKVKMGPK	10	56	10	358.8727	3	0.88	1073.5903	5.4	92 95 97 90 30 23 15 20 22 87	ATDKVKMGPK	HCD
3	288	20130504_EXQ3_MiBa_SA_Fib-1.raw	ATDKKVMGPK	10	56	10	358.8727	3	0.88	1073.5903	5.4	92 95 97 90 30 23 14 20 22 87	ATDKKVMGPK	HCD
3	289	20130504_EXQ3_MiBa_SA_Fib-1.raw	KEVGLYLTPGK	11	23	11	402.2352	3	0.89	1203.6863	-2	15 24 19 13 16 16 32 22 9 13 82	KEVGLYLTPGK	HCD
3	289	20130504_EXQ3_MiBa_SA_Fib-1.raw	KEVGLYLTGPK	11	23	11	402.2352	3	0.89	1203.6863	-2	15 24 19 13 16 16 31 21 10 12 82	KEVGLYLTGPK	HCD
3	289	20130504_EXQ3_MiBa_SA_Fib-1.raw	KEVGYLLTGPK	11	23	11	402.2352	3	0.89	1203.6863	-2	15 23 18 13 13 17 29 21 10 12 82	KEVGYLLTGPK	HCD
3	289	20130504_EXQ3_MiBa_SA_Fib-1.raw	KEVVFSLTGPK	11	22	11	402.2352	3	0.89	1203.6863	-2	14 22 22 16 13 13 23 23 10 12 82	KEVVFSLTGPK	HCD
3	289	20130504_EXQ3_MiBa_SA_Fib-1.raw	KEVVAYLTGPK	11	21	11	402.2352	3	0.89	1203.6863	-2	14 20 18 15 13 13 23 20 10 12 82	KEVVAYLTGPK	HCD
3	294	20130504_EXQ3_MiBa_SA_Fib-1.raw	KLKSGHMFVK	10	31	10	392.2293	3	0.9	1173.6692	-2.6	82 23 21 21 17 12 13 20 25 80	KLKSGHMFVK	HCD
3	294	20130504_EXQ3_MiBa_SA_Fib-1.raw	KKLSGHMFVK	10	30	10	392.2293	3	0.9	1173.6692	-2.6	82 20 23 19 16 11 13 19 24 80	KKLSGHMFVK	HCD
3	294	20130504_EXQ3_MiBa_SA_Fib-1.raw	KKVTGHMFVK	10	30	10	392.2293	3	0.9	1173.6692	-2.6	82 20 20 20 16 11 13 19 24 80	KKVTGHMFVK	HCD
3	294	20130504_EXQ3_MiBa_SA_Fib-1.raw	KKTVGHMFVK	10	29	10	392.2293	3	0.9	1173.6692	-2.6	81 19 20 19 15 11 13 18 23 79	KKTVGHMFVK	HCD
3	294	20130504_EXQ3_MiBa_SA_Fib-1.raw	KKSLGHMFVK	10	29	10	392.2293	3	0.9	1173.6692	-2.6	81 19 19 20 15 10 12 18 23 78	KKSLGHMFVK	HCD
3	295	20130504_EXQ3_MiBa_SA_Fib-1.raw	ENARLGHPK	9	37	9	341.1872	3	0.9	1020.5464	-6.6	25 16 19 17 19 15 55 82 93	ENARLGHPK	HCD
3	295	20130504_EXQ3_MiBa_SA_Fib-1.raw	ENARAVHPK	9	37	9	341.1872	3	0.9	1020.5464	-6.6	25 16 19 17 17 18 55 81 92	ENARAVHPK	HCD
3	295	20130504_EXQ3_MiBa_SA_Fib-1.raw	ENARVAHPK	9	37	9	341.1872	3	0.9	1020.5464	-6.6	25 16 19 17 17 18 55 81 92	ENARVAHPK	HCD
3	295	20130504_EXQ3_MiBa_SA_Fib-1.raw	ENARGLHPK	9	37	9	341.1872	3	0.9	1020.5464	-6.6	25 16 19 17 14 20 55 82 92	ENARGLHPK	HCD
3	295	20130504_EXQ3_MiBa_SA_Fib-1.raw	ENRAAVHPK	9	37	9	341.1872	3	0.9	1020.5464	-6.6	24 16 16 19 17 18 55 81 92	ENRAAVHPK	HCD
3	296	20130504_EXQ3_MiBa_SA_Fib-1.raw	ERWPNGNHK	9	11	9	569.2811	2	0.9	1136.5476	0	16 9 11 10 13 11 11 4 21	ERWPNGNHK	HCD
3	296	20130504_EXQ3_MiBa_SA_Fib-1.raw	ERWPNGNKH	9	11	9	569.2811	2	0.9	1136.5476	0	16 9 12 10 13 11 12 9 12	ERWPNGNKH	HCD
3	296	20130504_EXQ3_MiBa_SA_Fib-1.raw	REWPNGNKH	9	11	9	569.2811	2	0.9	1136.5476	0	9 15 12 10 13 11 12 9 12	REWPNGNKH	HCD
3	296	20130504_EXQ3_MiBa_SA_Fib-1.raw	WVWPNGNKH	9	11	9	569.2811	2	0.9	1136.5515	-3.5	10 10 12 11 13 11 12 9 12	WVWPNGNKH	HCD
3	296	20130504_EXQ3_MiBa_SA_Fib-1.raw	VWWPNGNKH	9	11	9	569.2811	2	0.9	1136.5515	-3.5	10 10 12 10 13 11 12 9 12	VWWPNGNKH	HCD
3	299	20130504_EXQ3_MiBa_SA_Fib-1.raw	KKKKLPVL	8	12	8	477.3519	2	0.91	952.6797	10	11 11 12 11 12 8 9 26	KKKKLPVL	HCD
3	299	20130504_EXQ3_MiBa_SA_Fib-1.raw	KKKKLLPV	8	12	8	477.3519	2	0.91	952.6797	10	11 11 12 11 12 12 7 23	KKKKLLPV	HCD
3	299	20130504_EXQ3_MiBa_SA_Fib-1.raw	KKKKLPLV	8	12	8	477.3519	2	0.91	952.6797	10	11 11 12 11 12 8 11 23	KKKKLPLV	HCD
3	299	20130504_EXQ3_MiBa_SA_Fib-1.raw	KKKKLLVP	8	11	8	477.3519	2	0.91	952.6797	10	11 11 12 11 12 12 9 18	KKKKLLVP	HCD
3	299	20130504_EXQ3_MiBa_SA_Fib-1.raw	KKKKLVLP	8	11	8	477.3519	2	0.91	952.6797	10	11 11 12 11 12 11 10 18	KKKKLVLP	HCD
3	301	20130504_EXQ3_MiBa_SA_Fib-1.raw	KGMPKPKK	8	22	8	457.2864	2	0.92	912.5579	0.4	18 11 8 11 15 14 19 81	KGMPKPKK	HCD
3	301	20130504_EXQ3_MiBa_SA_Fib-1.raw	KMGPKKPK	8	22	8	457.2864	2	0.92	912.5579	0.4	19 8 13 11 15 17 14 81	KMGPKKPK	HCD
3	301	20130504_EXQ3_MiBa_SA_Fib-1.raw	KGMPKKPK	8	21	8	457.2864	2	0.92	912.5579	0.4	19 12 8 11 15 17 14 81	KGMPKKPK	HCD
3	301	20130504_EXQ3_MiBa_SA_Fib-1.raw	KGMPPKKK	8	21	8	457.2864	2	0.92	912.5579	0.4	18 11 8 11 12 16 19 81	KGMPPKKK	HCD
3	301	20130504_EXQ3_MiBa_SA_Fib-1.raw	KGPMKKPK	8	21	8	457.2864	2	0.92	912.5579	0.4	18 11 12 8 15 16 14 80	KGPMKKPK	HCD
3	306	20130504_EXQ3_MiBa_SA_Fib-1.raw	KFRTGKKSN	9	9	9	533.3139	2	0.94	1064.6091	3.9	13 7 6 8 9 10 8 7 18	KFRTGKKSN	HCD
3	306	20130504_EXQ3_MiBa_SA_Fib-1.raw	KFRTGKKNS	9	9	9	533.3139	2	0.94	1064.6091	3.9	13 7 6 8 9 10 8 7 18	KFRTGKKNS	HCD
3	306	20130504_EXQ3_MiBa_SA_Fib-1.raw	KFRTGKSKN	9	9	9	533.3139	2	0.94	1064.6091	3.9	13 7 6 8 8 10 8 7 18	KFRTGKSKN	HCD
3	306	20130504_EXQ3_MiBa_SA_Fib-1.raw	KFRTGKNKS	9	9	9	533.3139	2	0.94	1064.6091	3.9	13 7 6 8 8 10 8 7 18	KFRTGKNKS	HCD
3	306	20130504_EXQ3_MiBa_SA_Fib-1.raw	KFRTGKNSK	9	9	9	533.3139	2	0.94	1064.6091	3.9	13 7 6 8 8 9 8 7 18	KFRTGKNSK	HCD
3	307	20130504_EXQ3_MiBa_SA_Fib-1.raw	KSGLTPGKWK	10	18	10	367.8871	3	0.94	1100.6343	4.7	16 12 11 15 13 10 10 9 13 82	KSGLTPGKWK	HCD
3	307	20130504_EXQ3_MiBa_SA_Fib-1.raw	KSGLTGPWKK	10	18	10	367.8871	3	0.94	1100.6343	4.7	16 12 11 14 12 10 9 9 13 81	KSGLTGPWKK	HCD
3	307	20130504_EXQ3_MiBa_SA_Fib-1.raw	KSGLTGPKWK	10	18	10	367.8871	3	0.94	1100.6343	4.7	16 12 11 14 12 10 9 9 13 81	KSGLTGPKWK	HCD
3	307	20130504_EXQ3_MiBa_SA_Fib-1.raw	KSGLTGPGRTK	11	16	11	367.8871	3	0.94	1100.6301	8.5	15 11 10 14 13 9 8 7 6 10 76	KSGLTGPGRTK	HCD
3	307	20130504_EXQ3_MiBa_SA_Fib-1.raw	KSGLTGPRGTK	11	16	11	367.8871	3	0.94	1100.6301	8.5	15 11 10 14 13 9 8 7 5 10 76	KSGLTGPRGTK	HCD
3	308	20130504_EXQ3_MiBa_SA_Fib-1.raw	KCTGRPHPV	9	17	9	332.1821	3	0.94	993.5178	6.6	16 13 15 15 15 15 12 16 39	KCTGRPHPV	HCD
3	308	20130504_EXQ3_MiBa_SA_Fib-1.raw	KTCGRPHPV	9	17	9	332.1821	3	0.94	993.5178	6.6	16 13 15 15 15 15 12 16 39	KTCGRPHPV	HCD
3	310	20130504_EXQ3_MiBa_SA_Fib-1.raw	KSSVTPKGK	9	34	9	466.284	2	0.95	930.5498	3.9	84 64 27 22 18 14 19 17 42	KSSVTPKGK	HCD
3	310	20130504_EXQ3_MiBa_SA_Fib-1.raw	KSSVQVVKG	9	33	9	466.284	2	0.95	930.5498	3.9	83 61 23 20 18 18 20 21 38	KSSVQVVKG	HCD
3	310	20130504_EXQ3_MiBa_SA_Fib-1.raw	KSSVQVVGK	9	33	9	466.284	2	0.95	930.5498	3.9	83 61 23 20 18 17 19 17 42	KSSVQVVGK	HCD
3	310	20130504_EXQ3_MiBa_SA_Fib-1.raw	KSVSQVVGK	9	32	9	466.284	2	0.95	930.5498	3.9	82 60 22 19 17 17 18 16 41	KSVSQVVGK	HCD
3	310	20130504_EXQ3_MiBa_SA_Fib-1.raw	KSSVPTKGK	9	32	9	466.284	2	0.95	930.5498	3.9	82 61 25 20 13 16 17 15 39	KSSVPTKGK	HCD
3	311	20130504_EXQ3_MiBa_SA_Fib-1.raw	KGVVEKHKNK	10	44	10	389.5694	3	0.95	1165.6931	-5.9	78 16 18 16 23 22 59 68 63 84	KGVVEKHKNK	HCD
3	311	20130504_EXQ3_MiBa_SA_Fib-1.raw	KGVEVKHKNK	10	44	10	389.5694	3	0.95	1165.6931	-5.9	78 15 18 24 15 22 59 68 63 84	KGVEVKHKNK	HCD
3	311	20130504_EXQ3_MiBa_SA_Fib-1.raw	KGEVVKHKNK	10	44	10	389.5694	3	0.95	1165.6931	-5.9	75 13 22 14 16 31 62 67 61 83	KGEVVKHKNK	HCD
3	311	20130504_EXQ3_MiBa_SA_Fib-1.raw	KGVDLKHKNK	10	42	10	389.5694	3	0.95	1165.6931	-5.9	77 13 14 18 13 18 58 68 62 84	KGVDLKHKNK	HCD
3	311	20130504_EXQ3_MiBa_SA_Fib-1.raw	KGVEVKHKGGK	11	33	11	389.5694	3	0.95	1165.6931	-5.9	70 10 13 19 13 18 56 67 12 13 76	KGVEVKHKGGK	HCD
3	312	20130504_EXQ3_MiBa_SA_Fib-1.raw	KSPLAHPVK	9	22	9	326.204	3	0.95	975.5865	3.7	21 15 13 19 15 7 12 17 79	KSPLAHPVK	HCD
3	312	20130504_EXQ3_MiBa_SA_Fib-1.raw	KSPLHAPVK	9	21	9	326.204	3	0.95	975.5865	3.7	21 15 13 19 8 14 12 16 78	KSPLHAPVK	HCD
3	312	20130504_EXQ3_MiBa_SA_Fib-1.raw	KSPLAHVPK	9	21	9	326.204	3	0.95	975.5865	3.7	21 15 13 19 15 7 14 13 79	KSPLAHVPK	HCD
3	312	20130504_EXQ3_MiBa_SA_Fib-1.raw	KPSLAHPVK	9	21	9	326.204	3	0.95	975.5865	3.7	19 11 15 18 15 7 12 17 78	KPSLAHPVK	HCD
3	312	20130504_EXQ3_MiBa_SA_Fib-1.raw	KSLPAHPVK	9	21	9	326.204	3	0.95	975.5865	3.7	19 14 17 12 14 7 12 17 79	KSLPAHPVK	HCD
3	316	20130504_EXQ3_MiBa_SA_Fib-1.raw	ANSLKQSYL	9	11	9	512.2784	2	0.97	1022.5396	2.5	10 10 11 12 10 10 10 8 24	ANSLKQSYL	HCD
3	316	20130504_EXQ3_MiBa_SA_Fib-1.raw	ANSLFVPYL	9	11	9	512.2784	2	0.97	1022.5436	-1.4	10 10 11 13 10 10 8 8 25	ANSLFVPYL	HCD
3	316	20130504_EXQ3_MiBa_SA_Fib-1.raw	ANSLFPVYL	9	11	9	512.2784	2	0.97	1022.5436	-1.4	10 10 11 12 10 8 10 8 25	ANSLFPVYL	HCD
3	316	20130504_EXQ3_MiBa_SA_Fib-1.raw	ANSFLPVYL	9	11	9	512.2784	2	0.97	1022.5436	-1.4	10 10 11 11 11 8 10 8 25	ANSFLPVYL	HCD
3	316	20130504_EXQ3_MiBa_SA_Fib-1.raw	ANSFPLVYL	9	11	9	512.2784	2	0.97	1022.5436	-1.4	10 10 11 11 8 11 10 8 24	ANSFPLVYL	HCD
3	317	20130504_EXQ3_MiBa_SA_Fib-1.raw	HELTRTGHGK	10	34	10	379.2061	3	0.97	1134.5894	6.4	12 35 36 28 20 23 61 12 24 90	HELTRTGHGK	HCD
3	317	20130504_EXQ3_MiBa_SA_Fib-1.raw	EHLTTRGHGK	10	34	10	379.2061	3	0.97	1134.5894	6.4	34 13 37 29 22 20 61 12 24 90	EHLTTRGHGK	HCD
3	317	20130504_EXQ3_MiBa_SA_Fib-1.raw	EHLTRTGGHK	10	34	10	379.2061	3	0.97	1134.5894	6.4	34 13 36 29 20 23 62 19 15 90	EHLTRTGGHK	HCD
3	317	20130504_EXQ3_MiBa_SA_Fib-1.raw	EHLTRTGHGK	10	34	10	379.2061	3	0.97	1134.5894	6.4	34 13 36 28 20 23 61 12 24 90	EHLTRTGHGK	HCD
3	317	20130504_EXQ3_MiBa_SA_Fib-1.raw	EHLRTTGHGK	10	31	10	379.2061	3	0.97	1134.5894	6.4	33 11 28 17 16 20 61 12 24 90	EHLRTTGHGK	HCD
3	319	20130504_EXQ3_MiBa_SA_Fib-1.raw	TVAHLQRTHK	10	21	10	397.5632	3	0.97	1189.668	-0.2	18 15 16 8 16 14 14 16 12 88	TVAHLQRTHK	HCD
3	319	20130504_EXQ3_MiBa_SA_Fib-1.raw	TVAHLQGVTHK	11	20	11	397.5632	3	0.97	1189.6567	9.3	17 14 15 7 16 13 11 14 17 14 88	TVAHLQGVTHK	HCD
3	319	20130504_EXQ3_MiBa_SA_Fib-1.raw	TVHALQGVTHK	11	20	11	397.5632	3	0.97	1189.6567	9.3	17 14 8 14 16 13 11 14 17 14 88	TVHALQGVTHK	HCD
3	319	20130504_EXQ3_MiBa_SA_Fib-1.raw	TVAHLQVGTHK	11	20	11	397.5632	3	0.97	1189.6567	9.3	17 14 15 7 16 13 13 12 17 14 88	TVAHLQVGTHK	HCD
3	319	20130504_EXQ3_MiBa_SA_Fib-1.raw	TVAHQLGVTHK	11	20	11	397.5632	3	0.97	1189.6567	9.3	17 14 13 6 13 14 11 15 17 14 88	TVAHQLGVTHK	HCD
3	327	20130504_EXQ3_MiBa_SA_Fib-1.raw	KCLQNGPSV	9	11	9	473.2482	2	1	944.4749	7.3	13 9 11 10 9 8 8 10 24	KCLQNGPSV	HCD
3	327	20130504_EXQ3_MiBa_SA_Fib-1.raw	KCLQGPNSV	9	11	9	473.2482	2	1	944.4749	7.3	13 9 11 10 8 8 10 9 22	KCLQGPNSV	HCD
3	327	20130504_EXQ3_MiBa_SA_Fib-1.raw	KCLQGNPSV	9	11	9	473.2482	2	1	944.4749	7.3	13 9 11 10 8 10 8 9 22	KCLQGNPSV	HCD
3	327	20130504_EXQ3_MiBa_SA_Fib-1.raw	KCLQGPNVS	9	11	9	473.2482	2	1	944.4749	7.3	13 9 11 10 8 8 10 9 22	KCLQGPNVS	HCD
3	327	20130504_EXQ3_MiBa_SA_Fib-1.raw	KCLQGNPVS	9	11	9	473.2482	2	1	944.4749	7.3	13 9 11 10 8 10 8 9 22	KCLQGNPVS	HCD
3	332	20130504_EXQ3_MiBa_SA_Fib-1.raw	LAALPVAHKPL	11	10	11	565.3578	2	1.02	1128.7019	-0.7	10 8 9 11 8 11 11 5 8 7 27	LAALPVAHKPL	HCD
3	332	20130504_EXQ3_MiBa_SA_Fib-1.raw	LAALPVAKHPL	11	10	11	565.3578	2	1.02	1128.7019	-0.7	10 8 9 11 8 11 11 10 4 7 27	LAALPVAKHPL	HCD
3	332	20130504_EXQ3_MiBa_SA_Fib-1.raw	LAALPVAKPHL	11	10	11	565.3578	2	1.02	1128.7019	-0.7	10 8 9 11 8 11 11 10 6 4 27	LAALPVAKPHL	HCD
3	332	20130504_EXQ3_MiBa_SA_Fib-1.raw	LAALPVAPHKL	11	10	11	565.3578	2	1.02	1128.7019	-0.7	10 8 9 11 8 11 11 7 4 8 27	LAALPVAPHKL	HCD
3	332	20130504_EXQ3_MiBa_SA_Fib-1.raw	LAALPVAHPKL	11	10	11	565.3578	2	1.02	1128.7019	-0.7	10 8 9 11 8 11 11 5 6 8 27	LAALPVAHPKL	HCD
3	335	20130504_EXQ3_MiBa_SA_Fib-1.raw	SYKDSNHGRGK	11	19	11	416.8709	3	1.03	1247.6006	-7.8	16 14 15 21 14 12 7 12 13 16 78	SYKDSNHGRGK	HCD
3	335	20130504_EXQ3_MiBa_SA_Fib-1.raw	YSDKSNHGRGK	11	19	11	416.8709	3	1.03	1247.6006	-7.8	15 14 21 14 14 13 7 12 13 16 78	YSDKSNHGRGK	HCD
3	335	20130504_EXQ3_MiBa_SA_Fib-1.raw	SYDKSNHRGGK	11	19	11	416.8709	3	1.03	1247.6006	-7.8	15 13 20 14 14 13 7 14 12 16 78	SYDKSNHRGGK	HCD
3	335	20130504_EXQ3_MiBa_SA_Fib-1.raw	SYDKSNHGRGK	11	19	11	416.8709	3	1.03	1247.6006	-7.8	15 13 20 14 14 13 7 12 13 16 78	SYDKSNHGRGK	HCD
3	335	20130504_EXQ3_MiBa_SA_Fib-1.raw	SYDKSHNGRGK	11	19	11	416.8709	3	1.03	1247.6006	-7.8	15 13 19 13 13 6 14 12 12 16 78	SYDKSHNGRGK	HCD
3	339	20130504_EXQ3_MiBa_SA_Fib-1.raw	KQAGHQRAEK	10	70	10	384.8797	3	1.04	1151.616	1.1	95 39 41 45 72 84 62 71 97 98	KQAGHQRAEK	HCD
3	339	20130504_EXQ3_MiBa_SA_Fib-1.raw	KQQHQRAEK	9	70	9	384.8797	3	1.04	1151.616	1.1	86 35 42 64 77 58 73 97 97	KQQHQRAEK	HCD
3	339	20130504_EXQ3_MiBa_SA_Fib-1.raw	KAQGHQRAEK	10	65	10	384.8797	3	1.04	1151.616	1.1	93 31 30 33 60 81 60 69 97 97	KAQGHQRAEK	HCD
3	339	20130504_EXQ3_MiBa_SA_Fib-1.raw	KQAGHGARAEK	11	64	11	384.8797	3	1.04	1151.616	1.1	94 34 36 41 73 48 54 62 73 97 97	KQAGHGARAEK	HCD
3	339	20130504_EXQ3_MiBa_SA_Fib-1.raw	KQQHGARAEK	10	63	10	384.8797	3	1.04	1151.616	1.1	84 30 39 64 44 52 60 71 97 97	KQQHGARAEK	HCD
3	341	20130504_EXQ3_MiBa_SA_Fib-1.raw	QTWYKGVHR	9	16	9	587.8047	2	1.05	1173.6042	-7.9	15 14 17 23 19 13 14 6 26	QTWYKGVHR	HCD
3	341	20130504_EXQ3_MiBa_SA_Fib-1.raw	QTWYKGHVR	9	16	9	587.8047	2	1.05	1173.6042	-7.9	15 14 17 23 19 13 7 12 26	QTWYKGHVR	HCD
3	341	20130504_EXQ3_MiBa_SA_Fib-1.raw	QTWYKGHRV	9	15	9	587.8047	2	1.05	1173.6042	-7.9	14 13 16 21 18 12 6 10 27	QTWYKGHRV	HCD
3	341	20130504_EXQ3_MiBa_SA_Fib-1.raw	QTWYKGRHV	9	15	9	587.8047	2	1.05	1173.6042	-7.9	13 13 16 21 18 12 11 5 26	QTWYKGRHV	HCD
3	341	20130504_EXQ3_MiBa_SA_Fib-1.raw	QTWYKGRVH	9	14	9	587.8047	2	1.05	1173.6042	-7.9	13 13 16 21 18 12 11 11 14	QTWYKGRVH	HCD
3	343	20130504_EXQ3_MiBa_SA_Fib-1.raw	AQCKKLPTR	9	19	9	522.8003	2	1.05	1043.5911	-4.8	13 13 14 13 12 14 11 14 75	AQCKKLPTR	HCD
3	343	20130504_EXQ3_MiBa_SA_Fib-1.raw	ACQKKLPTR	9	19	9	522.8003	2	1.05	1043.5911	-4.8	13 12 13 13 12 14 11 14 74	ACQKKLPTR	HCD
3	343	20130504_EXQ3_MiBa_SA_Fib-1.raw	CQAKKLPTR	9	19	9	522.8003	2	1.05	1043.5911	-4.8	13 11 12 12 12 14 11 14 74	CQAKKLPTR	HCD
3	343	20130504_EXQ3_MiBa_SA_Fib-1.raw	CAQKKLPTR	9	19	9	522.8003	2	1.05	1043.5911	-4.8	12 11 11 12 12 14 11 14 74	CAQKKLPTR	HCD
3	343	20130504_EXQ3_MiBa_SA_Fib-1.raw	GMNKKLPTR	9	18	9	522.8003	2	1.05	1043.5911	-4.8	11 7 13 13 12 14 11 14 74	GMNKKLPTR	HCD
3	344	20130504_EXQ3_MiBa_SA_Fib-1.raw	KKLLVPKKK	9	43	9	361.266	3	1.06	1080.7747	1.4	87 27 34 30 22 18 33 47 93	KKLLVPKKK	HCD
3	344	20130504_EXQ3_MiBa_SA_Fib-1.raw	KKLLPVKKK	9	43	9	361.266	3	1.06	1080.7747	1.4	87 28 34 30 17 23 32 46 93	KKLLPVKKK	HCD
3	344	20130504_EXQ3_MiBa_SA_Fib-1.raw	KLLKPVKKK	9	43	9	361.266	3	1.06	1080.7747	1.4	83 32 31 25 17 24 34 48 94	KLLKPVKKK	HCD
3	344	20130504_EXQ3_MiBa_SA_Fib-1.raw	KLKLPVKKK	9	41	9	361.266	3	1.06	1080.7747	1.4	84 28 21 25 17 24 33 47 93	KLKLPVKKK	HCD
3	344	20130504_EXQ3_MiBa_SA_Fib-1.raw	KKLLKPVKK	9	34	9	361.266	3	1.06	1080.7747	1.4	87 28 34 27 13 8 12 18 83	KKLLKPVKK	HCD
3	345	20130504_EXQ3_MiBa_SA_Fib-1.raw	KAMAAGKGEK	10	25	10	330.85	3	1.06	989.5328	-4.6	22 17 12 23 20 15 18 19 35 78	KAMAAGKGEK	HCD
3	345	20130504_EXQ3_MiBa_SA_Fib-1.raw	KMAAAGKGEK	10	24	10	330.85	3	1.06	989.5328	-4.6	18 8 16 21 19 15 18 19 35 78	KMAAAGKGEK	HCD
3	345	20130504_EXQ3_MiBa_SA_Fib-1.raw	KVCAAGKGEK	10	24	10	330.85	3	1.06	989.5328	-4.6	18 13 16 20 18 14 17 18 34 77	KVCAAGKGEK	HCD
3	345	20130504_EXQ3_MiBa_SA_Fib-1.raw	KAMAAKGGEK	10	24	10	330.85	3	1.06	989.5328	-4.6	22 17 12 22 17 14 12 17 34 78	KAMAAKGGEK	HCD
3	345	20130504_EXQ3_MiBa_SA_Fib-1.raw	KCVAAGKGEK	10	23	10	330.85	3	1.06	989.5328	-4.6	17 12 15 19 17 14 17 17 33 76	KCVAAGKGEK	HCD
3	346	20130504_EXQ3_MiBa_SA_Fib-1.raw	KHKVLPGKF	9	27	9	351.893	3	1.06	1052.6494	7.5	34 9 18 18 21 19 23 25 84	KHKVLPGKF	HCD
3	346	20130504_EXQ3_MiBa_SA_Fib-1.raw	KHVKLPGKF	9	27	9	351.893	3	1.06	1052.6494	7.5	34 9 18 18 21 19 23 25 84	KHVKLPGKF	HCD
3	346	20130504_EXQ3_MiBa_SA_Fib-1.raw	KHKLVPGKF	9	27	9	351.893	3	1.06	1052.6494	7.5	34 9 17 20 19 19 23 25 84	KHKLVPGKF	HCD
3	346	20130504_EXQ3_MiBa_SA_Fib-1.raw	KHLKVPGKF	9	27	9	351.893	3	1.06	1052.6494	7.5	34 8 20 18 18 19 23 25 84	KHLKVPGKF	HCD
3	346	20130504_EXQ3_MiBa_SA_Fib-1.raw	KHLVKPGKF	9	27	9	351.893	3	1.06	1052.6494	7.5	33 8 20 17 18 19 22 25 84	KHLVKPGKF	HCD
3	347	20130504_EXQ3_MiBa_SA_Fib-1.raw	EVFSGQTNEL	10	27	10	375.1787	3	1.06	1122.5193	-4.5	53 18 17 16 36 15 15 12 20 74	EVFSGQTNEL	HCD
3	347	20130504_EXQ3_MiBa_SA_Fib-1.raw	EVFGSQTNEL	10	24	10	375.1787	3	1.06	1122.5193	-4.5	51 18 16 12 13 14 14 12 18 72	EVFGSQTNEL	HCD
3	347	20130504_EXQ3_MiBa_SA_Fib-1.raw	EVFGSTQNEL	10	23	10	375.1787	3	1.06	1122.5193	-4.5	51 18 16 12 13 13 13 11 18 72	EVFGSTQNEL	HCD
3	347	20130504_EXQ3_MiBa_SA_Fib-1.raw	EVFGSQTDQL	10	23	10	375.1787	3	1.06	1122.5193	-4.5	51 18 16 12 13 13 13 17 11 71	EVFGSQTDQL	HCD
3	347	20130504_EXQ3_MiBa_SA_Fib-1.raw	EVGSFQTNEL	10	22	10	375.1787	3	1.06	1122.5193	-4.5	49 16 11 12 11 12 12 11 17 70	EVGSFQTNEL	HCD
3	352	20130504_EXQ3_MiBa_SA_Fib-1.raw	TTTYTSRAK	9	61	9	343.5158	3	1.08	1027.5298	-4.2	16 22 30 85 95 72 64 78 88	TTTYTSRAK	HCD
3	355	20130504_EXQ3_MiBa_SA_Fib-1.raw	KSAEKALGK	9	98	9	311.1913	3	1.09	930.5498	2.5	99 98 98 99 98 98 99 99 99	KSAEKALGK	HCD
3	355	20130504_EXQ3_MiBa_SA_Fib-1.raw	KGTEKALGK	9	80	9	311.1913	3	1.09	930.5498	2.5	94 20 30 95 96 98 98 98 99	KGTEKALGK	HCD
3	355	20130504_EXQ3_MiBa_SA_Fib-1.raw	KSAEAKLGK	9	79	9	311.1913	3	1.09	930.5498	2.5	99 96 95 93 25 27 92 95 98	KSAEAKLGK	HCD
3	355	20130504_EXQ3_MiBa_SA_Fib-1.raw	KSAEKLAGK	9	78	9	311.1913	3	1.09	930.5498	2.5	99 96 97 98 90 29 26 82 94	KSAEKLAGK	HCD
3	355	20130504_EXQ3_MiBa_SA_Fib-1.raw	KSAKEALGK	9	78	9	311.1913	3	1.09	930.5498	2.5	99 93 85 18 26 89 97 97 98	KSAKEALGK	HCD
3	361	20130504_EXQ3_MiBa_SA_Fib-1.raw	QKQKKSWYG	9	21	9	576.8162	2	1.11	1151.6086	7.9	51 15 19 23 16 16 17 14 26	QKQKKSWYG	HCD
3	361	20130504_EXQ3_MiBa_SA_Fib-1.raw	QKQKKSWGY	9	21	9	576.8162	2	1.11	1151.6086	7.9	50 15 19 23 16 15 17 11 30	QKQKKSWGY	HCD
3	361	20130504_EXQ3_MiBa_SA_Fib-1.raw	QKQKSKWGY	9	21	9	576.8162	2	1.11	1151.6086	7.9	50 14 18 19 15 15 17 11 30	QKQKSKWGY	HCD
3	361	20130504_EXQ3_MiBa_SA_Fib-1.raw	QKQSKKWGY	9	19	9	576.8162	2	1.11	1151.6086	7.9	49 14 15 15 14 15 17 11 29	QKQSKKWGY	HCD
3	361	20130504_EXQ3_MiBa_SA_Fib-1.raw	QQKKKSWGY	9	18	9	576.8162	2	1.11	1151.6086	7.9	45 12 16 19 13 13 14 9 26	QQKKKSWGY	HCD
3	363	20130504_EXQ3_MiBa_SA_Fib-1.raw	HPGLDDDEKSV	11	15	11	404.5206	3	1.11	1210.5466	-5.4	7 11 12 16 26 21 16 16 9 10 24	HPGLDDDEKSV	HCD
3	363	20130504_EXQ3_MiBa_SA_Fib-1.raw	HPGLDDEDKSV	11	14	11	404.5206	3	1.11	1210.5466	-5.4	7 11 12 15 21 19 17 15 9 10 25	HPGLDDEDKSV	HCD
3	363	20130504_EXQ3_MiBa_SA_Fib-1.raw	HPGLDDEKDSV	11	14	11	404.5206	3	1.11	1210.5466	-5.4	7 11 12 15 21 16 16 10 14 11 25	HPGLDDEKDSV	HCD
3	363	20130504_EXQ3_MiBa_SA_Fib-1.raw	HPGLDDKDESV	11	13	11	404.5206	3	1.11	1210.5466	-5.4	7 11 12 15 19 16 10 15 15 10 24	HPGLDDKDESV	HCD
3	363	20130504_EXQ3_MiBa_SA_Fib-1.raw	HPGLDDKEDSV	11	13	11	404.5206	3	1.11	1210.5466	-5.4	7 11 12 15 19 16 10 16 14 10 24	HPGLDDKEDSV	HCD
3	365	20130504_EXQ3_MiBa_SA_Fib-1.raw	RLKEGASQR	9	79	9	348.8691	3	1.12	1043.5835	2	77 52 64 97 86 84 82 81 93	RLKEGASQR	HCD
3	365	20130504_EXQ3_MiBa_SA_Fib-1.raw	RLKEQSQR	8	70	8	348.8691	3	1.12	1043.5835	2	75 48 57 92 71 66 67 90	RLKEQSQR	HCD
3	365	20130504_EXQ3_MiBa_SA_Fib-1.raw	RLKEGASAGR	10	63	10	348.8691	3	1.12	1043.5835	2	72 46 59 96 83 79 72 19 20 88	RLKEGASAGR	HCD
3	365	20130504_EXQ3_MiBa_SA_Fib-1.raw	RLKEGASGAR	10	63	10	348.8691	3	1.12	1043.5835	2	72 45 59 96 83 78 71 15 23 88	RLKEGASGAR	HCD
3	365	20130504_EXQ3_MiBa_SA_Fib-1.raw	RLKEAGSQR	9	59	9	348.8691	3	1.12	1043.5835	2	70 43 56 93 24 16 69 74 90	RLKEAGSQR	HCD
3	370	20130504_EXQ3_MiBa_SA_Fib-1.raw	LSLGRSKKQL	10	48	10	377.2406	3	1.14	1128.6978	1.9	86 83 71 16 15 18 23 32 61 85	LSLGRSKKQL	HCD
3	370	20130504_EXQ3_MiBa_SA_Fib-1.raw	LSLGKKRSQL	10	46	10	377.2406	3	1.14	1128.6978	1.9	86 84 77 23 18 14 13 14 52 83	LSLGKKRSQL	HCD
3	370	20130504_EXQ3_MiBa_SA_Fib-1.raw	LSLGRKKSQL	10	45	10	377.2406	3	1.14	1128.6978	1.9	85 82 70 18 16 16 18 17 54 83	LSLGRKKSQL	HCD
3	370	20130504_EXQ3_MiBa_SA_Fib-1.raw	LSLRGKKSQL	10	45	10	377.2406	3	1.14	1128.6978	1.9	85 83 69 19 14 16 18 16 54 83	LSLRGKKSQL	HCD
3	370	20130504_EXQ3_MiBa_SA_Fib-1.raw	LSLGRKKSAGL	11	35	11	377.2406	3	1.14	1128.6978	1.9	82 78 64 14 14 13 15 15 12 10 77	LSLGRKKSAGL	HCD
3	372	20130504_EXQ3_MiBa_SA_Fib-1.raw	TVSSNLFASSL	11	20	11	375.8644	3	1.14	1124.5713	0.2	16 16 24 22 17 15 14 12 11 15 65	TVSSNLFASSL	HCD
3	372	20130504_EXQ3_MiBa_SA_Fib-1.raw	TVSSNLFGTSL	11	20	11	375.8644	3	1.14	1124.5713	0.2	16 16 24 22 17 16 14 10 11 15 65	TVSSNLFGTSL	HCD
3	372	20130504_EXQ3_MiBa_SA_Fib-1.raw	TVSSNLFTGSL	11	20	11	375.8644	3	1.14	1124.5713	0.2	16 16 24 22 17 15 14 12 9 15 65	TVSSNLFTGSL	HCD
3	372	20130504_EXQ3_MiBa_SA_Fib-1.raw	TVSSNLFSGTL	11	20	11	375.8644	3	1.14	1124.5713	0.2	16 16 24 22 17 15 13 12 9 12 65	TVSSNLFSGTL	HCD
3	372	20130504_EXQ3_MiBa_SA_Fib-1.raw	TVSSNLFSTGL	11	19	11	375.8644	3	1.14	1124.5713	0.2	16 16 23 22 16 15 14 12 10 10 65	TVSSNLFSTGL	HCD
3	373	20130504_EXQ3_MiBa_SA_Fib-1.raw	KKMVQLNL	8	14	8	487.299	2	1.14	972.579	4.5	18 13 8 14 13 13 10 27	KKMVQLNL	HCD
3	373	20130504_EXQ3_MiBa_SA_Fib-1.raw	KKMVQNLL	8	14	8	487.299	2	1.14	972.579	4.5	18 12 8 14 13 11 11 27	KKMVQNLL	HCD
3	373	20130504_EXQ3_MiBa_SA_Fib-1.raw	KKMVQLLN	8	14	8	487.299	2	1.14	972.579	4.5	18 12 8 14 13 13 11 24	KKMVQLLN	HCD
3	373	20130504_EXQ3_MiBa_SA_Fib-1.raw	KKMVQLQV	8	14	8	487.299	2	1.14	972.579	4.5	18 12 8 14 13 13 10 24	KKMVQLQV	HCD
3	373	20130504_EXQ3_MiBa_SA_Fib-1.raw	KKMVQLVQ	8	13	8	487.299	2	1.14	972.579	4.5	18 12 8 14 12 13 9 24	KKMVQLVQ	HCD
3	374	20130504_EXQ3_MiBa_SA_Fib-1.raw	KTRGLLRQ	8	23	8	324.5422	3	1.15	970.6036	1.3	22 17 17 13 16 15 11 73	KTRGLLRQ	HCD
3	374	20130504_EXQ3_MiBa_SA_Fib-1.raw	KRTGLLRQ	8	23	8	324.5422	3	1.15	970.6036	1.3	22 15 18 13 17 15 11 73	KRTGLLRQ	HCD
3	374	20130504_EXQ3_MiBa_SA_Fib-1.raw	KRTGLRLQ	8	22	8	324.5422	3	1.15	970.6036	1.3	22 15 17 11 14 12 15 73	KRTGLRLQ	HCD
3	374	20130504_EXQ3_MiBa_SA_Fib-1.raw	KRTGRLLQ	8	22	8	324.5422	3	1.15	970.6036	1.3	22 15 17 11 11 14 15 73	KRTGRLLQ	HCD
3	374	20130504_EXQ3_MiBa_SA_Fib-1.raw	KRTLVARQ	8	22	8	324.5422	3	1.15	970.6036	1.3	22 16 19 17 13 12 10 70	KRTLVARQ	HCD
3	377	20130504_EXQ3_MiBa_SA_Fib-1.raw	KKHGAAKY	8	22	8	451.7633	2	1.16	901.5134	-1.4	58 17 11 21 22 15 11 28	KKHGAAKY	HCD
3	377	20130504_EXQ3_MiBa_SA_Fib-1.raw	KKHGAKAY	8	22	8	451.7633	2	1.16	901.5134	-1.4	58 17 11 21 22 14 11 27	KKHGAKAY	HCD
3	377	20130504_EXQ3_MiBa_SA_Fib-1.raw	KKHGAKYA	8	21	8	451.7633	2	1.16	901.5134	-1.4	58 17 12 19 16 13 11 28	KKHGAKYA	HCD
3	377	20130504_EXQ3_MiBa_SA_Fib-1.raw	KKHGKAAY	8	21	8	451.7633	2	1.16	901.5134	-1.4	57 16 11 18 19 14 11 27	KKHGKAAY	HCD
3	377	20130504_EXQ3_MiBa_SA_Fib-1.raw	KKHGKAYA	8	21	8	451.7633	2	1.16	901.5134	-1.4	58 17 11 17 16 13 11 28	KKHGKAYA	HCD
3	378	20130504_EXQ3_MiBa_SA_Fib-1.raw	KGPPLFAHAK	10	56	10	355.8779	3	1.16	1064.613	-1.1	96 93 94 80 25 19 20 13 37 92	KGPPLFAHAK	HCD
3	378	20130504_EXQ3_MiBa_SA_Fib-1.raw	KGPPFLAHAK	10	56	10	355.8779	3	1.16	1064.613	-1.1	96 93 94 80 22 21 20 13 37 92	KGPPFLAHAK	HCD
3	378	20130504_EXQ3_MiBa_SA_Fib-1.raw	KGPPALFHAK	10	56	10	355.8779	3	1.16	1064.613	-1.1	96 93 94 88 28 19 17 9 29 91	KGPPALFHAK	HCD
3	378	20130504_EXQ3_MiBa_SA_Fib-1.raw	KGPPFLAAHK	10	55	10	355.8779	3	1.16	1064.613	-1.1	96 93 94 80 22 21 20 22 18 91	KGPPFLAAHK	HCD
3	378	20130504_EXQ3_MiBa_SA_Fib-1.raw	KGPPAFLHAK	10	55	10	355.8779	3	1.16	1064.613	-1.1	96 93 94 85 24 17 20 9 29 91	KGPPAFLHAK	HCD
3	379	20130504_EXQ3_MiBa_SA_Fib-1.raw	KAHTHVPTL	9	21	9	502.2883	2	1.16	1002.561	1	52 17 9 18 10 20 14 15 38	KAHTHVPTL	HCD
3	379	20130504_EXQ3_MiBa_SA_Fib-1.raw	KAHTHVPLT	9	21	9	502.2883	2	1.16	1002.561	1	52 17 9 18 10 20 14 17 34	KAHTHVPLT	HCD
3	379	20130504_EXQ3_MiBa_SA_Fib-1.raw	KAHTHVLTP	9	19	9	502.2883	2	1.16	1002.561	1	48 15 8 16 9 18 19 13 25	KAHTHVLTP	HCD
3	379	20130504_EXQ3_MiBa_SA_Fib-1.raw	KAHTHVTLP	9	18	9	502.2883	2	1.16	1002.561	1	48 15 8 16 9 18 16 15 25	KAHTHVTLP	HCD
3	379	20130504_EXQ3_MiBa_SA_Fib-1.raw	KAHTHVLPT	9	18	9	502.2883	2	1.16	1002.561	1	47 14 8 16 8 18 18 10 30	KAHTHVLPT	HCD
3	380	20130504_EXQ3_MiBa_SA_Fib-1.raw	KEPTHLLVAQRS	12	23	12	460.2656	3	1.16	1377.7727	1.6	85 24 14 20 14 24 21 19 14 13 11 30	KEPTHLLVAQRS	HCD
3	380	20130504_EXQ3_MiBa_SA_Fib-1.raw	KEPTHLLVARNT	12	23	12	460.2656	3	1.16	1377.7727	1.6	85 24 14 20 14 24 21 19 13 11 12 30	KEPTHLLVARNT	HCD
3	380	20130504_EXQ3_MiBa_SA_Fib-1.raw	KEPTHLLVANRT	12	23	12	460.2656	3	1.16	1377.7727	1.6	85 24 14 20 14 24 21 18 13 13 11 30	KEPTHLLVANRT	HCD
3	380	20130504_EXQ3_MiBa_SA_Fib-1.raw	KEPTHLLVAQSR	12	23	12	460.2656	3	1.16	1377.7727	1.6	85 24 14 20 14 24 21 18 13 13 13 27	KEPTHLLVAQSR	HCD
3	380	20130504_EXQ3_MiBa_SA_Fib-1.raw	KEPTHLLVANTR	12	23	12	460.2656	3	1.16	1377.7727	1.6	85 24 14 20 14 24 21 18 13 13 12 27	KEPTHLLVANTR	HCD
3	381	20130504_EXQ3_MiBa_SA_Fib-1.raw	KQRPGVTK	8	75	8	305.1918	3	1.17	912.5505	3.5	79 30 42 87 84 90 95 96	KQRPGVTK	HCD
3	381	20130504_EXQ3_MiBa_SA_Fib-1.raw	KAGRPGVTK	9	70	9	305.1918	3	1.17	912.5505	3.5	87 24 28 44 87 83 89 95 96	KAGRPGVTK	HCD
3	381	20130504_EXQ3_MiBa_SA_Fib-1.raw	KGARPGVTK	9	67	9	305.1918	3	1.17	912.5505	3.5	85 17 29 39 85 80 86 94 95	KGARPGVTK	HCD
3	381	20130504_EXQ3_MiBa_SA_Fib-1.raw	KRQPGVTK	8	66	8	305.1918	3	1.17	912.5505	3.5	63 14 21 77 79 88 94 95	KRQPGVTK	HCD
3	381	20130504_EXQ3_MiBa_SA_Fib-1.raw	KGRAPGVTK	9	62	9	305.1918	3	1.17	912.5505	3.5	79 12 15 24 81 80 87 94 95	KGRAPGVTK	HCD
3	382	20130504_EXQ3_MiBa_SA_Fib-1.raw	KGMVLTPSL	9	34	9	315.8543	3	1.17	944.5365	4.8	22 17 14 25 27 62 26 30 87	KGMVLTPSL	HCD
3	382	20130504_EXQ3_MiBa_SA_Fib-1.raw	KMGVLTPSL	9	34	9	315.8543	3	1.17	944.5365	4.8	20 11 41 23 25 57 22 26 84	KMGVLTPSL	HCD
3	382	20130504_EXQ3_MiBa_SA_Fib-1.raw	KMGVLTSPL	9	32	9	315.8543	3	1.17	944.5365	4.8	20 11 42 24 25 52 19 15 84	KMGVLTSPL	HCD
3	382	20130504_EXQ3_MiBa_SA_Fib-1.raw	KMGLVTPSL	9	32	9	315.8543	3	1.17	944.5365	4.8	19 10 37 22 18 53 21 25 83	KMGLVTPSL	HCD
3	382	20130504_EXQ3_MiBa_SA_Fib-1.raw	MKGVLTPSL	9	30	9	315.8543	3	1.17	944.5365	4.8	5 11 29 21 24 55 21 25 83	MKGVLTPSL	HCD
3	383	20130504_EXQ3_MiBa_SA_Fib-1.raw	KNSNVVTPPK	10	21	10	361.8802	3	1.17	1082.6084	9.5	16 10 10 9 8 11 25 16 23 85	KNSNVVTPPK	HCD
3	383	20130504_EXQ3_MiBa_SA_Fib-1.raw	KNSVGGVTPPK	11	20	11	361.8802	3	1.17	1082.6084	9.5	16 10 11 11 9 9 12 23 15 22 85	KNSVGGVTPPK	HCD
3	383	20130504_EXQ3_MiBa_SA_Fib-1.raw	KNSGVGVTPPK	11	19	11	361.8802	3	1.17	1082.6084	9.5	15 9 11 9 11 9 11 22 15 21 84	KNSGVGVTPPK	HCD
3	383	20130504_EXQ3_MiBa_SA_Fib-1.raw	KSNGVGVTPPK	11	18	11	361.8802	3	1.17	1082.6084	9.5	13 8 9 8 10 8 11 21 14 20 83	KSNGVGVTPPK	HCD
3	383	20130504_EXQ3_MiBa_SA_Fib-1.raw	KGGSGVGVTPPK	12	16	12	361.8802	3	1.17	1082.6084	9.5	14 6 6 8 7 8 7 9 16 12 18 81	KGGSGVGVTPPK	HCD
3	385	20130504_EXQ3_MiBa_SA_Fib-1.raw	ATLKKAAQK	9	64	9	320.2068	3	1.18	957.5971	1.7	89 86 53 39 33 40 74 72 91	ATLKKAAQK	HCD
3	385	20130504_EXQ3_MiBa_SA_Fib-1.raw	ATLKKAAAGK	10	53	10	320.2068	3	1.18	957.597	1.7	87 83 47 33 27 34 71 30 30 91	ATLKKAAAGK	HCD
3	385	20130504_EXQ3_MiBa_SA_Fib-1.raw	ATKKLAAAGK	10	52	10	320.2068	3	1.18	957.597	1.7	87 85 49 32 27 30 67 29 29 91	ATKKLAAAGK	HCD
3	385	20130504_EXQ3_MiBa_SA_Fib-1.raw	ATLKKAAGAK	10	50	10	320.2068	3	1.18	957.597	1.7	87 83 47 33 26 29 65 20 28 89	ATLKKAAGAK	HCD
3	385	20130504_EXQ3_MiBa_SA_Fib-1.raw	ATKLKAAAGK	10	49	10	320.2068	3	1.18	957.597	1.7	86 81 40 28 20 28 69 29 29 91	ATKLKAAAGK	HCD
3	390	20130504_EXQ3_MiBa_SA_Fib-1.raw	KQRLQTGR	8	48	8	329.5338	3	1.2	985.5781	1.7	27 23 23 27 67 74 69 77	KQRLQTGR	HCD
3	390	20130504_EXQ3_MiBa_SA_Fib-1.raw	KRLQQTGR	8	48	8	329.5338	3	1.2	985.5781	1.7	29 21 27 24 66 74 69 77	KRLQQTGR	HCD
3	390	20130504_EXQ3_MiBa_SA_Fib-1.raw	KQLRQTGR	8	48	8	329.5338	3	1.2	985.5781	1.7	27 22 27 22 67 75 69 77	KQLRQTGR	HCD
3	390	20130504_EXQ3_MiBa_SA_Fib-1.raw	KLRQQTGR	8	48	8	329.5338	3	1.2	985.5781	1.7	28 25 22 24 66 74 68 77	KLRQQTGR	HCD
3	390	20130504_EXQ3_MiBa_SA_Fib-1.raw	KALRGQTGR	9	44	9	329.5338	3	1.2	985.5781	1.7	32 23 26 21 20 66 73 67 75	KALRGQTGR	HCD
3	391	20130504_EXQ3_MiBa_SA_Fib-1.raw	SAKKLKQGP	9	49	9	319.5355	3	1.2	955.5814	3.5	79 41 47 43 38 31 26 58 78	SAKKLKQGP	HCD
3	391	20130504_EXQ3_MiBa_SA_Fib-1.raw	SAKKLKAGGP	10	46	10	319.5355	3	1.2	955.5814	3.5	78 40 46 42 37 28 23 19 65 84	SAKKLKAGGP	HCD
3	391	20130504_EXQ3_MiBa_SA_Fib-1.raw	SAKKLPGQK	9	35	9	319.5355	3	1.2	955.5814	3.5	73 34 40 35 23 13 14 16 75	SAKKLPGQK	HCD
3	391	20130504_EXQ3_MiBa_SA_Fib-1.raw	SAKKLPGAGK	10	34	10	319.5355	3	1.2	955.5814	3.5	72 33 39 33 22 13 14 17 20 87	SAKKLPGAGK	HCD
3	391	20130504_EXQ3_MiBa_SA_Fib-1.raw	SAKKLGPAGK	10	33	10	319.5355	3	1.2	955.5814	3.5	72 32 39 33 21 13 13 17 17 81	SAKKLGPAGK	HCD
3	393	20130504_EXQ3_MiBa_SA_Fib-1.raw	KCGPKKFR	8	34	8	321.8549	3	1.2	962.5483	-5.8	25 20 18 16 22 26 72 77	KCGPKKFR	HCD
3	393	20130504_EXQ3_MiBa_SA_Fib-1.raw	KCGKPKFR	8	33	8	321.8549	3	1.2	962.5483	-5.8	25 20 19 20 18 23 67 74	KCGKPKFR	HCD
3	393	20130504_EXQ3_MiBa_SA_Fib-1.raw	KCGKKPFR	8	33	8	321.8549	3	1.2	962.5483	-5.8	25 20 19 21 22 18 67 74	KCGKKPFR	HCD
3	393	20130504_EXQ3_MiBa_SA_Fib-1.raw	KGCKKPFR	8	33	8	321.8549	3	1.2	962.5483	-5.8	25 17 22 21 22 18 67 74	KGCKKPFR	HCD
3	393	20130504_EXQ3_MiBa_SA_Fib-1.raw	KKCGKPFR	8	30	8	321.8549	3	1.2	962.5483	-5.8	26 15 16 12 18 17 67 74	KKCGKPFR	HCD
3	395	20130504_EXQ3_MiBa_SA_Fib-1.raw	KLHACTVPLNQ	11	42	11	408.5591	3	1.21	1222.6492	5.1	87 84 66 25 23 23 24 20 24 21 77	KLHACTVPLNQ	HCD
3	395	20130504_EXQ3_MiBa_SA_Fib-1.raw	KLHCATVPLNQ	11	42	11	408.5591	3	1.21	1222.6492	5.1	87 84 66 25 23 23 25 20 24 21 77	KLHCATVPLNQ	HCD
3	395	20130504_EXQ3_MiBa_SA_Fib-1.raw	KLHACTVPLGGQ	12	38	12	408.5591	3	1.21	1222.6492	5.1	86 82 64 23 21 21 23 19 21 12 13 72	KLHACTVPLGGQ	HCD
3	395	20130504_EXQ3_MiBa_SA_Fib-1.raw	KLHACTVPLNGA	12	32	12	408.5591	3	1.21	1222.6492	5.1	84 80 60 20 19 19 20 16 19 14 10 29	KLHACTVPLNGA	HCD
3	395	20130504_EXQ3_MiBa_SA_Fib-1.raw	KLHACTVPLNAG	12	32	12	408.5591	3	1.21	1222.6492	5.1	84 80 60 20 19 19 20 16 19 14 13 25	KLHACTVPLNAG	HCD
3	399	20130504_EXQ3_MiBa_SA_Fib-1.raw	ATDKVKMGPK	10	59	10	358.8729	3	1.22	1073.5903	6.1	95 95 97 92 36 27 18 23 24 88	ATDKVKMGPK	HCD
3	399	20130504_EXQ3_MiBa_SA_Fib-1.raw	ATDKKVMGPK	10	59	10	358.8729	3	1.22	1073.5903	6.1	95 95 97 92 36 27 17 23 24 88	ATDKKVMGPK	HCD
3	399	20130504_EXQ3_MiBa_SA_Fib-1.raw	ATDKKMVGPK	10	59	10	358.8729	3	1.22	1073.5903	6.1	95 95 97 91 35 16 27 22 24 87	ATDKKMVGPK	HCD
3	399	20130504_EXQ3_MiBa_SA_Fib-1.raw	ATDKVMKGPK	10	58	10	358.8729	3	1.22	1073.5903	6.1	95 95 97 91 33 15 26 22 24 88	ATDKVMKGPK	HCD
3	399	20130504_EXQ3_MiBa_SA_Fib-1.raw	ATDKMKVGPK	10	58	10	358.8729	3	1.22	1073.5903	6.1	95 95 97 91 22 26 26 23 24 88	ATDKMKVGPK	HCD
3	400	20130504_EXQ3_MiBa_SA_Fib-1.raw	KPSGEPRATSV	11	27	11	376.8703	3	1.23	1127.5935	-4	15 11 16 14 23 11 13 17 17 73 87	KPSGEPRATSV	HCD
3	400	20130504_EXQ3_MiBa_SA_Fib-1.raw	KPSGPERATSV	11	26	11	376.8703	3	1.23	1127.5935	-4	15 11 16 14 12 21 13 16 17 73 87	KPSGPERATSV	HCD
3	400	20130504_EXQ3_MiBa_SA_Fib-1.raw	KPSGPREATSV	11	26	11	376.8703	3	1.23	1127.5935	-4	15 11 16 14 12 12 22 16 16 73 87	KPSGPREATSV	HCD
3	400	20130504_EXQ3_MiBa_SA_Fib-1.raw	KSPGPERATSV	11	26	11	376.8703	3	1.23	1127.5935	-4	15 14 13 14 12 21 13 16 17 73 87	KSPGPERATSV	HCD
3	400	20130504_EXQ3_MiBa_SA_Fib-1.raw	KPSGPERTASV	11	26	11	376.8703	3	1.23	1127.5935	-4	15 11 16 14 12 20 13 16 17 73 87	KPSGPERTASV	HCD
3	401	20130504_EXQ3_MiBa_SA_Fib-1.raw	KCEAHVRSV	9	25	9	514.7715	2	1.23	1027.5232	5.1	71 19 29 18 9 17 17 17 36	KCEAHVRSV	HCD
3	401	20130504_EXQ3_MiBa_SA_Fib-1.raw	KCEAVHRSV	9	25	9	514.7715	2	1.23	1027.5232	5.1	71 18 28 18 17 9 17 16 36	KCEAVHRSV	HCD
3	401	20130504_EXQ3_MiBa_SA_Fib-1.raw	KCEGHLRSV	9	24	9	514.7715	2	1.23	1027.5232	5.1	70 18 28 15 8 18 16 16 35	KCEGHLRSV	HCD
3	401	20130504_EXQ3_MiBa_SA_Fib-1.raw	KCEGLHRSV	9	24	9	514.7715	2	1.23	1027.5232	5.1	71 18 27 15 18 8 16 16 35	KCEGLHRSV	HCD
3	401	20130504_EXQ3_MiBa_SA_Fib-1.raw	KCEHARVSV	9	24	9	514.7715	2	1.23	1027.5232	5.1	70 19 28 9 15 14 16 16 35	KCEHARVSV	HCD
3	402	20130504_EXQ3_MiBa_SA_Fib-1.raw	VLLLLLLK	8	30	8	308.9005	3	1.23	923.6783	1.6	15 17 18 17 20 35 38 86	VLLLLLLK	HCD
3	402	20130504_EXQ3_MiBa_SA_Fib-1.raw	LLVLLLLK	8	30	8	308.9005	3	1.23	923.6783	1.6	17 16 16 16 20 35 37 85	LLVLLLLK	HCD
3	402	20130504_EXQ3_MiBa_SA_Fib-1.raw	LVLLLLLK	8	30	8	308.9005	3	1.23	923.6783	1.6	17 15 18 16 20 35 37 85	LVLLLLLK	HCD
3	402	20130504_EXQ3_MiBa_SA_Fib-1.raw	LLLVLLLK	8	28	8	308.9005	3	1.23	923.6783	1.6	16 16 17 14 18 26 34 85	LLLVLLLK	HCD
3	402	20130504_EXQ3_MiBa_SA_Fib-1.raw	LLLLVLLK	8	26	8	308.9005	3	1.23	923.6783	1.6	16 16 17 16 15 22 25 84	LLLLVLLK	HCD
3	407	20130504_EXQ3_MiBa_SA_Fib-1.raw	KHHTVTVGPTK	11	19	11	402.2353	3	1.24	1203.6724	9.8	19 10 11 17 16 16 19 15 11 15 65	KHHTVTVGPTK	HCD
3	407	20130504_EXQ3_MiBa_SA_Fib-1.raw	KHHTVTVGTPK	11	18	11	402.2353	3	1.24	1203.6724	9.8	19 10 11 17 16 16 18 14 12 11 64	KHHTVTVGTPK	HCD
3	407	20130504_EXQ3_MiBa_SA_Fib-1.raw	KHHSLTVGPTK	11	18	11	402.2353	3	1.24	1203.6724	9.8	19 9 11 15 15 14 18 15 11 15 65	KHHSLTVGPTK	HCD
3	407	20130504_EXQ3_MiBa_SA_Fib-1.raw	KHHVTTVGPTK	11	18	11	402.2353	3	1.24	1203.6724	9.8	19 9 10 14 14 14 18 15 11 15 65	KHHVTTVGPTK	HCD
3	407	20130504_EXQ3_MiBa_SA_Fib-1.raw	KHHLSTVGPTK	11	18	11	402.2353	3	1.24	1203.6724	9.8	19 9 10 16 14 14 16 15 11 15 65	KHHLSTVGPTK	HCD
3	408	20130504_EXQ3_MiBa_SA_Fib-1.raw	KAKKALPS	8	13	8	421.777	2	1.25	841.5385	1.1	17 12 12 11 11 12 7 23	KAKKALPS	HCD
3	408	20130504_EXQ3_MiBa_SA_Fib-1.raw	KAKKAPSL	8	12	8	421.777	2	1.25	841.5385	1.1	16 12 12 10 10 8 9 25	KAKKAPSL	HCD
3	408	20130504_EXQ3_MiBa_SA_Fib-1.raw	KAKKAPLS	8	12	8	421.777	2	1.25	841.5385	1.1	16 12 12 10 10 8 11 23	KAKKAPLS	HCD
3	408	20130504_EXQ3_MiBa_SA_Fib-1.raw	KAKKALSP	8	12	8	421.777	2	1.25	841.5385	1.1	17 12 12 11 11 12 9 18	KAKKALSP	HCD
3	408	20130504_EXQ3_MiBa_SA_Fib-1.raw	KAKKAPTV	8	12	8	421.777	2	1.25	841.5385	1.1	16 12 12 10 10 8 9 23	KAKKAPTV	HCD
3	410	20130504_EXQ3_MiBa_SA_Fib-1.raw	ALVVHWCFY	9	11	9	569.2802	2	1.25	1136.5476	-1.6	10 11 11 13 6 10 10 8 22	ALVVHWCFY	HCD
3	410	20130504_EXQ3_MiBa_SA_Fib-1.raw	AVLVHWCFY	9	11	9	569.2802	2	1.25	1136.5476	-1.6	10 10 12 12 6 10 10 8 22	AVLVHWCFY	HCD
3	410	20130504_EXQ3_MiBa_SA_Fib-1.raw	AVHVLWCFY	9	11	9	569.2802	2	1.25	1136.5476	-1.6	10 10 5 12 12 10 10 8 22	AVHVLWCFY	HCD
3	410	20130504_EXQ3_MiBa_SA_Fib-1.raw	AVHLVWCFY	9	11	9	569.2802	2	1.25	1136.5476	-1.6	10 10 5 13 11 10 10 8 22	AVHLVWCFY	HCD
3	410	20130504_EXQ3_MiBa_SA_Fib-1.raw	AVLHVWCFY	9	11	9	569.2802	2	1.25	1136.5476	-1.6	10 10 12 6 11 10 10 8 22	AVLHVWCFY	HCD
3	411	20130504_EXQ3_MiBa_SA_Fib-1.raw	KEVDPPQNNP	10	22	10	569.2802	2	1.26	1136.5461	-0.3	17 23 18 29 58 16 17 13 13 25	KEVDPPQNNP	HCD
3	411	20130504_EXQ3_MiBa_SA_Fib-1.raw	KVEDPPQNNP	10	21	10	569.2802	2	1.26	1136.5461	-0.3	16 14 25 28 56 15 16 12 12 24	KVEDPPQNNP	HCD
3	411	20130504_EXQ3_MiBa_SA_Fib-1.raw	KEVDPPCGHR	10	20	10	569.2802	2	1.26	1136.5396	5.5	16 22 16 28 58 17 15 8 5 22	KEVDPPCGHR	HCD
3	411	20130504_EXQ3_MiBa_SA_Fib-1.raw	KEVDPPCHGR	10	20	10	569.2802	2	1.26	1136.5396	5.5	16 22 16 28 57 14 14 5 8 22	KEVDPPCHGR	HCD
3	411	20130504_EXQ3_MiBa_SA_Fib-1.raw	KEVDPPCGRH	10	18	10	569.2802	2	1.26	1136.5396	5.5	15 21 15 26 56 15 12 7 8 12	KEVDPPCGRH	HCD
3	414	20130504_EXQ3_MiBa_SA_Fib-1.raw	ALNSVGQHSV	10	11	10	506.2628	2	1.26	1010.5145	-3.3	10 11 10 10 10 8 11 5 11 26	ALNSVGQHSV	HCD
3	414	20130504_EXQ3_MiBa_SA_Fib-1.raw	ALNSVGHQSV	10	10	10	506.2628	2	1.26	1010.5145	-3.3	10 11 10 10 10 8 5 10 11 26	ALNSVGHQSV	HCD
3	414	20130504_EXQ3_MiBa_SA_Fib-1.raw	ALAQTQHGSV	10	10	10	506.2628	2	1.26	1010.5145	-3.3	9 10 10 10 9 9 4 7 10 25	ALAQTQHGSV	HCD
3	414	20130504_EXQ3_MiBa_SA_Fib-1.raw	ALATQQHGSV	10	10	10	506.2628	2	1.26	1010.5145	-3.3	9 10 10 10 9 9 4 7 10 25	ALATQQHGSV	HCD
3	414	20130504_EXQ3_MiBa_SA_Fib-1.raw	ALNSVHGQSV	10	10	10	506.2628	2	1.26	1010.5145	-3.3	9 10 9 9 9 5 8 9 10 23	ALNSVHGQSV	HCD
3	417	20130504_EXQ3_MiBa_SA_Fib-1.raw	KAHHPATSV	9	12	9	474.2594	2	1.28	946.4985	6	15 12 8 9 10 12 12 11 26	KAHHPATSV	HCD
3	417	20130504_EXQ3_MiBa_SA_Fib-1.raw	KAHHATPVS	9	11	9	474.2594	2	1.28	946.4985	6	14 11 7 8 13 11 9 10 25	KAHHATPVS	HCD
3	417	20130504_EXQ3_MiBa_SA_Fib-1.raw	KAHHATPSV	9	11	9	474.2594	2	1.28	946.4985	6	14 11 7 8 12 11 9 10 24	KAHHATPSV	HCD
3	417	20130504_EXQ3_MiBa_SA_Fib-1.raw	KAHHAPTVS	9	11	9	474.2594	2	1.28	946.4985	6	14 11 7 8 13 9 11 10 24	KAHHAPTVS	HCD
3	417	20130504_EXQ3_MiBa_SA_Fib-1.raw	KAHHAPTSV	9	11	9	474.2594	2	1.28	946.4985	6	14 11 7 8 12 8 11 10 24	KAHHAPTSV	HCD
3	420	20130504_EXQ3_MiBa_SA_Fib-1.raw	KSALNTLGK	9	42	9	466.2831	2	1.29	930.5498	1.9	83 53 24 24 19 19 26 67 70	KSALNTLGK	HCD
3	420	20130504_EXQ3_MiBa_SA_Fib-1.raw	KSALNLTGK	9	42	9	466.2831	2	1.29	930.5498	1.9	83 53 24 24 19 22 23 66 70	KSALNLTGK	HCD
3	420	20130504_EXQ3_MiBa_SA_Fib-1.raw	KSALLTNGK	9	42	9	466.2831	2	1.29	930.5498	1.9	82 53 25 24 22 19 22 64 66	KSALLTNGK	HCD
3	420	20130504_EXQ3_MiBa_SA_Fib-1.raw	KSALLNTGK	9	42	9	466.2831	2	1.29	930.5498	1.9	82 53 25 24 22 19 22 64 67	KSALLNTGK	HCD
3	420	20130504_EXQ3_MiBa_SA_Fib-1.raw	KSALQTVGK	9	41	9	466.2831	2	1.29	930.5498	1.9	83 54 24 24 19 20 22 64 68	KSALQTVGK	HCD
3	432	20130504_EXQ3_MiBa_SA_Fib-1.raw	KFAVPHSVH	9	26	9	341.1931	3	1.33	1020.5505	6.9	23 16 18 18 15 51 21 18 56	KFAVPHSVH	HCD
3	432	20130504_EXQ3_MiBa_SA_Fib-1.raw	KFGLPHSVH	9	26	9	341.1931	3	1.33	1020.5505	6.9	23 16 15 20 16 51 21 18 56	KFGLPHSVH	HCD
3	432	20130504_EXQ3_MiBa_SA_Fib-1.raw	KFLGPHSVH	9	25	9	341.1931	3	1.33	1020.5505	6.9	23 16 20 15 15 47 20 18 56	KFLGPHSVH	HCD
3	432	20130504_EXQ3_MiBa_SA_Fib-1.raw	KAFVPHSVH	9	25	9	341.1931	3	1.33	1020.5505	6.9	23 16 16 16 14 50 20 18 56	KAFVPHSVH	HCD
3	432	20130504_EXQ3_MiBa_SA_Fib-1.raw	KAVFPHSVH	9	25	9	341.1931	3	1.33	1020.5505	6.9	23 16 16 16 14 50 20 18 56	KAVFPHSVH	HCD
3	438	20130504_EXQ3_MiBa_SA_Fib-1.raw	RLHVHPGK	8	51	8	315.1912	3	1.35	942.5511	0.7	69 73 65 27 12 25 49 89	RLHVHPGK	HCD
3	438	20130504_EXQ3_MiBa_SA_Fib-1.raw	RLHHVPGK	8	49	8	315.1912	3	1.35	942.5511	0.7	67 71 63 13 21 24 47 88	RLHHVPGK	HCD
3	438	20130504_EXQ3_MiBa_SA_Fib-1.raw	RLHPHVGK	8	46	8	315.1912	3	1.35	942.5511	0.7	70 73 60 14 7 16 42 88	RLHPHVGK	HCD
3	438	20130504_EXQ3_MiBa_SA_Fib-1.raw	RLHHPVGK	8	44	8	315.1912	3	1.35	942.5511	0.7	70 73 61 9 10 15 35 84	RLHHPVGK	HCD
3	438	20130504_EXQ3_MiBa_SA_Fib-1.raw	LRHHVPGK	8	38	8	315.1912	3	1.35	942.5511	0.7	25 23 57 13 23 25 49 89	LRHHVPGK	HCD
3	439	20130504_EXQ3_MiBa_SA_Fib-1.raw	KCNQAPVSV	9	13	9	473.2469	2	1.35	944.4749	4.5	16 11 12 12 12 9 12 12 28	KCNQAPVSV	HCD
3	439	20130504_EXQ3_MiBa_SA_Fib-1.raw	KCNQAPVVS	9	13	9	473.2469	2	1.35	944.4749	4.5	15 10 11 12 12 9 12 12 27	KCNQAPVVS	HCD
3	439	20130504_EXQ3_MiBa_SA_Fib-1.raw	KCNQGLPSV	9	12	9	473.2469	2	1.35	944.4749	4.5	14 9 10 11 8 12 8 11 25	KCNQGLPSV	HCD
3	439	20130504_EXQ3_MiBa_SA_Fib-1.raw	KCNQAVPVS	9	12	9	473.2469	2	1.35	944.4749	4.5	14 9 10 11 10 10 8 11 25	KCNQAVPVS	HCD
3	439	20130504_EXQ3_MiBa_SA_Fib-1.raw	KCNQAVPSV	9	12	9	473.2469	2	1.35	944.4749	4.5	14 9 10 11 10 10 8 11 25	KCNQAVPSV	HCD
3	443	20130504_EXQ3_MiBa_SA_Fib-1.raw	KCTLCLWK	8	27	8	332.1819	3	1.37	993.514	9.8	19 17 19 20 16 20 24 85	KCTLCLWK	HCD
3	443	20130504_EXQ3_MiBa_SA_Fib-1.raw	KCTLLCWK	8	27	8	332.1819	3	1.37	993.514	9.8	19 17 19 20 18 17 24 85	KCTLLCWK	HCD
3	443	20130504_EXQ3_MiBa_SA_Fib-1.raw	KCTMVVWK	8	23	8	332.1819	3	1.37	993.514	9.8	18 14 15 7 13 15 24 85	KCTMVVWK	HCD
3	444	20130504_EXQ3_MiBa_SA_Fib-1.raw	KCKMKVMN	8	12	8	491.2576	2	1.37	980.4969	3.8	16 11 12 7 14 11 5 23	KCKMKVMN	HCD
3	444	20130504_EXQ3_MiBa_SA_Fib-1.raw	KCKMKMVN	8	12	8	491.2576	2	1.37	980.4969	3.8	16 11 12 7 14 6 9 23	KCKMKMVN	HCD
3	444	20130504_EXQ3_MiBa_SA_Fib-1.raw	KCKMKNMV	8	11	8	491.2576	2	1.37	980.4969	3.8	16 11 12 7 11 10 5 23	KCKMKNMV	HCD
3	444	20130504_EXQ3_MiBa_SA_Fib-1.raw	KCKMKMNV	8	11	8	491.2576	2	1.37	980.4969	3.8	16 11 12 7 11 6 9 23	KCKMKMNV	HCD
3	444	20130504_EXQ3_MiBa_SA_Fib-1.raw	KCKMKNVM	8	11	8	491.2576	2	1.37	980.4969	3.8	16 11 12 7 11 10 9 13	KCKMKNVM	HCD
3	450	20130504_EXQ3_MiBa_SA_Fib-1.raw	NKLKMAAF	8	30	8	308.1792	3	1.39	921.5106	5.8	66 24 28 23 15 24 21 43	NKLKMAAF	HCD
3	450	20130504_EXQ3_MiBa_SA_Fib-1.raw	NLKKMAFA	8	28	8	308.1792	3	1.39	921.5106	5.8	62 24 23 23 14 22 19 41	NLKKMAFA	HCD
3	450	20130504_EXQ3_MiBa_SA_Fib-1.raw	NLKKMAAF	8	28	8	308.1792	3	1.39	921.5106	5.8	62 24 23 23 14 22 18 39	NLKKMAAF	HCD
3	450	20130504_EXQ3_MiBa_SA_Fib-1.raw	NLKKMFAA	8	28	8	308.1792	3	1.39	921.5106	5.8	62 24 23 22 14 21 18 41	NLKKMFAA	HCD
3	450	20130504_EXQ3_MiBa_SA_Fib-1.raw	NLKMKAAF	8	28	8	308.1792	3	1.39	921.5106	5.8	62 23 23 13 24 22 18 38	NLKMKAAF	HCD
3	453	20130504_EXQ3_MiBa_SA_Fib-1.raw	KQAGHGARAEK	11	61	11	384.8799	3	1.4	1151.616	1.7	94 33 34 39 64 45 47 54 69 97 98	KQAGHGARAEK	HCD
3	453	20130504_EXQ3_MiBa_SA_Fib-1.raw	KQQHGARAEK	10	60	10	384.8799	3	1.4	1151.616	1.7	87 30 39 55 40 44 51 67 97 97	KQQHGARAEK	HCD
3	453	20130504_EXQ3_MiBa_SA_Fib-1.raw	KQQHQRAEK	9	60	9	384.8799	3	1.4	1151.616	1.7	88 31 38 51 37 43 62 97 98	KQQHQRAEK	HCD
3	453	20130504_EXQ3_MiBa_SA_Fib-1.raw	KAQGHGARAEK	11	56	11	384.8799	3	1.4	1151.616	1.7	92 26 26 29 54 41 45 52 68 97 97	KAQGHGARAEK	HCD
3	453	20130504_EXQ3_MiBa_SA_Fib-1.raw	KAANHGARAEK	11	56	11	384.8799	3	1.4	1151.616	1.7	90 25 25 31 54 42 45 51 67 97 97	KAANHGARAEK	HCD
3	454	20130504_EXQ3_MiBa_SA_Fib-1.raw	AQCKKLPTR	9	17	9	522.8005	2	1.4	1043.5911	-4.5	12 11 12 12 11 13 10 13 66	AQCKKLPTR	HCD
3	454	20130504_EXQ3_MiBa_SA_Fib-1.raw	CQAKKLPTR	9	17	9	522.8005	2	1.4	1043.5911	-4.5	12 11 12 12 11 13 10 13 65	CQAKKLPTR	HCD
3	454	20130504_EXQ3_MiBa_SA_Fib-1.raw	ACQKKLPTR	9	17	9	522.8005	2	1.4	1043.5911	-4.5	12 11 12 12 11 13 9 12 65	ACQKKLPTR	HCD
3	454	20130504_EXQ3_MiBa_SA_Fib-1.raw	CAQKKLPTR	9	17	9	522.8005	2	1.4	1043.5911	-4.5	12 11 12 12 11 13 9 12 65	CAQKKLPTR	HCD
3	454	20130504_EXQ3_MiBa_SA_Fib-1.raw	GMNKKLPTR	9	16	9	522.8005	2	1.4	1043.5911	-4.5	10 6 12 12 11 13 9 12 65	GMNKKLPTR	HCD
3	462	20130504_EXQ3_MiBa_SA_Fib-1.raw	EHNNAAKRSV	10	10	10	563.2924	2	1.43	1124.5686	1.5	14 4 9 10 10 9 10 8 10 24	EHNNAAKRSV	HCD
3	462	20130504_EXQ3_MiBa_SA_Fib-1.raw	DHQNAAKRSV	10	10	10	563.2924	2	1.43	1124.5686	1.5	13 4 9 10 10 9 10 8 10 24	DHQNAAKRSV	HCD
3	462	20130504_EXQ3_MiBa_SA_Fib-1.raw	HDQNAAKRSV	10	10	10	563.2924	2	1.43	1124.5686	1.5	4 12 9 10 10 9 10 8 10 24	HDQNAAKRSV	HCD
3	462	20130504_EXQ3_MiBa_SA_Fib-1.raw	ENHNAAKRSV	10	10	10	563.2924	2	1.43	1124.5686	1.5	14 8 4 10 10 9 9 8 10 23	ENHNAAKRSV	HCD
3	462	20130504_EXQ3_MiBa_SA_Fib-1.raw	DQHNAAKRSV	10	10	10	563.2924	2	1.43	1124.5686	1.5	13 8 4 10 10 9 9 8 10 23	DQHNAAKRSV	HCD
3	465	20130504_EXQ3_MiBa_SA_Fib-1.raw	KSAEKALGK	9	97	9	311.1912	3	1.44	930.5498	2.1	98 96 98 99 97 97 98 99 99	KSAEKALGK	HCD
3	465	20130504_EXQ3_MiBa_SA_Fib-1.raw	KTGEKALGK	9	80	9	311.1912	3	1.44	930.5498	2.1	92 25 27 95 95 97 98 98 99	KTGEKALGK	HCD
3	465	20130504_EXQ3_MiBa_SA_Fib-1.raw	KSAEAKLGK	9	79	9	311.1912	3	1.44	930.5498	2.1	98 91 94 93 28 29 91 95 98	KSAEAKLGK	HCD
3	465	20130504_EXQ3_MiBa_SA_Fib-1.raw	KSAEKLAGK	9	78	9	311.1912	3	1.44	930.5498	2.1	98 92 96 97 87 27 28 85 95	KSAEKLAGK	HCD
3	465	20130504_EXQ3_MiBa_SA_Fib-1.raw	KSAEALKGK	9	69	9	311.1912	3	1.44	930.5498	2.1	97 90 95 96 29 18 20 85 96	KSAEALKGK	HCD
3	468	20130504_EXQ3_MiBa_SA_Fib-1.raw	KKLLKPKVK	9	25	9	361.266	3	1.45	1080.7747	1.5	21 16 21 23 18 13 16 20 85	KKLLKPKVK	HCD
3	468	20130504_EXQ3_MiBa_SA_Fib-1.raw	KKLLKKPVK	9	25	9	361.266	3	1.45	1080.7747	1.5	20 16 21 23 18 15 13 20 85	KKLLKKPVK	HCD
3	468	20130504_EXQ3_MiBa_SA_Fib-1.raw	KKLLKKVPK	9	25	9	361.266	3	1.45	1080.7747	1.5	20 16 21 23 18 16 16 16 85	KKLLKKVPK	HCD
3	468	20130504_EXQ3_MiBa_SA_Fib-1.raw	KKLLKVKPK	9	25	9	361.266	3	1.45	1080.7747	1.5	20 16 20 23 18 15 16 16 85	KKLLKVKPK	HCD
3	468	20130504_EXQ3_MiBa_SA_Fib-1.raw	KKLLKPVKK	9	25	9	361.266	3	1.45	1080.7747	1.5	21 16 21 22 16 12 15 20 85	KKLLKPVKK	HCD
3	470	20130504_EXQ3_MiBa_SA_Fib-1.raw	KGHSDMYFDK	10	22	10	409.8518	3	1.45	1226.5391	-4.4	20 12 8 15 20 7 14 13 27 88	KGHSDMYFDK	HCD
3	470	20130504_EXQ3_MiBa_SA_Fib-1.raw	KGHSMDYDFK	10	22	10	409.8518	3	1.45	1226.5391	-4.4	20 12 8 15 7 19 14 20 19 88	KGHSMDYDFK	HCD
3	470	20130504_EXQ3_MiBa_SA_Fib-1.raw	KGHSDMYDFK	10	22	10	409.8518	3	1.45	1226.5391	-4.4	20 12 8 15 20 7 14 19 19 88	KGHSDMYDFK	HCD
3	470	20130504_EXQ3_MiBa_SA_Fib-1.raw	KGHSDYMDFK	10	22	10	409.8518	3	1.45	1226.5391	-4.4	20 12 8 15 20 13 8 20 19 86	KGHSDYMDFK	HCD
3	470	20130504_EXQ3_MiBa_SA_Fib-1.raw	KGHSMYDDFK	10	21	10	409.8518	3	1.45	1226.5391	-4.4	20 12 8 15 7 13 19 17 16 85	KGHSMYDDFK	HCD
3	473	20130504_EXQ3_MiBa_SA_Fib-1.raw	HHHQQPHQY	9	51	9	404.5205	3	1.46	1210.5381	1.3	72 60 21 24 26 47 42 76 92	HHHQQPHQY	HCD
3	473	20130504_EXQ3_MiBa_SA_Fib-1.raw	HHHGAQPHQY	10	46	10	404.5205	3	1.46	1210.5381	1.3	70 65 21 18 18 25 46 36 75 91	HHHGAQPHQY	HCD
3	473	20130504_EXQ3_MiBa_SA_Fib-1.raw	HHHGAAGPHQY	11	46	11	404.5205	3	1.46	1210.5381	1.3	71 65 21 19 19 21 28 54 43 78 92	HHHGAAGPHQY	HCD
3	473	20130504_EXQ3_MiBa_SA_Fib-1.raw	HHHQAGPHQY	10	46	10	404.5205	3	1.46	1210.5381	1.3	68 58 20 19 15 20 51 42 76 91	HHHQAGPHQY	HCD
3	473	20130504_EXQ3_MiBa_SA_Fib-1.raw	HHHQQPHAGY	10	39	10	404.5205	3	1.46	1210.5381	1.3	64 53 17 20 24 46 40 23 20 86	HHHQQPHAGY	HCD
3	474	20130504_EXQ3_MiBa_SA_Fib-1.raw	RLKEGASQR	9	86	9	348.8693	3	1.47	1043.5835	2.5	82 89 93 95 87 86 82 77 90	RLKEGASQR	HCD
3	474	20130504_EXQ3_MiBa_SA_Fib-1.raw	RLKEGASGAR	10	81	10	348.8693	3	1.47	1043.5835	2.5	81 89 93 95 87 86 81 54 59 90	RLKEGASGAR	HCD
3	474	20130504_EXQ3_MiBa_SA_Fib-1.raw	RLKEQSQR	8	80	8	348.8693	3	1.47	1043.5835	2.5	82 88 90 89 74 69 66 87	RLKEQSQR	HCD
3	474	20130504_EXQ3_MiBa_SA_Fib-1.raw	RLKEGASAGR	10	70	10	348.8693	3	1.47	1043.5835	2.5	77 86 91 94 84 82 70 17 16 83	RLKEGASAGR	HCD
3	474	20130504_EXQ3_MiBa_SA_Fib-1.raw	RLKEAGSQR	9	67	9	348.8693	3	1.47	1043.5835	2.5	75 84 89 90 25 19 71 70 87	RLKEAGSQR	HCD
3	475	20130504_EXQ3_MiBa_SA_Fib-1.raw	EHLTRCGHGK	10	48	10	379.8561	3	1.47	1136.5508	-3.7	42 18 43 29 20 24 67 63 85 95	EHLTRCGHGK	HCD
3	475	20130504_EXQ3_MiBa_SA_Fib-1.raw	HELTCRGHGK	10	48	10	379.8561	3	1.47	1136.5508	-3.7	17 43 43 29 22 22 67 62 84 95	HELTCRGHGK	HCD
3	475	20130504_EXQ3_MiBa_SA_Fib-1.raw	EHLTCRGHGK	10	48	10	379.8561	3	1.47	1136.5508	-3.7	42 17 43 28 22 22 67 62 84 95	EHLTCRGHGK	HCD
3	475	20130504_EXQ3_MiBa_SA_Fib-1.raw	EHLTATSGHGK	11	44	11	379.8561	3	1.47	1136.5574	-9.5	40 16 41 28 21 18 22 67 62 84 95	EHLTATSGHGK	HCD
3	475	20130504_EXQ3_MiBa_SA_Fib-1.raw	EHLTASTGHGK	11	44	11	379.8561	3	1.47	1136.5574	-9.5	40 16 40 27 20 18 22 67 61 83 95	EHLTASTGHGK	HCD
3	478	20130504_EXQ3_MiBa_SA_Fib-1.raw	KLKGKPCCSVK	11	12	11	397.564	3	1.48	1189.6675	2.3	10 9 9 8 16 28 13 11 6 6 16	KLKGKPCCSVK	HCD
3	478	20130504_EXQ3_MiBa_SA_Fib-1.raw	KLGKKPCCSVK	11	12	11	397.564	3	1.48	1189.6675	2.3	14 9 7 10 15 27 13 10 6 6 16	KLGKKPCCSVK	HCD
3	478	20130504_EXQ3_MiBa_SA_Fib-1.raw	KLGKKPCCVSK	11	11	11	397.564	3	1.48	1189.6675	2.3	14 9 7 10 15 26 12 10 6 6 16	KLGKKPCCVSK	HCD
3	478	20130504_EXQ3_MiBa_SA_Fib-1.raw	KGKLKPCCSVK	11	11	11	397.564	3	1.48	1189.6675	2.3	10 6 8 11 14 26 13 10 6 6 16	KGKLKPCCSVK	HCD
3	478	20130504_EXQ3_MiBa_SA_Fib-1.raw	KLGKKPCCKSV	11	11	11	397.564	3	1.48	1189.6675	2.3	14 9 7 10 15 27 13 10 5 4 11	KLGKKPCCKSV	HCD
3	481	20130504_EXQ3_MiBa_SA_Fib-1.raw	TVLQAKKRSV	10	55	10	377.2403	3	1.49	1128.6978	1.2	83 85 87 27 22 23 26 27 82 89	TVLQAKKRSV	HCD
3	481	20130504_EXQ3_MiBa_SA_Fib-1.raw	TVLQKAKRSV	10	52	10	377.2403	3	1.49	1128.6978	1.2	83 84 84 22 17 18 21 22 81 89	TVLQKAKRSV	HCD
3	481	20130504_EXQ3_MiBa_SA_Fib-1.raw	TVLAGAKKRSV	11	51	11	377.2403	3	1.49	1128.6978	1.2	84 86 89 31 18 18 21 26 27 82 89	TVLAGAKKRSV	HCD
3	481	20130504_EXQ3_MiBa_SA_Fib-1.raw	TVLQKKARSV	10	51	10	377.2403	3	1.49	1128.6978	1.2	83 84 85 24 19 19 20 20 78 88	TVLQKKARSV	HCD
3	481	20130504_EXQ3_MiBa_SA_Fib-1.raw	TVLGAAKKRSV	11	51	11	377.2403	3	1.49	1128.6978	1.2	83 85 89 24 21 20 22 26 27 82 89	TVLGAAKKRSV	HCD
3	482	20130504_EXQ3_MiBa_SA_Fib-1.raw	KPGAPLEHVL	10	33	10	354.2091	3	1.49	1059.6077	-2	57 13 18 20 10 12 17 9 84 94	KPGAPLEHVL	HCD
3	482	20130504_EXQ3_MiBa_SA_Fib-1.raw	KPGALPEHVL	10	33	10	354.2091	3	1.49	1059.6077	-2	57 13 17 19 14 8 18 10 84 94	KPGALPEHVL	HCD
3	482	20130504_EXQ3_MiBa_SA_Fib-1.raw	KPGALEPHVL	10	33	10	354.2091	3	1.49	1059.6077	-2	57 13 17 19 14 16 9 10 85 93	KPGALEPHVL	HCD
3	482	20130504_EXQ3_MiBa_SA_Fib-1.raw	KPGAEPLHVL	10	33	10	354.2091	3	1.49	1059.6077	-2	57 13 16 18 16 6 11 12 88 94	KPGAEPLHVL	HCD
3	482	20130504_EXQ3_MiBa_SA_Fib-1.raw	KPGAELPHVL	10	32	10	354.2091	3	1.49	1059.6077	-2	57 13 16 17 16 9 8 11 86 93	KPGAELPHVL	HCD
3	483	20130504_EXQ3_MiBa_SA_Fib-1.raw	KGKTLNAAWAK	11	17	11	396.5706	3	1.49	1186.6821	6.7	18 13 17 16 15 12 13 11 8 8 61	KGKTLNAAWAK	HCD
3	483	20130504_EXQ3_MiBa_SA_Fib-1.raw	KGKTLNAAAWK	11	17	11	396.5706	3	1.49	1186.6821	6.7	18 13 17 16 15 12 13 11 8 8 61	KGKTLNAAAWK	HCD
3	483	20130504_EXQ3_MiBa_SA_Fib-1.raw	KGKTNLAAAWK	11	17	11	396.5706	3	1.49	1186.6821	6.7	18 13 17 15 13 14 13 10 8 8 61	KGKTNLAAAWK	HCD
3	483	20130504_EXQ3_MiBa_SA_Fib-1.raw	KGKTQVAAAWK	11	17	11	396.5706	3	1.49	1186.6821	6.7	18 13 17 16 13 12 13 10 8 8 61	KGKTQVAAAWK	HCD
3	483	20130504_EXQ3_MiBa_SA_Fib-1.raw	KGKTLNAWAAK	11	17	11	396.5706	3	1.49	1186.6821	6.7	19 13 17 16 15 11 11 10 8 8 61	KGKTLNAWAAK	HCD
3	484	20130504_EXQ3_MiBa_SA_Fib-1.raw	KFLLYNTHK	9	27	9	388.5611	3	1.5	1162.6499	9.9	27 28 32 19 13 14 19 12 82	KFLLYNTHK	HCD
3	484	20130504_EXQ3_MiBa_SA_Fib-1.raw	KFLLNYTHK	9	27	9	388.5611	3	1.5	1162.6499	9.9	26 26 29 18 12 14 20 14 84	KFLLNYTHK	HCD
3	484	20130504_EXQ3_MiBa_SA_Fib-1.raw	KFLFDKTHK	9	26	9	388.5611	3	1.5	1162.6499	9.9	24 23 27 17 21 16 19 12 79	KFLFDKTHK	HCD
3	484	20130504_EXQ3_MiBa_SA_Fib-1.raw	KFLFDKHTK	9	26	9	388.5611	3	1.5	1162.6499	9.9	24 23 27 17 20 16 10 22 79	KFLFDKHTK	HCD
3	484	20130504_EXQ3_MiBa_SA_Fib-1.raw	KFLDFKTHK	9	25	9	388.5611	3	1.5	1162.6499	9.9	23 21 25 23 13 16 20 12 79	KFLDFKTHK	HCD
3	488	20130504_EXQ3_MiBa_SA_Fib-1.raw	KNRGELPKGPPVS	13	16	13	460.2658	3	1.51	1377.7727	2	69 11 11 10 18 12 8 10 9 8 10 14 30	KNRGELPKGPPVS	HCD
3	488	20130504_EXQ3_MiBa_SA_Fib-1.raw	KNRGEPLKGPPVS	13	16	13	460.2658	3	1.51	1377.7727	2	69 11 11 10 18 9 11 10 9 8 10 14 30	KNRGEPLKGPPVS	HCD
3	488	20130504_EXQ3_MiBa_SA_Fib-1.raw	KNRGLEPKGPPVS	13	16	13	460.2658	3	1.51	1377.7727	2	69 11 11 10 13 16 7 9 9 8 10 14 30	KNRGLEPKGPPVS	HCD
3	488	20130504_EXQ3_MiBa_SA_Fib-1.raw	KNRGLEKPGPPVS	13	15	13	460.2658	3	1.51	1377.7727	2	68 10 10 9 12 15 8 7 8 8 9 13 29	KNRGLEKPGPPVS	HCD
3	488	20130504_EXQ3_MiBa_SA_Fib-1.raw	KNRGLKEPGPPVS	13	15	13	460.2658	3	1.51	1377.7727	2	68 10 10 9 12 9 13 7 8 8 9 13 29	KNRGLKEPGPPVS	HCD
3	489	20130504_EXQ3_MiBa_SA_Fib-1.raw	KAVSLSGTGVQK	12	30	12	392.2302	3	1.51	1173.6716	-2.5	78 21 23 24 30 24 20 22 13 15 18 83	KAVSLSGTGVQK	HCD
3	489	20130504_EXQ3_MiBa_SA_Fib-1.raw	KAVSLSGTQGVK	12	30	12	392.2302	3	1.51	1173.6716	-2.5	78 21 23 24 30 24 20 22 15 12 17 82	KAVSLSGTQGVK	HCD
3	489	20130504_EXQ3_MiBa_SA_Fib-1.raw	KAVSLSGTQVGK	12	30	12	392.2302	3	1.51	1173.6716	-2.5	78 21 23 24 30 24 20 22 15 14 14 82	KAVSLSGTQVGK	HCD
3	489	20130504_EXQ3_MiBa_SA_Fib-1.raw	KAVSLSGTGLNK	12	30	12	392.2302	3	1.51	1173.6716	-2.5	78 21 23 24 30 24 20 22 12 15 16 82	KAVSLSGTGLNK	HCD
3	489	20130504_EXQ3_MiBa_SA_Fib-1.raw	KAVSLSGTVGQK	12	30	12	392.2302	3	1.51	1173.6716	-2.5	78 21 23 24 30 24 18 19 15 12 17 82	KAVSLSGTVGQK	HCD
3	491	20130504_EXQ3_MiBa_SA_Fib-1.raw	KAGRPGVTK	9	73	9	305.1912	3	1.52	912.5505	1.4	88 70 33 46 84 76 80 92 95	KAGRPGVTK	HCD
3	491	20130504_EXQ3_MiBa_SA_Fib-1.raw	KQRPGVTK	8	71	8	305.1912	3	1.52	912.5505	1.4	76 25 37 84 78 82 93 96	KQRPGVTK	HCD
3	491	20130504_EXQ3_MiBa_SA_Fib-1.raw	KARGPGVTK	9	67	9	305.1912	3	1.52	912.5505	1.4	84 59 19 25 80 74 80 92 95	KARGPGVTK	HCD
3	491	20130504_EXQ3_MiBa_SA_Fib-1.raw	KGARPGVTK	9	63	9	305.1912	3	1.52	912.5505	1.4	80 14 24 34 81 73 77 91 94	KGARPGVTK	HCD
3	491	20130504_EXQ3_MiBa_SA_Fib-1.raw	KAGRPVGTK	9	61	9	305.1912	3	1.52	912.5505	1.4	83 62 25 33 81 42 41 91 92	KAGRPVGTK	HCD
3	492	20130504_EXQ3_MiBa_SA_Fib-1.raw	KNSLGKDPPK	10	20	10	361.8782	3	1.52	1082.6084	4	20 13 15 17 11 15 30 11 11 57	KNSLGKDPPK	HCD
3	492	20130504_EXQ3_MiBa_SA_Fib-1.raw	KNSLKGDPPK	10	19	10	361.8782	3	1.52	1082.6084	4	20 13 14 17 13 13 31 11 11 57	KNSLKGDPPK	HCD
3	492	20130504_EXQ3_MiBa_SA_Fib-1.raw	KGSLGGKDPPK	11	17	11	361.8782	3	1.52	1082.6084	4	19 12 15 14 9 9 13 28 11 11 56	KGSLGGKDPPK	HCD
3	492	20130504_EXQ3_MiBa_SA_Fib-1.raw	KSGGLGKDPPK	11	17	11	361.8782	3	1.52	1082.6084	4	18 13 12 11 14 9 13 28 11 11 56	KSGGLGKDPPK	HCD
3	492	20130504_EXQ3_MiBa_SA_Fib-1.raw	KGSGLGKDPPK	11	17	11	361.8782	3	1.52	1082.6084	4	18 11 13 10 14 9 13 28 11 11 56	KGSGLGKDPPK	HCD
3	493	20130504_EXQ3_MiBa_SA_Fib-1.raw	KPPACLLVY	9	22	9	502.2872	2	1.52	1002.5572	2.7	71 16 15 16 14 17 16 12 28	KPPACLLVY	HCD
3	493	20130504_EXQ3_MiBa_SA_Fib-1.raw	KPAPCLLVY	9	22	9	502.2872	2	1.52	1002.5572	2.7	70 15 19 14 15 17 16 11 27	KPAPCLLVY	HCD
3	493	20130504_EXQ3_MiBa_SA_Fib-1.raw	KAPPCLLYV	9	21	9	502.2872	2	1.52	1002.5572	2.7	67 16 14 13 14 16 15 10 26	KAPPCLLYV	HCD
3	493	20130504_EXQ3_MiBa_SA_Fib-1.raw	KAPPCLLVY	9	21	9	502.2872	2	1.52	1002.5572	2.7	67 16 14 13 14 16 15 10 26	KAPPCLLVY	HCD
3	493	20130504_EXQ3_MiBa_SA_Fib-1.raw	KAPPLCLVY	9	20	9	502.2872	2	1.52	1002.5572	2.7	67 16 14 13 16 13 14 10 24	KAPPLCLVY	HCD
3	498	20130504_EXQ3_MiBa_SA_Fib-1.raw	KLRQQTGR	8	54	8	329.5341	3	1.54	985.5781	2.5	34 34 32 30 71 74 69 87	KLRQQTGR	HCD
3	498	20130504_EXQ3_MiBa_SA_Fib-1.raw	KLRAGQTGR	9	48	9	329.5341	3	1.54	985.5781	2.5	33 35 31 27 21 67 73 68 86	KLRAGQTGR	HCD
3	498	20130504_EXQ3_MiBa_SA_Fib-1.raw	KLRGAQTGR	9	47	9	329.5341	3	1.54	985.5781	2.5	32 31 28 22 24 67 73 68 86	KLRGAQTGR	HCD
3	498	20130504_EXQ3_MiBa_SA_Fib-1.raw	KLRQGATGR	9	41	9	329.5341	3	1.54	985.5781	2.5	28 29 26 24 17 22 70 68 87	KLRQGATGR	HCD
3	498	20130504_EXQ3_MiBa_SA_Fib-1.raw	KLRQAGTGR	9	41	9	329.5341	3	1.54	985.5781	2.5	28 29 26 24 21 19 69 67 87	KLRQAGTGR	HCD
3	499	20130504_EXQ3_MiBa_SA_Fib-1.raw	KGPTSQNHAK	10	21	10	356.5258	3	1.54	1066.552	3.3	23 17 17 18 16 15 14 6 14 74	KGPTSQNHAK	HCD
3	499	20130504_EXQ3_MiBa_SA_Fib-1.raw	KGPTSQHNAK	10	21	10	356.5258	3	1.54	1066.552	3.3	23 17 17 18 16 15 7 11 14 74	KGPTSQHNAK	HCD
3	499	20130504_EXQ3_MiBa_SA_Fib-1.raw	KGPTSQANHK	10	21	10	356.5258	3	1.54	1066.552	3.3	23 17 17 18 16 15 13 11 7 73	KGPTSQANHK	HCD
3	499	20130504_EXQ3_MiBa_SA_Fib-1.raw	KGPSTQHNAK	10	20	10	356.5258	3	1.54	1066.552	3.3	23 17 17 17 15 15 7 11 14 74	KGPSTQHNAK	HCD
3	499	20130504_EXQ3_MiBa_SA_Fib-1.raw	KGPTSQGQHK	10	20	10	356.5258	3	1.54	1066.552	3.3	23 17 17 18 16 15 10 11 7 73	KGPTSQGQHK	HCD
3	500	20130504_EXQ3_MiBa_SA_Fib-1.raw	CHKLNPRVSV	10	10	10	576.815	2	1.54	1151.6233	-6.8	10 4 10 11 9 7 8 9 9 23	CHKLNPRVSV	HCD
3	500	20130504_EXQ3_MiBa_SA_Fib-1.raw	CHKNLPRVSV	10	10	10	576.815	2	1.54	1151.6233	-6.8	10 4 10 10 10 7 8 9 9 23	CHKNLPRVSV	HCD
3	500	20130504_EXQ3_MiBa_SA_Fib-1.raw	CHLKNPRVSV	10	10	10	576.815	2	1.54	1151.6233	-6.8	9 4 11 10 9 7 8 9 9 23	CHLKNPRVSV	HCD
3	500	20130504_EXQ3_MiBa_SA_Fib-1.raw	CHKVQPRVSV	10	9	10	576.815	2	1.54	1151.6233	-6.8	10 5 10 10 9 7 8 9 10 23	CHKVQPRVSV	HCD
3	500	20130504_EXQ3_MiBa_SA_Fib-1.raw	CHKQVPRVSV	10	9	10	576.815	2	1.54	1151.6233	-6.8	10 5 10 10 9 7 8 9 10 23	CHKQVPRVSV	HCD
3	502	20130504_EXQ3_MiBa_SA_Fib-1.raw	ATNAVVKKK	9	51	9	320.2065	3	1.55	957.5971	0.6	65 63 62 22 19 21 32 84 94	ATNAVVKKK	HCD
3	502	20130504_EXQ3_MiBa_SA_Fib-1.raw	ATNVVKAKK	9	50	9	320.2065	3	1.55	957.5971	0.6	65 64 63 23 20 20 25 80 93	ATNVVKAKK	HCD
3	502	20130504_EXQ3_MiBa_SA_Fib-1.raw	ATNVVAKKK	9	50	9	320.2065	3	1.55	957.5971	0.6	65 64 63 22 19 20 26 80 93	ATNVVAKKK	HCD
3	502	20130504_EXQ3_MiBa_SA_Fib-1.raw	ATGGVVAKKK	10	41	10	320.2065	3	1.55	957.5971	0.6	68 63 23 20 19 17 18 21 78 92	ATGGVVAKKK	HCD
3	502	20130504_EXQ3_MiBa_SA_Fib-1.raw	TANVVAKKK	9	37	9	320.2065	3	1.55	957.5971	0.6	23 21 53 18 15 16 21 75 91	TANVVAKKK	HCD
3	506	20130504_EXQ3_MiBa_SA_Fib-1.raw	DAVTKKQGKSV	11	38	11	387.5605	3	1.56	1159.656	3.1	80 21 22 25 34 36 24 17 21 68 73	DAVTKKQGKSV	HCD
3	506	20130504_EXQ3_MiBa_SA_Fib-1.raw	DGLTKKQGKSV	11	37	11	387.5605	3	1.56	1159.656	3.1	79 17 23 24 34 35 23 17 20 66 72	DGLTKKQGKSV	HCD
3	506	20130504_EXQ3_MiBa_SA_Fib-1.raw	DGLTKKQKGSV	11	36	11	387.5605	3	1.56	1159.656	3.1	78 16 23 24 34 36 23 19 16 65 71	DGLTKKQKGSV	HCD
3	506	20130504_EXQ3_MiBa_SA_Fib-1.raw	DLTGKKQGKSV	11	35	11	387.5605	3	1.56	1159.656	3.1	76 21 20 19 29 32 22 16 19 65 70	DLTGKKQGKSV	HCD
3	506	20130504_EXQ3_MiBa_SA_Fib-1.raw	DLGTKKQGKSV	11	34	11	387.5605	3	1.56	1159.656	3.1	77 21 16 21 29 32 21 15 18 64 69	DLGTKKQGKSV	HCD
3	508	20130504_EXQ3_MiBa_SA_Fib-1.raw	ATDKVKMGPK	10	59	10	358.8729	3	1.57	1073.5903	6	93 95 97 94 37 26 17 23 24 87	ATDKVKMGPK	HCD
3	508	20130504_EXQ3_MiBa_SA_Fib-1.raw	ATDKKVMGPK	10	59	10	358.8729	3	1.57	1073.5903	6	93 95 97 93 37 26 16 22 24 87	ATDKKVMGPK	HCD
3	508	20130504_EXQ3_MiBa_SA_Fib-1.raw	ATDKVMKGPK	10	58	10	358.8729	3	1.57	1073.5903	6	93 95 97 93 35 15 26 23 25 88	ATDKVMKGPK	HCD
3	508	20130504_EXQ3_MiBa_SA_Fib-1.raw	ATDKKMVGPK	10	58	10	358.8729	3	1.57	1073.5903	6	93 95 97 93 37 16 25 21 23 87	ATDKKMVGPK	HCD
3	508	20130504_EXQ3_MiBa_SA_Fib-1.raw	ATDKMKVGPK	10	58	10	358.8729	3	1.57	1073.5903	6	93 95 97 93 23 26 26 22 23 87	ATDKMKVGPK	HCD
3	511	20130504_EXQ3_MiBa_SA_Fib-1.raw	NPSRLEVQSV	10	39	10	376.8705	3	1.58	1127.5935	-3.3	19 17 64 19 19 27 17 21 90 97	NPSRLEVQSV	HCD
3	511	20130504_EXQ3_MiBa_SA_Fib-1.raw	NPSLREVQSV	10	38	10	376.8705	3	1.58	1127.5935	-3.3	19 17 65 25 16 26 17 20 90 96	NPSLREVQSV	HCD
3	511	20130504_EXQ3_MiBa_SA_Fib-1.raw	PNSLREVQSV	10	38	10	376.8705	3	1.58	1127.5935	-3.3	15 20 64 25 16 26 17 21 90 96	PNSLREVQSV	HCD
3	511	20130504_EXQ3_MiBa_SA_Fib-1.raw	NPSLRVEQSV	10	38	10	376.8705	3	1.58	1127.5935	-3.3	19 17 66 27 16 14 21 19 91 97	NPSLRVEQSV	HCD
3	511	20130504_EXQ3_MiBa_SA_Fib-1.raw	NPSLRELNSV	10	38	10	376.8705	3	1.58	1127.5935	-3.3	19 17 65 25 17 24 16 17 88 96	NPSLRELNSV	HCD
3	513	20130504_EXQ3_MiBa_SA_Fib-1.raw	KLRGAQWK	8	37	8	329.5341	3	1.58	985.5821	-1.8	27 29 27 19 22 57 37 80	KLRGAQWK	HCD
3	513	20130504_EXQ3_MiBa_SA_Fib-1.raw	KLRGAQGTR	9	30	9	329.5341	3	1.58	985.5781	2.3	26 27 24 19 20 52 16 16 73	KLRGAQGTR	HCD
3	513	20130504_EXQ3_MiBa_SA_Fib-1.raw	KLRGAAGWK	9	25	9	329.5341	3	1.58	985.5821	-1.8	24 25 23 19 19 16 13 25 70	KLRGAAGWK	HCD
3	513	20130504_EXQ3_MiBa_SA_Fib-1.raw	KLRGAGAWK	9	25	9	329.5341	3	1.58	985.5821	-1.8	24 24 23 19 19 13 15 25 70	KLRGAGAWK	HCD
3	516	20130504_EXQ3_MiBa_SA_Fib-1.raw	KCKKALPVS	9	14	9	487.2974	2	1.59	972.579	1.2	16 12 14 14 12 13 10 12 27	KCKKALPVS	HCD
3	516	20130504_EXQ3_MiBa_SA_Fib-1.raw	KCKKAPLVS	9	14	9	487.2974	2	1.59	972.579	1.2	15 12 14 14 12 9 14 12 27	KCKKAPLVS	HCD
3	516	20130504_EXQ3_MiBa_SA_Fib-1.raw	KCKKALPSV	9	14	9	487.2974	2	1.59	972.579	1.2	15 12 14 14 12 13 9 12 27	KCKKALPSV	HCD
3	516	20130504_EXQ3_MiBa_SA_Fib-1.raw	KCKKAPLSV	9	14	9	487.2974	2	1.59	972.579	1.2	15 12 14 14 12 9 14 12 27	KCKKAPLSV	HCD
3	516	20130504_EXQ3_MiBa_SA_Fib-1.raw	KCKKLAPSV	9	14	9	487.2974	2	1.59	972.579	1.2	16 12 14 14 13 11 9 12 27	KCKKLAPSV	HCD
3	517	20130504_EXQ3_MiBa_SA_Fib-1.raw	GVTEAAKK	8	30	8	402.2352	2	1.6	802.4548	1.3	15 18 22 27 19 23 31 89	GVTEAAKK	HCD
3	517	20130504_EXQ3_MiBa_SA_Fib-1.raw	VGTAEAKK	8	30	8	402.2352	2	1.6	802.4548	1.3	19 16 23 19 28 22 26 88	VGTAEAKK	HCD
3	517	20130504_EXQ3_MiBa_SA_Fib-1.raw	GVTAEAKK	8	28	8	402.2352	2	1.6	802.4548	1.3	15 18 22 18 27 21 25 87	GVTAEAKK	HCD
3	517	20130504_EXQ3_MiBa_SA_Fib-1.raw	GVEATAKK	8	25	8	402.2352	2	1.6	802.4548	1.3	15 15 20 10 12 20 28 88	GVEATAKK	HCD
3	517	20130504_EXQ3_MiBa_SA_Fib-1.raw	GVTAEKAK	8	24	8	402.2352	2	1.6	802.4548	1.3	14 18 20 14 20 12 16 83	GVTAEKAK	HCD
3	521	20130504_EXQ3_MiBa_SA_Fib-1.raw	FDRSTTVSV	9	18	9	506.2622	2	1.61	1010.5032	6.6	15 21 14 17 17 16 16 15 34	FDRSTTVSV	HCD
3	521	20130504_EXQ3_MiBa_SA_Fib-1.raw	DRFSTTVSV	9	17	9	506.2622	2	1.61	1010.5032	6.6	21 12 14 15 17 16 16 15 34	DRFSTTVSV	HCD
3	521	20130504_EXQ3_MiBa_SA_Fib-1.raw	DFRSTTVSV	9	17	9	506.2622	2	1.61	1010.5032	6.6	21 13 13 15 17 16 16 15 34	DFRSTTVSV	HCD
3	521	20130504_EXQ3_MiBa_SA_Fib-1.raw	FDRSTVTSV	9	15	9	506.2622	2	1.61	1010.5032	6.6	13 18 12 14 14 14 14 13 29	FDRSTVTSV	HCD
3	521	20130504_EXQ3_MiBa_SA_Fib-1.raw	FDRSTTVVS	9	13	9	506.2622	2	1.61	1010.5032	6.6	11 16 10 13 13 12 12 11 26	FDRSTTVVS	HCD
3	522	20130504_EXQ3_MiBa_SA_Fib-1.raw	KSDDGMCMK	9	25	9	338.8057	3	1.61	1013.398	-2.8	25 21 29 23 12 8 17 13 83	KSDDGMCMK	HCD
3	522	20130504_EXQ3_MiBa_SA_Fib-1.raw	KSDDGMMCK	9	25	9	338.8057	3	1.61	1013.398	-2.8	25 21 29 23 12 8 9 20 82	KSDDGMMCK	HCD
3	522	20130504_EXQ3_MiBa_SA_Fib-1.raw	KSDDMCGMK	9	25	9	338.8057	3	1.61	1013.398	-2.8	25 20 26 23 8 14 14 12 86	KSDDMCGMK	HCD
3	522	20130504_EXQ3_MiBa_SA_Fib-1.raw	KSDDCMGMK	9	25	9	338.8057	3	1.61	1013.398	-2.8	25 21 29 24 14 8 13 11 83	KSDDCMGMK	HCD
3	522	20130504_EXQ3_MiBa_SA_Fib-1.raw	KSDDCGMMK	9	25	9	338.8057	3	1.61	1013.398	-2.8	25 21 29 24 14 12 9 11 83	KSDDCGMMK	HCD
3	525	20130504_EXQ3_MiBa_SA_Fib-1.raw	YMRQMYHQ	8	10	8	578.7537	2	1.62	1155.4954	-2.1	13 6 11 11 7 11 4 23	YMRQMYHQ	HCD
3	525	20130504_EXQ3_MiBa_SA_Fib-1.raw	YRMQMYHQ	8	10	8	578.7537	2	1.62	1155.4954	-2.1	13 10 7 11 7 11 4 23	YRMQMYHQ	HCD
3	525	20130504_EXQ3_MiBa_SA_Fib-1.raw	YMQRMYHQ	8	10	8	578.7537	2	1.62	1155.4954	-2.1	13 6 12 10 7 11 4 23	YMQRMYHQ	HCD
3	525	20130504_EXQ3_MiBa_SA_Fib-1.raw	YQMRMYHQ	8	10	8	578.7537	2	1.62	1155.4954	-2.1	13 11 7 10 7 11 4 23	YQMRMYHQ	HCD
3	525	20130504_EXQ3_MiBa_SA_Fib-1.raw	YQRMMYHQ	8	10	8	578.7537	2	1.62	1155.4954	-2.1	13 11 11 6 7 10 4 23	YQRMMYHQ	HCD
3	527	20130504_EXQ3_MiBa_SA_Fib-1.raw	KGKYGKSVS	9	12	9	477.2723	2	1.63	952.5341	-4.3	14 8 11 12 9 11 11 10 24	KGKYGKSVS	HCD
3	527	20130504_EXQ3_MiBa_SA_Fib-1.raw	KGKYKGSSV	9	12	9	477.2723	2	1.63	952.5341	-4.3	14 8 11 12 12 9 11 10 24	KGKYKGSSV	HCD
3	527	20130504_EXQ3_MiBa_SA_Fib-1.raw	KGKYGKSSV	9	12	9	477.2723	2	1.63	952.5341	-4.3	13 8 11 12 9 11 11 10 24	KGKYGKSSV	HCD
3	527	20130504_EXQ3_MiBa_SA_Fib-1.raw	KGKYGSKVS	9	11	9	477.2723	2	1.63	952.5341	-4.3	13 8 11 12 9 10 11 10 24	KGKYGSKVS	HCD
3	527	20130504_EXQ3_MiBa_SA_Fib-1.raw	KGKYGSKSV	9	11	9	477.2723	2	1.63	952.5341	-4.3	13 8 10 12 9 10 11 10 23	KGKYGSKSV	HCD
3	528	20130504_EXQ3_MiBa_SA_Fib-1.raw	GPVLYKVVW	9	15	9	530.8099	2	1.63	1059.6116	-5.9	11 11 17 20 16 15 13 11 28	GPVLYKVVW	HCD
3	528	20130504_EXQ3_MiBa_SA_Fib-1.raw	GPVLYKVWV	9	15	9	530.8099	2	1.63	1059.6116	-5.9	11 11 17 20 15 14 13 11 27	GPVLYKVWV	HCD
3	528	20130504_EXQ3_MiBa_SA_Fib-1.raw	GPVLYKWVV	9	15	9	530.8099	2	1.63	1059.6116	-5.9	11 11 17 19 14 13 13 11 27	GPVLYKWVV	HCD
3	528	20130504_EXQ3_MiBa_SA_Fib-1.raw	GPVLYVKVW	9	15	9	530.8099	2	1.63	1059.6116	-5.9	11 11 16 19 16 15 13 11 27	GPVLYVKVW	HCD
3	528	20130504_EXQ3_MiBa_SA_Fib-1.raw	GPVLYVKWV	9	14	9	530.8099	2	1.63	1059.6116	-5.9	11 11 16 19 15 13 12 11 26	GPVLYVKWV	HCD
3	531	20130504_EXQ3_MiBa_SA_Fib-1.raw	LLVLLLLK	8	31	8	308.9006	3	1.64	923.6783	1.8	17 16 16 17 21 38 42 86	LLVLLLLK	HCD
3	531	20130504_EXQ3_MiBa_SA_Fib-1.raw	VLLLLLLK	8	29	8	308.9006	3	1.64	923.6783	1.8	13 15 15 14 18 35 38 85	VLLLLLLK	HCD
3	531	20130504_EXQ3_MiBa_SA_Fib-1.raw	LLLVLLLK	8	29	8	308.9006	3	1.64	923.6783	1.8	16 15 17 14 18 28 38 86	LLLVLLLK	HCD
3	531	20130504_EXQ3_MiBa_SA_Fib-1.raw	LVLLLLLK	8	28	8	308.9006	3	1.64	923.6783	1.8	15 13 15 14 18 34 38 84	LVLLLLLK	HCD
3	531	20130504_EXQ3_MiBa_SA_Fib-1.raw	LLLLVLLK	8	26	8	308.9006	3	1.64	923.6783	1.8	16 16 17 16 15 23 27 84	LLLLVLLK	HCD
3	534	20130504_EXQ3_MiBa_SA_Fib-1.raw	AHHKFSETH	9	81	9	365.1779	3	1.65	1092.51	1.7	96 93 93 94 91 43 55 85 85	AHHKFSETH	HCD
3	534	20130504_EXQ3_MiBa_SA_Fib-1.raw	AHHKFTDTH	9	78	9	365.1779	3	1.65	1092.51	1.7	96 93 93 94 90 35 44 81 82	AHHKFTDTH	HCD
3	534	20130504_EXQ3_MiBa_SA_Fib-1.raw	AHHKFESTH	9	78	9	365.1779	3	1.65	1092.51	1.7	96 93 93 94 90 47 32 81 81	AHHKFESTH	HCD
3	534	20130504_EXQ3_MiBa_SA_Fib-1.raw	AHHKFDTTH	9	78	9	365.1779	3	1.65	1092.51	1.7	96 93 93 94 89 46 33 81 82	AHHKFDTTH	HCD
3	534	20130504_EXQ3_MiBa_SA_Fib-1.raw	AHHKFTDHT	9	61	9	365.1779	3	1.65	1092.51	1.7	95 91 91 92 87 30 25 8 33	AHHKFTDHT	HCD
3	536	20130504_EXQ3_MiBa_SA_Fib-1.raw	KLELKKSKK	9	48	9	367.9174	3	1.65	1100.728	2.1	90 77 31 20 18 25 34 46 95	KLELKKSKK	HCD
3	536	20130504_EXQ3_MiBa_SA_Fib-1.raw	KLEKLKSKK	9	46	9	367.9174	3	1.65	1100.728	2.1	89 73 29 17 19 23 29 45 95	KLEKLKSKK	HCD
3	536	20130504_EXQ3_MiBa_SA_Fib-1.raw	KLKKELSKK	9	46	9	367.9174	3	1.65	1100.728	2.1	89 80 23 18 25 21 24 38 96	KLKKELSKK	HCD
3	536	20130504_EXQ3_MiBa_SA_Fib-1.raw	KLEKKLSKK	9	45	9	367.9174	3	1.65	1100.728	2.1	89 73 30 18 17 24 26 38 96	KLEKKLSKK	HCD
3	536	20130504_EXQ3_MiBa_SA_Fib-1.raw	KLEKKLKSK	9	45	9	367.9174	3	1.65	1100.728	2.1	89 73 30 18 18 24 27 36 96	KLEKKLKSK	HCD
3	537	20130504_EXQ3_MiBa_SA_Fib-1.raw	TPSLANCNHHT	11	17	11	398.8455	3	1.65	1193.5247	-8.3	14 9 13 15 13 12 12 13 7 8 72	TPSLANCNHHT	HCD
3	537	20130504_EXQ3_MiBa_SA_Fib-1.raw	TPSLACNNHHT	11	16	11	398.8455	3	1.65	1193.5247	-8.3	14 9 13 15 13 11 11 13 7 8 72	TPSLACNNHHT	HCD
3	537	20130504_EXQ3_MiBa_SA_Fib-1.raw	TPSLANNCHHT	11	16	11	398.8455	3	1.65	1193.5247	-8.3	14 9 13 15 13 12 12 13 7 7 72	TPSLANNCHHT	HCD
3	537	20130504_EXQ3_MiBa_SA_Fib-1.raw	TPSLCANNHHT	11	16	11	398.8455	3	1.65	1193.5247	-8.3	14 9 13 15 13 11 11 12 7 8 72	TPSLCANNHHT	HCD
3	537	20130504_EXQ3_MiBa_SA_Fib-1.raw	TPSLCGQNHHT	11	16	11	398.8455	3	1.65	1193.5247	-8.3	14 9 13 15 13 9 10 12 7 8 72	TPSLCGQNHHT	HCD
3	539	20130504_EXQ3_MiBa_SA_Fib-1.raw	HHKVSLMGPCC	11	13	11	606.2765	2	1.66	1210.541	-2.1	20 14 17 10 9 9 4 7 7 15 33	HHKVSLMGPCC	HCD
3	539	20130504_EXQ3_MiBa_SA_Fib-1.raw	HHKSVLMGPCC	11	13	11	606.2765	2	1.66	1210.541	-2.1	20 14 16 10 9 9 4 7 7 15 33	HHKSVLMGPCC	HCD
3	539	20130504_EXQ3_MiBa_SA_Fib-1.raw	HHKSVLMPGCC	11	13	11	606.2765	2	1.66	1210.541	-2.1	20 14 16 11 9 8 4 6 8 15 33	HHKSVLMPGCC	HCD
3	539	20130504_EXQ3_MiBa_SA_Fib-1.raw	HHSKVLMGPCC	11	13	11	606.2765	2	1.66	1210.541	-2.1	19 14 16 11 9 9 4 7 7 15 32	HHSKVLMGPCC	HCD
3	539	20130504_EXQ3_MiBa_SA_Fib-1.raw	HHKSVMLGPCC	11	12	11	606.2765	2	1.66	1210.541	-2.1	20 14 16 9 8 4 9 7 7 15 33	HHKSVMLGPCC	HCD
3	541	20130504_EXQ3_MiBa_SA_Fib-1.raw	KLRAKPVNSK	10	51	10	380.9123	3	1.67	1139.7139	1	73 23 23 33 48 82 76 26 41 93	KLRAKPVNSK	HCD
3	541	20130504_EXQ3_MiBa_SA_Fib-1.raw	KALRKPVNSK	10	50	10	380.9123	3	1.67	1139.7139	1	81 16 20 20 41 82 78 28 45 94	KALRKPVNSK	HCD
3	541	20130504_EXQ3_MiBa_SA_Fib-1.raw	KARLKPVNSK	10	50	10	380.9123	3	1.67	1139.7139	1	80 16 16 26 42 82 77 27 43 94	KARLKPVNSK	HCD
3	541	20130504_EXQ3_MiBa_SA_Fib-1.raw	KRLAKPVNSK	10	50	10	380.9123	3	1.67	1139.7139	1	67 14 21 29 50 83 77 26 42 94	KRLAKPVNSK	HCD
3	541	20130504_EXQ3_MiBa_SA_Fib-1.raw	KLRAKPVGGSK	11	49	11	380.9123	3	1.67	1139.7139	1	71 21 22 31 52 87 81 23 20 41 93	KLRAKPVGGSK	HCD
3	546	20130504_EXQ3_MiBa_SA_Fib-1.raw	KSLQATVGK	9	44	9	466.283	2	1.68	930.5498	1.7	81 48 29 24 21 21 24 67 88	KSLQATVGK	HCD
3	546	20130504_EXQ3_MiBa_SA_Fib-1.raw	KSLQGTLGK	9	44	9	466.283	2	1.68	930.5498	1.7	80 47 29 23 18 20 27 69 89	KSLQGTLGK	HCD
3	546	20130504_EXQ3_MiBa_SA_Fib-1.raw	KSLQGLTGK	9	44	9	466.283	2	1.68	930.5498	1.7	80 47 29 23 18 23 24 69 89	KSLQGLTGK	HCD
3	546	20130504_EXQ3_MiBa_SA_Fib-1.raw	KSLQAVTGK	9	44	9	466.283	2	1.68	930.5498	1.7	80 48 29 24 21 21 24 67 88	KSLQAVTGK	HCD
3	546	20130504_EXQ3_MiBa_SA_Fib-1.raw	KSLQLGTGK	9	44	9	466.283	2	1.68	930.5498	1.7	80 47 29 23 23 17 23 66 87	KSLQLGTGK	HCD
3	551	20130504_EXQ3_MiBa_SA_Fib-1.raw	EKLPPEMVSV	10	12	10	564.8016	2	1.7	1127.5896	-0.9	16 10 12 9 9 16 5 9 11 25	EKLPPEMVSV	HCD
3	551	20130504_EXQ3_MiBa_SA_Fib-1.raw	EKLPPEMVVS	10	12	10	564.8016	2	1.7	1127.5896	-0.9	16 9 12 9 9 16 5 9 11 25	EKLPPEMVVS	HCD
3	551	20130504_EXQ3_MiBa_SA_Fib-1.raw	EKLPPDMLSV	10	11	10	564.8016	2	1.7	1127.5896	-0.9	16 10 12 9 10 15 5 10 10 24	EKLPPDMLSV	HCD
3	551	20130504_EXQ3_MiBa_SA_Fib-1.raw	EKLPPDLMSV	10	11	10	564.8016	2	1.7	1127.5896	-0.9	16 9 12 9 9 15 11 5 10 23	EKLPPDLMSV	HCD
3	551	20130504_EXQ3_MiBa_SA_Fib-1.raw	EKLPPEVMSV	10	11	10	564.8016	2	1.7	1127.5896	-0.9	15 9 12 9 9 15 9 5 10 25	EKLPPEVMSV	HCD
3	553	20130504_EXQ3_MiBa_SA_Fib-1.raw	LGVKMGEVL	9	35	9	315.8541	3	1.7	944.5364	4.4	75 30 30 25 14 19 30 19 82	LGVKMGEVL	HCD
3	553	20130504_EXQ3_MiBa_SA_Fib-1.raw	LGVMKGEVL	9	34	9	315.8541	3	1.7	944.5364	4.4	73 29 29 14 22 17 28 18 81	LGVMKGEVL	HCD
3	553	20130504_EXQ3_MiBa_SA_Fib-1.raw	LGVMKGVEL	9	33	9	315.8541	3	1.7	944.5364	4.4	73 28 29 14 21 17 17 25 80	LGVMKGVEL	HCD
3	553	20130504_EXQ3_MiBa_SA_Fib-1.raw	LGVMKSTPL	9	30	9	315.8541	3	1.7	944.5365	4.3	74 29 29 14 19 13 12 9 75	LGVMKSTPL	HCD
3	553	20130504_EXQ3_MiBa_SA_Fib-1.raw	LGVMKTSPL	9	30	9	315.8541	3	1.7	944.5365	4.3	74 29 29 14 19 13 12 9 75	LGVMKTSPL	HCD
3	565	20130504_EXQ3_MiBa_SA_Fib-1.raw	KQQHQRAEK	9	45	9	384.8793	3	1.74	1151.616	0	85 24 28 22 25 25 40 69 94	KQQHQRAEK	HCD
3	565	20130504_EXQ3_MiBa_SA_Fib-1.raw	KQAGHQRAEK	10	45	10	384.8793	3	1.74	1151.616	0	89 26 26 27 25 29 28 39 71 95	KQAGHQRAEK	HCD
3	565	20130504_EXQ3_MiBa_SA_Fib-1.raw	KQAGHGARAEK	11	44	11	384.8793	3	1.74	1151.616	0	88 24 25 27 30 28 28 29 45 72 94	KQAGHGARAEK	HCD
3	565	20130504_EXQ3_MiBa_SA_Fib-1.raw	KQQHGARAEK	10	44	10	384.8793	3	1.74	1151.616	0	84 23 28 24 25 27 28 42 69 94	KQQHGARAEK	HCD
3	565	20130504_EXQ3_MiBa_SA_Fib-1.raw	KQQHRQAEK	9	44	9	384.8793	3	1.74	1151.616	0	85 24 29 22 22 23 36 65 94	KQQHRQAEK	HCD
3	573	20130504_EXQ3_MiBa_SA_Fib-1.raw	GSESRKKPR	9	21	9	522.7986	2	1.76	1043.5835	-0.7	13 15 22 14 12 13 16 14 76	GSESRKKPR	HCD
3	573	20130504_EXQ3_MiBa_SA_Fib-1.raw	GSERSKKPR	9	21	9	522.7986	2	1.76	1043.5835	-0.7	13 14 22 12 12 13 15 13 75	GSERSKKPR	HCD
3	573	20130504_EXQ3_MiBa_SA_Fib-1.raw	GSFQPKKPR	9	20	9	522.7986	2	1.76	1043.5876	-4.7	13 14 14 14 10 13 15 13 75	GSFQPKKPR	HCD
3	573	20130504_EXQ3_MiBa_SA_Fib-1.raw	GSPFKQKPR	9	20	9	522.7986	2	1.76	1043.5876	-4.7	13 15 11 14 13 13 14 13 76	GSPFKQKPR	HCD
3	573	20130504_EXQ3_MiBa_SA_Fib-1.raw	GSFPQKKPR	9	19	9	522.7986	2	1.76	1043.5876	-4.7	13 14 14 11 12 13 14 13 75	GSFPQKKPR	HCD
3	574	20130504_EXQ3_MiBa_SA_Fib-1.raw	KCTLCLWK	8	28	8	332.181	3	1.77	993.514	7.3	19 17 20 22 18 21 26 86	KCTLCLWK	HCD
3	574	20130504_EXQ3_MiBa_SA_Fib-1.raw	KCTLLCWK	8	28	8	332.181	3	1.77	993.514	7.3	19 17 20 22 20 18 26 86	KCTLLCWK	HCD
3	574	20130504_EXQ3_MiBa_SA_Fib-1.raw	KCTMVVWK	8	22	8	332.181	3	1.77	993.514	7.3	17 14 15 7 12 14 22 82	KCTMVVWK	HCD
3	578	20130504_EXQ3_MiBa_SA_Fib-1.raw	KELDHMLLTTT	11	12	11	434.5667	3	1.78	1300.6697	6.6	14 21 17 16 5 5 11 12 8 7 19	KELDHMLLTTT	HCD
3	578	20130504_EXQ3_MiBa_SA_Fib-1.raw	KELDHLMTTTL	11	12	11	434.5667	3	1.78	1300.6697	6.6	14 21 16 15 4 9 5 11 8 7 21	KELDHLMTTTL	HCD
3	578	20130504_EXQ3_MiBa_SA_Fib-1.raw	KELDHLMTLTT	11	12	11	434.5667	3	1.78	1300.6697	6.6	14 21 16 15 4 9 5 11 9 7 19	KELDHLMTLTT	HCD
3	578	20130504_EXQ3_MiBa_SA_Fib-1.raw	KELDHLMTTLT	11	12	11	434.5667	3	1.78	1300.6697	6.6	14 21 16 15 4 9 5 11 8 8 19	KELDHLMTTLT	HCD
3	578	20130504_EXQ3_MiBa_SA_Fib-1.raw	KELDHLMLTTT	11	11	11	434.5667	3	1.78	1300.6697	6.6	14 21 16 15 4 9 5 12 8 7 19	KELDHLMLTTT	HCD
3	580	20130504_EXQ3_MiBa_SA_Fib-1.raw	KSAEKALGK	9	98	9	311.1908	3	1.78	930.5498	0.7	98 96 97 99 98 99 99 99 99	KSAEKALGK	HCD
3	580	20130504_EXQ3_MiBa_SA_Fib-1.raw	KGTEKALGK	9	84	9	311.1908	3	1.78	930.5498	0.7	95 32 48 97 97 98 99 98 99	KGTEKALGK	HCD
3	580	20130504_EXQ3_MiBa_SA_Fib-1.raw	KTGEKALGK	9	83	9	311.1908	3	1.78	930.5498	0.7	94 33 37 97 97 98 99 99 99	KTGEKALGK	HCD
3	580	20130504_EXQ3_MiBa_SA_Fib-1.raw	KASEKALGK	9	82	9	311.1908	3	1.78	930.5498	0.7	93 28 36 96 97 98 99 99 99	KASEKALGK	HCD
3	580	20130504_EXQ3_MiBa_SA_Fib-1.raw	KSAEAKLGK	9	77	9	311.1908	3	1.78	930.5498	0.7	97 92 91 90 21 24 92 96 98	KSAEAKLGK	HCD
3	588	20130504_EXQ3_MiBa_SA_Fib-1.raw	HHHQQPHQY	9	52	9	404.5202	3	1.81	1210.5381	0.6	68 32 31 29 29 50 59 83 93	HHHQQPHQY	HCD
3	588	20130504_EXQ3_MiBa_SA_Fib-1.raw	HHHQAGPHQY	10	48	10	404.5202	3	1.81	1210.5381	0.6	68 32 31 25 18 22 54 59 83 93	HHHQAGPHQY	HCD
3	588	20130504_EXQ3_MiBa_SA_Fib-1.raw	HHHQGAPHQY	10	47	10	404.5202	3	1.81	1210.5381	0.6	68 32 30 23 13 25 52 57 82 93	HHHQGAPHQY	HCD
3	588	20130504_EXQ3_MiBa_SA_Fib-1.raw	HHHAGQPHQY	10	45	10	404.5202	3	1.81	1210.5381	0.6	68 29 25 21 13 23 48 53 82 93	HHHAGQPHQY	HCD
3	588	20130504_EXQ3_MiBa_SA_Fib-1.raw	HHHQQPHGAY	10	39	10	404.5202	3	1.81	1210.5381	0.6	64 28 26 25 26 46 51 19 26 88	HHHQQPHGAY	HCD
3	589	20130504_EXQ3_MiBa_SA_Fib-1.raw	RLKEGASGAR	10	75	10	348.869	3	1.81	1043.5835	1.7	39 50 62 97 93 90 84 69 78 92	RLKEGASGAR	HCD
3	589	20130504_EXQ3_MiBa_SA_Fib-1.raw	RLKEGASQR	9	74	9	348.869	3	1.81	1043.5835	1.7	37 47 59 96 92 88 82 76 91	RLKEGASQR	HCD
3	589	20130504_EXQ3_MiBa_SA_Fib-1.raw	KLREGASGAR	10	74	10	348.869	3	1.81	1043.5835	1.7	35 42 49 97 94 91 86 73 81 93	KLREGASGAR	HCD
3	589	20130504_EXQ3_MiBa_SA_Fib-1.raw	LRKEGASGAR	10	62	10	348.869	3	1.81	1043.5835	1.7	21 21 37 93 87 83 74 55 66 87	LRKEGASGAR	HCD
3	589	20130504_EXQ3_MiBa_SA_Fib-1.raw	RLKEGASAGR	10	58	10	348.869	3	1.81	1043.5835	1.7	31 41 53 96 90 85 72 19 18 85	RLKEGASAGR	HCD
3	595	20130504_EXQ3_MiBa_SA_Fib-1.raw	KVREYANRK	9	65	9	388.5604	3	1.83	1162.657	2	85 45 54 94 88 76 30 27 88	KVREYANRK	HCD
3	595	20130504_EXQ3_MiBa_SA_Fib-1.raw	KVREYARNK	9	65	9	388.5604	3	1.83	1162.657	2	85 44 53 94 88 76 28 29 88	KVREYARNK	HCD
3	595	20130504_EXQ3_MiBa_SA_Fib-1.raw	KVREYAGGRK	10	59	10	388.5604	3	1.83	1162.657	2	84 43 52 93 89 79 25 20 25 87	KVREYAGGRK	HCD
3	595	20130504_EXQ3_MiBa_SA_Fib-1.raw	KVREYAGRGK	10	59	10	388.5604	3	1.83	1162.657	2	84 43 52 93 88 78 25 21 23 87	KVREYAGRGK	HCD
3	595	20130504_EXQ3_MiBa_SA_Fib-1.raw	KVREYARGGK	10	58	10	388.5604	3	1.83	1162.657	2	84 43 52 93 87 76 26 19 22 86	KVREYARGGK	HCD
3	596	20130504_EXQ3_MiBa_SA_Fib-1.raw	KVEARNSL	8	14	8	458.7661	2	1.84	915.5137	4.2	17 12 20 11 9 11 10 26	KVEARNSL	HCD
3	596	20130504_EXQ3_MiBa_SA_Fib-1.raw	KVERANTV	8	14	8	458.7661	2	1.84	915.5137	4.2	17 12 21 10 11 11 10 24	KVERANTV	HCD
3	596	20130504_EXQ3_MiBa_SA_Fib-1.raw	KVEARNLS	8	14	8	458.7661	2	1.84	915.5137	4.2	17 12 21 11 10 11 11 24	KVEARNLS	HCD
3	596	20130504_EXQ3_MiBa_SA_Fib-1.raw	KVEARNVT	8	14	8	458.7661	2	1.84	915.5137	4.2	17 12 21 11 10 11 10 24	KVEARNVT	HCD
3	596	20130504_EXQ3_MiBa_SA_Fib-1.raw	KVEARNTV	8	14	8	458.7661	2	1.84	915.5137	4.2	17 12 20 11 9 11 10 24	KVEARNTV	HCD
3	597	20130504_EXQ3_MiBa_SA_Fib-1.raw	NLKKHAGRL	9	74	9	346.2181	3	1.84	1035.6301	2.3	79 90 92 94 74 78 35 35 90	NLKKHAGRL	HCD
3	597	20130504_EXQ3_MiBa_SA_Fib-1.raw	NLKKHARGL	9	71	9	346.2181	3	1.84	1035.6301	2.3	79 89 91 94 76 76 30 24 88	NLKKHARGL	HCD
3	597	20130504_EXQ3_MiBa_SA_Fib-1.raw	NLKKHQRL	8	66	8	346.2181	3	1.84	1035.6301	2.3	78 89 90 89 57 25 22 85	NLKKHQRL	HCD
3	597	20130504_EXQ3_MiBa_SA_Fib-1.raw	GGLKKHAGRL	10	58	10	346.2181	3	1.84	1035.6301	2.3	21 24 89 92 91 64 68 22 25 85	GGLKKHAGRL	HCD
3	597	20130504_EXQ3_MiBa_SA_Fib-1.raw	KAVGKHAGRL	10	48	10	346.2181	3	1.84	1035.6301	2.3	39 33 34 32 83 63 69 22 26 85	KAVGKHAGRL	HCD
3	599	20130504_EXQ3_MiBa_SA_Fib-1.raw	KGPKHWSV	8	13	8	469.7677	2	1.84	937.5134	7.9	15 10 10 11 6 12 12 28	KGPKHWSV	HCD
3	599	20130504_EXQ3_MiBa_SA_Fib-1.raw	KGPHWKSV	8	12	8	469.7677	2	1.84	937.5134	7.9	15 9 9 5 11 12 10 25	KGPHWKSV	HCD
3	599	20130504_EXQ3_MiBa_SA_Fib-1.raw	KGPHKWSV	8	12	8	469.7677	2	1.84	937.5134	7.9	15 9 10 5 11 12 10 25	KGPHKWSV	HCD
3	599	20130504_EXQ3_MiBa_SA_Fib-1.raw	KGHWPKSV	8	11	8	469.7677	2	1.84	937.5134	7.9	14 9 6 10 8 11 11 27	KGHWPKSV	HCD
3	599	20130504_EXQ3_MiBa_SA_Fib-1.raw	KGHPWKSV	8	11	8	469.7677	2	1.84	937.5134	7.9	14 9 6 8 10 11 10 24	KGHPWKSV	HCD
3	601	20130504_EXQ3_MiBa_SA_Fib-1.raw	KPPKQHAP	8	14	8	451.7631	2	1.85	901.5134	-1.9	16 11 13 15 13 6 12 26	KPPKQHAP	HCD
3	601	20130504_EXQ3_MiBa_SA_Fib-1.raw	KKPPQHAP	8	13	8	451.7631	2	1.85	901.5134	-1.9	16 12 12 13 14 6 12 26	KKPPQHAP	HCD
3	601	20130504_EXQ3_MiBa_SA_Fib-1.raw	KPPKHQAP	8	13	8	451.7631	2	1.85	901.5134	-1.9	16 11 14 15 6 11 11 24	KPPKHQAP	HCD
3	601	20130504_EXQ3_MiBa_SA_Fib-1.raw	KPPKGAHAP	9	13	9	451.7631	2	1.85	901.5134	-1.9	15 11 13 16 9 10 6 12 25	KPPKGAHAP	HCD
3	601	20130504_EXQ3_MiBa_SA_Fib-1.raw	KPPKAGHAP	9	12	9	451.7631	2	1.85	901.5134	-1.9	15 11 13 16 11 8 5 11 24	KPPKAGHAP	HCD
3	605	20130504_EXQ3_MiBa_SA_Fib-1.raw	KFLAPLLVS	9	15	9	494.3156	2	1.87	986.6164	0.2	17 12 14 12 9 15 18 15 31	KFLAPLLVS	HCD
3	605	20130504_EXQ3_MiBa_SA_Fib-1.raw	KFLALPLVS	9	14	9	494.3156	2	1.87	986.6164	0.2	16 11 14 12 13 10 16 13 28	KFLALPLVS	HCD
3	605	20130504_EXQ3_MiBa_SA_Fib-1.raw	KFLLALPVS	9	13	9	494.3156	2	1.87	986.6164	0.2	15 11 14 13 10 13 9 12 27	KFLLALPVS	HCD
3	605	20130504_EXQ3_MiBa_SA_Fib-1.raw	KFLLLAPVS	9	13	9	494.3156	2	1.87	986.6164	0.2	15 12 14 13 11 11 9 11 26	KFLLLAPVS	HCD
3	605	20130504_EXQ3_MiBa_SA_Fib-1.raw	KFLALLPVS	9	13	9	494.3156	2	1.87	986.6164	0.2	15 11 13 11 12 13 10 12 27	KFLALLPVS	HCD
3	610	20130504_EXQ3_MiBa_SA_Fib-1.raw	FAQRAPKSV	9	15	9	502.2874	2	1.88	1002.561	-0.7	13 13 14 14 15 12 15 15 32	FAQRAPKSV	HCD
3	610	20130504_EXQ3_MiBa_SA_Fib-1.raw	FAQRAKPSV	9	13	9	502.2874	2	1.88	1002.561	-0.7	11 11 12 12 12 13 10 13 29	FAQRAKPSV	HCD
3	610	20130504_EXQ3_MiBa_SA_Fib-1.raw	AFQRAKPSV	9	13	9	502.2874	2	1.88	1002.561	-0.7	12 11 12 11 12 13 10 13 29	AFQRAKPSV	HCD
3	610	20130504_EXQ3_MiBa_SA_Fib-1.raw	AQFRAKPSV	9	13	9	502.2874	2	1.88	1002.561	-0.7	11 11 12 11 12 13 10 12 28	AQFRAKPSV	HCD
3	610	20130504_EXQ3_MiBa_SA_Fib-1.raw	FAQRAKPVS	9	13	9	502.2874	2	1.88	1002.561	-0.7	11 11 12 11 12 13 10 12 28	FAQRAKPVS	HCD
3	611	20130504_EXQ3_MiBa_SA_Fib-1.raw	KNAHKTSVH	9	32	9	341.1864	3	1.88	1020.5464	-8.8	24 17 19 11 24 71 26 26 76	KNAHKTSVH	HCD
3	611	20130504_EXQ3_MiBa_SA_Fib-1.raw	KQGHKTSVH	9	32	9	341.1864	3	1.88	1020.5464	-8.8	24 17 16 11 23 71 26 25 75	KQGHKTSVH	HCD
3	611	20130504_EXQ3_MiBa_SA_Fib-1.raw	KANHKTSVH	9	32	9	341.1864	3	1.88	1020.5464	-8.8	24 17 19 10 22 71 26 25 75	KANHKTSVH	HCD
3	611	20130504_EXQ3_MiBa_SA_Fib-1.raw	KANKHTSVH	9	32	9	341.1864	3	1.88	1020.5464	-8.8	24 17 19 20 12 71 26 25 75	KANKHTSVH	HCD
3	611	20130504_EXQ3_MiBa_SA_Fib-1.raw	KGQHKTSVH	9	31	9	341.1864	3	1.88	1020.5464	-8.8	24 15 18 10 21 70 26 25 75	KGQHKTSVH	HCD
3	613	20130504_EXQ3_MiBa_SA_Fib-1.raw	KANVKPATK	9	33	9	319.5354	3	1.89	955.5814	3	23 17 19 19 17 17 31 75 89	KANVKPATK	HCD
3	613	20130504_EXQ3_MiBa_SA_Fib-1.raw	KANKVPATK	9	33	9	319.5354	3	1.89	955.5814	3	23 17 19 19 17 16 29 75 89	KANKVPATK	HCD
3	613	20130504_EXQ3_MiBa_SA_Fib-1.raw	KANKPVATK	9	33	9	319.5354	3	1.89	955.5814	3	23 17 19 19 14 20 29 74 89	KANKPVATK	HCD
3	613	20130504_EXQ3_MiBa_SA_Fib-1.raw	KANPKVATK	9	31	9	319.5354	3	1.89	955.5814	3	20 15 16 13 15 18 26 71 87	KANPKVATK	HCD
3	613	20130504_EXQ3_MiBa_SA_Fib-1.raw	KANPVKATK	9	31	9	319.5354	3	1.89	955.5814	3	20 15 16 12 15 18 26 70 87	KANPVKATK	HCD
3	614	20130504_EXQ3_MiBa_SA_Fib-1.raw	KWSVVQRK	8	54	8	344.2093	3	1.89	1029.6084	-2.2	79 37 47 51 83 27 24 90	KWSVVQRK	HCD
3	614	20130504_EXQ3_MiBa_SA_Fib-1.raw	KWSVVRQK	8	54	8	344.2093	3	1.89	1029.6084	-2.2	79 37 47 51 83 25 26 90	KWSVVRQK	HCD
3	614	20130504_EXQ3_MiBa_SA_Fib-1.raw	KWSVVGRAK	9	52	9	344.2093	3	1.89	1029.6084	-2.2	79 36 46 56 89 28 22 27 91	KWSVVGRAK	HCD
3	614	20130504_EXQ3_MiBa_SA_Fib-1.raw	KWSVVRGAK	9	52	9	344.2093	3	1.89	1029.6084	-2.2	78 36 45 55 89 30 20 26 91	KWSVVRGAK	HCD
3	614	20130504_EXQ3_MiBa_SA_Fib-1.raw	KWSVVARGK	9	51	9	344.2093	3	1.89	1029.6084	-2.2	79 37 46 54 85 27 20 21 90	KWSVVARGK	HCD
3	616	20130504_EXQ3_MiBa_SA_Fib-1.raw	KDPPSETYL	9	14	9	525.2662	2	1.9	1048.5076	9.9	15 17 10 12 15 20 10 8 24	KDPPSETYL	HCD
3	616	20130504_EXQ3_MiBa_SA_Fib-1.raw	KDPPSELTY	9	14	9	525.2662	2	1.9	1048.5076	9.9	15 17 10 12 15 19 11 8 21	KDPPSELTY	HCD
3	616	20130504_EXQ3_MiBa_SA_Fib-1.raw	KDPPSELYT	9	14	9	525.2662	2	1.9	1048.5076	9.9	15 17 10 12 15 19 11 8 21	KDPPSELYT	HCD
3	616	20130504_EXQ3_MiBa_SA_Fib-1.raw	KDPPSETLY	9	14	9	525.2662	2	1.9	1048.5076	9.9	15 17 10 12 15 19 10 9 21	KDPPSETLY	HCD
3	616	20130504_EXQ3_MiBa_SA_Fib-1.raw	KDPPSEYLT	9	14	9	525.2662	2	1.9	1048.5076	9.9	15 17 10 12 15 19 10 9 21	KDPPSEYLT	HCD
3	619	20130504_EXQ3_MiBa_SA_Fib-1.raw	KQSSLVTWVL	10	40	10	387.5603	3	1.91	1159.6602	-0.9	25 24 33 24 22 22 27 63 72 96	KQSSLVTWVL	HCD
3	619	20130504_EXQ3_MiBa_SA_Fib-1.raw	KQSLVSTWVL	10	39	10	387.5603	3	1.91	1159.6602	-0.9	25 24 32 24 17 20 26 64 72 96	KQSLVSTWVL	HCD
3	619	20130504_EXQ3_MiBa_SA_Fib-1.raw	KQSLSVTWVL	10	39	10	387.5603	3	1.91	1159.6602	-0.9	25 23 30 23 17 21 27 64 72 96	KQSLSVTWVL	HCD
3	619	20130504_EXQ3_MiBa_SA_Fib-1.raw	KQSTVVTWVL	10	38	10	387.5603	3	1.91	1159.6602	-0.9	25 23 30 21 17 19 24 62 72 96	KQSTVVTWVL	HCD
3	619	20130504_EXQ3_MiBa_SA_Fib-1.raw	KGASSLVTWVL	11	37	11	387.5603	3	1.91	1159.6602	-0.9	21 16 24 31 23 21 21 26 62 71 96	KGASSLVTWVL	HCD
3	623	20130504_EXQ3_MiBa_SA_Fib-1.raw	ENSPPKVTASV	11	30	11	376.8703	3	1.92	1127.5823	6	19 12 14 12 13 16 18 19 26 91 95	ENSPPKVTASV	HCD
3	623	20130504_EXQ3_MiBa_SA_Fib-1.raw	ESNPPKVTASV	11	30	11	376.8703	3	1.92	1127.5823	6	19 12 14 12 12 16 18 19 26 91 95	ESNPPKVTASV	HCD
3	623	20130504_EXQ3_MiBa_SA_Fib-1.raw	GSEGPPKVTASV	12	28	12	376.8703	3	1.92	1127.5823	6	12 13 20 11 11 12 17 19 17 27 92 96	GSEGPPKVTASV	HCD
3	623	20130504_EXQ3_MiBa_SA_Fib-1.raw	SGGEPPKVTASV	12	28	12	376.8703	3	1.92	1127.5823	6	14 11 11 20 10 11 16 19 17 26 92 96	SGGEPPKVTASV	HCD
3	623	20130504_EXQ3_MiBa_SA_Fib-1.raw	GSGEPPKVTASV	12	27	12	376.8703	3	1.92	1127.5823	6	11 13 11 19 10 10 15 18 16 25 91 95	GSGEPPKVTASV	HCD
3	624	20130504_EXQ3_MiBa_SA_Fib-1.raw	DVLKVKTGK	9	54	9	329.8783	3	1.92	986.6124	0.8	94 89 47 34 31 44 31 30 93	DVLKVKTGK	HCD
3	624	20130504_EXQ3_MiBa_SA_Fib-1.raw	DVKLVKTGK	9	54	9	329.8783	3	1.92	986.6124	0.8	93 88 43 38 32 44 29 28 92	DVKLVKTGK	HCD
3	624	20130504_EXQ3_MiBa_SA_Fib-1.raw	DVLVKKTGK	9	51	9	329.8783	3	1.92	986.6124	0.8	94 89 42 23 22 40 29 29 93	DVLVKKTGK	HCD
3	624	20130504_EXQ3_MiBa_SA_Fib-1.raw	DVKLVKGTK	9	50	9	329.8783	3	1.92	986.6124	0.8	93 88 43 38 29 37 18 24 90	DVKLVKGTK	HCD
3	624	20130504_EXQ3_MiBa_SA_Fib-1.raw	DVKLVGTKK	9	48	9	329.8783	3	1.92	986.6124	0.8	92 87 41 35 27 19 22 25 90	DVKLVGTKK	HCD
3	625	20130504_EXQ3_MiBa_SA_Fib-1.raw	KTKTKLCTMK	10	55	10	394.5631	3	1.93	1180.6672	0.3	91 84 45 37 72 77 24 20 15 89	KTKTKLCTMK	HCD
3	627	20130504_EXQ3_MiBa_SA_Fib-1.raw	KGGAPNRLAAHV	12	22	12	397.5637	3	1.94	1189.668	1	71 16 18 16 9 9 8 12 17 62 7 28	KGGAPNRLAAHV	HCD
3	627	20130504_EXQ3_MiBa_SA_Fib-1.raw	KGGAPRNLAAHV	12	22	12	397.5637	3	1.94	1189.668	1	71 16 18 16 9 8 9 11 15 61 7 28	KGGAPRNLAAHV	HCD
3	627	20130504_EXQ3_MiBa_SA_Fib-1.raw	KGGANPRLAAHV	12	21	12	397.5637	3	1.94	1189.668	1	69 15 16 15 11 6 8 12 16 60 7 27	KGGANPRLAAHV	HCD
3	627	20130504_EXQ3_MiBa_SA_Fib-1.raw	KGGANRPLAAHV	12	21	12	397.5637	3	1.94	1189.668	1	69 14 16 14 10 8 6 12 16 60 7 26	KGGANRPLAAHV	HCD
3	627	20130504_EXQ3_MiBa_SA_Fib-1.raw	KGGANPRLAAVH	12	21	12	397.5637	3	1.94	1189.668	1	69 14 16 15 10 6 8 12 16 60 13 14	KGGANPRLAAVH	HCD
3	629	20130504_EXQ3_MiBa_SA_Fib-1.raw	KQQFLTAKAY	10	23	10	399.8887	3	1.94	1196.6553	-9.2	19 14 16 17 20 19 17 15 18 81	KQQFLTAKAY	HCD
3	629	20130504_EXQ3_MiBa_SA_Fib-1.raw	KQQFLTKAAY	10	23	10	399.8887	3	1.94	1196.6553	-9.2	19 14 16 17 20 19 16 14 18 81	KQQFLTKAAY	HCD
3	629	20130504_EXQ3_MiBa_SA_Fib-1.raw	KQQFLTAAKY	10	23	10	399.8887	3	1.94	1196.6553	-9.2	19 14 16 17 20 18 16 14 17 80	KQQFLTAAKY	HCD
3	629	20130504_EXQ3_MiBa_SA_Fib-1.raw	KAANFLTAAKY	11	20	11	399.8887	3	1.94	1196.6553	-9.2	17 11 12 12 14 17 17 15 13 16 79	KAANFLTAAKY	HCD
3	629	20130504_EXQ3_MiBa_SA_Fib-1.raw	KAGQFLTAAKY	11	20	11	399.8887	3	1.94	1196.6553	-9.2	16 11 10 13 15 18 17 15 13 15 79	KAGQFLTAAKY	HCD
3	630	20130504_EXQ3_MiBa_SA_Fib-1.raw	KAKLRVMK	8	12	8	487.3239	2	1.94	972.6266	6.8	17 11 12 12 10 11 5 23	KAKLRVMK	HCD
3	630	20130504_EXQ3_MiBa_SA_Fib-1.raw	KAKLRMVK	8	12	8	487.3239	2	1.94	972.6266	6.8	17 11 12 12 10 6 9 23	KAKLRMVK	HCD
3	630	20130504_EXQ3_MiBa_SA_Fib-1.raw	KAKLMRVK	8	12	8	487.3239	2	1.94	972.6266	6.8	17 11 12 12 6 10 9 23	KAKLMRVK	HCD
3	630	20130504_EXQ3_MiBa_SA_Fib-1.raw	KAKLVMRK	8	12	8	487.3239	2	1.94	972.6266	6.8	17 11 12 12 11 6 8 23	KAKLVMRK	HCD
3	630	20130504_EXQ3_MiBa_SA_Fib-1.raw	KAKLMVRK	8	12	8	487.3239	2	1.94	972.6266	6.8	17 11 12 12 6 11 8 23	KAKLMVRK	HCD
3	632	20130504_EXQ3_MiBa_SA_Fib-1.raw	KSSVGPTK	8	22	8	402.2348	2	1.95	802.4548	0.2	18 14 16 16 13 11 17 75	KSSVGPTK	HCD
3	632	20130504_EXQ3_MiBa_SA_Fib-1.raw	KSSVGTPK	8	22	8	402.2348	2	1.95	802.4548	0.2	18 14 16 15 13 15 13 75	KSSVGTPK	HCD
3	632	20130504_EXQ3_MiBa_SA_Fib-1.raw	KATTGPTK	8	21	8	402.2348	2	1.95	802.4548	0.2	18 13 15 15 12 10 17 75	KATTGPTK	HCD
3	632	20130504_EXQ3_MiBa_SA_Fib-1.raw	KTATGPTK	8	21	8	402.2348	2	1.95	802.4548	0.2	18 13 15 15 11 10 17 75	KTATGPTK	HCD
3	632	20130504_EXQ3_MiBa_SA_Fib-1.raw	KSSVTGPK	8	19	8	402.2348	2	1.95	802.4548	0.2	17 12 14 12 14 9 10 70	KSSVTGPK	HCD
3	633	20130504_EXQ3_MiBa_SA_Fib-1.raw	MPLNPEGVPSP	11	9	11	569.2792	2	1.95	1136.5535	-8.5	5 7 11 10 9 17 9 10 6 7 16	MPLNPEGVPSP	HCD
3	633	20130504_EXQ3_MiBa_SA_Fib-1.raw	MPNLPEGVPSP	11	9	11	569.2792	2	1.95	1136.5535	-8.5	5 7 9 11 9 17 8 10 6 7 15	MPNLPEGVPSP	HCD
3	633	20130504_EXQ3_MiBa_SA_Fib-1.raw	MPQVPEGVPSP	11	9	11	569.2792	2	1.95	1136.5535	-8.5	5 7 9 10 8 17 8 9 6 7 15	MPQVPEGVPSP	HCD
3	633	20130504_EXQ3_MiBa_SA_Fib-1.raw	MPVQPEGVPSP	11	9	11	569.2792	2	1.95	1136.5535	-8.5	5 7 9 10 8 16 8 10 6 7 15	MPVQPEGVPSP	HCD
3	633	20130504_EXQ3_MiBa_SA_Fib-1.raw	MVPQEPGVPSP	11	9	11	569.2792	2	1.95	1136.5535	-8.5	5 9 7 10 16 8 8 9 6 7 15	MVPQEPGVPSP	HCD
3	635	20130504_EXQ3_MiBa_SA_Fib-1.raw	TVLQAKKRSV	10	50	10	377.2403	3	1.96	1128.6978	1.1	70 76 84 24 19 20 24 25 80 86	TVLQAKKRSV	HCD
3	635	20130504_EXQ3_MiBa_SA_Fib-1.raw	TVLQKAKRSV	10	50	10	377.2403	3	1.96	1128.6978	1.1	70 76 84 25 20 20 22 22 79 85	TVLQKAKRSV	HCD
3	635	20130504_EXQ3_MiBa_SA_Fib-1.raw	TVLQKKARSV	10	50	10	377.2403	3	1.96	1128.6978	1.1	70 76 85 27 22 21 21 20 75 83	TVLQKKARSV	HCD
3	635	20130504_EXQ3_MiBa_SA_Fib-1.raw	TVLAGAKKRSV	11	47	11	377.2403	3	1.96	1128.6978	1.1	71 77 86 27 17 18 19 24 25 80 86	TVLAGAKKRSV	HCD
3	635	20130504_EXQ3_MiBa_SA_Fib-1.raw	LSLQAKKRSV	10	46	10	377.2403	3	1.96	1128.6978	1.1	72 73 78 19 15 16 19 19 74 81	LSLQAKKRSV	HCD
3	639	20130504_EXQ3_MiBa_SA_Fib-1.raw	DKVYFGPSV	9	12	9	506.2645	2	1.97	1010.5073	7.1	15 10 11 12 11 8 8 11 26	DKVYFGPSV	HCD
3	639	20130504_EXQ3_MiBa_SA_Fib-1.raw	DKVYFGPVS	9	12	9	506.2645	2	1.97	1010.5073	7.1	15 10 11 12 11 8 8 11 26	DKVYFGPVS	HCD
3	639	20130504_EXQ3_MiBa_SA_Fib-1.raw	DKVYGFPVS	9	12	9	506.2645	2	1.97	1010.5073	7.1	15 10 11 12 9 10 8 10 24	DKVYGFPVS	HCD
3	639	20130504_EXQ3_MiBa_SA_Fib-1.raw	DKVYFPGVS	9	12	9	506.2645	2	1.97	1010.5073	7.1	15 9 10 12 10 7 9 11 26	DKVYFPGVS	HCD
3	639	20130504_EXQ3_MiBa_SA_Fib-1.raw	DKVYFPGSV	9	12	9	506.2645	2	1.97	1010.5073	7.1	15 9 10 12 10 7 9 11 25	DKVYFPGSV	HCD
3	640	20130504_EXQ3_MiBa_SA_Fib-1.raw	KMTVVYLCK	9	24	9	362.1985	3	1.97	1083.582	-7.6	22 11 20 18 15 16 20 19 79	KMTVVYLCK	HCD
3	640	20130504_EXQ3_MiBa_SA_Fib-1.raw	KMTVYVCLK	9	24	9	362.1985	3	1.97	1083.582	-7.6	22 11 20 17 15 16 16 21 79	KMTVYVCLK	HCD
3	640	20130504_EXQ3_MiBa_SA_Fib-1.raw	KMTVVYCLK	9	24	9	362.1985	3	1.97	1083.582	-7.6	22 11 20 17 15 16 17 21 79	KMTVVYCLK	HCD
3	640	20130504_EXQ3_MiBa_SA_Fib-1.raw	KMTFTLCLK	9	23	9	362.1985	3	1.97	1083.582	-7.6	21 8 15 13 12 16 17 25 85	KMTFTLCLK	HCD
3	640	20130504_EXQ3_MiBa_SA_Fib-1.raw	KMTFLTCLK	9	23	9	362.1985	3	1.97	1083.582	-7.6	21 8 15 13 14 14 17 23 84	KMTFLTCLK	HCD
3	645	20130504_EXQ3_MiBa_SA_Fib-1.raw	ATDKVKMGPK	10	60	10	358.8729	3	1.99	1073.5903	6.1	95 95 97 93 39 31 21 24 24 80	ATDKVKMGPK	HCD
3	645	20130504_EXQ3_MiBa_SA_Fib-1.raw	ATDKKVMGPK	10	59	10	358.8729	3	1.99	1073.5903	6.1	95 95 97 93 40 32 20 23 23 80	ATDKKVMGPK	HCD
3	645	20130504_EXQ3_MiBa_SA_Fib-1.raw	ATDKVKMPGK	10	58	10	358.8729	3	1.99	1073.5903	6.1	95 95 97 93 40 32 19 19 21 78	ATDKVKMPGK	HCD
3	645	20130504_EXQ3_MiBa_SA_Fib-1.raw	ATDKKMVGPK	10	56	10	358.8729	3	1.99	1073.5903	6.1	95 96 97 93 32 12 21 20 23 80	ATDKKMVGPK	HCD
3	645	20130504_EXQ3_MiBa_SA_Fib-1.raw	ATDKMKVGPK	10	56	10	358.8729	3	1.99	1073.5903	6.1	95 95 97 92 18 20 21 21 23 80	ATDKMKVGPK	HCD
3	646	20130504_EXQ3_MiBa_SA_Fib-1.raw	KGPAANKYVL	10	27	10	354.2109	3	1.99	1059.6077	3	19 14 17 25 17 13 13 16 42 94	KGPAANKYVL	HCD
3	646	20130504_EXQ3_MiBa_SA_Fib-1.raw	KGPAANYKVL	10	27	10	354.2109	3	1.99	1059.6077	3	19 14 17 25 17 13 13 16 42 94	KGPAANYKVL	HCD
3	646	20130504_EXQ3_MiBa_SA_Fib-1.raw	KGPAAYKNVL	10	26	10	354.2109	3	1.99	1059.6077	3	19 14 17 25 18 14 13 15 38 94	KGPAAYKNVL	HCD
3	646	20130504_EXQ3_MiBa_SA_Fib-1.raw	KGPAAKYNVL	10	25	10	354.2109	3	1.99	1059.6077	3	19 14 18 26 18 14 13 14 29 92	KGPAAKYNVL	HCD
3	646	20130504_EXQ3_MiBa_SA_Fib-1.raw	KGPAAKNYVL	10	25	10	354.2109	3	1.99	1059.6077	3	19 14 17 26 17 13 13 14 29 92	KGPAAKNYVL	HCD
3	647	20130504_EXQ3_MiBa_SA_Fib-1.raw	KNAGHKLLAHV	11	23	11	396.5706	3	1.99	1186.6934	-2.7	22 19 22 14 7 14 19 27 69 10 36	KNAGHKLLAHV	HCD
3	647	20130504_EXQ3_MiBa_SA_Fib-1.raw	KNAGHKLLAVH	11	23	11	396.5706	3	1.99	1186.6934	-2.7	23 19 22 14 7 14 19 27 69 20 21	KNAGHKLLAVH	HCD
3	647	20130504_EXQ3_MiBa_SA_Fib-1.raw	KNAHGKLLAHV	11	23	11	396.5706	3	1.99	1186.6934	-2.7	22 18 21 8 12 13 18 26 69 10 36	KNAHGKLLAHV	HCD
3	647	20130504_EXQ3_MiBa_SA_Fib-1.raw	KNAGHLKLAHV	11	22	11	396.5706	3	1.99	1186.6934	-2.7	23 19 21 13 6 14 15 25 69 10 36	KNAGHLKLAHV	HCD
3	647	20130504_EXQ3_MiBa_SA_Fib-1.raw	KNAGHLLKAHV	11	21	11	396.5706	3	1.99	1186.6934	-2.7	23 19 21 13 7 14 17 19 63 9 33	KNAGHLLKAHV	HCD
3	648	20130504_EXQ3_MiBa_SA_Fib-1.raw	KGGPMLVTGAH	11	19	11	356.5255	3	1.99	1066.5593	-4.4	22 16 17 13 8 16 17 17 13 19 61	KGGPMLVTGAH	HCD
3	648	20130504_EXQ3_MiBa_SA_Fib-1.raw	KGGPLMVTGAH	11	19	11	356.5255	3	1.99	1066.5593	-4.4	22 15 16 13 16 8 18 17 13 19 61	KGGPLMVTGAH	HCD
3	648	20130504_EXQ3_MiBa_SA_Fib-1.raw	KGGARNVTGAH	11	18	11	356.5255	3	1.99	1066.5632	-8.1	21 12 12 12 10 11 15 16 13 18 61	KGGARNVTGAH	HCD
3	648	20130504_EXQ3_MiBa_SA_Fib-1.raw	KGGLPMVTGAH	11	18	11	356.5255	3	1.99	1066.5593	-4.4	21 12 12 14 9 7 15 16 13 18 61	KGGLPMVTGAH	HCD
3	648	20130504_EXQ3_MiBa_SA_Fib-1.raw	KGGLMPVTGAH	11	17	11	356.5255	3	1.99	1066.5593	-4.4	21 13 13 14 7 9 14 15 13 18 61	KGGLMPVTGAH	HCD
3	649	20130504_EXQ3_MiBa_SA_Fib-1.raw	CCEKNTTRTT	10	12	10	578.7546	2	2	1155.5012	-5.6	11 12 21 13 12 11 11 8 9 22	CCEKNTTRTT	HCD
3	649	20130504_EXQ3_MiBa_SA_Fib-1.raw	CCEKNTRTTT	10	12	10	578.7546	2	2	1155.5012	-5.6	11 11 21 13 12 11 9 8 8 22	CCEKNTRTTT	HCD
3	649	20130504_EXQ3_MiBa_SA_Fib-1.raw	CCEKNRTTTT	10	12	10	578.7546	2	2	1155.5012	-5.6	10 11 21 13 12 10 10 9 9 22	CCEKNRTTTT	HCD
3	649	20130504_EXQ3_MiBa_SA_Fib-1.raw	CCENKRTTTT	10	11	10	578.7546	2	2	1155.5012	-5.6	10 10 18 12 11 9 9 8 8 21	CCENKRTTTT	HCD
3	649	20130504_EXQ3_MiBa_SA_Fib-1.raw	CECKNRTTTT	10	11	10	578.7546	2	2	1155.5012	-5.6	9 16 13 12 10 9 9 8 8 20	CECKNRTTTT	HCD
3	650	20130504_EXQ3_MiBa_SA_Fib-1.raw	KVAKWLLLCTCC	12	11	12	460.9076	3	2	1379.7126	-8.5	13 10 10 9 10 12 13 15 10 9 8 21	KVAKWLLLCTCC	HCD
3	650	20130504_EXQ3_MiBa_SA_Fib-1.raw	KVAWKLLLCTCC	12	11	12	460.9076	3	2	1379.7126	-8.5	12 8 9 9 10 13 17 16 10 9 8 21	KVAWKLLLCTCC	HCD
3	650	20130504_EXQ3_MiBa_SA_Fib-1.raw	KVAKWLLLTCCC	12	11	12	460.9076	3	2	1379.7126	-8.5	13 10 10 9 10 12 13 15 9 9 8 21	KVAKWLLLTCCC	HCD
3	652	20130504_EXQ3_MiBa_SA_Fib-1.raw	RLKAKPVNSK	10	38	10	380.9125	3	2.01	1139.7139	1.5	13 18 22 46 57 57 31 20 26 91	RLKAKPVNSK	HCD
3	652	20130504_EXQ3_MiBa_SA_Fib-1.raw	KLRAKPVNSK	10	36	10	380.9125	3	2.01	1139.7139	1.5	21 22 23 33 41 53 31 20 26 91	KLRAKPVNSK	HCD
3	652	20130504_EXQ3_MiBa_SA_Fib-1.raw	KRLAKPVNSK	10	35	10	380.9125	3	2.01	1139.7139	1.5	20 17 25 32 42 52 30 20 25 90	KRLAKPVNSK	HCD
3	652	20130504_EXQ3_MiBa_SA_Fib-1.raw	KLRAKPVSNK	10	34	10	380.9125	3	2.01	1139.7139	1.5	21 22 22 33 43 57 29 15 18 88	KLRAKPVSNK	HCD
3	652	20130504_EXQ3_MiBa_SA_Fib-1.raw	KLRAKPVGGSK	11	33	11	380.9125	3	2.01	1139.7139	1.5	20 21 21 32 44 59 34 17 13 24 89	KLRAKPVGGSK	HCD
3	653	20130504_EXQ3_MiBa_SA_Fib-1.raw	KLSEKLKKK	9	69	9	367.9173	3	2.01	1100.728	1.9	95 52 30 40 33 87 95 98 99	KLSEKLKKK	HCD
3	653	20130504_EXQ3_MiBa_SA_Fib-1.raw	KLDTKLKKK	9	69	9	367.9173	3	2.01	1100.728	1.9	94 52 40 28 33 87 95 98 99	KLDTKLKKK	HCD
3	653	20130504_EXQ3_MiBa_SA_Fib-1.raw	KLESKLKKK	9	69	9	367.9173	3	2.01	1100.728	1.9	94 51 42 28 33 86 95 98 99	KLESKLKKK	HCD
3	653	20130504_EXQ3_MiBa_SA_Fib-1.raw	KLTDKLKKK	9	69	9	367.9173	3	2.01	1100.728	1.9	95 52 30 38 32 86 95 98 99	KLTDKLKKK	HCD
3	653	20130504_EXQ3_MiBa_SA_Fib-1.raw	KLESLKKKK	9	49	9	367.9173	3	2.01	1100.728	1.9	93 47 38 23 23 26 71 57 72	KLESLKKKK	HCD
3	658	20130504_EXQ3_MiBa_SA_Fib-1.raw	KSSVLNVGK	9	34	9	466.2833	2	2.03	930.5498	2.4	83 62 28 23 20 17 19 17 43	KSSVLNVGK	HCD
3	658	20130504_EXQ3_MiBa_SA_Fib-1.raw	KSSVQVVGK	9	33	9	466.2833	2	2.03	930.5498	2.4	82 58 23 20 18 18 20 19 46	KSSVQVVGK	HCD
3	658	20130504_EXQ3_MiBa_SA_Fib-1.raw	KSVSQVVGK	9	33	9	466.2833	2	2.03	930.5498	2.4	81 57 23 20 17 17 19 18 45	KSVSQVVGK	HCD
3	658	20130504_EXQ3_MiBa_SA_Fib-1.raw	KSSVKTPGK	9	30	9	466.2833	2	2.03	930.5498	2.4	81 56 21 18 16 15 13 15 39	KSSVKTPGK	HCD
3	658	20130504_EXQ3_MiBa_SA_Fib-1.raw	KSSVKPTGK	9	29	9	466.2833	2	2.03	930.5498	2.4	79 54 20 17 14 11 15 14 37	KSSVKPTGK	HCD
3	661	20130504_EXQ3_MiBa_SA_Fib-1.raw	TESPTLGGLTAT	12	40	12	383.1971	3	2.03	1146.5769	-6.5	33 36 21 15 20 24 57 63 32 30 74 88	TESPTLGGLTAT	HCD
3	661	20130504_EXQ3_MiBa_SA_Fib-1.raw	TEPSLTGGLTAT	12	38	12	383.1971	3	2.03	1146.5769	-6.5	28 33 17 18 20 19 54 59 29 28 71 86	TEPSLTGGLTAT	HCD
3	661	20130504_EXQ3_MiBa_SA_Fib-1.raw	TEPSTLGGLTAT	12	38	12	383.1971	3	2.03	1146.5769	-6.5	28 33 16 17 18 21 54 60 29 28 71 86	TEPSTLGGLTAT	HCD
3	661	20130504_EXQ3_MiBa_SA_Fib-1.raw	TETSPLGGLTAT	12	37	12	383.1971	3	2.03	1146.5769	-6.5	21 30 19 17 13 20 54 59 29 27 71 86	TETSPLGGLTAT	HCD
3	661	20130504_EXQ3_MiBa_SA_Fib-1.raw	TETPSLGGLTAT	12	35	12	383.1971	3	2.03	1146.5769	-6.5	20 28 17 12 16 18 49 56 27 25 69 85	TETPSLGGLTAT	HCD
3	662	20130504_EXQ3_MiBa_SA_Fib-1.raw	KAVNDDPGHGK	11	47	11	379.8563	3	2.04	1136.5574	-9.2	34 30 29 24 33 34 39 71 57 79 94	KAVNDDPGHGK	HCD
3	662	20130504_EXQ3_MiBa_SA_Fib-1.raw	KAVDNDPGHGK	11	47	11	379.8563	3	2.04	1136.5574	-9.2	34 30 29 34 23 33 37 71 57 79 94	KAVDNDPGHGK	HCD
3	662	20130504_EXQ3_MiBa_SA_Fib-1.raw	KAVDDNPGHGK	11	47	11	379.8563	3	2.04	1136.5574	-9.2	34 31 31 35 32 22 36 70 57 78 94	KAVDDNPGHGK	HCD
3	662	20130504_EXQ3_MiBa_SA_Fib-1.raw	KAVDGDGPGHGK	12	43	12	379.8563	3	2.04	1136.5574	-9.2	32 29 31 36 18 26 19 39 66 55 77 93	KAVDGDGPGHGK	HCD
3	662	20130504_EXQ3_MiBa_SA_Fib-1.raw	KAVDDGGPGHGK	12	43	12	379.8563	3	2.04	1136.5574	-9.2	32 29 30 35 30 15 18 38 66 55 77 93	KAVDDGGPGHGK	HCD
3	663	20130504_EXQ3_MiBa_SA_Fib-1.raw	TLRVVPSVK	9	28	9	333.55	3	2.04	997.6284	-0.3	24 22 20 19 17 15 23 26 87	TLRVVPSVK	HCD
3	663	20130504_EXQ3_MiBa_SA_Fib-1.raw	TLRPVVSVK	9	27	9	333.55	3	2.04	997.6284	-0.3	25 24 19 15 16 18 20 24 86	TLRPVVSVK	HCD
3	663	20130504_EXQ3_MiBa_SA_Fib-1.raw	TLRVPVSVK	9	27	9	333.55	3	2.04	997.6284	-0.3	24 22 19 18 13 19 21 24 86	TLRVPVSVK	HCD
3	663	20130504_EXQ3_MiBa_SA_Fib-1.raw	TLRPVVVSK	9	26	9	333.55	3	2.04	997.6284	-0.3	25 24 19 15 15 17 17 20 85	TLRPVVVSK	HCD
3	663	20130504_EXQ3_MiBa_SA_Fib-1.raw	TLPRVVSVK	9	26	9	333.55	3	2.04	997.6284	-0.3	22 22 14 14 14 17 20 24 87	TLPRVVSVK	HCD
3	667	20130504_EXQ3_MiBa_SA_Fib-1.raw	KACNNYYSV	9	14	9	531.2353	2	2.05	1060.4648	-8.3	16 11 12 12 12 13 14 13 29	KACNNYYSV	HCD
3	667	20130504_EXQ3_MiBa_SA_Fib-1.raw	KANNCYYSV	9	14	9	531.2353	2	2.05	1060.4648	-8.3	16 11 12 12 12 13 14 13 29	KANNCYYSV	HCD
3	667	20130504_EXQ3_MiBa_SA_Fib-1.raw	KANCNYYSV	9	14	9	531.2353	2	2.05	1060.4648	-8.3	16 11 12 12 12 13 14 13 29	KANCNYYSV	HCD
3	667	20130504_EXQ3_MiBa_SA_Fib-1.raw	KCANNYYSV	9	13	9	531.2353	2	2.05	1060.4648	-8.3	15 11 11 11 11 13 13 12 28	KCANNYYSV	HCD
3	667	20130504_EXQ3_MiBa_SA_Fib-1.raw	KCGQNYYSV	9	13	9	531.2353	2	2.05	1060.4648	-8.3	14 10 9 11 11 12 13 12 27	KCGQNYYSV	HCD
3	669	20130504_EXQ3_MiBa_SA_Fib-1.raw	LRKMTPSL	8	43	8	315.8547	3	2.06	944.5477	-5.7	72 25 28 16 78 26 26 81	LRKMTPSL	HCD
3	669	20130504_EXQ3_MiBa_SA_Fib-1.raw	LRMKTPSL	8	43	8	315.8547	3	2.06	944.5477	-5.7	74 25 16 25 76 24 25 80	LRMKTPSL	HCD
3	669	20130504_EXQ3_MiBa_SA_Fib-1.raw	LRMKTSPL	8	42	8	315.8547	3	2.06	944.5477	-5.7	75 26 17 27 73 22 15 81	LRMKTSPL	HCD
3	669	20130504_EXQ3_MiBa_SA_Fib-1.raw	LRMKTTPV	8	41	8	315.8547	3	2.06	944.5477	-5.7	75 26 17 29 78 56 13 37	LRMKTTPV	HCD
3	669	20130504_EXQ3_MiBa_SA_Fib-1.raw	LRMKTTVP	8	41	8	315.8547	3	2.06	944.5477	-5.7	75 26 17 29 79 55 17 31	LRMKTTVP	HCD
3	676	20130504_EXQ3_MiBa_SA_Fib-1.raw	KAAHPGKQTYK	11	22	11	410.2335	3	2.08	1227.6724	5.2	19 17 22 12 15 11 12 13 15 23 88	KAAHPGKQTYK	HCD
3	676	20130504_EXQ3_MiBa_SA_Fib-1.raw	KAAHPAKNTYK	11	22	11	410.2335	3	2.08	1227.6724	5.2	19 17 22 12 15 13 12 13 15 21 87	KAAHPAKNTYK	HCD
3	676	20130504_EXQ3_MiBa_SA_Fib-1.raw	KAAHPKANTYK	11	22	11	410.2335	3	2.08	1227.6724	5.2	19 17 22 12 15 13 12 13 15 20 87	KAAHPKANTYK	HCD
3	676	20130504_EXQ3_MiBa_SA_Fib-1.raw	KAAHPANKTYK	11	21	11	410.2335	3	2.08	1227.6724	5.2	18 17 21 11 11 11 11 13 16 23 87	KAAHPANKTYK	HCD
3	676	20130504_EXQ3_MiBa_SA_Fib-1.raw	KAAHPGQKTYK	11	21	11	410.2335	3	2.08	1227.6724	5.2	18 17 21 11 14 10 11 13 14 22 87	KAAHPGQKTYK	HCD
3	678	20130504_EXQ3_MiBa_SA_Fib-1.raw	KALTPVASK	9	24	9	305.5256	3	2.08	913.5596	-5	18 13 16 18 25 30 16 14 74	KALTPVASK	HCD
3	678	20130504_EXQ3_MiBa_SA_Fib-1.raw	KTLAPVASK	9	24	9	305.5256	3	2.08	913.5596	-5	15 12 15 17 24 29 16 14 74	KTLAPVASK	HCD
3	678	20130504_EXQ3_MiBa_SA_Fib-1.raw	KATLPVSAK	9	24	9	305.5256	3	2.08	913.5596	-5	14 12 14 19 25 29 16 14 73	KATLPVSAK	HCD
3	678	20130504_EXQ3_MiBa_SA_Fib-1.raw	KATLPVASK	9	23	9	305.5256	3	2.08	913.5596	-5	14 12 13 19 24 29 16 14 73	KATLPVASK	HCD
3	678	20130504_EXQ3_MiBa_SA_Fib-1.raw	KTALPVASK	9	23	9	305.5256	3	2.08	913.5596	-5	14 12 13 19 24 29 16 14 73	KTALPVASK	HCD
3	679	20130504_EXQ3_MiBa_SA_Fib-1.raw	AHHTTFHGVS	10	10	10	547.2647	2	2.09	1092.51	4.4	14 6 6 10 10 10 5 8 10 23	AHHTTFHGVS	HCD
3	679	20130504_EXQ3_MiBa_SA_Fib-1.raw	AHHTTFHGSV	10	10	10	547.2647	2	2.09	1092.51	4.4	14 6 6 10 10 10 5 7 10 23	AHHTTFHGSV	HCD
3	679	20130504_EXQ3_MiBa_SA_Fib-1.raw	AHHTTFGHVS	10	9	10	547.2647	2	2.09	1092.51	4.4	14 6 5 10 9 10 8 4 9 23	AHHTTFGHVS	HCD
3	679	20130504_EXQ3_MiBa_SA_Fib-1.raw	AHHTTFGHSV	10	9	10	547.2647	2	2.09	1092.51	4.4	14 6 5 10 9 10 8 4 9 22	AHHTTFGHSV	HCD
3	679	20130504_EXQ3_MiBa_SA_Fib-1.raw	AHHTTGFHSV	10	9	10	547.2647	2	2.09	1092.51	4.4	14 6 5 10 9 8 10 4 9 22	AHHTTGFHSV	HCD
3	680	20130504_EXQ3_MiBa_SA_Fib-1.raw	KGFTGAVLEK	10	24	10	350.5376	3	2.09	1048.5916	-0.6	20 14 20 25 21 16 13 15 26 73	KGFTGAVLEK	HCD
3	680	20130504_EXQ3_MiBa_SA_Fib-1.raw	KGFTGGLLEK	10	23	10	350.5376	3	2.09	1048.5916	-0.6	19 14 20 25 21 13 15 14 23 68	KGFTGGLLEK	HCD
3	680	20130504_EXQ3_MiBa_SA_Fib-1.raw	KGFTGVALEK	10	23	10	350.5376	3	2.09	1048.5916	-0.6	19 14 20 26 22 18 14 13 20 65	KGFTGVALEK	HCD
3	680	20130504_EXQ3_MiBa_SA_Fib-1.raw	KGFTGVAELK	10	22	10	350.5376	3	2.09	1048.5916	-0.6	19 14 20 26 22 18 14 17 15 64	KGFTGVAELK	HCD
3	680	20130504_EXQ3_MiBa_SA_Fib-1.raw	KFGTGVALEK	10	22	10	350.5376	3	2.09	1048.5916	-0.6	18 15 16 24 22 18 14 13 20 65	KFGTGVALEK	HCD
3	682	20130504_EXQ3_MiBa_SA_Fib-1.raw	KLEDDLAAP	9	16	9	486.2536	2	2.09	970.4971	-4.6	17 15 23 23 19 13 11 10 21	KLEDDLAAP	HCD
3	682	20130504_EXQ3_MiBa_SA_Fib-1.raw	KELDLDAAP	9	16	9	486.2536	2	2.09	970.4971	-4.6	18 21 17 23 14 16 10 9 21	KELDLDAAP	HCD
3	682	20130504_EXQ3_MiBa_SA_Fib-1.raw	KELDVEAAP	9	16	9	486.2536	2	2.09	970.4971	-4.6	18 21 17 23 12 18 11 9 19	KELDVEAAP	HCD
3	682	20130504_EXQ3_MiBa_SA_Fib-1.raw	KELDDLAAP	9	16	9	486.2536	2	2.09	970.4971	-4.6	17 20 16 23 18 13 11 10 20	KELDDLAAP	HCD
3	682	20130504_EXQ3_MiBa_SA_Fib-1.raw	KELDEVAAP	9	16	9	486.2536	2	2.09	970.4971	-4.6	17 21 17 23 19 10 10 9 18	KELDEVAAP	HCD
3	685	20130504_EXQ3_MiBa_SA_Fib-1.raw	KDRSQGVVR	9	28	9	522.8026	2	2.11	1043.5835	6.9	21 24 16 18 17 16 27 32 88	KDRSQGVVR	HCD
3	685	20130504_EXQ3_MiBa_SA_Fib-1.raw	KDRSNAVVR	9	28	9	522.8026	2	2.11	1043.5835	6.9	22 24 17 18 17 19 27 28 83	KDRSNAVVR	HCD
3	685	20130504_EXQ3_MiBa_SA_Fib-1.raw	KDRSANVVR	9	27	9	522.8026	2	2.11	1043.5835	6.9	22 24 17 18 17 19 26 26 82	KDRSANVVR	HCD
3	685	20130504_EXQ3_MiBa_SA_Fib-1.raw	KDRSGQVVR	9	26	9	522.8026	2	2.11	1043.5835	6.9	21 23 16 17 14 18 25 24 81	KDRSGQVVR	HCD
3	685	20130504_EXQ3_MiBa_SA_Fib-1.raw	KDSRANVVR	9	23	9	522.8026	2	2.11	1043.5835	6.9	17 19 14 13 13 15 21 20 78	KDSRANVVR	HCD
3	687	20130504_EXQ3_MiBa_SA_Fib-1.raw	KALTTPLTSV	10	21	10	515.8095	2	2.11	1029.6069	-2.4	63 15 17 15 15 12 16 13 14 32	KALTTPLTSV	HCD
3	687	20130504_EXQ3_MiBa_SA_Fib-1.raw	KALTTLTPSV	10	20	10	515.8095	2	2.11	1029.6069	-2.4	62 14 16 15 15 16 14 10 14 31	KALTTLTPSV	HCD
3	687	20130504_EXQ3_MiBa_SA_Fib-1.raw	KALTTLTPVS	10	20	10	515.8095	2	2.11	1029.6069	-2.4	61 14 16 15 15 16 13 10 13 30	KALTTLTPVS	HCD
3	687	20130504_EXQ3_MiBa_SA_Fib-1.raw	KALTTLPTSV	10	19	10	515.8095	2	2.11	1029.6069	-2.4	60 13 16 14 15 16 10 12 13 30	KALTTLPTSV	HCD
3	687	20130504_EXQ3_MiBa_SA_Fib-1.raw	KALTTLPTVS	10	19	10	515.8095	2	2.11	1029.6069	-2.4	60 13 15 14 14 15 10 12 13 29	KALTTLPTVS	HCD
3	688	20130504_EXQ3_MiBa_SA_Fib-1.raw	KPDPQLNQ	8	14	8	470.2468	2	2.11	938.4821	-3.2	17 11 20 10 11 12 9 24	KPDPQLNQ	HCD
3	688	20130504_EXQ3_MiBa_SA_Fib-1.raw	KDPPQLNQ	8	14	8	470.2468	2	2.11	938.4821	-3.2	17 19 11 10 12 12 9 24	KDPPQLNQ	HCD
3	688	20130504_EXQ3_MiBa_SA_Fib-1.raw	KDPPQNLQ	8	14	8	470.2468	2	2.11	938.4821	-3.2	17 19 11 10 12 11 11 24	KDPPQNLQ	HCD
3	688	20130504_EXQ3_MiBa_SA_Fib-1.raw	KDPPQQVQ	8	14	8	470.2468	2	2.11	938.4821	-3.2	17 19 11 10 12 11 9 24	KDPPQQVQ	HCD
3	688	20130504_EXQ3_MiBa_SA_Fib-1.raw	KDPPQVQQ	8	14	8	470.2468	2	2.11	938.4821	-3.2	17 19 11 10 12 11 9 24	KDPPQVQQ	HCD
3	690	20130504_EXQ3_MiBa_SA_Fib-1.raw	KSAEKALGK	9	98	9	311.1908	3	2.12	930.5498	0.9	98 96 98 99 98 98 99 99 99	KSAEKALGK	HCD
3	690	20130504_EXQ3_MiBa_SA_Fib-1.raw	KGTEKALGK	9	85	9	311.1908	3	2.12	930.5498	0.9	96 36 53 98 96 97 98 99 99	KGTEKALGK	HCD
3	690	20130504_EXQ3_MiBa_SA_Fib-1.raw	KSAEAKLGK	9	84	9	311.1908	3	2.12	930.5498	0.9	98 91 93 97 47 45 95 97 99	KSAEAKLGK	HCD
3	690	20130504_EXQ3_MiBa_SA_Fib-1.raw	KASEKALGK	9	81	9	311.1908	3	2.12	930.5498	0.9	93 24 30 96 95 97 99 99 99	KASEKALGK	HCD
3	690	20130504_EXQ3_MiBa_SA_Fib-1.raw	KTGEKALGK	9	81	9	311.1908	3	2.12	930.5498	0.9	93 25 27 96 96 97 99 99 99	KTGEKALGK	HCD
3	691	20130504_EXQ3_MiBa_SA_Fib-1.raw	KELGQDVVNGNK	12	18	12	434.2321	3	2.12	1299.6782	-2.8	14 15 12 10 12 17 11 11 11 9 14 83	KELGQDVVNGNK	HCD
3	691	20130504_EXQ3_MiBa_SA_Fib-1.raw	KELGQVVDNGNK	12	18	12	434.2321	3	2.12	1299.6782	-2.8	14 15 11 10 12 11 11 17 10 9 14 82	KELGQVVDNGNK	HCD
3	691	20130504_EXQ3_MiBa_SA_Fib-1.raw	KELGQVVDNNGK	12	18	12	434.2321	3	2.12	1299.6782	-2.8	14 15 11 10 12 11 11 17 10 11 12 83	KELGQVVDNNGK	HCD
3	691	20130504_EXQ3_MiBa_SA_Fib-1.raw	KELGQVDVNGNK	12	18	12	434.2321	3	2.12	1299.6782	-2.8	14 15 11 10 12 11 17 11 10 9 14 82	KELGQVDVNGNK	HCD
3	691	20130504_EXQ3_MiBa_SA_Fib-1.raw	KELANVVDNGNK	12	18	12	434.2321	3	2.12	1299.6782	-2.8	14 14 11 12 12 11 11 17 10 9 14 82	KELANVVDNGNK	HCD
3	699	20130504_EXQ3_MiBa_SA_Fib-1.raw	NGKGPKVFK	9	48	9	325.5298	3	2.15	973.5709	-3.5	74 67 75 26 20 25 28 32 90	NGKGPKVFK	HCD
3	699	20130504_EXQ3_MiBa_SA_Fib-1.raw	NGKGKPVFK	9	46	9	325.5298	3	2.15	973.5709	-3.5	74 67 75 26 24 18 23 24 86	NGKGKPVFK	HCD
3	699	20130504_EXQ3_MiBa_SA_Fib-1.raw	NGKGKPFVK	9	45	9	325.5298	3	2.15	973.5709	-3.5	74 67 75 26 24 18 22 23 85	NGKGKPFVK	HCD
3	699	20130504_EXQ3_MiBa_SA_Fib-1.raw	NGKGKKTNK	9	44	9	325.5298	3	2.15	973.5668	0.6	72 67 75 25 21 18 17 19 83	NGKGKKTNK	HCD
3	699	20130504_EXQ3_MiBa_SA_Fib-1.raw	GGGKGKPVFK	10	31	10	325.5298	3	2.15	973.5709	-3.5	12 18 63 66 15 15 12 14 17 80	GGGKGKPVFK	HCD
3	701	20130504_EXQ3_MiBa_SA_Fib-1.raw	QEPGQQPHQY	10	48	10	404.5202	3	2.16	1210.5366	1.9	27 41 31 31 25 33 53 68 84 96	QEPGQQPHQY	HCD
3	701	20130504_EXQ3_MiBa_SA_Fib-1.raw	HHHQQPHQY	9	44	9	404.5202	3	2.16	1210.5381	0.6	28 37 11 21 24 40 62 78 94	HHHQQPHQY	HCD
3	701	20130504_EXQ3_MiBa_SA_Fib-1.raw	HHHQAGPHQY	10	41	10	404.5202	3	2.16	1210.5381	0.6	31 40 12 19 17 20 44 61 78 94	HHHQAGPHQY	HCD
3	701	20130504_EXQ3_MiBa_SA_Fib-1.raw	HHHGAAGPHQY	11	40	11	404.5202	3	2.16	1210.5381	0.6	27 36 10 17 20 22 26 47 64 81 94	HHHGAAGPHQY	HCD
3	701	20130504_EXQ3_MiBa_SA_Fib-1.raw	HHHGAQPHQY	10	39	10	404.5202	3	2.16	1210.5381	0.6	29 33 9 15 16 22 39 57 78 94	HHHGAQPHQY	HCD
3	702	20130504_EXQ3_MiBa_SA_Fib-1.raw	RLKEGASQR	9	72	9	348.8691	3	2.16	1043.5835	1.8	35 44 56 95 87 87 81 76 91	RLKEGASQR	HCD
3	702	20130504_EXQ3_MiBa_SA_Fib-1.raw	KLREGASQR	9	71	9	348.8691	3	2.16	1043.5835	1.8	32 38 45 95 88 88 84 79 93	KLREGASQR	HCD
3	702	20130504_EXQ3_MiBa_SA_Fib-1.raw	LRKEGASQR	9	71	9	348.8691	3	2.16	1043.5835	1.8	34 32 49 94 88 89 84 79 93	LRKEGASQR	HCD
3	702	20130504_EXQ3_MiBa_SA_Fib-1.raw	RLKEGASGAR	10	65	10	348.8691	3	2.16	1043.5835	1.8	32 42 54 95 86 86 79 38 51 90	RLKEGASGAR	HCD
3	702	20130504_EXQ3_MiBa_SA_Fib-1.raw	RLKEGASAGR	10	57	10	348.8691	3	2.16	1043.5835	1.8	29 38 50 94 84 84 71 19 18 85	RLKEGASAGR	HCD
3	703	20130504_EXQ3_MiBa_SA_Fib-1.raw	KCGGNSFTGP	10	17	10	323.1452	3	2.16	966.4229	-9.4	19 15 14 13 13 14 14 12 12 54	KCGGNSFTGP	HCD
3	703	20130504_EXQ3_MiBa_SA_Fib-1.raw	KGCGSNFTGP	10	17	10	323.1452	3	2.16	966.4229	-9.4	18 13 17 13 13 14 14 12 12 54	KGCGSNFTGP	HCD
3	703	20130504_EXQ3_MiBa_SA_Fib-1.raw	KCGGSNFTGP	10	17	10	323.1452	3	2.16	966.4229	-9.4	18 15 14 13 13 14 14 12 12 54	KCGGSNFTGP	HCD
3	703	20130504_EXQ3_MiBa_SA_Fib-1.raw	KCGGSNTFGP	10	17	10	323.1452	3	2.16	966.4229	-9.4	18 15 14 13 13 14 14 12 12 54	KCGGSNTFGP	HCD
3	703	20130504_EXQ3_MiBa_SA_Fib-1.raw	KCGNSGFTGP	10	17	10	323.1452	3	2.16	966.4229	-9.4	18 14 13 14 12 11 14 12 12 54	KCGNSGFTGP	HCD
3	707	20130504_EXQ3_MiBa_SA_Fib-1.raw	NLKKHRLQ	8	62	8	346.2177	3	2.18	1035.6301	1	67 83 91 93 66 28 27 46	NLKKHRLQ	HCD
3	707	20130504_EXQ3_MiBa_SA_Fib-1.raw	LNKKHRLQ	8	54	8	346.2177	3	2.18	1035.6301	1	65 72 87 88 53 18 18 33	LNKKHRLQ	HCD
3	707	20130504_EXQ3_MiBa_SA_Fib-1.raw	LNKKHRLGA	9	48	9	346.2177	3	2.18	1035.6301	1	63 71 86 88 53 20 18 9 27	LNKKHRLGA	HCD
3	707	20130504_EXQ3_MiBa_SA_Fib-1.raw	LNKKHRLAG	9	48	9	346.2177	3	2.18	1035.6301	1	63 71 86 88 53 21 18 11 22	LNKKHRLAG	HCD
3	707	20130504_EXQ3_MiBa_SA_Fib-1.raw	LGGKKHRLQ	9	39	9	346.2177	3	2.18	1035.6301	1	55 11 17 82 85 48 14 14 29	LGGKKHRLQ	HCD
3	708	20130504_EXQ3_MiBa_SA_Fib-1.raw	KVVGEYVLEK	10	41	10	388.5602	3	2.18	1162.6597	-0.9	81 20 19 16 33 74 32 21 30 84	KVVGEYVLEK	HCD
3	708	20130504_EXQ3_MiBa_SA_Fib-1.raw	KVVGEYVELK	10	40	10	388.5602	3	2.18	1162.6597	-0.9	81 20 19 16 33 73 32 28 23 84	KVVGEYVELK	HCD
3	708	20130504_EXQ3_MiBa_SA_Fib-1.raw	KVGVEYVELK	10	38	10	388.5602	3	2.18	1162.6597	-0.9	71 17 14 18 32 72 30 27 22 83	KVGVEYVELK	HCD
3	708	20130504_EXQ3_MiBa_SA_Fib-1.raw	KAALEYVELK	10	38	10	388.5602	3	2.18	1162.6597	-0.9	77 17 16 17 27 71 30 26 22 83	KAALEYVELK	HCD
3	708	20130504_EXQ3_MiBa_SA_Fib-1.raw	KGVVEYVELK	10	36	10	388.5602	3	2.18	1162.6597	-0.9	69 13 15 16 28 70 28 25 21 82	KGVVEYVELK	HCD
3	710	20130504_EXQ3_MiBa_SA_Fib-1.raw	KHSVGVYL	8	18	8	451.7628	2	2.19	901.5021	9.8	40 7 15 16 17 15 11 31	KHSVGVYL	HCD
3	710	20130504_EXQ3_MiBa_SA_Fib-1.raw	KHSVGLVY	8	18	8	451.7628	2	2.19	901.5021	9.8	40 7 15 16 17 17 11 27	KHSVGLVY	HCD
3	710	20130504_EXQ3_MiBa_SA_Fib-1.raw	KHSVGVLY	8	18	8	451.7628	2	2.19	901.5021	9.8	40 7 15 16 17 15 13 27	KHSVGVLY	HCD
3	710	20130504_EXQ3_MiBa_SA_Fib-1.raw	KHSVGLYV	8	18	8	451.7628	2	2.19	901.5021	9.8	40 7 15 16 17 16 11 27	KHSVGLYV	HCD
3	710	20130504_EXQ3_MiBa_SA_Fib-1.raw	KHSVGYLV	8	18	8	451.7628	2	2.19	901.5021	9.8	40 7 15 15 16 14 13 27	KHSVGYLV	HCD
3	711	20130504_EXQ3_MiBa_SA_Fib-1.raw	KCCYSYAVYK	10	24	10	409.8525	3	2.19	1226.5464	-8.7	25 17 16 14 13 14 20 17 23 87	KCCYSYAVYK	HCD
3	711	20130504_EXQ3_MiBa_SA_Fib-1.raw	KYSCCYAVYK	10	24	10	409.8525	3	2.19	1226.5464	-8.7	24 15 16 14 13 15 21 18 24 87	KYSCCYAVYK	HCD
3	711	20130504_EXQ3_MiBa_SA_Fib-1.raw	KYCCSYAVYK	10	24	10	409.8525	3	2.19	1226.5464	-8.7	22 15 16 14 13 15 20 17 23 87	KYCCSYAVYK	HCD
3	711	20130504_EXQ3_MiBa_SA_Fib-1.raw	KYCCSYAYVK	10	24	10	409.8525	3	2.19	1226.5464	-8.7	22 15 16 14 13 14 20 17 23 87	KYCCSYAYVK	HCD
3	711	20130504_EXQ3_MiBa_SA_Fib-1.raw	KYCSCYAVYK	10	24	10	409.8525	3	2.19	1226.5464	-8.7	22 14 15 14 13 15 21 18 24 87	KYCSCYAVYK	HCD
3	716	20130504_EXQ3_MiBa_SA_Fib-1.raw	KDKSRSPV	8	14	8	458.7656	2	2.21	915.5137	3.2	17 18 13 12 11 12 8 25	KDKSRSPV	HCD
3	716	20130504_EXQ3_MiBa_SA_Fib-1.raw	KDSKRSPV	8	14	8	458.7656	2	2.21	915.5137	3.2	17 18 13 12 11 12 8 25	KDSKRSPV	HCD
3	716	20130504_EXQ3_MiBa_SA_Fib-1.raw	KDSKSRPV	8	14	8	458.7656	2	2.21	915.5137	3.2	17 18 13 12 12 10 8 25	KDSKSRPV	HCD
3	716	20130504_EXQ3_MiBa_SA_Fib-1.raw	KDSKRSVP	8	14	8	458.7656	2	2.21	915.5137	3.2	17 18 13 12 11 12 10 20	KDSKRSVP	HCD
3	716	20130504_EXQ3_MiBa_SA_Fib-1.raw	KDSKSRVP	8	14	8	458.7656	2	2.21	915.5137	3.2	17 18 13 12 12 10 10 20	KDSKSRVP	HCD
3	719	20130504_EXQ3_MiBa_SA_Fib-1.raw	KCGRVVFR	8	35	8	322.1871	3	2.21	963.5436	-4.4	25 19 18 16 20 29 79 78	KCGRVVFR	HCD
3	719	20130504_EXQ3_MiBa_SA_Fib-1.raw	KCGVVRFR	8	35	8	322.1871	3	2.21	963.5436	-4.4	25 19 18 19 21 23 77 80	KCGVVRFR	HCD
3	719	20130504_EXQ3_MiBa_SA_Fib-1.raw	KCGVRVFR	8	35	8	322.1871	3	2.21	963.5436	-4.4	25 19 18 19 18 26 77 79	KCGVRVFR	HCD
3	719	20130504_EXQ3_MiBa_SA_Fib-1.raw	KGCVVRFR	8	34	8	322.1871	3	2.21	963.5436	-4.4	25 16 21 19 19 22 77 80	KGCVVRFR	HCD
3	719	20130504_EXQ3_MiBa_SA_Fib-1.raw	KCGVVGVFR	9	30	9	322.1871	3	2.21	963.5324	7.2	23 18 17 19 17 15 22 73 73	KCGVVGVFR	HCD
3	720	20130504_EXQ3_MiBa_SA_Fib-1.raw	KAGPTRSSL	9	27	9	306.1796	3	2.22	915.5137	3.6	21 15 13 12 15 17 34 33 84	KAGPTRSSL	HCD
3	720	20130504_EXQ3_MiBa_SA_Fib-1.raw	KAPGTRSSL	9	26	9	306.1796	3	2.22	915.5137	3.6	21 14 12 13 14 16 34 33 84	KAPGTRSSL	HCD
3	720	20130504_EXQ3_MiBa_SA_Fib-1.raw	KATGPRSSL	9	26	9	306.1796	3	2.22	915.5137	3.6	17 14 16 13 12 18 35 34 84	KATGPRSSL	HCD
3	720	20130504_EXQ3_MiBa_SA_Fib-1.raw	KPGATRSSL	9	26	9	306.1796	3	2.22	915.5137	3.6	18 12 13 15 15 16 34 33 84	KPGATRSSL	HCD
3	720	20130504_EXQ3_MiBa_SA_Fib-1.raw	KGPATRSSL	9	26	9	306.1796	3	2.22	915.5137	3.6	18 12 12 15 15 16 34 33 84	KGPATRSSL	HCD
3	722	20130504_EXQ3_MiBa_SA_Fib-1.raw	KANPRKEKY	9	12	9	567.3289	2	2.22	1132.6353	7	16 10 11 9 10 11 17 9 24	KANPRKEKY	HCD
3	722	20130504_EXQ3_MiBa_SA_Fib-1.raw	KANRPEKKY	9	12	9	567.3289	2	2.22	1132.6353	7	16 10 11 10 8 17 11 9 24	KANRPEKKY	HCD
3	722	20130504_EXQ3_MiBa_SA_Fib-1.raw	KANPREKKY	9	12	9	567.3289	2	2.22	1132.6353	7	16 10 11 9 10 17 11 9 24	KANPREKKY	HCD
3	722	20130504_EXQ3_MiBa_SA_Fib-1.raw	KAPNREKKY	9	12	9	567.3289	2	2.22	1132.6353	7	16 10 9 11 10 17 11 9 24	KAPNREKKY	HCD
3	722	20130504_EXQ3_MiBa_SA_Fib-1.raw	KANPRKKEY	9	12	9	567.3289	2	2.22	1132.6353	7	16 10 11 9 10 11 10 15 24	KANPRKKEY	HCD
3	725	20130504_EXQ3_MiBa_SA_Fib-1.raw	GGPGTGTR	8	55	8	351.6807	2	2.23	701.3456	1.8	32 41 87 87 83 21 20 76	GGPGTGTR	HCD
3	726	20130504_EXQ3_MiBa_SA_Fib-1.raw	KASKGLPQK	9	22	9	319.5352	3	2.23	955.5814	2.3	18 14 16 17 12 16 11 15 81	KASKGLPQK	HCD
3	726	20130504_EXQ3_MiBa_SA_Fib-1.raw	KASKANLPK	9	22	9	319.5352	3	2.23	955.5814	2.3	18 14 16 17 14 13 15 11 81	KASKANLPK	HCD
3	726	20130504_EXQ3_MiBa_SA_Fib-1.raw	KASKALNPK	9	22	9	319.5352	3	2.23	955.5814	2.3	18 14 16 17 14 15 13 11 81	KASKALNPK	HCD
3	726	20130504_EXQ3_MiBa_SA_Fib-1.raw	KASKAVQPK	9	22	9	319.5352	3	2.23	955.5814	2.3	18 14 16 17 14 13 13 11 81	KASKAVQPK	HCD
3	726	20130504_EXQ3_MiBa_SA_Fib-1.raw	KASKAQVPK	9	21	9	319.5352	3	2.23	955.5814	2.3	18 14 16 16 14 13 13 11 81	KASKAQVPK	HCD
3	727	20130504_EXQ3_MiBa_SA_Fib-1.raw	KAVLVGSKSV	10	12	10	494.3132	2	2.24	986.6124	-0.5	15 10 11 12 10 8 10 10 11 26	KAVLVGSKSV	HCD
3	727	20130504_EXQ3_MiBa_SA_Fib-1.raw	KAVLVGKSSV	10	11	10	494.3132	2	2.24	986.6124	-0.5	14 10 10 12 10 8 10 10 11 25	KAVLVGKSSV	HCD
3	727	20130504_EXQ3_MiBa_SA_Fib-1.raw	KALVVKGSSV	10	11	10	494.3132	2	2.24	986.6124	-0.5	14 10 12 10 10 10 8 10 10 24	KALVVKGSSV	HCD
3	727	20130504_EXQ3_MiBa_SA_Fib-1.raw	KAVLVKGSSV	10	11	10	494.3132	2	2.24	986.6124	-0.5	14 10 10 12 10 10 8 9 10 24	KAVLVKGSSV	HCD
3	727	20130504_EXQ3_MiBa_SA_Fib-1.raw	KAVLVKGSVS	10	11	10	494.3132	2	2.24	986.6124	-0.5	14 9 10 12 9 9 8 9 10 24	KAVLVKGSVS	HCD
3	728	20130504_EXQ3_MiBa_SA_Fib-1.raw	EKFRAASV	8	17	8	454.2528	2	2.24	906.4922	-1.4	20 12 13 11 13 18 17 34	EKFRAASV	HCD
3	728	20130504_EXQ3_MiBa_SA_Fib-1.raw	EKARFASV	8	15	8	454.2528	2	2.24	906.4922	-1.4	20 12 13 11 12 14 14 31	EKARFASV	HCD
3	728	20130504_EXQ3_MiBa_SA_Fib-1.raw	EKFARASV	8	13	8	454.2528	2	2.24	906.4922	-1.4	17 11 12 10 9 12 11 26	EKFARASV	HCD
3	728	20130504_EXQ3_MiBa_SA_Fib-1.raw	EKAFRAVS	8	13	8	454.2528	2	2.24	906.4922	-1.4	18 11 12 10 9 11 11 26	EKAFRAVS	HCD
3	728	20130504_EXQ3_MiBa_SA_Fib-1.raw	EKAFRASV	8	13	8	454.2528	2	2.24	906.4922	-1.4	17 11 12 10 9 11 11 26	EKAFRASV	HCD
3	730	20130504_EXQ3_MiBa_SA_Fib-1.raw	KWSVVRQK	8	55	8	344.2091	3	2.25	1029.6084	-2.8	80 31 42 52 85 36 31 86	KWSVVRQK	HCD
3	730	20130504_EXQ3_MiBa_SA_Fib-1.raw	KWSVVRGAK	9	52	9	344.2091	3	2.25	1029.6084	-2.8	78 30 40 56 90 41 23 27 85	KWSVVRGAK	HCD
3	730	20130504_EXQ3_MiBa_SA_Fib-1.raw	KWSVVRAGK	9	50	9	344.2091	3	2.25	1029.6084	-2.8	78 30 40 54 87 35 23 21 84	KWSVVRAGK	HCD
3	730	20130504_EXQ3_MiBa_SA_Fib-1.raw	KSWVVRQK	8	47	8	344.2091	3	2.25	1029.6084	-2.8	69 18 24 39 83 34 30 85	KSWVVRQK	HCD
3	730	20130504_EXQ3_MiBa_SA_Fib-1.raw	KWSVVGRAK	9	42	9	344.2091	3	2.25	1029.6084	-2.8	79 30 40 52 79 13 9 12 72	KWSVVGRAK	HCD
3	731	20130504_EXQ3_MiBa_SA_Fib-1.raw	KCGHVGPSHK	10	10	10	525.2663	2	2.25	1048.5237	-5.4	14 10 9 6 11 9 8 9 4 22	KCGHVGPSHK	HCD
3	731	20130504_EXQ3_MiBa_SA_Fib-1.raw	KCGHVGSHPK	10	10	10	525.2663	2	2.25	1048.5237	-5.4	14 10 9 6 11 9 10 4 7 22	KCGHVGSHPK	HCD
3	731	20130504_EXQ3_MiBa_SA_Fib-1.raw	KCGHVGPHSK	10	10	10	525.2663	2	2.25	1048.5237	-5.4	14 10 9 6 11 9 8 4 8 22	KCGHVGPHSK	HCD
3	731	20130504_EXQ3_MiBa_SA_Fib-1.raw	KCGHVGHSPK	10	10	10	525.2663	2	2.25	1048.5237	-5.4	14 10 9 6 11 9 5 8 7 22	KCGHVGHSPK	HCD
3	731	20130504_EXQ3_MiBa_SA_Fib-1.raw	KCGHVGHPSK	10	10	10	525.2663	2	2.25	1048.5237	-5.4	14 10 9 6 11 9 5 7 8 22	KCGHVGHPSK	HCD
3	736	20130504_EXQ3_MiBa_SA_Fib-1.raw	VTLGPMPEVSV	11	38	11	376.8698	3	2.26	1127.5896	-1.7	77 23 23 15 14 11 17 30 28 93 96	VTLGPMPEVSV	HCD
3	736	20130504_EXQ3_MiBa_SA_Fib-1.raw	VTPVAMPEVSV	11	38	11	376.8698	3	2.26	1127.5896	-1.7	72 22 16 18 18 11 16 29 27 93 96	VTPVAMPEVSV	HCD
3	736	20130504_EXQ3_MiBa_SA_Fib-1.raw	VTPVAMPVESV	11	38	11	376.8698	3	2.26	1127.5896	-1.7	72 22 16 18 18 11 16 19 37 93 96	VTPVAMPVESV	HCD
3	736	20130504_EXQ3_MiBa_SA_Fib-1.raw	VTGLPMPEVSV	11	36	11	376.8698	3	2.26	1127.5896	-1.7	71 21 14 17 12 9 16 29 27 93 96	VTGLPMPEVSV	HCD
3	736	20130504_EXQ3_MiBa_SA_Fib-1.raw	VTPGLMPEVSV	11	36	11	376.8698	3	2.26	1127.5896	-1.7	71 21 14 12 16 9 15 28 26 93 96	VTPGLMPEVSV	HCD
3	740	20130504_EXQ3_MiBa_SA_Fib-1.raw	KTTKKCPFTK	10	33	10	394.5634	3	2.28	1180.6638	3.7	84 33 28 21 20 17 13 15 20 83	KTTKKCPFTK	HCD
3	740	20130504_EXQ3_MiBa_SA_Fib-1.raw	KTKKTCPTFK	10	32	10	394.5634	3	2.28	1180.6638	3.7	80 27 23 19 18 20 16 17 21 83	KTKKTCPTFK	HCD
3	740	20130504_EXQ3_MiBa_SA_Fib-1.raw	KTKTKCPFTK	10	31	10	394.5634	3	2.28	1180.6638	3.7	81 29 23 20 19 17 13 15 20 83	KTKTKCPFTK	HCD
3	740	20130504_EXQ3_MiBa_SA_Fib-1.raw	KTKKTPCFTK	10	31	10	394.5634	3	2.28	1180.6638	3.7	80 27 23 19 18 13 17 15 21 84	KTKKTPCFTK	HCD
3	740	20130504_EXQ3_MiBa_SA_Fib-1.raw	KTKKTCPFTK	10	31	10	394.5634	3	2.28	1180.6638	3.7	80 27 23 19 18 17 13 15 20 83	KTKKTCPFTK	HCD
3	741	20130504_EXQ3_MiBa_SA_Fib-1.raw	DVEKKKKL	8	62	8	329.8786	3	2.28	986.6124	1.5	94 83 40 25 41 50 80 89	DVEKKKKL	HCD
3	741	20130504_EXQ3_MiBa_SA_Fib-1.raw	DVKEKKKL	8	61	8	329.8786	3	2.28	986.6124	1.5	92 82 28 36 39 45 80 89	DVKEKKKL	HCD
3	741	20130504_EXQ3_MiBa_SA_Fib-1.raw	DVGVTKKKL	9	57	9	329.8786	3	2.28	986.6124	1.5	96 88 28 23 26 41 47 79 88	DVGVTKKKL	HCD
3	741	20130504_EXQ3_MiBa_SA_Fib-1.raw	DVGTVKKKL	9	57	9	329.8786	3	2.28	986.6124	1.5	95 87 27 23 26 42 47 80 89	DVGTVKKKL	HCD
3	741	20130504_EXQ3_MiBa_SA_Fib-1.raw	DVSVAKKKL	9	57	9	329.8786	3	2.28	986.6124	1.5	94 86 29 21 24 42 49 80 89	DVSVAKKKL	HCD
3	742	20130504_EXQ3_MiBa_SA_Fib-1.raw	CKRNALLSV	9	22	9	502.287	2	2.28	1002.5644	-5	16 15 15 17 17 20 25 27 53	CKRNALLSV	HCD
3	742	20130504_EXQ3_MiBa_SA_Fib-1.raw	CKRNVVVSV	9	22	9	502.287	2	2.28	1002.5644	-5	17 15 16 18 18 18 22 28 53	CKRNVVVSV	HCD
3	742	20130504_EXQ3_MiBa_SA_Fib-1.raw	CKNRVVVSV	9	21	9	502.287	2	2.28	1002.5644	-5	16 15 17 15 17 18 22 27 51	CKNRVVVSV	HCD
3	742	20130504_EXQ3_MiBa_SA_Fib-1.raw	CKRNLALSV	9	21	9	502.287	2	2.28	1002.5644	-5	16 14 15 16 19 17 23 25 48	CKRNLALSV	HCD
3	742	20130504_EXQ3_MiBa_SA_Fib-1.raw	CKRNLLASV	9	20	9	502.287	2	2.28	1002.5644	-5	15 14 14 16 19 19 19 23 47	CKRNLLASV	HCD
3	744	20130504_EXQ3_MiBa_SA_Fib-1.raw	KSSVPASK	8	19	8	402.2344	2	2.29	802.4548	-0.6	25 20 21 19 13 15 13 32	KSSVPASK	HCD
3	744	20130504_EXQ3_MiBa_SA_Fib-1.raw	KSSVPTGK	8	19	8	402.2344	2	2.29	802.4548	-0.6	25 20 21 19 13 14 10 32	KSSVPTGK	HCD
3	744	20130504_EXQ3_MiBa_SA_Fib-1.raw	KSSVPGTK	8	19	8	402.2344	2	2.29	802.4548	-0.6	25 20 21 19 13 12 13 32	KSSVPGTK	HCD
3	744	20130504_EXQ3_MiBa_SA_Fib-1.raw	KSSVGPTK	8	17	8	402.2344	2	2.29	802.4548	-0.6	19 16 20 19 13 10 11 28	KSSVGPTK	HCD
3	744	20130504_EXQ3_MiBa_SA_Fib-1.raw	KSSVGTPK	8	17	8	402.2344	2	2.29	802.4548	-0.6	19 16 20 19 13 13 9 28	KSSVGTPK	HCD
3	745	20130504_EXQ3_MiBa_SA_Fib-1.raw	KDVGVYAAVLY	11	22	11	399.8879	3	2.29	1196.644	-1.7	17 17 13 11 14 13 14 15 15 30 86	KDVGVYAAVLY	HCD
3	745	20130504_EXQ3_MiBa_SA_Fib-1.raw	KVDGVYAALVY	11	22	11	399.8879	3	2.29	1196.644	-1.7	17 12 19 11 14 13 14 15 17 26 86	KVDGVYAALVY	HCD
3	745	20130504_EXQ3_MiBa_SA_Fib-1.raw	KDGVVYAALVY	11	22	11	399.8879	3	2.29	1196.644	-1.7	17 18 11 13 14 13 14 15 17 26 86	KDGVVYAALVY	HCD
3	745	20130504_EXQ3_MiBa_SA_Fib-1.raw	KDVGVYAALVY	11	22	11	399.8879	3	2.29	1196.644	-1.7	17 17 13 11 14 13 14 15 17 26 86	KDVGVYAALVY	HCD
3	745	20130504_EXQ3_MiBa_SA_Fib-1.raw	KDVGYVAALVY	11	21	11	399.8879	3	2.29	1196.644	-1.7	17 17 13 11 13 12 13 14 17 26 86	KDVGYVAALVY	HCD
3	747	20130504_EXQ3_MiBa_SA_Fib-1.raw	KARTPKKSV	9	13	9	507.8289	2	2.29	1013.6345	8.6	15 10 10 11 8 11 15 13 28	KARTPKKSV	HCD
3	747	20130504_EXQ3_MiBa_SA_Fib-1.raw	KARTKPKSV	9	13	9	507.8289	2	2.29	1013.6345	8.6	15 10 10 12 12 9 13 12 26	KARTKPKSV	HCD
3	747	20130504_EXQ3_MiBa_SA_Fib-1.raw	KARTKPKVS	9	13	9	507.8289	2	2.29	1013.6345	8.6	15 10 10 12 12 9 13 11 26	KARTKPKVS	HCD
3	747	20130504_EXQ3_MiBa_SA_Fib-1.raw	KARTKKPVS	9	12	9	507.8289	2	2.29	1013.6345	8.6	15 10 10 12 12 12 10 11 25	KARTKKPVS	HCD
3	747	20130504_EXQ3_MiBa_SA_Fib-1.raw	KARTKKPSV	9	12	9	507.8289	2	2.29	1013.6345	8.6	15 10 10 12 12 12 10 11 25	KARTKKPSV	HCD
3	748	20130504_EXQ3_MiBa_SA_Fib-1.raw	WKKKSVPLR	9	13	9	571.3671	2	2.3	1140.7131	5.6	11 10 15 28 16 11 7 8 18	WKKKSVPLR	HCD
3	748	20130504_EXQ3_MiBa_SA_Fib-1.raw	WKKKSVPRL	9	13	9	571.3671	2	2.3	1140.7131	5.6	11 10 15 27 15 10 7 6 21	WKKKSVPRL	HCD
3	748	20130504_EXQ3_MiBa_SA_Fib-1.raw	WKKKSVLPR	9	13	9	571.3671	2	2.3	1140.7131	5.6	11 10 15 27 15 10 10 6 18	WKKKSVLPR	HCD
3	748	20130504_EXQ3_MiBa_SA_Fib-1.raw	WKKKSVLRP	9	13	9	571.3671	2	2.3	1140.7131	5.6	10 10 15 27 14 10 10 6 15	WKKKSVLRP	HCD
3	748	20130504_EXQ3_MiBa_SA_Fib-1.raw	WKKKSVRLP	9	12	9	571.3671	2	2.3	1140.7131	5.6	11 10 15 26 13 8 7 8 15	WKKKSVRLP	HCD
3	750	20130504_EXQ3_MiBa_SA_Fib-1.raw	ALVCKHAALET	11	24	11	385.8774	3	2.3	1154.6118	-1.1	55 54 17 16 18 9 16 18 16 22 30	ALVCKHAALET	HCD
3	750	20130504_EXQ3_MiBa_SA_Fib-1.raw	ALCVKHAALTE	11	22	11	385.8774	3	2.3	1154.6118	-1.1	48 48 15 15 17 8 15 16 15 13 40	ALCVKHAALTE	HCD
3	750	20130504_EXQ3_MiBa_SA_Fib-1.raw	ALAMKHAALET	11	22	11	385.8774	3	2.3	1154.6118	-1.1	51 50 15 8 17 9 16 17 16 21 29	ALAMKHAALET	HCD
3	750	20130504_EXQ3_MiBa_SA_Fib-1.raw	ALCVKHAALET	11	22	11	385.8774	3	2.3	1154.6118	-1.1	48 48 15 15 17 8 15 17 15 20 28	ALCVKHAALET	HCD
3	750	20130504_EXQ3_MiBa_SA_Fib-1.raw	LACVKHAALET	11	14	11	385.8774	3	2.3	1154.6118	-1.1	19 15 13 12 14 7 13 14 13 18 25	LACVKHAALET	HCD
3	752	20130504_EXQ3_MiBa_SA_Fib-1.raw	KLKGKPTMCK	10	64	10	378.5567	3	2.31	1132.646	2	93 96 96 60 63 84 29 11 25 87	KLKGKPTMCK	HCD
3	752	20130504_EXQ3_MiBa_SA_Fib-1.raw	KLKGKPTCMK	10	62	10	378.5567	3	2.31	1132.646	2	93 96 96 60 62 81 22 15 11 85	KLKGKPTCMK	HCD
3	752	20130504_EXQ3_MiBa_SA_Fib-1.raw	KLKGKPCMTK	10	59	10	378.5567	3	2.31	1132.646	2	93 96 96 58 55 75 16 6 15 82	KLKGKPCMTK	HCD
3	755	20130504_EXQ3_MiBa_SA_Fib-1.raw	KLLRSHTGY	9	24	9	537.8065	2	2.32	1073.5981	0.3	69 23 21 16 17 9 17 13 34	KLLRSHTGY	HCD
3	755	20130504_EXQ3_MiBa_SA_Fib-1.raw	KLLRSTHGY	9	23	9	537.8065	2	2.32	1073.5981	0.3	68 23 21 15 16 17 9 12 33	KLLRSTHGY	HCD
3	755	20130504_EXQ3_MiBa_SA_Fib-1.raw	KLLRSHTYG	9	22	9	537.8065	2	2.32	1073.5981	0.3	67 22 20 15 15 8 16 14 27	KLLRSHTYG	HCD
3	755	20130504_EXQ3_MiBa_SA_Fib-1.raw	KLLSRHTGY	9	22	9	537.8065	2	2.32	1073.5981	0.3	66 18 19 16 15 9 17 12 32	KLLSRHTGY	HCD
3	755	20130504_EXQ3_MiBa_SA_Fib-1.raw	KLLRSTHYG	9	21	9	537.8065	2	2.32	1073.5981	0.3	65 21 19 14 15 16 8 13 26	KLLRSTHYG	HCD
3	756	20130504_EXQ3_MiBa_SA_Fib-1.raw	KMTLGPSHGR	10	20	10	361.8601	3	2.32	1082.5654	-6.4	22 11 22 20 11 12 16 6 12 74	KMTLGPSHGR	HCD
3	756	20130504_EXQ3_MiBa_SA_Fib-1.raw	KMTLPGSGHR	10	20	10	361.8601	3	2.32	1082.5654	-6.4	22 12 23 20 11 12 15 11 7 75	KMTLPGSGHR	HCD
3	756	20130504_EXQ3_MiBa_SA_Fib-1.raw	KMTLGPSGHR	10	20	10	361.8601	3	2.32	1082.5654	-6.4	22 11 22 20 11 11 15 11 7 74	KMTLGPSGHR	HCD
3	756	20130504_EXQ3_MiBa_SA_Fib-1.raw	KMTAPVSGHR	10	19	10	361.8601	3	2.32	1082.5654	-6.4	21 10 20 16 11 14 15 11 7 74	KMTAPVSGHR	HCD
3	756	20130504_EXQ3_MiBa_SA_Fib-1.raw	KMTPAVSGHR	10	18	10	361.8601	3	2.32	1082.5654	-6.4	19 9 18 12 11 12 13 10 7 72	KMTPAVSGHR	HCD
3	758	20130504_EXQ3_MiBa_SA_Fib-1.raw	AHFNVGNEHL	10	10	10	569.2802	2	2.33	1136.5364	8.4	10 5 11 11 11 8 10 14 4 24	AHFNVGNEHL	HCD
3	758	20130504_EXQ3_MiBa_SA_Fib-1.raw	FAHNVDANHL	10	10	10	569.2802	2	2.33	1136.5364	8.4	10 10 5 10 10 15 9 8 4 23	FAHNVDANHL	HCD
3	758	20130504_EXQ3_MiBa_SA_Fib-1.raw	AFHNVGNEHL	10	10	10	569.2802	2	2.33	1136.5364	8.4	10 10 5 10 10 8 9 13 4 24	AFHNVGNEHL	HCD
3	758	20130504_EXQ3_MiBa_SA_Fib-1.raw	FAHNVADNHL	10	10	10	569.2802	2	2.33	1136.5364	8.4	10 10 5 11 10 10 14 7 3 22	FAHNVADNHL	HCD
3	758	20130504_EXQ3_MiBa_SA_Fib-1.raw	FAHNVANDHL	10	10	10	569.2802	2	2.33	1136.5364	8.4	10 10 5 11 10 10 9 11 3 22	FAHNVANDHL	HCD
3	761	20130504_EXQ3_MiBa_SA_Fib-1.raw	ASAMPGLTAHK	11	37	11	361.86	3	2.34	1082.5542	3.7	67 21 24 16 20 19 29 75 27 18 92	ASAMPGLTAHK	HCD
3	761	20130504_EXQ3_MiBa_SA_Fib-1.raw	ASAMGPLTHAK	11	36	11	361.86	3	2.34	1082.5542	3.7	65 20 23 15 20 17 29 75 14 31 92	ASAMGPLTHAK	HCD
3	761	20130504_EXQ3_MiBa_SA_Fib-1.raw	ASAMGPLTAHK	11	36	11	361.86	3	2.34	1082.5542	3.7	66 20 23 16 20 17 29 75 26 18 92	ASAMGPLTAHK	HCD
3	761	20130504_EXQ3_MiBa_SA_Fib-1.raw	AGTMGPLTAHK	11	34	11	361.86	3	2.34	1082.5542	3.7	63 15 21 14 19 16 27 74 24 16 91	AGTMGPLTAHK	HCD
3	761	20130504_EXQ3_MiBa_SA_Fib-1.raw	ATGMGPLTAHK	11	31	11	361.86	3	2.34	1082.5542	3.7	57 25 14 11 15 13 23 69 20 13 89	ATGMGPLTAHK	HCD
3	762	20130504_EXQ3_MiBa_SA_Fib-1.raw	ATDKSGRALR	10	73	10	358.8724	3	2.34	1073.594	1.3	98 97 97 93 42 33 35 67 83 91	ATDKSGRALR	HCD
3	762	20130504_EXQ3_MiBa_SA_Fib-1.raw	ATDKSRGALR	10	71	10	358.8724	3	2.34	1073.594	1.3	98 97 97 92 39 30 29 64 82 91	ATDKSRGALR	HCD
3	762	20130504_EXQ3_MiBa_SA_Fib-1.raw	ATDKRSGALR	10	71	10	358.8724	3	2.34	1073.594	1.3	98 97 97 92 34 30 27 64 82 90	ATDKRSGALR	HCD
3	762	20130504_EXQ3_MiBa_SA_Fib-1.raw	ATDKGSRALR	10	71	10	358.8724	3	2.34	1073.594	1.3	98 97 97 92 32 30 29 62 82 91	ATDKGSRALR	HCD
3	762	20130504_EXQ3_MiBa_SA_Fib-1.raw	ATDKRGSALR	10	67	10	358.8724	3	2.34	1073.594	1.3	98 97 97 92 29 21 25 56 77 88	ATDKRGSALR	HCD
3	763	20130504_EXQ3_MiBa_SA_Fib-1.raw	DNAPPRGVSV	10	11	10	506.263	2	2.34	1010.5145	-3	14 9 9 8 8 11 10 10 10 23	DNAPPRGVSV	HCD
3	763	20130504_EXQ3_MiBa_SA_Fib-1.raw	DANPPRGVSV	10	11	10	506.263	2	2.34	1010.5145	-3	14 9 9 8 8 10 10 10 10 23	DANPPRGVSV	HCD
3	763	20130504_EXQ3_MiBa_SA_Fib-1.raw	ANDPPRGVSV	10	10	10	506.263	2	2.34	1010.5145	-3	9 8 13 7 8 11 10 10 10 23	ANDPPRGVSV	HCD
3	763	20130504_EXQ3_MiBa_SA_Fib-1.raw	DGQPPRGVSV	10	10	10	506.263	2	2.34	1010.5145	-3	14 7 10 8 8 10 10 10 10 23	DGQPPRGVSV	HCD
3	763	20130504_EXQ3_MiBa_SA_Fib-1.raw	ADNPPRGVSV	10	10	10	506.263	2	2.34	1010.5145	-3	9 13 9 7 8 10 10 10 10 23	ADNPPRGVSV	HCD
3	771	20130504_EXQ3_MiBa_SA_Fib-1.raw	KLRLSTKKK	9	51	9	367.9168	3	2.37	1100.7393	-9.8	94 82 21 19 16 18 31 89 96	KLRLSTKKK	HCD
3	771	20130504_EXQ3_MiBa_SA_Fib-1.raw	KLLSTRKKK	9	50	9	367.9168	3	2.37	1100.7393	-9.8	93 72 26 19 17 17 30 89 96	KLLSTRKKK	HCD
3	771	20130504_EXQ3_MiBa_SA_Fib-1.raw	KLLSRTKKK	9	50	9	367.9168	3	2.37	1100.7393	-9.8	93 70 23 18 15 18 30 89 96	KLLSRTKKK	HCD
3	771	20130504_EXQ3_MiBa_SA_Fib-1.raw	KLSLRTKKK	9	49	9	367.9168	3	2.37	1100.7393	-9.8	92 70 20 19 14 17 30 89 96	KLSLRTKKK	HCD
3	771	20130504_EXQ3_MiBa_SA_Fib-1.raw	KLSRLTKKK	9	49	9	367.9168	3	2.37	1100.7393	-9.8	91 66 19 16 17 17 30 89 96	KLSRLTKKK	HCD
3	772	20130504_EXQ3_MiBa_SA_Fib-1.raw	HCCEYCVKKV	10	10	10	606.2755	2	2.37	1210.5298	5.5	5 9 10 16 9 9 9 8 8 20	HCCEYCVKKV	HCD
3	772	20130504_EXQ3_MiBa_SA_Fib-1.raw	HCEYCCVKKV	10	10	10	606.2755	2	2.37	1210.5298	5.5	5 9 16 10 9 9 9 8 8 20	HCEYCCVKKV	HCD
3	772	20130504_EXQ3_MiBa_SA_Fib-1.raw	HCECYCVKKV	10	10	10	606.2755	2	2.37	1210.5298	5.5	5 9 16 10 9 9 9 8 8 20	HCECYCVKKV	HCD
3	772	20130504_EXQ3_MiBa_SA_Fib-1.raw	HCCYECVKKV	10	10	10	606.2755	2	2.37	1210.5298	5.5	5 9 10 10 14 9 9 8 8 20	HCCYECVKKV	HCD
3	774	20130504_EXQ3_MiBa_SA_Fib-1.raw	TEVCDPLRSK	10	41	10	383.1962	3	2.38	1146.5703	-3.2	26 33 21 20 37 79 77 19 22 77	TEVCDPLRSK	HCD
3	774	20130504_EXQ3_MiBa_SA_Fib-1.raw	TEVDCPLRSK	10	40	10	383.1962	3	2.38	1146.5703	-3.2	27 33 21 27 25 78 77 19 22 77	TEVDCPLRSK	HCD
3	774	20130504_EXQ3_MiBa_SA_Fib-1.raw	TEAMDPLRSK	10	40	10	383.1962	3	2.38	1146.5703	-3.2	27 33 21 12 36 77 76 19 22 77	TEAMDPLRSK	HCD
3	774	20130504_EXQ3_MiBa_SA_Fib-1.raw	TEADMPLRSK	10	39	10	383.1962	3	2.38	1146.5703	-3.2	28 36 22 28 15 76 76 19 22 77	TEADMPLRSK	HCD
3	774	20130504_EXQ3_MiBa_SA_Fib-1.raw	TEAMDPLSRK	10	39	10	383.1962	3	2.38	1146.5703	-3.2	27 32 21 11 36 77 76 21 20 77	TEAMDPLSRK	HCD
3	780	20130504_EXQ3_MiBa_SA_Fib-1.raw	KLRAKPVSNK	10	36	10	380.9122	3	2.4	1139.7139	0.8	22 21 21 30 42 75 36 18 21 81	KLRAKPVSNK	HCD
3	780	20130504_EXQ3_MiBa_SA_Fib-1.raw	KLRAKPVNSK	10	35	10	380.9122	3	2.4	1139.7139	0.8	22 21 21 30 40 70 35 18 21 81	KLRAKPVNSK	HCD
3	780	20130504_EXQ3_MiBa_SA_Fib-1.raw	KRLAKPVNSK	10	35	10	380.9122	3	2.4	1139.7139	0.8	21 17 24 29 40 69 34 17 21 81	KRLAKPVNSK	HCD
3	780	20130504_EXQ3_MiBa_SA_Fib-1.raw	KLRAKPVGGSK	11	33	11	380.9122	3	2.4	1139.7139	0.8	21 20 19 28 43 74 37 15 11 19 78	KLRAKPVGGSK	HCD
3	780	20130504_EXQ3_MiBa_SA_Fib-1.raw	KLRAKPVGSGK	11	32	11	380.9122	3	2.4	1139.7139	0.8	21 20 19 28 43 73 35 15 13 16 78	KLRAKPVGSGK	HCD
3	782	20130504_EXQ3_MiBa_SA_Fib-1.raw	LLVLLLLK	8	31	8	308.9001	3	2.4	923.6783	0.4	17 16 16 17 21 36 39 87	LLVLLLLK	HCD
3	782	20130504_EXQ3_MiBa_SA_Fib-1.raw	LVLLLLLK	8	31	8	308.9001	3	2.4	923.6783	0.4	17 15 18 17 20 36 39 87	LVLLLLLK	HCD
3	782	20130504_EXQ3_MiBa_SA_Fib-1.raw	VLLLLLLK	8	30	8	308.9001	3	2.4	923.6783	0.4	15 16 18 16 20 36 39 87	VLLLLLLK	HCD
3	782	20130504_EXQ3_MiBa_SA_Fib-1.raw	LLLVLLLK	8	28	8	308.9001	3	2.4	923.6783	0.4	16 15 17 14 18 27 35 87	LLLVLLLK	HCD
3	782	20130504_EXQ3_MiBa_SA_Fib-1.raw	LLLLVLLK	8	26	8	308.9001	3	2.4	923.6783	0.4	17 16 17 16 15 22 26 85	LLLLVLLK	HCD
3	787	20130504_EXQ3_MiBa_SA_Fib-1.raw	KLMDRTPQK	9	21	9	372.8809	3	2.42	1115.6121	8	18 16 9 21 11 13 11 16 74	KLMDRTPQK	HCD
3	787	20130504_EXQ3_MiBa_SA_Fib-1.raw	KLMDTRPQK	9	20	9	372.8809	3	2.42	1115.6121	8	18 16 9 20 12 12 11 16 74	KLMDTRPQK	HCD
3	787	20130504_EXQ3_MiBa_SA_Fib-1.raw	KLMRDTPQK	9	20	9	372.8809	3	2.42	1115.6121	8	18 16 9 13 18 13 11 16 74	KLMRDTPQK	HCD
3	787	20130504_EXQ3_MiBa_SA_Fib-1.raw	KLMRTDPQK	9	20	9	372.8809	3	2.42	1115.6121	8	18 16 9 13 12 19 11 16 74	KLMRTDPQK	HCD
3	787	20130504_EXQ3_MiBa_SA_Fib-1.raw	KLMSVWPQK	9	20	9	372.8809	3	2.42	1115.6162	4.2	18 16 8 14 12 13 11 16 74	KLMSVWPQK	HCD
3	790	20130504_EXQ3_MiBa_SA_Fib-1.raw	KRTMKSGNK	9	25	9	350.5372	3	2.43	1048.5811	8.4	47 12 16 8 14 42 10 12 67	KRTMKSGNK	HCD
3	790	20130504_EXQ3_MiBa_SA_Fib-1.raw	KRTMKSNGK	9	25	9	350.5372	3	2.43	1048.5811	8.4	46 12 16 8 14 42 12 10 67	KRTMKSNGK	HCD
3	790	20130504_EXQ3_MiBa_SA_Fib-1.raw	KRTKMSGNK	9	24	9	350.5372	3	2.43	1048.5811	8.4	47 13 15 11 5 36 10 12 67	KRTKMSGNK	HCD
3	790	20130504_EXQ3_MiBa_SA_Fib-1.raw	KTRMKSGNK	9	23	9	350.5372	3	2.43	1048.5811	8.4	40 10 11 7 12 41 10 12 67	KTRMKSGNK	HCD
3	790	20130504_EXQ3_MiBa_SA_Fib-1.raw	KRTMKSGGGK	10	22	10	350.5372	3	2.43	1048.5811	8.4	45 11 15 8 13 39 9 8 10 70	KRTMKSGGGK	HCD
3	798	20130504_EXQ3_MiBa_SA_Fib-1.raw	KMRVPLTSV	9	15	9	515.8095	2	2.45	1029.6005	3.9	18 7 13 15 12 16 15 14 31	KMRVPLTSV	HCD
3	798	20130504_EXQ3_MiBa_SA_Fib-1.raw	KMRVLPTSV	9	13	9	515.8095	2	2.45	1029.6005	3.9	16 6 11 13 16 10 13 12 28	KMRVLPTSV	HCD
3	798	20130504_EXQ3_MiBa_SA_Fib-1.raw	KMRVLTPSV	9	13	9	515.8095	2	2.45	1029.6005	3.9	15 6 11 13 15 12 10 12 27	KMRVLTPSV	HCD
3	798	20130504_EXQ3_MiBa_SA_Fib-1.raw	KMRVLPTVS	9	12	9	515.8095	2	2.45	1029.6005	3.9	14 5 10 12 14 9 11 11 25	KMRVLPTVS	HCD
3	798	20130504_EXQ3_MiBa_SA_Fib-1.raw	KMRVLTPVS	9	12	9	515.8095	2	2.45	1029.6005	3.9	14 5 10 12 13 11 9 11 25	KMRVLTPVS	HCD
3	799	20130504_EXQ3_MiBa_SA_Fib-1.raw	DNARKRVSV	9	13	9	522.799	2	2.45	1043.5835	-0.1	17 10 12 11 11 10 12 11 26	DNARKRVSV	HCD
3	799	20130504_EXQ3_MiBa_SA_Fib-1.raw	DANRKRVSV	9	13	9	522.799	2	2.45	1043.5835	-0.1	16 10 12 10 11 10 12 11 26	DANRKRVSV	HCD
3	799	20130504_EXQ3_MiBa_SA_Fib-1.raw	ANDRKRVSV	9	13	9	522.799	2	2.45	1043.5835	-0.1	11 10 17 10 11 10 12 11 25	ANDRKRVSV	HCD
3	799	20130504_EXQ3_MiBa_SA_Fib-1.raw	ADNRKRVSV	9	12	9	522.799	2	2.45	1043.5835	-0.1	11 15 11 10 10 10 11 11 25	ADNRKRVSV	HCD
3	799	20130504_EXQ3_MiBa_SA_Fib-1.raw	DGQRKRVSV	9	12	9	522.799	2	2.45	1043.5835	-0.1	16 9 11 10 11 10 12 11 25	DGQRKRVSV	HCD
3	802	20130504_EXQ3_MiBa_SA_Fib-1.raw	KSAEKALGK	9	98	9	311.1909	3	2.46	930.5498	1.3	99 98 99 99 98 98 99 99 99	KSAEKALGK	HCD
3	802	20130504_EXQ3_MiBa_SA_Fib-1.raw	KSAEAKLGK	9	80	9	311.1909	3	2.46	930.5498	1.3	98 95 96 94 29 30 91 95 99	KSAEAKLGK	HCD
3	802	20130504_EXQ3_MiBa_SA_Fib-1.raw	KSAEKLAGK	9	78	9	311.1909	3	2.46	930.5498	1.3	98 96 97 97 87 26 26 85 96	KSAEKLAGK	HCD
3	802	20130504_EXQ3_MiBa_SA_Fib-1.raw	KSAKEALGK	9	76	9	311.1909	3	2.46	930.5498	1.3	98 93 87 16 22 83 96 97 99	KSAKEALGK	HCD
3	802	20130504_EXQ3_MiBa_SA_Fib-1.raw	KSAEALKGK	9	70	9	311.1909	3	2.46	930.5498	1.3	98 95 97 96 28 18 21 86 97	KSAEALKGK	HCD
3	803	20130504_EXQ3_MiBa_SA_Fib-1.raw	TLARARLPV	9	43	9	332.8819	3	2.47	995.624	-0.1	74 76 26 19 19 20 28 47 79	TLARARLPV	HCD
3	803	20130504_EXQ3_MiBa_SA_Fib-1.raw	TLAARRLPV	9	42	9	332.8819	3	2.47	995.624	-0.1	74 74 24 20 16 20 28 47 78	TLAARRLPV	HCD
3	803	20130504_EXQ3_MiBa_SA_Fib-1.raw	TLRAARLPV	9	39	9	332.8819	3	2.47	995.624	-0.1	65 71 19 18 16 17 26 46 78	TLRAARLPV	HCD
3	803	20130504_EXQ3_MiBa_SA_Fib-1.raw	TLARRALPV	9	36	9	332.8819	3	2.47	995.624	-0.1	73 73 19 13 11 13 20 36 71	TLARRALPV	HCD
3	803	20130504_EXQ3_MiBa_SA_Fib-1.raw	TLAARRVPL	9	33	9	332.8819	3	2.47	995.624	-0.1	71 71 22 17 12 13 14 9 72	TLAARRVPL	HCD
3	804	20130504_EXQ3_MiBa_SA_Fib-1.raw	KKNDDHKGKCK	11	26	11	434.2325	3	2.47	1299.6716	3.1	74 13 15 21 19 6 12 12 13 17 86	KKNDDHKGKCK	HCD
3	804	20130504_EXQ3_MiBa_SA_Fib-1.raw	KKNDDHKCGKK	11	26	11	434.2325	3	2.47	1299.6716	3.1	74 13 15 21 19 6 12 14 11 17 86	KKNDDHKCGKK	HCD
3	804	20130504_EXQ3_MiBa_SA_Fib-1.raw	KKNDDHKKCGK	11	26	11	434.2325	3	2.47	1299.6716	3.1	74 13 15 21 19 6 12 14 13 15 86	KKNDDHKKCGK	HCD
3	804	20130504_EXQ3_MiBa_SA_Fib-1.raw	KKNDDHKCKGK	11	26	11	434.2325	3	2.47	1299.6716	3.1	74 13 15 21 19 6 12 14 13 15 86	KKNDDHKCKGK	HCD
3	804	20130504_EXQ3_MiBa_SA_Fib-1.raw	KKNDDHKGCKK	11	26	11	434.2325	3	2.47	1299.6716	3.1	74 13 15 21 19 6 12 12 13 17 86	KKNDDHKGCKK	HCD
3	805	20130504_EXQ3_MiBa_SA_Fib-1.raw	KCQLEEKL	8	18	8	495.771	2	2.47	989.5215	5.9	16 11 12 12 17 20 18 41	KCQLEEKL	HCD
3	805	20130504_EXQ3_MiBa_SA_Fib-1.raw	KCQELEKL	8	15	8	495.771	2	2.47	989.5215	5.9	16 11 12 17 13 18 11 29	KCQELEKL	HCD
3	805	20130504_EXQ3_MiBa_SA_Fib-1.raw	KCQEELKL	8	15	8	495.771	2	2.47	989.5215	5.9	16 11 12 17 17 13 11 29	KCQEELKL	HCD
3	805	20130504_EXQ3_MiBa_SA_Fib-1.raw	KCEEQLKL	8	15	8	495.771	2	2.47	989.5215	5.9	16 11 19 17 11 13 11 28	KCEEQLKL	HCD
3	805	20130504_EXQ3_MiBa_SA_Fib-1.raw	KCEQELKL	8	15	8	495.771	2	2.47	989.5215	5.9	15 11 18 11 17 13 10 28	KCEQELKL	HCD
3	812	20130504_EXQ3_MiBa_SA_Fib-1.raw	HHHQQPHQY	9	50	9	404.5203	3	2.49	1210.5381	0.9	50 22 23 26 27 74 74 77 84	HHHQQPHQY	HCD
3	812	20130504_EXQ3_MiBa_SA_Fib-1.raw	HHHQAGPHQY	10	46	10	404.5203	3	2.49	1210.5381	0.9	50 21 22 23 18 23 76 73 76 83	HHHQAGPHQY	HCD
3	812	20130504_EXQ3_MiBa_SA_Fib-1.raw	HHHQGAPHQY	10	46	10	404.5203	3	2.49	1210.5381	0.9	50 22 22 21 14 26 76 72 76 83	HHHQGAPHQY	HCD
3	812	20130504_EXQ3_MiBa_SA_Fib-1.raw	HHHQQPHGAY	10	39	10	404.5203	3	2.49	1210.5381	0.9	45 18 19 22 24 72 72 20 22 75	HHHQQPHGAY	HCD
3	812	20130504_EXQ3_MiBa_SA_Fib-1.raw	HHHQQPHAGY	10	38	10	404.5203	3	2.49	1210.5381	0.9	45 18 19 22 24 72 71 22 18 74	HHHQQPHAGY	HCD
3	815	20130504_EXQ3_MiBa_SA_Fib-1.raw	KPQTEPGHK	9	23	9	341.1871	3	2.5	1020.5352	4.1	21 12 17 18 24 14 17 11 82	KPQTEPGHK	HCD
3	815	20130504_EXQ3_MiBa_SA_Fib-1.raw	KQPTEPGHK	9	23	9	341.1871	3	2.5	1020.5352	4.1	21 15 13 17 24 14 17 11 82	KQPTEPGHK	HCD
3	815	20130504_EXQ3_MiBa_SA_Fib-1.raw	KPQTEPHGK	9	23	9	341.1871	3	2.5	1020.5352	4.1	21 12 16 17 24 14 10 17 81	KPQTEPHGK	HCD
3	815	20130504_EXQ3_MiBa_SA_Fib-1.raw	KPQTPEGHK	9	23	9	341.1871	3	2.5	1020.5352	4.1	21 12 17 17 13 26 16 9 80	KPQTPEGHK	HCD
3	815	20130504_EXQ3_MiBa_SA_Fib-1.raw	KAGPTEPGHK	10	20	10	341.1871	3	2.5	1020.5352	4.1	18 13 11 11 15 23 13 14 10 80	KAGPTEPGHK	HCD
3	818	20130504_EXQ3_MiBa_SA_Fib-1.raw	KTYGTCHQNK	10	24	10	393.8589	3	2.51	1178.5503	3.9	24 21 24 19 16 14 7 14 19 86	KTYGTCHQNK	HCD
3	818	20130504_EXQ3_MiBa_SA_Fib-1.raw	KTYGTHCQNK	10	24	10	393.8589	3	2.51	1178.5503	3.9	24 21 24 19 16 7 15 14 18 85	KTYGTHCQNK	HCD
3	818	20130504_EXQ3_MiBa_SA_Fib-1.raw	KTYGTHCAGNK	11	21	11	393.8589	3	2.51	1178.5503	3.9	22 20 23 18 17 7 13 12 9 15 83	KTYGTHCAGNK	HCD
3	818	20130504_EXQ3_MiBa_SA_Fib-1.raw	KTYGTCHAGNK	11	21	11	393.8589	3	2.51	1178.5503	3.9	22 20 22 17 17 13 7 12 9 15 83	KTYGTCHAGNK	HCD
3	818	20130504_EXQ3_MiBa_SA_Fib-1.raw	KTYGTCHGANK	11	21	11	393.8589	3	2.51	1178.5503	3.9	22 20 22 17 17 13 7 10 11 15 83	KTYGTCHGANK	HCD
3	819	20130504_EXQ3_MiBa_SA_Fib-1.raw	ENEPPKAR	8	12	8	470.7476	2	2.52	939.4774	3.5	17 11 18 8 8 10 9 21	ENEPPKAR	HCD
3	819	20130504_EXQ3_MiBa_SA_Fib-1.raw	EENPPKAR	8	12	8	470.7476	2	2.52	939.4774	3.5	17 17 11 8 8 10 9 21	EENPPKAR	HCD
3	819	20130504_EXQ3_MiBa_SA_Fib-1.raw	DQEPPKAR	8	12	8	470.7476	2	2.52	939.4774	3.5	17 11 18 8 8 10 9 21	DQEPPKAR	HCD
3	819	20130504_EXQ3_MiBa_SA_Fib-1.raw	DEQPPKAR	8	12	8	470.7476	2	2.52	939.4774	3.5	17 17 12 8 8 10 9 21	DEQPPKAR	HCD
3	819	20130504_EXQ3_MiBa_SA_Fib-1.raw	EDQPPKAR	8	12	8	470.7476	2	2.52	939.4774	3.5	17 16 12 8 8 10 9 21	EDQPPKAR	HCD
3	820	20130504_EXQ3_MiBa_SA_Fib-1.raw	KLREGASQR	9	73	9	348.8687	3	2.52	1043.5835	0.6	41 45 53 96 90 89 80 79 90	KLREGASQR	HCD
3	820	20130504_EXQ3_MiBa_SA_Fib-1.raw	LRKEGASQR	9	70	9	348.8687	3	2.52	1043.5835	0.6	34 32 48 95 90 89 81 79 90	LRKEGASQR	HCD
3	820	20130504_EXQ3_MiBa_SA_Fib-1.raw	RLKEGASQR	9	66	9	348.8687	3	2.52	1043.5835	0.6	38 34 46 95 85 82 70 68 84	RLKEGASQR	HCD
3	820	20130504_EXQ3_MiBa_SA_Fib-1.raw	KLREGASGAR	10	57	10	348.8687	3	2.52	1043.5835	0.6	35 39 46 95 88 85 69 17 22 83	KLREGASGAR	HCD
3	820	20130504_EXQ3_MiBa_SA_Fib-1.raw	KLREGANTR	9	55	9	348.8687	3	2.52	1043.5835	0.6	33 37 44 95 86 81 24 21 81	KLREGANTR	HCD
3	823	20130504_EXQ3_MiBa_SA_Fib-1.raw	KHKGAAKY	8	25	8	451.7632	2	2.53	901.5134	-1.7	63 10 25 23 23 17 13 32	KHKGAAKY	HCD
3	823	20130504_EXQ3_MiBa_SA_Fib-1.raw	KHKGAFKS	8	25	8	451.7632	2	2.53	901.5134	-1.7	63 10 25 22 20 16 13 32	KHKGAFKS	HCD
3	823	20130504_EXQ3_MiBa_SA_Fib-1.raw	KHKGAAYK	8	24	8	451.7632	2	2.53	901.5134	-1.7	63 10 25 21 19 15 13 31	KHKGAAYK	HCD
3	823	20130504_EXQ3_MiBa_SA_Fib-1.raw	KHKGAPPPA	9	23	9	451.7632	2	2.53	901.5134	-1.7	64 11 26 23 22 14 12 11 32	KHKGAPPPA	HCD
3	823	20130504_EXQ3_MiBa_SA_Fib-1.raw	KHKGAPPAP	9	23	9	451.7632	2	2.53	901.5134	-1.7	64 11 26 23 22 14 13 14 26	KHKGAPPAP	HCD
3	824	20130504_EXQ3_MiBa_SA_Fib-1.raw	KATRATVGK	9	29	9	466.2839	2	2.53	930.561	-8.4	77 23 24 20 19 18 20 20 49	KATRATVGK	HCD
3	824	20130504_EXQ3_MiBa_SA_Fib-1.raw	KARTTVAGK	9	29	9	466.2839	2	2.53	930.561	-8.4	76 22 21 21 18 18 20 19 47	KARTTVAGK	HCD
3	824	20130504_EXQ3_MiBa_SA_Fib-1.raw	KRATATVGK	9	28	9	466.2839	2	2.53	930.561	-8.4	76 20 22 20 18 17 19 19 47	KRATATVGK	HCD
3	824	20130504_EXQ3_MiBa_SA_Fib-1.raw	KARTTAVGK	9	27	9	466.2839	2	2.53	930.561	-8.4	75 21 20 20 17 16 18 18 45	KARTTAVGK	HCD
3	824	20130504_EXQ3_MiBa_SA_Fib-1.raw	KARTATVGK	9	27	9	466.2839	2	2.53	930.561	-8.4	75 21 19 19 17 16 18 18 45	KARTATVGK	HCD
3	825	20130504_EXQ3_MiBa_SA_Fib-1.raw	KGKNSYVELK	10	28	10	389.2202	3	2.53	1164.6501	-9.6	23 17 19 17 17 29 20 27 25 87	KGKNSYVELK	HCD
3	825	20130504_EXQ3_MiBa_SA_Fib-1.raw	KGKSNYVELK	10	27	10	389.2202	3	2.53	1164.6501	-9.6	23 18 20 17 16 28 19 26 25 87	KGKSNYVELK	HCD
3	825	20130504_EXQ3_MiBa_SA_Fib-1.raw	KGKNSYVLEK	10	26	10	389.2202	3	2.53	1164.6501	-9.6	23 17 19 17 16 29 18 16 27 85	KGKNSYVLEK	HCD
3	825	20130504_EXQ3_MiBa_SA_Fib-1.raw	KGKGGSYVELK	11	25	11	389.2202	3	2.53	1164.6501	-9.6	22 18 21 13 11 15 28 19 25 24 87	KGKGGSYVELK	HCD
3	825	20130504_EXQ3_MiBa_SA_Fib-1.raw	KGKGSGYVELK	11	25	11	389.2202	3	2.53	1164.6501	-9.6	21 18 21 13 14 12 28 19 25 24 87	KGKGSGYVELK	HCD
3	827	20130504_EXQ3_MiBa_SA_Fib-1.raw	NGVVTLLMK	9	49	9	325.5291	3	2.54	973.563	2.3	75 77 42 40 33 33 32 19 90	NGVVTLLMK	HCD
3	827	20130504_EXQ3_MiBa_SA_Fib-1.raw	NGVVTLMLK	9	49	9	325.5291	3	2.54	973.563	2.3	75 76 42 40 32 32 17 36 90	NGVVTLMLK	HCD
3	827	20130504_EXQ3_MiBa_SA_Fib-1.raw	NGVVTMLLK	9	47	9	325.5291	3	2.54	973.563	2.3	75 76 41 39 30 15 28 33 89	NGVVTMLLK	HCD
3	827	20130504_EXQ3_MiBa_SA_Fib-1.raw	NGVVLTLMK	9	46	9	325.5291	3	2.54	973.563	2.3	76 77 41 35 29 25 29 18 90	NGVVLTLMK	HCD
3	827	20130504_EXQ3_MiBa_SA_Fib-1.raw	GGGVVTLLMK	10	31	10	325.5291	3	2.54	973.563	2.3	12 19 70 29 25 21 21 18 11 83	GGGVVTLLMK	HCD
3	834	20130504_EXQ3_MiBa_SA_Fib-1.raw	SLTHVVATK	9	25	9	319.1887	3	2.56	954.5498	-5.9	16 18 18 9 17 22 23 22 81	SLTHVVATK	HCD
3	834	20130504_EXQ3_MiBa_SA_Fib-1.raw	TVTVHVATK	9	24	9	319.1887	3	2.56	954.5498	-5.9	16 16 19 17 9 22 23 22 81	TVTVHVATK	HCD
3	834	20130504_EXQ3_MiBa_SA_Fib-1.raw	LSTHVVATK	9	24	9	319.1887	3	2.56	954.5498	-5.9	18 15 18 9 17 22 23 22 81	LSTHVVATK	HCD
3	834	20130504_EXQ3_MiBa_SA_Fib-1.raw	TVTHVVATK	9	24	9	319.1887	3	2.56	954.5498	-5.9	16 15 18 9 17 22 23 22 81	TVTHVVATK	HCD
3	834	20130504_EXQ3_MiBa_SA_Fib-1.raw	VTTHVVATK	9	24	9	319.1887	3	2.56	954.5498	-5.9	15 15 18 9 17 22 23 22 81	VTTHVVATK	HCD
3	844	20130504_EXQ3_MiBa_SA_Fib-1.raw	KWSVVRGAK	9	57	9	344.208	3	2.59	1029.6084	-6.1	51 25 40 66 94 49 31 75 92	KWSVVRGAK	HCD
3	844	20130504_EXQ3_MiBa_SA_Fib-1.raw	RGTSVVRGAK	10	50	10	344.208	3	2.59	1029.6042	-2.1	20 17 25 45 68 94 45 26 73 91	RGTSVVRGAK	HCD
3	844	20130504_EXQ3_MiBa_SA_Fib-1.raw	RTGSVVRGAK	10	49	10	344.208	3	2.59	1029.6042	-2.1	19 19 20 43 67 94 45 26 73 91	RTGSVVRGAK	HCD
3	844	20130504_EXQ3_MiBa_SA_Fib-1.raw	TRGSVVRGAK	10	49	10	344.208	3	2.59	1029.6042	-2.1	18 16 20 43 67 93 45 25 73 91	TRGSVVRGAK	HCD
3	844	20130504_EXQ3_MiBa_SA_Fib-1.raw	KWSVVRAGK	9	47	9	344.208	3	2.59	1029.6084	-6.1	46 22 35 60 92 37 24 21 89	KWSVVRAGK	HCD
3	845	20130504_EXQ3_MiBa_SA_Fib-1.raw	VHHGTQLHK	9	24	9	352.8615	3	2.6	1055.5625	0	24 14 20 17 16 17 22 12 83	VHHGTQLHK	HCD
3	845	20130504_EXQ3_MiBa_SA_Fib-1.raw	HVHGTQLHK	9	23	9	352.8615	3	2.6	1055.5625	0	12 23 18 15 14 15 20 11 81	HVHGTQLHK	HCD
3	845	20130504_EXQ3_MiBa_SA_Fib-1.raw	HVHASQLHK	9	23	9	352.8615	3	2.6	1055.5625	0	12 23 17 17 13 14 19 11 81	HVHASQLHK	HCD
3	845	20130504_EXQ3_MiBa_SA_Fib-1.raw	HVHSAQLHK	9	22	9	352.8615	3	2.6	1055.5625	0	12 23 17 16 12 13 18 11 81	HVHSAQLHK	HCD
3	845	20130504_EXQ3_MiBa_SA_Fib-1.raw	HVHGTGALHK	10	22	10	352.8615	3	2.6	1055.5625	0	12 22 18 17 15 11 13 18 13 82	HVHGTGALHK	HCD
3	847	20130504_EXQ3_MiBa_SA_Fib-1.raw	TQFRLFMSV	9	33	9	376.8698	3	2.6	1127.5798	7	16 14 15 15 18 18 19 91 95	TQFRLFMSV	HCD
3	847	20130504_EXQ3_MiBa_SA_Fib-1.raw	TQFRFLMSV	9	32	9	376.8698	3	2.6	1127.5798	7	16 14 15 14 14 20 18 90 94	TQFRFLMSV	HCD
3	847	20130504_EXQ3_MiBa_SA_Fib-1.raw	TQFFLRMSV	9	30	9	376.8698	3	2.6	1127.5798	7	16 9 8 8 11 14 18 93 96	TQFFLRMSV	HCD
3	847	20130504_EXQ3_MiBa_SA_Fib-1.raw	TQFFRLMSV	9	30	9	376.8698	3	2.6	1127.5798	7	15 9 9 10 12 17 16 90 95	TQFFRLMSV	HCD
3	854	20130504_EXQ3_MiBa_SA_Fib-1.raw	DVKKGLVTK	9	47	9	329.8786	3	2.62	986.6124	1.6	89 86 44 30 19 25 23 26 89	DVKKGLVTK	HCD
3	854	20130504_EXQ3_MiBa_SA_Fib-1.raw	DVKGKLVTK	9	47	9	329.8786	3	2.62	986.6124	1.6	89 86 44 26 23 26 23 26 89	DVKGKLVTK	HCD
3	854	20130504_EXQ3_MiBa_SA_Fib-1.raw	DVGKKLVTK	9	46	9	329.8786	3	2.62	986.6124	1.6	90 85 33 29 23 24 22 24 88	DVGKKLVTK	HCD
3	854	20130504_EXQ3_MiBa_SA_Fib-1.raw	DVGKKVLTK	9	45	9	329.8786	3	2.62	986.6124	1.6	90 85 33 29 22 20 23 23 88	DVGKKVLTK	HCD
3	854	20130504_EXQ3_MiBa_SA_Fib-1.raw	DVGKKTLVK	9	45	9	329.8786	3	2.62	986.6124	1.6	90 84 33 29 22 20 22 22 88	DVGKKTLVK	HCD
3	857	20130504_EXQ3_MiBa_SA_Fib-1.raw	KLDQKVRK	8	22	8	507.8275	2	2.64	1013.6345	5.9	26 21 22 12 12 12 13 64	KLDQKVRK	HCD
3	857	20130504_EXQ3_MiBa_SA_Fib-1.raw	KLDQKRVK	8	21	8	507.8275	2	2.64	1013.6345	5.9	24 21 21 12 11 10 12 62	KLDQKRVK	HCD
3	857	20130504_EXQ3_MiBa_SA_Fib-1.raw	KLDKQRVK	8	21	8	507.8275	2	2.64	1013.6345	5.9	24 20 21 11 11 10 12 62	KLDKQRVK	HCD
3	857	20130504_EXQ3_MiBa_SA_Fib-1.raw	KLDQRKVK	8	20	8	507.8275	2	2.64	1013.6345	5.9	23 19 20 11 10 11 11 60	KLDQRKVK	HCD
3	857	20130504_EXQ3_MiBa_SA_Fib-1.raw	KLDKRQVK	8	20	8	507.8275	2	2.64	1013.6345	5.9	22 19 20 11 9 10 11 60	KLDKRQVK	HCD
3	858	20130504_EXQ3_MiBa_SA_Fib-1.raw	KACFWLSV	8	18	8	477.248	2	2.64	952.4841	-2.8	21 15 16 14 14 18 15 35	KACFWLSV	HCD
3	858	20130504_EXQ3_MiBa_SA_Fib-1.raw	KACFLWSV	8	18	8	477.248	2	2.64	952.4841	-2.8	21 15 16 14 16 15 15 35	KACFLWSV	HCD
3	858	20130504_EXQ3_MiBa_SA_Fib-1.raw	KACLFWSV	8	17	8	477.248	2	2.64	952.4841	-2.8	20 13 14 15 14 15 14 32	KACLFWSV	HCD
3	858	20130504_EXQ3_MiBa_SA_Fib-1.raw	KACFWLVS	8	16	8	477.248	2	2.64	952.4841	-2.8	19 13 14 13 13 15 12 29	KACFWLVS	HCD
3	858	20130504_EXQ3_MiBa_SA_Fib-1.raw	KACFLWVS	8	16	8	477.248	2	2.64	952.4841	-2.8	19 13 14 13 14 14 12 29	KACFLWVS	HCD
3	860	20130504_EXQ3_MiBa_SA_Fib-1.raw	KHHTTVVGPTK	11	32	11	402.2339	3	2.64	1203.6724	6.1	83 13 16 28 29 27 28 19 13 18 80	KHHTTVVGPTK	HCD
3	860	20130504_EXQ3_MiBa_SA_Fib-1.raw	KHHTTVVGTPK	11	32	11	402.2339	3	2.64	1203.6724	6.1	83 13 16 28 29 27 27 18 16 15 80	KHHTTVVGTPK	HCD
3	860	20130504_EXQ3_MiBa_SA_Fib-1.raw	KHHTTVVPTGK	11	29	11	402.2339	3	2.64	1203.6724	6.1	84 13 16 28 29 25 21 11 11 11 75	KHHTTVVPTGK	HCD
3	860	20130504_EXQ3_MiBa_SA_Fib-1.raw	KHHTTVVPGTK	11	29	11	402.2339	3	2.64	1203.6724	6.1	84 13 16 28 29 24 21 11 9 13 75	KHHTTVVPGTK	HCD
3	860	20130504_EXQ3_MiBa_SA_Fib-1.raw	KHHTTVVTGPK	11	29	11	402.2339	3	2.64	1203.6724	6.1	83 13 16 28 28 24 20 14 9 10 75	KHHTTVVTGPK	HCD
3	863	20130504_EXQ3_MiBa_SA_Fib-1.raw	KLKGKPTMCK	10	81	10	378.5558	3	2.65	1132.646	-0.4	96 98 97 95 96 92 48 23 79 91	KLKGKPTMCK	HCD
3	863	20130504_EXQ3_MiBa_SA_Fib-1.raw	KLKGKPMTCK	10	76	10	378.5558	3	2.65	1132.646	-0.4	96 98 97 95 96 88 19 22 68 87	KLKGKPMTCK	HCD
3	863	20130504_EXQ3_MiBa_SA_Fib-1.raw	KLKGKPTCMK	10	70	10	378.5558	3	2.65	1132.646	-0.4	96 97 97 94 95 88 28 16 11 83	KLKGKPTCMK	HCD
3	864	20130504_EXQ3_MiBa_SA_Fib-1.raw	KDGPEAAQPGHQ	12	10	12	412.1977	3	2.66	1233.5737	-1.9	12 16 10 9 17 9 9 9 6 7 4 21	KDGPEAAQPGHQ	HCD
3	864	20130504_EXQ3_MiBa_SA_Fib-1.raw	KDGPEAAQPQHG	12	10	12	412.1977	3	2.66	1233.5737	-1.9	12 16 10 9 16 9 9 9 6 8 4 17	KDGPEAAQPQHG	HCD
3	864	20130504_EXQ3_MiBa_SA_Fib-1.raw	KDGPEAAQPQGH	12	10	12	412.1977	3	2.66	1233.5737	-1.9	12 16 10 9 16 9 9 9 6 8 7 11	KDGPEAAQPQGH	HCD
3	864	20130504_EXQ3_MiBa_SA_Fib-1.raw	KDGPEAAQPGQH	12	10	12	412.1977	3	2.66	1233.5737	-1.9	12 16 10 9 16 9 9 9 6 7 8 11	KDGPEAAQPGQH	HCD
3	864	20130504_EXQ3_MiBa_SA_Fib-1.raw	KDGPEAAPQQGH	12	9	12	412.1977	3	2.66	1233.5737	-1.9	12 16 10 9 17 10 10 7 7 4 3 5	KDGPEAAPQQGH	HCD
3	867	20130504_EXQ3_MiBa_SA_Fib-1.raw	KQCLYKTFHE	10	15	10	432.8855	3	2.67	1295.6333	1.1	18 11 12 14 11 11 13 16 7 41	KQCLYKTFHE	HCD
3	867	20130504_EXQ3_MiBa_SA_Fib-1.raw	KQCLKYTFHE	10	15	10	432.8855	3	2.67	1295.6333	1.1	18 11 12 13 11 11 13 16 7 41	KQCLKYTFHE	HCD
3	867	20130504_EXQ3_MiBa_SA_Fib-1.raw	KQCLKTYFHE	10	15	10	432.8855	3	2.67	1295.6333	1.1	18 11 12 13 11 12 13 16 7 41	KQCLKTYFHE	HCD
3	867	20130504_EXQ3_MiBa_SA_Fib-1.raw	KQCLTYKFHE	10	15	10	432.8855	3	2.67	1295.6333	1.1	18 11 11 12 10 11 13 16 7 42	KQCLTYKFHE	HCD
3	867	20130504_EXQ3_MiBa_SA_Fib-1.raw	KQCLTKYFHE	10	14	10	432.8855	3	2.67	1295.6333	1.1	18 11 11 12 10 11 13 16 7 41	KQCLTKYFHE	HCD
3	873	20130504_EXQ3_MiBa_SA_Fib-1.raw	ATDKWGLRK	9	79	9	358.8722	3	2.69	1073.5981	-3.1	98 97 97 91 43 37 83 79 93	ATDKWGLRK	HCD
3	873	20130504_EXQ3_MiBa_SA_Fib-1.raw	ATDKGWLRK	9	77	9	358.8722	3	2.69	1073.5981	-3.1	98 97 97 89 29 34 80 77 92	ATDKGWLRK	HCD
3	873	20130504_EXQ3_MiBa_SA_Fib-1.raw	ATDKWAVRK	9	64	9	358.8722	3	2.69	1073.5981	-3.1	97 96 96 88 24 18 19 58 86	ATDKWAVRK	HCD
3	873	20130504_EXQ3_MiBa_SA_Fib-1.raw	ATDKWLGRK	9	64	9	358.8722	3	2.69	1073.5981	-3.1	97 96 96 88 25 20 16 58 85	ATDKWLGRK	HCD
3	873	20130504_EXQ3_MiBa_SA_Fib-1.raw	ATDKWGRLK	9	63	9	358.8722	3	2.69	1073.5981	-3.1	97 95 95 88 35 26 22 28 86	ATDKWGRLK	HCD
3	874	20130504_EXQ3_MiBa_SA_Fib-1.raw	KDNLAESV	8	20	8	438.2275	2	2.69	874.4396	0.9	20 19 14 17 18 27 16 33	KDNLAESV	HCD
3	874	20130504_EXQ3_MiBa_SA_Fib-1.raw	KDLNAESV	8	19	8	438.2275	2	2.69	874.4396	0.9	19 19 16 14 16 25 15 32	KDLNAESV	HCD
3	874	20130504_EXQ3_MiBa_SA_Fib-1.raw	KDLNEASV	8	18	8	438.2275	2	2.69	874.4396	0.9	18 17 14 13 23 15 14 30	KDLNEASV	HCD
3	874	20130504_EXQ3_MiBa_SA_Fib-1.raw	KDLNAEVS	8	17	8	438.2275	2	2.69	874.4396	0.9	18 17 14 12 15 23 13 30	KDLNAEVS	HCD
3	874	20130504_EXQ3_MiBa_SA_Fib-1.raw	KDLNEAVS	8	16	8	438.2275	2	2.69	874.4396	0.9	16 16 13 12 21 14 12 28	KDLNEAVS	HCD
3	877	20130504_EXQ3_MiBa_SA_Fib-1.raw	KAEQTPKSV	9	21	9	494.2786	2	2.7	986.5396	3.1	17 11 19 12 11 11 59 18 34	KAEQTPKSV	HCD
3	877	20130504_EXQ3_MiBa_SA_Fib-1.raw	KAEPQTKVS	9	20	9	494.2786	2	2.7	986.5396	3.1	17 11 19 9 11 13 58 17 33	KAEPQTKVS	HCD
3	877	20130504_EXQ3_MiBa_SA_Fib-1.raw	KAEQPTKSV	9	20	9	494.2786	2	2.7	986.5396	3.1	16 11 18 12 9 13 58 17 34	KAEQPTKSV	HCD
3	877	20130504_EXQ3_MiBa_SA_Fib-1.raw	KAEPQTKSV	9	20	9	494.2786	2	2.7	986.5396	3.1	16 11 19 9 11 13 58 17 33	KAEPQTKSV	HCD
3	877	20130504_EXQ3_MiBa_SA_Fib-1.raw	KAEPTQKSV	9	19	9	494.2786	2	2.7	986.5396	3.1	16 11 19 9 10 13 56 14 28	KAEPTQKSV	HCD
3	880	20130504_EXQ3_MiBa_SA_Fib-1.raw	KLKGKPLCK	9	86	9	338.8879	3	2.71	1013.6419	0.1	93 96 96 60 60 86 92 94 97	KLKGKPLCK	HCD
3	880	20130504_EXQ3_MiBa_SA_Fib-1.raw	KLKKGPLCK	9	82	9	338.8879	3	2.71	1013.6419	0.1	93 97 96 51 39 84 92 94 97	KLKKGPLCK	HCD
3	880	20130504_EXQ3_MiBa_SA_Fib-1.raw	KLGKKPLCK	9	71	9	338.8879	3	2.71	1013.6419	0.1	96 89 28 26 39 83 90 93 97	KLGKKPLCK	HCD
3	880	20130504_EXQ3_MiBa_SA_Fib-1.raw	KLKGKLPCK	9	64	9	338.8879	3	2.71	1013.6419	0.1	90 95 95 46 38 28 20 81 92	KLKGKLPCK	HCD
3	880	20130504_EXQ3_MiBa_SA_Fib-1.raw	KLKGKPCLK	9	56	9	338.8879	3	2.71	1013.6419	0.1	90 95 95 49 38 45 9 11 80	KLKGKPCLK	HCD
3	883	20130504_EXQ3_MiBa_SA_Fib-1.raw	KDCNSPLGVSK	11	34	11	383.1958	3	2.72	1146.5703	-4.1	57 20 14 14 21 61 63 11 11 41 68	KDCNSPLGVSK	HCD
3	883	20130504_EXQ3_MiBa_SA_Fib-1.raw	KDNCSPLGVSK	11	34	11	383.1958	3	2.72	1146.5703	-4.1	55 20 13 14 22 61 63 11 11 41 68	KDNCSPLGVSK	HCD
3	883	20130504_EXQ3_MiBa_SA_Fib-1.raw	KDCNSPLVGSK	11	34	11	383.1958	3	2.72	1146.5703	-4.1	57 20 14 14 20 57 62 13 9 41 68	KDCNSPLVGSK	HCD
3	883	20130504_EXQ3_MiBa_SA_Fib-1.raw	KDCNSPLAATK	11	29	11	383.1958	3	2.72	1146.5703	-4.1	54 18 12 13 19 59 61 11 8 9 63	KDCNSPLAATK	HCD
3	883	20130504_EXQ3_MiBa_SA_Fib-1.raw	KDCNSPLATAK	11	28	11	383.1958	3	2.72	1146.5703	-4.1	53 17 12 12 19 58 59 10 7 8 60	KDCNSPLATAK	HCD
3	884	20130504_EXQ3_MiBa_SA_Fib-1.raw	YCFEAEVLL	9	15	9	543.7583	2	2.72	1085.5103	-7.6	12 11 12 21 12 18 11 11 28	YCFEAEVLL	HCD
3	884	20130504_EXQ3_MiBa_SA_Fib-1.raw	YCFEAELLV	9	15	9	543.7583	2	2.72	1085.5103	-7.6	12 11 12 21 13 18 13 11 25	YCFEAELLV	HCD
3	884	20130504_EXQ3_MiBa_SA_Fib-1.raw	YCFEAELVL	9	15	9	543.7583	2	2.72	1085.5103	-7.6	12 11 12 21 12 18 13 10 28	YCFEAELVL	HCD
3	884	20130504_EXQ3_MiBa_SA_Fib-1.raw	YCFEADLLL	9	14	9	543.7583	2	2.72	1085.5103	-7.6	12 11 12 19 12 17 12 11 27	YCFEADLLL	HCD
3	884	20130504_EXQ3_MiBa_SA_Fib-1.raw	YCEFADLLL	9	13	9	543.7583	2	2.72	1085.5103	-7.6	11 10 17 12 11 16 12 10 26	YCEFADLLL	HCD
3	895	20130504_EXQ3_MiBa_SA_Fib-1.raw	KSEVAHRCNK	10	33	10	391.2046	3	2.76	1170.5928	-0.8	72 47 27 20 20 11 19 16 18 79	KSEVAHRCNK	HCD
3	895	20130504_EXQ3_MiBa_SA_Fib-1.raw	KDTVAHRCNK	10	33	10	391.2046	3	2.76	1170.5928	-0.8	76 28 22 24 24 13 22 19 20 82	KDTVAHRCNK	HCD
3	895	20130504_EXQ3_MiBa_SA_Fib-1.raw	KDTVAHRNCK	10	32	10	391.2046	3	2.76	1170.5928	-0.8	76 28 22 24 24 13 22 19 21 82	KDTVAHRNCK	HCD
3	895	20130504_EXQ3_MiBa_SA_Fib-1.raw	KESVAHRCNK	10	32	10	391.2046	3	2.76	1170.5928	-0.8	74 27 21 22 22 13 22 18 20 81	KESVAHRCNK	HCD
3	895	20130504_EXQ3_MiBa_SA_Fib-1.raw	KTDVAHRCNK	10	31	10	391.2046	3	2.76	1170.5928	-0.8	75 18 29 22 22 12 21 18 19 81	KTDVAHRCNK	HCD
3	896	20130504_EXQ3_MiBa_SA_Fib-1.raw	HTHMVKRPCC	10	12	10	606.2773	2	2.76	1210.5522	-10	6 10 5 6 12 12 9 8 17 36	HTHMVKRPCC	HCD
3	896	20130504_EXQ3_MiBa_SA_Fib-1.raw	HTHMVRKPCC	10	12	10	606.2773	2	2.76	1210.5522	-10	6 10 6 7 13 11 11 8 15 33	HTHMVRKPCC	HCD
3	896	20130504_EXQ3_MiBa_SA_Fib-1.raw	HTHMVKPRCC	10	12	10	606.2773	2	2.76	1210.5522	-10	5 10 5 6 12 12 8 10 17 35	HTHMVKPRCC	HCD
3	896	20130504_EXQ3_MiBa_SA_Fib-1.raw	HTHMVPKRCC	10	11	10	606.2773	2	2.76	1210.5522	-10	5 9 5 6 11 9 10 9 15 33	HTHMVPKRCC	HCD
3	896	20130504_EXQ3_MiBa_SA_Fib-1.raw	HTHMVPRKCC	10	11	10	606.2773	2	2.76	1210.5522	-10	5 9 5 6 11 8 8 10 15 33	HTHMVPRKCC	HCD
3	899	20130504_EXQ3_MiBa_SA_Fib-1.raw	KSFAGKFHK	9	35	9	350.5368	3	2.77	1048.5818	6.5	85 24 23 23 22 23 22 13 86	KSFAGKFHK	HCD
3	899	20130504_EXQ3_MiBa_SA_Fib-1.raw	KSAFGKFHK	9	35	9	350.5368	3	2.77	1048.5818	6.5	85 23 22 23 21 23 21 13 86	KSAFGKFHK	HCD
3	899	20130504_EXQ3_MiBa_SA_Fib-1.raw	KSAFGPTTLK	10	34	10	350.5368	3	2.77	1048.5916	-2.8	85 21 22 24 23 16 19 18 33 87	KSAFGPTTLK	HCD
3	899	20130504_EXQ3_MiBa_SA_Fib-1.raw	KSAFGTTPLK	10	33	10	350.5368	3	2.77	1048.5916	-2.8	85 21 21 21 18 19 18 14 31 86	KSAFGTTPLK	HCD
3	899	20130504_EXQ3_MiBa_SA_Fib-1.raw	KSAFGFKHK	9	32	9	350.5368	3	2.77	1048.5818	6.5	85 23 22 21 18 16 16 10 83	KSAFGFKHK	HCD
3	900	20130504_EXQ3_MiBa_SA_Fib-1.raw	KHSYKTQPK	9	22	9	372.8798	3	2.77	1115.6086	7.9	19 8 18 16 14 15 16 13 83	KHSYKTQPK	HCD
3	900	20130504_EXQ3_MiBa_SA_Fib-1.raw	KHSTYKQPK	9	22	9	372.8798	3	2.77	1115.6086	7.9	19 9 19 16 14 15 15 13 83	KHSTYKQPK	HCD
3	900	20130504_EXQ3_MiBa_SA_Fib-1.raw	KHSTKYQPK	9	22	9	372.8798	3	2.77	1115.6086	7.9	19 8 18 16 14 15 15 13 83	KHSTKYQPK	HCD
3	900	20130504_EXQ3_MiBa_SA_Fib-1.raw	KHSKYTQPK	9	22	9	372.8798	3	2.77	1115.6086	7.9	19 8 18 16 14 15 16 13 83	KHSKYTQPK	HCD
3	900	20130504_EXQ3_MiBa_SA_Fib-1.raw	KHSKTYQPK	9	22	9	372.8798	3	2.77	1115.6086	7.9	19 8 18 16 14 15 15 13 83	KHSKTYQPK	HCD
3	905	20130504_EXQ3_MiBa_SA_Fib-1.raw	KDAHFVTSGSV	11	19	11	574.2898	2	2.79	1146.5669	-1.6	67 22 14 7 13 14 14 13 9 12 28	KDAHFVTSGSV	HCD
3	905	20130504_EXQ3_MiBa_SA_Fib-1.raw	KDAHFVTGSSV	11	19	11	574.2898	2	2.79	1146.5669	-1.6	67 22 14 6 13 13 13 11 11 11 27	KDAHFVTGSSV	HCD
3	905	20130504_EXQ3_MiBa_SA_Fib-1.raw	KDAFHVTGSSV	11	18	11	574.2898	2	2.79	1146.5669	-1.6	67 21 14 13 7 13 13 11 11 12 27	KDAFHVTGSSV	HCD
3	905	20130504_EXQ3_MiBa_SA_Fib-1.raw	KDAHFVTGSVS	11	18	11	574.2898	2	2.79	1146.5669	-1.6	67 21 14 6 13 13 13 10 11 11 27	KDAHFVTGSVS	HCD
3	905	20130504_EXQ3_MiBa_SA_Fib-1.raw	KDAFVHTGSSV	11	17	11	574.2898	2	2.79	1146.5669	-1.6	64 19 12 11 12 6 12 10 10 10 25	KDAFVHTGSSV	HCD
3	906	20130504_EXQ3_MiBa_SA_Fib-1.raw	GLAPTPVYK	9	31	9	315.8538	3	2.79	944.5331	6.8	14 19 22 19 21 20 37 42 84	GLAPTPVYK	HCD
3	906	20130504_EXQ3_MiBa_SA_Fib-1.raw	AVAPTPVYK	9	28	9	315.8538	3	2.79	944.5331	6.8	15 15 20 16 19 18 34 39 83	AVAPTPVYK	HCD
3	906	20130504_EXQ3_MiBa_SA_Fib-1.raw	LGAPTPVYK	9	28	9	315.8538	3	2.79	944.5331	6.8	26 12 18 15 17 17 32 37 81	LGAPTPVYK	HCD
3	906	20130504_EXQ3_MiBa_SA_Fib-1.raw	AVATPPVYK	9	27	9	315.8538	3	2.79	944.5331	6.8	13 13 17 18 13 17 33 37 81	AVATPPVYK	HCD
3	906	20130504_EXQ3_MiBa_SA_Fib-1.raw	VAAPTPVYK	9	26	9	315.8538	3	2.79	944.5331	6.8	13 13 17 14 16 16 31 35 80	VAAPTPVYK	HCD
3	908	20130504_EXQ3_MiBa_SA_Fib-1.raw	KEHKLPPVV	9	12	9	523.821	2	2.79	1045.6284	-1	16 16 6 12 15 9 8 9 22	KEHKLPPVV	HCD
3	908	20130504_EXQ3_MiBa_SA_Fib-1.raw	KEHKLPVPV	9	12	9	523.821	2	2.79	1045.6284	-1	16 16 6 12 14 9 11 7 22	KEHKLPVPV	HCD
3	908	20130504_EXQ3_MiBa_SA_Fib-1.raw	KEHKLVPPV	9	12	9	523.821	2	2.79	1045.6284	-1	16 16 6 12 14 11 8 7 22	KEHKLVPPV	HCD
3	908	20130504_EXQ3_MiBa_SA_Fib-1.raw	KEHKLVPVP	9	12	9	523.821	2	2.79	1045.6284	-1	16 16 6 12 14 11 8 9 18	KEHKLVPVP	HCD
3	908	20130504_EXQ3_MiBa_SA_Fib-1.raw	KEHKLPVVP	9	12	9	523.821	2	2.79	1045.6284	-1	16 16 6 12 14 9 10 9 18	KEHKLPVVP	HCD
3	911	20130504_EXQ3_MiBa_SA_Fib-1.raw	KLRAKPVSNK	10	27	10	380.9122	3	2.8	1139.7139	0.8	19 19 18 25 32 30 19 12 16 84	KLRAKPVSNK	HCD
3	911	20130504_EXQ3_MiBa_SA_Fib-1.raw	KLRAKPVNSK	10	26	10	380.9122	3	2.8	1139.7139	0.8	19 19 18 25 30 25 18 12 17 84	KLRAKPVNSK	HCD
3	911	20130504_EXQ3_MiBa_SA_Fib-1.raw	KLRAKPVGGSK	11	26	11	380.9122	3	2.8	1139.7139	0.8	18 17 17 23 33 32 24 13 11 20 85	KLRAKPVGGSK	HCD
3	911	20130504_EXQ3_MiBa_SA_Fib-1.raw	KRLAKPVNSK	10	26	10	380.9122	3	2.8	1139.7139	0.8	19 15 21 25 31 25 17 12 16 84	KRLAKPVNSK	HCD
3	911	20130504_EXQ3_MiBa_SA_Fib-1.raw	KLRAKPVGSGK	11	26	11	380.9122	3	2.8	1139.7139	0.8	18 17 17 23 33 31 22 13 13 16 85	KLRAKPVGSGK	HCD
3	915	20130504_EXQ3_MiBa_SA_Fib-1.raw	KSAEKALGK	9	98	9	311.1903	3	2.81	930.5498	-0.7	98 97 97 97 96 99 99 99 99	KSAEKALGK	HCD
3	915	20130504_EXQ3_MiBa_SA_Fib-1.raw	KGTEKALGK	9	80	9	311.1903	3	2.81	930.5498	-0.7	93 21 35 92 93 98 99 99 99	KGTEKALGK	HCD
3	915	20130504_EXQ3_MiBa_SA_Fib-1.raw	KASEKALGK	9	80	9	311.1903	3	2.81	930.5498	-0.7	92 22 30 91 94 98 99 99 99	KASEKALGK	HCD
3	915	20130504_EXQ3_MiBa_SA_Fib-1.raw	KTGEKALGK	9	79	9	311.1903	3	2.81	930.5498	-0.7	91 20 23 91 94 98 99 99 99	KTGEKALGK	HCD
3	915	20130504_EXQ3_MiBa_SA_Fib-1.raw	KSAEAKLGK	9	76	9	311.1903	3	2.81	930.5498	-0.7	98 94 91 78 18 22 92 96 98	KSAEAKLGK	HCD
3	916	20130504_EXQ3_MiBa_SA_Fib-1.raw	KALPRRAHN	9	11	9	531.819	2	2.82	1061.6206	2.6	15 11 13 9 10 11 11 4 22	KALPRRAHN	HCD
3	916	20130504_EXQ3_MiBa_SA_Fib-1.raw	KALPRRHAN	9	11	9	531.819	2	2.82	1061.6206	2.6	15 11 13 9 10 11 5 9 22	KALPRRHAN	HCD
3	916	20130504_EXQ3_MiBa_SA_Fib-1.raw	KALPRRGHQ	9	11	9	531.819	2	2.82	1061.6206	2.6	15 11 13 9 10 11 9 4 22	KALPRRGHQ	HCD
3	916	20130504_EXQ3_MiBa_SA_Fib-1.raw	KALPRRANH	9	11	9	531.819	2	2.82	1061.6206	2.6	15 11 13 9 10 11 11 9 12	KALPRRANH	HCD
3	916	20130504_EXQ3_MiBa_SA_Fib-1.raw	KALPRRGQH	9	11	9	531.819	2	2.82	1061.6206	2.6	15 11 13 9 10 11 9 9 12	KALPRRGQH	HCD
3	921	20130504_EXQ3_MiBa_SA_Fib-1.raw	KELPSSLNGMPK	12	19	12	434.2315	3	2.83	1299.6855	-9.8	51 18 14 10 13 11 14 12 9 6 10 71	KELPSSLNGMPK	HCD
3	921	20130504_EXQ3_MiBa_SA_Fib-1.raw	KELPSSLNGPMK	12	19	12	434.2315	3	2.83	1299.6855	-9.8	51 18 14 10 13 11 14 12 9 8 7 71	KELPSSLNGPMK	HCD
3	921	20130504_EXQ3_MiBa_SA_Fib-1.raw	KELPSSLNPGMK	12	19	12	434.2315	3	2.83	1299.6855	-9.8	51 18 14 10 13 11 13 12 8 8 7 71	KELPSSLNPGMK	HCD
3	921	20130504_EXQ3_MiBa_SA_Fib-1.raw	KELPSSLNMPGK	12	19	12	434.2315	3	2.83	1299.6855	-9.8	51 18 14 10 13 11 13 12 5 8 10 71	KELPSSLNMPGK	HCD
3	921	20130504_EXQ3_MiBa_SA_Fib-1.raw	KELPSSLNMGPK	12	19	12	434.2315	3	2.83	1299.6855	-9.8	51 18 14 10 13 11 13 12 6 8 9 71	KELPSSLNMGPK	HCD
3	923	20130504_EXQ3_MiBa_SA_Fib-1.raw	HHHQQPHQY	9	54	9	404.5202	3	2.84	1210.5381	0.5	85 35 28 29 31 47 62 82 95	HHHQQPHQY	HCD
3	923	20130504_EXQ3_MiBa_SA_Fib-1.raw	HHHQAGPHQY	10	50	10	404.5202	3	2.84	1210.5381	0.5	85 34 28 26 20 25 51 63 82 95	HHHQAGPHQY	HCD
3	923	20130504_EXQ3_MiBa_SA_Fib-1.raw	HHHAGQPHQY	10	49	10	404.5202	3	2.84	1210.5381	0.5	87 43 28 23 15 25 45 57 81 95	HHHAGQPHQY	HCD
3	923	20130504_EXQ3_MiBa_SA_Fib-1.raw	HHHQQPHAGY	10	43	10	404.5202	3	2.84	1210.5381	0.5	83 29 24 26 28 45 57 26 23 91	HHHQQPHAGY	HCD
3	923	20130504_EXQ3_MiBa_SA_Fib-1.raw	HHHQQPHGAY	10	42	10	404.5202	3	2.84	1210.5381	0.5	83 29 24 26 27 42 54 21 27 91	HHHQQPHGAY	HCD
3	934	20130504_EXQ3_MiBa_SA_Fib-1.raw	KPQPAAKY	8	13	8	451.7627	2	2.87	901.5021	9.7	16 9 13 11 17 12 9 23	KPQPAAKY	HCD
3	934	20130504_EXQ3_MiBa_SA_Fib-1.raw	KPPQAAKY	8	13	8	451.7627	2	2.87	901.5021	9.7	15 9 10 13 16 11 9 23	KPPQAAKY	HCD
3	934	20130504_EXQ3_MiBa_SA_Fib-1.raw	KPQPAFKS	8	13	8	451.7627	2	2.87	901.5021	9.7	16 9 13 10 13 11 9 23	KPQPAFKS	HCD
3	934	20130504_EXQ3_MiBa_SA_Fib-1.raw	KPQPAAYK	8	12	8	451.7627	2	2.87	901.5021	9.7	16 9 13 10 12 11 9 23	KPQPAAYK	HCD
3	934	20130504_EXQ3_MiBa_SA_Fib-1.raw	KPQPAFSK	8	12	8	451.7627	2	2.87	901.5021	9.7	16 9 13 10 12 11 9 23	KPQPAFSK	HCD
3	944	20130504_EXQ3_MiBa_SA_Fib-1.raw	KAQARRGY	8	14	8	475.2694	2	2.91	948.5253	-1.1	17 11 12 11 11 15 12 31	KAQARRGY	HCD
3	944	20130504_EXQ3_MiBa_SA_Fib-1.raw	KAAQRRGY	8	14	8	475.2694	2	2.91	948.5253	-1.1	16 11 12 11 10 11 12 31	KAAQRRGY	HCD
3	944	20130504_EXQ3_MiBa_SA_Fib-1.raw	KAARQRGY	8	14	8	475.2694	2	2.91	948.5253	-1.1	17 13 13 10 11 11 10 29	KAARQRGY	HCD
3	944	20130504_EXQ3_MiBa_SA_Fib-1.raw	KAAQRRYG	8	14	8	475.2694	2	2.91	948.5253	-1.1	16 11 12 11 10 11 14 27	KAAQRRYG	HCD
3	944	20130504_EXQ3_MiBa_SA_Fib-1.raw	KAARRQGY	8	13	8	475.2694	2	2.91	948.5253	-1.1	16 13 13 9 9 11 10 27	KAARRQGY	HCD
3	949	20130504_EXQ3_MiBa_SA_Fib-1.raw	KHHLPVKAT	9	21	9	515.8066	2	2.92	1029.6084	-9.5	75 7 8 18 13 16 15 12 29	KHHLPVKAT	HCD
3	949	20130504_EXQ3_MiBa_SA_Fib-1.raw	KHHLPVKTA	9	21	9	515.8066	2	2.92	1029.6084	-9.5	75 7 7 18 13 16 15 12 29	KHHLPVKTA	HCD
3	949	20130504_EXQ3_MiBa_SA_Fib-1.raw	KHHLPVAKT	9	21	9	515.8066	2	2.92	1029.6084	-9.5	74 7 7 18 12 16 15 12 29	KHHLPVAKT	HCD
3	949	20130504_EXQ3_MiBa_SA_Fib-1.raw	KHHLPVATK	9	20	9	515.8066	2	2.92	1029.6084	-9.5	74 7 7 17 12 15 14 12 28	KHHLPVATK	HCD
3	949	20130504_EXQ3_MiBa_SA_Fib-1.raw	KHHLPVTAK	9	20	9	515.8066	2	2.92	1029.6084	-9.5	74 7 7 17 12 15 14 12 28	KHHLPVTAK	HCD
3	951	20130504_EXQ3_MiBa_SA_Fib-1.raw	KWSVVRGAK	9	65	9	344.2084	3	2.93	1029.6084	-5	87 36 44 58 91 53 40 86 98	KWSVVRGAK	HCD
3	951	20130504_EXQ3_MiBa_SA_Fib-1.raw	KWSVVRQK	8	56	8	344.2084	3	2.93	1029.6084	-5	86 33 42 47 78 30 36 96	KWSVVRQK	HCD
3	951	20130504_EXQ3_MiBa_SA_Fib-1.raw	KWSVVRAGK	9	54	9	344.2084	3	2.93	1029.6084	-5	85 32 40 51 85 38 31 36 96	KWSVVRAGK	HCD
3	951	20130504_EXQ3_MiBa_SA_Fib-1.raw	KGLCVVRGAK	10	54	10	344.2084	3	2.93	1029.6117	-8.2	88 17 23 24 42 87 47 34 85 98	KGLCVVRGAK	HCD
3	951	20130504_EXQ3_MiBa_SA_Fib-1.raw	KGCLVVRGAK	10	52	10	344.2084	3	2.93	1029.6117	-8.2	88 14 17 23 40 88 45 32 84 97	KGCLVVRGAK	HCD
3	952	20130504_EXQ3_MiBa_SA_Fib-1.raw	KLFVVPTCMK	10	33	10	389.2187	3	2.94	1164.6399	-4.9	30 31 36 35 30 57 15 12 9 82	KLFVVPTCMK	HCD
3	952	20130504_EXQ3_MiBa_SA_Fib-1.raw	KLFVVPCTMK	10	33	10	389.2187	3	2.94	1164.6399	-4.9	30 31 36 35 29 56 15 12 9 82	KLFVVPCTMK	HCD
3	952	20130504_EXQ3_MiBa_SA_Fib-1.raw	KLFVVPMTCK	10	33	10	389.2187	3	2.94	1164.6399	-4.9	30 31 36 34 29 56 9 12 16 82	KLFVVPMTCK	HCD
3	955	20130504_EXQ3_MiBa_SA_Fib-1.raw	HVHTGQLHK	9	26	9	352.8616	3	2.95	1055.5625	0.4	16 28 19 20 13 18 28 15 86	HVHTGQLHK	HCD
3	955	20130504_EXQ3_MiBa_SA_Fib-1.raw	HVHGTQLHK	9	26	9	352.8616	3	2.95	1055.5625	0.4	16 28 19 17 15 18 28 15 86	HVHGTQLHK	HCD
3	955	20130504_EXQ3_MiBa_SA_Fib-1.raw	HVHATNLHK	9	26	9	352.8616	3	2.95	1055.5625	0.4	16 28 18 17 13 15 26 15 86	HVHATNLHK	HCD
3	955	20130504_EXQ3_MiBa_SA_Fib-1.raw	HVHGTGALHK	10	25	10	352.8616	3	2.95	1055.5625	0.4	15 27 19 18 15 12 17 26 19 89	HVHGTGALHK	HCD
3	955	20130504_EXQ3_MiBa_SA_Fib-1.raw	HVHTGGALHK	10	25	10	352.8616	3	2.95	1055.5625	0.4	15 27 19 20 12 12 17 26 19 89	HVHTGGALHK	HCD
3	958	20130504_EXQ3_MiBa_SA_Fib-1.raw	KNPPQVTTH	9	20	9	341.1873	3	2.95	1020.5352	4.8	24 18 14 12 13 13 14 15 62	KNPPQVTTH	HCD
3	958	20130504_EXQ3_MiBa_SA_Fib-1.raw	KNPPQSTLH	9	20	9	341.1873	3	2.95	1020.5352	4.8	24 18 13 12 13 13 13 16 61	KNPPQSTLH	HCD
3	958	20130504_EXQ3_MiBa_SA_Fib-1.raw	KNPPQLTSH	9	20	9	341.1873	3	2.95	1020.5352	4.8	24 18 13 12 13 15 13 14 61	KNPPQLTSH	HCD
3	958	20130504_EXQ3_MiBa_SA_Fib-1.raw	KNPQPVTTH	9	20	9	341.1873	3	2.95	1020.5352	4.8	23 15 12 15 11 14 14 15 62	KNPQPVTTH	HCD
3	958	20130504_EXQ3_MiBa_SA_Fib-1.raw	KNQPPVTTH	9	18	9	341.1873	3	2.95	1020.5352	4.8	21 14 15 11 10 13 13 14 61	KNQPPVTTH	HCD
3	961	20130504_EXQ3_MiBa_SA_Fib-1.raw	KLDFFAHK	8	31	8	503.2828	2	2.96	1004.5443	6.7	32 30 38 25 21 18 9 82	KLDFFAHK	HCD
3	961	20130504_EXQ3_MiBa_SA_Fib-1.raw	KLDFHAFK	8	31	8	503.2828	2	2.96	1004.5443	6.7	32 30 39 25 11 18 18 82	KLDFHAFK	HCD
3	961	20130504_EXQ3_MiBa_SA_Fib-1.raw	KLDFAFHK	8	31	8	503.2828	2	2.96	1004.5443	6.7	31 30 38 24 21 18 9 82	KLDFAFHK	HCD
3	961	20130504_EXQ3_MiBa_SA_Fib-1.raw	KLDFFHAK	8	31	8	503.2828	2	2.96	1004.5443	6.7	31 30 38 24 21 9 18 82	KLDFFHAK	HCD
3	961	20130504_EXQ3_MiBa_SA_Fib-1.raw	KLDFAHFK	8	31	8	503.2828	2	2.96	1004.5443	6.7	31 29 38 24 21 9 18 82	KLDFAHFK	HCD
3	962	20130504_EXQ3_MiBa_SA_Fib-1.raw	DVKAKVSLK	9	60	9	329.8778	3	2.97	986.6124	-0.8	91 88 85 33 25 26 31 75 88	DVKAKVSLK	HCD
3	962	20130504_EXQ3_MiBa_SA_Fib-1.raw	DVKAKSVLK	9	59	9	329.8778	3	2.97	986.6124	-0.8	91 88 85 33 25 25 29 74 88	DVKAKSVLK	HCD
3	962	20130504_EXQ3_MiBa_SA_Fib-1.raw	DVKKAVSLK	9	59	9	329.8778	3	2.97	986.6124	-0.8	91 88 85 34 25 24 28 74 88	DVKKAVSLK	HCD
3	962	20130504_EXQ3_MiBa_SA_Fib-1.raw	DVKGKLSLK	9	59	9	329.8778	3	2.97	986.6124	-0.8	91 89 87 29 24 26 28 74 88	DVKGKLSLK	HCD
3	962	20130504_EXQ3_MiBa_SA_Fib-1.raw	DVKGLKSLK	9	59	9	329.8778	3	2.97	986.6124	-0.8	91 88 83 26 26 23 28 77 90	DVKGLKSLK	HCD
3	963	20130504_EXQ3_MiBa_SA_Fib-1.raw	KGAAACGCCCK	11	35	11	338.805	3	2.97	1013.3915	1.6	29 22 25 21 17 15 12 18 41 92 94	KGAAACGCCCK	HCD
3	963	20130504_EXQ3_MiBa_SA_Fib-1.raw	KGAAACCGCCK	11	34	11	338.805	3	2.97	1013.3915	1.6	29 22 25 22 19 16 16 19 34 88 92	KGAAACCGCCK	HCD
3	963	20130504_EXQ3_MiBa_SA_Fib-1.raw	KGAAACCCGCK	11	33	11	338.805	3	2.97	1013.3915	1.6	29 22 25 22 20 18 15 16 23 87 92	KGAAACCCGCK	HCD
3	963	20130504_EXQ3_MiBa_SA_Fib-1.raw	KGAACACCGCK	11	31	11	338.805	3	2.97	1013.3915	1.6	29 21 22 18 15 13 14 16 23 87 92	KGAACACCGCK	HCD
3	963	20130504_EXQ3_MiBa_SA_Fib-1.raw	KGAACCACGCK	11	30	11	338.805	3	2.97	1013.3915	1.6	29 21 22 19 16 13 12 13 17 86 92	KGAACCACGCK	HCD
3	966	20130504_EXQ3_MiBa_SA_Fib-1.raw	KLFKTKLH	8	16	8	507.8283	2	2.98	1013.6385	3.5	22 19 16 12 12 13 15 21	KLFKTKLH	HCD
3	966	20130504_EXQ3_MiBa_SA_Fib-1.raw	KLFKKTLH	8	16	8	507.8283	2	2.98	1013.6385	3.5	22 20 17 13 12 13 15 21	KLFKKTLH	HCD
3	966	20130504_EXQ3_MiBa_SA_Fib-1.raw	KLFKLTKH	8	16	8	507.8283	2	2.98	1013.6385	3.5	22 19 16 12 13 12 13 21	KLFKLTKH	HCD
3	966	20130504_EXQ3_MiBa_SA_Fib-1.raw	KLFKKLTH	8	16	8	507.8283	2	2.98	1013.6385	3.5	22 19 16 12 12 14 13 21	KLFKKLTH	HCD
3	966	20130504_EXQ3_MiBa_SA_Fib-1.raw	KLFKLKTH	8	16	8	507.8283	2	2.98	1013.6385	3.5	22 19 16 12 13 12 13 21	KLFKLKTH	HCD
3	970	20130504_EXQ3_MiBa_SA_Fib-1.raw	KLKGKPTMCK	10	73	10	378.5559	3	2.99	1132.646	-0.1	95 98 97 85 87 88 31 12 57 82	KLKGKPTMCK	HCD
3	970	20130504_EXQ3_MiBa_SA_Fib-1.raw	KLKGKPMTCK	10	73	10	378.5559	3	2.99	1132.646	-0.1	95 98 97 85 88 89 20 22 57 82	KLKGKPMTCK	HCD
3	970	20130504_EXQ3_MiBa_SA_Fib-1.raw	KLKGKPMTKC	10	70	10	378.5559	3	2.99	1132.646	-0.1	95 98 97 85 88 88 17 16 43 74	KLKGKPMTKC	HCD
3	973	20130504_EXQ3_MiBa_SA_Fib-1.raw	VGVVTNSK	8	40	8	402.2337	2	3	802.4548	-2.5	27 23 38 36 66 22 24 90	VGVVTNSK	HCD
3	973	20130504_EXQ3_MiBa_SA_Fib-1.raw	GVVVTSNK	8	38	8	402.2337	2	3	802.4548	-2.5	20 24 36 37 64 19 21 88	GVVVTSNK	HCD
3	973	20130504_EXQ3_MiBa_SA_Fib-1.raw	GVVVTNSK	8	38	8	402.2337	2	3	802.4548	-2.5	20 25 35 34 63 19 21 88	GVVVTNSK	HCD
3	973	20130504_EXQ3_MiBa_SA_Fib-1.raw	GVVVTGSGK	9	35	9	402.2337	2	3	802.4548	-2.5	19 23 33 37 67 16 18 18 87	GVVVTGSGK	HCD
3	973	20130504_EXQ3_MiBa_SA_Fib-1.raw	GVVVTGGSK	9	34	9	402.2337	2	3	802.4548	-2.5	19 23 33 36 65 15 14 22 87	GVVVTGGSK	HCD
3	974	20130504_EXQ3_MiBa_SA_Fib-1.raw	KTRTKHVK	8	28	8	333.2136	3	3	996.6192	-0.2	24 20 20 18 20 12 28 89	KTRTKHVK	HCD
3	974	20130504_EXQ3_MiBa_SA_Fib-1.raw	KTRKTHVK	8	28	8	333.2136	3	3	996.6192	-0.2	24 20 20 18 19 11 25 88	KTRKTHVK	HCD
3	974	20130504_EXQ3_MiBa_SA_Fib-1.raw	KTRKTVHK	8	26	8	333.2136	3	3	996.6192	-0.2	24 20 20 18 19 19 11 86	KTRKTVHK	HCD
3	974	20130504_EXQ3_MiBa_SA_Fib-1.raw	KRTKTHVK	8	26	8	333.2136	3	3	996.6192	-0.2	21 15 18 17 19 11 25 88	KRTKTHVK	HCD
3	974	20130504_EXQ3_MiBa_SA_Fib-1.raw	KTRHKTVK	8	23	8	333.2136	3	3	996.6192	-0.2	24 19 18 7 13 13 16 81	KTRHKTVK	HCD
3	979	20130504_EXQ3_MiBa_SA_Fib-1.raw	CFTARRSV	8	14	8	470.2463	2	3.02	938.4756	2.6	13 11 12 11 12 15 15 31	CFTARRSV	HCD
3	979	20130504_EXQ3_MiBa_SA_Fib-1.raw	CATFRRSV	8	14	8	470.2463	2	3.02	938.4756	2.6	13 11 12 11 11 14 15 31	CATFRRSV	HCD
3	979	20130504_EXQ3_MiBa_SA_Fib-1.raw	CFATRRSV	8	14	8	470.2463	2	3.02	938.4756	2.6	14 11 12 11 10 12 14 31	CFATRRSV	HCD
3	979	20130504_EXQ3_MiBa_SA_Fib-1.raw	CGVYRRSV	8	14	8	470.2463	2	3.02	938.4756	2.6	12 9 11 11 11 14 15 31	CGVYRRSV	HCD
3	979	20130504_EXQ3_MiBa_SA_Fib-1.raw	CAFTRRSV	8	14	8	470.2463	2	3.02	938.4756	2.6	14 11 12 11 10 12 14 31	CAFTRRSV	HCD
3	981	20130504_EXQ3_MiBa_SA_Fib-1.raw	ATDKWGLRK	9	78	9	358.872	3	3.02	1073.5981	-3.6	98 98 99 94 40 33 76 80 92	ATDKWGLRK	HCD
3	981	20130504_EXQ3_MiBa_SA_Fib-1.raw	ATDKGWLRK	9	78	9	358.872	3	3.02	1073.5981	-3.6	98 98 99 94 35 38 76 79 92	ATDKGWLRK	HCD
3	981	20130504_EXQ3_MiBa_SA_Fib-1.raw	ATDKEARRK	9	69	9	358.872	3	3.02	1073.594	0.3	98 98 99 94 36 19 21 71 90	ATDKEARRK	HCD
3	981	20130504_EXQ3_MiBa_SA_Fib-1.raw	ATDKERARK	9	69	9	358.872	3	3.02	1073.594	0.3	98 98 99 93 35 17 22 71 89	ATDKERARK	HCD
3	981	20130504_EXQ3_MiBa_SA_Fib-1.raw	ATDKGWRLK	9	63	9	358.872	3	3.02	1073.5981	-3.6	97 97 98 91 27 26 20 25 85	ATDKGWRLK	HCD
3	982	20130504_EXQ3_MiBa_SA_Fib-1.raw	QACEDPLRSK	10	60	10	382.8585	3	3.03	1145.5498	3.3	27 24 27 44 60 89 88 75 78 90	QACEDPLRSK	HCD
3	982	20130504_EXQ3_MiBa_SA_Fib-1.raw	QEACDPLRSK	10	60	10	382.8585	3	3.03	1145.5498	3.3	28 36 27 30 58 90 88 75 78 90	QEACDPLRSK	HCD
3	982	20130504_EXQ3_MiBa_SA_Fib-1.raw	QECADPLRSK	10	59	10	382.8585	3	3.03	1145.5498	3.3	28 36 27 30 57 90 88 75 78 90	QECADPLRSK	HCD
3	982	20130504_EXQ3_MiBa_SA_Fib-1.raw	QAECDPLRSK	10	59	10	382.8585	3	3.03	1145.5498	3.3	25 22 35 31 62 91 88 75 78 90	QAECDPLRSK	HCD
3	982	20130504_EXQ3_MiBa_SA_Fib-1.raw	QCAEDPLRSK	10	58	10	382.8585	3	3.03	1145.5498	3.3	25 21 23 39 56 89 88 76 78 90	QCAEDPLRSK	HCD
3	983	20130504_EXQ3_MiBa_SA_Fib-1.raw	TLSKYMVDK	9	27	9	362.1979	3	3.03	1083.5635	7.8	27 28 28 17 14 9 18 27 79	TLSKYMVDK	HCD
3	983	20130504_EXQ3_MiBa_SA_Fib-1.raw	TLSYKMVDK	9	27	9	362.1979	3	3.03	1083.5635	7.8	27 28 28 17 14 9 18 27 79	TLSYKMVDK	HCD
3	983	20130504_EXQ3_MiBa_SA_Fib-1.raw	TLSKMYVDK	9	27	9	362.1979	3	3.03	1083.5635	7.8	27 28 27 17 8 15 18 27 79	TLSKMYVDK	HCD
3	983	20130504_EXQ3_MiBa_SA_Fib-1.raw	TLSMKYVDK	9	27	9	362.1979	3	3.03	1083.5635	7.8	27 28 27 10 14 15 18 27 79	TLSMKYVDK	HCD
3	983	20130504_EXQ3_MiBa_SA_Fib-1.raw	TLSMYKVDK	9	26	9	362.1979	3	3.03	1083.5635	7.8	27 28 27 10 14 15 16 25 78	TLSMYKVDK	HCD
3	984	20130504_EXQ3_MiBa_SA_Fib-1.raw	MRVYGVHVR	9	21	9	558.8122	2	3.03	1115.6023	6.8	11 16 19 19 16 19 10 21 66	MRVYGVHVR	HCD
3	984	20130504_EXQ3_MiBa_SA_Fib-1.raw	MRVYGHVVR	9	21	9	558.8122	2	3.03	1115.6023	6.8	10 15 18 18 15 9 19 20 65	MRVYGHVVR	HCD
3	984	20130504_EXQ3_MiBa_SA_Fib-1.raw	MRVYHGVVR	9	20	9	558.8122	2	3.03	1115.6023	6.8	10 15 17 18 9 15 17 17 63	MRVYHGVVR	HCD
3	984	20130504_EXQ3_MiBa_SA_Fib-1.raw	MRVYHVGVR	9	19	9	558.8122	2	3.03	1115.6023	6.8	9 14 16 17 8 16 14 16 62	MRVYHVGVR	HCD
3	984	20130504_EXQ3_MiBa_SA_Fib-1.raw	MRVYHVVGR	9	15	9	558.8122	2	3.03	1115.6023	6.8	7 10 12 13 6 12 12 10 53	MRVYHVVGR	HCD
3	987	20130504_EXQ3_MiBa_SA_Fib-1.raw	KDGHPGHK	8	21	8	438.2278	2	3.04	874.4409	0	19 20 13 8 12 12 8 79	KDGHPGHK	HCD
3	987	20130504_EXQ3_MiBa_SA_Fib-1.raw	KDGHHGPK	8	20	8	438.2278	2	3.04	874.4409	0	19 19 12 8 8 12 12 78	KDGHHGPK	HCD
3	987	20130504_EXQ3_MiBa_SA_Fib-1.raw	KDGHGPHK	8	20	8	438.2278	2	3.04	874.4409	0	18 19 12 7 12 11 8 78	KDGHGPHK	HCD
3	987	20130504_EXQ3_MiBa_SA_Fib-1.raw	KDGHGHPK	8	20	8	438.2278	2	3.04	874.4409	0	18 19 12 7 12 7 12 78	KDGHGHPK	HCD
3	987	20130504_EXQ3_MiBa_SA_Fib-1.raw	KDGHHPGK	8	20	8	438.2278	2	3.04	874.4409	0	19 19 12 7 6 9 12 78	KDGHHPGK	HCD
3	988	20130504_EXQ3_MiBa_SA_Fib-1.raw	KQWCLPTL	8	15	8	494.7694	2	3.04	987.5212	3.2	18 14 16 15 14 9 9 27	KQWCLPTL	HCD
3	988	20130504_EXQ3_MiBa_SA_Fib-1.raw	KQWCLPLT	8	15	8	494.7694	2	3.04	987.5212	3.2	18 14 16 15 15 9 11 24	KQWCLPLT	HCD
3	988	20130504_EXQ3_MiBa_SA_Fib-1.raw	KQWCLLTP	8	15	8	494.7694	2	3.04	987.5212	3.2	19 14 16 15 15 13 10 19	KQWCLLTP	HCD
3	988	20130504_EXQ3_MiBa_SA_Fib-1.raw	KQWCLTLP	8	15	8	494.7694	2	3.04	987.5212	3.2	19 14 16 15 15 11 11 19	KQWCLTLP	HCD
3	988	20130504_EXQ3_MiBa_SA_Fib-1.raw	KQWCLLPT	8	14	8	494.7694	2	3.04	987.5212	3.2	18 13 15 14 14 12 7 23	KQWCLLPT	HCD
3	989	20130504_EXQ3_MiBa_SA_Fib-1.raw	LLKHGWWNSV	10	46	10	413.8944	3	3.05	1238.656	4.3	80 89 91 77 28 18 18 16 16 35	LLKHGWWNSV	HCD
3	989	20130504_EXQ3_MiBa_SA_Fib-1.raw	LLKHGWWNVS	10	46	10	413.8944	3	3.05	1238.656	4.3	80 89 91 76 28 18 18 16 16 35	LLKHGWWNVS	HCD
3	989	20130504_EXQ3_MiBa_SA_Fib-1.raw	LLKHWGWNSV	10	45	10	413.8944	3	3.05	1238.656	4.3	80 88 89 73 21 14 18 16 16 35	LLKHWGWNSV	HCD
3	989	20130504_EXQ3_MiBa_SA_Fib-1.raw	LLKHWWGNSV	10	44	10	413.8944	3	3.05	1238.656	4.3	80 88 89 71 20 16 14 16 17 36	LLKHWWGNSV	HCD
3	989	20130504_EXQ3_MiBa_SA_Fib-1.raw	LLKHGWWGGSV	11	41	11	413.8944	3	3.05	1238.656	4.3	79 88 90 75 28 16 16 13 11 14 32	LLKHGWWGGSV	HCD
3	993	20130504_EXQ3_MiBa_SA_Fib-1.raw	QHCLPKDSTE	10	12	10	579.262	2	3.06	1156.5183	-7.7	10 5 11 15 10 13 16 9 9 31	QHCLPKDSTE	HCD
3	993	20130504_EXQ3_MiBa_SA_Fib-1.raw	QHCLPKDSET	10	12	10	579.262	2	3.06	1156.5183	-7.7	10 5 11 15 10 13 16 9 14 21	QHCLPKDSET	HCD
3	993	20130504_EXQ3_MiBa_SA_Fib-1.raw	QHCPLKDSET	10	12	10	579.262	2	3.06	1156.5183	-7.7	10 5 11 10 15 13 16 9 14 21	QHCPLKDSET	HCD
3	993	20130504_EXQ3_MiBa_SA_Fib-1.raw	QHCLPKSDTE	10	12	10	579.262	2	3.06	1156.5183	-7.7	10 5 11 14 10 12 10 13 9 30	QHCLPKSDTE	HCD
3	993	20130504_EXQ3_MiBa_SA_Fib-1.raw	QHCLPKSDET	10	12	10	579.262	2	3.06	1156.5183	-7.7	10 5 11 14 10 12 10 13 14 21	QHCLPKSDET	HCD
3	994	20130504_EXQ3_MiBa_SA_Fib-1.raw	KLKGKPLCK	9	83	9	338.8875	3	3.06	1013.6419	-1.3	95 96 95 55 54 82 88 92 96	KLKGKPLCK	HCD
3	994	20130504_EXQ3_MiBa_SA_Fib-1.raw	KLKKGPLCK	9	82	9	338.8875	3	3.06	1013.6419	-1.3	95 97 95 53 41 83 89 92 96	KLKKGPLCK	HCD
3	994	20130504_EXQ3_MiBa_SA_Fib-1.raw	KLGKKPLCK	9	68	9	338.8875	3	3.06	1013.6419	-1.3	97 87 25 23 35 78 86 90 96	KLGKKPLCK	HCD
3	994	20130504_EXQ3_MiBa_SA_Fib-1.raw	KLKGKLPCK	9	62	9	338.8875	3	3.06	1013.6419	-1.3	92 94 93 44 35 23 16 75 90	KLKGKLPCK	HCD
3	994	20130504_EXQ3_MiBa_SA_Fib-1.raw	KLKGKPCLK	9	57	9	338.8875	3	3.06	1013.6419	-1.3	93 95 93 44 35 49 12 15 84	KLKGKPCLK	HCD
3	998	20130504_EXQ3_MiBa_SA_Fib-1.raw	KTVVYKTEL	9	28	9	360.881	3	3.08	1079.6226	-1.4	19 17 18 18 17 20 24 34 84	KTVVYKTEL	HCD
3	998	20130504_EXQ3_MiBa_SA_Fib-1.raw	KTYVVKTEL	9	27	9	360.881	3	3.08	1079.6226	-1.4	20 16 16 16 16 20 23 34 84	KTYVVKTEL	HCD
3	998	20130504_EXQ3_MiBa_SA_Fib-1.raw	KTVYVKTEL	9	26	9	360.881	3	3.08	1079.6226	-1.4	19 16 16 16 15 18 22 34 84	KTVYVKTEL	HCD
3	998	20130504_EXQ3_MiBa_SA_Fib-1.raw	KVTVYKTEL	9	26	9	360.881	3	3.08	1079.6226	-1.4	17 14 14 14 14 19 24 34 84	KVTVYKTEL	HCD
3	998	20130504_EXQ3_MiBa_SA_Fib-1.raw	KVVTYKTEL	9	25	9	360.881	3	3.08	1079.6226	-1.4	17 14 14 14 14 18 24 35 84	KVVTYKTEL	HCD
3	1007	20130504_EXQ3_MiBa_SA_Fib-1.raw	EVLTPPSVDK	10	24	10	362.2036	3	3.11	1083.5811	7.3	23 16 25 21 13 12 16 14 26 81	EVLTPPSVDK	HCD
3	1007	20130504_EXQ3_MiBa_SA_Fib-1.raw	DLLTPPSDVK	10	24	10	362.2036	3	3.11	1083.5811	7.3	22 18 25 21 13 12 16 21 18 81	DLLTPPSDVK	HCD
3	1007	20130504_EXQ3_MiBa_SA_Fib-1.raw	EVLTPPSDVK	10	24	10	362.2036	3	3.11	1083.5811	7.3	23 16 25 21 13 12 16 21 18 81	EVLTPPSDVK	HCD
3	1007	20130504_EXQ3_MiBa_SA_Fib-1.raw	EVLTSPPDVK	10	24	10	362.2036	3	3.11	1083.5811	7.3	23 16 24 18 14 11 13 22 19 81	EVLTSPPDVK	HCD
3	1007	20130504_EXQ3_MiBa_SA_Fib-1.raw	EVLTPSPDVK	10	24	10	362.2036	3	3.11	1083.5811	7.3	23 16 24 18 12 14 13 22 19 81	EVLTPSPDVK	HCD
3	1009	20130504_EXQ3_MiBa_SA_Fib-1.raw	GVFGLAAAGPTR	12	26	12	372.8773	3	3.11	1115.6086	1.3	22 24 23 17 23 23 25 22 13 14 26 91	GVFGLAAAGPTR	HCD
3	1009	20130504_EXQ3_MiBa_SA_Fib-1.raw	GVFGLAAAPGTR	12	25	12	372.8773	3	3.11	1115.6086	1.3	22 24 23 17 23 24 28 20 9 10 21 89	GVFGLAAAPGTR	HCD
3	1009	20130504_EXQ3_MiBa_SA_Fib-1.raw	GVFGLAAAGTPR	12	25	12	372.8773	3	3.11	1115.6086	1.3	22 24 23 17 23 23 25 21 11 12 15 88	GVFGLAAAGTPR	HCD
3	1009	20130504_EXQ3_MiBa_SA_Fib-1.raw	GVGFLAAAGPTR	12	24	12	372.8773	3	3.11	1115.6086	1.3	19 22 15 15 19 21 24 22 13 13 26 91	GVGFLAAAGPTR	HCD
3	1009	20130504_EXQ3_MiBa_SA_Fib-1.raw	VGFGLAAAGPTR	12	21	12	372.8773	3	3.11	1115.6086	1.3	19 14 17 12 17 16 18 16 9 9 19 87	VGFGLAAAGPTR	HCD
3	1010	20130504_EXQ3_MiBa_SA_Fib-1.raw	KSFAGPLTTK	10	22	10	350.5371	3	3.12	1048.5916	-2	34 15 19 20 13 9 12 10 17 77	KSFAGPLTTK	HCD
3	1010	20130504_EXQ3_MiBa_SA_Fib-1.raw	KSFAGTLPTK	10	21	10	350.5371	3	3.12	1048.5916	-2	34 15 18 17 11 12 14 9 13 67	KSFAGTLPTK	HCD
3	1010	20130504_EXQ3_MiBa_SA_Fib-1.raw	KSFAGTPLTK	10	19	10	350.5371	3	3.12	1048.5916	-2	34 15 19 17 11 10 7 8 9 60	KSFAGTPLTK	HCD
3	1010	20130504_EXQ3_MiBa_SA_Fib-1.raw	KSFAGLTPTK	10	19	10	350.5371	3	3.12	1048.5916	-2	34 15 18 17 10 10 9 6 9 62	KSFAGLTPTK	HCD
3	1010	20130504_EXQ3_MiBa_SA_Fib-1.raw	KSFAGTLTPK	10	19	10	350.5371	3	3.12	1048.5916	-2	34 15 18 17 11 11 11 8 6 59	KSFAGTLTPK	HCD
3	1011	20130504_EXQ3_MiBa_SA_Fib-1.raw	KDHFPLVS	8	14	8	471.7546	2	3.12	941.497	-2.6	17 17 6 11 8 14 13 29	KDHFPLVS	HCD
3	1011	20130504_EXQ3_MiBa_SA_Fib-1.raw	KDHFLPVS	8	14	8	471.7546	2	3.12	941.497	-2.6	17 16 6 11 12 9 13 29	KDHFLPVS	HCD
3	1011	20130504_EXQ3_MiBa_SA_Fib-1.raw	KDHKTQSV	8	13	8	471.7546	2	3.12	941.493	1.7	17 16 6 10 10 11 10 24	KDHKTQSV	HCD
3	1011	20130504_EXQ3_MiBa_SA_Fib-1.raw	KDHKQTVS	8	12	8	471.7546	2	3.12	941.493	1.7	17 16 6 10 10 11 10 24	KDHKQTVS	HCD
3	1011	20130504_EXQ3_MiBa_SA_Fib-1.raw	KDHKQTSV	8	12	8	471.7546	2	3.12	941.493	1.7	17 15 6 10 10 11 10 24	KDHKQTSV	HCD
3	1013	20130504_EXQ3_MiBa_SA_Fib-1.raw	KPHSFTTDKS	10	11	10	574.2903	2	3.12	1146.5669	-0.8	11 7 5 11 10 11 11 13 9 22	KPHSFTTDKS	HCD
3	1013	20130504_EXQ3_MiBa_SA_Fib-1.raw	KHSPFTTDKS	10	10	10	574.2903	2	3.12	1146.5669	-0.8	10 5 10 8 10 11 11 13 9 22	KHSPFTTDKS	HCD
3	1013	20130504_EXQ3_MiBa_SA_Fib-1.raw	KPSHFTTDKS	10	10	10	574.2903	2	3.12	1146.5669	-0.8	11 7 10 5 9 10 11 13 9 22	KPSHFTTDKS	HCD
3	1013	20130504_EXQ3_MiBa_SA_Fib-1.raw	KPHSTFTDKS	10	10	10	574.2903	2	3.12	1146.5669	-0.8	11 7 5 11 10 11 11 13 9 22	KPHSTFTDKS	HCD
3	1013	20130504_EXQ3_MiBa_SA_Fib-1.raw	KHPSFTTDKS	10	10	10	574.2903	2	3.12	1146.5669	-0.8	10 5 8 10 10 11 11 13 9 22	KHPSFTTDKS	HCD
3	1017	20130504_EXQ3_MiBa_SA_Fib-1.raw	ANDAVALNR	9	14	9	472.2483	2	3.14	942.4883	-6.6	13 13 20 14 13 13 14 11 25	ANDAVALNR	HCD
3	1017	20130504_EXQ3_MiBa_SA_Fib-1.raw	ANADVALNR	9	13	9	472.2483	2	3.14	942.4883	-6.6	12 11 12 19 12 12 13 10 23	ANADVALNR	HCD
3	1017	20130504_EXQ3_MiBa_SA_Fib-1.raw	ANDGLALNR	9	13	9	472.2483	2	3.14	942.4883	-6.6	12 11 18 10 13 12 13 10 22	ANDGLALNR	HCD
3	1017	20130504_EXQ3_MiBa_SA_Fib-1.raw	ANAVDALNR	9	12	9	472.2483	2	3.14	942.4883	-6.6	11 10 11 12 17 11 12 9 22	ANAVDALNR	HCD
3	1017	20130504_EXQ3_MiBa_SA_Fib-1.raw	ANDLGALNR	9	11	9	472.2483	2	3.14	942.4883	-6.6	10 10 16 12 8 10 11 8 19	ANDLGALNR	HCD
3	1018	20130504_EXQ3_MiBa_SA_Fib-1.raw	EDKHATPDPK	10	35	10	379.8572	3	3.14	1136.5461	3.1	29 28 66 13 26 33 23 31 23 86	EDKHATPDPK	HCD
3	1018	20130504_EXQ3_MiBa_SA_Fib-1.raw	EDKAHTPDPK	10	35	10	379.8572	3	3.14	1136.5461	3.1	29 29 67 23 13 33 23 31 23 86	EDKAHTPDPK	HCD
3	1018	20130504_EXQ3_MiBa_SA_Fib-1.raw	EDKHATPPDK	10	35	10	379.8572	3	3.14	1136.5461	3.1	29 28 66 13 26 35 24 16 32 84	EDKHATPPDK	HCD
3	1018	20130504_EXQ3_MiBa_SA_Fib-1.raw	EDKHATDPPK	10	32	10	379.8572	3	3.14	1136.5461	3.1	29 28 66 13 25 27 28 13 18 83	EDKHATDPPK	HCD
3	1018	20130504_EXQ3_MiBa_SA_Fib-1.raw	DEKHATPDPK	10	30	10	379.8572	3	3.14	1136.5461	3.1	22 23 59 10 21 27 18 25 18 82	DEKHATPDPK	HCD
3	1022	20130504_EXQ3_MiBa_SA_Fib-1.raw	KWKPNCGK	8	37	8	320.8431	3	3.15	959.5011	6.6	26 21 20 14 19 28 80 92	KWKPNCGK	HCD
3	1022	20130504_EXQ3_MiBa_SA_Fib-1.raw	KWPKNCGK	8	37	8	320.8431	3	3.15	959.5011	6.6	25 21 16 17 19 28 81 92	KWPKNCGK	HCD
3	1022	20130504_EXQ3_MiBa_SA_Fib-1.raw	KWNKPCGK	8	37	8	320.8431	3	3.15	959.5011	6.6	23 21 20 17 15 29 81 92	KWNKPCGK	HCD
3	1022	20130504_EXQ3_MiBa_SA_Fib-1.raw	KWPNKCGK	8	36	8	320.8431	3	3.15	959.5011	6.6	24 18 15 17 19 28 81 92	KWPNKCGK	HCD
3	1022	20130504_EXQ3_MiBa_SA_Fib-1.raw	KWNPKCGK	8	36	8	320.8431	3	3.15	959.5011	6.6	22 19 19 14 19 29 81 92	KWNPKCGK	HCD
3	1023	20130504_EXQ3_MiBa_SA_Fib-1.raw	TLAYLVADK	9	25	9	331.8578	3	3.15	992.5542	-2.5	26 23 18 15 16 15 14 22 78	TLAYLVADK	HCD
3	1023	20130504_EXQ3_MiBa_SA_Fib-1.raw	TLAYLVDAK	9	25	9	331.8578	3	3.15	992.5542	-2.5	26 23 18 15 16 15 21 15 78	TLAYLVDAK	HCD
3	1023	20130504_EXQ3_MiBa_SA_Fib-1.raw	TLAYLVGEK	9	25	9	331.8578	3	3.15	992.5542	-2.5	26 23 18 15 16 15 12 23 79	TLAYLVGEK	HCD
3	1023	20130504_EXQ3_MiBa_SA_Fib-1.raw	TLAYLVEGK	9	25	9	331.8578	3	3.15	992.5542	-2.5	26 23 18 15 16 15 22 13 79	TLAYLVEGK	HCD
3	1023	20130504_EXQ3_MiBa_SA_Fib-1.raw	TLAYVLADK	9	24	9	331.8578	3	3.15	992.5542	-2.5	26 22 15 13 13 17 14 22 78	TLAYVLADK	HCD
3	1025	20130504_EXQ3_MiBa_SA_Fib-1.raw	GLHHGSGLK	9	45	9	302.5034	3	3.16	904.4879	0.4	26 41 78 28 31 67 25 31 84	GLHHGSGLK	HCD
3	1025	20130504_EXQ3_MiBa_SA_Fib-1.raw	AVHHGSGLK	9	38	9	302.5034	3	3.16	904.4879	0.4	22 38 68 19 23 59 19 24 78	AVHHGSGLK	HCD
3	1025	20130504_EXQ3_MiBa_SA_Fib-1.raw	VAHHGSGLK	9	38	9	302.5034	3	3.16	904.4879	0.4	26 30 67 19 23 59 19 24 78	VAHHGSGLK	HCD
3	1025	20130504_EXQ3_MiBa_SA_Fib-1.raw	VAHGHSGLK	9	36	9	302.5034	3	3.16	904.4879	0.4	26 27 61 23 11 55 18 24 78	VAHGHSGLK	HCD
3	1025	20130504_EXQ3_MiBa_SA_Fib-1.raw	VAHHGSLGK	9	35	9	302.5034	3	3.16	904.4879	0.4	26 30 67 19 21 53 19 13 74	VAHHGSLGK	HCD
3	1028	20130504_EXQ3_MiBa_SA_Fib-1.raw	KSAEKALGK	9	97	9	311.1905	3	3.17	930.5498	-0.3	98 96 97 98 97 97 98 97 98	KSAEKALGK	HCD
3	1028	20130504_EXQ3_MiBa_SA_Fib-1.raw	KTGEKALGK	9	82	9	311.1905	3	3.17	930.5498	-0.3	94 34 37 97 96 96 97 96 98	KTGEKALGK	HCD
3	1028	20130504_EXQ3_MiBa_SA_Fib-1.raw	KGTEKALGK	9	80	9	311.1905	3	3.17	930.5498	-0.3	92 22 33 95 95 96 97 95 97	KGTEKALGK	HCD
3	1028	20130504_EXQ3_MiBa_SA_Fib-1.raw	KSAEKAGLK	9	80	9	311.1905	3	3.17	930.5498	-0.3	97 93 96 97 94 91 25 34 93	KSAEKAGLK	HCD
3	1028	20130504_EXQ3_MiBa_SA_Fib-1.raw	KSAEAKLGK	9	78	9	311.1905	3	3.17	930.5498	-0.3	97 91 93 92 27 29 89 91 97	KSAEAKLGK	HCD
3	1036	20130504_EXQ3_MiBa_SA_Fib-1.raw	KDNDCDHEPK	10	23	10	400.8329	3	3.19	1199.4875	-8.9	16 20 16 23 14 19 7 20 14 85	KDNDCDHEPK	HCD
3	1036	20130504_EXQ3_MiBa_SA_Fib-1.raw	KDNCDDHPEK	10	22	10	400.8329	3	3.19	1199.4875	-8.9	16 20 15 14 15 14 5 9 27 85	KDNCDDHPEK	HCD
3	1036	20130504_EXQ3_MiBa_SA_Fib-1.raw	KDNCDDHEPK	10	21	10	400.8329	3	3.19	1199.4875	-8.9	16 20 15 14 15 14 5 19 14 85	KDNCDDHEPK	HCD
3	1036	20130504_EXQ3_MiBa_SA_Fib-1.raw	KDNCDHDEPK	10	20	10	400.8329	3	3.19	1199.4875	-8.9	17 20 15 14 15 5 15 17 11 78	KDNCDHDEPK	HCD
3	1036	20130504_EXQ3_MiBa_SA_Fib-1.raw	KDNCHDDEPK	10	20	10	400.8329	3	3.19	1199.4875	-8.9	17 20 15 14 5 14 16 17 11 78	KDNCHDDEPK	HCD
3	1038	20130504_EXQ3_MiBa_SA_Fib-1.raw	KLSQKMSCSKKK	12	14	12	465.9284	3	3.2	1394.7737	-7.4	15 10 8 6 6 4 13 12 10 10 13 70	KLSQKMSCSKKK	HCD
3	1038	20130504_EXQ3_MiBa_SA_Fib-1.raw	KLSQKMSCKSKK	12	14	12	465.9284	3	3.2	1394.7737	-7.4	15 10 8 6 6 4 11 11 9 10 13 70	KLSQKMSCKSKK	HCD
3	1038	20130504_EXQ3_MiBa_SA_Fib-1.raw	KLSQKMSCKKSK	12	14	12	465.9284	3	3.2	1394.7737	-7.4	15 10 8 6 6 4 11 11 9 10 12 70	KLSQKMSCKKSK	HCD
3	1038	20130504_EXQ3_MiBa_SA_Fib-1.raw	KLSQKMSFNGKK	12	13	12	465.9284	3	3.2	1394.7703	-5	15 10 8 6 6 4 11 11 9 7 10 68	KLSQKMSFNGKK	HCD
3	1038	20130504_EXQ3_MiBa_SA_Fib-1.raw	KLSQKMSFGNKK	12	13	12	465.9284	3	3.2	1394.7703	-5	15 10 8 6 6 4 11 11 7 8 10 68	KLSQKMSFGNKK	HCD
3	1041	20130504_EXQ3_MiBa_SA_Fib-1.raw	KCVPLDVNADVK	12	15	12	434.2317	3	3.21	1299.6855	-9.4	15 11 14 12 11 11 7 9 8 12 10 69	KCVPLDVNADVK	HCD
3	1041	20130504_EXQ3_MiBa_SA_Fib-1.raw	KMAPLDVNADVK	12	15	12	434.2317	3	3.21	1299.6855	-9.4	15 6 14 12 11 11 8 9 9 12 10 70	KMAPLDVNADVK	HCD
3	1041	20130504_EXQ3_MiBa_SA_Fib-1.raw	KAMPLVDNADVK	12	15	12	434.2317	3	3.21	1299.6855	-9.4	15 11 8 12 10 7 12 9 8 12 10 69	KAMPLVDNADVK	HCD
3	1041	20130504_EXQ3_MiBa_SA_Fib-1.raw	KAMPLDVNAVDK	12	15	12	434.2317	3	3.21	1299.6855	-9.4	15 11 8 12 10 10 8 9 8 8 15 69	KAMPLDVNAVDK	HCD
3	1041	20130504_EXQ3_MiBa_SA_Fib-1.raw	KAMPLDVNADVK	12	15	12	434.2317	3	3.21	1299.6855	-9.4	15 11 8 12 10 10 8 9 8 12 10 69	KAMPLDVNADVK	HCD
3	1043	20130504_EXQ3_MiBa_SA_Fib-1.raw	LRAQGHTAGK	10	74	10	346.8648	3	3.21	1037.573	-0.5	38 36 46 51 92 94 98 97 98 99	LRAQGHTAGK	HCD
3	1043	20130504_EXQ3_MiBa_SA_Fib-1.raw	RLAQGHTAGK	10	74	10	346.8648	3	3.21	1037.573	-0.5	35 42 45 47 90 93 98 97 98 99	RLAQGHTAGK	HCD
3	1043	20130504_EXQ3_MiBa_SA_Fib-1.raw	RLAAGGHTAGK	11	71	11	346.8648	3	3.21	1037.573	-0.5	37 44 45 38 42 92 94 98 97 98 99	RLAAGGHTAGK	HCD
3	1043	20130504_EXQ3_MiBa_SA_Fib-1.raw	RLAGAGHTAGK	11	71	11	346.8648	3	3.21	1037.573	-0.5	36 42 43 34 48 92 94 98 97 98 99	RLAGAGHTAGK	HCD
3	1043	20130504_EXQ3_MiBa_SA_Fib-1.raw	ALRQGHTAGK	10	69	10	346.8648	3	3.21	1037.573	-0.5	25 27 25 42 91 94 98 97 98 99	ALRQGHTAGK	HCD
3	1044	20130504_EXQ3_MiBa_SA_Fib-1.raw	KNGPGVVTGNSV	12	27	12	376.8693	3	3.22	1127.5935	-6.7	22 16 14 13 15 16 15 16 13 19 81 92	KNGPGVVTGNSV	HCD
3	1044	20130504_EXQ3_MiBa_SA_Fib-1.raw	KNGPGVTVGNSV	12	27	12	376.8693	3	3.22	1127.5935	-6.7	22 16 14 13 15 16 15 16 12 18 81 92	KNGPGVTVGNSV	HCD
3	1044	20130504_EXQ3_MiBa_SA_Fib-1.raw	KNGPGTVVNGSV	12	27	12	376.8693	3	3.22	1127.5935	-6.7	22 16 14 13 15 15 15 16 14 16 81 92	KNGPGTVVNGSV	HCD
3	1044	20130504_EXQ3_MiBa_SA_Fib-1.raw	KNGPGTVVGNSV	12	27	12	376.8693	3	3.22	1127.5935	-6.7	22 16 14 13 15 15 15 16 12 18 81 92	KNGPGTVVGNSV	HCD
3	1044	20130504_EXQ3_MiBa_SA_Fib-1.raw	KNPGGTVVGNSV	12	27	12	376.8693	3	3.22	1127.5935	-6.7	22 16 13 14 15 15 15 16 12 18 81 92	KNPGGTVVGNSV	HCD
3	1046	20130504_EXQ3_MiBa_SA_Fib-1.raw	KAPPGAKHP	9	16	9	451.7627	2	3.22	901.5134	-2.9	29 14 13 17 17 16 13 5 21	KAPPGAKHP	HCD
3	1046	20130504_EXQ3_MiBa_SA_Fib-1.raw	KAPPGHKAP	9	15	9	451.7627	2	3.22	901.5134	-2.9	29 14 13 17 19 8 12 10 21	KAPPGHKAP	HCD
3	1046	20130504_EXQ3_MiBa_SA_Fib-1.raw	KAPPGAHKP	9	15	9	451.7627	2	3.22	901.5134	-2.9	28 14 13 17 18 16 6 10 20	KAPPGAHKP	HCD
3	1046	20130504_EXQ3_MiBa_SA_Fib-1.raw	KAPPGKAHP	9	15	9	451.7627	2	3.22	901.5134	-2.9	28 14 13 15 16 15 12 5 20	KAPPGKAHP	HCD
3	1046	20130504_EXQ3_MiBa_SA_Fib-1.raw	KAPPGHAKP	9	15	9	451.7627	2	3.22	901.5134	-2.9	28 13 12 16 18 8 12 10 20	KAPPGHAKP	HCD
3	1049	20130504_EXQ3_MiBa_SA_Fib-1.raw	KLGMTAKKVS	10	12	10	531.8207	2	3.23	1061.6267	0.1	19 16 9 5 9 10 11 12 12 26	KLGMTAKKVS	HCD
3	1049	20130504_EXQ3_MiBa_SA_Fib-1.raw	KLGMTAKKSV	10	12	10	531.8207	2	3.23	1061.6267	0.1	19 15 9 5 9 9 11 12 12 26	KLGMTAKKSV	HCD
3	1049	20130504_EXQ3_MiBa_SA_Fib-1.raw	KLGTMAKKSV	10	12	10	531.8207	2	3.23	1061.6267	0.1	19 16 8 9 5 9 10 11 12 26	KLGTMAKKSV	HCD
3	1049	20130504_EXQ3_MiBa_SA_Fib-1.raw	KLGMTKAKSV	10	11	10	531.8207	2	3.23	1061.6267	0.1	19 15 8 5 9 10 10 10 10 23	KLGMTKAKSV	HCD
3	1049	20130504_EXQ3_MiBa_SA_Fib-1.raw	KLGMTKKASV	10	11	10	531.8207	2	3.23	1061.6267	0.1	19 15 8 5 9 10 10 9 10 23	KLGMTKKASV	HCD
3	1051	20130504_EXQ3_MiBa_SA_Fib-1.raw	GKAAETST	8	15	8	764.3769	1	3.24	763.3712	-2	13 15 15 12 19 12 10 25	GKAAETST	HCD
3	1051	20130504_EXQ3_MiBa_SA_Fib-1.raw	GKAAETTS	8	15	8	764.3769	1	3.24	763.3712	-2	13 15 15 12 19 12 10 25	GKAAETTS	HCD
3	1051	20130504_EXQ3_MiBa_SA_Fib-1.raw	GKAAESTT	8	15	8	764.3769	1	3.24	763.3712	-2	13 15 15 12 19 12 10 25	GKAAESTT	HCD
3	1051	20130504_EXQ3_MiBa_SA_Fib-1.raw	GKAASETT	8	14	8	764.3769	1	3.24	763.3712	-2	13 15 14 11 11 18 10 25	GKAASETT	HCD
3	1051	20130504_EXQ3_MiBa_SA_Fib-1.raw	GKAASTET	8	14	8	764.3769	1	3.24	763.3712	-2	13 15 14 11 11 12 16 25	GKAASTET	HCD
3	1053	20130504_EXQ3_MiBa_SA_Fib-1.raw	HQSCSKKPDG	10	10	10	543.7568	2	3.24	1085.4924	6	4 9 10 11 12 13 11 7 14 19	HQSCSKKPDG	HCD
3	1053	20130504_EXQ3_MiBa_SA_Fib-1.raw	NHTCSKKPDG	10	10	10	543.7568	2	3.24	1085.4924	6	9 4 10 10 11 12 11 7 14 19	NHTCSKKPDG	HCD
3	1053	20130504_EXQ3_MiBa_SA_Fib-1.raw	HSQCSKKPDG	10	10	10	543.7568	2	3.24	1085.4924	6	4 9 9 10 10 12 11 7 14 19	HSQCSKKPDG	HCD
3	1053	20130504_EXQ3_MiBa_SA_Fib-1.raw	HTNCSKKPDG	10	10	10	543.7568	2	3.24	1085.4924	6	4 9 10 10 10 12 11 7 14 19	HTNCSKKPDG	HCD
3	1053	20130504_EXQ3_MiBa_SA_Fib-1.raw	HNTCSKKPDG	10	10	10	543.7568	2	3.24	1085.4924	6	4 8 9 10 10 12 11 7 14 18	HNTCSKKPDG	HCD
3	1055	20130504_EXQ3_MiBa_SA_Fib-1.raw	KLKKGMDWK	9	59	9	567.3296	2	3.25	1132.6426	1.8	90 93 97 59 36 16 31 24 87	KLKKGMDWK	HCD
3	1055	20130504_EXQ3_MiBa_SA_Fib-1.raw	KLKGKMWDK	9	58	9	567.3296	2	3.25	1132.6426	1.8	89 93 97 54 40 15 21 32 87	KLKGKMWDK	HCD
3	1055	20130504_EXQ3_MiBa_SA_Fib-1.raw	KLKGKMDWK	9	58	9	567.3296	2	3.25	1132.6426	1.8	89 93 97 53 39 15 30 23 87	KLKGKMDWK	HCD
3	1055	20130504_EXQ3_MiBa_SA_Fib-1.raw	KLKGKMCTPK	10	53	10	567.3296	2	3.25	1132.646	-1.2	86 93 97 55 42 17 21 18 19 86	KLKGKMCTPK	HCD
3	1055	20130504_EXQ3_MiBa_SA_Fib-1.raw	KLKGKMCPTK	10	52	10	567.3296	2	3.25	1132.646	-1.2	85 93 97 54 40 15 20 14 22 86	KLKGKMCPTK	HCD
3	1056	20130504_EXQ3_MiBa_SA_Fib-1.raw	KASSTAAKSV	10	14	10	475.2726	2	3.25	948.524	7.1	15 10 11 12 15 16 14 11 12 26	KASSTAAKSV	HCD
3	1056	20130504_EXQ3_MiBa_SA_Fib-1.raw	KASSTAAKVS	10	13	10	475.2726	2	3.25	948.524	7.1	15 10 11 12 14 16 13 11 11 26	KASSTAAKVS	HCD
3	1056	20130504_EXQ3_MiBa_SA_Fib-1.raw	KASSTKAASV	10	13	10	475.2726	2	3.25	948.524	7.1	14 9 11 11 13 13 13 13 13 28	KASSTKAASV	HCD
3	1056	20130504_EXQ3_MiBa_SA_Fib-1.raw	KASSTAKASV	10	13	10	475.2726	2	3.25	948.524	7.1	14 9 11 12 13 15 13 11 11 25	KASSTAKASV	HCD
3	1056	20130504_EXQ3_MiBa_SA_Fib-1.raw	KASSTAKAVS	10	13	10	475.2726	2	3.25	948.524	7.1	14 9 11 12 13 15 13 11 11 25	KASSTAKAVS	HCD
3	1062	20130504_EXQ3_MiBa_SA_Fib-1.raw	KLLANCNQKHA	11	15	11	620.3376	2	3.27	1238.6553	4.4	20 22 25 15 13 12 12 12 10 5 26	KLLANCNQKHA	HCD
3	1062	20130504_EXQ3_MiBa_SA_Fib-1.raw	KLLANCQNHKA	11	15	11	620.3376	2	3.27	1238.6553	4.4	20 22 24 15 13 12 12 12 5 10 26	KLLANCQNHKA	HCD
3	1062	20130504_EXQ3_MiBa_SA_Fib-1.raw	KLLACNQNKHA	11	15	11	620.3376	2	3.27	1238.6553	4.4	20 21 23 15 13 12 12 12 10 5 26	KLLACNQNKHA	HCD
[truncated: 447,458 more rows]
