# Supplementary material for: Estimating the Contribution of Proteasomal Spliced Peptides to the HLA-I Ligandome*
Source: Mol Cell Proteomics. 2018 Sep 5;17(12):2347–57. doi: 10.1074/mcp.RA118.000877 (PMC6283289; doi:10.1074/mcp.RA118.000877)
Supplement: supplemental Table 1 [file 138326_2_supp_192530_pk4q2l.zip › Supplemental Data 4 PEAKS RA957_all_de_novo_candidates.txt]

2	7	20160823_QEh1_LC2_HuPa_SA_HLApI_RA957_1_NG_1.raw	ELHSKTKSR	9	97	9	543.3074	2	0.02	1084.5989	1.2	94 97 98 100 100 99 97 95 96	ELHSKTKSR	HCD
2	7	20160823_QEh1_LC2_HuPa_SA_HLApI_RA957_1_NG_1.raw	LEHSKTKSR	9	89	9	543.3074	2	0.02	1084.5989	1.2	55 69 97 100 100 98 95 93 95	LEHSKTKSR	HCD
2	7	20160823_QEh1_LC2_HuPa_SA_HLApI_RA957_1_NG_1.raw	ELHSKKTSR	9	80	9	543.3074	2	0.02	1084.5989	1.2	92 95 97 100 99 54 30 72 88	ELHSKKTSR	HCD
2	7	20160823_QEh1_LC2_HuPa_SA_HLApI_RA957_1_NG_1.raw	ELHSKTKRS	9	80	9	543.3074	2	0.02	1084.5989	1.2	92 96 97 100 100 97 86 18 41	ELHSKTKRS	HCD
2	7	20160823_QEh1_LC2_HuPa_SA_HLApI_RA957_1_NG_1.raw	ELHSKTSKR	9	80	9	543.3074	2	0.02	1084.5989	1.2	92 95 97 100 99 94 31 26 88	ELHSKTSKR	HCD
2	8	20160823_QEh1_LC2_HuPa_SA_HLApI_RA957_1_NG_1.raw	ELHSKTKSR	9	98	9	362.5403	3	0.02	1084.5989	0	97 99 99 100 99 99 98 97 97	ELHSKTKSR	HCD
2	8	20160823_QEh1_LC2_HuPa_SA_HLApI_RA957_1_NG_1.raw	LEHSKTKSR	9	87	9	362.5403	3	0.02	1084.5989	0	42 62 97 99 99 99 98 96 96	LEHSKTKSR	HCD
2	8	20160823_QEh1_LC2_HuPa_SA_HLApI_RA957_1_NG_1.raw	ELHSKTKRS	9	84	9	362.5403	3	0.02	1084.5989	0	96 98 98 99 99 98 94 28 53	ELHSKTKRS	HCD
2	8	20160823_QEh1_LC2_HuPa_SA_HLApI_RA957_1_NG_1.raw	ELHKSTKSR	9	82	9	362.5403	3	0.02	1084.5989	0	96 95 91 43 39 94 96 94 95	ELHKSTKSR	HCD
2	8	20160823_QEh1_LC2_HuPa_SA_HLApI_RA957_1_NG_1.raw	ELHSKTSKR	9	82	9	362.5403	3	0.02	1084.5989	0	96 98 98 99 99 97 37 29 89	ELHSKTSKR	HCD
2	20	20160823_QEh1_LC2_HuPa_SA_HLApI_RA957_1_NG_1.raw	ETGDVHKGK	9	97	9	485.7512	2	0.05	969.4879	0	93 92 97 98 99 98 99 99 99	ETGDVHKGK	HCD
2	20	20160823_QEh1_LC2_HuPa_SA_HLApI_RA957_1_NG_1.raw	TEGDVHKGK	9	91	9	485.7512	2	0.05	969.4879	0	65 72 95 97 98 97 99 99 99	TEGDVHKGK	HCD
2	20	20160823_QEh1_LC2_HuPa_SA_HLApI_RA957_1_NG_1.raw	TEGDVKHGK	9	79	9	485.7512	2	0.05	969.4879	0	64 71 93 94 89 67 53 88 97	TEGDVKHGK	HCD
2	20	20160823_QEh1_LC2_HuPa_SA_HLApI_RA957_1_NG_1.raw	TEDGVHKGK	9	79	9	485.7512	2	0.05	969.4879	0	65 63 58 42 95 95 98 99 99	TEDGVHKGK	HCD
2	20	20160823_QEh1_LC2_HuPa_SA_HLApI_RA957_1_NG_1.raw	TEGDHVKGK	9	68	9	485.7512	2	0.05	969.4879	0	58 66 90 85 10 21 91 98 99	TEGDHVKGK	HCD
2	21	20160823_QEh1_LC2_HuPa_SA_HLApI_RA957_1_NG_1.raw	CSSESPTGKSR	11	32	11	569.7626	2	0.05	1137.5083	2.1	21 14 17 28 58 12 15 13 18 74 85	CSSESPTGKSR	HCD
2	21	20160823_QEh1_LC2_HuPa_SA_HLApI_RA957_1_NG_1.raw	SCSESPTGKSR	11	31	11	569.7626	2	0.05	1137.5083	2.1	13 13 15 26 57 12 15 13 18 75 85	SCSESPTGKSR	HCD
2	21	20160823_QEh1_LC2_HuPa_SA_HLApI_RA957_1_NG_1.raw	SCESSPTGKSR	11	29	11	569.7626	2	0.05	1137.5083	2.1	12 12 20 16 56 12 14 13 17 74 84	SCESSPTGKSR	HCD
2	21	20160823_QEh1_LC2_HuPa_SA_HLApI_RA957_1_NG_1.raw	SESCSPTGKSR	11	29	11	569.7626	2	0.05	1137.5083	2.1	12 18 13 16 57 11 14 12 17 73 84	SESCSPTGKSR	HCD
2	21	20160823_QEh1_LC2_HuPa_SA_HLApI_RA957_1_NG_1.raw	SECSSPTGKSR	11	29	11	569.7626	2	0.05	1137.5083	2.1	12 18 13 16 57 11 14 12 17 73 84	SECSSPTGKSR	HCD
2	23	20160823_QEh1_LC2_HuPa_SA_HLApI_RA957_1_NG_1.raw	VGTSKEPSRR	10	34	10	558.8105	2	0.05	1115.6047	1.6	18 14 19 23 52 45 24 23 33 95	VGTSKEPSRR	HCD
2	23	20160823_QEh1_LC2_HuPa_SA_HLApI_RA957_1_NG_1.raw	VGTSKEPRSR	10	32	10	558.8105	2	0.05	1115.6047	1.6	17 14 18 22 50 39 20 19 34 94	VGTSKEPRSR	HCD
2	23	20160823_QEh1_LC2_HuPa_SA_HLApI_RA957_1_NG_1.raw	VGSTKEPRSR	10	31	10	558.8105	2	0.05	1115.6047	1.6	18 14 17 20 47 38 20 19 34 94	VGSTKEPRSR	HCD
2	23	20160823_QEh1_LC2_HuPa_SA_HLApI_RA957_1_NG_1.raw	GVTSKEPRSR	10	30	10	558.8105	2	0.05	1115.6047	1.6	11 12 16 20 47 37 19 17 32 94	GVTSKEPRSR	HCD
2	23	20160823_QEh1_LC2_HuPa_SA_HLApI_RA957_1_NG_1.raw	VGKSTEPRSR	10	28	10	558.8105	2	0.05	1115.6047	1.6	18 13 14 14 18 37 22 19 34 94	VGKSTEPRSR	HCD
2	35	20160823_QEh1_LC2_HuPa_SA_HLApI_RA957_1_NG_1.raw	HSSSEPNHR	9	35	9	525.7394	2	0.08	1049.4639	0.4	64 57 49 41 30 15 19 8 32	HSSSEPNHR	HCD
2	35	20160823_QEh1_LC2_HuPa_SA_HLApI_RA957_1_NG_1.raw	HSSSPENHR	9	33	9	525.7394	2	0.08	1049.4639	0.4	63 54 44 38 15 27 18 7 30	HSSSPENHR	HCD
2	35	20160823_QEh1_LC2_HuPa_SA_HLApI_RA957_1_NG_1.raw	HSSSEPNRH	9	32	9	525.7394	2	0.08	1049.4639	0.4	63 55 48 39 29 14 17 12 17	HSSSEPNRH	HCD
2	35	20160823_QEh1_LC2_HuPa_SA_HLApI_RA957_1_NG_1.raw	HSSSEPHNR	9	32	9	525.7394	2	0.08	1049.4639	0.4	64 56 49 40 29 13 6 10 25	HSSSEPHNR	HCD
2	35	20160823_QEh1_LC2_HuPa_SA_HLApI_RA957_1_NG_1.raw	HSSSEPHRN	9	31	9	525.7394	2	0.08	1049.4639	0.4	63 55 48 39 29 13 6 8 24	HSSSEPHRN	HCD
2	37	20160823_QEh1_LC2_HuPa_SA_HLApI_RA957_1_NG_1.raw	TQNMNCGKSR	10	50	10	380.1773	3	0.09	1137.502	7.1	29 23 24 13 21 27 87 92 93 94	TQNMNCGKSR	HCD
2	37	20160823_QEh1_LC2_HuPa_SA_HLApI_RA957_1_NG_1.raw	TQNNCMGKSR	10	50	10	380.1773	3	0.09	1137.502	7.1	29 23 24 22 20 16 88 92 93 94	TQNNCMGKSR	HCD
2	37	20160823_QEh1_LC2_HuPa_SA_HLApI_RA957_1_NG_1.raw	TQNMCNGKSR	10	50	10	380.1773	3	0.09	1137.502	7.1	29 23 25 13 20 26 86 92 93 94	TQNMCNGKSR	HCD
2	37	20160823_QEh1_LC2_HuPa_SA_HLApI_RA957_1_NG_1.raw	TQNCMNGKSR	10	49	10	380.1773	3	0.09	1137.502	7.1	29 23 25 23 12 25 85 91 93 94	TQNCMNGKSR	HCD
2	37	20160823_QEh1_LC2_HuPa_SA_HLApI_RA957_1_NG_1.raw	TQNCNMGKSR	10	49	10	380.1773	3	0.09	1137.502	7.1	29 23 24 22 20 15 85 92 93 94	TQNCNMGKSR	HCD
2	43	20160823_QEh1_LC2_HuPa_SA_HLApI_RA957_1_NG_1.raw	KVCMFTKSR	9	33	9	367.1996	3	0.1	1098.5679	8.2	21 17 19 12 21 68 76 23 40	KVCMFTKSR	HCD
2	43	20160823_QEh1_LC2_HuPa_SA_HLApI_RA957_1_NG_1.raw	KVCFMTKSR	9	32	9	367.1996	3	0.1	1098.5679	8.2	21 16 19 20 12 65 75 23 40	KVCFMTKSR	HCD
2	43	20160823_QEh1_LC2_HuPa_SA_HLApI_RA957_1_NG_1.raw	KCVFMTKSR	9	32	9	367.1996	3	0.1	1098.5679	8.2	21 17 18 20 11 65 75 23 40	KCVFMTKSR	HCD
2	43	20160823_QEh1_LC2_HuPa_SA_HLApI_RA957_1_NG_1.raw	KAMFMTKSR	9	31	9	367.1996	3	0.1	1098.5679	8.2	21 17 11 19 11 64 75 23 40	KAMFMTKSR	HCD
2	43	20160823_QEh1_LC2_HuPa_SA_HLApI_RA957_1_NG_1.raw	KMAFMTKSR	9	26	9	367.1996	3	0.1	1098.5679	8.2	16 7 14 14 8 57 70 18 34	KMAFMTKSR	HCD
2	44	20160823_QEh1_LC2_HuPa_SA_HLApI_RA957_1_NG_1.raw	QPPVQVFER	9	27	9	550.2971	2	0.1	1098.582	-2.1	13 10 12 18 19 65 20 26 64	QPPVQVFER	HCD
2	44	20160823_QEh1_LC2_HuPa_SA_HLApI_RA957_1_NG_1.raw	QPPVQVEFR	9	27	9	550.2971	2	0.1	1098.582	-2.1	13 10 12 18 19 64 29 17 63	QPPVQVEFR	HCD
2	44	20160823_QEh1_LC2_HuPa_SA_HLApI_RA957_1_NG_1.raw	PQPVQVEFR	9	26	9	550.2971	2	0.1	1098.582	-2.1	9 12 12 20 19 62 28 16 62	PQPVQVEFR	HCD
2	44	20160823_QEh1_LC2_HuPa_SA_HLApI_RA957_1_NG_1.raw	PPQVQVEFR	9	26	9	550.2971	2	0.1	1098.582	-2.1	9 9 14 19 18 62 28 16 62	PPQVQVEFR	HCD
2	44	20160823_QEh1_LC2_HuPa_SA_HLApI_RA957_1_NG_1.raw	AGPPVQVEFR	10	23	10	550.2971	2	0.1	1098.582	-2.1	11 9 9 13 16 18 62 25 16 62	AGPPVQVEFR	HCD
2	56	20160823_QEh1_LC2_HuPa_SA_HLApI_RA957_1_NG_1.raw	KSYTVPVDLN	10	18	10	379.2067	3	0.13	1134.592	5.6	18 15 17 15 12 10 17 45 13 25	KSYTVPVDLN	HCD
2	56	20160823_QEh1_LC2_HuPa_SA_HLApI_RA957_1_NG_1.raw	KSYPVVTDLN	10	18	10	379.2067	3	0.13	1134.592	5.6	18 15 18 13 14 13 14 43 14 26	KSYPVVTDLN	HCD
2	56	20160823_QEh1_LC2_HuPa_SA_HLApI_RA957_1_NG_1.raw	KSYTPVVDLN	10	18	10	379.2067	3	0.13	1134.592	5.6	18 15 17 15 10 12 16 44 13 25	KSYTPVVDLN	HCD
2	56	20160823_QEh1_LC2_HuPa_SA_HLApI_RA957_1_NG_1.raw	KSYPVTVDLN	10	18	10	379.2067	3	0.13	1134.592	5.6	18 15 17 11 12 12 14 43 13 25	KSYPVTVDLN	HCD
2	56	20160823_QEh1_LC2_HuPa_SA_HLApI_RA957_1_NG_1.raw	KSYPVTVDNL	10	18	10	379.2067	3	0.13	1134.592	5.6	18 15 17 11 12 12 14 42 11 28	KSYPVTVDNL	HCD
2	57	20160823_QEh1_LC2_HuPa_SA_HLApI_RA957_1_NG_1.raw	HEFELRDSQKMLLLF	15	8	15	636.0056	3	0.14	1904.9817	6.9	3 11 8 12 9 7 11 7 7 7 3 7 7 7 15	HEFELRDSQKMLLLF	HCD
2	57	20160823_QEh1_LC2_HuPa_SA_HLApI_RA957_1_NG_1.raw	FHERKNDSQKMLLLF	15	7	15	636.0056	3	0.14	1904.9929	1	7 3 13 7 7 7 11 7 7 7 3 7 7 7 15	FHERKNDSQKMLLLF	HCD
2	57	20160823_QEh1_LC2_HuPa_SA_HLApI_RA957_1_NG_1.raw	EHFRKNDSQKMLLLF	15	7	15	636.0056	3	0.14	1904.9929	1	12 3 8 7 7 7 11 7 7 7 3 7 7 7 15	EHFRKNDSQKMLLLF	HCD
2	57	20160823_QEh1_LC2_HuPa_SA_HLApI_RA957_1_NG_1.raw	EFHRKNDSQKMLLLF	15	7	15	636.0056	3	0.14	1904.9929	1	12 7 4 7 7 7 11 7 7 7 3 7 7 7 15	EFHRKNDSQKMLLLF	HCD
2	57	20160823_QEh1_LC2_HuPa_SA_HLApI_RA957_1_NG_1.raw	FEHRKNDSQKMLLLF	15	7	15	636.0056	3	0.14	1904.9929	1	7 11 4 7 7 7 11 7 7 7 3 7 7 7 15	FEHRKNDSQKMLLLF	HCD
2	59	20160823_QEh1_LC2_HuPa_SA_HLApI_RA957_1_NG_1.raw	ATAFAARPT	9	37	9	453.2433	2	0.14	904.4766	-5	42 45 90 41 24 24 19 13 36	ATAFAARPT	HCD
2	59	20160823_QEh1_LC2_HuPa_SA_HLApI_RA957_1_NG_1.raw	ATAFAARTP	9	36	9	453.2433	2	0.14	904.4766	-5	41 45 90 41 24 23 18 16 30	ATAFAARTP	HCD
2	59	20160823_QEh1_LC2_HuPa_SA_HLApI_RA957_1_NG_1.raw	ATAFAAPRT	9	35	9	453.2433	2	0.14	904.4766	-5	39 43 89 38 22 22 15 13 34	ATAFAAPRT	HCD
2	59	20160823_QEh1_LC2_HuPa_SA_HLApI_RA957_1_NG_1.raw	ATAFAATPR	9	34	9	453.2433	2	0.14	904.4766	-5	39 43 90 38 21 20 18 12 31	ATAFAATPR	HCD
2	59	20160823_QEh1_LC2_HuPa_SA_HLApI_RA957_1_NG_1.raw	ATAFAAPTR	9	34	9	453.2433	2	0.14	904.4766	-5	38 42 89 38 21 20 14 14 30	ATAFAAPTR	HCD
2	65	20160823_QEh1_LC2_HuPa_SA_HLApI_RA957_1_NG_1.raw	KHQNPLACATT	11	16	11	395.2026	3	0.16	1182.5815	3.8	15 6 13 13 10 14 13 45 13 13 30	KHQNPLACATT	HCD
2	65	20160823_QEh1_LC2_HuPa_SA_HLApI_RA957_1_NG_1.raw	KHQNPALCATT	11	16	11	395.2026	3	0.16	1182.5815	3.8	15 6 13 12 10 12 14 45 13 13 30	KHQNPALCATT	HCD
2	65	20160823_QEh1_LC2_HuPa_SA_HLApI_RA957_1_NG_1.raw	KHQPNALCATT	11	16	11	395.2026	3	0.16	1182.5815	3.8	15 6 12 10 13 12 14 45 13 13 30	KHQPNALCATT	HCD
2	65	20160823_QEh1_LC2_HuPa_SA_HLApI_RA957_1_NG_1.raw	KQHNPALCATT	11	16	11	395.2026	3	0.16	1182.5815	3.8	15 11 6 13 10 12 14 45 13 13 30	KQHNPALCATT	HCD
2	65	20160823_QEh1_LC2_HuPa_SA_HLApI_RA957_1_NG_1.raw	KGNAHPALCATT	12	15	12	395.2026	3	0.16	1182.5815	3.8	15 10 12 12 6 9 13 16 43 12 12 28	KGNAHPALCATT	HCD
2	71	20160823_QEh1_LC2_HuPa_SA_HLApI_RA957_1_NG_1.raw	ARCSWQFSW	9	10	9	585.7639	2	0.17	1169.5076	4.8	10 9 10 10 10 10 9 8 21	ARCSWQFSW	HCD
2	71	20160823_QEh1_LC2_HuPa_SA_HLApI_RA957_1_NG_1.raw	ACRSWQFSW	9	10	9	585.7639	2	0.17	1169.5076	4.8	10 10 9 10 10 10 9 8 21	ACRSWQFSW	HCD
2	71	20160823_QEh1_LC2_HuPa_SA_HLApI_RA957_1_NG_1.raw	ARSCWQFSW	9	10	9	585.7639	2	0.17	1169.5076	4.8	9 8 10 10 10 10 9 8 21	ARSCWQFSW	HCD
2	71	20160823_QEh1_LC2_HuPa_SA_HLApI_RA957_1_NG_1.raw	ACSRWQFSW	9	10	9	585.7639	2	0.17	1169.5076	4.8	9 9 10 9 10 10 9 8 21	ACSRWQFSW	HCD
2	71	20160823_QEh1_LC2_HuPa_SA_HLApI_RA957_1_NG_1.raw	ASCRWQFSW	9	10	9	585.7639	2	0.17	1169.5076	4.8	9 9 10 9 10 10 9 8 21	ASCRWQFSW	HCD
2	72	20160823_QEh1_LC2_HuPa_SA_HLApI_RA957_1_NG_1.raw	KPSNSVALTPPD	12	11	12	613.3303	2	0.17	1224.635	9.1	11 7 10 9 10 10 14 16 10 6 6 29	KPSNSVALTPPD	HCD
2	72	20160823_QEh1_LC2_HuPa_SA_HLApI_RA957_1_NG_1.raw	KPSNSVALPTPD	12	11	12	613.3303	2	0.17	1224.635	9.1	10 7 9 9 10 10 14 16 8 8 6 29	KPSNSVALPTPD	HCD
2	72	20160823_QEh1_LC2_HuPa_SA_HLApI_RA957_1_NG_1.raw	KPSNSVALTPDP	12	10	12	613.3303	2	0.17	1224.635	9.1	11 7 10 9 10 11 14 16 9 6 12 16	KPSNSVALTPDP	HCD
2	72	20160823_QEh1_LC2_HuPa_SA_HLApI_RA957_1_NG_1.raw	KPSSNVALPTDP	12	10	12	613.3303	2	0.17	1224.635	9.1	11 7 10 9 10 11 15 16 7 8 12 16	KPSSNVALPTDP	HCD
2	72	20160823_QEh1_LC2_HuPa_SA_HLApI_RA957_1_NG_1.raw	KPSNSVALPTDP	12	10	12	613.3303	2	0.17	1224.635	9.1	11 7 9 9 10 10 14 16 7 8 12 16	KPSNSVALPTDP	HCD
2	73	20160823_QEh1_LC2_HuPa_SA_HLApI_RA957_1_NG_1.raw	ETPTKKEHQK	10	85	10	409.2226	3	0.18	1224.6462	-0.3	63 49 90 94 94 93 96 86 90 95	ETPTKKEHQK	HCD
2	73	20160823_QEh1_LC2_HuPa_SA_HLApI_RA957_1_NG_1.raw	TEPTKKEHQK	10	84	10	409.2226	3	0.18	1224.6462	-0.3	49 60 90 94 94 93 96 86 90 95	TEPTKKEHQK	HCD
2	73	20160823_QEh1_LC2_HuPa_SA_HLApI_RA957_1_NG_1.raw	ETPTKKEHGAK	11	73	11	409.2226	3	0.18	1224.6462	-0.3	58 44 87 92 92 90 94 84 32 42 91	ETPTKKEHGAK	HCD
2	73	20160823_QEh1_LC2_HuPa_SA_HLApI_RA957_1_NG_1.raw	ETPTKKEHAGK	11	73	11	409.2226	3	0.18	1224.6462	-0.3	58 44 87 92 92 89 93 83 38 37 91	ETPTKKEHAGK	HCD
2	73	20160823_QEh1_LC2_HuPa_SA_HLApI_RA957_1_NG_1.raw	ETTPKKEHQK	10	64	10	409.2226	3	0.18	1224.6462	-0.3	48 31 30 26 84 86 91 75 82 91	ETTPKKEHQK	HCD
2	84	20160823_QEh1_LC2_HuPa_SA_HLApI_RA957_1_NG_1.raw	KCNAAKHTPE	10	12	10	549.777	2	0.2	1097.5288	9.8	14 11 12 12 10 11 6 9 6 31	KCNAAKHTPE	HCD
2	84	20160823_QEh1_LC2_HuPa_SA_HLApI_RA957_1_NG_1.raw	KNCAAKHTEP	10	11	10	549.777	2	0.2	1097.5288	9.8	15 11 12 13 11 11 6 9 14 17	KNCAAKHTEP	HCD
2	84	20160823_QEh1_LC2_HuPa_SA_HLApI_RA957_1_NG_1.raw	KCNKAAHTEP	10	11	10	549.777	2	0.2	1097.5288	9.8	14 11 12 11 11 12 6 9 13 17	KCNKAAHTEP	HCD
2	84	20160823_QEh1_LC2_HuPa_SA_HLApI_RA957_1_NG_1.raw	KCNAAKHTEP	10	11	10	549.777	2	0.2	1097.5288	9.8	14 11 12 12 10 11 6 9 13 17	KCNAAKHTEP	HCD
2	84	20160823_QEh1_LC2_HuPa_SA_HLApI_RA957_1_NG_1.raw	KCNAKAHTEP	10	11	10	549.777	2	0.2	1097.5288	9.8	14 10 12 12 10 11 6 9 13 17	KCNAKAHTEP	HCD
2	93	20160823_QEh1_LC2_HuPa_SA_HLApI_RA957_1_NG_1.raw	DTAAPKMRMNRQRNPTP	17	6	17	662.007	3	0.23	1982.989	5.1	12 9 12 9 6 7 4 6 3 6 6 5 5 5 4 6 12	DTAAPKMRMNRQRNPTP	HCD
2	93	20160823_QEh1_LC2_HuPa_SA_HLApI_RA957_1_NG_1.raw	DTAAKPMRRNMQRNPTP	17	6	17	662.007	3	0.23	1982.989	5.1	12 8 12 9 7 5 4 6 5 6 3 5 5 5 4 6 12	DTAAKPMRRNMQRNPTP	HCD
2	93	20160823_QEh1_LC2_HuPa_SA_HLApI_RA957_1_NG_1.raw	DTAAKMPRRNMQRNPTP	17	6	17	662.007	3	0.23	1982.989	5.1	12 8 11 8 7 3 5 6 5 6 3 5 5 5 4 6 12	DTAAKMPRRNMQRNPTP	HCD
2	93	20160823_QEh1_LC2_HuPa_SA_HLApI_RA957_1_NG_1.raw	DTAAMKPRRNMQRNPTP	17	6	17	662.007	3	0.23	1982.989	5.1	12 8 8 7 4 6 5 6 5 6 3 5 5 5 4 6 12	DTAAMKPRRNMQRNPTP	HCD
2	93	20160823_QEh1_LC2_HuPa_SA_HLApI_RA957_1_NG_1.raw	DTAAMPKRRNMQRNPTP	17	6	17	662.007	3	0.23	1982.989	5.1	12 8 8 7 3 5 7 6 5 6 3 5 5 5 4 6 12	DTAAMPKRRNMQRNPTP	HCD
2	102	20160823_QEh1_LC2_HuPa_SA_HLApI_RA957_1_NG_1.raw	KFMRCTFPP	9	9	9	563.7805	2	0.25	1125.5464	0.1	16 10 6 10 10 9 8 5 14	KFMRCTFPP	HCD
2	102	20160823_QEh1_LC2_HuPa_SA_HLApI_RA957_1_NG_1.raw	KFMRCFTPP	9	9	9	563.7805	2	0.25	1125.5464	0.1	16 10 6 10 10 9 8 5 14	KFMRCFTPP	HCD
2	102	20160823_QEh1_LC2_HuPa_SA_HLApI_RA957_1_NG_1.raw	KFMRFCTPP	9	9	9	563.7805	2	0.25	1125.5464	0.1	16 10 6 10 9 8 7 5 14	KFMRFCTPP	HCD
2	103	20160823_QEh1_LC2_HuPa_SA_HLApI_RA957_1_NG_1.raw	KSASPPHCCPVRK	13	8	13	705.3562	2	0.25	1408.7068	-6.3	11 8 8 8 6 6 5 14 9 5 7 8 22	KSASPPHCCPVRK	HCD
2	103	20160823_QEh1_LC2_HuPa_SA_HLApI_RA957_1_NG_1.raw	KSPASPHCCPVRK	13	8	13	705.3562	2	0.25	1408.7068	-6.3	9 8 6 8 7 6 4 14 9 5 7 8 22	KSPASPHCCPVRK	HCD
2	103	20160823_QEh1_LC2_HuPa_SA_HLApI_RA957_1_NG_1.raw	KSAPSPHCCPVRK	13	8	13	705.3562	2	0.25	1408.7068	-6.3	11 7 8 6 7 6 4 13 9 5 7 8 22	KSAPSPHCCPVRK	HCD
2	103	20160823_QEh1_LC2_HuPa_SA_HLApI_RA957_1_NG_1.raw	KASSPPHCCPVRK	13	8	13	705.3562	2	0.25	1408.7068	-6.3	11 7 6 5 4 6 5 14 9 5 7 8 22	KASSPPHCCPVRK	HCD
2	103	20160823_QEh1_LC2_HuPa_SA_HLApI_RA957_1_NG_1.raw	KSPSAPHCCPVRK	13	8	13	705.3562	2	0.25	1408.7068	-6.3	8 5 4 6 8 7 5 14 9 5 7 8 22	KSPSAPHCCPVRK	HCD
2	108	20160823_QEh1_LC2_HuPa_SA_HLApI_RA957_1_NG_1.raw	TVHDDKKASR	10	75	10	578.8069	2	0.26	1155.5996	-0.3	80 94 97 99 98 93 36 25 34 94	TVHDDKKASR	HCD
2	108	20160823_QEh1_LC2_HuPa_SA_HLApI_RA957_1_NG_1.raw	TVHDDKSKAR	10	74	10	578.8069	2	0.26	1155.5996	-0.3	80 94 97 99 98 93 35 25 34 94	TVHDDKSKAR	HCD
2	108	20160823_QEh1_LC2_HuPa_SA_HLApI_RA957_1_NG_1.raw	TVHDDKAKSR	10	74	10	578.8069	2	0.26	1155.5996	-0.3	80 94 97 99 98 93 34 25 34 93	TVHDDKAKSR	HCD
2	108	20160823_QEh1_LC2_HuPa_SA_HLApI_RA957_1_NG_1.raw	TVHDDKSAKR	10	74	10	578.8069	2	0.26	1155.5996	-0.3	80 94 97 99 98 91 32 25 34 94	TVHDDKSAKR	HCD
2	108	20160823_QEh1_LC2_HuPa_SA_HLApI_RA957_1_NG_1.raw	TVHDDKASKR	10	74	10	578.8069	2	0.26	1155.5996	-0.3	80 94 97 99 98 91 31 25 34 94	TVHDDKASKR	HCD
2	109	20160823_QEh1_LC2_HuPa_SA_HLApI_RA957_1_NG_1.raw	TVHDDKGTKR	10	95	10	386.2069	3	0.27	1155.5996	-0.5	93 96 99 100 99 98 91 91 92 96	TVHDDKGTKR	HCD
2	109	20160823_QEh1_LC2_HuPa_SA_HLApI_RA957_1_NG_1.raw	SLHDDKGTKR	10	89	10	386.2069	3	0.27	1155.5996	-0.5	55 74 99 100 99 98 92 92 92 97	SLHDDKGTKR	HCD
2	109	20160823_QEh1_LC2_HuPa_SA_HLApI_RA957_1_NG_1.raw	LSHDDKGTKR	10	87	10	386.2069	3	0.27	1155.5996	-0.5	50 64 98 100 99 97 89 89 90 96	LSHDDKGTKR	HCD
2	109	20160823_QEh1_LC2_HuPa_SA_HLApI_RA957_1_NG_1.raw	TVHDDKSAKR	10	79	10	386.2069	3	0.27	1155.5996	-0.5	90 94 99 100 99 95 34 25 74 90	TVHDDKSAKR	HCD
2	109	20160823_QEh1_LC2_HuPa_SA_HLApI_RA957_1_NG_1.raw	TVHDDKASKR	10	79	10	386.2069	3	0.27	1155.5996	-0.5	90 94 99 100 99 94 34 25 74 90	TVHDDKASKR	HCD
2	114	20160823_QEh1_LC2_HuPa_SA_HLApI_RA957_1_NG_1.raw	KMRNNLGAR	9	23	9	530.2988	2	0.28	1058.5767	6.1	14 7 13 17 34 16 13 20 81	KMRNNLGAR	HCD
2	114	20160823_QEh1_LC2_HuPa_SA_HLApI_RA957_1_NG_1.raw	KRMNNLGAR	9	23	9	530.2988	2	0.28	1058.5767	6.1	14 11 8 16 33 16 12 19 80	KRMNNLGAR	HCD
2	114	20160823_QEh1_LC2_HuPa_SA_HLApI_RA957_1_NG_1.raw	KVTSNNLGAR	10	20	10	530.2988	2	0.28	1058.5833	-0.1	13 11 13 13 13 27 13 8 14 76	KVTSNNLGAR	HCD
2	114	20160823_QEh1_LC2_HuPa_SA_HLApI_RA957_1_NG_1.raw	KVTSNNAVAR	10	20	10	530.2988	2	0.28	1058.5833	-0.1	13 11 13 14 14 27 11 9 14 75	KVTSNNAVAR	HCD
2	114	20160823_QEh1_LC2_HuPa_SA_HLApI_RA957_1_NG_1.raw	KVTSNNVAAR	10	20	10	530.2988	2	0.28	1058.5833	-0.1	13 11 13 14 14 27 11 9 14 75	KVTSNNVAAR	HCD
2	121	20160823_QEh1_LC2_HuPa_SA_HLApI_RA957_1_NG_1.raw	VPPCFVWNLN	10	11	10	396.8703	3	0.29	1187.5798	7.9	11 8 10 11 9 8 9 11 14 28	VPPCFVWNLN	HCD
2	121	20160823_QEh1_LC2_HuPa_SA_HLApI_RA957_1_NG_1.raw	VCPPFVWNLN	10	11	10	396.8703	3	0.29	1187.5798	7.9	9 9 8 8 9 8 9 11 14 28	VCPPFVWNLN	HCD
2	121	20160823_QEh1_LC2_HuPa_SA_HLApI_RA957_1_NG_1.raw	PPVCFVWNLN	10	11	10	396.8703	3	0.29	1187.5798	7.9	8 7 9 9 8 8 9 11 14 28	PPVCFVWNLN	HCD
2	121	20160823_QEh1_LC2_HuPa_SA_HLApI_RA957_1_NG_1.raw	PVPCFVWNLN	10	11	10	396.8703	3	0.29	1187.5798	7.9	8 9 7 9 8 8 9 11 14 28	PVPCFVWNLN	HCD
2	121	20160823_QEh1_LC2_HuPa_SA_HLApI_RA957_1_NG_1.raw	VPCPFVWNLN	10	11	10	396.8703	3	0.29	1187.5798	7.9	9 7 10 8 8 8 9 11 13 28	VPCPFVWNLN	HCD
2	128	20160823_QEh1_LC2_HuPa_SA_HLApI_RA957_1_NG_1.raw	AQHDDKGTKR	10	86	10	385.8691	3	0.31	1154.5791	5.5	45 47 93 99 99 97 95 96 97 98	AQHDDKGTKR	HCD
2	128	20160823_QEh1_LC2_HuPa_SA_HLApI_RA957_1_NG_1.raw	QAHDDKGTKR	10	86	10	385.8691	3	0.31	1154.5791	5.5	43 49 93 99 99 97 95 95 97 97	QAHDDKGTKR	HCD
2	128	20160823_QEh1_LC2_HuPa_SA_HLApI_RA957_1_NG_1.raw	GAAHDDKGTKR	11	81	11	385.8691	3	0.31	1154.5791	5.5	24 35 59 96 99 99 97 95 95 97 97	GAAHDDKGTKR	HCD
2	128	20160823_QEh1_LC2_HuPa_SA_HLApI_RA957_1_NG_1.raw	AGAHDDKGTKR	11	80	11	385.8691	3	0.31	1154.5791	5.5	29 30 52 94 99 99 97 95 95 97 97	AGAHDDKGTKR	HCD
2	128	20160823_QEh1_LC2_HuPa_SA_HLApI_RA957_1_NG_1.raw	AAGHDDKGTKR	11	79	11	385.8691	3	0.31	1154.5791	5.5	29 33 41 94 99 99 97 95 95 97 98	AAGHDDKGTKR	HCD
2	130	20160823_QEh1_LC2_HuPa_SA_HLApI_RA957_1_NG_1.raw	TGCKSGPNRTYNK	13	11	13	475.9057	3	0.32	1424.6831	8.5	15 11 11 11 12 11 8 9 9 9 10 10 27	TGCKSGPNRTYNK	HCD
2	130	20160823_QEh1_LC2_HuPa_SA_HLApI_RA957_1_NG_1.raw	TGCKSGNPRTYNK	13	11	13	475.9057	3	0.32	1424.6831	8.5	15 11 11 11 12 10 9 7 9 10 10 10 27	TGCKSGNPRTYNK	HCD
2	130	20160823_QEh1_LC2_HuPa_SA_HLApI_RA957_1_NG_1.raw	TGCKSGNRPTYNK	13	11	13	475.9057	3	0.32	1424.6831	8.5	15 11 11 11 11 9 9 8 8 10 10 10 27	TGCKSGNRPTYNK	HCD
2	130	20160823_QEh1_LC2_HuPa_SA_HLApI_RA957_1_NG_1.raw	TGCKSGPRNTYNK	13	11	13	475.9057	3	0.32	1424.6831	8.5	15 11 11 11 12 10 7 8 10 9 9 10 27	TGCKSGPRNTYNK	HCD
2	130	20160823_QEh1_LC2_HuPa_SA_HLApI_RA957_1_NG_1.raw	TGCKSGRNPTYNK	13	11	13	475.9057	3	0.32	1424.6831	8.5	15 11 11 11 11 9 8 9 8 10 10 10 27	TGCKSGRNPTYNK	HCD
2	136	20160823_QEh1_LC2_HuPa_SA_HLApI_RA957_1_NG_1.raw	DGYDRLGNKS	10	11	10	562.7681	2	0.33	1123.5259	-3.8	14 8 10 15 8 11 8 8 8 21	DGYDRLGNKS	HCD
2	136	20160823_QEh1_LC2_HuPa_SA_HLApI_RA957_1_NG_1.raw	DGYDLRNGSK	10	10	10	562.7681	2	0.33	1123.5259	-3.8	14 7 9 14 10 8 10 7 8 19	DGYDLRNGSK	HCD
2	136	20160823_QEh1_LC2_HuPa_SA_HLApI_RA957_1_NG_1.raw	DGYDLRNGKS	10	10	10	562.7681	2	0.33	1123.5259	-3.8	14 7 9 14 10 8 10 7 8 19	DGYDLRNGKS	HCD
2	136	20160823_QEh1_LC2_HuPa_SA_HLApI_RA957_1_NG_1.raw	DGYDLRGNSK	10	10	10	562.7681	2	0.33	1123.5259	-3.8	13 7 9 14 10 8 8 8 8 19	DGYDLRGNSK	HCD
2	136	20160823_QEh1_LC2_HuPa_SA_HLApI_RA957_1_NG_1.raw	DGYDLRGNKS	10	10	10	562.7681	2	0.33	1123.5259	-3.8	13 7 9 14 10 8 8 8 8 19	DGYDLRGNKS	HCD
2	140	20160823_QEh1_LC2_HuPa_SA_HLApI_RA957_1_NG_1.raw	LLRFFCCCHD	10	15	10	628.7695	2	0.34	1255.53	-4.4	14 13 13 19 21 20 15 9 4 31	LLRFFCCCHD	HCD
2	140	20160823_QEh1_LC2_HuPa_SA_HLApI_RA957_1_NG_1.raw	LLRFFCCHCD	10	15	10	628.7695	2	0.34	1255.53	-4.4	14 13 13 20 20 16 13 4 9 31	LLRFFCCHCD	HCD
2	140	20160823_QEh1_LC2_HuPa_SA_HLApI_RA957_1_NG_1.raw	LLRFFCCCDH	10	14	10	628.7695	2	0.34	1255.53	-4.4	14 13 13 20 21 20 15 9 13 12	LLRFFCCCDH	HCD
2	140	20160823_QEh1_LC2_HuPa_SA_HLApI_RA957_1_NG_1.raw	LLRFFCCDCH	10	14	10	628.7695	2	0.34	1255.53	-4.4	14 13 13 20 20 16 13 14 9 12	LLRFFCCDCH	HCD
2	140	20160823_QEh1_LC2_HuPa_SA_HLApI_RA957_1_NG_1.raw	LLRFFCCDHC	10	13	10	628.7695	2	0.34	1255.53	-4.4	13 12 12 19 19 15 11 13 4 21	LLRFFCCDHC	HCD
2	141	20160823_QEh1_LC2_HuPa_SA_HLApI_RA957_1_NG_1.raw	HAGHTACKHA	10	19	10	516.7471	2	0.35	1031.4719	7.4	23 33 21 10 17 17 16 14 7 34	HAGHTACKHA	HCD
2	141	20160823_QEh1_LC2_HuPa_SA_HLApI_RA957_1_NG_1.raw	HAGHTAKCHA	10	18	10	516.7471	2	0.35	1031.4719	7.4	22 32 20 9 16 17 15 13 7 33	HAGHTAKCHA	HCD
2	141	20160823_QEh1_LC2_HuPa_SA_HLApI_RA957_1_NG_1.raw	HAGHTACKAH	10	18	10	516.7471	2	0.35	1031.4719	7.4	23 33 21 10 17 17 16 14 14 19	HAGHTACKAH	HCD
2	141	20160823_QEh1_LC2_HuPa_SA_HLApI_RA957_1_NG_1.raw	HAGHTCAKAH	10	18	10	516.7471	2	0.35	1031.4719	7.4	22 33 20 9 16 17 16 14 14 19	HAGHTCAKAH	HCD
2	141	20160823_QEh1_LC2_HuPa_SA_HLApI_RA957_1_NG_1.raw	HAGHTAKCAH	10	17	10	516.7471	2	0.35	1031.4719	7.4	22 32 20 9 16 17 15 13 14 18	HAGHTAKCAH	HCD
2	144	20160823_QEh1_LC2_HuPa_SA_HLApI_RA957_1_NG_1.raw	AENCCCCGS	9	15	9	889.2361	1	0.35	888.2234	6	11 17 14 22 21 13 11 8 23	AENCCCCGS	HCD
2	144	20160823_QEh1_LC2_HuPa_SA_HLApI_RA957_1_NG_1.raw	AENCCCCSG	9	15	9	889.2361	1	0.35	888.2234	6	11 17 14 22 21 13 11 9 19	AENCCCCSG	HCD
2	144	20160823_QEh1_LC2_HuPa_SA_HLApI_RA957_1_NG_1.raw	AENCCCGCS	9	14	9	889.2361	1	0.35	888.2234	6	11 17 14 21 17 12 9 9 23	AENCCCGCS	HCD
2	144	20160823_QEh1_LC2_HuPa_SA_HLApI_RA957_1_NG_1.raw	AENCCCGSC	9	14	9	889.2361	1	0.35	888.2234	6	11 17 14 21 17 12 9 9 23	AENCCCGSC	HCD
2	144	20160823_QEh1_LC2_HuPa_SA_HLApI_RA957_1_NG_1.raw	AENCCCSCG	9	14	9	889.2361	1	0.35	888.2234	6	11 17 14 21 17 12 11 9 19	AENCCCSCG	HCD
2	174	20160823_QEh1_LC2_HuPa_SA_HLApI_RA957_1_NG_1.raw	VSVYVMNKR	9	26	9	548.3039	2	0.42	1094.5906	2.4	17 15 15 14 14 8 17 69 69	VSVYVMNKR	HCD
2	174	20160823_QEh1_LC2_HuPa_SA_HLApI_RA957_1_NG_1.raw	SVYVVMNKR	9	26	9	548.3039	2	0.42	1094.5906	2.4	17 15 15 14 14 8 17 68 68	SVYVVMNKR	HCD
2	174	20160823_QEh1_LC2_HuPa_SA_HLApI_RA957_1_NG_1.raw	SVFLTMNKR	9	26	9	548.3039	2	0.42	1094.5906	2.4	16 15 14 16 14 8 16 67 67	SVFLTMNKR	HCD
2	174	20160823_QEh1_LC2_HuPa_SA_HLApI_RA957_1_NG_1.raw	SVVYVMNKR	9	25	9	548.3039	2	0.42	1094.5906	2.4	16 15 14 14 14 8 17 68 67	SVVYVMNKR	HCD
2	174	20160823_QEh1_LC2_HuPa_SA_HLApI_RA957_1_NG_1.raw	SVVYVNMKR	9	25	9	548.3039	2	0.42	1094.5906	2.4	16 15 14 13 13 14 9 67 67	SVVYVNMKR	HCD
2	181	20160823_QEh1_LC2_HuPa_SA_HLApI_RA957_1_NG_1.raw	DMERKLFNN	9	19	9	583.7883	2	0.44	1165.5549	6.2	29 11 28 15 15 16 15 14 33	DMERKLFNN	HCD
2	181	20160823_QEh1_LC2_HuPa_SA_HLApI_RA957_1_NG_1.raw	DMERKFLNN	9	19	9	583.7883	2	0.44	1165.5549	6.2	29 11 28 15 15 14 17 14 33	DMERKFLNN	HCD
2	181	20160823_QEh1_LC2_HuPa_SA_HLApI_RA957_1_NG_1.raw	DMERFKLNN	9	19	9	583.7883	2	0.44	1165.5549	6.2	30 11 27 15 15 15 17 14 32	DMERFKLNN	HCD
2	181	20160823_QEh1_LC2_HuPa_SA_HLApI_RA957_1_NG_1.raw	DMERLFKNN	9	19	9	583.7883	2	0.44	1165.5549	6.2	29 10 27 15 17 14 14 13 31	DMERLFKNN	HCD
2	181	20160823_QEh1_LC2_HuPa_SA_HLApI_RA957_1_NG_1.raw	DMERFLKNN	9	18	9	583.7883	2	0.44	1165.5549	6.2	29 10 27 15 14 16 14 13 31	DMERFLKNN	HCD
2	185	20160823_QEh1_LC2_HuPa_SA_HLApI_RA957_1_NG_1.raw	ALNCAFPSMPR	11	16	11	402.863	3	0.45	1205.5686	-1.2	11 12 13 15 14 11 9 12 7 12 70	ALNCAFPSMPR	HCD
2	185	20160823_QEh1_LC2_HuPa_SA_HLApI_RA957_1_NG_1.raw	ANLCAFPSMPR	11	16	11	402.863	3	0.45	1205.5686	-1.2	11 11 14 15 14 11 9 12 7 12 70	ANLCAFPSMPR	HCD
2	185	20160823_QEh1_LC2_HuPa_SA_HLApI_RA957_1_NG_1.raw	AVQCAFPSMPR	11	16	11	402.863	3	0.45	1205.5686	-1.2	11 11 12 15 14 11 9 12 7 12 70	AVQCAFPSMPR	HCD
2	185	20160823_QEh1_LC2_HuPa_SA_HLApI_RA957_1_NG_1.raw	GLQCAFPSMPR	11	16	11	402.863	3	0.45	1205.5686	-1.2	9 12 12 15 14 11 9 12 7 12 70	GLQCAFPSMPR	HCD
2	185	20160823_QEh1_LC2_HuPa_SA_HLApI_RA957_1_NG_1.raw	AQVCAFPSMPR	11	16	11	402.863	3	0.45	1205.5686	-1.2	11 10 12 15 14 11 8 12 7 11 70	AQVCAFPSMPR	HCD
2	206	20160823_QEh1_LC2_HuPa_SA_HLApI_RA957_1_NG_1.raw	TAAPPTGPPP	10	24	10	453.243	2	0.5	904.4654	6.7	28 31 68 26 13 15 13 10 12 26	TAAPPTGPPP	HCD
2	206	20160823_QEh1_LC2_HuPa_SA_HLApI_RA957_1_NG_1.raw	ATAPPTGPPP	10	23	10	453.243	2	0.5	904.4654	6.7	28 30 67 25 13 15 12 10 11 26	ATAPPTGPPP	HCD
2	206	20160823_QEh1_LC2_HuPa_SA_HLApI_RA957_1_NG_1.raw	ATAPPTPGPP	10	23	10	453.243	2	0.5	904.4654	6.7	28 30 67 25 13 14 11 11 11 26	ATAPPTPGPP	HCD
2	206	20160823_QEh1_LC2_HuPa_SA_HLApI_RA957_1_NG_1.raw	ATAPTPGPPP	10	23	10	453.243	2	0.5	904.4654	6.7	28 30 63 22 16 12 13 10 11 26	ATAPTPGPPP	HCD
2	206	20160823_QEh1_LC2_HuPa_SA_HLApI_RA957_1_NG_1.raw	ATATPPGPPP	10	21	10	453.243	2	0.5	904.4654	6.7	27 28 60 23 12 12 13 10 11 25	ATATPPGPPP	HCD
2	212	20160823_QEh1_LC2_HuPa_SA_HLApI_RA957_1_NG_1.raw	KAKSGKQQR	9	18	9	515.8098	2	0.51	1029.6042	0.8	17 11 12 13 10 12 12 13 70	KAKSGKQQR	HCD
2	212	20160823_QEh1_LC2_HuPa_SA_HLApI_RA957_1_NG_1.raw	KGKTGKQQR	9	18	9	515.8098	2	0.51	1029.6042	0.8	17 9 12 13 10 12 12 13 70	KGKTGKQQR	HCD
2	212	20160823_QEh1_LC2_HuPa_SA_HLApI_RA957_1_NG_1.raw	KAKSKGQQR	9	18	9	515.8098	2	0.51	1029.6042	0.8	17 11 12 13 12 10 12 12 68	KAKSKGQQR	HCD
2	212	20160823_QEh1_LC2_HuPa_SA_HLApI_RA957_1_NG_1.raw	KASKGKQQR	9	17	9	515.8098	2	0.51	1029.6042	0.8	14 9 11 13 8 10 10 11 66	KASKGKQQR	HCD
2	212	20160823_QEh1_LC2_HuPa_SA_HLApI_RA957_1_NG_1.raw	KGTKGKQQR	9	16	9	515.8098	2	0.51	1029.6042	0.8	14 8 11 13 8 10 10 11 66	KGTKGKQQR	HCD
2	218	20160823_QEh1_LC2_HuPa_SA_HLApI_RA957_1_NG_1.raw	LPDPPKGTKWSSTVSRW	17	6	17	648.0121	3	0.53	1941.0107	1.9	7 5 11 6 6 8 6 7 6 6 6 5 6 5 5 4 13	LPDPPKGTKWSSTVSRW	HCD
2	218	20160823_QEh1_LC2_HuPa_SA_HLApI_RA957_1_NG_1.raw	LPPDPKASKWSSTVSRW	17	6	17	648.0121	3	0.53	1941.0107	1.9	7 5 6 10 5 7 7 7 6 6 6 5 6 5 5 4 13	LPPDPKASKWSSTVSRW	HCD
2	218	20160823_QEh1_LC2_HuPa_SA_HLApI_RA957_1_NG_1.raw	LPPDPKGKTWSSTVSRW	17	6	17	648.0121	3	0.53	1941.0107	1.9	7 5 6 10 5 7 6 7 6 6 6 5 5 5 5 4 13	LPPDPKGKTWSSTVSRW	HCD
2	218	20160823_QEh1_LC2_HuPa_SA_HLApI_RA957_1_NG_1.raw	LPPDKPGTKWSSTVSRW	17	6	17	648.0121	3	0.53	1941.0107	1.9	7 5 5 10 6 5 6 7 6 6 6 5 6 5 5 4 13	LPPDKPGTKWSSTVSRW	HCD
2	218	20160823_QEh1_LC2_HuPa_SA_HLApI_RA957_1_NG_1.raw	LDPPPKGTKWSSTVSRW	17	6	17	648.0121	3	0.53	1941.0107	1.9	7 9 5 5 5 8 6 7 6 6 6 5 6 5 5 4 13	LDPPPKGTKWSSTVSRW	HCD
2	219	20160823_QEh1_LC2_HuPa_SA_HLApI_RA957_1_NG_1.raw	KDHMYTTK	8	12	8	512.2507	2	0.53	1022.4855	1.2	18 17 6 6 11 11 9 23	KDHMYTTK	HCD
2	226	20160823_QEh1_LC2_HuPa_SA_HLApI_RA957_1_NG_1.raw	CGHCCCNPAAH	11	8	11	558.1841	2	0.55	1114.3564	-2.5	9 7 4 9 9 8 8 7 9 8 11	CGHCCCNPAAH	HCD
2	226	20160823_QEh1_LC2_HuPa_SA_HLApI_RA957_1_NG_1.raw	CGCHCCNPAAH	11	8	11	558.1841	2	0.55	1114.3564	-2.5	9 7 9 4 9 8 8 7 9 8 11	CGCHCCNPAAH	HCD
2	226	20160823_QEh1_LC2_HuPa_SA_HLApI_RA957_1_NG_1.raw	CCHGCCNPAAH	11	8	11	558.1841	2	0.55	1114.3564	-2.5	9 8 4 7 9 8 8 7 9 8 11	CCHGCCNPAAH	HCD
2	226	20160823_QEh1_LC2_HuPa_SA_HLApI_RA957_1_NG_1.raw	CGCCHCNPAAH	11	8	11	558.1841	2	0.55	1114.3564	-2.5	9 7 9 9 4 8 8 7 9 8 11	CGCCHCNPAAH	HCD
2	226	20160823_QEh1_LC2_HuPa_SA_HLApI_RA957_1_NG_1.raw	CCGHCCNPAAH	11	8	11	558.1841	2	0.55	1114.3564	-2.5	9 8 7 4 9 8 8 7 9 8 11	CCGHCCNPAAH	HCD
2	229	20160823_QEh1_LC2_HuPa_SA_HLApI_RA957_1_NG_1.raw	DQQRSGPCNPK	11	11	11	615.2847	2	0.55	1228.5618	-5.7	16 10 11 9 11 9 7 9 8 7 24	DQQRSGPCNPK	HCD
2	229	20160823_QEh1_LC2_HuPa_SA_HLApI_RA957_1_NG_1.raw	DQQRSGCNPPK	11	11	11	615.2847	2	0.55	1228.5618	-5.7	16 10 11 9 11 9 9 9 6 7 24	DQQRSGCNPPK	HCD
2	229	20160823_QEh1_LC2_HuPa_SA_HLApI_RA957_1_NG_1.raw	DQQRSGCPNPK	11	10	11	615.2847	2	0.55	1228.5618	-5.7	16 10 11 9 11 9 9 7 8 7 24	DQQRSGCPNPK	HCD
2	229	20160823_QEh1_LC2_HuPa_SA_HLApI_RA957_1_NG_1.raw	DQQRSGNCPPK	11	10	11	615.2847	2	0.55	1228.5618	-5.7	16 10 11 9 11 9 9 9 6 7 24	DQQRSGNCPPK	HCD
2	229	20160823_QEh1_LC2_HuPa_SA_HLApI_RA957_1_NG_1.raw	DQQRSGNPCPK	11	10	11	615.2847	2	0.55	1228.5618	-5.7	16 10 11 9 11 8 9 7 8 7 24	DQQRSGNPCPK	HCD
2	234	20160823_QEh1_LC2_HuPa_SA_HLApI_RA957_1_NG_1.raw	KLNGGHVKS	9	13	9	470.2768	2	0.56	938.5297	9.9	13 12 12 14 20 10 12 9 23	KLNGGHVKS	HCD
2	234	20160823_QEh1_LC2_HuPa_SA_HLApI_RA957_1_NG_1.raw	KLNGGHKVS	9	13	9	470.2768	2	0.56	938.5297	9.9	13 12 12 14 20 10 12 9 23	KLNGGHKVS	HCD
2	234	20160823_QEh1_LC2_HuPa_SA_HLApI_RA957_1_NG_1.raw	KLNGGHSKV	9	13	9	470.2768	2	0.56	938.5297	9.9	13 12 12 14 20 10 12 9 23	KLNGGHSKV	HCD
2	234	20160823_QEh1_LC2_HuPa_SA_HLApI_RA957_1_NG_1.raw	KLNGGHKSV	9	13	9	470.2768	2	0.56	938.5297	9.9	13 12 12 14 20 10 12 9 23	KLNGGHKSV	HCD
2	234	20160823_QEh1_LC2_HuPa_SA_HLApI_RA957_1_NG_1.raw	KNLGGHKSV	9	13	9	470.2768	2	0.56	938.5297	9.9	13 10 14 14 19 10 12 9 23	KNLGGHKSV	HCD
2	252	20160823_QEh1_LC2_HuPa_SA_HLApI_RA957_1_NG_1.raw	TDAQVKTGNR	10	28	10	363.8633	3	0.61	1088.5574	9.9	24 29 38 45 14 13 15 14 19 78	TDAQVKTGNR	HCD
2	252	20160823_QEh1_LC2_HuPa_SA_HLApI_RA957_1_NG_1.raw	TDAQVTKGNR	10	28	10	363.8633	3	0.61	1088.5574	9.9	24 29 38 45 13 13 15 13 18 78	TDAQVTKGNR	HCD
2	252	20160823_QEh1_LC2_HuPa_SA_HLApI_RA957_1_NG_1.raw	TDAQKLSGNR	10	28	10	363.8633	3	0.61	1088.5574	9.9	24 28 38 45 12 13 14 13 18 77	TDAQKLSGNR	HCD
2	252	20160823_QEh1_LC2_HuPa_SA_HLApI_RA957_1_NG_1.raw	TDAQKSLGNR	10	27	10	363.8633	3	0.61	1088.5574	9.9	24 28 38 43 12 12 15 11 16 76	TDAQKSLGNR	HCD
2	252	20160823_QEh1_LC2_HuPa_SA_HLApI_RA957_1_NG_1.raw	TDQAVKTGNR	10	21	10	363.8633	3	0.61	1088.5574	9.9	20 25 15 14 12 12 14 13 17 76	TDQAVKTGNR	HCD
2	254	20160823_QEh1_LC2_HuPa_SA_HLApI_RA957_1_NG_1.raw	KYCTEHKCM	9	10	9	571.7482	2	0.61	1141.4719	8.6	10 10 11 12 16 5 10 9 13	KYCTEHKCM	HCD
2	254	20160823_QEh1_LC2_HuPa_SA_HLApI_RA957_1_NG_1.raw	KYCTEKHCM	9	10	9	571.7482	2	0.61	1141.4719	8.6	10 10 11 12 16 10 5 9 13	KYCTEKHCM	HCD
2	254	20160823_QEh1_LC2_HuPa_SA_HLApI_RA957_1_NG_1.raw	KCYTHEKCM	9	10	9	571.7482	2	0.61	1141.4719	8.6	10 10 11 12 5 15 10 9 13	KCYTHEKCM	HCD
2	254	20160823_QEh1_LC2_HuPa_SA_HLApI_RA957_1_NG_1.raw	CKYTHEKCM	9	10	9	571.7482	2	0.61	1141.4719	8.6	10 10 11 12 5 15 10 9 13	CKYTHEKCM	HCD
2	254	20160823_QEh1_LC2_HuPa_SA_HLApI_RA957_1_NG_1.raw	CYKTHEKCM	9	10	9	571.7482	2	0.61	1141.4719	8.6	10 10 11 12 5 15 10 9 13	CYKTHEKCM	HCD
2	259	20160823_QEh1_LC2_HuPa_SA_HLApI_RA957_1_NG_1.raw	ACCGSAKPRT	10	9	10	497.2354	2	0.63	992.4532	3.1	9 9 10 9 10 10 9 6 7 19	ACCGSAKPRT	HCD
2	259	20160823_QEh1_LC2_HuPa_SA_HLApI_RA957_1_NG_1.raw	ACCGSAKPTR	10	9	10	497.2354	2	0.63	992.4532	3.1	9 9 10 9 10 10 9 6 7 18	ACCGSAKPTR	HCD
2	259	20160823_QEh1_LC2_HuPa_SA_HLApI_RA957_1_NG_1.raw	ACCGSAKTPR	10	9	10	497.2354	2	0.63	992.4532	3.1	9 9 10 9 10 10 9 7 6 18	ACCGSAKTPR	HCD
2	259	20160823_QEh1_LC2_HuPa_SA_HLApI_RA957_1_NG_1.raw	ACCGSAKRPT	10	9	10	497.2354	2	0.63	992.4532	3.1	9 9 9 9 10 10 9 7 6 19	ACCGSAKRPT	HCD
2	259	20160823_QEh1_LC2_HuPa_SA_HLApI_RA957_1_NG_1.raw	ACCGSAKRTP	10	9	10	497.2354	2	0.63	992.4532	3.1	9 9 9 8 10 10 9 7 7 15	ACCGSAKRTP	HCD
2	265	20160823_QEh1_LC2_HuPa_SA_HLApI_RA957_1_NG_1.raw	AEETGGHTKR	10	60	10	543.2702	2	0.64	1084.5261	-0.2	49 63 95 92 83 22 11 23 77 91	AEETGGHTKR	HCD
2	265	20160823_QEh1_LC2_HuPa_SA_HLApI_RA957_1_NG_1.raw	AEETGHTGKR	10	60	10	543.2702	2	0.64	1084.5261	-0.2	50 63 95 93 83 14 22 19 75 91	AEETGHTGKR	HCD
2	265	20160823_QEh1_LC2_HuPa_SA_HLApI_RA957_1_NG_1.raw	AEETGHGTKR	10	60	10	543.2702	2	0.64	1084.5261	-0.2	49 63 95 93 83 15 18 22 74 90	AEETGHGTKR	HCD
2	265	20160823_QEh1_LC2_HuPa_SA_HLApI_RA957_1_NG_1.raw	AEETGTGHKR	10	59	10	543.2702	2	0.64	1084.5261	-0.2	49 63 95 92 81 24 18 12 76 91	AEETGTGHKR	HCD
2	265	20160823_QEh1_LC2_HuPa_SA_HLApI_RA957_1_NG_1.raw	AEETGGTHKR	10	59	10	543.2702	2	0.64	1084.5261	-0.2	49 62 95 92 81 20 21 12 76 91	AEETGGTHKR	HCD
2	271	20160823_QEh1_LC2_HuPa_SA_HLApI_RA957_1_NG_1.raw	KLYCMDYGRVYDYADAWE	18	6	18	754.3281	3	0.66	2259.9604	0.9	5 6 6 6 3 10 6 5 4 5 5 7 4 4 7 4 4 18	KLYCMDYGRVYDYADAWE	HCD
2	271	20160823_QEh1_LC2_HuPa_SA_HLApI_RA957_1_NG_1.raw	KLYCMDYGRYVDYADAWE	18	5	18	754.3281	3	0.66	2259.9604	0.9	5 6 6 6 3 10 6 5 4 5 5 7 4 4 7 4 4 18	KLYCMDYGRYVDYADAWE	HCD
2	271	20160823_QEh1_LC2_HuPa_SA_HLApI_RA957_1_NG_1.raw	KLYCMDYGRYVDYADEAW	18	5	18	754.3281	3	0.66	2259.9604	0.9	5 6 6 6 3 10 6 5 4 5 5 7 4 4 7 7 4 12	KLYCMDYGRYVDYADEAW	HCD
2	271	20160823_QEh1_LC2_HuPa_SA_HLApI_RA957_1_NG_1.raw	KLYCMDYGRYVDYADAEW	18	5	18	754.3281	3	0.66	2259.9604	0.9	5 6 6 6 3 10 6 5 4 5 5 7 4 4 7 4 7 12	KLYCMDYGRYVDYADAEW	HCD
2	271	20160823_QEh1_LC2_HuPa_SA_HLApI_RA957_1_NG_1.raw	KLYCMDYGRYVDYADEWA	18	5	18	754.3281	3	0.66	2259.9604	0.9	5 6 6 6 3 10 6 5 4 5 5 7 4 4 7 7 4 12	KLYCMDYGRYVDYADEWA	HCD
2	275	20160823_QEh1_LC2_HuPa_SA_HLApI_RA957_1_NG_1.raw	SHHAHPQQS	9	12	9	514.7361	2	0.67	1027.4584	-0.6	16 10 13 16 6 9 11 9 22	SHHAHPQQS	HCD
2	275	20160823_QEh1_LC2_HuPa_SA_HLApI_RA957_1_NG_1.raw	SHHAHPQSQ	9	12	9	514.7361	2	0.67	1027.4584	-0.6	16 10 13 16 6 9 11 9 22	SHHAHPQSQ	HCD
2	275	20160823_QEh1_LC2_HuPa_SA_HLApI_RA957_1_NG_1.raw	SHHAHPQNT	9	12	9	514.7361	2	0.67	1027.4584	-0.6	16 10 13 16 6 9 11 9 22	SHHAHPQNT	HCD
2	275	20160823_QEh1_LC2_HuPa_SA_HLApI_RA957_1_NG_1.raw	SHHAHPNTQ	9	12	9	514.7361	2	0.67	1027.4584	-0.6	16 9 12 16 6 9 11 9 22	SHHAHPNTQ	HCD
2	275	20160823_QEh1_LC2_HuPa_SA_HLApI_RA957_1_NG_1.raw	SHHAHPNQT	9	12	9	514.7361	2	0.67	1027.4584	-0.6	16 9 12 16 6 9 11 9 22	SHHAHPNQT	HCD
2	277	20160823_QEh1_LC2_HuPa_SA_HLApI_RA957_1_NG_1.raw	KNSTTMCCHN	10	10	10	569.7263	2	0.67	1137.4365	1.4	15 9 10 11 11 6 10 8 4 21	KNSTTMCCHN	HCD
2	277	20160823_QEh1_LC2_HuPa_SA_HLApI_RA957_1_NG_1.raw	KNSTTMCHCN	10	10	10	569.7263	2	0.67	1137.4365	1.4	15 9 10 11 11 6 10 4 8 21	KNSTTMCHCN	HCD
2	277	20160823_QEh1_LC2_HuPa_SA_HLApI_RA957_1_NG_1.raw	KNSTTHNMCC	10	10	10	569.7263	2	0.67	1137.4365	1.4	15 9 10 11 11 5 9 4 8 21	KNSTTHNMCC	HCD
2	277	20160823_QEh1_LC2_HuPa_SA_HLApI_RA957_1_NG_1.raw	KNSTTHMNCC	10	10	10	569.7263	2	0.67	1137.4365	1.4	15 9 10 11 11 5 5 8 8 21	KNSTTHMNCC	HCD
2	277	20160823_QEh1_LC2_HuPa_SA_HLApI_RA957_1_NG_1.raw	KNSTTMCCNH	10	9	10	569.7263	2	0.67	1137.4365	1.4	15 9 10 11 11 6 10 8 8 11	KNSTTMCCNH	HCD
2	281	20160823_QEh1_LC2_HuPa_SA_HLApI_RA957_1_NG_1.raw	FTWMGCKMQ	9	13	9	566.2481	2	0.68	1130.4712	9.3	13 12 14 9 14 14 13 6 27	FTWMGCKMQ	HCD
2	281	20160823_QEh1_LC2_HuPa_SA_HLApI_RA957_1_NG_1.raw	WCLYGCKMQ	9	13	9	566.2481	2	0.68	1130.4712	9.3	12 11 14 14 12 13 12 5 25	WCLYGCKMQ	HCD
2	281	20160823_QEh1_LC2_HuPa_SA_HLApI_RA957_1_NG_1.raw	TFWMGCKMQ	9	13	9	566.2481	2	0.68	1130.4712	9.3	13 12 13 8 13 14 12 6 26	TFWMGCKMQ	HCD
2	281	20160823_QEh1_LC2_HuPa_SA_HLApI_RA957_1_NG_1.raw	TWFMGCKMQ	9	12	9	566.2481	2	0.68	1130.4712	9.3	12 12 12 8 12 13 11 5 25	TWFMGCKMQ	HCD
2	281	20160823_QEh1_LC2_HuPa_SA_HLApI_RA957_1_NG_1.raw	FWTMGCKMQ	9	12	9	566.2481	2	0.68	1130.4712	9.3	12 11 12 8 12 13 11 5 24	FWTMGCKMQ	HCD
2	302	20160823_QEh1_LC2_HuPa_SA_HLApI_RA957_1_NG_1.raw	LPVYPNSR	8	20	8	473.2651	2	0.73	944.5079	8.1	16 9 13 13 12 15 16 73	LPVYPNSR	HCD
2	302	20160823_QEh1_LC2_HuPa_SA_HLApI_RA957_1_NG_1.raw	LPVYPSNR	8	20	8	473.2651	2	0.73	944.5079	8.1	16 9 13 13 12 15 16 73	LPVYPSNR	HCD
2	302	20160823_QEh1_LC2_HuPa_SA_HLApI_RA957_1_NG_1.raw	LPVYSNPR	8	18	8	473.2651	2	0.73	944.5079	8.1	13 7 10 11 13 12 10 68	LPVYSNPR	HCD
2	302	20160823_QEh1_LC2_HuPa_SA_HLApI_RA957_1_NG_1.raw	LPVYNSPR	8	17	8	473.2651	2	0.73	944.5079	8.1	13 7 10 10 12 12 10 68	LPVYNSPR	HCD
2	302	20160823_QEh1_LC2_HuPa_SA_HLApI_RA957_1_NG_1.raw	LPVYNPSR	8	17	8	473.2651	2	0.73	944.5079	8.1	13 7 10 10 12 10 12 67	LPVYNPSR	HCD
2	308	20160823_QEh1_LC2_HuPa_SA_HLApI_RA957_1_NG_1.raw	NAAHLGSSTR	10	15	10	507.2599	2	0.75	1012.505	0.2	24 17 16 8 18 21 17 10 9 21	NAAHLGSSTR	HCD
2	308	20160823_QEh1_LC2_HuPa_SA_HLApI_RA957_1_NG_1.raw	GQHALGSSTR	10	14	10	507.2599	2	0.75	1012.505	0.2	12 13 8 15 19 22 18 10 9 22	GQHALGSSTR	HCD
2	308	20160823_QEh1_LC2_HuPa_SA_HLApI_RA957_1_NG_1.raw	GQAHLGSSTR	10	14	10	507.2599	2	0.75	1012.505	0.2	12 13 15 8 19 22 18 10 9 22	GQAHLGSSTR	HCD
2	308	20160823_QEh1_LC2_HuPa_SA_HLApI_RA957_1_NG_1.raw	GQAHLGSTSR	10	13	10	507.2599	2	0.75	1012.505	0.2	12 13 15 8 18 18 15 10 9 22	GQAHLGSTSR	HCD
2	308	20160823_QEh1_LC2_HuPa_SA_HLApI_RA957_1_NG_1.raw	GQAHLGTSSR	10	13	10	507.2599	2	0.75	1012.505	0.2	12 13 16 8 18 18 14 10 9 22	GQAHLGTSSR	HCD
2	326	20160823_QEh1_LC2_HuPa_SA_HLApI_RA957_1_NG_1.raw	KALSKPVGKK	10	18	10	528.3497	2	0.79	1054.6863	-1.3	16 11 13 13 16 14 15 12 24 47	KALSKPVGKK	HCD
2	326	20160823_QEh1_LC2_HuPa_SA_HLApI_RA957_1_NG_1.raw	KALSKPGVKK	10	17	10	528.3497	2	0.79	1054.6863	-1.3	15 10 13 12 15 13 12 13 23 45	KALSKPGVKK	HCD
2	326	20160823_QEh1_LC2_HuPa_SA_HLApI_RA957_1_NG_1.raw	KALSKGVPKK	10	15	10	528.3497	2	0.79	1054.6863	-1.3	13 9 11 10 13 12 13 9 20 41	KALSKGVPKK	HCD
2	326	20160823_QEh1_LC2_HuPa_SA_HLApI_RA957_1_NG_1.raw	KALSKVGPKK	10	15	10	528.3497	2	0.79	1054.6863	-1.3	13 9 11 10 13 14 10 9 20 41	KALSKVGPKK	HCD
2	326	20160823_QEh1_LC2_HuPa_SA_HLApI_RA957_1_NG_1.raw	KALSKGPVKK	10	14	10	528.3497	2	0.79	1054.6863	-1.3	13 9 11 10 13 12 10 12 20 40	KALSKGPVKK	HCD
2	327	20160823_QEh1_LC2_HuPa_SA_HLApI_RA957_1_NG_1.raw	KDFYSEYR	8	21	8	554.2607	2	0.79	1106.5032	3.4	17 18 13 13 14 20 14 64	KDFYSEYR	HCD
2	327	20160823_QEh1_LC2_HuPa_SA_HLApI_RA957_1_NG_1.raw	KDFYDTYR	8	20	8	554.2607	2	0.79	1106.5032	3.4	17 18 13 13 20 12 13 63	KDFYDTYR	HCD
2	327	20160823_QEh1_LC2_HuPa_SA_HLApI_RA957_1_NG_1.raw	KDFYDYTR	8	20	8	554.2607	2	0.79	1106.5032	3.4	17 17 13 13 20 12 13 62	KDFYDYTR	HCD
2	327	20160823_QEh1_LC2_HuPa_SA_HLApI_RA957_1_NG_1.raw	KDFYEYSR	8	20	8	554.2607	2	0.79	1106.5032	3.4	16 17 13 13 20 12 13 62	KDFYEYSR	HCD
2	327	20160823_QEh1_LC2_HuPa_SA_HLApI_RA957_1_NG_1.raw	KDFYESYR	8	20	8	554.2607	2	0.79	1106.5032	3.4	16 17 13 12 20 12 13 62	KDFYESYR	HCD
2	352	20160823_QEh1_LC2_HuPa_SA_HLApI_RA957_1_NG_1.raw	CGMNCCME	8	13	8	890.2335	1	0.85	889.2261	0.1	12 10 7 12 13 12 6 35	CGMNCCME	HCD
2	352	20160823_QEh1_LC2_HuPa_SA_HLApI_RA957_1_NG_1.raw	CGMNCMCE	8	13	8	890.2335	1	0.85	889.2261	0.1	12 10 7 12 13 7 10 35	CGMNCMCE	HCD
2	352	20160823_QEh1_LC2_HuPa_SA_HLApI_RA957_1_NG_1.raw	CGMNCEMC	8	12	8	890.2335	1	0.85	889.2261	0.1	12 10 7 12 12 19 6 24	CGMNCEMC	HCD
2	352	20160823_QEh1_LC2_HuPa_SA_HLApI_RA957_1_NG_1.raw	CGMNCECM	8	12	8	890.2335	1	0.85	889.2261	0.1	12 10 7 12 13 19 10 14	CGMNCECM	HCD
2	352	20160823_QEh1_LC2_HuPa_SA_HLApI_RA957_1_NG_1.raw	CGMNCCEM	8	12	8	890.2335	1	0.85	889.2261	0.1	12 10 7 12 13 12 16 14	CGMNCCEM	HCD
2	356	20160823_QEh1_LC2_HuPa_SA_HLApI_RA957_1_NG_1.raw	KQPQAHVGV	9	11	9	482.2701	2	0.86	962.5297	-4.3	14 10 9 12 11 5 11 8 24	KQPQAHVGV	HCD
2	356	20160823_QEh1_LC2_HuPa_SA_HLApI_RA957_1_NG_1.raw	KQQPAHVGV	9	11	9	482.2701	2	0.86	962.5297	-4.3	14 10 11 9 11 5 11 8 24	KQQPAHVGV	HCD
2	356	20160823_QEh1_LC2_HuPa_SA_HLApI_RA957_1_NG_1.raw	KQQPAVHGV	9	11	9	482.2701	2	0.86	962.5297	-4.3	14 10 11 9 11 11 5 8 23	KQQPAVHGV	HCD
2	356	20160823_QEh1_LC2_HuPa_SA_HLApI_RA957_1_NG_1.raw	KQQPAHVVG	9	11	9	482.2701	2	0.86	962.5297	-4.3	14 10 11 9 11 5 11 10 20	KQQPAHVVG	HCD
2	356	20160823_QEh1_LC2_HuPa_SA_HLApI_RA957_1_NG_1.raw	KPQQAHVGV	9	10	9	482.2701	2	0.86	962.5297	-4.3	12 7 10 11 10 5 10 7 22	KPQQAHVGV	HCD
2	360	20160823_QEh1_LC2_HuPa_SA_HLApI_RA957_1_NG_1.raw	AQNQWAVQPLAWCKRW	16	6	16	662.3406	3	0.87	1983.989	5.5	6 6 7 7 7 7 7 6 5 7 5 5 5 5 5 14	AQNQWAVQPLAWCKRW	HCD
2	360	20160823_QEh1_LC2_HuPa_SA_HLApI_RA957_1_NG_1.raw	AQNWQAVQPLAWCKRW	16	6	16	662.3406	3	0.87	1983.989	5.5	6 6 7 7 7 7 7 6 5 7 5 5 5 5 5 14	AQNWQAVQPLAWCKRW	HCD
2	360	20160823_QEh1_LC2_HuPa_SA_HLApI_RA957_1_NG_1.raw	AQHYQAVQPLAWCKRW	16	6	16	662.3406	3	0.87	1983.989	5.5	7 6 3 7 7 7 7 6 5 7 5 5 5 5 5 14	AQHYQAVQPLAWCKRW	HCD
2	360	20160823_QEh1_LC2_HuPa_SA_HLApI_RA957_1_NG_1.raw	AQHQYAVQPLAWCKRW	16	6	16	662.3406	3	0.87	1983.989	5.5	7 6 3 7 7 7 7 6 5 7 5 5 5 5 5 14	AQHQYAVQPLAWCKRW	HCD
2	360	20160823_QEh1_LC2_HuPa_SA_HLApI_RA957_1_NG_1.raw	AAAHYNAVQPLAWCKRW	17	5	17	662.3406	3	0.87	1983.989	5.5	5 5 6 3 6 6 6 6 5 4 6 5 5 5 5 4 13	AAAHYNAVQPLAWCKRW	HCD
2	366	20160823_QEh1_LC2_HuPa_SA_HLApI_RA957_1_NG_1.raw	KWPSFMYG	8	13	8	508.2438	2	0.89	1014.4633	9.6	19 12 10 12 13 7 10 21	KWPSFMYG	HCD
2	366	20160823_QEh1_LC2_HuPa_SA_HLApI_RA957_1_NG_1.raw	KWPSFMGY	8	13	8	508.2438	2	0.89	1014.4633	9.6	19 12 10 12 13 7 8 25	KWPSFMGY	HCD
2	366	20160823_QEh1_LC2_HuPa_SA_HLApI_RA957_1_NG_1.raw	KWPSMFGY	8	12	8	508.2438	2	0.89	1014.4633	9.6	19 12 10 12 7 12 8 24	KWPSMFGY	HCD
2	366	20160823_QEh1_LC2_HuPa_SA_HLApI_RA957_1_NG_1.raw	KWSPFMGY	8	12	8	508.2438	2	0.89	1014.4633	9.6	18 11 12 9 13 7 8 24	KWSPFMGY	HCD
2	366	20160823_QEh1_LC2_HuPa_SA_HLApI_RA957_1_NG_1.raw	KWPSMFYG	8	12	8	508.2438	2	0.89	1014.4633	9.6	19 12 10 12 7 12 10 21	KWPSMFYG	HCD
2	369	20160823_QEh1_LC2_HuPa_SA_HLApI_RA957_1_NG_1.raw	HHESANNQSA	10	37	10	547.7336	2	0.89	1093.4536	-0.8	32 24 45 28 28 23 22 20 68 80	HHESANNQSA	HCD
2	369	20160823_QEh1_LC2_HuPa_SA_HLApI_RA957_1_NG_1.raw	HHESAGGNQSA	11	33	11	547.7336	2	0.89	1093.4536	-0.8	31 22 41 25 27 18 18 22 21 68 80	HHESAGGNQSA	HCD
2	369	20160823_QEh1_LC2_HuPa_SA_HLApI_RA957_1_NG_1.raw	HHESANGGQSA	11	33	11	547.7336	2	0.89	1093.4536	-0.8	31 22 41 26 29 23 16 15 18 68 80	HHESANGGQSA	HCD
2	369	20160823_QEh1_LC2_HuPa_SA_HLApI_RA957_1_NG_1.raw	HHTDANNQSA	10	33	10	547.7336	2	0.89	1093.4536	-0.8	30 20 24 28 22 20 21 20 69 80	HHTDANNQSA	HCD
2	369	20160823_QEh1_LC2_HuPa_SA_HLApI_RA957_1_NG_1.raw	HHESANNAGSA	11	32	11	547.7336	2	0.89	1093.4536	-0.8	31 22 41 26 28 23 18 16 12 63 77	HHESANNAGSA	HCD
2	392	20160823_QEh1_LC2_HuPa_SA_HLApI_RA957_1_NG_1.raw	STEEADKSK	9	22	9	497.7426	2	0.95	993.4614	9.4	17 18 37 45 15 18 12 11 27	STEEADKSK	HCD
2	392	20160823_QEh1_LC2_HuPa_SA_HLApI_RA957_1_NG_1.raw	STEEASKDK	9	22	9	497.7426	2	0.95	993.4614	9.4	17 18 36 44 15 12 12 16 27	STEEASKDK	HCD
2	392	20160823_QEh1_LC2_HuPa_SA_HLApI_RA957_1_NG_1.raw	STEEDAKSK	9	21	9	497.7426	2	0.95	993.4614	9.4	16 17 36 44 21 12 12 10 26	STEEDAKSK	HCD
2	392	20160823_QEh1_LC2_HuPa_SA_HLApI_RA957_1_NG_1.raw	STEEAKSDK	9	21	9	497.7426	2	0.95	993.4614	9.4	16 17 35 43 14 12 12 15 26	STEEAKSDK	HCD
2	392	20160823_QEh1_LC2_HuPa_SA_HLApI_RA957_1_NG_1.raw	STEEAKDSK	9	21	9	497.7426	2	0.95	993.4614	9.4	16 17 35 42 14 12 17 10 26	STEEAKDSK	HCD
2	408	20160823_QEh1_LC2_HuPa_SA_HLApI_RA957_1_NG_1.raw	SVCCAPDAALDYAASPVNPY	20	5	20	676.3064	3	0.99	2025.8811	8	5 5 7 7 6 4 9 6 5 5 8 5 4 5 4 3 5 5 3 11	SVCCAPDAALDYAASPVNPY	HCD
2	408	20160823_QEh1_LC2_HuPa_SA_HLApI_RA957_1_NG_1.raw	SVCCDPAAALDYAAPVSNPY	20	5	20	676.3064	3	0.99	2025.8811	8	5 5 7 7 9 4 6 6 5 5 8 5 4 5 3 4 5 5 3 12	SVCCDPAAALDYAAPVSNPY	HCD
2	408	20160823_QEh1_LC2_HuPa_SA_HLApI_RA957_1_NG_1.raw	SVCCDAPAALDYAASPVNPY	20	5	20	676.3064	3	0.99	2025.8811	8	5 5 7 7 9 5 4 6 5 5 8 5 4 5 4 3 5 5 3 11	SVCCDAPAALDYAASPVNPY	HCD
2	408	20160823_QEh1_LC2_HuPa_SA_HLApI_RA957_1_NG_1.raw	SVCCDPAAALDYAAPSVNPY	20	5	20	676.3064	3	0.99	2025.8811	8	5 5 7 7 9 4 6 6 5 5 8 5 4 5 3 4 4 5 3 11	SVCCDPAAALDYAAPSVNPY	HCD
2	408	20160823_QEh1_LC2_HuPa_SA_HLApI_RA957_1_NG_1.raw	SVCCADPAALDYAASPVNPY	20	5	20	676.3064	3	0.99	2025.8811	8	5 5 7 7 6 8 4 6 5 5 8 5 4 5 4 3 5 5 3 11	SVCCADPAALDYAASPVNPY	HCD
2	421	20160823_QEh1_LC2_HuPa_SA_HLApI_RA957_1_NG_1.raw	ADRLCEGPRT	10	12	10	559.2766	2	1.02	1116.5347	3.6	10 15 9 12 11 17 8 7 9 25	ADRLCEGPRT	HCD
2	421	20160823_QEh1_LC2_HuPa_SA_HLApI_RA957_1_NG_1.raw	AERVCEGPRT	10	11	10	559.2766	2	1.02	1116.5347	3.6	10 15 9 10 10 17 8 7 9 24	AERVCEGPRT	HCD
2	421	20160823_QEh1_LC2_HuPa_SA_HLApI_RA957_1_NG_1.raw	ADLRCEGPRT	10	11	10	559.2766	2	1.02	1116.5347	3.6	9 13 11 9 10 16 8 6 8 23	ADLRCEGPRT	HCD
2	421	20160823_QEh1_LC2_HuPa_SA_HLApI_RA957_1_NG_1.raw	AEVRCEGPRT	10	11	10	559.2766	2	1.02	1116.5347	3.6	9 14 9 9 9 16 8 6 8 23	AEVRCEGPRT	HCD
2	421	20160823_QEh1_LC2_HuPa_SA_HLApI_RA957_1_NG_1.raw	AKCQQEGPRT	10	10	10	559.2766	2	1.02	1116.5347	3.6	9 9 9 9 9 15 7 6 8 22	AKCQQEGPRT	HCD
2	431	20160823_QEh1_LC2_HuPa_SA_HLApI_RA957_1_NG_1.raw	KASKNPLTAK	10	19	10	529.3195	2	1.05	1056.6292	-4.5	17 12 13 14 14 10 14 11 16 78	KASKNPLTAK	HCD
2	431	20160823_QEh1_LC2_HuPa_SA_HLApI_RA957_1_NG_1.raw	KAKSNPLTAK	10	19	10	529.3195	2	1.05	1056.6292	-4.5	16 11 13 13 13 10 13 11 16 77	KAKSNPLTAK	HCD
2	431	20160823_QEh1_LC2_HuPa_SA_HLApI_RA957_1_NG_1.raw	KAKSNPTLAK	10	19	10	529.3195	2	1.05	1056.6292	-4.5	16 11 13 13 13 10 12 13 16 77	KAKSNPTLAK	HCD
2	431	20160823_QEh1_LC2_HuPa_SA_HLApI_RA957_1_NG_1.raw	KGTKNPLTAK	10	19	10	529.3195	2	1.05	1056.6292	-4.5	16 10 12 13 14 10 14 11 16 77	KGTKNPLTAK	HCD
2	431	20160823_QEh1_LC2_HuPa_SA_HLApI_RA957_1_NG_1.raw	KGKTNPLTAK	10	18	10	529.3195	2	1.05	1056.6292	-4.5	16 9 12 13 13 10 13 11 15 77	KGKTNPLTAK	HCD
2	463	20160823_QEh1_LC2_HuPa_SA_HLApI_RA957_1_NG_1.raw	KQRMCFWL	8	12	8	556.2803	2	1.12	1110.5466	-0.5	13 11 11 6 10 11 9 26	KQRMCFWL	HCD
2	463	20160823_QEh1_LC2_HuPa_SA_HLApI_RA957_1_NG_1.raw	KQRMCFLW	8	11	8	556.2803	2	1.12	1110.5466	-0.5	13 11 11 6 10 11 10 23	KQRMCFLW	HCD
2	463	20160823_QEh1_LC2_HuPa_SA_HLApI_RA957_1_NG_1.raw	KQMRRFDM	8	11	8	556.2803	2	1.12	1110.5427	3.1	13 11 7 10 10 11 14 14	KQMRRFDM	HCD
2	463	20160823_QEh1_LC2_HuPa_SA_HLApI_RA957_1_NG_1.raw	KQRFRMDM	8	10	8	556.2803	2	1.12	1110.5427	3.1	13 11 11 11 9 6 13 13	KQRFRMDM	HCD
2	463	20160823_QEh1_LC2_HuPa_SA_HLApI_RA957_1_NG_1.raw	KQRFMRDM	8	10	8	556.2803	2	1.12	1110.5427	3.1	13 11 11 11 6 9 13 13	KQRFMRDM	HCD
2	475	20160823_QEh1_LC2_HuPa_SA_HLApI_RA957_1_NG_1.raw	TSATSSKAR	9	73	9	454.7428	2	1.15	907.4723	-1.4	90 95 97 97 91 38 32 34 89	TSATSSKAR	HCD
2	475	20160823_QEh1_LC2_HuPa_SA_HLApI_RA957_1_NG_1.raw	STATSSKAR	9	62	9	454.7428	2	1.15	907.4723	-1.4	54 60 96 95 88 31 26 28 85	STATSSKAR	HCD
2	475	20160823_QEh1_LC2_HuPa_SA_HLApI_RA957_1_NG_1.raw	STATSKSAR	9	62	9	454.7428	2	1.15	907.4723	-1.4	54 59 95 94 86 31 26 27 85	STATSKSAR	HCD
2	475	20160823_QEh1_LC2_HuPa_SA_HLApI_RA957_1_NG_1.raw	STATSTKGR	9	59	9	454.7428	2	1.15	907.4723	-1.4	55 60 96 94 84 25 20 18 83	STATSTKGR	HCD
2	475	20160823_QEh1_LC2_HuPa_SA_HLApI_RA957_1_NG_1.raw	STATSGKTR	9	58	9	454.7428	2	1.15	907.4723	-1.4	53 59 95 94 82 20 19 19 81	STATSGKTR	HCD
2	477	20160823_QEh1_LC2_HuPa_SA_HLApI_RA957_1_NG_1.raw	DDTSDGCC	8	16	8	815.2131	1	1.15	814.2109	-6.3	17 17 13 12 18 11 14 32	DDTSDGCC	HCD
2	477	20160823_QEh1_LC2_HuPa_SA_HLApI_RA957_1_NG_1.raw	DDTDGSCC	8	16	8	815.2131	1	1.15	814.2109	-6.3	17 17 13 18 10 13 14 32	DDTDGSCC	HCD
2	477	20160823_QEh1_LC2_HuPa_SA_HLApI_RA957_1_NG_1.raw	DDTDSGCC	8	16	8	815.2131	1	1.15	814.2109	-6.3	17 17 13 18 12 11 14 32	DDTDSGCC	HCD
2	477	20160823_QEh1_LC2_HuPa_SA_HLApI_RA957_1_NG_1.raw	DDTGSDCC	8	15	8	815.2131	1	1.15	814.2109	-6.3	17 17 13 10 12 19 12 27	DDTGSDCC	HCD
2	477	20160823_QEh1_LC2_HuPa_SA_HLApI_RA957_1_NG_1.raw	DDTGDSCC	8	15	8	815.2131	1	1.15	814.2109	-6.3	17 17 13 10 18 12 12 27	DDTGDSCC	HCD
2	483	20160823_QEh1_LC2_HuPa_SA_HLApI_RA957_1_NG_1.raw	VTAENTTKLL	10	12	10	545.3146	2	1.17	1088.6077	6.5	11 10 10 16 9 9 10 9 10 26	VTAENTTKLL	HCD
2	483	20160823_QEh1_LC2_HuPa_SA_HLApI_RA957_1_NG_1.raw	VTAETNTKLL	10	11	10	545.3146	2	1.17	1088.6077	6.5	11 10 11 16 9 9 10 9 10 26	VTAETNTKLL	HCD
2	483	20160823_QEh1_LC2_HuPa_SA_HLApI_RA957_1_NG_1.raw	VTADQTTKLL	10	11	10	545.3146	2	1.17	1088.6077	6.5	11 10 10 15 9 9 10 9 10 26	VTADQTTKLL	HCD
2	483	20160823_QEh1_LC2_HuPa_SA_HLApI_RA957_1_NG_1.raw	VTADTQTKLL	10	11	10	545.3146	2	1.17	1088.6077	6.5	11 10 10 15 9 9 10 9 10 26	VTADTQTKLL	HCD
2	483	20160823_QEh1_LC2_HuPa_SA_HLApI_RA957_1_NG_1.raw	TVATDQTKLL	10	11	10	545.3146	2	1.17	1088.6077	6.5	11 10 10 10 13 9 9 9 10 25	TVATDQTKLL	HCD
2	484	20160823_QEh1_LC2_HuPa_SA_HLApI_RA957_1_NG_1.raw	VGMNLCWSSPL	11	10	11	402.8635	3	1.17	1205.5574	9.4	11 9 6 11 10 8 9 11 9 6 23	VGMNLCWSSPL	HCD
2	484	20160823_QEh1_LC2_HuPa_SA_HLApI_RA957_1_NG_1.raw	VGMNLWCSSPL	11	10	11	402.8635	3	1.17	1205.5574	9.4	11 8 6 11 10 8 9 11 9 6 23	VGMNLWCSSPL	HCD
2	484	20160823_QEh1_LC2_HuPa_SA_HLApI_RA957_1_NG_1.raw	VGMNCLWSSPL	11	10	11	402.8635	3	1.17	1205.5574	9.4	11 9 6 11 9 9 9 11 9 6 23	VGMNCLWSSPL	HCD
2	484	20160823_QEh1_LC2_HuPa_SA_HLApI_RA957_1_NG_1.raw	VGMNCWLSSPL	11	10	11	402.8635	3	1.17	1205.5574	9.4	11 8 6 11 9 8 10 11 8 6 23	VGMNCWLSSPL	HCD
2	484	20160823_QEh1_LC2_HuPa_SA_HLApI_RA957_1_NG_1.raw	GVMNCLWSSPL	11	9	11	402.8635	3	1.17	1205.5574	9.4	8 7 4 8 8 8 9 11 8 6 23	GVMNCLWSSPL	HCD
2	485	20160823_QEh1_LC2_HuPa_SA_HLApI_RA957_1_NG_1.raw	KSCAKRVETMSN	12	11	12	451.8922	3	1.17	1352.6541	0.6	15 11 12 10 10 8 10 17 9 4 8 20	KSCAKRVETMSN	HCD
2	485	20160823_QEh1_LC2_HuPa_SA_HLApI_RA957_1_NG_1.raw	KSCAKRVETMNS	12	11	12	451.8922	3	1.17	1352.6541	0.6	15 11 12 10 10 8 10 17 8 4 8 20	KSCAKRVETMNS	HCD
2	485	20160823_QEh1_LC2_HuPa_SA_HLApI_RA957_1_NG_1.raw	KSCAKRVETSMN	12	11	12	451.8922	3	1.17	1352.6541	0.6	15 11 12 10 10 8 10 17 8 8 4 20	KSCAKRVETSMN	HCD
2	485	20160823_QEh1_LC2_HuPa_SA_HLApI_RA957_1_NG_1.raw	KSCAKRVETNMS	12	10	12	451.8922	3	1.17	1352.6541	0.6	15 11 12 10 10 8 10 16 8 8 4 20	KSCAKRVETNMS	HCD
2	485	20160823_QEh1_LC2_HuPa_SA_HLApI_RA957_1_NG_1.raw	KSCAKRVETNSM	12	10	12	451.8922	3	1.17	1352.6541	0.6	15 11 12 10 10 8 10 16 8 8 8 11	KSCAKRVETNSM	HCD
2	502	20160823_QEh1_LC2_HuPa_SA_HLApI_RA957_1_NG_1.raw	TWNDKKEKR	9	18	9	402.2186	3	1.21	1203.636	-1.7	12 12 13 19 12 13 19 12 52	TWNDKKEKR	HCD
2	502	20160823_QEh1_LC2_HuPa_SA_HLApI_RA957_1_NG_1.raw	TWNDKKKER	9	18	9	402.2186	3	1.21	1203.636	-1.7	12 12 13 19 12 13 12 19 52	TWNDKKKER	HCD
2	502	20160823_QEh1_LC2_HuPa_SA_HLApI_RA957_1_NG_1.raw	NWTDKKEKR	9	18	9	402.2186	3	1.21	1203.636	-1.7	12 12 13 19 12 13 19 12 52	NWTDKKEKR	HCD
2	502	20160823_QEh1_LC2_HuPa_SA_HLApI_RA957_1_NG_1.raw	NTWDKKEKR	9	15	9	402.2186	3	1.21	1203.636	-1.7	10 10 10 14 9 10 16 10 47	NTWDKKEKR	HCD
2	502	20160823_QEh1_LC2_HuPa_SA_HLApI_RA957_1_NG_1.raw	TNWDKKEKR	9	14	9	402.2186	3	1.21	1203.636	-1.7	10 9 9 14 9 10 15 9 45	TNWDKKEKR	HCD
2	503	20160823_QEh1_LC2_HuPa_SA_HLApI_RA957_1_NG_1.raw	KHKCLHNN	8	11	8	497.2519	2	1.22	992.4974	-8.3	15 5 11 11 17 5 8 21	KHKCLHNN	HCD
2	503	20160823_QEh1_LC2_HuPa_SA_HLApI_RA957_1_NG_1.raw	KCKHLHNN	8	11	8	497.2519	2	1.22	992.4974	-8.3	15 10 11 5 17 6 8 21	KCKHLHNN	HCD
2	503	20160823_QEh1_LC2_HuPa_SA_HLApI_RA957_1_NG_1.raw	KCHKLHNN	8	11	8	497.2519	2	1.22	992.4974	-8.3	15 10 5 11 17 6 8 21	KCHKLHNN	HCD
2	503	20160823_QEh1_LC2_HuPa_SA_HLApI_RA957_1_NG_1.raw	KKCHLHNN	8	11	8	497.2519	2	1.22	992.4974	-8.3	14 9 10 5 17 5 8 21	KKCHLHNN	HCD
2	503	20160823_QEh1_LC2_HuPa_SA_HLApI_RA957_1_NG_1.raw	KHCKLHNN	8	11	8	497.2519	2	1.22	992.4974	-8.3	14 5 10 10 17 5 8 20	KHCKLHNN	HCD
2	507	20160823_QEh1_LC2_HuPa_SA_HLApI_RA957_1_NG_1.raw	TSQKKGLQKK	10	36	10	573.3532	2	1.22	1144.6929	-0.9	16 15 18 59 30 15 18 17 77 95	TSQKKGLQKK	HCD
2	507	20160823_QEh1_LC2_HuPa_SA_HLApI_RA957_1_NG_1.raw	STQKKGLQKK	10	35	10	573.3532	2	1.22	1144.6929	-0.9	15 15 18 58 29 15 17 17 76 95	STQKKGLQKK	HCD
2	507	20160823_QEh1_LC2_HuPa_SA_HLApI_RA957_1_NG_1.raw	STQKKGLAGKK	11	35	11	573.3532	2	1.22	1144.6929	-0.9	16 16 19 60 34 18 19 14 14 80 95	STQKKGLAGKK	HCD
2	507	20160823_QEh1_LC2_HuPa_SA_HLApI_RA957_1_NG_1.raw	STAGKKGLQKK	11	34	11	573.3532	2	1.22	1144.6929	-0.9	16 15 13 13 65 46 16 16 15 74 94	STAGKKGLQKK	HCD
2	507	20160823_QEh1_LC2_HuPa_SA_HLApI_RA957_1_NG_1.raw	STGAKKGLQKK	11	34	11	573.3532	2	1.22	1144.6929	-0.9	16 15 11 15 65 46 16 15 15 74 94	STGAKKGLQKK	HCD
2	508	20160823_QEh1_LC2_HuPa_SA_HLApI_RA957_1_NG_1.raw	AAPAAFLTKKK	11	33	11	382.571	3	1.23	1144.6968	-4.9	16 17 16 20 20 15 16 19 42 91 97	AAPAAFLTKKK	HCD
2	508	20160823_QEh1_LC2_HuPa_SA_HLApI_RA957_1_NG_1.raw	AAPAAFTLKKK	11	33	11	382.571	3	1.23	1144.6968	-4.9	16 17 16 20 20 15 14 21 42 91 97	AAPAAFTLKKK	HCD
2	508	20160823_QEh1_LC2_HuPa_SA_HLApI_RA957_1_NG_1.raw	AAPAALFTKKK	11	33	11	382.571	3	1.23	1144.6968	-4.9	16 17 15 19 18 16 14 19 42 91 97	AAPAALFTKKK	HCD
2	508	20160823_QEh1_LC2_HuPa_SA_HLApI_RA957_1_NG_1.raw	AAPAALTFKKK	11	33	11	382.571	3	1.23	1144.6968	-4.9	16 17 15 18 18 16 14 19 42 91 97	AAPAALTFKKK	HCD
2	508	20160823_QEh1_LC2_HuPa_SA_HLApI_RA957_1_NG_1.raw	AAPAATFLKKK	11	33	11	382.571	3	1.23	1144.6968	-4.9	16 17 15 18 18 14 14 21 42 91 97	AAPAATFLKKK	HCD
2	511	20160823_QEh1_LC2_HuPa_SA_HLApI_RA957_1_NG_1.raw	HTAEGTGTNK	10	97	10	508.243	2	1.23	1014.473	-1.5	99 99 100 99 96 95 96 97 98 99	HTAEGTGTNK	HCD
2	511	20160823_QEh1_LC2_HuPa_SA_HLApI_RA957_1_NG_1.raw	HTAEGTGTGGK	11	93	11	508.243	2	1.23	1014.473	-1.5	99 99 99 99 95 94 95 97 72 77 99	HTAEGTGTGGK	HCD
2	511	20160823_QEh1_LC2_HuPa_SA_HLApI_RA957_1_NG_1.raw	HTAESAGTNK	10	85	10	508.243	2	1.23	1014.473	-1.5	99 99 99 99 44 37 88 96 98 99	HTAESAGTNK	HCD
2	511	20160823_QEh1_LC2_HuPa_SA_HLApI_RA957_1_NG_1.raw	HTAEASGTNK	10	83	10	508.243	2	1.23	1014.473	-1.5	99 99 99 98 36 29 85 96 98 99	HTAEASGTNK	HCD
2	511	20160823_QEh1_LC2_HuPa_SA_HLApI_RA957_1_NG_1.raw	HTAETGGTNK	10	83	10	508.243	2	1.23	1014.473	-1.5	99 99 99 98 35 25 83 95 97 99	HTAETGGTNK	HCD
2	512	20160823_QEh1_LC2_HuPa_SA_HLApI_RA957_1_NG_1.raw	HHESANNQSA	10	34	10	547.7332	2	1.24	1093.4536	-1.6	23 19 46 31 28 22 21 20 59 79	HHESANNQSA	HCD
2	512	20160823_QEh1_LC2_HuPa_SA_HLApI_RA957_1_NG_1.raw	HHESANGGQSA	11	31	11	547.7332	2	1.24	1093.4536	-1.6	22 18 43 29 30 21 14 14 17 59 79	HHESANGGQSA	HCD
2	512	20160823_QEh1_LC2_HuPa_SA_HLApI_RA957_1_NG_1.raw	HHESAGGNQSA	11	31	11	547.7332	2	1.24	1093.4536	-1.6	22 17 42 28 28 17 16 19 19 59 78	HHESAGGNQSA	HCD
2	512	20160823_QEh1_LC2_HuPa_SA_HLApI_RA957_1_NG_1.raw	HHESANNGASA	11	28	11	547.7332	2	1.24	1093.4536	-1.6	22 17 42 28 28 20 15 10 11 48 73	HHESANNGASA	HCD
2	512	20160823_QEh1_LC2_HuPa_SA_HLApI_RA957_1_NG_1.raw	HHESANNAGSA	11	28	11	547.7332	2	1.24	1093.4536	-1.6	22 17 42 28 28 20 14 12 9 48 73	HHESANNAGSA	HCD
2	532	20160823_QEh1_LC2_HuPa_SA_HLApI_RA957_1_NG_1.raw	KCLRSRRLH	9	10	9	584.8459	2	1.28	1167.677	0.3	15 10 12 10 10 9 9 10 11	KCLRSRRLH	HCD
2	532	20160823_QEh1_LC2_HuPa_SA_HLApI_RA957_1_NG_1.raw	KCLSRRRLH	9	10	9	584.8459	2	1.28	1167.677	0.3	15 10 12 11 9 9 9 10 11	KCLSRRRLH	HCD
2	532	20160823_QEh1_LC2_HuPa_SA_HLApI_RA957_1_NG_1.raw	KCRLSRRLH	9	10	9	584.8459	2	1.28	1167.677	0.3	15 10 10 12 10 9 9 10 11	KCRLSRRLH	HCD
2	532	20160823_QEh1_LC2_HuPa_SA_HLApI_RA957_1_NG_1.raw	KATMRRRLH	9	10	9	584.8459	2	1.28	1167.677	0.3	15 10 11 6 9 9 9 10 11	KATMRRRLH	HCD
2	532	20160823_QEh1_LC2_HuPa_SA_HLApI_RA957_1_NG_1.raw	KAMTRRRLH	9	9	9	584.8459	2	1.28	1167.677	0.3	15 10 6 11 9 9 9 10 11	KAMTRRRLH	HCD
2	553	20160823_QEh1_LC2_HuPa_SA_HLApI_RA957_1_NG_1.raw	KEAQLLLNHL	10	12	10	589.8492	2	1.34	1177.6819	1.7	15 15 10 10 11 11 11 8 4 24	KEAQLLLNHL	HCD
2	553	20160823_QEh1_LC2_HuPa_SA_HLApI_RA957_1_NG_1.raw	KEALQLLNHL	10	11	10	589.8492	2	1.34	1177.6819	1.7	15 15 10 11 9 11 11 8 4 24	KEALQLLNHL	HCD
2	553	20160823_QEh1_LC2_HuPa_SA_HLApI_RA957_1_NG_1.raw	KELAQLLNHL	10	11	10	589.8492	2	1.34	1177.6819	1.7	15 15 12 10 9 11 11 8 4 24	KELAQLLNHL	HCD
2	553	20160823_QEh1_LC2_HuPa_SA_HLApI_RA957_1_NG_1.raw	KEKSPLLNHL	10	11	10	589.8492	2	1.34	1177.6819	1.7	16 15 10 10 7 11 11 8 4 24	KEKSPLLNHL	HCD
2	553	20160823_QEh1_LC2_HuPa_SA_HLApI_RA957_1_NG_1.raw	KEKPSLLNHL	10	11	10	589.8492	2	1.34	1177.6819	1.7	16 15 10 8 9 11 11 8 4 24	KEKPSLLNHL	HCD
2	571	20160823_QEh1_LC2_HuPa_SA_HLApI_RA957_1_NG_1.raw	KCRVRVSLP	9	14	9	529.3201	2	1.39	1056.6226	3	15 10 10 11 13 16 15 15 23	KCRVRVSLP	HCD
2	571	20160823_QEh1_LC2_HuPa_SA_HLApI_RA957_1_NG_1.raw	KCVRRVSLP	9	14	9	529.3201	2	1.39	1056.6226	3	14 10 11 10 13 16 15 15 23	KCVRRVSLP	HCD
2	571	20160823_QEh1_LC2_HuPa_SA_HLApI_RA957_1_NG_1.raw	KARRMVSLP	9	13	9	529.3201	2	1.39	1056.6226	3	15 11 10 10 6 15 15 15 23	KARRMVSLP	HCD
2	571	20160823_QEh1_LC2_HuPa_SA_HLApI_RA957_1_NG_1.raw	KAMRRVSLP	9	13	9	529.3201	2	1.39	1056.6226	3	14 10 6 10 10 15 15 15 23	KAMRRVSLP	HCD
2	571	20160823_QEh1_LC2_HuPa_SA_HLApI_RA957_1_NG_1.raw	KARMRVSLP	9	13	9	529.3201	2	1.39	1056.6226	3	14 10 10 6 10 15 15 15 23	KARMRVSLP	HCD
2	584	20160823_QEh1_LC2_HuPa_SA_HLApI_RA957_1_NG_1.raw	VGCGYCLPGCN	11	9	11	543.2191	2	1.42	1084.4141	8.8	9 7 9 8 10 8 10 7 6 7 19	VGCGYCLPGCN	HCD
2	584	20160823_QEh1_LC2_HuPa_SA_HLApI_RA957_1_NG_1.raw	VGCGYCLPGNC	11	9	11	543.2191	2	1.42	1084.4141	8.8	9 7 9 8 10 8 10 7 6 7 19	VGCGYCLPGNC	HCD
2	584	20160823_QEh1_LC2_HuPa_SA_HLApI_RA957_1_NG_1.raw	VGCGYCLPCGN	11	9	11	543.2191	2	1.42	1084.4141	8.8	9 7 9 8 10 8 10 7 8 6 19	VGCGYCLPCGN	HCD
2	584	20160823_QEh1_LC2_HuPa_SA_HLApI_RA957_1_NG_1.raw	GVCGYCLPCGN	11	9	11	543.2191	2	1.42	1084.4141	8.8	7 9 9 8 9 8 10 7 7 6 19	GVCGYCLPCGN	HCD
2	584	20160823_QEh1_LC2_HuPa_SA_HLApI_RA957_1_NG_1.raw	VGCGYCLPCNG	11	8	11	543.2191	2	1.42	1084.4141	8.8	9 7 9 8 10 8 10 7 8 7 16	VGCGYCLPCNG	HCD
2	610	20160823_QEh1_LC2_HuPa_SA_HLApI_RA957_1_NG_1.raw	TTPFKAPATGV	11	23	11	545.3034	2	1.48	1088.5867	5.1	49 42 32 23 21 23 13 13 11 9 26	TTPFKAPATGV	HCD
2	610	20160823_QEh1_LC2_HuPa_SA_HLApI_RA957_1_NG_1.raw	TTPFKAATPVG	11	22	11	545.3034	2	1.48	1088.5867	5.1	47 40 30 22 20 22 16 12 8 11 22	TTPFKAATPVG	HCD
2	610	20160823_QEh1_LC2_HuPa_SA_HLApI_RA957_1_NG_1.raw	TTPFKAATPGV	11	22	11	545.3034	2	1.48	1088.5867	5.1	47 40 30 21 20 21 15 12 8 9 25	TTPFKAATPGV	HCD
2	610	20160823_QEh1_LC2_HuPa_SA_HLApI_RA957_1_NG_1.raw	TTPFKAAPTVG	11	22	11	545.3034	2	1.48	1088.5867	5.1	47 40 30 21 20 23 16 9 10 11 21	TTPFKAAPTVG	HCD
2	610	20160823_QEh1_LC2_HuPa_SA_HLApI_RA957_1_NG_1.raw	TTPFKAAPTGV	11	22	11	545.3034	2	1.48	1088.5867	5.1	46 39 29 21 20 22 16 9 10 9 25	TTPFKAAPTGV	HCD
2	615	20160823_QEh1_LC2_HuPa_SA_HLApI_RA957_1_NG_1.raw	KCNDDFGGRN	10	11	10	563.2408	2	1.49	1124.4668	0.2	14 10 11 15 14 9 8 7 7 21	KCNDDFGGRN	HCD
2	615	20160823_QEh1_LC2_HuPa_SA_HLApI_RA957_1_NG_1.raw	KCNDDFGGNR	10	11	10	563.2408	2	1.49	1124.4668	0.2	13 10 11 15 13 9 8 7 8 19	KCNDDFGGNR	HCD
2	615	20160823_QEh1_LC2_HuPa_SA_HLApI_RA957_1_NG_1.raw	KCNCHHGGNR	10	9	10	563.2408	2	1.49	1124.4717	-4.1	14 10 11 10 5 5 9 7 8 19	KCNCHHGGNR	HCD
2	619	20160823_QEh1_LC2_HuPa_SA_HLApI_RA957_1_NG_1.raw	KATLELCTYG	10	16	10	549.7762	2	1.5	1097.5427	-4.5	22 17 14 14 19 16 13 11 11 21	KATLELCTYG	HCD
2	619	20160823_QEh1_LC2_HuPa_SA_HLApI_RA957_1_NG_1.raw	KALTELCTGY	10	15	10	549.7762	2	1.5	1097.5427	-4.5	22 17 16 12 19 15 13 11 9 25	KALTELCTGY	HCD
2	619	20160823_QEh1_LC2_HuPa_SA_HLApI_RA957_1_NG_1.raw	KALTELCTYG	10	15	10	549.7762	2	1.5	1097.5427	-4.5	22 17 16 12 19 15 13 11 11 21	KALTELCTYG	HCD
2	619	20160823_QEh1_LC2_HuPa_SA_HLApI_RA957_1_NG_1.raw	KAELTLCTYG	10	15	10	549.7762	2	1.5	1097.5427	-4.5	22 16 21 13 12 16 13 11 11 21	KAELTLCTYG	HCD
2	619	20160823_QEh1_LC2_HuPa_SA_HLApI_RA957_1_NG_1.raw	KAETLLCTYG	10	15	10	549.7762	2	1.5	1097.5427	-4.5	23 17 21 11 13 15 13 11 11 21	KAETLLCTYG	HCD
2	626	20160823_QEh1_LC2_HuPa_SA_HLApI_RA957_1_NG_1.raw	CDPGSCMC	8	14	8	815.2133	1	1.52	814.2119	-7.1	12 18 10 11 14 14 7 28	CDPGSCMC	HCD
2	626	20160823_QEh1_LC2_HuPa_SA_HLApI_RA957_1_NG_1.raw	CDPGSMCC	8	13	8	815.2133	1	1.52	814.2119	-7.1	12 18 10 11 13 8 12 28	CDPGSMCC	HCD
2	626	20160823_QEh1_LC2_HuPa_SA_HLApI_RA957_1_NG_1.raw	CPDGSCCM	8	13	8	815.2133	1	1.52	814.2119	-7.1	12 9 19 11 13 14 12 16	CPDGSCCM	HCD
2	626	20160823_QEh1_LC2_HuPa_SA_HLApI_RA957_1_NG_1.raw	CDPGSCCM	8	13	8	815.2133	1	1.52	814.2119	-7.1	12 18 10 11 13 14 12 16	CDPGSCCM	HCD
2	626	20160823_QEh1_LC2_HuPa_SA_HLApI_RA957_1_NG_1.raw	DCPGSCCM	8	13	8	815.2133	1	1.52	814.2119	-7.1	17 12 10 11 13 14 12 16	DCPGSCCM	HCD
2	643	20160823_QEh1_LC2_HuPa_SA_HLApI_RA957_1_NG_1.raw	ATSDTVFPR	9	57	9	497.2518	2	1.56	992.4927	-3.7	54 68 91 93 70 22 19 16 83	ATSDTVFPR	HCD
2	643	20160823_QEh1_LC2_HuPa_SA_HLApI_RA957_1_NG_1.raw	ATSDTPVFR	9	56	9	497.2518	2	1.56	992.4927	-3.7	54 68 91 93 70 17 18 20 82	ATSDTPVFR	HCD
2	643	20160823_QEh1_LC2_HuPa_SA_HLApI_RA957_1_NG_1.raw	ATSDTFVPR	9	56	9	497.2518	2	1.56	992.4927	-3.7	54 68 91 93 69 21 18 15 82	ATSDTFVPR	HCD
2	643	20160823_QEh1_LC2_HuPa_SA_HLApI_RA957_1_NG_1.raw	TASDTVFPR	9	56	9	497.2518	2	1.56	992.4927	-3.7	56 56 91 93 69 23 20 17 84	TASDTVFPR	HCD
2	643	20160823_QEh1_LC2_HuPa_SA_HLApI_RA957_1_NG_1.raw	ATSDTVPFR	9	55	9	497.2518	2	1.56	992.4927	-3.7	51 65 90 92 67 20 14 18 81	ATSDTVPFR	HCD
2	650	20160823_QEh1_LC2_HuPa_SA_HLApI_RA957_1_NG_1.raw	HTAEGTGTNK	10	97	10	508.2433	2	1.57	1014.473	-1	99 99 100 100 95 96 97 96 98 100	HTAEGTGTNK	HCD
2	650	20160823_QEh1_LC2_HuPa_SA_HLApI_RA957_1_NG_1.raw	HTAEGTGTGGK	11	91	11	508.2433	2	1.57	1014.473	-1	98 99 100 99 95 95 95 95 59 69 99	HTAEGTGTGGK	HCD
2	650	20160823_QEh1_LC2_HuPa_SA_HLApI_RA957_1_NG_1.raw	HTAESAGTNK	10	87	10	508.2433	2	1.57	1014.473	-1	98 99 99 99 47 49 94 96 97 99	HTAESAGTNK	HCD
2	650	20160823_QEh1_LC2_HuPa_SA_HLApI_RA957_1_NG_1.raw	HTAEASGTNK	10	85	10	508.2433	2	1.57	1014.473	-1	98 99 99 98 38 40 92 95 97 99	HTAEASGTNK	HCD
2	650	20160823_QEh1_LC2_HuPa_SA_HLApI_RA957_1_NG_1.raw	HTAETGGTNK	10	84	10	508.2433	2	1.57	1014.473	-1	98 99 99 98 38 34 92 94 97 99	HTAETGGTNK	HCD
2	661	20160823_QEh1_LC2_HuPa_SA_HLApI_RA957_1_NG_1.raw	KGHHTQLVTT	10	10	10	561.304	2	1.6	1120.5989	-4.8	15 8 5 6 15 10 10 7 7 19	KGHHTQLVTT	HCD
2	661	20160823_QEh1_LC2_HuPa_SA_HLApI_RA957_1_NG_1.raw	KGHHTQLTVT	10	10	10	561.304	2	1.6	1120.5989	-4.8	15 8 5 6 15 10 10 7 7 19	KGHHTQLTVT	HCD
2	661	20160823_QEh1_LC2_HuPa_SA_HLApI_RA957_1_NG_1.raw	KGHHTQTLVT	10	9	10	561.304	2	1.6	1120.5989	-4.8	15 8 5 6 15 10 8 8 7 19	KGHHTQTLVT	HCD
2	661	20160823_QEh1_LC2_HuPa_SA_HLApI_RA957_1_NG_1.raw	KGHHTQTLTV	10	9	10	561.304	2	1.6	1120.5989	-4.8	15 8 5 6 15 10 9 8 7 18	KGHHTQTLTV	HCD
2	661	20160823_QEh1_LC2_HuPa_SA_HLApI_RA957_1_NG_1.raw	KGHHTQLTTV	10	9	10	561.304	2	1.6	1120.5989	-4.8	15 8 5 6 15 10 10 7 7 18	KGHHTQLTTV	HCD
2	663	20160823_QEh1_LC2_HuPa_SA_HLApI_RA957_1_NG_1.raw	AHKWAPDRR	9	10	9	568.8074	2	1.61	1135.5999	0.4	10 5 11 11 10 8 15 8 20	AHKWAPDRR	HCD
2	663	20160823_QEh1_LC2_HuPa_SA_HLApI_RA957_1_NG_1.raw	AHKWADPRR	9	10	9	568.8074	2	1.61	1135.5999	0.4	10 5 11 11 10 15 8 8 20	AHKWADPRR	HCD
2	663	20160823_QEh1_LC2_HuPa_SA_HLApI_RA957_1_NG_1.raw	AHKWAPRDR	9	10	9	568.8074	2	1.61	1135.5999	0.4	10 5 11 11 10 8 9 13 20	AHKWAPRDR	HCD
2	663	20160823_QEh1_LC2_HuPa_SA_HLApI_RA957_1_NG_1.raw	AHKWADRPR	9	10	9	568.8074	2	1.61	1135.5999	0.4	10 5 11 11 10 15 9 7 20	AHKWADRPR	HCD
2	663	20160823_QEh1_LC2_HuPa_SA_HLApI_RA957_1_NG_1.raw	AHKWADRRP	9	10	9	568.8074	2	1.61	1135.5999	0.4	10 5 11 11 10 15 9 8 17	AHKWADRRP	HCD
2	666	20160823_QEh1_LC2_HuPa_SA_HLApI_RA957_1_NG_1.raw	AGCQKTRYES	10	10	10	571.761	2	1.61	1141.5186	-9.8	10 8 10 10 9 9 8 8 13 21	AGCQKTRYES	HCD
2	666	20160823_QEh1_LC2_HuPa_SA_HLApI_RA957_1_NG_1.raw	AGCQKRTYES	10	10	10	571.761	2	1.61	1141.5186	-9.8	10 8 10 10 9 8 9 8 12 20	AGCQKRTYES	HCD
2	666	20160823_QEh1_LC2_HuPa_SA_HLApI_RA957_1_NG_1.raw	AGCQRKYTES	10	10	10	571.761	2	1.61	1141.5186	-9.8	10 8 10 10 8 9 9 8 12 20	AGCQRKYTES	HCD
2	666	20160823_QEh1_LC2_HuPa_SA_HLApI_RA957_1_NG_1.raw	AGCQRKTYES	10	10	10	571.761	2	1.61	1141.5186	-9.8	10 8 10 10 8 9 9 8 12 20	AGCQRKTYES	HCD
2	666	20160823_QEh1_LC2_HuPa_SA_HLApI_RA957_1_NG_1.raw	AGCQRTCFRT	10	10	10	571.761	2	1.61	1141.512	-4	10 8 10 10 8 9 9 8 7 21	AGCQRTCFRT	HCD
2	669	20160823_QEh1_LC2_HuPa_SA_HLApI_RA957_1_NG_1.raw	GHVDGEGSSGY	11	21	11	532.72	2	1.62	1063.4207	4.6	34 22 34 30 13 20 11 14 16 14 34	GHVDGEGSSGY	HCD
2	669	20160823_QEh1_LC2_HuPa_SA_HLApI_RA957_1_NG_1.raw	GHVDGEGSSYG	11	21	11	532.72	2	1.62	1063.4207	4.6	34 22 34 30 13 20 11 14 16 17 30	GHVDGEGSSYG	HCD
2	669	20160823_QEh1_LC2_HuPa_SA_HLApI_RA957_1_NG_1.raw	GHVDGGESSYG	11	21	11	532.72	2	1.62	1063.4207	4.6	34 22 34 31 14 11 20 13 14 16 30	GHVDGGESSYG	HCD
2	669	20160823_QEh1_LC2_HuPa_SA_HLApI_RA957_1_NG_1.raw	GHVDGESSGYG	11	21	11	532.72	2	1.62	1063.4207	4.6	34 22 34 30 14 21 14 14 11 14 27	GHVDGESSGYG	HCD
2	669	20160823_QEh1_LC2_HuPa_SA_HLApI_RA957_1_NG_1.raw	GHVDGESGSYG	11	21	11	532.72	2	1.62	1063.4207	4.6	34 22 34 30 14 21 13 11 14 14 27	GHVDGESGSYG	HCD
2	672	20160823_QEh1_LC2_HuPa_SA_HLApI_RA957_1_NG_1.raw	STATLAMTL	9	40	9	454.7426	2	1.63	907.4684	2.4	44 47 90 85 22 15 8 14 36	STATLAMTL	HCD
2	672	20160823_QEh1_LC2_HuPa_SA_HLApI_RA957_1_NG_1.raw	STATLALMT	9	39	9	454.7426	2	1.63	907.4684	2.4	42 45 90 85 26 16 17 7 31	STATLALMT	HCD
2	672	20160823_QEh1_LC2_HuPa_SA_HLApI_RA957_1_NG_1.raw	STATLALTM	9	39	9	454.7426	2	1.63	907.4684	2.4	43 46 90 85 26 16 17 13 20	STATLALTM	HCD
2	672	20160823_QEh1_LC2_HuPa_SA_HLApI_RA957_1_NG_1.raw	STATLAMLT	9	38	9	454.7426	2	1.63	907.4684	2.4	42 45 90 84 21 14 8 15 31	STATLAMLT	HCD
2	673	20160823_QEh1_LC2_HuPa_SA_HLApI_RA957_1_NG_1.raw	KDRRAPPDR	9	22	9	555.8083	2	1.63	1109.6052	-2.8	20 21 15 15 16 12 13 23 70	KDRRAPPDR	HCD
2	673	20160823_QEh1_LC2_HuPa_SA_HLApI_RA957_1_NG_1.raw	KDRRADPPR	9	20	9	555.8083	2	1.63	1109.6052	-2.8	18 19 13 13 13 19 10 12 67	KDRRADPPR	HCD
2	673	20160823_QEh1_LC2_HuPa_SA_HLApI_RA957_1_NG_1.raw	KDRRDAPPR	9	20	9	555.8083	2	1.63	1109.6052	-2.8	18 19 13 13 19 13 10 11 66	KDRRDAPPR	HCD
2	673	20160823_QEh1_LC2_HuPa_SA_HLApI_RA957_1_NG_1.raw	KDRRDPAPR	9	20	9	555.8083	2	1.63	1109.6052	-2.8	18 19 13 13 19 10 14 11 66	KDRRDPAPR	HCD
2	673	20160823_QEh1_LC2_HuPa_SA_HLApI_RA957_1_NG_1.raw	KDRRAPDPR	9	19	9	555.8083	2	1.63	1109.6052	-2.8	17 18 12 12 12 9 19 11 66	KDRRAPDPR	HCD
2	676	20160823_QEh1_LC2_HuPa_SA_HLApI_RA957_1_NG_1.raw	KAAPTRTR	8	52	8	450.7717	2	1.64	899.5301	-1.5	84 87 88 23 22 18 18 77	KAAPTRTR	HCD
2	676	20160823_QEh1_LC2_HuPa_SA_HLApI_RA957_1_NG_1.raw	KAAPTTRR	8	51	8	450.7717	2	1.64	899.5301	-1.5	84 88 88 20 20 19 17 78	KAAPTTRR	HCD
2	676	20160823_QEh1_LC2_HuPa_SA_HLApI_RA957_1_NG_1.raw	KAARTPTR	8	51	8	450.7717	2	1.64	899.5301	-1.5	85 88 88 23 17 13 18 81	KAARTPTR	HCD
2	676	20160823_QEh1_LC2_HuPa_SA_HLApI_RA957_1_NG_1.raw	KAARPTTR	8	50	8	450.7717	2	1.64	899.5301	-1.5	84 87 85 21 14 17 18 80	KAARPTTR	HCD
2	676	20160823_QEh1_LC2_HuPa_SA_HLApI_RA957_1_NG_1.raw	KAAPRTTR	8	50	8	450.7717	2	1.64	899.5301	-1.5	83 86 86 20 18 18 17 76	KAAPRTTR	HCD
2	677	20160823_QEh1_LC2_HuPa_SA_HLApI_RA957_1_NG_1.raw	CLKMVKSTYL	10	12	10	395.887	3	1.64	1184.6296	8.1	11 12 12 7 11 12 13 10 9 26	CLKMVKSTYL	HCD
2	677	20160823_QEh1_LC2_HuPa_SA_HLApI_RA957_1_NG_1.raw	CLKMVKSLTY	10	12	10	395.887	3	1.64	1184.6296	8.1	11 12 12 7 11 12 13 11 9 23	CLKMVKSLTY	HCD
2	677	20160823_QEh1_LC2_HuPa_SA_HLApI_RA957_1_NG_1.raw	CLKMVKSLYT	10	12	10	395.887	3	1.64	1184.6296	8.1	11 12 12 7 11 12 13 11 9 23	CLKMVKSLYT	HCD
2	677	20160823_QEh1_LC2_HuPa_SA_HLApI_RA957_1_NG_1.raw	CLKMVKSYLT	10	12	10	395.887	3	1.64	1184.6296	8.1	11 12 12 7 11 12 13 10 10 23	CLKMVKSYLT	HCD
2	677	20160823_QEh1_LC2_HuPa_SA_HLApI_RA957_1_NG_1.raw	CLKMVKSTLY	10	12	10	395.887	3	1.64	1184.6296	8.1	11 12 12 7 11 12 13 10 10 23	CLKMVKSTLY	HCD
2	684	20160823_QEh1_LC2_HuPa_SA_HLApI_RA957_1_NG_1.raw	HATAKALCC	9	52	9	459.2235	2	1.66	916.4259	7.1	83 90 88 39 24 23 30 34 58	HATAKALCC	HCD
2	684	20160823_QEh1_LC2_HuPa_SA_HLApI_RA957_1_NG_1.raw	HATKAALCC	9	51	9	459.2235	2	1.66	916.4259	7.1	83 91 87 36 24 23 30 33 57	HATKAALCC	HCD
2	684	20160823_QEh1_LC2_HuPa_SA_HLApI_RA957_1_NG_1.raw	HATAAKLCC	9	51	9	459.2235	2	1.66	916.4259	7.1	83 90 84 33 23 22 30 34 59	HATAAKLCC	HCD
2	684	20160823_QEh1_LC2_HuPa_SA_HLApI_RA957_1_NG_1.raw	HATAKLACC	9	50	9	459.2235	2	1.66	916.4259	7.1	83 90 87 33 22 25 27 33 58	HATAKLACC	HCD
2	684	20160823_QEh1_LC2_HuPa_SA_HLApI_RA957_1_NG_1.raw	HATAALKCC	9	50	9	459.2235	2	1.66	916.4259	7.1	83 90 83 30 22 24 27 34 58	HATAALKCC	HCD
2	685	20160823_QEh1_LC2_HuPa_SA_HLApI_RA957_1_NG_1.raw	KPNCPTPQAPQ	11	19	11	590.795	2	1.66	1179.5706	4.1	21 10 13 15 61 24 16 14 10 7 24	KPNCPTPQAPQ	HCD
2	685	20160823_QEh1_LC2_HuPa_SA_HLApI_RA957_1_NG_1.raw	KPCNPTPQAPQ	11	19	11	590.795	2	1.66	1179.5706	4.1	21 10 13 15 60 23 15 14 10 7 24	KPCNPTPQAPQ	HCD
2	685	20160823_QEh1_LC2_HuPa_SA_HLApI_RA957_1_NG_1.raw	KPCNPTPQPAQ	11	19	11	590.795	2	1.66	1179.5706	4.1	21 10 13 15 60 23 15 13 7 9 23	KPCNPTPQPAQ	HCD
2	685	20160823_QEh1_LC2_HuPa_SA_HLApI_RA957_1_NG_1.raw	KPCNPTPQPQA	11	19	11	590.795	2	1.66	1179.5706	4.1	21 9 13 15 60 23 15 13 7 9 23	KPCNPTPQPQA	HCD
2	685	20160823_QEh1_LC2_HuPa_SA_HLApI_RA957_1_NG_1.raw	KPCNPTPQAQP	11	19	11	590.795	2	1.66	1179.5706	4.1	21 10 13 15 60 23 15 14 10 9 19	KPCNPTPQAQP	HCD
2	689	20160823_QEh1_LC2_HuPa_SA_HLApI_RA957_1_NG_1.raw	KDSRDNVAVCP	11	11	11	602.2932	2	1.67	1202.5713	0.4	14 14 10 9 16 10 9 8 7 7 16	KDSRDNVAVCP	HCD
2	689	20160823_QEh1_LC2_HuPa_SA_HLApI_RA957_1_NG_1.raw	KDSRDNVACVP	11	11	11	602.2932	2	1.67	1202.5713	0.4	14 14 10 9 16 10 9 8 7 7 16	KDSRDNVACVP	HCD
2	689	20160823_QEh1_LC2_HuPa_SA_HLApI_RA957_1_NG_1.raw	KDSRDNVAAMP	11	10	11	602.2932	2	1.67	1202.5713	0.4	14 14 10 9 16 10 9 8 7 4 16	KDSRDNVAAMP	HCD
2	689	20160823_QEh1_LC2_HuPa_SA_HLApI_RA957_1_NG_1.raw	KDSRDNVAMAP	11	10	11	602.2932	2	1.67	1202.5713	0.4	14 14 10 9 16 10 9 8 4 7 16	KDSRDNVAMAP	HCD
2	689	20160823_QEh1_LC2_HuPa_SA_HLApI_RA957_1_NG_1.raw	KDRSDNVGLCP	11	10	11	602.2932	2	1.67	1202.5713	0.4	13 13 9 9 16 10 9 7 8 7 16	KDRSDNVGLCP	HCD
2	692	20160823_QEh1_LC2_HuPa_SA_HLApI_RA957_1_NG_1.raw	KCFLQQGNN	9	12	9	526.2543	2	1.68	1050.4917	2.3	17 11 11 12 10 10 8 9 22	KCFLQQGNN	HCD
2	692	20160823_QEh1_LC2_HuPa_SA_HLApI_RA957_1_NG_1.raw	KCFLQQMPG	9	11	9	526.2543	2	1.68	1050.499	-4.7	16 10 11 12 10 10 6 7 19	KCFLQQMPG	HCD
2	692	20160823_QEh1_LC2_HuPa_SA_HLApI_RA957_1_NG_1.raw	KCFLQQGMP	9	11	9	526.2543	2	1.68	1050.499	-4.7	16 10 11 12 10 10 8 5 18	KCFLQQGMP	HCD
2	692	20160823_QEh1_LC2_HuPa_SA_HLApI_RA957_1_NG_1.raw	KCFLQQMGP	9	11	9	526.2543	2	1.68	1050.499	-4.7	16 10 11 12 10 10 6 7 18	KCFLQQMGP	HCD
2	692	20160823_QEh1_LC2_HuPa_SA_HLApI_RA957_1_NG_1.raw	KCFLQQGPM	9	11	9	526.2543	2	1.68	1050.499	-4.7	17 11 11 12 10 10 8 7 13	KCFLQQGPM	HCD
2	696	20160823_QEh1_LC2_HuPa_SA_HLApI_RA957_1_NG_1.raw	CCCCQEVC	8	14	8	890.2308	1	1.69	889.2261	-2.9	12 12 13 12 12 18 10 25	CCCCQEVC	HCD
2	696	20160823_QEh1_LC2_HuPa_SA_HLApI_RA957_1_NG_1.raw	CCCCEQVC	8	14	8	890.2308	1	1.69	889.2261	-2.9	12 12 13 12 18 12 10 25	CCCCEQVC	HCD
2	696	20160823_QEh1_LC2_HuPa_SA_HLApI_RA957_1_NG_1.raw	CCCDMNCV	8	13	8	890.2308	1	1.69	889.2261	-2.9	12 12 13 17 6 12 10 24	CCCDMNCV	HCD
2	696	20160823_QEh1_LC2_HuPa_SA_HLApI_RA957_1_NG_1.raw	CCCDMNMA	8	12	8	890.2308	1	1.69	889.2261	-2.9	12 12 13 17 6 12 6 24	CCCDMNMA	HCD
2	696	20160823_QEh1_LC2_HuPa_SA_HLApI_RA957_1_NG_1.raw	CCCDMNAM	8	11	8	890.2308	1	1.69	889.2261	-2.9	12 12 13 17 6 12 10 15	CCCDMNAM	HCD
2	701	20160823_QEh1_LC2_HuPa_SA_HLApI_RA957_1_NG_1.raw	TWLAAPYGMPP	11	10	11	401.8654	3	1.7	1202.5793	-4.1	12 10 14 12 10 7 10 8 4 6 16	TWLAAPYGMPP	HCD
2	701	20160823_QEh1_LC2_HuPa_SA_HLApI_RA957_1_NG_1.raw	TWLAFSPGMPP	11	9	11	401.8654	3	1.7	1202.5793	-4.1	12 11 13 11 10 9 8 8 4 6 16	TWLAFSPGMPP	HCD
2	701	20160823_QEh1_LC2_HuPa_SA_HLApI_RA957_1_NG_1.raw	TWLAFPSGMPP	11	9	11	401.8654	3	1.7	1202.5793	-4.1	12 10 13 11 10 7 10 8 4 6 16	TWLAFPSGMPP	HCD
2	701	20160823_QEh1_LC2_HuPa_SA_HLApI_RA957_1_NG_1.raw	TWLAAYPGMPP	11	9	11	401.8654	3	1.7	1202.5793	-4.1	12 10 13 11 10 9 8 8 4 6 16	TWLAAYPGMPP	HCD
2	701	20160823_QEh1_LC2_HuPa_SA_HLApI_RA957_1_NG_1.raw	TLWAYAPGMPP	11	9	11	401.8654	3	1.7	1202.5793	-4.1	12 12 12 11 10 9 7 8 4 6 16	TLWAYAPGMPP	HCD
2	709	20160823_QEh1_LC2_HuPa_SA_HLApI_RA957_1_NG_1.raw	KADQPTHMVPG	11	28	11	394.197	3	1.72	1179.5706	-1.1	17 14 22 18 43 75 57 12 15 11 28	KADQPTHMVPG	HCD
2	709	20160823_QEh1_LC2_HuPa_SA_HLApI_RA957_1_NG_1.raw	KADQPTHMVGP	11	28	11	394.197	3	1.72	1179.5706	-1.1	17 14 22 18 43 75 57 12 15 12 26	KADQPTHMVGP	HCD
2	709	20160823_QEh1_LC2_HuPa_SA_HLApI_RA957_1_NG_1.raw	KADQPTHVMGP	11	28	11	394.197	3	1.72	1179.5706	-1.1	17 14 22 18 43 74 56 21 9 12 26	KADQPTHVMGP	HCD
2	709	20160823_QEh1_LC2_HuPa_SA_HLApI_RA957_1_NG_1.raw	KADQPTHVMPG	11	28	11	394.197	3	1.72	1179.5706	-1.1	17 14 22 18 43 74 56 20 9 11 28	KADQPTHVMPG	HCD
2	709	20160823_QEh1_LC2_HuPa_SA_HLApI_RA957_1_NG_1.raw	KDAQPTHMVGP	11	27	11	394.197	3	1.72	1179.5706	-1.1	17 20 15 17 42 74 57 12 15 12 26	KDAQPTHMVGP	HCD
2	737	20160823_QEh1_LC2_HuPa_SA_HLApI_RA957_1_NG_1.raw	PVDGKAHPR	9	18	9	488.7736	2	1.79	975.525	7.9	11 13 20 11 12 13 6 10 74	PVDGKAHPR	HCD
2	737	20160823_QEh1_LC2_HuPa_SA_HLApI_RA957_1_NG_1.raw	VPDGKAHPR	9	18	9	488.7736	2	1.79	975.525	7.9	14 10 19 11 12 13 6 10 74	VPDGKAHPR	HCD
2	737	20160823_QEh1_LC2_HuPa_SA_HLApI_RA957_1_NG_1.raw	VPDGKHPAR	9	18	9	488.7736	2	1.79	975.525	7.9	14 10 19 11 12 6 10 13 73	VPDGKHPAR	HCD
2	737	20160823_QEh1_LC2_HuPa_SA_HLApI_RA957_1_NG_1.raw	VPDGKHAPR	9	18	9	488.7736	2	1.79	975.525	7.9	14 10 19 10 12 6 12 10 73	VPDGKHAPR	HCD
2	737	20160823_QEh1_LC2_HuPa_SA_HLApI_RA957_1_NG_1.raw	VPDGKAPHR	9	18	9	488.7736	2	1.79	975.525	7.9	14 10 19 10 12 12 10 6 73	VPDGKAPHR	HCD
2	744	20160823_QEh1_LC2_HuPa_SA_HLApI_RA957_1_NG_1.raw	DSSPAKKTR	9	81	9	495.2715	2	1.8	988.5301	-1.6	85 92 95 94 95 93 46 42 92	DSSPAKKTR	HCD
2	744	20160823_QEh1_LC2_HuPa_SA_HLApI_RA957_1_NG_1.raw	DSSPAKTKR	9	81	9	495.2715	2	1.8	988.5301	-1.6	84 92 95 94 95 93 45 41 92	DSSPAKTKR	HCD
2	744	20160823_QEh1_LC2_HuPa_SA_HLApI_RA957_1_NG_1.raw	SDSPAKKTR	9	67	9	495.2715	2	1.8	988.5301	-1.6	36 49 91 90 92 90 36 32 89	SDSPAKKTR	HCD
2	744	20160823_QEh1_LC2_HuPa_SA_HLApI_RA957_1_NG_1.raw	DSSPATKKR	9	65	9	495.2715	2	1.8	988.5301	-1.6	83 90 94 91 88 25 19 20 83	DSSPATKKR	HCD
2	744	20160823_QEh1_LC2_HuPa_SA_HLApI_RA957_1_NG_1.raw	SSDPAKKTR	9	63	9	495.2715	2	1.8	988.5301	-1.6	36 34 56 89 93 90 41 37 90	SSDPAKKTR	HCD
2	749	20160823_QEh1_LC2_HuPa_SA_HLApI_RA957_1_NG_1.raw	DLAEKHNNR	9	62	9	548.7778	2	1.82	1095.542	-0.9	39 36 88 93 88 75 29 26 86	DLAEKHNNR	HCD
2	749	20160823_QEh1_LC2_HuPa_SA_HLApI_RA957_1_NG_1.raw	LDAEKHNNR	9	62	9	548.7778	2	1.82	1095.542	-0.9	31 43 88 93 88 75 29 26 86	LDAEKHNNR	HCD
2	749	20160823_QEh1_LC2_HuPa_SA_HLApI_RA957_1_NG_1.raw	VEAEKHNNR	9	61	9	548.7778	2	1.82	1095.542	-0.9	28 45 88 93 88 75 29 26 86	VEAEKHNNR	HCD
2	749	20160823_QEh1_LC2_HuPa_SA_HLApI_RA957_1_NG_1.raw	EVAEKHNNR	9	60	9	548.7778	2	1.82	1095.542	-0.9	39 31 87 93 88 74 28 25 85	EVAEKHNNR	HCD
2	749	20160823_QEh1_LC2_HuPa_SA_HLApI_RA957_1_NG_1.raw	DLAEKHGGNR	10	56	10	548.7778	2	1.82	1095.542	-0.9	38 35 87 93 88 78 26 17 22 84	DLAEKHGGNR	HCD
2	752	20160823_QEh1_LC2_HuPa_SA_HLApI_RA957_1_NG_1.raw	TVGGNKHVMGP	11	29	11	366.1879	3	1.82	1095.5496	-7	35 28 21 16 22 77 68 31 8 6 17	TVGGNKHVMGP	HCD
2	752	20160823_QEh1_LC2_HuPa_SA_HLApI_RA957_1_NG_1.raw	TVGGNKHVMPG	11	29	11	366.1879	3	1.82	1095.5496	-7	35 28 21 16 22 77 66 27 8 6 18	TVGGNKHVMPG	HCD
2	752	20160823_QEh1_LC2_HuPa_SA_HLApI_RA957_1_NG_1.raw	TVGNGKHMVGP	11	27	11	366.1879	3	1.82	1095.5496	-7	35 28 20 19 19 74 65 13 10 6 17	TVGNGKHMVGP	HCD
2	752	20160823_QEh1_LC2_HuPa_SA_HLApI_RA957_1_NG_1.raw	TVGGNKHMVGP	11	27	11	366.1879	3	1.82	1095.5496	-7	35 29 21 16 22 73 63 12 10 6 17	TVGGNKHMVGP	HCD
2	752	20160823_QEh1_LC2_HuPa_SA_HLApI_RA957_1_NG_1.raw	TVGGNKHMVPG	11	27	11	366.1879	3	1.82	1095.5496	-7	35 29 21 16 22 73 62 10 9 6 18	TVGGNKHMVPG	HCD
2	762	20160823_QEh1_LC2_HuPa_SA_HLApI_RA957_1_NG_1.raw	HSAAALFGNNV	11	43	11	550.7759	2	1.85	1099.541	-3.5	84 91 90 73 23 19 19 18 15 13 32	HSAAALFGNNV	HCD
2	762	20160823_QEh1_LC2_HuPa_SA_HLApI_RA957_1_NG_1.raw	HSAAALFGAANA	12	40	12	550.7759	2	1.85	1099.541	-3.5	83 90 89 72 21 18 18 18 17 13 12 29	HSAAALFGAANA	HCD
2	762	20160823_QEh1_LC2_HuPa_SA_HLApI_RA957_1_NG_1.raw	HSAALAFGAAAN	12	39	12	550.7759	2	1.85	1099.541	-3.5	83 90 90 73 24 16 17 17 16 13 12 29	HSAALAFGAAAN	HCD
2	762	20160823_QEh1_LC2_HuPa_SA_HLApI_RA957_1_NG_1.raw	HSAAALFGAAAN	12	39	12	550.7759	2	1.85	1099.541	-3.5	83 90 89 72 21 18 18 18 16 13 12 30	HSAAALFGAAAN	HCD
2	762	20160823_QEh1_LC2_HuPa_SA_HLApI_RA957_1_NG_1.raw	HSAALFAGAAAN	12	39	12	550.7759	2	1.85	1099.541	-3.5	83 90 90 73 24 15 16 16 16 13 12 29	HSAALFAGAAAN	HCD
2	775	20160823_QEh1_LC2_HuPa_SA_HLApI_RA957_1_NG_1.raw	HTHPHQCCC	9	13	9	533.1893	2	1.88	1064.3738	-9.2	6 11 6 8 5 10 13 20 41	HTHPHQCCC	HCD
2	775	20160823_QEh1_LC2_HuPa_SA_HLApI_RA957_1_NG_1.raw	HTHPHCQCC	9	13	9	533.1893	2	1.88	1064.3738	-9.2	6 11 5 8 5 10 13 20 41	HTHPHCQCC	HCD
2	775	20160823_QEh1_LC2_HuPa_SA_HLApI_RA957_1_NG_1.raw	HTHPCHQCC	9	13	9	533.1893	2	1.88	1064.3738	-9.2	6 11 6 9 10 5 12 19 40	HTHPCHQCC	HCD
2	775	20160823_QEh1_LC2_HuPa_SA_HLApI_RA957_1_NG_1.raw	HTHPCQHCC	9	13	9	533.1893	2	1.88	1064.3738	-9.2	6 11 6 9 10 10 6 19 40	HTHPCQHCC	HCD
2	775	20160823_QEh1_LC2_HuPa_SA_HLApI_RA957_1_NG_1.raw	HTHPQCHCC	9	12	9	533.1893	2	1.88	1064.3738	-9.2	6 11 6 9 10 10 6 19 39	HTHPQCHCC	HCD
2	780	20160823_QEh1_LC2_HuPa_SA_HLApI_RA957_1_NG_1.raw	KDGPPEALYE	10	13	10	559.7669	2	1.89	1117.5291	-8.8	14 15 9 9 10 20 11 9 8 30	KDGPPEALYE	HCD
2	780	20160823_QEh1_LC2_HuPa_SA_HLApI_RA957_1_NG_1.raw	KDGPPEAYEL	10	13	10	559.7669	2	1.89	1117.5291	-8.8	14 15 9 9 10 21 11 8 13 23	KDGPPEAYEL	HCD
2	780	20160823_QEh1_LC2_HuPa_SA_HLApI_RA957_1_NG_1.raw	KDGPPEAEYL	10	13	10	559.7669	2	1.89	1117.5291	-8.8	14 15 9 9 10 21 11 13 8 23	KDGPPEAEYL	HCD
2	780	20160823_QEh1_LC2_HuPa_SA_HLApI_RA957_1_NG_1.raw	KDGPPEAELY	10	13	10	559.7669	2	1.89	1117.5291	-8.8	14 15 9 9 10 21 11 13 9 20	KDGPPEAELY	HCD
2	780	20160823_QEh1_LC2_HuPa_SA_HLApI_RA957_1_NG_1.raw	KDGPPEALEY	10	13	10	559.7669	2	1.89	1117.5291	-8.8	14 15 9 9 10 21 11 9 13 20	KDGPPEALEY	HCD
2	784	20160823_QEh1_LC2_HuPa_SA_HLApI_RA957_1_NG_1.raw	NNAKHQEGP	9	63	9	497.7379	2	1.9	993.4628	-1.5	56 80 94 91 17 25 41 76 86	NNAKHQEGP	HCD
2	784	20160823_QEh1_LC2_HuPa_SA_HLApI_RA957_1_NG_1.raw	NNAKHEQGP	9	61	9	497.7379	2	1.9	993.4628	-1.5	56 80 93 86 15 36 29 76 86	NNAKHEQGP	HCD
2	784	20160823_QEh1_LC2_HuPa_SA_HLApI_RA957_1_NG_1.raw	NNAKQEHGP	9	61	9	497.7379	2	1.9	993.4628	-1.5	54 79 93 84 26 34 16 78 87	NNAKQEHGP	HCD
2	784	20160823_QEh1_LC2_HuPa_SA_HLApI_RA957_1_NG_1.raw	NNAKEQHGP	9	60	9	497.7379	2	1.9	993.4628	-1.5	55 79 93 85 37 24 16 75 86	NNAKEQHGP	HCD
2	784	20160823_QEh1_LC2_HuPa_SA_HLApI_RA957_1_NG_1.raw	NNAKEHQGP	9	60	9	497.7379	2	1.9	993.4628	-1.5	53 78 92 84 36 12 27 74 85	NNAKEHQGP	HCD
2	790	20160823_QEh1_LC2_HuPa_SA_HLApI_RA957_1_NG_1.raw	KHHWHTPW	8	18	8	564.7731	2	1.91	1127.5413	-8.5	19 8 10 19 43 14 8 25	KHHWHTPW	HCD
2	790	20160823_QEh1_LC2_HuPa_SA_HLApI_RA957_1_NG_1.raw	KHHWHWPT	8	17	8	564.7731	2	1.91	1127.5413	-8.5	19 8 10 19 42 14 8 25	KHHWHWPT	HCD
2	790	20160823_QEh1_LC2_HuPa_SA_HLApI_RA957_1_NG_1.raw	KHHWHWTP	8	17	8	564.7731	2	1.91	1127.5413	-8.5	18 8 10 18 42 14 10 20	KHHWHWTP	HCD
2	790	20160823_QEh1_LC2_HuPa_SA_HLApI_RA957_1_NG_1.raw	KHHWHPWT	8	17	8	564.7731	2	1.91	1127.5413	-8.5	18 8 9 18 42 10 10 24	KHHWHPWT	HCD
2	790	20160823_QEh1_LC2_HuPa_SA_HLApI_RA957_1_NG_1.raw	KHHWHPTW	8	17	8	564.7731	2	1.91	1127.5413	-8.5	18 8 9 18 42 10 10 24	KHHWHPTW	HCD
2	792	20160823_QEh1_LC2_HuPa_SA_HLApI_RA957_1_NG_1.raw	HTAESAGTNK	10	84	10	508.2428	2	1.92	1014.473	-1.9	94 98 98 97 52 50 83 86 94 98	HTAESAGTNK	HCD
2	792	20160823_QEh1_LC2_HuPa_SA_HLApI_RA957_1_NG_1.raw	HTAEASGTNK	10	81	10	508.2428	2	1.92	1014.473	-1.9	95 98 97 96 41 38 78 83 94 98	HTAEASGTNK	HCD
2	792	20160823_QEh1_LC2_HuPa_SA_HLApI_RA957_1_NG_1.raw	HTAETGGTNK	10	81	10	508.2428	2	1.92	1014.473	-1.9	95 98 97 96 41 33 78 83 94 98	HTAETGGTNK	HCD
2	792	20160823_QEh1_LC2_HuPa_SA_HLApI_RA957_1_NG_1.raw	HTAEGTGTNK	10	80	10	508.2428	2	1.92	1014.473	-1.9	94 98 97 96 35 37 77 83 94 98	HTAEGTGTNK	HCD
2	792	20160823_QEh1_LC2_HuPa_SA_HLApI_RA957_1_NG_1.raw	HTAESAGTGGK	11	73	11	508.2428	2	1.92	1014.473	-1.9	93 97 97 96 48 43 79 82 39 44 96	HTAESAGTGGK	HCD
2	798	20160823_QEh1_LC2_HuPa_SA_HLApI_RA957_1_NG_1.raw	EPERQDRRYYNDQHPMQ	17	8	17	754.67	3	1.93	2261.0032	-6.6	13 6 15 7 9 17 8 6 6 6 7 15 6 2 4 3 14	EPERQDRRYYNDQHPMQ	HCD
2	798	20160823_QEh1_LC2_HuPa_SA_HLApI_RA957_1_NG_1.raw	PEERQDRRYYNDHPQMQ	17	8	17	754.67	3	1.93	2261.0032	-6.6	6 13 15 7 9 17 8 6 6 6 7 15 3 4 5 3 14	PEERQDRRYYNDHPQMQ	HCD
2	798	20160823_QEh1_LC2_HuPa_SA_HLApI_RA957_1_NG_1.raw	PEEQRDRRYYNDQHPMQ	17	8	17	754.67	3	1.93	2261.0032	-6.6	6 12 15 8 8 17 8 6 6 6 7 15 6 2 4 3 14	PEEQRDRRYYNDQHPMQ	HCD
2	798	20160823_QEh1_LC2_HuPa_SA_HLApI_RA957_1_NG_1.raw	PEERQDRRYNYDQHPMQ	17	8	17	754.67	3	1.93	2261.0032	-6.6	6 13 15 7 9 17 8 6 6 6 7 15 6 2 4 3 14	PEERQDRRYNYDQHPMQ	HCD
2	798	20160823_QEh1_LC2_HuPa_SA_HLApI_RA957_1_NG_1.raw	EEPRQDRRYYNDQHPMQ	17	8	17	754.67	3	1.93	2261.0032	-6.6	13 12 7 7 9 17 8 6 6 6 7 15 6 2 4 3 14	EEPRQDRRYYNDQHPMQ	HCD
2	799	20160823_QEh1_LC2_HuPa_SA_HLApI_RA957_1_NG_1.raw	AHVLKRYAAKLWAFA	15	8	15	873.001	2	1.93	1743.9937	-3.6	7 3 8 9 7 7 8 8 8 7 7 7 7 8 21	AHVLKRYAAKLWAFA	HCD
2	799	20160823_QEh1_LC2_HuPa_SA_HLApI_RA957_1_NG_1.raw	AHVKYLRAAKLWAFA	15	7	15	873.001	2	1.93	1743.9937	-3.6	7 3 7 8 7 8 7 8 7 7 7 6 7 7 20	AHVKYLRAAKLWAFA	HCD
2	799	20160823_QEh1_LC2_HuPa_SA_HLApI_RA957_1_NG_1.raw	AHVKLYRAAKLWAFA	15	7	15	873.001	2	1.93	1743.9937	-3.6	7 3 7 8 8 7 7 8 7 7 7 6 7 7 20	AHVKLYRAAKLWAFA	HCD
2	799	20160823_QEh1_LC2_HuPa_SA_HLApI_RA957_1_NG_1.raw	AHVLKYRAAKLWFAA	15	7	15	873.001	2	1.93	1743.9937	-3.6	7 3 7 9 7 7 7 8 7 7 7 6 7 7 20	AHVLKYRAAKLWFAA	HCD
2	799	20160823_QEh1_LC2_HuPa_SA_HLApI_RA957_1_NG_1.raw	AHVLKYRAAKLWAFA	15	7	15	873.001	2	1.93	1743.9937	-3.6	7 3 7 8 7 7 7 7 7 7 6 6 7 7 20	AHVLKYRAAKLWAFA	HCD
2	803	20160823_QEh1_LC2_HuPa_SA_HLApI_RA957_1_NG_1.raw	KACDHAMCDR	10	12	10	575.2332	2	1.94	1148.4524	-0.4	13 10 11 16 5 11 18 9 13 21	KACDHAMCDR	HCD
2	803	20160823_QEh1_LC2_HuPa_SA_HLApI_RA957_1_NG_1.raw	KACHDAMCDR	10	12	10	575.2332	2	1.94	1148.4524	-0.4	13 10 11 5 14 11 18 9 13 21	KACHDAMCDR	HCD
2	803	20160823_QEh1_LC2_HuPa_SA_HLApI_RA957_1_NG_1.raw	KADCAHMCDR	10	12	10	575.2332	2	1.94	1148.4524	-0.4	12 9 15 10 10 6 18 9 13 21	KADCAHMCDR	HCD
2	803	20160823_QEh1_LC2_HuPa_SA_HLApI_RA957_1_NG_1.raw	KADACHMCDR	10	12	10	575.2332	2	1.94	1148.4524	-0.4	12 9 14 9 10 6 19 9 13 21	KADACHMCDR	HCD
2	803	20160823_QEh1_LC2_HuPa_SA_HLApI_RA957_1_NG_1.raw	KADAHCMCDR	10	12	10	575.2332	2	1.94	1148.4524	-0.4	12 9 14 9 5 12 18 9 13 21	KADAHCMCDR	HCD
2	804	20160823_QEh1_LC2_HuPa_SA_HLApI_RA957_1_NG_1.raw	KPVCLCCDDAQ	11	13	11	398.837	3	1.95	1193.4878	1.1	11 9 13 12 12 10 10 17 17 11 24	KPVCLCCDDAQ	HCD
2	804	20160823_QEh1_LC2_HuPa_SA_HLApI_RA957_1_NG_1.raw	KPVLCCCDDQA	11	13	11	398.837	3	1.95	1193.4878	1.1	11 9 13 13 11 10 10 17 16 10 24	KPVLCCCDDQA	HCD
2	804	20160823_QEh1_LC2_HuPa_SA_HLApI_RA957_1_NG_1.raw	KPVLCCCDDAQ	11	13	11	398.837	3	1.95	1193.4878	1.1	11 9 13 13 11 10 10 17 17 11 24	KPVLCCCDDAQ	HCD
2	804	20160823_QEh1_LC2_HuPa_SA_HLApI_RA957_1_NG_1.raw	KPVCCLCDDAQ	11	12	11	398.837	3	1.95	1193.4878	1.1	11 9 13 12 11 11 10 15 16 11 24	KPVCCLCDDAQ	HCD
2	804	20160823_QEh1_LC2_HuPa_SA_HLApI_RA957_1_NG_1.raw	KPVGMMCDDAQ	11	11	11	398.837	3	1.95	1193.4878	1.1	11 9 13 10 6 5 10 16 17 11 24	KPVGMMCDDAQ	HCD
2	808	20160823_QEh1_LC2_HuPa_SA_HLApI_RA957_1_NG_1.raw	ATSDTVFPR	9	64	9	497.2505	2	1.96	992.4927	-6.3	89 93 93 92 61 27 23 19 87	ATSDTVFPR	HCD
2	808	20160823_QEh1_LC2_HuPa_SA_HLApI_RA957_1_NG_1.raw	ATSDTPVFR	9	64	9	497.2505	2	1.96	992.4927	-6.3	89 93 93 93 60 20 22 23 86	ATSDTPVFR	HCD
2	808	20160823_QEh1_LC2_HuPa_SA_HLApI_RA957_1_NG_1.raw	ATSDTFVPR	9	64	9	497.2505	2	1.96	992.4927	-6.3	89 93 93 92 59 25 22 18 86	ATSDTFVPR	HCD
2	808	20160823_QEh1_LC2_HuPa_SA_HLApI_RA957_1_NG_1.raw	ATSDTVPFR	9	63	9	497.2505	2	1.96	992.4927	-6.3	88 92 92 92 59 24 17 22 85	ATSDTVPFR	HCD
2	808	20160823_QEh1_LC2_HuPa_SA_HLApI_RA957_1_NG_1.raw	TASDTVFPR	9	52	9	497.2505	2	1.96	992.4927	-6.3	51 51 90 89 51 21 18 15 83	TASDTVFPR	HCD
2	811	20160823_QEh1_LC2_HuPa_SA_HLApI_RA957_1_NG_1.raw	KDMHAEHR	8	17	8	512.2466	2	1.96	1022.4716	7	15 17 7 7 15 20 7 53	KDMHAEHR	HCD
2	811	20160823_QEh1_LC2_HuPa_SA_HLApI_RA957_1_NG_1.raw	KDHMEAHR	8	17	8	512.2466	2	1.96	1022.4716	7	16 17 7 8 22 12 7 51	KDHMEAHR	HCD
2	811	20160823_QEh1_LC2_HuPa_SA_HLApI_RA957_1_NG_1.raw	KDHMAEHR	8	17	8	512.2466	2	1.96	1022.4716	7	16 17 7 8 14 19 7 51	KDHMAEHR	HCD
2	811	20160823_QEh1_LC2_HuPa_SA_HLApI_RA957_1_NG_1.raw	KDHMHEAR	8	17	8	512.2466	2	1.96	1022.4716	7	17 17 6 8 7 19 13 51	KDHMHEAR	HCD
2	811	20160823_QEh1_LC2_HuPa_SA_HLApI_RA957_1_NG_1.raw	KDHMHAER	8	17	8	512.2466	2	1.96	1022.4716	7	16 17 6 7 7 12 20 51	KDHMHAER	HCD
2	822	20160823_QEh1_LC2_HuPa_SA_HLApI_RA957_1_NG_1.raw	DTKGKPTSR	9	51	9	330.5167	3	1.99	988.5302	-2	74 72 78 27 34 78 36 27 35	DTKGKPTSR	HCD
2	822	20160823_QEh1_LC2_HuPa_SA_HLApI_RA957_1_NG_1.raw	DTKKGPTSR	9	50	9	330.5167	3	1.99	988.5302	-2	74 72 78 31 27 77 36 27 35	DTKKGPTSR	HCD
2	822	20160823_QEh1_LC2_HuPa_SA_HLApI_RA957_1_NG_1.raw	DTKGKPTRS	9	49	9	330.5167	3	1.99	988.5302	-2	74 72 79 27 34 76 33 16 36	DTKGKPTRS	HCD
2	822	20160823_QEh1_LC2_HuPa_SA_HLApI_RA957_1_NG_1.raw	DTKGKPRTS	9	44	9	330.5167	3	1.99	988.5302	-2	74 72 79 27 31 65 13 10 28	DTKGKPRTS	HCD
2	822	20160823_QEh1_LC2_HuPa_SA_HLApI_RA957_1_NG_1.raw	SEKGKPTSR	9	34	9	330.5167	3	1.99	988.5301	-2	15 24 65 20 29 74 32 23 30	SEKGKPTSR	HCD
2	830	20160823_QEh1_LC2_HuPa_SA_HLApI_RA957_1_NG_1.raw	AHAAKLVLWCS	11	19	11	599.8292	2	2.01	1197.6328	9.3	19 18 35 23 17 16 14 15 12 15 35	AHAAKLVLWCS	HCD
2	830	20160823_QEh1_LC2_HuPa_SA_HLApI_RA957_1_NG_1.raw	AHAAKLLVWCS	11	19	11	599.8292	2	2.01	1197.6328	9.3	19 18 35 23 17 16 15 13 12 13 31	AHAAKLLVWCS	HCD
2	830	20160823_QEh1_LC2_HuPa_SA_HLApI_RA957_1_NG_1.raw	AHAAKLLVWSC	11	19	11	599.8292	2	2.01	1197.6328	9.3	19 18 35 23 17 16 15 13 12 13 31	AHAAKLLVWSC	HCD
2	830	20160823_QEh1_LC2_HuPa_SA_HLApI_RA957_1_NG_1.raw	AHAAKLLWVCS	11	19	11	599.8292	2	2.01	1197.6328	9.3	19 18 35 23 17 16 15 13 12 13 31	AHAAKLLWVCS	HCD
2	830	20160823_QEh1_LC2_HuPa_SA_HLApI_RA957_1_NG_1.raw	AHAAKLLWVSC	11	19	11	599.8292	2	2.01	1197.6328	9.3	19 18 35 23 17 16 15 13 12 13 31	AHAAKLLWVSC	HCD
2	840	20160823_QEh1_LC2_HuPa_SA_HLApI_RA957_1_NG_1.raw	KACKVAQRR	9	22	9	530.3127	2	2.04	1058.613	-2.1	29 23 17 14 13 13 12 11 73	KACKVAQRR	HCD
2	840	20160823_QEh1_LC2_HuPa_SA_HLApI_RA957_1_NG_1.raw	KACKVQARR	9	22	9	530.3127	2	2.04	1058.613	-2.1	30 23 17 13 12 12 12 11 73	KACKVQARR	HCD
2	840	20160823_QEh1_LC2_HuPa_SA_HLApI_RA957_1_NG_1.raw	KACVKAQRR	9	22	9	530.3127	2	2.04	1058.613	-2.1	29 20 16 14 14 13 12 12 74	KACVKAQRR	HCD
2	840	20160823_QEh1_LC2_HuPa_SA_HLApI_RA957_1_NG_1.raw	KACKVQRAR	9	22	9	530.3127	2	2.04	1058.613	-2.1	29 22 17 13 12 12 11 12 73	KACKVQRAR	HCD
2	840	20160823_QEh1_LC2_HuPa_SA_HLApI_RA957_1_NG_1.raw	KAKVCAQRR	9	22	9	530.3127	2	2.04	1058.613	-2.1	22 19 17 15 14 14 13 12 75	KAKVCAQRR	HCD
2	842	20160823_QEh1_LC2_HuPa_SA_HLApI_RA957_1_NG_1.raw	KQRSQFNN	8	12	8	511.2663	2	2.04	1020.5101	7.8	13 11 11 11 11 12 10 25	KQRSQFNN	HCD
2	842	20160823_QEh1_LC2_HuPa_SA_HLApI_RA957_1_NG_1.raw	KRQSQFNN	8	12	8	511.2663	2	2.04	1020.5101	7.8	13 10 11 11 11 11 10 24	KRQSQFNN	HCD
2	842	20160823_QEh1_LC2_HuPa_SA_HLApI_RA957_1_NG_1.raw	KQSRQFNN	8	12	8	511.2663	2	2.04	1020.5101	7.8	12 10 11 9 11 11 9 23	KQSRQFNN	HCD
2	842	20160823_QEh1_LC2_HuPa_SA_HLApI_RA957_1_NG_1.raw	KSQRQNFN	8	12	8	511.2663	2	2.04	1020.5101	7.8	12 10 11 9 11 11 9 23	KSQRQNFN	HCD
2	842	20160823_QEh1_LC2_HuPa_SA_HLApI_RA957_1_NG_1.raw	KSQRQFNN	8	11	8	511.2663	2	2.04	1020.5101	7.8	12 10 11 9 11 11 9 23	KSQRQFNN	HCD
2	847	20160823_QEh1_LC2_HuPa_SA_HLApI_RA957_1_NG_1.raw	KAMVWSKHLK	10	26	10	409.9062	3	2.05	1226.6958	0.9	22 16 10 17 17 16 18 11 42 96	KAMVWSKHLK	HCD
2	847	20160823_QEh1_LC2_HuPa_SA_HLApI_RA957_1_NG_1.raw	KAMVWKSHLK	10	25	10	409.9062	3	2.05	1226.6958	0.9	22 16 10 17 17 16 18 10 36 95	KAMVWKSHLK	HCD
2	847	20160823_QEh1_LC2_HuPa_SA_HLApI_RA957_1_NG_1.raw	KAMVWKSLHK	10	25	10	409.9062	3	2.05	1226.6958	0.9	22 16 10 17 17 17 18 22 19 95	KAMVWKSLHK	HCD
2	847	20160823_QEh1_LC2_HuPa_SA_HLApI_RA957_1_NG_1.raw	KAMWVKSHLK	10	24	10	409.9062	3	2.05	1226.6958	0.9	21 14 8 14 13 16 20 10 36 95	KAMWVKSHLK	HCD
2	847	20160823_QEh1_LC2_HuPa_SA_HLApI_RA957_1_NG_1.raw	KMAVWKSHLK	10	24	10	409.9062	3	2.05	1226.6958	0.9	19 7 14 14 15 16 18 10 37 95	KMAVWKSHLK	HCD
2	851	20160823_QEh1_LC2_HuPa_SA_HLApI_RA957_1_NG_1.raw	SSESTEQKR	9	30	9	526.2526	2	2.06	1050.4941	-3.3	22 22 39 79 31 25 14 12 26	SSESTEQKR	HCD
2	851	20160823_QEh1_LC2_HuPa_SA_HLApI_RA957_1_NG_1.raw	SSESTEQRK	9	29	9	526.2526	2	2.06	1050.4941	-3.3	21 21 38 77 30 24 14 15 31	SSESTEQRK	HCD
2	851	20160823_QEh1_LC2_HuPa_SA_HLApI_RA957_1_NG_1.raw	SSESTQEKR	9	29	9	526.2526	2	2.06	1050.4941	-3.3	22 22 39 78 31 16 22 12 26	SSESTQEKR	HCD
2	851	20160823_QEh1_LC2_HuPa_SA_HLApI_RA957_1_NG_1.raw	SSESTQERK	9	29	9	526.2526	2	2.06	1050.4941	-3.3	21 21 37 77 30 16 22 15 31	SSESTQERK	HCD
2	851	20160823_QEh1_LC2_HuPa_SA_HLApI_RA957_1_NG_1.raw	SSESTAADRK	10	28	10	526.2526	2	2.06	1050.4941	-3.3	23 22 40 79 31 15 12 17 14 29	SSESTAADRK	HCD
2	852	20160823_QEh1_LC2_HuPa_SA_HLApI_RA957_1_NG_1.raw	HAGDNTKPR	9	41	9	498.256	2	2.06	994.4944	3	17 27 20 23 14 19 84 79 91	HAGDNTKPR	HCD
2	852	20160823_QEh1_LC2_HuPa_SA_HLApI_RA957_1_NG_1.raw	HAGTNDKPR	9	40	9	498.256	2	2.06	994.4944	3	17 26 16 15 14 27 84 78 90	HAGTNDKPR	HCD
2	852	20160823_QEh1_LC2_HuPa_SA_HLApI_RA957_1_NG_1.raw	AHGNTDKPR	9	40	9	498.256	2	2.06	994.4944	3	29 14 17 15 13 26 83 77 89	AHGNTDKPR	HCD
2	852	20160823_QEh1_LC2_HuPa_SA_HLApI_RA957_1_NG_1.raw	HAGNTDKPR	9	40	9	498.256	2	2.06	994.4944	3	17 26 16 15 14 27 83 77 89	HAGNTDKPR	HCD
2	852	20160823_QEh1_LC2_HuPa_SA_HLApI_RA957_1_NG_1.raw	HAGDTNKPR	9	40	9	498.256	2	2.06	994.4944	3	17 26 17 22 14 19 83 75 88	HAGDTNKPR	HCD
2	853	20160823_QEh1_LC2_HuPa_SA_HLApI_RA957_1_NG_1.raw	KCCHMYWR	8	11	8	563.7417	2	2.07	1125.467	1.6	17 13 13 5 6 11 9 21	KCCHMYWR	HCD
2	854	20160823_QEh1_LC2_HuPa_SA_HLApI_RA957_1_NG_1.raw	MGPNELLLKPS	11	11	11	400.22	3	2.07	1197.6428	-4	6 8 8 11 18 12 12 12 9 7 23	MGPNELLLKPS	HCD
2	854	20160823_QEh1_LC2_HuPa_SA_HLApI_RA957_1_NG_1.raw	MGPNELKLLPS	11	11	11	400.22	3	2.07	1197.6428	-4	6 8 8 11 17 11 10 12 12 8 24	MGPNELKLLPS	HCD
2	854	20160823_QEh1_LC2_HuPa_SA_HLApI_RA957_1_NG_1.raw	MGNPELKLLPS	11	11	11	400.22	3	2.07	1197.6428	-4	7 8 11 9 17 11 10 12 12 8 24	MGNPELKLLPS	HCD
2	854	20160823_QEh1_LC2_HuPa_SA_HLApI_RA957_1_NG_1.raw	MGPNELLKLPS	11	11	11	400.22	3	2.07	1197.6428	-4	6 8 8 11 18 12 12 11 11 7 23	MGPNELLKLPS	HCD
2	854	20160823_QEh1_LC2_HuPa_SA_HLApI_RA957_1_NG_1.raw	MGPNELKLLSP	11	11	11	400.22	3	2.07	1197.6428	-4	6 8 8 11 17 11 10 12 12 10 19	MGPNELKLLSP	HCD
2	859	20160823_QEh1_LC2_HuPa_SA_HLApI_RA957_1_NG_1.raw	KDVYKDLM	8	13	8	506.2625	2	2.08	1010.5106	-0.1	14 16 12 12 11 15 11 17	KDVYKDLM	HCD
2	859	20160823_QEh1_LC2_HuPa_SA_HLApI_RA957_1_NG_1.raw	KDVYDLKM	8	12	8	506.2625	2	2.08	1010.5106	-0.1	13 15 11 12 16 11 9 16	KDVYDLKM	HCD
2	859	20160823_QEh1_LC2_HuPa_SA_HLApI_RA957_1_NG_1.raw	KDVYEVKM	8	12	8	506.2625	2	2.08	1010.5106	-0.1	13 15 11 11 16 10 9 15	KDVYEVKM	HCD
2	859	20160823_QEh1_LC2_HuPa_SA_HLApI_RA957_1_NG_1.raw	KDVYDKLM	8	12	8	506.2625	2	2.08	1010.5106	-0.1	13 15 11 11 16 10 10 15	KDVYDKLM	HCD
2	859	20160823_QEh1_LC2_HuPa_SA_HLApI_RA957_1_NG_1.raw	KDVYEKVM	8	12	8	506.2625	2	2.08	1010.5106	-0.1	13 15 11 11 16 9 9 15	KDVYEKVM	HCD
2	860	20160823_QEh1_LC2_HuPa_SA_HLApI_RA957_1_NG_1.raw	FPEYMTTKW	9	10	9	601.7806	2	2.08	1201.5479	-0.9	12 9 17 9 4 8 9 8 22	FPEYMTTKW	HCD
2	860	20160823_QEh1_LC2_HuPa_SA_HLApI_RA957_1_NG_1.raw	FPEMYTTKW	9	10	9	601.7806	2	2.08	1201.5479	-0.9	12 9 16 5 7 8 8 8 22	FPEMYTTKW	HCD
2	868	20160823_QEh1_LC2_HuPa_SA_HLApI_RA957_1_NG_1.raw	ANAVMLKEV	9	28	9	487.7717	2	2.1	973.5266	2.3	15 14 15 17 12 25 26 49 87	ANAVMLKEV	HCD
2	868	20160823_QEh1_LC2_HuPa_SA_HLApI_RA957_1_NG_1.raw	QGAVMLKEV	9	28	9	487.7717	2	2.1	973.5266	2.3	15 12 15 17 13 25 26 49 87	QGAVMLKEV	HCD
2	868	20160823_QEh1_LC2_HuPa_SA_HLApI_RA957_1_NG_1.raw	ANVAMLKEV	9	28	9	487.7717	2	2.1	973.5266	2.3	15 14 15 17 12 25 26 48 87	ANVAMLKEV	HCD
2	868	20160823_QEh1_LC2_HuPa_SA_HLApI_RA957_1_NG_1.raw	NAAVMLKEV	9	28	9	487.7717	2	2.1	973.5266	2.3	14 14 15 17 12 25 25 48 87	NAAVMLKEV	HCD
2	868	20160823_QEh1_LC2_HuPa_SA_HLApI_RA957_1_NG_1.raw	GQAVMLKEV	9	27	9	487.7717	2	2.1	973.5266	2.3	12 14 15 16 12 25 25 48 86	GQAVMLKEV	HCD
2	882	20160823_QEh1_LC2_HuPa_SA_HLApI_RA957_1_NG_1.raw	QCMPQGKKPVAVVAD	15	8	15	524.2728	3	2.13	1569.8008	-2.7	7 7 4 6 8 6 8 7 6 8 7 6 6 7 34	QCMPQGKKPVAVVAD	HCD
2	882	20160823_QEh1_LC2_HuPa_SA_HLApI_RA957_1_NG_1.raw	MNNMPGKKPVAVVAD	15	8	15	524.2728	3	2.13	1569.8008	-2.7	4 7 8 4 6 6 8 7 6 8 7 6 6 7 34	MNNMPGKKPVAVVAD	HCD
2	882	20160823_QEh1_LC2_HuPa_SA_HLApI_RA957_1_NG_1.raw	CQQMPGKKPVAVVAD	15	8	15	524.2728	3	2.13	1569.8008	-2.7	7 6 6 4 6 6 8 7 6 8 7 6 6 7 34	CQQMPGKKPVAVVAD	HCD
2	882	20160823_QEh1_LC2_HuPa_SA_HLApI_RA957_1_NG_1.raw	NMNMPGKKPVAVVAD	15	8	15	524.2728	3	2.13	1569.8008	-2.7	7 3 7 4 6 6 8 7 6 8 7 6 6 7 34	NMNMPGKKPVAVVAD	HCD
2	882	20160823_QEh1_LC2_HuPa_SA_HLApI_RA957_1_NG_1.raw	NNMMPGKKPVAVVAD	15	8	15	524.2728	3	2.13	1569.8008	-2.7	7 6 4 4 6 6 8 7 6 8 7 6 6 7 34	NNMMPGKKPVAVVAD	HCD
2	883	20160823_QEh1_LC2_HuPa_SA_HLApI_RA957_1_NG_1.raw	HHMGPPRMQQ	10	12	10	406.8573	3	2.14	1217.5547	-3.9	10 9 11 13 10 11 13 9 12 27	HHMGPPRMQQ	HCD
2	883	20160823_QEh1_LC2_HuPa_SA_HLApI_RA957_1_NG_1.raw	HHMGPRPMQQ	10	11	10	406.8573	3	2.14	1217.5547	-3.9	10 9 10 11 8 10 11 9 12 27	HHMGPRPMQQ	HCD
2	883	20160823_QEh1_LC2_HuPa_SA_HLApI_RA957_1_NG_1.raw	HHMPGPRMQQ	10	11	10	406.8573	3	2.14	1217.5547	-3.9	10 9 11 12 9 9 11 9 12 27	HHMPGPRMQQ	HCD
2	883	20160823_QEh1_LC2_HuPa_SA_HLApI_RA957_1_NG_1.raw	HHMGPPRMAGQ	11	10	11	406.8573	3	2.14	1217.5547	-3.9	9 9 10 12 10 10 12 9 8 6 18	HHMGPPRMAGQ	HCD
2	883	20160823_QEh1_LC2_HuPa_SA_HLApI_RA957_1_NG_1.raw	HHMGPPRMGAQ	11	10	11	406.8573	3	2.14	1217.5547	-3.9	9 9 10 12 10 10 12 9 6 7 18	HHMGPPRMGAQ	HCD
2	891	20160823_QEh1_LC2_HuPa_SA_HLApI_RA957_1_NG_1.raw	DTKGKPTSR	9	94	9	495.2717	2	2.15	988.5302	-1.4	93 95 98 99 99 93 90 89 96	DTKGKPTSR	HCD
2	891	20160823_QEh1_LC2_HuPa_SA_HLApI_RA957_1_NG_1.raw	ESKGKPTSR	9	80	9	495.2717	2	2.15	988.5301	-1.3	42 36 92 99 99 91 88 87 95	ESKGKPTSR	HCD
2	891	20160823_QEh1_LC2_HuPa_SA_HLApI_RA957_1_NG_1.raw	TDKGKPTSR	9	79	9	495.2717	2	2.15	988.5302	-1.4	31 47 92 99 98 89 86 84 94	TDKGKPTSR	HCD
2	891	20160823_QEh1_LC2_HuPa_SA_HLApI_RA957_1_NG_1.raw	DTKGKPSTR	9	79	9	495.2717	2	2.15	988.5302	-1.4	91 93 96 99 99 83 33 31 90	DTKGKPSTR	HCD
2	891	20160823_QEh1_LC2_HuPa_SA_HLApI_RA957_1_NG_1.raw	SEKGKPTSR	9	78	9	495.2717	2	2.15	988.5301	-1.3	26 43 90 98 99 89 86 84 94	SEKGKPTSR	HCD
2	894	20160823_QEh1_LC2_HuPa_SA_HLApI_RA957_1_NG_1.raw	VGLTYSRSPMMR	12	14	12	466.5706	3	2.16	1396.6956	-4	10 8 11 10 10 9 9 12 7 5 7 80	VGLTYSRSPMMR	HCD
2	894	20160823_QEh1_LC2_HuPa_SA_HLApI_RA957_1_NG_1.raw	VGLSYTRSPMMR	12	14	12	466.5706	3	2.16	1396.6956	-4	10 8 11 10 9 9 9 12 7 5 7 80	VGLSYTRSPMMR	HCD
2	894	20160823_QEh1_LC2_HuPa_SA_HLApI_RA957_1_NG_1.raw	VGLTSYRSPMMR	12	14	12	466.5706	3	2.16	1396.6956	-4	10 8 11 10 10 9 9 11 7 5 7 80	VGLTSYRSPMMR	HCD
2	894	20160823_QEh1_LC2_HuPa_SA_HLApI_RA957_1_NG_1.raw	VGLSTYRSPMMR	12	14	12	466.5706	3	2.16	1396.6956	-4	10 8 11 10 9 9 9 11 7 5 7 80	VGLSTYRSPMMR	HCD
2	894	20160823_QEh1_LC2_HuPa_SA_HLApI_RA957_1_NG_1.raw	GVLYTSRSPMMR	12	14	12	466.5706	3	2.16	1396.6956	-4	8 9 11 9 9 9 9 11 7 5 7 79	GVLYTSRSPMMR	HCD
2	895	20160823_QEh1_LC2_HuPa_SA_HLApI_RA957_1_NG_1.raw	SSSPPLYGR	9	43	9	482.2467	2	2.16	962.4821	-3.5	22 52 81 58 19 24 22 21 89	SSSPPLYGR	HCD
2	895	20160823_QEh1_LC2_HuPa_SA_HLApI_RA957_1_NG_1.raw	SSSPLPYGR	9	42	9	482.2467	2	2.16	962.4821	-3.5	21 51 79 56 27 17 21 20 89	SSSPLPYGR	HCD
2	895	20160823_QEh1_LC2_HuPa_SA_HLApI_RA957_1_NG_1.raw	SSSPLPGYR	9	41	9	482.2467	2	2.16	962.4821	-3.5	20 50 78 55 27 16 17 23 89	SSSPLPGYR	HCD
2	895	20160823_QEh1_LC2_HuPa_SA_HLApI_RA957_1_NG_1.raw	SSSPLMVSR	9	38	9	482.2467	2	2.16	962.4855	-7	26 57 81 48 17 6 10 14 85	SSSPLMVSR	HCD
2	895	20160823_QEh1_LC2_HuPa_SA_HLApI_RA957_1_NG_1.raw	SSSLPPYGR	9	29	9	482.2467	2	2.16	962.4821	-3.5	17 41 58 17 8 10 15 16 86	SSSLPPYGR	HCD
2	897	20160823_QEh1_LC2_HuPa_SA_HLApI_RA957_1_NG_1.raw	TTLDGTSNNVR	11	14	11	589.2989	2	2.17	1176.5735	8.3	10 10 12 15 9 10 10 10 9 11 54	TTLDGTSNNVR	HCD
2	897	20160823_QEh1_LC2_HuPa_SA_HLApI_RA957_1_NG_1.raw	LTTDGTNNSVR	11	14	11	589.2989	2	2.17	1176.5735	8.3	11 10 10 15 8 10 10 9 8 11 56	LTTDGTNNSVR	HCD
2	897	20160823_QEh1_LC2_HuPa_SA_HLApI_RA957_1_NG_1.raw	TTLDGTNSNVR	11	14	11	589.2989	2	2.17	1176.5735	8.3	9 10 12 15 8 9 10 9 8 11 55	TTLDGTNSNVR	HCD
2	897	20160823_QEh1_LC2_HuPa_SA_HLApI_RA957_1_NG_1.raw	TTLDGTNNSVR	11	14	11	589.2989	2	2.17	1176.5735	8.3	9 10 12 15 8 9 10 9 8 11 55	TTLDGTNNSVR	HCD
2	897	20160823_QEh1_LC2_HuPa_SA_HLApI_RA957_1_NG_1.raw	TLTDGTNNSVR	11	14	11	589.2989	2	2.17	1176.5735	8.3	9 11 10 15 8 9 10 9 8 11 55	TLTDGTNNSVR	HCD
2	900	20160823_QEh1_LC2_HuPa_SA_HLApI_RA957_1_NG_1.raw	KSLKTTTGPR	10	14	10	544.8239	2	2.18	1087.635	-1.7	19 14 18 16 13 14 15 9 8 23	KSLKTTTGPR	HCD
2	900	20160823_QEh1_LC2_HuPa_SA_HLApI_RA957_1_NG_1.raw	KSLTTKTRGP	10	13	10	544.8239	2	2.18	1087.635	-1.7	18 13 18 16 13 13 14 9 8 19	KSLTTKTRGP	HCD
2	900	20160823_QEh1_LC2_HuPa_SA_HLApI_RA957_1_NG_1.raw	KSLKTTTRPG	10	13	10	544.8239	2	2.18	1087.635	-1.7	17 13 17 14 12 13 14 9 7 20	KSLKTTTRPG	HCD
2	900	20160823_QEh1_LC2_HuPa_SA_HLApI_RA957_1_NG_1.raw	KSLKTTTRGP	10	13	10	544.8239	2	2.18	1087.635	-1.7	17 12 17 14 12 13 14 9 8 19	KSLKTTTRGP	HCD
2	900	20160823_QEh1_LC2_HuPa_SA_HLApI_RA957_1_NG_1.raw	KSLTKTTRGP	10	13	10	544.8239	2	2.18	1087.635	-1.7	17 12 17 15 12 13 13 9 8 19	KSLTKTTRGP	HCD
2	909	20160823_QEh1_LC2_HuPa_SA_HLApI_RA957_1_NG_1.raw	QLQNCNYCDGHR	12	18	12	484.2079	3	2.2	1449.5876	9.9	11 12 12 12 12 11 12 37 16 9 6 73	QLQNCNYCDGHR	HCD
2	909	20160823_QEh1_LC2_HuPa_SA_HLApI_RA957_1_NG_1.raw	QQAMQNYCDGHR	12	18	12	484.2079	3	2.2	1449.5876	9.9	12 10 11 6 12 12 13 39 17 9 7 75	QQAMQNYCDGHR	HCD
2	909	20160823_QEh1_LC2_HuPa_SA_HLApI_RA957_1_NG_1.raw	QLNQCNYCDGHR	12	18	12	484.2079	3	2.2	1449.5876	9.9	11 12 11 12 12 11 12 36 15 8 6 73	QLNQCNYCDGHR	HCD
2	909	20160823_QEh1_LC2_HuPa_SA_HLApI_RA957_1_NG_1.raw	QNLQCNYCDGHR	12	17	12	484.2079	3	2.2	1449.5876	9.9	11 10 12 10 11 11 12 36 15 8 6 72	QNLQCNYCDGHR	HCD
2	909	20160823_QEh1_LC2_HuPa_SA_HLApI_RA957_1_NG_1.raw	QNQLCNYCDGHR	12	17	12	484.2079	3	2.2	1449.5876	9.9	11 10 10 12 10 11 12 36 15 8 6 72	QNQLCNYCDGHR	HCD
2	913	20160823_QEh1_LC2_HuPa_SA_HLApI_RA957_1_NG_1.raw	SPSTWPKMSGV	11	13	11	392.8627	3	2.21	1175.5645	1.6	17 12 16 14 12 9 13 8 12 9 25	SPSTWPKMSGV	HCD
2	913	20160823_QEh1_LC2_HuPa_SA_HLApI_RA957_1_NG_1.raw	SPSTWPKMSVG	11	13	11	392.8627	3	2.21	1175.5645	1.6	17 12 16 14 12 9 13 8 12 11 21	SPSTWPKMSVG	HCD
2	913	20160823_QEh1_LC2_HuPa_SA_HLApI_RA957_1_NG_1.raw	SPSTPWKMSGV	11	13	11	392.8627	3	2.21	1175.5645	1.6	17 12 16 13 9 11 13 8 12 9 25	SPSTPWKMSGV	HCD
2	913	20160823_QEh1_LC2_HuPa_SA_HLApI_RA957_1_NG_1.raw	SPSWTPKMSGV	11	12	11	392.8627	3	2.21	1175.5645	1.6	17 11 14 10 10 8 13 8 12 9 25	SPSWTPKMSGV	HCD
2	913	20160823_QEh1_LC2_HuPa_SA_HLApI_RA957_1_NG_1.raw	SPSTWKPMSGV	11	12	11	392.8627	3	2.21	1175.5645	1.6	17 12 16 13 11 9 8 6 10 9 25	SPSTWKPMSGV	HCD
2	916	20160823_QEh1_LC2_HuPa_SA_HLApI_RA957_1_NG_1.raw	TEETEMVEGNDR	12	15	12	470.5312	3	2.21	1408.5776	-4.3	12 15 16 10 16 5 9 14 6 7 13 59	TEETEMVEGNDR	HCD
2	916	20160823_QEh1_LC2_HuPa_SA_HLApI_RA957_1_NG_1.raw	TEETEMVEDGNR	12	15	12	470.5312	3	2.21	1408.5776	-4.3	12 15 16 10 16 5 9 14 12 6 9 59	TEETEMVEDGNR	HCD
2	916	20160823_QEh1_LC2_HuPa_SA_HLApI_RA957_1_NG_1.raw	TEETEMVEGDNR	12	15	12	470.5312	3	2.21	1408.5776	-4.3	12 15 16 10 16 5 9 14 7 11 9 59	TEETEMVEGDNR	HCD
2	916	20160823_QEh1_LC2_HuPa_SA_HLApI_RA957_1_NG_1.raw	TEETEMVEDNGR	12	15	12	470.5312	3	2.21	1408.5776	-4.3	12 15 16 10 16 5 9 14 12 7 7 59	TEETEMVEDNGR	HCD
2	916	20160823_QEh1_LC2_HuPa_SA_HLApI_RA957_1_NG_1.raw	TEETEMVENDGR	12	15	12	470.5312	3	2.21	1408.5776	-4.3	12 15 16 10 16 5 9 14 8 11 7 59	TEETEMVENDGR	HCD
2	917	20160823_QEh1_LC2_HuPa_SA_HLApI_RA957_1_NG_1.raw	VMLMDDDDCQKP	12	14	12	705.2929	2	2.22	1408.5674	2.8	10 5 11 6 20 27 30 26 9 7 7 16	VMLMDDDDCQKP	HCD
2	917	20160823_QEh1_LC2_HuPa_SA_HLApI_RA957_1_NG_1.raw	VMLMDDDDCKQP	12	14	12	705.2929	2	2.22	1408.5674	2.8	10 5 11 6 20 26 30 25 9 7 7 16	VMLMDDDDCKQP	HCD
2	917	20160823_QEh1_LC2_HuPa_SA_HLApI_RA957_1_NG_1.raw	VMLMDDDDKCQP	12	12	12	705.2929	2	2.22	1408.5674	2.8	10 5 11 6 20 24 22 19 8 7 7 16	VMLMDDDDKCQP	HCD
2	917	20160823_QEh1_LC2_HuPa_SA_HLApI_RA957_1_NG_1.raw	VMLMDDDDKQCP	12	12	12	705.2929	2	2.22	1408.5674	2.8	10 5 11 6 20 24 22 19 8 7 7 16	VMLMDDDDKQCP	HCD
2	917	20160823_QEh1_LC2_HuPa_SA_HLApI_RA957_1_NG_1.raw	MVLMDDDDKCQP	12	12	12	705.2929	2	2.22	1408.5674	2.8	5 9 11 6 19 24 21 18 8 7 7 16	MVLMDDDDKCQP	HCD
2	918	20160823_QEh1_LC2_HuPa_SA_HLApI_RA957_1_NG_1.raw	GSACCCCNE	9	14	9	889.2303	1	2.22	888.2234	-0.5	11 14 15 14 11 11 11 9 33	GSACCCCNE	HCD
2	918	20160823_QEh1_LC2_HuPa_SA_HLApI_RA957_1_NG_1.raw	GSACCCCQD	9	14	9	889.2303	1	2.22	888.2234	-0.5	11 14 15 14 11 11 11 9 32	GSACCCCQD	HCD
2	918	20160823_QEh1_LC2_HuPa_SA_HLApI_RA957_1_NG_1.raw	GSACCCCEN	9	13	9	889.2303	1	2.22	888.2234	-0.5	11 14 15 14 11 11 11 15 23	GSACCCCEN	HCD
2	918	20160823_QEh1_LC2_HuPa_SA_HLApI_RA957_1_NG_1.raw	GSACCCDCQ	9	13	9	889.2303	1	2.22	888.2234	-0.5	11 14 15 14 11 11 16 9 23	GSACCCDCQ	HCD
2	918	20160823_QEh1_LC2_HuPa_SA_HLApI_RA957_1_NG_1.raw	GSACCCCDQ	9	13	9	889.2303	1	2.22	888.2234	-0.5	11 14 15 14 11 11 11 14 23	GSACCCCDQ	HCD
2	924	20160823_QEh1_LC2_HuPa_SA_HLApI_RA957_1_NG_1.raw	DLVSKTVVAK	10	58	10	530.3291	2	2.23	1058.6335	9.5	41 39 92 94 84 51 30 24 33 94	DLVSKTVVAK	HCD
2	924	20160823_QEh1_LC2_HuPa_SA_HLApI_RA957_1_NG_1.raw	VEVSKTVVAK	10	58	10	530.3291	2	2.23	1058.6335	9.5	31 49 92 94 84 51 30 24 33 94	VEVSKTVVAK	HCD
2	924	20160823_QEh1_LC2_HuPa_SA_HLApI_RA957_1_NG_1.raw	LDVSKTVVAK	10	58	10	530.3291	2	2.23	1058.6335	9.5	34 47 91 94 84 50 30 24 32 94	LDVSKTVVAK	HCD
2	924	20160823_QEh1_LC2_HuPa_SA_HLApI_RA957_1_NG_1.raw	EVVSKTVVAK	10	57	10	530.3291	2	2.23	1058.6335	9.5	42 35 91 94 84 50 30 23 32 94	EVVSKTVVAK	HCD
2	924	20160823_QEh1_LC2_HuPa_SA_HLApI_RA957_1_NG_1.raw	DLVSKTVAVK	10	56	10	530.3291	2	2.23	1058.6335	9.5	41 39 91 94 84 48 25 18 27 93	DLVSKTVAVK	HCD
2	929	20160823_QEh1_LC2_HuPa_SA_HLApI_RA957_1_NG_1.raw	KHAAMVKHLN	10	26	10	383.551	3	2.24	1147.6284	2.3	76 50 19 14 7 14 41 6 12 26	KHAAMVKHLN	HCD
2	929	20160823_QEh1_LC2_HuPa_SA_HLApI_RA957_1_NG_1.raw	KHAAMVKHNL	10	26	10	383.551	3	2.24	1147.6284	2.3	76 50 19 14 7 14 39 6 11 29	KHAAMVKHNL	HCD
2	929	20160823_QEh1_LC2_HuPa_SA_HLApI_RA957_1_NG_1.raw	KHAAMVKLHN	10	26	10	383.551	3	2.24	1147.6284	2.3	76 50 19 14 7 14 39 14 5 26	KHAAMVKLHN	HCD
2	929	20160823_QEh1_LC2_HuPa_SA_HLApI_RA957_1_NG_1.raw	KHAAMVKHVQ	10	26	10	383.551	3	2.24	1147.6284	2.3	75 50 19 14 7 14 40 6 10 26	KHAAMVKHVQ	HCD
2	929	20160823_QEh1_LC2_HuPa_SA_HLApI_RA957_1_NG_1.raw	KHAAMVKHQV	10	25	10	383.551	3	2.24	1147.6284	2.3	75 50 19 14 7 14 37 6 10 26	KHAAMVKHQV	HCD
2	938	20160823_QEh1_LC2_HuPa_SA_HLApI_RA957_1_NG_1.raw	MVDHQVTEFKW	11	10	11	710.3443	2	2.27	1418.6653	6.2	6 10 15 5 10 10 12 17 8 8 21	MVDHQVTEFKW	HCD
2	938	20160823_QEh1_LC2_HuPa_SA_HLApI_RA957_1_NG_1.raw	MVDHNLTEFKW	11	10	11	710.3443	2	2.27	1418.6653	6.2	6 9 15 5 10 11 12 16 8 8 20	MVDHNLTEFKW	HCD
2	938	20160823_QEh1_LC2_HuPa_SA_HLApI_RA957_1_NG_1.raw	MVDHVQTEFKW	11	10	11	710.3443	2	2.27	1418.6653	6.2	5 9 15 5 9 10 11 15 8 8 20	MVDHVQTEFKW	HCD
2	938	20160823_QEh1_LC2_HuPa_SA_HLApI_RA957_1_NG_1.raw	MVDLHNTEFKW	11	10	11	710.3443	2	2.27	1418.6653	6.2	5 9 14 10 4 9 11 15 8 7 20	MVDLHNTEFKW	HCD
2	938	20160823_QEh1_LC2_HuPa_SA_HLApI_RA957_1_NG_1.raw	MVDHLNTEFKW	11	10	11	710.3443	2	2.27	1418.6653	6.2	5 9 14 4 10 9 11 15 8 7 20	MVDHLNTEFKW	HCD
2	942	20160823_QEh1_LC2_HuPa_SA_HLApI_RA957_1_NG_1.raw	KAFRMWHH	8	10	8	556.7838	2	2.28	1111.5498	2.9	16 11 12 10 6 11 5 13	KAFRMWHH	HCD
2	942	20160823_QEh1_LC2_HuPa_SA_HLApI_RA957_1_NG_1.raw	KAFRWMHH	8	10	8	556.7838	2	2.28	1111.5498	2.9	16 11 12 10 11 6 5 13	KAFRWMHH	HCD
2	942	20160823_QEh1_LC2_HuPa_SA_HLApI_RA957_1_NG_1.raw	KAFMRWHH	8	10	8	556.7838	2	2.28	1111.5498	2.9	16 11 11 6 10 11 5 13	KAFMRWHH	HCD
2	942	20160823_QEh1_LC2_HuPa_SA_HLApI_RA957_1_NG_1.raw	KAFMWRHH	8	10	8	556.7838	2	2.28	1111.5498	2.9	16 11 11 6 11 10 5 13	KAFMWRHH	HCD
2	942	20160823_QEh1_LC2_HuPa_SA_HLApI_RA957_1_NG_1.raw	KAFAHHQHH	9	9	9	556.7838	2	2.28	1111.5425	9.5	16 12 12 11 5 5 10 4 12	KAFAHHQHH	HCD
2	950	20160823_QEh1_LC2_HuPa_SA_HLApI_RA957_1_NG_1.raw	ATSDTQKSR	9	57	9	497.2512	2	2.3	992.4886	-0.9	46 49 92 94 85 25 21 22 84	ATSDTQKSR	HCD
2	950	20160823_QEh1_LC2_HuPa_SA_HLApI_RA957_1_NG_1.raw	ATSDTKQSR	9	57	9	497.2512	2	2.3	992.4886	-0.9	46 49 92 94 85 25 20 22 84	ATSDTKQSR	HCD
2	950	20160823_QEh1_LC2_HuPa_SA_HLApI_RA957_1_NG_1.raw	ATSDTSKQR	9	57	9	497.2512	2	2.3	992.4886	-0.9	45 48 92 95 86 25 20 22 83	ATSDTSKQR	HCD
2	950	20160823_QEh1_LC2_HuPa_SA_HLApI_RA957_1_NG_1.raw	ATSDTKSQR	9	57	9	497.2512	2	2.3	992.4886	-0.9	45 48 92 94 86 25 20 22 83	ATSDTKSQR	HCD
2	950	20160823_QEh1_LC2_HuPa_SA_HLApI_RA957_1_NG_1.raw	TASDTSKQR	9	57	9	497.2512	2	2.3	992.4886	-0.9	45 48 92 95 86 25 20 21 83	TASDTSKQR	HCD
2	956	20160823_QEh1_LC2_HuPa_SA_HLApI_RA957_1_NG_1.raw	TETPAKGKK	9	86	9	480.2793	2	2.31	958.5447	-0.8	76 83 98 96 95 95 61 79 95	TETPAKGKK	HCD
2	956	20160823_QEh1_LC2_HuPa_SA_HLApI_RA957_1_NG_1.raw	TETPAKKGK	9	84	9	480.2793	2	2.31	958.5447	-0.8	78 84 98 96 95 94 56 62 94	TETPAKKGK	HCD
2	956	20160823_QEh1_LC2_HuPa_SA_HLApI_RA957_1_NG_1.raw	ETTPAKGKK	9	81	9	480.2793	2	2.31	958.5447	-0.8	52 53 97 96 96 96 64 81 95	ETTPAKGKK	HCD
2	956	20160823_QEh1_LC2_HuPa_SA_HLApI_RA957_1_NG_1.raw	TETAPKGKK	9	59	9	480.2793	2	2.31	958.5447	-0.8	64 69 90 23 12 72 42 68 91	TETAPKGKK	HCD
2	956	20160823_QEh1_LC2_HuPa_SA_HLApI_RA957_1_NG_1.raw	TETKAPGKK	9	52	9	480.2793	2	2.31	958.5447	-0.8	62 62 88 55 10 10 28 62 94	TETKAPGKK	HCD
2	962	20160823_QEh1_LC2_HuPa_SA_HLApI_RA957_1_NG_1.raw	RVDQQFKLGY	10	13	10	627.3322	2	2.33	1252.6565	-5.4	12 13 20 12 12 12 11 12 9 25	RVDQQFKLGY	HCD
2	962	20160823_QEh1_LC2_HuPa_SA_HLApI_RA957_1_NG_1.raw	RVDQQKFLGY	10	13	10	627.3322	2	2.33	1252.6565	-5.4	12 13 20 12 11 11 11 12 9 25	RVDQQKFLGY	HCD
2	962	20160823_QEh1_LC2_HuPa_SA_HLApI_RA957_1_NG_1.raw	VRDQQFKLGY	10	13	10	627.3322	2	2.33	1252.6565	-5.4	13 11 19 12 11 12 11 12 9 24	VRDQQFKLGY	HCD
2	962	20160823_QEh1_LC2_HuPa_SA_HLApI_RA957_1_NG_1.raw	RVDQQFKLYG	10	12	10	627.3322	2	2.33	1252.6565	-5.4	11 12 18 11 11 11 11 12 10 20	RVDQQFKLYG	HCD
2	962	20160823_QEh1_LC2_HuPa_SA_HLApI_RA957_1_NG_1.raw	RVDAANFKLGY	11	12	11	627.3322	2	2.33	1252.6562	-5.2	11 12 17 9 9 10 12 12 12 8 24	RVDAANFKLGY	HCD
2	969	20160823_QEh1_LC2_HuPa_SA_HLApI_RA957_1_NG_1.raw	KFKKKKGKPGK	11	12	11	425.2902	3	2.34	1272.8394	7.3	17 16 18 16 12 10 8 10 7 7 22	KFKKKKGKPGK	HCD
2	969	20160823_QEh1_LC2_HuPa_SA_HLApI_RA957_1_NG_1.raw	KFKKKKGKGPK	11	12	11	425.2902	3	2.34	1272.8394	7.3	17 16 18 16 12 10 8 10 7 7 22	KFKKKKGKGPK	HCD
2	969	20160823_QEh1_LC2_HuPa_SA_HLApI_RA957_1_NG_1.raw	KFKKKKKGGPK	11	12	11	425.2902	3	2.34	1272.8394	7.3	17 16 18 16 12 10 10 8 7 6 22	KFKKKKKGGPK	HCD
2	969	20160823_QEh1_LC2_HuPa_SA_HLApI_RA957_1_NG_1.raw	KFKKKGKKGPK	11	12	11	425.2902	3	2.34	1272.8394	7.3	17 16 17 14 11 8 10 10 7 7 22	KFKKKGKKGPK	HCD
2	969	20160823_QEh1_LC2_HuPa_SA_HLApI_RA957_1_NG_1.raw	KFKKGKKKGPK	11	12	11	425.2902	3	2.34	1272.8394	7.3	17 15 14 12 9 10 10 10 7 7 22	KFKKGKKKGPK	HCD
2	984	20160823_QEh1_LC2_HuPa_SA_HLApI_RA957_1_NG_1.raw	SSADHGEER	9	69	9	494.2091	2	2.38	986.4053	-1.7	91 78 75 78 18 26 87 87 87	SSADHGEER	HCD
2	984	20160823_QEh1_LC2_HuPa_SA_HLApI_RA957_1_NG_1.raw	SSADGHEER	9	69	9	494.2091	2	2.38	986.4053	-1.7	91 78 74 78 28 17 87 87 87	SSADGHEER	HCD
2	984	20160823_QEh1_LC2_HuPa_SA_HLApI_RA957_1_NG_1.raw	SSADDAHER	9	56	9	494.2091	2	2.38	986.4053	-1.7	90 77 74 73 22 10 7 76 84	SSADDAHER	HCD
2	984	20160823_QEh1_LC2_HuPa_SA_HLApI_RA957_1_NG_1.raw	SSADADHER	9	56	9	494.2091	2	2.38	986.4053	-1.7	90 77 74 73 15 15 7 75 83	SSADADHER	HCD
2	984	20160823_QEh1_LC2_HuPa_SA_HLApI_RA957_1_NG_1.raw	SSADAHDER	9	56	9	494.2091	2	2.38	986.4053	-1.7	90 77 73 71 14 5 20 75 83	SSADAHDER	HCD
2	991	20160823_QEh1_LC2_HuPa_SA_HLApI_RA957_1_NG_1.raw	KMMDDNWSV	9	13	9	563.2413	2	2.4	1124.4631	4.4	15 8 9 21 17 11 11 9 23	KMMDDNWSV	HCD
2	991	20160823_QEh1_LC2_HuPa_SA_HLApI_RA957_1_NG_1.raw	KMMDDNSWV	9	13	9	563.2413	2	2.4	1124.4631	4.4	15 8 9 21 17 11 11 9 23	KMMDDNSWV	HCD
2	991	20160823_QEh1_LC2_HuPa_SA_HLApI_RA957_1_NG_1.raw	KMMDDNVSW	9	13	9	563.2413	2	2.4	1124.4631	4.4	15 8 9 21 17 11 11 9 23	KMMDDNVSW	HCD
2	991	20160823_QEh1_LC2_HuPa_SA_HLApI_RA957_1_NG_1.raw	KMMDDNSVW	9	13	9	563.2413	2	2.4	1124.4631	4.4	14 8 9 21 17 11 10 9 23	KMMDDNSVW	HCD
2	991	20160823_QEh1_LC2_HuPa_SA_HLApI_RA957_1_NG_1.raw	KMMDDNVWS	9	13	9	563.2413	2	2.4	1124.4631	4.4	14 8 9 20 16 10 10 9 22	KMMDDNVWS	HCD
2	992	20160823_QEh1_LC2_HuPa_SA_HLApI_RA957_1_NG_1.raw	GPRCCCPLMY	10	10	10	571.74	2	2.4	1141.4541	9.9	8 7 10 15 12 10 7 9 4 20	GPRCCCPLMY	HCD
2	992	20160823_QEh1_LC2_HuPa_SA_HLApI_RA957_1_NG_1.raw	GPRCCPCLMY	10	9	10	571.74	2	2.4	1141.4541	9.9	8 7 10 12 11 7 9 9 4 20	GPRCCPCLMY	HCD
2	992	20160823_QEh1_LC2_HuPa_SA_HLApI_RA957_1_NG_1.raw	GPRCPCCLMY	10	9	10	571.74	2	2.4	1141.4541	9.9	8 7 10 11 8 9 9 9 4 20	GPRCPCCLMY	HCD
2	992	20160823_QEh1_LC2_HuPa_SA_HLApI_RA957_1_NG_1.raw	GPRCPCCMLY	10	9	10	571.74	2	2.4	1141.4541	9.9	8 7 10 11 8 9 9 4 9 20	GPRCPCCMLY	HCD
2	992	20160823_QEh1_LC2_HuPa_SA_HLApI_RA957_1_NG_1.raw	GPRCPCCLYM	10	9	10	571.74	2	2.4	1141.4541	9.9	8 7 10 11 8 10 9 9 8 12	GPRCPCCLYM	HCD
2	999	20160823_QEh1_LC2_HuPa_SA_HLApI_RA957_1_NG_1.raw	KANDPCFTR	9	12	9	526.2526	2	2.41	1050.4917	-1	15 10 10 16 8 11 10 8 20	KANDPCFTR	HCD
2	999	20160823_QEh1_LC2_HuPa_SA_HLApI_RA957_1_NG_1.raw	KANDPCFRT	9	12	9	526.2526	2	2.41	1050.4917	-1	15 10 10 16 8 10 10 8 22	KANDPCFRT	HCD
2	999	20160823_QEh1_LC2_HuPa_SA_HLApI_RA957_1_NG_1.raw	KANDPFCRT	9	11	9	526.2526	2	2.41	1050.4917	-1	15 10 10 16 8 10 10 8 22	KANDPFCRT	HCD
2	999	20160823_QEh1_LC2_HuPa_SA_HLApI_RA957_1_NG_1.raw	KADNPCFRT	9	11	9	526.2526	2	2.41	1050.4917	-1	14 10 16 10 8 10 10 8 22	KADNPCFRT	HCD
2	999	20160823_QEh1_LC2_HuPa_SA_HLApI_RA957_1_NG_1.raw	KADPNCFRT	9	11	9	526.2526	2	2.41	1050.4917	-1	14 10 16 8 10 10 10 8 22	KADPNCFRT	HCD
2	1000	20160823_QEh1_LC2_HuPa_SA_HLApI_RA957_1_NG_1.raw	ANDAWCCSMD	10	12	10	558.1844	2	2.42	1114.3518	2.2	9 9 15 10 9 9 10 10 6 36	ANDAWCCSMD	HCD
2	1000	20160823_QEh1_LC2_HuPa_SA_HLApI_RA957_1_NG_1.raw	ANDAWCCSDM	10	11	10	558.1844	2	2.42	1114.3518	2.2	9 9 15 10 9 9 10 10 17 15	ANDAWCCSDM	HCD
2	1000	20160823_QEh1_LC2_HuPa_SA_HLApI_RA957_1_NG_1.raw	ADNAWCCSDM	10	11	10	558.1844	2	2.42	1114.3518	2.2	9 14 10 10 9 9 10 10 17 15	ADNAWCCSDM	HCD
2	1000	20160823_QEh1_LC2_HuPa_SA_HLApI_RA957_1_NG_1.raw	ANDACCWSDM	10	11	10	558.1844	2	2.42	1114.3518	2.2	10 9 15 10 9 9 9 9 17 16	ANDACCWSDM	HCD
2	1000	20160823_QEh1_LC2_HuPa_SA_HLApI_RA957_1_NG_1.raw	ANDACWCSDM	10	11	10	558.1844	2	2.42	1114.3518	2.2	9 9 15 10 9 9 9 9 16 16	ANDACWCSDM	HCD
2	1008	20160823_QEh1_LC2_HuPa_SA_HLApI_RA957_1_NG_1.raw	ADKWPSVDPGM	11	9	11	601.7814	2	2.44	1201.5437	3.8	9 14 10 10 8 10 10 14 6 6 13	ADKWPSVDPGM	HCD
2	1008	20160823_QEh1_LC2_HuPa_SA_HLApI_RA957_1_NG_1.raw	ADKWPSVDGPM	11	9	11	601.7814	2	2.44	1201.5437	3.8	9 14 10 10 8 10 9 13 6 6 13	ADKWPSVDGPM	HCD
2	1008	20160823_QEh1_LC2_HuPa_SA_HLApI_RA957_1_NG_1.raw	ADKWPSVGDPM	11	9	11	601.7814	2	2.44	1201.5437	3.8	9 14 10 10 8 10 9 7 12 6 13	ADKWPSVGDPM	HCD
2	1008	20160823_QEh1_LC2_HuPa_SA_HLApI_RA957_1_NG_1.raw	ADKPWSVGDPM	11	9	11	601.7814	2	2.44	1201.5437	3.8	9 14 10 8 10 9 9 7 12 6 13	ADKPWSVGDPM	HCD
2	1008	20160823_QEh1_LC2_HuPa_SA_HLApI_RA957_1_NG_1.raw	ADKWPSVGPDM	11	9	11	601.7814	2	2.44	1201.5437	3.8	9 13 9 10 8 9 9 7 6 12 12	ADKWPSVGPDM	HCD
2	1025	20160823_QEh1_LC2_HuPa_SA_HLApI_RA957_1_NG_1.raw	KCFMVTRPY	9	11	9	572.7885	2	2.47	1143.5569	4.9	15 11 12 7 11 11 9 6 21	KCFMVTRPY	HCD
2	1025	20160823_QEh1_LC2_HuPa_SA_HLApI_RA957_1_NG_1.raw	KCFMLSRPY	9	11	9	572.7885	2	2.47	1143.5569	4.9	15 11 12 7 13 11 8 5 19	KCFMLSRPY	HCD
2	1025	20160823_QEh1_LC2_HuPa_SA_HLApI_RA957_1_NG_1.raw	KCFMTVRPY	9	11	9	572.7885	2	2.47	1143.5569	4.9	15 10 11 7 11 11 9 6 20	KCFMTVRPY	HCD
2	1025	20160823_QEh1_LC2_HuPa_SA_HLApI_RA957_1_NG_1.raw	KCFMLSRYP	9	11	9	572.7885	2	2.47	1143.5569	4.9	15 11 12 7 13 11 8 7 15	KCFMLSRYP	HCD
2	1025	20160823_QEh1_LC2_HuPa_SA_HLApI_RA957_1_NG_1.raw	KCFMSLRPY	9	10	9	572.7885	2	2.47	1143.5569	4.9	15 10 11 7 11 12 8 5 18	KCFMSLRPY	HCD
2	1028	20160823_QEh1_LC2_HuPa_SA_HLApI_RA957_1_NG_1.raw	KSSCTNSAHQR	11	35	11	406.8566	3	2.48	1217.5571	-7.6	23 21 26 26 21 20 62 29 21 60 78	KSSCTNSAHQR	HCD
2	1028	20160823_QEh1_LC2_HuPa_SA_HLApI_RA957_1_NG_1.raw	KCSSNTSAHQR	11	34	11	406.8566	3	2.48	1217.5571	-7.6	23 19 23 27 22 20 61 27 21 60 77	KCSSNTSAHQR	HCD
2	1028	20160823_QEh1_LC2_HuPa_SA_HLApI_RA957_1_NG_1.raw	KSSCNTSAHQR	11	34	11	406.8566	3	2.48	1217.5571	-7.6	23 20 24 24 21 20 61 27 21 60 78	KSSCNTSAHQR	HCD
2	1028	20160823_QEh1_LC2_HuPa_SA_HLApI_RA957_1_NG_1.raw	KSCSNTSAHQR	11	34	11	406.8566	3	2.48	1217.5571	-7.6	24 20 21 23 20 20 61 27 21 60 78	KSCSNTSAHQR	HCD
2	1028	20160823_QEh1_LC2_HuPa_SA_HLApI_RA957_1_NG_1.raw	KSSCNTSAHAGR	12	24	12	406.8566	3	2.48	1217.5571	-7.6	19 16 20 19 17 16 55 22 15 13 11 69	KSSCNTSAHAGR	HCD
2	1031	20160823_QEh1_LC2_HuPa_SA_HLApI_RA957_1_NG_1.raw	KNGSSSQAEVD	11	19	11	561.2531	2	2.49	1120.4995	-7.1	17 12 11 14 24 30 16 12 17 14 50	KNGSSSQAEVD	HCD
2	1031	20160823_QEh1_LC2_HuPa_SA_HLApI_RA957_1_NG_1.raw	KGNSSSQAEVD	11	18	11	561.2531	2	2.49	1120.4995	-7.1	17 10 12 13 19 28 16 12 16 13 49	KGNSSSQAEVD	HCD
2	1031	20160823_QEh1_LC2_HuPa_SA_HLApI_RA957_1_NG_1.raw	KNSGSSQAEVD	11	18	11	561.2531	2	2.49	1120.4995	-7.1	17 12 13 11 19 21 15 12 17 13 50	KNSGSSQAEVD	HCD
2	1031	20160823_QEh1_LC2_HuPa_SA_HLApI_RA957_1_NG_1.raw	KSGNSSQAEVD	11	16	11	561.2531	2	2.49	1120.4995	-7.1	16 11 10 12 14 16 13 11 16 13 49	KSGNSSQAEVD	HCD
2	1031	20160823_QEh1_LC2_HuPa_SA_HLApI_RA957_1_NG_1.raw	KGSNSSQAEVD	11	16	11	561.2531	2	2.49	1120.4995	-7.1	16 9 12 12 14 16 13 11 16 13 48	KGSNSSQAEVD	HCD
2	1037	20160823_QEh1_LC2_HuPa_SA_HLApI_RA957_1_NG_1.raw	SSSPTSKNR	9	94	9	482.2456	2	2.5	962.4781	-1.5	93 100 100 99 98 92 90 87 94	SSSPTSKNR	HCD
2	1037	20160823_QEh1_LC2_HuPa_SA_HLApI_RA957_1_NG_1.raw	SSSPTSKGGR	10	82	10	482.2456	2	2.5	962.4781	-1.5	91 100 100 98 97 91 87 35 39 91	SSSPTSKGGR	HCD
2	1037	20160823_QEh1_LC2_HuPa_SA_HLApI_RA957_1_NG_1.raw	SSSPTKSNR	9	76	9	482.2456	2	2.5	962.4781	-1.5	91 100 100 98 94 32 26 67 85	SSSPTKSNR	HCD
2	1037	20160823_QEh1_LC2_HuPa_SA_HLApI_RA957_1_NG_1.raw	SSSPTSNKR	9	76	9	482.2456	2	2.5	962.4781	-1.5	90 100 100 98 94 75 24 22 83	SSSPTSNKR	HCD
2	1037	20160823_QEh1_LC2_HuPa_SA_HLApI_RA957_1_NG_1.raw	SSSPTSGKGR	10	70	10	482.2456	2	2.5	962.4781	-1.5	90 100 100 98 96 81 22 17 19 82	SSSPTSGKGR	HCD
2	1043	20160823_QEh1_LC2_HuPa_SA_HLApI_RA957_1_NG_1.raw	KCKQSDTLTY	10	14	10	396.1985	3	2.52	1185.5701	3	16 11 13 13 15 19 13 11 9 23	KCKQSDTLTY	HCD
2	1043	20160823_QEh1_LC2_HuPa_SA_HLApI_RA957_1_NG_1.raw	KKCQSDTLTY	10	14	10	396.1985	3	2.52	1185.5701	3	16 11 13 13 14 19 13 11 9 23	KKCQSDTLTY	HCD
2	1043	20160823_QEh1_LC2_HuPa_SA_HLApI_RA957_1_NG_1.raw	KCKQSDTTLY	10	14	10	396.1985	3	2.52	1185.5701	3	16 11 13 13 14 19 12 10 10 23	KCKQSDTTLY	HCD
2	1043	20160823_QEh1_LC2_HuPa_SA_HLApI_RA957_1_NG_1.raw	KCKQSDHLMP	10	12	10	396.1985	3	2.52	1185.5635	8.6	16 11 13 13 14 18 6 10 5 18	KCKQSDHLMP	HCD
2	1043	20160823_QEh1_LC2_HuPa_SA_HLApI_RA957_1_NG_1.raw	KCKQSDHLPM	10	12	10	396.1985	3	2.52	1185.5635	8.6	16 11 13 13 14 18 5 10 7 13	KCKQSDHLPM	HCD
2	1055	20160823_QEh1_LC2_HuPa_SA_HLApI_RA957_1_NG_1.raw	SPVAETADPPVS	12	10	12	585.2831	2	2.55	1168.561	-8	11 7 9 9 15 10 10 14 6 6 7 19	SPVAETADPPVS	HCD
2	1055	20160823_QEh1_LC2_HuPa_SA_HLApI_RA957_1_NG_1.raw	SPVAETDAPPSV	12	10	12	585.2831	2	2.55	1168.561	-8	11 7 9 9 15 10 15 9 6 5 7 19	SPVAETDAPPSV	HCD
2	1055	20160823_QEh1_LC2_HuPa_SA_HLApI_RA957_1_NG_1.raw	SPVAETDAPPVS	12	10	12	585.2831	2	2.55	1168.561	-8	11 7 9 9 14 10 15 9 6 5 7 19	SPVAETDAPPVS	HCD
2	1055	20160823_QEh1_LC2_HuPa_SA_HLApI_RA957_1_NG_1.raw	SPVAETAPDPVS	12	10	12	585.2831	2	2.55	1168.561	-8	11 7 9 9 14 10 10 7 11 6 7 19	SPVAETAPDPVS	HCD
2	1055	20160823_QEh1_LC2_HuPa_SA_HLApI_RA957_1_NG_1.raw	SPVAETDAPSPV	12	9	12	585.2831	2	2.55	1168.561	-8	11 7 9 9 14 10 15 9 6 7 5 19	SPVAETDAPSPV	HCD
2	1056	20160823_QEh1_LC2_HuPa_SA_HLApI_RA957_1_NG_1.raw	CSSEMADDEER	11	13	11	636.2352	2	2.55	1270.4441	9.2	9 9 9 15 5 9 14 14 13 16 31	CSSEMADDEER	HCD
2	1056	20160823_QEh1_LC2_HuPa_SA_HLApI_RA957_1_NG_1.raw	SCTDMADDEER	11	12	11	636.2352	2	2.55	1270.4441	9.2	9 9 9 14 5 9 14 14 13 16 31	SCTDMADDEER	HCD
2	1056	20160823_QEh1_LC2_HuPa_SA_HLApI_RA957_1_NG_1.raw	SCDTMADDEER	11	12	11	636.2352	2	2.55	1270.4441	9.2	9 9 14 9 5 9 14 14 13 16 31	SCDTMADDEER	HCD
2	1056	20160823_QEh1_LC2_HuPa_SA_HLApI_RA957_1_NG_1.raw	SCESMADDEER	11	12	11	636.2352	2	2.55	1270.4441	9.2	9 9 15 9 5 9 13 14 13 16 30	SCESMADDEER	HCD
2	1056	20160823_QEh1_LC2_HuPa_SA_HLApI_RA957_1_NG_1.raw	SCSEMADDEER	11	12	11	636.2352	2	2.55	1270.4441	9.2	9 9 9 15 5 9 13 13 13 16 30	SCSEMADDEER	HCD
2	1076	20160823_QEh1_LC2_HuPa_SA_HLApI_RA957_1_NG_1.raw	KQTKRTSLP	9	19	9	529.8187	2	2.59	1057.6243	-1.3	17 12 16 52 13 13 15 16 26	KQTKRTSLP	HCD
2	1076	20160823_QEh1_LC2_HuPa_SA_HLApI_RA957_1_NG_1.raw	KAGTKRTSLP	10	18	10	529.8187	2	2.59	1057.6243	-1.3	17 12 12 16 50 13 13 13 16 25	KAGTKRTSLP	HCD
2	1076	20160823_QEh1_LC2_HuPa_SA_HLApI_RA957_1_NG_1.raw	KAGTKTRSLP	10	17	10	529.8187	2	2.59	1057.6243	-1.3	16 11 11 15 48 13 11 12 15 24	KAGTKTRSLP	HCD
2	1076	20160823_QEh1_LC2_HuPa_SA_HLApI_RA957_1_NG_1.raw	KAASKRTSLP	10	17	10	529.8187	2	2.59	1057.6243	-1.3	17 10 11 12 47 12 13 13 16 25	KAASKRTSLP	HCD
2	1076	20160823_QEh1_LC2_HuPa_SA_HLApI_RA957_1_NG_1.raw	KASAKRTSLP	10	17	10	529.8187	2	2.59	1057.6243	-1.3	17 10 11 12 46 12 13 13 16 25	KASAKRTSLP	HCD
2	1125	20160823_QEh1_LC2_HuPa_SA_HLApI_RA957_1_NG_1.raw	KTGSSSAMKRVHRTP	15	7	15	548.2953	3	2.72	1641.8733	-5.5	11 8 7 8 11 12 9 4 7 7 7 3 5 6 12	KTGSSSAMKRVHRTP	HCD
2	1125	20160823_QEh1_LC2_HuPa_SA_HLApI_RA957_1_NG_1.raw	KTGSSSARKMVHPRT	15	7	15	548.2953	3	2.72	1641.8733	-5.5	11 8 7 8 10 11 9 6 7 4 6 3 5 5 16	KTGSSSARKMVHPRT	HCD
2	1125	20160823_QEh1_LC2_HuPa_SA_HLApI_RA957_1_NG_1.raw	KTGSSSAKRMVHRTP	15	7	15	548.2953	3	2.72	1641.8733	-5.5	11 8 7 9 11 12 9 7 6 4 6 3 5 6 12	KTGSSSAKRMVHRTP	HCD
2	1125	20160823_QEh1_LC2_HuPa_SA_HLApI_RA957_1_NG_1.raw	KTGSSSAMRKVHRTP	15	7	15	548.2953	3	2.72	1641.8733	-5.5	11 8 7 8 11 12 8 4 6 7 7 3 5 6 12	KTGSSSAMRKVHRTP	HCD
2	1125	20160823_QEh1_LC2_HuPa_SA_HLApI_RA957_1_NG_1.raw	KTGSSSAKMRVHRTP	15	7	15	548.2953	3	2.72	1641.8733	-5.5	11 8 7 8 11 12 9 7 4 6 6 3 5 6 12	KTGSSSAKMRVHRTP	HCD
2	1129	20160823_QEh1_LC2_HuPa_SA_HLApI_RA957_1_NG_1.raw	SSADGHEER	9	91	9	494.2093	2	2.72	986.4053	-1.4	86 83 97 95 94 88 95 93 90	SSADGHEER	HCD
2	1129	20160823_QEh1_LC2_HuPa_SA_HLApI_RA957_1_NG_1.raw	SSADGHTNAQ	10	61	10	494.2093	2	2.72	986.4053	-1.4	74 70 93 90 89 76 26 15 15 64	SSADGHTNAQ	HCD
2	1129	20160823_QEh1_LC2_HuPa_SA_HLApI_RA957_1_NG_1.raw	SSADGHNTAQ	10	58	10	494.2093	2	2.72	986.4053	-1.4	74 70 93 90 88 70 18 11 11 58	SSADGHNTAQ	HCD
2	1129	20160823_QEh1_LC2_HuPa_SA_HLApI_RA957_1_NG_1.raw	SSADGHATNQ	10	57	10	494.2093	2	2.72	986.4053	-1.4	74 70 93 89 87 66 17 11 11 58	SSADGHATNQ	HCD
2	1129	20160823_QEh1_LC2_HuPa_SA_HLApI_RA957_1_NG_1.raw	SSADGATNHQ	10	52	10	494.2093	2	2.72	986.4053	-1.4	69 64 91 85 79 24 21 17 9 66	SSADGATNHQ	HCD
2	1132	20160823_QEh1_LC2_HuPa_SA_HLApI_RA957_1_NG_1.raw	HGPSPDHCC	9	14	9	476.6781	2	2.73	951.3327	9.3	5 8 9 13 11 20 8 19 38	HGPSPDHCC	HCD
2	1132	20160823_QEh1_LC2_HuPa_SA_HLApI_RA957_1_NG_1.raw	HGSPPDHCC	9	14	9	476.6781	2	2.73	951.3327	9.3	5 8 11 9 10 20 8 18 37	HGSPPDHCC	HCD
2	1132	20160823_QEh1_LC2_HuPa_SA_HLApI_RA957_1_NG_1.raw	GHSPPDHCC	9	13	9	476.6781	2	2.73	951.3327	9.3	8 5 11 9 10 20 8 18 36	GHSPPDHCC	HCD
2	1132	20160823_QEh1_LC2_HuPa_SA_HLApI_RA957_1_NG_1.raw	GSHPPDHCC	9	13	9	476.6781	2	2.73	951.3327	9.3	8 10 5 9 9 19 8 18 36	GSHPPDHCC	HCD
2	1132	20160823_QEh1_LC2_HuPa_SA_HLApI_RA957_1_NG_1.raw	HPGSPDHCC	9	13	9	476.6781	2	2.73	951.3327	9.3	5 7 9 11 9 19 8 18 36	HPGSPDHCC	HCD
2	1143	20160823_QEh1_LC2_HuPa_SA_HLApI_RA957_1_NG_1.raw	KFYSSGYLS	9	16	9	526.2535	2	2.76	1050.5022	-9.2	19 14 16 19 19 11 12 13 30	KFYSSGYLS	HCD
2	1143	20160823_QEh1_LC2_HuPa_SA_HLApI_RA957_1_NG_1.raw	KYFSSYGLS	9	16	9	526.2535	2	2.76	1050.5022	-9.2	18 13 16 19 19 14 10 13 30	KYFSSYGLS	HCD
2	1143	20160823_QEh1_LC2_HuPa_SA_HLApI_RA957_1_NG_1.raw	KFYSSYGLS	9	16	9	526.2535	2	2.76	1050.5022	-9.2	18 13 15 19 19 14 10 13 30	KFYSSYGLS	HCD
2	1143	20160823_QEh1_LC2_HuPa_SA_HLApI_RA957_1_NG_1.raw	KFYSSGLYS	9	16	9	526.2535	2	2.76	1050.5022	-9.2	18 13 16 18 16 10 13 11 29	KFYSSGLYS	HCD
2	1143	20160823_QEh1_LC2_HuPa_SA_HLApI_RA957_1_NG_1.raw	KFYSSYLGS	9	14	9	526.2535	2	2.76	1050.5022	-9.2	15 11 13 16 15 11 12 8 26	KFYSSYLGS	HCD
2	1151	20160823_QEh1_LC2_HuPa_SA_HLApI_RA957_1_NG_1.raw	KNPCDMPPHS	10	10	10	563.2418	2	2.78	1124.4744	-4.7	15 11 10 12 15 6 8 7 4 22	KNPCDMPPHS	HCD
2	1151	20160823_QEh1_LC2_HuPa_SA_HLApI_RA957_1_NG_1.raw	KNPCDMPHPS	10	10	10	563.2418	2	2.78	1124.4744	-4.7	15 11 10 12 15 5 8 4 7 22	KNPCDMPHPS	HCD
2	1151	20160823_QEh1_LC2_HuPa_SA_HLApI_RA957_1_NG_1.raw	KNPCDMPHSP	10	10	10	563.2418	2	2.78	1124.4744	-4.7	15 11 10 12 15 5 8 4 8 17	KNPCDMPHSP	HCD
2	1151	20160823_QEh1_LC2_HuPa_SA_HLApI_RA957_1_NG_1.raw	KNPCDMPSHP	10	10	10	563.2418	2	2.78	1124.4744	-4.7	15 11 10 12 15 5 8 8 4 17	KNPCDMPSHP	HCD
2	1151	20160823_QEh1_LC2_HuPa_SA_HLApI_RA957_1_NG_1.raw	KNPCDMPPSH	10	10	10	563.2418	2	2.78	1124.4744	-4.7	15 11 10 12 15 6 8 7 8 11	KNPCDMPPSH	HCD
2	1152	20160823_QEh1_LC2_HuPa_SA_HLApI_RA957_1_NG_1.raw	EFSSVYYK	8	13	8	511.746	2	2.78	1021.4756	1.8	17 11 11 10 11 11 10 25	EFSSVYYK	HCD
2	1152	20160823_QEh1_LC2_HuPa_SA_HLApI_RA957_1_NG_1.raw	EFSVSYYK	8	12	8	511.746	2	2.78	1021.4756	1.8	17 11 11 10 11 10 9 23	EFSVSYYK	HCD
2	1159	20160823_QEh1_LC2_HuPa_SA_HLApI_RA957_1_NG_1.raw	TTNYNATK	8	15	8	456.7291	2	2.79	911.4349	9.7	21 18 16 13 12 11 10 26	TTNYNATK	HCD
2	1159	20160823_QEh1_LC2_HuPa_SA_HLApI_RA957_1_NG_1.raw	TTNYGTQK	8	15	8	456.7291	2	2.79	911.4349	9.7	21 18 17 14 10 11 10 26	TTNYGTQK	HCD
2	1159	20160823_QEh1_LC2_HuPa_SA_HLApI_RA957_1_NG_1.raw	TTNYANTK	8	15	8	456.7291	2	2.79	911.4349	9.7	21 18 16 13 12 11 10 26	TTNYANTK	HCD
2	1159	20160823_QEh1_LC2_HuPa_SA_HLApI_RA957_1_NG_1.raw	TTNYATNK	8	15	8	456.7291	2	2.79	911.4349	9.7	20 18 16 13 12 11 10 25	TTNYATNK	HCD
2	1159	20160823_QEh1_LC2_HuPa_SA_HLApI_RA957_1_NG_1.raw	TTNYGQTK	8	15	8	456.7291	2	2.79	911.4349	9.7	20 18 16 13 9 11 10 25	TTNYGQTK	HCD
2	1165	20160823_QEh1_LC2_HuPa_SA_HLApI_RA957_1_NG_1.raw	KHLMRVCGS	9	10	9	515.772	2	2.81	1029.5212	7.9	15 5 12 6 9 10 10 7 21	KHLMRVCGS	HCD
2	1165	20160823_QEh1_LC2_HuPa_SA_HLApI_RA957_1_NG_1.raw	KHLMRVGCS	9	10	9	515.772	2	2.81	1029.5212	7.9	15 5 12 6 9 10 8 8 21	KHLMRVGCS	HCD
2	1165	20160823_QEh1_LC2_HuPa_SA_HLApI_RA957_1_NG_1.raw	KHLMRVGSC	9	10	9	515.772	2	2.81	1029.5212	7.9	15 5 12 6 9 10 8 8 21	KHLMRVGSC	HCD
2	1165	20160823_QEh1_LC2_HuPa_SA_HLApI_RA957_1_NG_1.raw	KHLMRVCSG	9	10	9	515.772	2	2.81	1029.5212	7.9	15 5 12 6 9 10 10 8 18	KHLMRVCSG	HCD
2	1165	20160823_QEh1_LC2_HuPa_SA_HLApI_RA957_1_NG_1.raw	KHLMRVSCG	9	10	9	515.772	2	2.81	1029.5212	7.9	15 5 12 6 9 10 10 8 18	KHLMRVSCG	HCD
2	1172	20160823_QEh1_LC2_HuPa_SA_HLApI_RA957_1_NG_1.raw	ATFDDHPYR	9	22	9	561.2537	2	2.82	1120.4937	-0.7	13 13 15 25 23 8 13 16 79	ATFDDHPYR	HCD
2	1172	20160823_QEh1_LC2_HuPa_SA_HLApI_RA957_1_NG_1.raw	FATDDHPYR	9	22	9	561.2537	2	2.82	1120.4937	-0.7	13 13 15 25 23 8 13 16 79	FATDDHPYR	HCD
2	1172	20160823_QEh1_LC2_HuPa_SA_HLApI_RA957_1_NG_1.raw	FTADDHPYR	9	22	9	561.2537	2	2.82	1120.4937	-0.7	13 13 15 25 22 8 13 16 79	FTADDHPYR	HCD
2	1172	20160823_QEh1_LC2_HuPa_SA_HLApI_RA957_1_NG_1.raw	AFTDDHPYR	9	22	9	561.2537	2	2.82	1120.4937	-0.7	13 13 15 25 22 8 12 16 79	AFTDDHPYR	HCD
2	1172	20160823_QEh1_LC2_HuPa_SA_HLApI_RA957_1_NG_1.raw	AFTDHDPYR	9	22	9	561.2537	2	2.82	1120.4937	-0.7	12 12 14 24 8 23 12 15 77	AFTDHDPYR	HCD
2	1175	20160823_QEh1_LC2_HuPa_SA_HLApI_RA957_1_NG_1.raw	ANCCCYCCCCCHCGKK	16	8	16	872.7532	2	2.83	1743.5068	-8.6	7 8 11 10 7 7 7 6 7 12 8 3 6 6 11 25	ANCCCYCCCCCHCGKK	HCD
2	1175	20160823_QEh1_LC2_HuPa_SA_HLApI_RA957_1_NG_1.raw	ANCCCYCCCCCGCHKK	16	8	16	872.7532	2	2.83	1743.5068	-8.6	7 7 11 10 7 7 7 6 7 12 8 5 6 3 9 21	ANCCCYCCCCCGCHKK	HCD
2	1175	20160823_QEh1_LC2_HuPa_SA_HLApI_RA957_1_NG_1.raw	ANCCCYCCCCCGHCKK	16	8	16	872.7532	2	2.83	1743.5068	-8.6	7 7 11 10 7 7 7 6 7 11 7 5 3 7 9 21	ANCCCYCCCCCGHCKK	HCD
2	1175	20160823_QEh1_LC2_HuPa_SA_HLApI_RA957_1_NG_1.raw	ANCCCYCCCCCCHGKK	16	7	16	872.7532	2	2.83	1743.5068	-8.6	7 8 11 10 7 7 7 6 6 6 5 5 3 6 10 23	ANCCCYCCCCCCHGKK	HCD
2	1175	20160823_QEh1_LC2_HuPa_SA_HLApI_RA957_1_NG_1.raw	ANCCCYCCCCCCGHKK	16	7	16	872.7532	2	2.83	1743.5068	-8.6	7 7 11 10 7 7 7 6 6 6 5 5 5 3 10 23	ANCCCYCCCCCCGHKK	HCD
2	1181	20160823_QEh1_LC2_HuPa_SA_HLApI_RA957_1_NG_1.raw	SSSPTSKNR	9	95	9	482.2456	2	2.85	962.4781	-1.4	91 100 99 98 97 96 95 93 90	SSSPTSKNR	HCD
2	1181	20160823_QEh1_LC2_HuPa_SA_HLApI_RA957_1_NG_1.raw	SSSPTSKGGR	10	82	10	482.2456	2	2.85	962.4781	-1.4	89 100 99 97 96 95 93 33 37 87	SSSPTSKGGR	HCD
2	1181	20160823_QEh1_LC2_HuPa_SA_HLApI_RA957_1_NG_1.raw	SSSPTSNKR	9	75	9	482.2456	2	2.85	962.4781	-1.4	87 100 99 96 93 86 22 20 76	SSSPTSNKR	HCD
2	1181	20160823_QEh1_LC2_HuPa_SA_HLApI_RA957_1_NG_1.raw	SSSPTKSNR	9	73	9	482.2456	2	2.85	962.4781	-1.4	88 100 99 95 90 27 22 67 78	SSSPTKSNR	HCD
2	1181	20160823_QEh1_LC2_HuPa_SA_HLApI_RA957_1_NG_1.raw	SSSPTSGKGR	10	69	10	482.2456	2	2.85	962.4781	-1.4	87 100 99 96 94 89 20 16 17 75	SSSPTSGKGR	HCD
2	1188	20160823_QEh1_LC2_HuPa_SA_HLApI_RA957_1_NG_1.raw	NSHLSSVEQQ	10	13	10	564.7631	2	2.86	1127.5208	-8.1	12 12 7 16 12 11 11 17 12 27	NSHLSSVEQQ	HCD
2	1188	20160823_QEh1_LC2_HuPa_SA_HLApI_RA957_1_NG_1.raw	NSHLSVSEQQ	10	13	10	564.7631	2	2.86	1127.5208	-8.1	11 11 7 16 12 11 11 16 12 27	NSHLSVSEQQ	HCD
2	1188	20160823_QEh1_LC2_HuPa_SA_HLApI_RA957_1_NG_1.raw	HSNLSSVEQQ	10	12	10	564.7631	2	2.86	1127.5208	-8.1	5 10 12 14 10 10 10 15 11 25	HSNLSSVEQQ	HCD
2	1188	20160823_QEh1_LC2_HuPa_SA_HLApI_RA957_1_NG_1.raw	HNSLSSVEQQ	10	12	10	564.7631	2	2.86	1127.5208	-8.1	5 10 12 14 10 10 10 15 11 25	HNSLSSVEQQ	HCD
2	1188	20160823_QEh1_LC2_HuPa_SA_HLApI_RA957_1_NG_1.raw	NHSLSSVEQQ	10	11	10	564.7631	2	2.86	1127.5208	-8.1	10 5 11 13 10 9 9 14 10 24	NHSLSSVEQQ	HCD
2	1189	20160823_QEh1_LC2_HuPa_SA_HLApI_RA957_1_NG_1.raw	KHGHLQCRLVGKNRV	15	8	15	582.3373	3	2.86	1743.979	6.4	15 4 7 4 10 8 8 7 8 8 5 6 6 6 16	KHGHLQCRLVGKNRV	HCD
2	1189	20160823_QEh1_LC2_HuPa_SA_HLApI_RA957_1_NG_1.raw	KHAHVQCRLVGKNRV	15	7	15	582.3373	3	2.86	1743.979	6.4	15 4 8 4 8 9 8 7 8 8 5 6 6 6 16	KHAHVQCRLVGKNRV	HCD
2	1189	20160823_QEh1_LC2_HuPa_SA_HLApI_RA957_1_NG_1.raw	KHAVHQCRLVGKNRV	15	7	15	582.3373	3	2.86	1743.979	6.4	15 4 8 8 4 9 8 7 8 8 5 6 6 6 16	KHAVHQCRLVGKNRV	HCD
2	1189	20160823_QEh1_LC2_HuPa_SA_HLApI_RA957_1_NG_1.raw	KHHAVQCRLVGKNRV	15	7	15	582.3373	3	2.86	1743.979	6.4	15 4 4 8 8 8 8 7 8 8 5 6 6 6 16	KHHAVQCRLVGKNRV	HCD
2	1189	20160823_QEh1_LC2_HuPa_SA_HLApI_RA957_1_NG_1.raw	KHGLHQCRLVGKNRV	15	7	15	582.3373	3	2.86	1743.979	6.4	15 4 7 9 4 9 8 7 8 8 5 6 6 6 16	KHGLHQCRLVGKNRV	HCD
2	1192	20160823_QEh1_LC2_HuPa_SA_HLApI_RA957_1_NG_1.raw	ANDTSDGCSMD	11	11	11	558.184	2	2.87	1114.3542	-0.7	9 9 15 11 10 13 7 9 9 6 33	ANDTSDGCSMD	HCD
2	1192	20160823_QEh1_LC2_HuPa_SA_HLApI_RA957_1_NG_1.raw	ANDTSDGSCDM	11	11	11	558.184	2	2.87	1114.3542	-0.7	9 9 15 11 10 14 8 10 9 15 14	ANDTSDGSCDM	HCD
2	1192	20160823_QEh1_LC2_HuPa_SA_HLApI_RA957_1_NG_1.raw	ANDTSDGCSDM	11	10	11	558.184	2	2.87	1114.3542	-0.7	9 9 15 10 10 13 7 9 9 15 14	ANDTSDGCSDM	HCD
2	1192	20160823_QEh1_LC2_HuPa_SA_HLApI_RA957_1_NG_1.raw	ANDTSCGDSDM	11	10	11	558.184	2	2.87	1114.3542	-0.7	9 9 14 9 9 9 7 13 9 16 15	ANDTSCGDSDM	HCD
2	1192	20160823_QEh1_LC2_HuPa_SA_HLApI_RA957_1_NG_1.raw	ANDTSCDGSDM	11	10	11	558.184	2	2.87	1114.3542	-0.7	9 9 15 9 9 9 13 8 9 15 14	ANDTSCDGSDM	HCD
2	1193	20160823_QEh1_LC2_HuPa_SA_HLApI_RA957_1_NG_1.raw	HHTHHFTNN	9	22	9	572.7609	2	2.87	1143.4958	9.9	22 18 70 12 10 16 15 13 30	HHTHHFTNN	HCD
2	1193	20160823_QEh1_LC2_HuPa_SA_HLApI_RA957_1_NG_1.raw	HHTHHFNTN	9	21	9	572.7609	2	2.87	1143.4958	9.9	21 18 70 12 10 14 11 9 26	HHTHHFNTN	HCD
2	1193	20160823_QEh1_LC2_HuPa_SA_HLApI_RA957_1_NG_1.raw	HHTHHTFNN	9	21	9	572.7609	2	2.87	1143.4958	9.9	21 18 70 12 8 12 11 10 27	HHTHHTFNN	HCD
2	1193	20160823_QEh1_LC2_HuPa_SA_HLApI_RA957_1_NG_1.raw	HHTHHNTFN	9	20	9	572.7609	2	2.87	1143.4958	9.9	21 18 70 13 10 11 9 8 23	HHTHHNTFN	HCD
2	1193	20160823_QEh1_LC2_HuPa_SA_HLApI_RA957_1_NG_1.raw	HHTHHNFTN	9	20	9	572.7609	2	2.87	1143.4958	9.9	21 18 70 12 9 11 9 8 23	HHTHHNFTN	HCD
2	1199	20160823_QEh1_LC2_HuPa_SA_HLApI_RA957_1_NG_1.raw	QYCGLFLDPK	10	21	10	395.2011	3	2.89	1182.5742	6.1	16 17 19 13 15 14 19 60 11 31	QYCGLFLDPK	HCD
2	1199	20160823_QEh1_LC2_HuPa_SA_HLApI_RA957_1_NG_1.raw	QYCAVFLDPK	10	21	10	395.2011	3	2.89	1182.5742	6.1	16 17 19 15 13 14 18 59 11 31	QYCAVFLDPK	HCD
2	1199	20160823_QEh1_LC2_HuPa_SA_HLApI_RA957_1_NG_1.raw	QYCVAFLDPK	10	21	10	395.2011	3	2.89	1182.5742	6.1	16 17 19 15 13 14 18 59 11 31	QYCVAFLDPK	HCD
2	1199	20160823_QEh1_LC2_HuPa_SA_HLApI_RA957_1_NG_1.raw	QYCAVLFDPK	10	21	10	395.2011	3	2.89	1182.5742	6.1	16 17 19 15 13 16 16 59 11 31	QYCAVLFDPK	HCD
2	1199	20160823_QEh1_LC2_HuPa_SA_HLApI_RA957_1_NG_1.raw	QYCLGFLDPK	10	21	10	395.2011	3	2.89	1182.5742	6.1	16 17 19 17 11 13 17 59 11 31	QYCLGFLDPK	HCD
2	1211	20160823_QEh1_LC2_HuPa_SA_HLApI_RA957_1_NG_1.raw	AAMTGVKVANSPS	13	7	13	411.5492	3	2.91	1231.623	2.1	7 6 4 8 8 10 8 7 7 6 8 6 18	AAMTGVKVANSPS	HCD
2	1211	20160823_QEh1_LC2_HuPa_SA_HLApI_RA957_1_NG_1.raw	AAMTGVKVGQSPS	13	7	13	411.5492	3	2.91	1231.623	2.1	7 6 4 8 8 10 8 7 6 6 8 5 16	AAMTGVKVGQSPS	HCD
2	1211	20160823_QEh1_LC2_HuPa_SA_HLApI_RA957_1_NG_1.raw	AAMTGKVVGQSPS	13	7	13	411.5492	3	2.91	1231.623	2.1	7 6 4 7 8 9 8 8 7 6 8 5 16	AAMTGKVVGQSPS	HCD
2	1211	20160823_QEh1_LC2_HuPa_SA_HLApI_RA957_1_NG_1.raw	AAMTGVKVGQSSP	13	7	13	411.5492	3	2.91	1231.623	2.1	7 6 4 8 8 10 8 7 6 6 8 7 13	AAMTGVKVGQSSP	HCD
2	1211	20160823_QEh1_LC2_HuPa_SA_HLApI_RA957_1_NG_1.raw	AATMGVKVGQSPS	13	7	13	411.5492	3	2.91	1231.623	2.1	4 4 4 4 8 10 8 8 6 6 8 5 16	AATMGVKVGQSPS	HCD
2	1213	20160823_QEh1_LC2_HuPa_SA_HLApI_RA957_1_NG_1.raw	RAHDKHSEPR	10	22	10	616.8196	2	2.92	1231.6169	6.2	41 12 6 18 12 7 16 21 13 78	RAHDKHSEPR	HCD
2	1213	20160823_QEh1_LC2_HuPa_SA_HLApI_RA957_1_NG_1.raw	RADHKHSPER	10	22	10	616.8196	2	2.92	1231.6169	6.2	38 10 16 6 12 8 16 11 25 79	RADHKHSPER	HCD
2	1213	20160823_QEh1_LC2_HuPa_SA_HLApI_RA957_1_NG_1.raw	RADKHHSEPR	10	21	10	616.8196	2	2.92	1231.6169	6.2	37 10 16 12 6 7 16 21 13 78	RADKHHSEPR	HCD
2	1213	20160823_QEh1_LC2_HuPa_SA_HLApI_RA957_1_NG_1.raw	RADHKHSEPR	10	21	10	616.8196	2	2.92	1231.6169	6.2	37 10 16 6 12 7 16 21 13 78	RADHKHSEPR	HCD
2	1213	20160823_QEh1_LC2_HuPa_SA_HLApI_RA957_1_NG_1.raw	RADHKSHEPR	10	21	10	616.8196	2	2.92	1231.6169	6.2	37 10 16 6 12 14 8 21 13 78	RADHKSHEPR	HCD
2	1218	20160823_QEh1_LC2_HuPa_SA_HLApI_RA957_1_NG_1.raw	KLLLDSTTSAS	11	13	11	568.3181	2	2.93	1134.6133	7.4	15 16 17 14 15 9 10 11 8 8 21	KLLLDSTTSAS	HCD
2	1218	20160823_QEh1_LC2_HuPa_SA_HLApI_RA957_1_NG_1.raw	KLLLDSTTASS	11	13	11	568.3181	2	2.93	1134.6133	7.4	15 16 17 14 15 9 10 11 8 8 21	KLLLDSTTASS	HCD
2	1218	20160823_QEh1_LC2_HuPa_SA_HLApI_RA957_1_NG_1.raw	KLLLDSTTSGT	11	12	11	568.3181	2	2.93	1134.6133	7.4	15 16 17 14 15 9 10 11 9 7 20	KLLLDSTTSGT	HCD
2	1218	20160823_QEh1_LC2_HuPa_SA_HLApI_RA957_1_NG_1.raw	KLLLDSTTGTS	11	12	11	568.3181	2	2.93	1134.6133	7.4	15 16 17 14 15 9 10 11 7 8 21	KLLLDSTTGTS	HCD
2	1218	20160823_QEh1_LC2_HuPa_SA_HLApI_RA957_1_NG_1.raw	KLLLDSTTGST	11	12	11	568.3181	2	2.93	1134.6133	7.4	15 16 17 14 15 9 10 11 7 8 20	KLLLDSTTGST	HCD
2	1221	20160823_QEh1_LC2_HuPa_SA_HLApI_RA957_1_NG_1.raw	HLWGTGMSQQ	10	19	10	382.1766	3	2.94	1143.5132	-4.5	10 15 14 13 60 12 7 13 15 35	HLWGTGMSQQ	HCD
2	1221	20160823_QEh1_LC2_HuPa_SA_HLApI_RA957_1_NG_1.raw	HGLWTGMSQQ	10	19	10	382.1766	3	2.94	1143.5132	-4.5	10 10 15 16 63 12 7 12 14 33	HGLWTGMSQQ	HCD
2	1221	20160823_QEh1_LC2_HuPa_SA_HLApI_RA957_1_NG_1.raw	HGWLTGMSQQ	10	19	10	382.1766	3	2.94	1143.5132	-4.5	9 10 13 18 63 12 7 12 14 33	HGWLTGMSQQ	HCD
2	1221	20160823_QEh1_LC2_HuPa_SA_HLApI_RA957_1_NG_1.raw	HLGWTGMSQQ	10	19	10	382.1766	3	2.94	1143.5132	-4.5	10 14 12 16 59 12 7 12 14 34	HLGWTGMSQQ	HCD
2	1221	20160823_QEh1_LC2_HuPa_SA_HLApI_RA957_1_NG_1.raw	HLGWTMGSQQ	10	18	10	382.1766	3	2.94	1143.5132	-4.5	10 14 12 16 59 8 11 12 12 28	HLGWTMGSQQ	HCD
2	1230	20160823_QEh1_LC2_HuPa_SA_HLApI_RA957_1_NG_1.raw	ATCMVSSSV	9	36	9	442.6953	2	2.96	883.3779	-2.1	20 19 19 10 18 26 41 84 91	ATCMVSSSV	HCD
2	1230	20160823_QEh1_LC2_HuPa_SA_HLApI_RA957_1_NG_1.raw	TACMVSSSV	9	36	9	442.6953	2	2.96	883.3779	-2.1	20 18 19 10 18 26 40 84 91	TACMVSSSV	HCD
2	1230	20160823_QEh1_LC2_HuPa_SA_HLApI_RA957_1_NG_1.raw	ATCVMSSSV	9	35	9	442.6953	2	2.96	883.3779	-2.1	20 18 18 17 10 25 38 84 91	ATCVMSSSV	HCD
2	1231	20160823_QEh1_LC2_HuPa_SA_HLApI_RA957_1_NG_1.raw	YEEPDMNPPPP	11	10	11	643.275	2	2.96	1284.5332	1.8	10 15 16 8 16 5 9 7 7 7 18	YEEPDMNPPPP	HCD
2	1231	20160823_QEh1_LC2_HuPa_SA_HLApI_RA957_1_NG_1.raw	YEEPDNMPPPP	11	10	11	643.275	2	2.96	1284.5332	1.8	10 15 16 8 16 9 5 7 7 7 18	YEEPDNMPPPP	HCD
2	1231	20160823_QEh1_LC2_HuPa_SA_HLApI_RA957_1_NG_1.raw	YEEPDMPNPPP	11	10	11	643.275	2	2.96	1284.5332	1.8	10 15 16 8 16 5 7 9 7 7 18	YEEPDMPNPPP	HCD
2	1231	20160823_QEh1_LC2_HuPa_SA_HLApI_RA957_1_NG_1.raw	EYEPDNPMPPP	11	10	11	643.275	2	2.96	1284.5332	1.8	16 9 16 8 15 9 7 5 7 7 18	EYEPDNPMPPP	HCD
2	1231	20160823_QEh1_LC2_HuPa_SA_HLApI_RA957_1_NG_1.raw	YEEDPNPMPPP	11	10	11	643.275	2	2.96	1284.5332	1.8	10 15 16 15 8 9 7 5 7 7 18	YEEDPNPMPPP	HCD
2	1233	20160823_QEh1_LC2_HuPa_SA_HLApI_RA957_1_NG_1.raw	ATCMWSSV	8	39	8	442.6852	2	2.97	883.3568	-1	27 24 23 11 20 30 88 95	ATCMWSSV	HCD
2	1233	20160823_QEh1_LC2_HuPa_SA_HLApI_RA957_1_NG_1.raw	TACMWSSV	8	39	8	442.6852	2	2.97	883.3568	-1	26 24 23 11 20 29 88 94	TACMWSSV	HCD
2	1233	20160823_QEh1_LC2_HuPa_SA_HLApI_RA957_1_NG_1.raw	ATMCWSSV	8	38	8	442.6852	2	2.97	883.3568	-1	26 23 12 17 18 29 88 94	ATMCWSSV	HCD
2	1233	20160823_QEh1_LC2_HuPa_SA_HLApI_RA957_1_NG_1.raw	ATCWMSSV	8	36	8	442.6852	2	2.97	883.3568	-1	26 23 21 17 10 25 79 90	ATCWMSSV	HCD
2	1233	20160823_QEh1_LC2_HuPa_SA_HLApI_RA957_1_NG_1.raw	ATMWCSSV	8	34	8	442.6852	2	2.97	883.3568	-1	25 21 10 15 15 23 80 90	ATMWCSSV	HCD
2	1238	20160823_QEh1_LC2_HuPa_SA_HLApI_RA957_1_NG_1.raw	CCDELYEHW	9	12	9	599.2177	2	2.98	1196.4268	-4.9	10 10 16 16 11 10 15 4 21	CCDELYEHW	HCD
2	1238	20160823_QEh1_LC2_HuPa_SA_HLApI_RA957_1_NG_1.raw	CCDEYLEHW	9	12	9	599.2177	2	2.98	1196.4268	-4.9	10 10 16 16 10 11 15 4 21	CCDEYLEHW	HCD
2	1238	20160823_QEh1_LC2_HuPa_SA_HLApI_RA957_1_NG_1.raw	CCDLEEYHW	9	12	9	599.2177	2	2.98	1196.4268	-4.9	10 10 16 12 15 15 10 4 21	CCDLEEYHW	HCD
2	1238	20160823_QEh1_LC2_HuPa_SA_HLApI_RA957_1_NG_1.raw	CAMEYEEHW	9	11	9	599.2177	2	2.98	1196.4268	-4.9	10 10 6 16 10 15 15 4 21	CAMEYEEHW	HCD
2	1238	20160823_QEh1_LC2_HuPa_SA_HLApI_RA957_1_NG_1.raw	CAEMYEEHW	9	11	9	599.2177	2	2.98	1196.4268	-4.9	10 10 16 6 9 15 15 4 21	CAEMYEEHW	HCD
2	1281	20160823_QEh1_LC2_HuPa_SA_HLApI_RA957_1_NG_1.raw	KNQSSVSVPRW	11	14	11	644.3466	2	3.08	1286.6731	4.2	17 10 11 13 17 19 19 16 8 8 24	KNQSSVSVPRW	HCD
2	1281	20160823_QEh1_LC2_HuPa_SA_HLApI_RA957_1_NG_1.raw	KNSQSVSVPRW	11	14	11	644.3466	2	3.08	1286.6731	4.2	17 11 12 12 14 15 18 17 8 9 24	KNSQSVSVPRW	HCD
2	1281	20160823_QEh1_LC2_HuPa_SA_HLApI_RA957_1_NG_1.raw	KQNSSVSVPRW	11	14	11	644.3466	2	3.08	1286.6731	4.2	16 10 11 12 17 18 18 16 8 8 23	KQNSSVSVPRW	HCD
2	1281	20160823_QEh1_LC2_HuPa_SA_HLApI_RA957_1_NG_1.raw	KQSNSVSVPWR	11	13	11	644.3466	2	3.08	1286.6731	4.2	16 10 11 12 14 15 17 15 8 9 20	KQSNSVSVPWR	HCD
2	1281	20160823_QEh1_LC2_HuPa_SA_HLApI_RA957_1_NG_1.raw	KQSNSVSVPRW	11	12	11	644.3466	2	3.08	1286.6731	4.2	15 9 10 11 14 14 17 15 7 8 22	KQSNSVSVPRW	HCD
2	1283	20160823_QEh1_LC2_HuPa_SA_HLApI_RA957_1_NG_1.raw	MVCSHTKCPSD	11	11	11	604.2477	2	3.08	1206.4832	-1.9	7 11 13 14 7 12 12 11 7 8 31	MVCSHTKCPSD	HCD
2	1283	20160823_QEh1_LC2_HuPa_SA_HLApI_RA957_1_NG_1.raw	MVCSHTKCDPS	11	11	11	604.2477	2	3.08	1206.4832	-1.9	7 12 13 14 7 12 12 11 13 7 22	MVCSHTKCDPS	HCD
2	1283	20160823_QEh1_LC2_HuPa_SA_HLApI_RA957_1_NG_1.raw	MVCSHTKCPDS	11	11	11	604.2477	2	3.08	1206.4832	-1.9	7 11 13 14 7 12 12 11 7 13 22	MVCSHTKCPDS	HCD
2	1283	20160823_QEh1_LC2_HuPa_SA_HLApI_RA957_1_NG_1.raw	MVCSHTKCDSP	11	11	11	604.2477	2	3.08	1206.4832	-1.9	7 11 13 14 7 12 12 11 13 8 17	MVCSHTKCDSP	HCD
2	1283	20160823_QEh1_LC2_HuPa_SA_HLApI_RA957_1_NG_1.raw	MVCSHTKCSDP	11	11	11	604.2477	2	3.08	1206.4832	-1.9	7 11 13 14 7 12 12 11 9 13 17	MVCSHTKCSDP	HCD
2	1290	20160823_QEh1_LC2_HuPa_SA_HLApI_RA957_1_NG_1.raw	KFSYDDPVVDP	11	19	11	641.308	2	3.1	1280.5925	7	15 10 11 12 28 48 12 14 13 21 26	KFSYDDPVVDP	HCD
2	1290	20160823_QEh1_LC2_HuPa_SA_HLApI_RA957_1_NG_1.raw	KFYSDDPVVDP	11	18	11	641.308	2	3.1	1280.5925	7	16 10 11 12 27 48 12 13 13 21 26	KFYSDDPVVDP	HCD
2	1290	20160823_QEh1_LC2_HuPa_SA_HLApI_RA957_1_NG_1.raw	KAYYDDPVVDP	11	18	11	641.308	2	3.1	1280.5925	7	16 10 11 12 23 46 12 14 13 21 27	KAYYDDPVVDP	HCD
2	1290	20160823_QEh1_LC2_HuPa_SA_HLApI_RA957_1_NG_1.raw	KAYYDDVPVDP	11	17	11	641.308	2	3.1	1280.5925	7	14 9 10 11 22 46 17 10 12 19 24	KAYYDDVPVDP	HCD
2	1290	20160823_QEh1_LC2_HuPa_SA_HLApI_RA957_1_NG_1.raw	KAYYDDVVPDP	11	15	11	641.308	2	3.1	1280.5925	7	14 9 10 10 20 37 13 11 8 18 24	KAYYDDVVPDP	HCD
2	1293	20160823_QEh1_LC2_HuPa_SA_HLApI_RA957_1_NG_1.raw	MPVDLAKR	8	22	8	465.2663	2	3.11	928.5164	1.7	7 9 13 18 15 16 21 84	MPVDLAKR	HCD
2	1293	20160823_QEh1_LC2_HuPa_SA_HLApI_RA957_1_NG_1.raw	MVPDLKAR	8	22	8	465.2663	2	3.11	928.5164	1.7	7 12 10 17 15 16 21 84	MVPDLKAR	HCD
2	1293	20160823_QEh1_LC2_HuPa_SA_HLApI_RA957_1_NG_1.raw	MVPDLAKR	8	22	8	465.2663	2	3.11	928.5164	1.7	7 12 10 17 15 16 21 84	MVPDLAKR	HCD
2	1293	20160823_QEh1_LC2_HuPa_SA_HLApI_RA957_1_NG_1.raw	MVPEVAKR	8	21	8	465.2663	2	3.11	928.5164	1.7	7 11 10 18 13 15 19 83	MVPEVAKR	HCD
2	1293	20160823_QEh1_LC2_HuPa_SA_HLApI_RA957_1_NG_1.raw	MVPLDAKR	8	21	8	465.2663	2	3.11	928.5164	1.7	7 12 10 13 19 15 16 78	MVPLDAKR	HCD
2	1300	20160823_QEh1_LC2_HuPa_SA_HLApI_RA957_1_NG_1.raw	CMRPGDDGFK	10	14	10	563.2416	2	3.13	1124.4744	-5.1	9 5 10 14 15 24 21 10 12 28	CMRPGDDGFK	HCD
2	1300	20160823_QEh1_LC2_HuPa_SA_HLApI_RA957_1_NG_1.raw	CMRGPGDDFK	10	12	10	563.2416	2	3.13	1124.4744	-5.1	7 4 8 12 11 10 18 17 13 29	CMRGPGDDFK	HCD
2	1300	20160823_QEh1_LC2_HuPa_SA_HLApI_RA957_1_NG_1.raw	CMRGPDGDFK	10	12	10	563.2416	2	3.13	1124.4744	-5.1	7 4 8 12 12 21 10 15 10 24	CMRGPDGDFK	HCD
2	1300	20160823_QEh1_LC2_HuPa_SA_HLApI_RA957_1_NG_1.raw	MCRGPDDGFK	10	12	10	563.2416	2	3.13	1124.4744	-5.1	4 7 8 12 12 21 17 8 10 24	MCRGPDDGFK	HCD
2	1300	20160823_QEh1_LC2_HuPa_SA_HLApI_RA957_1_NG_1.raw	CMRGPDDGFK	10	12	10	563.2416	2	3.13	1124.4744	-5.1	7 4 8 12 12 20 17 8 10 24	CMRGPDDGFK	HCD
2	1301	20160823_QEh1_LC2_HuPa_SA_HLApI_RA957_1_NG_1.raw	KLLALLVR	8	14	8	309.2263	3	3.13	924.6484	9.3	14 14 15 12 13 14 11 24	KLLALLVR	HCD
2	1301	20160823_QEh1_LC2_HuPa_SA_HLApI_RA957_1_NG_1.raw	KALLLLVR	8	14	8	309.2263	3	3.13	924.6484	9.3	14 12 15 13 13 14 11 24	KALLLLVR	HCD
2	1301	20160823_QEh1_LC2_HuPa_SA_HLApI_RA957_1_NG_1.raw	KALLVLLR	8	14	8	309.2263	3	3.13	924.6484	9.3	14 12 15 13 12 14 13 24	KALLVLLR	HCD
2	1301	20160823_QEh1_LC2_HuPa_SA_HLApI_RA957_1_NG_1.raw	KALLLVLR	8	14	8	309.2263	3	3.13	924.6484	9.3	14 12 15 13 13 12 13 24	KALLLVLR	HCD
2	1301	20160823_QEh1_LC2_HuPa_SA_HLApI_RA957_1_NG_1.raw	KLALLLVR	8	14	8	309.2263	3	3.13	924.6484	9.3	14 14 13 13 13 14 11 24	KLALLLVR	HCD
2	1302	20160823_QEh1_LC2_HuPa_SA_HLApI_RA957_1_NG_1.raw	ATAMVTEKP	9	23	9	474.2479	2	3.13	946.4794	2	34 31 34 12 18 18 24 13 26	ATAMVTEKP	HCD
2	1302	20160823_QEh1_LC2_HuPa_SA_HLApI_RA957_1_NG_1.raw	ATAMVTEPK	9	21	9	474.2479	2	3.13	946.4794	2	30 27 30 11 17 17 22 9 28	ATAMVTEPK	HCD
2	1302	20160823_QEh1_LC2_HuPa_SA_HLApI_RA957_1_NG_1.raw	ATAMVETKP	9	20	9	474.2479	2	3.13	946.4794	2	29 26 29 10 15 27 14 11 22	ATAMVETKP	HCD
2	1302	20160823_QEh1_LC2_HuPa_SA_HLApI_RA957_1_NG_1.raw	ATAMVETPK	9	20	9	474.2479	2	3.13	946.4794	2	28 26 28 10 15 28 14 8 26	ATAMVETPK	HCD
2	1302	20160823_QEh1_LC2_HuPa_SA_HLApI_RA957_1_NG_1.raw	ATAVMETKP	9	19	9	474.2479	2	3.13	946.4794	2	28 25 28 16 8 25 13 10 20	ATAVMETKP	HCD
2	1312	20160823_QEh1_LC2_HuPa_SA_HLApI_RA957_1_NG_1.raw	LFMFLMKNM	9	9	9	392.2015	3	3.16	1173.575	6.5	12 10 6 11 12 6 8 7 11	LFMFLMKNM	HCD
2	1312	20160823_QEh1_LC2_HuPa_SA_HLApI_RA957_1_NG_1.raw	FLMLFMKNM	9	8	9	392.2015	3	3.16	1173.575	6.5	10 11 6 12 10 5 8 6 10	FLMLFMKNM	HCD
2	1312	20160823_QEh1_LC2_HuPa_SA_HLApI_RA957_1_NG_1.raw	FMLFLMKNM	9	8	9	392.2015	3	3.16	1173.575	6.5	10 5 12 11 11 5 8 6 10	FMLFLMKNM	HCD
2	1312	20160823_QEh1_LC2_HuPa_SA_HLApI_RA957_1_NG_1.raw	FLMFLMKNM	9	8	9	392.2015	3	3.16	1173.575	6.5	10 11 6 11 11 5 8 6 10	FLMFLMKNM	HCD
2	1312	20160823_QEh1_LC2_HuPa_SA_HLApI_RA957_1_NG_1.raw	FLMFLMNKM	9	8	9	392.2015	3	3.16	1173.575	6.5	10 11 6 11 11 5 8 6 10	FLMFLMNKM	HCD
2	1321	20160823_QEh1_LC2_HuPa_SA_HLApI_RA957_1_NG_1.raw	TTSSAQDKAN	10	14	10	511.7454	2	3.18	1021.4676	8.5	19 17 19 17 12 11 17 8 7 19	TTSSAQDKAN	HCD
2	1321	20160823_QEh1_LC2_HuPa_SA_HLApI_RA957_1_NG_1.raw	TTSSAQDKNA	10	14	10	511.7454	2	3.18	1021.4676	8.5	19 16 19 17 12 11 17 8 7 19	TTSSAQDKNA	HCD
2	1321	20160823_QEh1_LC2_HuPa_SA_HLApI_RA957_1_NG_1.raw	TTSSAQDKGQ	10	14	10	511.7454	2	3.18	1021.4676	8.5	19 16 19 17 12 11 17 8 6 19	TTSSAQDKGQ	HCD
2	1321	20160823_QEh1_LC2_HuPa_SA_HLApI_RA957_1_NG_1.raw	TTSSQADKAN	10	14	10	511.7454	2	3.18	1021.4676	8.5	19 16 18 17 12 11 17 8 7 19	TTSSQADKAN	HCD
2	1321	20160823_QEh1_LC2_HuPa_SA_HLApI_RA957_1_NG_1.raw	TTSSAQDKQG	10	14	10	511.7454	2	3.18	1021.4676	8.5	19 17 19 17 12 11 17 8 7 16	TTSSAQDKQG	HCD
2	1322	20160823_QEh1_LC2_HuPa_SA_HLApI_RA957_1_NG_1.raw	HSKMCMHR	8	12	8	515.2284	2	3.18	1028.4467	-4.3	8 17 22 11 14 6 4 21	HSKMCMHR	HCD
2	1322	20160823_QEh1_LC2_HuPa_SA_HLApI_RA957_1_NG_1.raw	HSKMCHMR	8	12	8	515.2284	2	3.18	1028.4467	-4.3	8 17 22 10 13 5 5 21	HSKMCHMR	HCD
2	1322	20160823_QEh1_LC2_HuPa_SA_HLApI_RA957_1_NG_1.raw	HSKMCMRH	8	12	8	515.2284	2	3.18	1028.4467	-4.3	8 17 22 11 12 6 8 12	HSKMCMRH	HCD
2	1322	20160823_QEh1_LC2_HuPa_SA_HLApI_RA957_1_NG_1.raw	HSKMCHRM	8	11	8	515.2284	2	3.18	1028.4467	-4.3	8 17 22 10 12 5 8 14	HSKMCHRM	HCD
2	1322	20160823_QEh1_LC2_HuPa_SA_HLApI_RA957_1_NG_1.raw	HSKMCRHM	8	11	8	515.2284	2	3.18	1028.4467	-4.3	8 17 21 9 12 10 4 14	HSKMCRHM	HCD
2	1323	20160823_QEh1_LC2_HuPa_SA_HLApI_RA957_1_NG_1.raw	KGGVKPESTLY	11	18	11	589.8217	2	3.18	1177.6343	-4.7	22 13 12 14 51 11 20 13 11 13 27	KGGVKPESTLY	HCD
2	1323	20160823_QEh1_LC2_HuPa_SA_HLApI_RA957_1_NG_1.raw	KGGVKEPSTYL	11	17	11	589.8217	2	3.18	1177.6343	-4.7	21 12 11 14 49 21 9 12 10 11 28	KGGVKEPSTYL	HCD
2	1323	20160823_QEh1_LC2_HuPa_SA_HLApI_RA957_1_NG_1.raw	KGGVKEPTSYL	11	17	11	589.8217	2	3.18	1177.6343	-4.7	21 12 11 14 49 21 9 12 10 11 28	KGGVKEPTSYL	HCD
2	1323	20160823_QEh1_LC2_HuPa_SA_HLApI_RA957_1_NG_1.raw	KGGVKEPSTLY	11	17	11	589.8217	2	3.18	1177.6343	-4.7	21 12 11 14 49 21 9 12 10 12 25	KGGVKEPSTLY	HCD
2	1323	20160823_QEh1_LC2_HuPa_SA_HLApI_RA957_1_NG_1.raw	KGGVKEPTSLY	11	17	11	589.8217	2	3.18	1177.6343	-4.7	21 12 11 14 49 21 9 12 10 12 25	KGGVKEPTSLY	HCD
2	1336	20160823_QEh1_LC2_HuPa_SA_HLApI_RA957_1_NG_1.raw	HNDDQYCMP	9	13	9	561.7035	2	3.21	1121.3906	1.6	7 14 25 18 10 11 14 7 21	HNDDQYCMP	HCD
2	1336	20160823_QEh1_LC2_HuPa_SA_HLApI_RA957_1_NG_1.raw	HNDQYDCMP	9	13	9	561.7035	2	3.21	1121.3906	1.6	6 12 24 12 10 17 14 7 21	HNDQYDCMP	HCD
2	1336	20160823_QEh1_LC2_HuPa_SA_HLApI_RA957_1_NG_1.raw	HNDYQDCMP	9	13	9	561.7035	2	3.21	1121.3906	1.6	6 13 24 12 10 17 14 7 21	HNDYQDCMP	HCD
2	1336	20160823_QEh1_LC2_HuPa_SA_HLApI_RA957_1_NG_1.raw	HNDDYQCMP	9	13	9	561.7035	2	3.21	1121.3906	1.6	7 14 26 18 10 11 13 6 19	HNDDYQCMP	HCD
2	1336	20160823_QEh1_LC2_HuPa_SA_HLApI_RA957_1_NG_1.raw	NHDQYDCMP	9	13	9	561.7035	2	3.21	1121.3906	1.6	12 6 24 12 9 16 13 6 20	NHDQYDCMP	HCD
2	1349	20160823_QEh1_LC2_HuPa_SA_HLApI_RA957_1_NG_1.raw	GRPVWSAMDR	10	22	10	587.7986	2	3.24	1173.5713	9.7	15 16 15 19 17 16 16 8 25 81	GRPVWSAMDR	HCD
2	1349	20160823_QEh1_LC2_HuPa_SA_HLApI_RA957_1_NG_1.raw	GPRVWSDVCR	10	22	10	587.7986	2	3.24	1173.5713	9.7	14 13 16 18 16 16 23 14 17 80	GPRVWSDVCR	HCD
2	1349	20160823_QEh1_LC2_HuPa_SA_HLApI_RA957_1_NG_1.raw	GRPVWSADMR	10	21	10	587.7986	2	3.24	1173.5713	9.7	14 15 15 18 16 16 15 20 10 80	GRPVWSADMR	HCD
2	1349	20160823_QEh1_LC2_HuPa_SA_HLApI_RA957_1_NG_1.raw	GRPVWDSVCR	10	21	10	587.7986	2	3.24	1173.5713	9.7	13 14 14 17 15 21 14 12 15 77	GRPVWDSVCR	HCD
2	1349	20160823_QEh1_LC2_HuPa_SA_HLApI_RA957_1_NG_1.raw	GRPVWDVSCR	10	20	10	587.7986	2	3.24	1173.5713	9.7	13 14 13 16 15 21 14 12 14 76	GRPVWDVSCR	HCD
2	1350	20160823_QEh1_LC2_HuPa_SA_HLApI_RA957_1_NG_1.raw	DVPENSSSFQ	10	14	10	555.2433	2	3.24	1108.4673	4.4	16 10 8 15 13 25 15 10 9 21	DVPENSSSFQ	HCD
2	1350	20160823_QEh1_LC2_HuPa_SA_HLApI_RA957_1_NG_1.raw	DVEPNSSSFQ	10	14	10	555.2433	2	3.24	1108.4673	4.4	16 9 16 8 13 25 15 10 9 21	DVEPNSSSFQ	HCD
2	1350	20160823_QEh1_LC2_HuPa_SA_HLApI_RA957_1_NG_1.raw	VDEPNSSSFQ	10	13	10	555.2433	2	3.24	1108.4673	4.4	10 12 13 7 13 26 15 10 9 21	VDEPNSSSFQ	HCD
2	1351	20160823_QEh1_LC2_HuPa_SA_HLApI_RA957_1_NG_1.raw	KCKGESLPTSDPPG	14	10	14	472.5668	3	3.25	1414.6763	1.7	16 10 10 9 17 10 10 6 10 10 14 6 6 17	KCKGESLPTSDPPG	HCD
2	1351	20160823_QEh1_LC2_HuPa_SA_HLApI_RA957_1_NG_1.raw	KCKGESLPTSPDPG	14	10	14	472.5668	3	3.25	1414.6763	1.7	16 10 10 9 17 10 10 6 10 10 7 12 6 17	KCKGESLPTSPDPG	HCD
2	1351	20160823_QEh1_LC2_HuPa_SA_HLApI_RA957_1_NG_1.raw	KCKGESLPTSDPGP	14	10	14	472.5668	3	3.25	1414.6763	1.7	16 10 10 9 17 10 10 6 10 10 14 6 7 16	KCKGESLPTSDPGP	HCD
2	1351	20160823_QEh1_LC2_HuPa_SA_HLApI_RA957_1_NG_1.raw	KCKGESLPTSPDGP	14	10	14	472.5668	3	3.25	1414.6763	1.7	16 10 10 9 17 10 10 6 10 10 7 12 7 16	KCKGESLPTSPDGP	HCD
2	1351	20160823_QEh1_LC2_HuPa_SA_HLApI_RA957_1_NG_1.raw	KCKGESPLTSDPGP	14	10	14	472.5668	3	3.25	1414.6763	1.7	16 10 10 9 17 10 6 9 10 10 14 6 7 16	KCKGESPLTSDPGP	HCD
2	1352	20160823_QEh1_LC2_HuPa_SA_HLApI_RA957_1_NG_1.raw	GPQCCCCRMD	10	11	10	558.1835	2	3.25	1114.3486	3.4	8 7 10 10 10 10 10 8 5 33	GPQCCCCRMD	HCD
2	1352	20160823_QEh1_LC2_HuPa_SA_HLApI_RA957_1_NG_1.raw	GPQCCCCRDM	10	10	10	558.1835	2	3.25	1114.3486	3.4	8 7 10 10 10 10 10 8 15 14	GPQCCCCRDM	HCD
2	1352	20160823_QEh1_LC2_HuPa_SA_HLApI_RA957_1_NG_1.raw	GPCQCCCRDM	10	10	10	558.1835	2	3.25	1114.3486	3.4	8 7 10 10 10 10 10 8 15 14	GPCQCCCRDM	HCD
2	1352	20160823_QEh1_LC2_HuPa_SA_HLApI_RA957_1_NG_1.raw	GPQCCCRCDM	10	10	10	558.1835	2	3.25	1114.3486	3.4	8 7 10 10 10 10 9 9 15 14	GPQCCCRCDM	HCD
2	1352	20160823_QEh1_LC2_HuPa_SA_HLApI_RA957_1_NG_1.raw	GPCCQCCRDM	10	9	10	558.1835	2	3.25	1114.3486	3.4	8 7 10 10 9 9 10 8 15 14	GPCCQCCRDM	HCD
2	1360	20160823_QEh1_LC2_HuPa_SA_HLApI_RA957_1_NG_1.raw	PMKATRRAK	9	25	9	529.8182	2	3.27	1057.6179	3.7	10 8 48 17 16 16 17 21 79	PMKATRRAK	HCD
2	1360	20160823_QEh1_LC2_HuPa_SA_HLApI_RA957_1_NG_1.raw	MPKATRRAK	9	22	9	529.8182	2	3.27	1057.6179	3.7	6 8 42 14 13 13 14 17 75	MPKATRRAK	HCD
2	1360	20160823_QEh1_LC2_HuPa_SA_HLApI_RA957_1_NG_1.raw	MPKTARRAK	9	22	9	529.8182	2	3.27	1057.6179	3.7	6 8 42 14 13 12 14 17 75	MPKTARRAK	HCD
2	1360	20160823_QEh1_LC2_HuPa_SA_HLApI_RA957_1_NG_1.raw	KMPATRRAK	9	20	9	529.8182	2	3.27	1057.6179	3.7	12 6 10 14 14 14 15 19 77	KMPATRRAK	HCD
2	1360	20160823_QEh1_LC2_HuPa_SA_HLApI_RA957_1_NG_1.raw	KPMATRRAK	9	20	9	529.8182	2	3.27	1057.6179	3.7	12 9 7 14 14 14 15 19 77	KPMATRRAK	HCD
2	1372	20160823_QEh1_LC2_HuPa_SA_HLApI_RA957_1_NG_1.raw	KYAAHHQNRYAG	12	10	12	708.3456	2	3.3	1414.6853	-6.1	16 10 10 10 5 6 10 9 7 8 9 21	KYAAHHQNRYAG	HCD
2	1372	20160823_QEh1_LC2_HuPa_SA_HLApI_RA957_1_NG_1.raw	KYAAHHQRNYAG	12	9	12	708.3456	2	3.3	1414.6853	-6.1	16 10 10 10 5 6 10 8 7 8 9 21	KYAAHHQRNYAG	HCD
2	1372	20160823_QEh1_LC2_HuPa_SA_HLApI_RA957_1_NG_1.raw	KYAHAHQNRYAG	12	9	12	708.3456	2	3.3	1414.6853	-6.1	16 9 10 5 11 5 10 9 7 8 9 21	KYAHAHQNRYAG	HCD
2	1372	20160823_QEh1_LC2_HuPa_SA_HLApI_RA957_1_NG_1.raw	KYHAAHQNRYAG	12	9	12	708.3456	2	3.3	1414.6853	-6.1	15 9 5 10 12 6 10 9 7 8 9 21	KYHAAHQNRYAG	HCD
2	1372	20160823_QEh1_LC2_HuPa_SA_HLApI_RA957_1_NG_1.raw	KYAHHAQNRYAG	12	9	12	708.3456	2	3.3	1414.6853	-6.1	16 9 9 4 5 10 10 9 7 8 9 21	KYAHHAQNRYAG	HCD
2	1377	20160823_QEh1_LC2_HuPa_SA_HLApI_RA957_1_NG_1.raw	TTERNYHR	8	40	8	538.7698	2	3.31	1075.5159	8.6	73 69 35 17 19 22 14 74	TTERNYHR	HCD
2	1377	20160823_QEh1_LC2_HuPa_SA_HLApI_RA957_1_NG_1.raw	TTRENYHR	8	39	8	538.7698	2	3.31	1075.5159	8.6	72 68 22 27 20 22 14 74	TTRENYHR	HCD
2	1377	20160823_QEh1_LC2_HuPa_SA_HLApI_RA957_1_NG_1.raw	TTWVNYHR	8	39	8	538.7698	2	3.31	1075.52	4.7	77 69 26 19 20 21 13 72	TTWVNYHR	HCD
2	1377	20160823_QEh1_LC2_HuPa_SA_HLApI_RA957_1_NG_1.raw	TTVWNYHR	8	37	8	538.7698	2	3.31	1075.52	4.7	76 66 23 17 17 18 11 68	TTVWNYHR	HCD
2	1377	20160823_QEh1_LC2_HuPa_SA_HLApI_RA957_1_NG_1.raw	TTVWYNHR	8	37	8	538.7698	2	3.31	1075.52	4.7	76 66 24 17 17 18 11 68	TTVWYNHR	HCD
2	1380	20160823_QEh1_LC2_HuPa_SA_HLApI_RA957_1_NG_1.raw	EPNTHGMV	8	21	8	442.6961	2	3.32	883.3858	-9.3	21 10 14 15 9 13 10 82	EPNTHGMV	HCD
2	1380	20160823_QEh1_LC2_HuPa_SA_HLApI_RA957_1_NG_1.raw	DPQTHGMV	8	21	8	442.6961	2	3.32	883.3858	-9.3	19 10 14 14 8 13 10 82	DPQTHGMV	HCD
2	1380	20160823_QEh1_LC2_HuPa_SA_HLApI_RA957_1_NG_1.raw	ENPTHGMV	8	20	8	442.6961	2	3.32	883.3858	-9.3	20 12 11 14 8 13 9 81	ENPTHGMV	HCD
2	1380	20160823_QEh1_LC2_HuPa_SA_HLApI_RA957_1_NG_1.raw	DQPTHGMV	8	19	8	442.6961	2	3.32	883.3858	-9.3	18 12 10 13 7 12 9 80	DQPTHGMV	HCD
2	1380	20160823_QEh1_LC2_HuPa_SA_HLApI_RA957_1_NG_1.raw	DQPTHMGV	8	19	8	442.6961	2	3.32	883.3858	-9.3	17 11 9 12 7 7 12 79	DQPTHMGV	HCD
2	1389	20160823_QEh1_LC2_HuPa_SA_HLApI_RA957_1_NG_1.raw	KCDSYCCDNGS	11	11	11	597.6924	2	3.34	1193.3787	-7.1	13 10 16 11 12 10 9 13 7 6 20	KCDSYCCDNGS	HCD
2	1389	20160823_QEh1_LC2_HuPa_SA_HLApI_RA957_1_NG_1.raw	KCDSYCCDGNS	11	11	11	597.6924	2	3.34	1193.3787	-7.1	13 10 16 11 12 10 9 13 6 7 19	KCDSYCCDGNS	HCD
2	1389	20160823_QEh1_LC2_HuPa_SA_HLApI_RA957_1_NG_1.raw	KCDSYCCDGSN	11	11	11	597.6924	2	3.34	1193.3787	-7.1	13 10 16 11 12 10 9 13 6 7 20	KCDSYCCDGSN	HCD
2	1389	20160823_QEh1_LC2_HuPa_SA_HLApI_RA957_1_NG_1.raw	KCDSCYCDGNS	11	11	11	597.6924	2	3.34	1193.3787	-7.1	13 9 15 11 12 9 9 13 6 7 19	KCDSCYCDGNS	HCD
2	1389	20160823_QEh1_LC2_HuPa_SA_HLApI_RA957_1_NG_1.raw	KCDSCCYDGNS	11	11	11	597.6924	2	3.34	1193.3787	-7.1	13 9 15 11 12 9 9 13 6 7 19	KCDSCCYDGNS	HCD
2	1390	20160823_QEh1_LC2_HuPa_SA_HLApI_RA957_1_NG_1.raw	TVAHPMPCCLR	11	18	11	409.8656	3	3.34	1226.5723	2.1	19 17 18 9 13 7 9 12 11 16 75	TVAHPMPCCLR	HCD
2	1390	20160823_QEh1_LC2_HuPa_SA_HLApI_RA957_1_NG_1.raw	TVAHPCPMCLR	11	18	11	409.8656	3	3.34	1226.5723	2.1	19 17 18 9 13 12 9 7 11 15 73	TVAHPCPMCLR	HCD
2	1390	20160823_QEh1_LC2_HuPa_SA_HLApI_RA957_1_NG_1.raw	TVAHPMCPCLR	11	18	11	409.8656	3	3.34	1226.5723	2.1	19 17 18 9 12 6 11 9 11 16 72	TVAHPMCPCLR	HCD
2	1390	20160823_QEh1_LC2_HuPa_SA_HLApI_RA957_1_NG_1.raw	TVAHPCMPCLR	11	18	11	409.8656	3	3.34	1226.5723	2.1	19 17 18 9 12 12 6 9 11 16 72	TVAHPCMPCLR	HCD
2	1390	20160823_QEh1_LC2_HuPa_SA_HLApI_RA957_1_NG_1.raw	TVAHPCMPLCR	11	18	11	409.8656	3	3.34	1226.5723	2.1	19 17 18 9 12 12 6 9 13 14 72	TVAHPCMPLCR	HCD
2	1391	20160823_QEh1_LC2_HuPa_SA_HLApI_RA957_1_NG_1.raw	SSADYGPYQ	9	58	9	494.2091	2	3.34	986.3981	5.6	92 93 90 84 24 19 18 21 83	SSADYGPYQ	HCD
2	1391	20160823_QEh1_LC2_HuPa_SA_HLApI_RA957_1_NG_1.raw	SSADGYPYQ	9	58	9	494.2091	2	3.34	986.3981	5.6	89 93 90 83 27 30 14 17 79	SSADGYPYQ	HCD
2	1391	20160823_QEh1_LC2_HuPa_SA_HLApI_RA957_1_NG_1.raw	SSADGYYPQ	9	56	9	494.2091	2	3.34	986.3981	5.6	88 92 89 81 25 27 16 12 76	SSADGYYPQ	HCD
2	1391	20160823_QEh1_LC2_HuPa_SA_HLApI_RA957_1_NG_1.raw	SSADGHTQGQ	10	55	10	494.2091	2	3.34	986.4053	-1.7	95 95 93 90 34 12 22 20 18 81	SSADGHTQGQ	HCD
2	1391	20160823_QEh1_LC2_HuPa_SA_HLApI_RA957_1_NG_1.raw	SSADGTHQGQ	10	55	10	494.2091	2	3.34	986.4053	-1.7	94 95 92 89 32 22 11 19 17 80	SSADGTHQGQ	HCD
2	1392	20160823_QEh1_LC2_HuPa_SA_HLApI_RA957_1_NG_1.raw	KCDSCCYEDE	10	28	10	597.6924	2	3.35	1193.3674	2.3	17 13 20 13 12 12 13 22 73 92	KCDSCCYEDE	HCD
2	1392	20160823_QEh1_LC2_HuPa_SA_HLApI_RA957_1_NG_1.raw	KCDSYCCEDE	10	28	10	597.6924	2	3.35	1193.3674	2.3	17 13 20 13 12 12 14 25 70 88	KCDSYCCEDE	HCD
2	1392	20160823_QEh1_LC2_HuPa_SA_HLApI_RA957_1_NG_1.raw	KCDCSYCEDE	10	28	10	597.6924	2	3.35	1193.3674	2.3	18 14 21 13 12 12 13 22 69 88	KCDCSYCEDE	HCD
2	1392	20160823_QEh1_LC2_HuPa_SA_HLApI_RA957_1_NG_1.raw	KCDSCYCEDE	10	27	10	597.6924	2	3.35	1193.3674	2.3	17 13 20 13 12 12 13 22 69 88	KCDSCYCEDE	HCD
2	1392	20160823_QEh1_LC2_HuPa_SA_HLApI_RA957_1_NG_1.raw	KCDCYSCEDE	10	27	10	597.6924	2	3.35	1193.3674	2.3	18 14 21 13 12 12 12 20 69 88	KCDCYSCEDE	HCD
2	1398	20160823_QEh1_LC2_HuPa_SA_HLApI_RA957_1_NG_1.raw	HVLASYKVMS	10	20	10	567.8035	2	3.36	1133.5903	1.8	24 34 27 17 15 16 16 14 8 33	HVLASYKVMS	HCD
2	1398	20160823_QEh1_LC2_HuPa_SA_HLApI_RA957_1_NG_1.raw	HVASLYKVSM	10	20	10	567.8035	2	3.36	1133.5903	1.8	25 35 25 18 18 16 17 15 15 21	HVASLYKVSM	HCD
2	1398	20160823_QEh1_LC2_HuPa_SA_HLApI_RA957_1_NG_1.raw	HVALSYKVSM	10	20	10	567.8035	2	3.36	1133.5903	1.8	25 35 24 20 16 16 16 14 15 21	HVALSYKVSM	HCD
2	1399	20160823_QEh1_LC2_HuPa_SA_HLApI_RA957_1_NG_1.raw	CDCTCCGW	8	14	8	890.2316	1	3.36	889.2227	1.8	12 18 13 13 15 13 9 25	CDCTCCGW	HCD
2	1399	20160823_QEh1_LC2_HuPa_SA_HLApI_RA957_1_NG_1.raw	CDCTCGCW	8	14	8	890.2316	1	3.36	889.2227	1.8	12 18 13 13 15 11 10 25	CDCTCGCW	HCD
2	1399	20160823_QEh1_LC2_HuPa_SA_HLApI_RA957_1_NG_1.raw	CDCTGCCW	8	14	8	890.2316	1	3.36	889.2227	1.8	12 18 13 13 11 12 10 25	CDCTGCCW	HCD
2	1403	20160823_QEh1_LC2_HuPa_SA_HLApI_RA957_1_NG_1.raw	STAAGLMTAGL	11	37	11	496.7587	2	3.38	991.5008	2.1	32 40 70 89 68 20 8 17 19 13 37	STAAGLMTAGL	HCD
2	1403	20160823_QEh1_LC2_HuPa_SA_HLApI_RA957_1_NG_1.raw	STAAGLMTAAV	11	36	11	496.7587	2	3.38	991.5008	2.1	31 39 69 89 68 19 8 16 18 15 33	STAAGLMTAAV	HCD
2	1403	20160823_QEh1_LC2_HuPa_SA_HLApI_RA957_1_NG_1.raw	STAAGLTMAAV	11	36	11	496.7587	2	3.38	991.5008	2.1	31 39 69 89 68 20 15 9 18 15 32	STAAGLTMAAV	HCD
2	1403	20160823_QEh1_LC2_HuPa_SA_HLApI_RA957_1_NG_1.raw	STAAGLMTALG	11	35	11	496.7587	2	3.38	991.5008	2.1	30 37 68 88 66 18 8 15 17 17 27	STAAGLMTALG	HCD
2	1403	20160823_QEh1_LC2_HuPa_SA_HLApI_RA957_1_NG_1.raw	STAAGLMTAVA	11	35	11	496.7587	2	3.38	991.5008	2.1	29 36 67 88 66 18 8 15 17 14 31	STAAGLMTAVA	HCD
2	1404	20160823_QEh1_LC2_HuPa_SA_HLApI_RA957_1_NG_1.raw	TCAPPNPPSQGV	12	10	12	389.8547	3	3.38	1166.5391	2.8	16 10 11 8 9 10 9 9 9 8 6 20	TCAPPNPPSQGV	HCD
2	1404	20160823_QEh1_LC2_HuPa_SA_HLApI_RA957_1_NG_1.raw	TPCANPPPSQGV	12	10	12	389.8547	3	3.38	1166.5391	2.8	16 8 11 10 10 8 8 9 9 8 6 20	TPCANPPPSQGV	HCD
2	1404	20160823_QEh1_LC2_HuPa_SA_HLApI_RA957_1_NG_1.raw	TCAPNPPPSQGV	12	10	12	389.8547	3	3.38	1166.5391	2.8	15 10 10 8 10 8 8 8 9 8 6 19	TCAPNPPPSQGV	HCD
2	1404	20160823_QEh1_LC2_HuPa_SA_HLApI_RA957_1_NG_1.raw	TCPANPPPSQGV	12	9	12	389.8547	3	3.38	1166.5391	2.8	16 10 8 10 10 7 8 8 9 8 6 19	TCPANPPPSQGV	HCD
2	1404	20160823_QEh1_LC2_HuPa_SA_HLApI_RA957_1_NG_1.raw	TCAPNPPPSVGQ	12	9	12	389.8547	3	3.38	1166.5391	2.8	15 10 10 8 10 7 8 9 9 7 6 19	TCAPNPPPSVGQ	HCD
2	1405	20160823_QEh1_LC2_HuPa_SA_HLApI_RA957_1_NG_1.raw	CPPGNLPTCLGV	12	9	12	390.8616	3	3.38	1169.5574	4.7	9 7 8 9 10 10 7 10 9 10 7 20	CPPGNLPTCLGV	HCD
2	1405	20160823_QEh1_LC2_HuPa_SA_HLApI_RA957_1_NG_1.raw	CPPGNPLTCLGV	12	9	12	390.8616	3	3.38	1169.5574	4.7	9 7 9 9 10 7 10 10 9 10 7 20	CPPGNPLTCLGV	HCD
2	1405	20160823_QEh1_LC2_HuPa_SA_HLApI_RA957_1_NG_1.raw	CPPGNPTLCLGV	12	9	12	390.8616	3	3.38	1169.5574	4.7	9 7 9 9 10 7 9 12 9 9 6 20	CPPGNPTLCLGV	HCD
2	1405	20160823_QEh1_LC2_HuPa_SA_HLApI_RA957_1_NG_1.raw	CPPGNLTPCLGV	12	9	12	390.8616	3	3.38	1169.5574	4.7	9 7 8 9 10 10 9 8 9 10 7 20	CPPGNLTPCLGV	HCD
2	1405	20160823_QEh1_LC2_HuPa_SA_HLApI_RA957_1_NG_1.raw	CPPGNLPTCLVG	12	9	12	390.8616	3	3.38	1169.5574	4.7	9 7 8 9 10 10 7 10 9 10 8 17	CPPGNLPTCLVG	HCD
2	1409	20160823_QEh1_LC2_HuPa_SA_HLApI_RA957_1_NG_1.raw	TVEAEKKHKR	10	68	10	409.2374	3	3.39	1224.6938	-2.9	73 73 76 22 35 55 90 80 90 92	TVEAEKKHKR	HCD
2	1409	20160823_QEh1_LC2_HuPa_SA_HLApI_RA957_1_NG_1.raw	TVEEAKKHKR	10	68	10	409.2374	3	3.39	1224.6938	-2.9	73 73 76 32 23 55 90 80 90 92	TVEEAKKHKR	HCD
2	1409	20160823_QEh1_LC2_HuPa_SA_HLApI_RA957_1_NG_1.raw	TVAEEKKHKR	10	63	10	409.2374	3	3.39	1224.6938	-2.9	71 69 25 33 35 54 90 81 90 92	TVAEEKKHKR	HCD
2	1409	20160823_QEh1_LC2_HuPa_SA_HLApI_RA957_1_NG_1.raw	TVDVDKKHKR	10	63	10	409.2374	3	3.39	1224.6938	-2.9	74 71 35 21 32 54 89 79 90 91	TVDVDKKHKR	HCD
2	1409	20160823_QEh1_LC2_HuPa_SA_HLApI_RA957_1_NG_1.raw	TVDDVKKHKR	10	63	10	409.2374	3	3.39	1224.6938	-2.9	74 71 34 29 22 53 89 79 89 91	TVDDVKKHKR	HCD
2	1412	20160823_QEh1_LC2_HuPa_SA_HLApI_RA957_1_NG_1.raw	KGRSGHNTPKGK	12	9	12	633.8532	2	3.4	1265.6953	-2.7	13 7 9 11 9 4 8 9 6 8 6 19	KGRSGHNTPKGK	HCD
2	1412	20160823_QEh1_LC2_HuPa_SA_HLApI_RA957_1_NG_1.raw	KGSRGHNTGPKK	12	8	12	633.8532	2	3.4	1265.6953	-2.7	13 7 10 10 9 4 8 8 6 6 7 19	KGSRGHNTGPKK	HCD
2	1412	20160823_QEh1_LC2_HuPa_SA_HLApI_RA957_1_NG_1.raw	KGSRGHNTKGPK	12	8	12	633.8532	2	3.4	1265.6953	-2.7	13 7 10 9 9 4 8 8 7 6 5 18	KGSRGHNTKGPK	HCD
2	1412	20160823_QEh1_LC2_HuPa_SA_HLApI_RA957_1_NG_1.raw	KGSRGHNTKPGK	12	8	12	633.8532	2	3.4	1265.6953	-2.7	13 7 10 9 9 4 8 8 8 6 6 18	KGSRGHNTKPGK	HCD
2	1412	20160823_QEh1_LC2_HuPa_SA_HLApI_RA957_1_NG_1.raw	KGSRGHNTGKPK	12	8	12	633.8532	2	3.4	1265.6953	-2.7	13 7 10 9 9 4 8 8 6 7 5 18	KGSRGHNTGKPK	HCD
2	1415	20160823_QEh1_LC2_HuPa_SA_HLApI_RA957_1_NG_1.raw	AHDEAPASGCNGN	13	9	13	621.7407	2	3.4	1241.4731	-5	13 6 16 15 9 7 8 9 8 7 6 5 16	AHDEAPASGCNGN	HCD
2	1415	20160823_QEh1_LC2_HuPa_SA_HLApI_RA957_1_NG_1.raw	AHDEAPASGCGNN	13	9	13	621.7407	2	3.4	1241.4731	-5	13 6 16 15 9 7 8 9 8 7 5 6 16	AHDEAPASGCGNN	HCD
2	1415	20160823_QEh1_LC2_HuPa_SA_HLApI_RA957_1_NG_1.raw	AHDEAPASGGCNN	13	9	13	621.7407	2	3.4	1241.4731	-5	13 6 16 15 9 7 8 9 8 6 6 6 16	AHDEAPASGGCNN	HCD
2	1415	20160823_QEh1_LC2_HuPa_SA_HLApI_RA957_1_NG_1.raw	AHDEAPASGGNCN	13	9	13	621.7407	2	3.4	1241.4731	-5	13 6 16 15 9 7 8 8 8 6 6 6 16	AHDEAPASGGNCN	HCD
2	1415	20160823_QEh1_LC2_HuPa_SA_HLApI_RA957_1_NG_1.raw	AHDEAPASGCNNG	13	9	13	621.7407	2	3.4	1241.4731	-5	13 6 16 15 9 7 8 9 8 7 6 6 14	AHDEAPASGCNNG	HCD
2	1425	20160823_QEh1_LC2_HuPa_SA_HLApI_RA957_1_NG_1.raw	KEPAAVVPDVNK	12	12	12	422.9048	3	3.42	1265.698	-4.2	14 15 9 12 14 12 11 9 13 9 8 21	KEPAAVVPDVNK	HCD
2	1425	20160823_QEh1_LC2_HuPa_SA_HLApI_RA957_1_NG_1.raw	KAPEAVVPDVNK	12	12	12	422.9048	3	3.42	1265.698	-4.2	14 9 8 18 14 12 11 9 13 9 8 21	KAPEAVVPDVNK	HCD
2	1425	20160823_QEh1_LC2_HuPa_SA_HLApI_RA957_1_NG_1.raw	KAEPAVVPVDNK	12	12	12	422.9048	3	3.42	1265.698	-4.2	12 10 16 9 14 12 11 9 9 13 8 21	KAEPAVVPVDNK	HCD
2	1425	20160823_QEh1_LC2_HuPa_SA_HLApI_RA957_1_NG_1.raw	KEAPAVVPDVNK	12	11	12	422.9048	3	3.42	1265.698	-4.2	12 15 10 9 14 12 11 9 13 9 8 21	KEAPAVVPDVNK	HCD
2	1425	20160823_QEh1_LC2_HuPa_SA_HLApI_RA957_1_NG_1.raw	KAEPAVVPDVNK	12	11	12	422.9048	3	3.42	1265.698	-4.2	12 9 16 9 14 12 11 9 13 9 8 21	KAEPAVVPDVNK	HCD
2	1429	20160823_QEh1_LC2_HuPa_SA_HLApI_RA957_1_NG_1.raw	DAAALTTAAP	10	17	10	451.238	2	3.43	900.4553	6.9	22 17 26 21 18 16 14 11 10 21	DAAALTTAAP	HCD
2	1429	20160823_QEh1_LC2_HuPa_SA_HLApI_RA957_1_NG_1.raw	ADAALTTPAA	10	16	10	451.238	2	3.43	900.4553	6.9	14 23 23 19 17 17 15 8 9 24	ADAALTTPAA	HCD
2	1429	20160823_QEh1_LC2_HuPa_SA_HLApI_RA957_1_NG_1.raw	ADAALTTAAP	10	16	10	451.238	2	3.43	900.4553	6.9	14 23 24 20 17 14 13 10 10 19	ADAALTTAAP	HCD
2	1429	20160823_QEh1_LC2_HuPa_SA_HLApI_RA957_1_NG_1.raw	ADALATTAAP	10	16	10	451.238	2	3.43	900.4553	6.9	14 23 24 22 15 14 13 10 9 19	ADALATTAAP	HCD
2	1429	20160823_QEh1_LC2_HuPa_SA_HLApI_RA957_1_NG_1.raw	ADAALTTAPA	10	16	10	451.238	2	3.43	900.4553	6.9	13 22 23 19 16 14 14 10 7 23	ADAALTTAPA	HCD
2	1438	20160823_QEh1_LC2_HuPa_SA_HLApI_RA957_1_NG_1.raw	KCHVGSSSCCY	11	10	11	587.2322	2	3.46	1172.4414	7.2	14 9 5 10 9 10 9 9 8 9 24	KCHVGSSSCCY	HCD
2	1438	20160823_QEh1_LC2_HuPa_SA_HLApI_RA957_1_NG_1.raw	KCHVSSGCCSY	11	10	11	587.2322	2	3.46	1172.4414	7.2	14 9 5 10 12 10 7 9 8 9 23	KCHVSSGCCSY	HCD
2	1438	20160823_QEh1_LC2_HuPa_SA_HLApI_RA957_1_NG_1.raw	KCHVGSSCSCY	11	10	11	587.2322	2	3.46	1172.4414	7.2	14 9 5 10 9 10 9 9 8 9 24	KCHVGSSCSCY	HCD
2	1438	20160823_QEh1_LC2_HuPa_SA_HLApI_RA957_1_NG_1.raw	KCHVSGSCCSY	11	10	11	587.2322	2	3.46	1172.4414	7.2	14 9 5 10 12 8 9 9 8 9 23	KCHVSGSCCSY	HCD
2	1438	20160823_QEh1_LC2_HuPa_SA_HLApI_RA957_1_NG_1.raw	KCHVGSSCCSY	11	10	11	587.2322	2	3.46	1172.4414	7.2	14 9 5 10 9 10 9 9 8 9 23	KCHVGSSCCSY	HCD
2	1446	20160823_QEh1_LC2_HuPa_SA_HLApI_RA957_1_NG_1.raw	HHFPFFMQQ	9	14	9	406.8569	3	3.47	1217.5439	4.1	9 8 14 10 12 14 13 15 32	HHFPFFMQQ	HCD
2	1446	20160823_QEh1_LC2_HuPa_SA_HLApI_RA957_1_NG_1.raw	HHFFPFMQQ	9	14	9	406.8569	3	3.47	1217.5439	4.1	9 8 14 12 9 14 13 15 32	HHFFPFMQQ	HCD
2	1446	20160823_QEh1_LC2_HuPa_SA_HLApI_RA957_1_NG_1.raw	HHFFFPMQQ	9	13	9	406.8569	3	3.47	1217.5439	4.1	9 8 14 12 11 10 12 14 32	HHFFFPMQQ	HCD
2	1446	20160823_QEh1_LC2_HuPa_SA_HLApI_RA957_1_NG_1.raw	HHFFMLMQQ	9	13	9	406.8569	3	3.47	1217.5474	1.2	9 8 15 12 6 15 11 14 30	HHFFMLMQQ	HCD
2	1446	20160823_QEh1_LC2_HuPa_SA_HLApI_RA957_1_NG_1.raw	HHFFLMMQQ	9	13	9	406.8569	3	3.47	1217.5474	1.2	9 8 14 12 13 7 11 14 31	HHFFLMMQQ	HCD
2	1454	20160823_QEh1_LC2_HuPa_SA_HLApI_RA957_1_NG_1.raw	TVKEAKKTR	9	44	9	530.827	2	3.49	1059.6399	-0.5	45 47 73 73 21 18 19 21 83	TVKEAKKTR	HCD
2	1454	20160823_QEh1_LC2_HuPa_SA_HLApI_RA957_1_NG_1.raw	TVKEATKKR	9	43	9	530.827	2	3.49	1059.6399	-0.5	44 47 72 73 20 17 18 22 83	TVKEATKKR	HCD
2	1454	20160823_QEh1_LC2_HuPa_SA_HLApI_RA957_1_NG_1.raw	TVKEAKTKR	9	43	9	530.827	2	3.49	1059.6399	-0.5	44 47 72 72 19 17 19 22 83	TVKEAKTKR	HCD
2	1454	20160823_QEh1_LC2_HuPa_SA_HLApI_RA957_1_NG_1.raw	TVKEKKATR	9	43	9	530.827	2	3.49	1059.6399	-0.5	45 48 72 70 20 18 17 18 81	TVKEKKATR	HCD
2	1454	20160823_QEh1_LC2_HuPa_SA_HLApI_RA957_1_NG_1.raw	TVKEKAKTR	9	42	9	530.827	2	3.49	1059.6399	-0.5	45 47 71 70 20 18 17 18 80	TVKEKAKTR	HCD
2	1466	20160823_QEh1_LC2_HuPa_SA_HLApI_RA957_1_NG_1.raw	SPFFPDKAN	9	13	9	511.7457	2	3.52	1021.4869	-9.8	12 9 14 12 9 22 11 8 22	SPFFPDKAN	HCD
2	1466	20160823_QEh1_LC2_HuPa_SA_HLApI_RA957_1_NG_1.raw	PSFFPDKNA	9	13	9	511.7457	2	3.52	1021.4869	-9.8	9 11 13 12 9 23 11 8 21	PSFFPDKNA	HCD
2	1466	20160823_QEh1_LC2_HuPa_SA_HLApI_RA957_1_NG_1.raw	PSFFPDANK	9	13	9	511.7457	2	3.52	1021.4869	-9.8	9 11 13 12 9 23 11 8 21	PSFFPDANK	HCD
2	1466	20160823_QEh1_LC2_HuPa_SA_HLApI_RA957_1_NG_1.raw	PSFFPDKAN	9	12	9	511.7457	2	3.52	1021.4869	-9.8	9 11 13 12 9 22 11 8 22	PSFFPDKAN	HCD
2	1466	20160823_QEh1_LC2_HuPa_SA_HLApI_RA957_1_NG_1.raw	PSFPFDKAN	9	12	9	511.7457	2	3.52	1021.4869	-9.8	9 11 13 9 11 22 11 8 21	PSFPFDKAN	HCD
2	1468	20160823_QEh1_LC2_HuPa_SA_HLApI_RA957_1_NG_1.raw	KFNGSDDAKTNT	12	15	12	649.3046	2	3.53	1296.5945	0.1	15 9 10 8 13 26 46 11 8 8 8 20	KFNGSDDAKTNT	HCD
2	1468	20160823_QEh1_LC2_HuPa_SA_HLApI_RA957_1_NG_1.raw	KFNSGDDAKTNT	12	15	12	649.3046	2	3.53	1296.5945	0.1	14 9 9 10 11 26 46 11 8 8 8 20	KFNSGDDAKTNT	HCD
2	1468	20160823_QEh1_LC2_HuPa_SA_HLApI_RA957_1_NG_1.raw	KFGNSDDAKTNT	12	14	12	649.3046	2	3.53	1296.5945	0.1	14 9 8 10 12 22 45 10 8 8 8 20	KFGNSDDAKTNT	HCD
2	1468	20160823_QEh1_LC2_HuPa_SA_HLApI_RA957_1_NG_1.raw	KFGNSDDKATNT	12	13	12	649.3046	2	3.53	1296.5945	0.1	14 9 8 9 11 22 44 10 7 7 7 19	KFGNSDDKATNT	HCD
2	1468	20160823_QEh1_LC2_HuPa_SA_HLApI_RA957_1_NG_1.raw	KFGSNDDAKTNT	12	13	12	649.3046	2	3.53	1296.5945	0.1	14 8 7 8 11 22 45 10 8 7 7 20	KFGSNDDAKTNT	HCD
2	1475	20160823_QEh1_LC2_HuPa_SA_HLApI_RA957_1_NG_1.raw	SPPMGTFFSGRN	12	20	12	433.2056	3	3.54	1296.592	2.3	14 13 15 9 14 22 29 73 16 9 10 25	SPPMGTFFSGRN	HCD
2	1475	20160823_QEh1_LC2_HuPa_SA_HLApI_RA957_1_NG_1.raw	PSPGMTFFSGRN	12	20	12	433.2056	3	3.54	1296.592	2.3	9 15 14 13 10 22 30 74 16 9 10 25	PSPGMTFFSGRN	HCD
2	1475	20160823_QEh1_LC2_HuPa_SA_HLApI_RA957_1_NG_1.raw	PSPMGTFFSGRN	12	20	12	433.2056	3	3.54	1296.592	2.3	9 15 14 9 14 22 29 73 16 9 10 25	PSPMGTFFSGRN	HCD
2	1475	20160823_QEh1_LC2_HuPa_SA_HLApI_RA957_1_NG_1.raw	PSPMGTFFSGRGG	13	18	13	433.2056	3	3.54	1296.592	2.3	9 14 13 8 14 24 30 72 17 9 9 8 21	PSPMGTFFSGRGG	HCD
2	1475	20160823_QEh1_LC2_HuPa_SA_HLApI_RA957_1_NG_1.raw	PSPMGTFFSNRG	12	18	12	433.2056	3	3.54	1296.592	2.3	10 16 14 9 14 22 27 64 12 9 8 20	PSPMGTFFSNRG	HCD
2	1476	20160823_QEh1_LC2_HuPa_SA_HLApI_RA957_1_NG_1.raw	QVNAQAASGPR	11	25	11	549.7847	2	3.55	1097.5576	-2.6	17 17 20 20 20 21 21 21 17 20 86	QVNAQAASGPR	HCD
2	1476	20160823_QEh1_LC2_HuPa_SA_HLApI_RA957_1_NG_1.raw	NLNAQAASGPR	11	24	11	549.7847	2	3.55	1097.5576	-2.6	16 18 19 19 19 19 19 20 16 19 85	NLNAQAASGPR	HCD
2	1476	20160823_QEh1_LC2_HuPa_SA_HLApI_RA957_1_NG_1.raw	LNNAQAASPGR	11	22	11	549.7847	2	3.55	1097.5576	-2.6	16 14 17 17 17 17 17 18 14 18 83	LNNAQAASPGR	HCD
2	1476	20160823_QEh1_LC2_HuPa_SA_HLApI_RA957_1_NG_1.raw	LNNAQAASGPR	11	22	11	549.7847	2	3.55	1097.5576	-2.6	16 14 17 17 17 17 17 18 14 17 83	LNNAQAASGPR	HCD
2	1476	20160823_QEh1_LC2_HuPa_SA_HLApI_RA957_1_NG_1.raw	LNNQAAASGPR	11	22	11	549.7847	2	3.55	1097.5576	-2.6	16 14 17 16 17 17 17 18 14 17 83	LNNQAAASGPR	HCD
2	1481	20160823_QEh1_LC2_HuPa_SA_HLApI_RA957_1_NG_1.raw	KFMPHQQHTQ	10	9	10	641.3057	2	3.56	1280.6084	-9	15 9 6 8 6 11 9 4 8 22	KFMPHQQHTQ	HCD
2	1481	20160823_QEh1_LC2_HuPa_SA_HLApI_RA957_1_NG_1.raw	KFMPHQHQTQ	10	9	10	641.3057	2	3.56	1280.6084	-9	15 9 6 8 6 11 5 8 8 22	KFMPHQHQTQ	HCD
2	1481	20160823_QEh1_LC2_HuPa_SA_HLApI_RA957_1_NG_1.raw	KFMPHQTHQQ	10	9	10	641.3057	2	3.56	1280.6084	-9	15 9 6 8 6 10 9 4 8 22	KFMPHQTHQQ	HCD
2	1481	20160823_QEh1_LC2_HuPa_SA_HLApI_RA957_1_NG_1.raw	KFMPHQQTHQ	10	9	10	641.3057	2	3.56	1280.6084	-9	15 9 6 8 6 10 9 8 4 22	KFMPHQQTHQ	HCD
2	1481	20160823_QEh1_LC2_HuPa_SA_HLApI_RA957_1_NG_1.raw	KFMPHQHTQQ	10	9	10	641.3057	2	3.56	1280.6084	-9	15 9 6 8 6 10 4 8 8 22	KFMPHQHTQQ	HCD
2	1487	20160823_QEh1_LC2_HuPa_SA_HLApI_RA957_1_NG_1.raw	KAHQQEFEDRC	11	10	11	695.8103	2	3.57	1389.6096	-2.6	14 9 5 9 9 13 8 13 11 6 19	KAHQQEFEDRC	HCD
2	1489	20160823_QEh1_LC2_HuPa_SA_HLApI_RA957_1_NG_1.raw	HTGNSGQYHTK	11	19	11	410.5232	3	3.57	1228.5586	-8.8	7 13 12 15 19 14 14 14 7 17 78	HTGNSGQYHTK	HCD
2	1489	20160823_QEh1_LC2_HuPa_SA_HLApI_RA957_1_NG_1.raw	HTGNSGAYGHTK	12	18	12	410.5232	3	3.57	1228.5586	-8.8	7 14 12 15 19 15 13 12 10 7 17 77	HTGNSGAYGHTK	HCD
2	1489	20160823_QEh1_LC2_HuPa_SA_HLApI_RA957_1_NG_1.raw	HTGNSGAGYHTK	12	18	12	410.5232	3	3.57	1228.5586	-8.8	7 14 12 15 19 15 13 10 12 7 16 77	HTGNSGAGYHTK	HCD
2	1489	20160823_QEh1_LC2_HuPa_SA_HLApI_RA957_1_NG_1.raw	HTGNSGAGYTHK	12	18	12	410.5232	3	3.57	1228.5586	-8.8	8 14 12 15 19 15 14 10 12 14 8 77	HTGNSGAGYTHK	HCD
2	1489	20160823_QEh1_LC2_HuPa_SA_HLApI_RA957_1_NG_1.raw	HTNGSGAGYHTK	12	17	12	410.5232	3	3.57	1228.5586	-8.8	7 13 14 12 19 14 13 10 11 6 16 76	HTNGSGAGYHTK	HCD
2	1501	20160823_QEh1_LC2_HuPa_SA_HLApI_RA957_1_NG_1.raw	NSHERKPGEKR	11	56	11	669.3539	2	3.6	1336.696	-2	52 60 19 63 80 30 19 25 89 94 97	NSHERKPGEKR	HCD
2	1501	20160823_QEh1_LC2_HuPa_SA_HLApI_RA957_1_NG_1.raw	NSHERGKPEKR	11	55	11	669.3539	2	3.6	1336.696	-2	52 60 18 62 79 22 19 18 87 94 97	NSHERGKPEKR	HCD
2	1501	20160823_QEh1_LC2_HuPa_SA_HLApI_RA957_1_NG_1.raw	NSHERPKGEKR	11	55	11	669.3539	2	3.6	1336.696	-2	50 58 18 61 78 22 21 22 86 93 97	NSHERPKGEKR	HCD
2	1501	20160823_QEh1_LC2_HuPa_SA_HLApI_RA957_1_NG_1.raw	NSHERGPKEKR	11	53	11	669.3539	2	3.6	1336.696	-2	50 58 17 60 77 20 14 21 86 93 97	NSHERGPKEKR	HCD
2	1501	20160823_QEh1_LC2_HuPa_SA_HLApI_RA957_1_NG_1.raw	SNHERKPGEKR	11	47	11	669.3539	2	3.6	1336.696	-2	17 18 15 55 76 26 16 22 87 93 96	SNHERKPGEKR	HCD
2	1504	20160823_QEh1_LC2_HuPa_SA_HLApI_RA957_1_NG_1.raw	HTKTLELYR	9	19	9	580.8273	2	3.61	1159.635	4.4	6 11 13 14 16 19 12 12 71	HTKTLELYR	HCD
2	1504	20160823_QEh1_LC2_HuPa_SA_HLApI_RA957_1_NG_1.raw	HTKTLEYLR	9	19	9	580.8273	2	3.61	1159.635	4.4	6 11 13 14 16 19 11 13 71	HTKTLEYLR	HCD
2	1504	20160823_QEh1_LC2_HuPa_SA_HLApI_RA957_1_NG_1.raw	HTKTLLYER	9	19	9	580.8273	2	3.61	1159.635	4.4	6 11 12 14 16 14 11 18 71	HTKTLLYER	HCD
2	1504	20160823_QEh1_LC2_HuPa_SA_HLApI_RA957_1_NG_1.raw	HTKTLLEYR	9	19	9	580.8273	2	3.61	1159.635	4.4	6 11 12 14 16 14 17 12 71	HTKTLLEYR	HCD
2	1504	20160823_QEh1_LC2_HuPa_SA_HLApI_RA957_1_NG_1.raw	HTKTLYELR	9	18	9	580.8273	2	3.61	1159.635	4.4	6 11 12 13 16 12 17 13 70	HTKTLYELR	HCD
2	1506	20160823_QEh1_LC2_HuPa_SA_HLApI_RA957_1_NG_1.raw	KLLYVAHDP	9	17	9	528.3006	2	3.61	1054.5811	5.3	17 15 16 14 16 24 10 19 24	KLLYVAHDP	HCD
2	1506	20160823_QEh1_LC2_HuPa_SA_HLApI_RA957_1_NG_1.raw	KLVLYAHDP	9	17	9	528.3006	2	3.61	1054.5811	5.3	17 15 14 16 16 24 10 19 24	KLVLYAHDP	HCD
2	1506	20160823_QEh1_LC2_HuPa_SA_HLApI_RA957_1_NG_1.raw	KLLVYAHDP	9	17	9	528.3006	2	3.61	1054.5811	5.3	17 15 16 14 16 24 10 19 24	KLLVYAHDP	HCD
2	1506	20160823_QEh1_LC2_HuPa_SA_HLApI_RA957_1_NG_1.raw	KLVYLAHDP	9	17	9	528.3006	2	3.61	1054.5811	5.3	17 14 13 14 18 24 10 19 24	KLVYLAHDP	HCD
2	1506	20160823_QEh1_LC2_HuPa_SA_HLApI_RA957_1_NG_1.raw	KLLVYAHPD	9	16	9	528.3006	2	3.61	1054.5811	5.3	16 14 15 13 15 23 9 10 38	KLLVYAHPD	HCD
2	1508	20160823_QEh1_LC2_HuPa_SA_HLApI_RA957_1_NG_1.raw	THEKLLMAL	9	18	9	352.5355	3	3.62	1054.5845	0.3	19 7 22 22 18 24 8 11 30	THEKLLMAL	HCD
2	1508	20160823_QEh1_LC2_HuPa_SA_HLApI_RA957_1_NG_1.raw	THEKLLAML	9	17	9	352.5355	3	3.62	1054.5845	0.3	19 7 22 22 18 23 14 6 30	THEKLLAML	HCD
2	1508	20160823_QEh1_LC2_HuPa_SA_HLApI_RA957_1_NG_1.raw	THEKLLMLA	9	17	9	352.5355	3	3.62	1054.5845	0.3	19 7 22 22 18 24 8 12 26	THEKLLMLA	HCD
2	1508	20160823_QEh1_LC2_HuPa_SA_HLApI_RA957_1_NG_1.raw	THEKLLALM	9	16	9	352.5355	3	3.62	1054.5845	0.3	19 7 22 22 18 23 14 12 15	THEKLLALM	HCD
2	1508	20160823_QEh1_LC2_HuPa_SA_HLApI_RA957_1_NG_1.raw	TEHKLLMAL	9	16	9	352.5355	3	3.62	1054.5845	0.3	15 17 12 22 22 21 7 9 25	TEHKLLMAL	HCD
2	1510	20160823_QEh1_LC2_HuPa_SA_HLApI_RA957_1_NG_1.raw	KAFHPDPR	8	25	8	484.2621	2	3.62	966.5035	6.4	21 16 20 12 22 31 17 70	KAFHPDPR	HCD
2	1510	20160823_QEh1_LC2_HuPa_SA_HLApI_RA957_1_NG_1.raw	KAFHPPDR	8	25	8	484.2621	2	3.62	966.5035	6.4	20 16 19 12 22 17 27 68	KAFHPPDR	HCD
2	1510	20160823_QEh1_LC2_HuPa_SA_HLApI_RA957_1_NG_1.raw	KAFHDPPR	8	20	8	484.2621	2	3.62	966.5035	6.4	16 12 15 9 27 13 13 63	KAFHDPPR	HCD
2	1510	20160823_QEh1_LC2_HuPa_SA_HLApI_RA957_1_NG_1.raw	KFAHDPPR	8	20	8	484.2621	2	3.62	966.5035	6.4	16 12 15 8 26 12 12 62	KFAHDPPR	HCD
2	1510	20160823_QEh1_LC2_HuPa_SA_HLApI_RA957_1_NG_1.raw	KAHFDPPR	8	20	8	484.2621	2	3.62	966.5035	6.4	16 12 8 16 25 12 12 62	KAHFDPPR	HCD
2	1516	20160823_QEh1_LC2_HuPa_SA_HLApI_RA957_1_NG_1.raw	LSHSGPTAGQRY	12	26	12	425.2134	3	3.64	1272.6211	-2	20 18 12 21 14 12 19 78 70 15 12 30	LSHSGPTAGQRY	HCD
2	1516	20160823_QEh1_LC2_HuPa_SA_HLApI_RA957_1_NG_1.raw	LSHSGPTAGRQY	12	26	12	425.2134	3	3.64	1272.6211	-2	20 18 11 21 14 12 19 78 70 14 12 30	LSHSGPTAGRQY	HCD
2	1516	20160823_QEh1_LC2_HuPa_SA_HLApI_RA957_1_NG_1.raw	LSHSGPTAGRYQ	12	26	12	425.2134	3	3.64	1272.6211	-2	19 17 11 21 14 11 19 78 70 14 13 30	LSHSGPTAGRYQ	HCD
2	1516	20160823_QEh1_LC2_HuPa_SA_HLApI_RA957_1_NG_1.raw	LSHSGPTAGQYR	12	26	12	425.2134	3	3.64	1272.6211	-2	19 17 11 21 14 11 19 77 69 15 12 27	LSHSGPTAGQYR	HCD
2	1516	20160823_QEh1_LC2_HuPa_SA_HLApI_RA957_1_NG_1.raw	LSHSGPTAGYQR	12	25	12	425.2134	3	3.64	1272.6211	-2	19 17 11 20 14 11 18 77 69 15 12 27	LSHSGPTAGYQR	HCD
2	1518	20160823_QEh1_LC2_HuPa_SA_HLApI_RA957_1_NG_1.raw	DNAKLLLPKTKCNSLVPYQS	20	11	20	744.7348	3	3.64	2231.1982	-7	57 9 9 9 10 10 11 8 11 10 10 8 7 8 9 7 5 7 7 18	DNAKLLLPKTKCNSLVPYQS	HCD
2	1518	20160823_QEh1_LC2_HuPa_SA_HLApI_RA957_1_NG_1.raw	DNAKLLLPKTKCNSLPVYQS	20	11	20	744.7348	3	3.64	2231.1982	-7	57 9 9 9 10 10 11 8 11 10 10 8 7 8 9 6 7 7 7 18	DNAKLLLPKTKCNSLPVYQS	HCD
2	1518	20160823_QEh1_LC2_HuPa_SA_HLApI_RA957_1_NG_1.raw	DNAKLLLPKTKCNSLVPYSQ	20	11	20	744.7348	3	3.64	2231.1982	-7	57 9 9 9 10 10 11 8 11 10 10 8 7 8 9 7 5 7 7 18	DNAKLLLPKTKCNSLVPYSQ	HCD
2	1518	20160823_QEh1_LC2_HuPa_SA_HLApI_RA957_1_NG_1.raw	DNAKLLLPKTKCNSLVYPQS	20	11	20	744.7348	3	3.64	2231.1982	-7	57 9 9 9 10 10 11 8 11 10 10 8 7 8 9 7 7 5 7 18	DNAKLLLPKTKCNSLVYPQS	HCD
2	1518	20160823_QEh1_LC2_HuPa_SA_HLApI_RA957_1_NG_1.raw	DNAKLLLPKTKCNSLPYVQS	20	11	20	744.7348	3	3.64	2231.1982	-7	57 9 9 9 10 10 11 8 11 10 10 8 7 7 8 5 7 7 7 18	DNAKLLLPKTKCNSLPYVQS	HCD
2	1522	20160823_QEh1_LC2_HuPa_SA_HLApI_RA957_1_NG_1.raw	PMHDRRDHLP	10	33	10	637.3185	2	3.65	1272.6145	6.3	16 14 63 84 22 20 34 14 27 37	PMHDRRDHLP	HCD
2	1522	20160823_QEh1_LC2_HuPa_SA_HLApI_RA957_1_NG_1.raw	MPHDKAMPHLP	11	26	11	637.3185	2	3.65	1272.6106	9.4	10 16 61 82 20 16 9 14 10 21 31	MPHDKAMPHLP	HCD
2	1522	20160823_QEh1_LC2_HuPa_SA_HLApI_RA957_1_NG_1.raw	MPHDAKMPHLP	11	26	11	637.3185	2	3.65	1272.6106	9.4	10 16 61 81 19 15 9 14 10 21 31	MPHDAKMPHLP	HCD
2	1522	20160823_QEh1_LC2_HuPa_SA_HLApI_RA957_1_NG_1.raw	MPHDRRDHLP	10	26	10	637.3185	2	3.65	1272.6145	6.3	8 13 52 77 16 14 25 9 19 28	MPHDRRDHLP	HCD
2	1522	20160823_QEh1_LC2_HuPa_SA_HLApI_RA957_1_NG_1.raw	MPHDRRDHPL	10	25	10	637.3185	2	3.65	1272.6145	6.3	8 13 52 77 16 14 23 8 10 31	MPHDRRDHPL	HCD
2	1523	20160823_QEh1_LC2_HuPa_SA_HLApI_RA957_1_NG_1.raw	KPVFYMFGGQPV	12	10	12	457.2354	3	3.65	1368.6899	-4.2	12 9 12 11 11 6 11 9 7 8 6 21	KPVFYMFGGQPV	HCD
2	1523	20160823_QEh1_LC2_HuPa_SA_HLApI_RA957_1_NG_1.raw	KVPFYFMGGQPV	12	10	12	457.2354	3	3.65	1368.6899	-4.2	12 11 9 11 11 10 6 8 7 8 6 21	KVPFYFMGGQPV	HCD
2	1523	20160823_QEh1_LC2_HuPa_SA_HLApI_RA957_1_NG_1.raw	KPVFYFMGGQPV	12	9	12	457.2354	3	3.65	1368.6899	-4.2	12 9 12 11 10 9 6 8 7 8 6 21	KPVFYFMGGQPV	HCD
2	1523	20160823_QEh1_LC2_HuPa_SA_HLApI_RA957_1_NG_1.raw	KPVFYFMGGQVP	12	9	12	457.2354	3	3.65	1368.6899	-4.2	12 9 12 11 10 9 6 8 7 8 9 17	KPVFYFMGGQVP	HCD
2	1523	20160823_QEh1_LC2_HuPa_SA_HLApI_RA957_1_NG_1.raw	KPVYFFMGGQPV	12	9	12	457.2354	3	3.65	1368.6899	-4.2	12 9 12 10 9 8 5 8 7 8 6 21	KPVYFFMGGQPV	HCD
2	1526	20160823_QEh1_LC2_HuPa_SA_HLApI_RA957_1_NG_1.raw	LGTTATHVKY	10	13	10	545.7964	2	3.66	1089.5818	-3.2	12 8 11 13 14 16 8 12 11 26	LGTTATHVKY	HCD
2	1526	20160823_QEh1_LC2_HuPa_SA_HLApI_RA957_1_NG_1.raw	GTLTATHVKY	10	12	10	545.7964	2	3.66	1089.5818	-3.2	8 10 13 15 14 15 8 11 10 24	GTLTATHVKY	HCD
2	1526	20160823_QEh1_LC2_HuPa_SA_HLApI_RA957_1_NG_1.raw	GLTTATHVKY	10	12	10	545.7964	2	3.66	1089.5818	-3.2	8 11 12 15 14 15 7 11 10 24	GLTTATHVKY	HCD
2	1526	20160823_QEh1_LC2_HuPa_SA_HLApI_RA957_1_NG_1.raw	ATVTATHVKY	10	12	10	545.7964	2	3.66	1089.5818	-3.2	10 9 10 12 13 14 7 11 10 24	ATVTATHVKY	HCD
2	1526	20160823_QEh1_LC2_HuPa_SA_HLApI_RA957_1_NG_1.raw	AVTTATHVKY	10	11	10	545.7964	2	3.66	1089.5818	-3.2	9 9 10 12 13 14 7 11 10 23	AVTTATHVKY	HCD
2	1530	20160823_QEh1_LC2_HuPa_SA_HLApI_RA957_1_NG_1.raw	KDGVCSHMMAT	11	10	11	590.2501	2	3.67	1178.4883	-2.2	14 14 8 10 10 11 6 5 4 8 20	KDGVCSHMMAT	HCD
2	1530	20160823_QEh1_LC2_HuPa_SA_HLApI_RA957_1_NG_1.raw	KAAECSMHMAT	11	9	11	590.2501	2	3.67	1178.4883	-2.2	13 9 9 15 10 11 7 5 4 8 20	KAAECSMHMAT	HCD
2	1530	20160823_QEh1_LC2_HuPa_SA_HLApI_RA957_1_NG_1.raw	KAEACSMHMAT	11	9	11	590.2501	2	3.67	1178.4883	-2.2	13 9 15 9 10 11 7 5 4 8 20	KAEACSMHMAT	HCD
2	1530	20160823_QEh1_LC2_HuPa_SA_HLApI_RA957_1_NG_1.raw	KDGVCSMHMTA	11	9	11	590.2501	2	3.67	1178.4883	-2.2	13 13 8 9 10 11 7 5 4 8 20	KDGVCSMHMTA	HCD
2	1530	20160823_QEh1_LC2_HuPa_SA_HLApI_RA957_1_NG_1.raw	KDGVCSMHMAT	11	9	11	590.2501	2	3.67	1178.4883	-2.2	13 13 8 9 10 11 7 5 4 8 20	KDGVCSMHMAT	HCD
2	1532	20160823_QEh1_LC2_HuPa_SA_HLApI_RA957_1_NG_1.raw	ALNPNPLLTYA	11	10	11	396.2208	3	3.68	1185.6394	1	10 10 10 8 11 7 11 11 8 8 21	ALNPNPLLTYA	HCD
2	1532	20160823_QEh1_LC2_HuPa_SA_HLApI_RA957_1_NG_1.raw	ALNPLPNLTYA	11	10	11	396.2208	3	3.68	1185.6394	1	10 10 10 8 12 7 9 10 8 8 21	ALNPLPNLTYA	HCD
2	1532	20160823_QEh1_LC2_HuPa_SA_HLApI_RA957_1_NG_1.raw	ALNPNLPLTYA	11	10	11	396.2208	3	3.68	1185.6394	1	10 10 10 8 10 10 7 10 8 8 21	ALNPNLPLTYA	HCD
2	1532	20160823_QEh1_LC2_HuPa_SA_HLApI_RA957_1_NG_1.raw	ALNPLNPLTYA	11	10	11	396.2208	3	3.68	1185.6394	1	9 10 10 8 12 9 7 10 8 8 21	ALNPLNPLTYA	HCD
2	1532	20160823_QEh1_LC2_HuPa_SA_HLApI_RA957_1_NG_1.raw	ALNPPLNLTYA	11	9	11	396.2208	3	3.68	1185.6394	1	9 10 10 8 8 10 9 10 8 8 20	ALNPPLNLTYA	HCD
2	1538	20160823_QEh1_LC2_HuPa_SA_HLApI_RA957_1_NG_1.raw	EAAAGGTKNR	10	72	10	487.7534	2	3.69	973.4941	-2	93 95 99 98 93 83 30 23 25 83	EAAAGGTKNR	HCD
2	1538	20160823_QEh1_LC2_HuPa_SA_HLApI_RA957_1_NG_1.raw	AEAAGGKNTR	10	62	10	487.7534	2	3.69	973.4941	-2	56 75 98 97 91 79 22 16 18 77	AEAAGGKNTR	HCD
2	1538	20160823_QEh1_LC2_HuPa_SA_HLApI_RA957_1_NG_1.raw	AEAAGGKTNR	10	62	10	487.7534	2	3.69	973.4941	-2	56 75 98 97 91 76 22 17 19 77	AEAAGGKTNR	HCD
2	1538	20160823_QEh1_LC2_HuPa_SA_HLApI_RA957_1_NG_1.raw	AEAAGGTKNR	10	62	10	487.7534	2	3.69	973.4941	-2	56 74 98 97 90 75 23 17 19 77	AEAAGGTKNR	HCD
2	1538	20160823_QEh1_LC2_HuPa_SA_HLApI_RA957_1_NG_1.raw	AEAAGGTNKR	10	61	10	487.7534	2	3.69	973.4941	-2	56 74 98 97 89 73 21 16 18 77	AEAAGGTNKR	HCD
2	1539	20160823_QEh1_LC2_HuPa_SA_HLApI_RA957_1_NG_1.raw	SSAFTSECR	9	45	9	494.2094	2	3.69	986.4127	-8.5	76 81 38 24 21 57 30 18 64	SSAFTSECR	HCD
2	1539	20160823_QEh1_LC2_HuPa_SA_HLApI_RA957_1_NG_1.raw	SSATFSCER	9	45	9	494.2094	2	3.69	986.4127	-8.5	76 80 38 24 21 56 19 27 64	SSATFSCER	HCD
2	1539	20160823_QEh1_LC2_HuPa_SA_HLApI_RA957_1_NG_1.raw	SSAFTSCER	9	44	9	494.2094	2	3.69	986.4127	-8.5	76 80 38 23 21 56 19 27 64	SSAFTSCER	HCD
2	1539	20160823_QEh1_LC2_HuPa_SA_HLApI_RA957_1_NG_1.raw	SSAFTCDTR	9	36	9	494.2094	2	3.69	986.4127	-8.5	75 80 37 23 19 13 17 11 54	SSAFTCDTR	HCD
2	1539	20160823_QEh1_LC2_HuPa_SA_HLApI_RA957_1_NG_1.raw	SSAFTCESR	9	36	9	494.2094	2	3.69	986.4127	-8.5	75 80 36 23 18 13 18 11 53	SSAFTCESR	HCD
2	1548	20160823_QEh1_LC2_HuPa_SA_HLApI_RA957_1_NG_1.raw	RFPTVNNR	8	41	8	502.2724	2	3.71	1002.5359	-5.6	84 61 25 26 20 17 17 79	RFPTVNNR	HCD
2	1548	20160823_QEh1_LC2_HuPa_SA_HLApI_RA957_1_NG_1.raw	RFPTVGGNR	9	38	9	502.2724	2	3.71	1002.5359	-5.6	83 60 24 29 24 15 13 16 79	RFPTVGGNR	HCD
2	1548	20160823_QEh1_LC2_HuPa_SA_HLApI_RA957_1_NG_1.raw	RFPTVNGGR	9	37	9	502.2724	2	3.71	1002.5359	-5.6	84 61 25 28 21 16 13 14 80	RFPTVNGGR	HCD
2	1548	20160823_QEh1_LC2_HuPa_SA_HLApI_RA957_1_NG_1.raw	RFPTVGNGR	9	37	9	502.2724	2	3.71	1002.5359	-5.6	84 61 24 29 21 13 15 14 79	RFPTVGNGR	HCD
2	1548	20160823_QEh1_LC2_HuPa_SA_HLApI_RA957_1_NG_1.raw	RFPTQQAR	8	35	8	502.2724	2	3.71	1002.5359	-5.6	83 57 17 17 13 12 12 75	RFPTQQAR	HCD
2	1552	20160823_QEh1_LC2_HuPa_SA_HLApI_RA957_1_NG_1.raw	KEMHPPEPNL	10	19	10	397.8676	3	3.72	1190.5754	4.6	17 16 6 5 9 12 36 55 12 30	KEMHPPEPNL	HCD
2	1552	20160823_QEh1_LC2_HuPa_SA_HLApI_RA957_1_NG_1.raw	KEMHPPEPVQ	10	19	10	397.8676	3	3.72	1190.5754	4.6	17 17 6 5 9 12 37 55 13 27	KEMHPPEPVQ	HCD
2	1552	20160823_QEh1_LC2_HuPa_SA_HLApI_RA957_1_NG_1.raw	KEMHPPEPLN	10	19	10	397.8676	3	3.72	1190.5754	4.6	17 16 6 5 9 12 37 55 14 27	KEMHPPEPLN	HCD
2	1552	20160823_QEh1_LC2_HuPa_SA_HLApI_RA957_1_NG_1.raw	KEMHPPEPQV	10	19	10	397.8676	3	3.72	1190.5754	4.6	17 17 6 5 9 12 37 55 13 27	KEMHPPEPQV	HCD
2	1552	20160823_QEh1_LC2_HuPa_SA_HLApI_RA957_1_NG_1.raw	KEMHPPEPAVG	11	17	11	397.8676	3	3.72	1190.5754	4.6	16 15 5 5 10 11 37 58 10 10 21	KEMHPPEPAVG	HCD
2	1555	20160823_QEh1_LC2_HuPa_SA_HLApI_RA957_1_NG_1.raw	KSCPLAPSSPA	11	17	11	529.2721	2	3.73	1056.5273	2.2	27 19 14 9 14 11 8 11 17 18 41	KSCPLAPSSPA	HCD
2	1555	20160823_QEh1_LC2_HuPa_SA_HLApI_RA957_1_NG_1.raw	KSCPLAPSSAP	11	17	11	529.2721	2	3.73	1056.5273	2.2	27 19 14 9 14 11 8 11 17 23 34	KSCPLAPSSAP	HCD
2	1555	20160823_QEh1_LC2_HuPa_SA_HLApI_RA957_1_NG_1.raw	KSCPLASPSAP	11	17	11	529.2721	2	3.73	1056.5273	2.2	28 19 14 9 14 11 10 10 18 20 32	KSCPLASPSAP	HCD
2	1555	20160823_QEh1_LC2_HuPa_SA_HLApI_RA957_1_NG_1.raw	KSCPLGPTSAP	11	16	11	529.2721	2	3.73	1056.5273	2.2	28 20 15 10 15 9 8 12 16 20 31	KSCPLGPTSAP	HCD
2	1555	20160823_QEh1_LC2_HuPa_SA_HLApI_RA957_1_NG_1.raw	KSCLPAPSSAP	11	15	11	529.2721	2	3.73	1056.5273	2.2	24 15 12 12 9 10 7 10 16 21 32	KSCLPAPSSAP	HCD
2	1557	20160823_QEh1_LC2_HuPa_SA_HLApI_RA957_1_NG_1.raw	ECEECSCS	8	15	8	889.2297	1	3.74	888.23	-8.5	18 11 19 18 11 11 10 24	ECEECSCS	HCD
2	1557	20160823_QEh1_LC2_HuPa_SA_HLApI_RA957_1_NG_1.raw	EECCESCS	8	15	8	889.2297	1	3.74	888.23	-8.5	18 18 12 11 18 11 10 24	EECCESCS	HCD
2	1557	20160823_QEh1_LC2_HuPa_SA_HLApI_RA957_1_NG_1.raw	EECECSCS	8	15	8	889.2297	1	3.74	888.23	-8.5	18 18 12 18 11 11 10 24	EECECSCS	HCD
2	1557	20160823_QEh1_LC2_HuPa_SA_HLApI_RA957_1_NG_1.raw	EDMDCSCS	8	14	8	889.2297	1	3.74	888.23	-8.5	19 18 7 17 11 11 10 24	EDMDCSCS	HCD
2	1557	20160823_QEh1_LC2_HuPa_SA_HLApI_RA957_1_NG_1.raw	EDDMCSCS	8	14	8	889.2297	1	3.74	888.23	-8.5	18 17 19 6 11 11 10 24	EDDMCSCS	HCD
2	1562	20160823_QEh1_LC2_HuPa_SA_HLApI_RA957_1_NG_1.raw	DPKATPNVSP	10	14	10	513.2627	2	3.75	1024.5188	-7.8	19 9 14 16 17 11 12 10 11 21	DPKATPNVSP	HCD
2	1562	20160823_QEh1_LC2_HuPa_SA_HLApI_RA957_1_NG_1.raw	DPKATPNVPS	10	13	10	513.2627	2	3.75	1024.5188	-7.8	17 8 12 15 15 10 11 10 7 24	DPKATPNVPS	HCD
2	1562	20160823_QEh1_LC2_HuPa_SA_HLApI_RA957_1_NG_1.raw	DKPATPNVPS	10	11	10	513.2627	2	3.75	1024.5188	-7.8	15 10 9 13 14 9 10 9 7 22	DKPATPNVPS	HCD
2	1562	20160823_QEh1_LC2_HuPa_SA_HLApI_RA957_1_NG_1.raw	DPKATNVPPS	10	10	10	513.2627	2	3.75	1024.5188	-7.8	14 7 10 12 12 10 9 6 6 21	DPKATNVPPS	HCD
2	1562	20160823_QEh1_LC2_HuPa_SA_HLApI_RA957_1_NG_1.raw	DPKATNPVPS	10	10	10	513.2627	2	3.75	1024.5188	-7.8	14 7 10 12 12 10 7 8 6 20	DPKATNPVPS	HCD
2	1576	20160823_QEh1_LC2_HuPa_SA_HLApI_RA957_1_NG_1.raw	DAAPATTVR	9	27	9	451.2401	2	3.78	900.4665	-0.9	31 26 44 42 23 18 18 16 33	DAAPATTVR	HCD
2	1576	20160823_QEh1_LC2_HuPa_SA_HLApI_RA957_1_NG_1.raw	ADAPATTVR	9	26	9	451.2401	2	3.78	900.4665	-0.9	21 34 42 40 21 17 17 15 31	ADAPATTVR	HCD
2	1576	20160823_QEh1_LC2_HuPa_SA_HLApI_RA957_1_NG_1.raw	ADAPTATVR	9	26	9	451.2401	2	3.78	900.4665	-0.9	21 34 41 40 23 17 16 14 30	ADAPTATVR	HCD
2	1576	20160823_QEh1_LC2_HuPa_SA_HLApI_RA957_1_NG_1.raw	ADAPATTRV	9	24	9	451.2401	2	3.78	900.4665	-0.9	19 32 39 38 20 16 16 12 31	ADAPATTRV	HCD
2	1576	20160823_QEh1_LC2_HuPa_SA_HLApI_RA957_1_NG_1.raw	ADAPTTAVR	9	24	9	451.2401	2	3.78	900.4665	-0.9	20 33 38 35 20 16 15 13 28	ADAPTTAVR	HCD
2	1580	20160823_QEh1_LC2_HuPa_SA_HLApI_RA957_1_NG_1.raw	STDKMQLAA	9	16	9	482.7436	2	3.79	963.4695	3.3	16 15 20 13 7 12 16 17 37	STDKMQLAA	HCD
2	1580	20160823_QEh1_LC2_HuPa_SA_HLApI_RA957_1_NG_1.raw	STDKMLQAA	9	16	9	482.7436	2	3.79	963.4695	3.3	16 15 20 13 6 13 14 17 37	STDKMLQAA	HCD
2	1580	20160823_QEh1_LC2_HuPa_SA_HLApI_RA957_1_NG_1.raw	STDKQLMAA	9	16	9	482.7436	2	3.79	963.4695	3.3	16 15 19 12 11 13 8 17 36	STDKQLMAA	HCD
2	1580	20160823_QEh1_LC2_HuPa_SA_HLApI_RA957_1_NG_1.raw	STDKLMQAA	9	15	9	482.7436	2	3.79	963.4695	3.3	16 14 19 12 12 6 13 16 35	STDKLMQAA	HCD
2	1580	20160823_QEh1_LC2_HuPa_SA_HLApI_RA957_1_NG_1.raw	STDKLQMAA	9	15	9	482.7436	2	3.79	963.4695	3.3	15 14 19 12 12 11 7 16 35	STDKLQMAA	HCD
2	1591	20160823_QEh1_LC2_HuPa_SA_HLApI_RA957_1_NG_1.raw	DGVDSGHSVPG	11	16	11	513.7294	2	3.82	1025.4414	2.7	19 10 15 26 18 12 7 16 18 14 30	DGVDSGHSVPG	HCD
2	1591	20160823_QEh1_LC2_HuPa_SA_HLApI_RA957_1_NG_1.raw	DGVSDGHSVGP	11	14	11	513.7294	2	3.82	1025.4414	2.7	16 9 13 15 22 10 6 14 16 13 26	DGVSDGHSVGP	HCD
2	1591	20160823_QEh1_LC2_HuPa_SA_HLApI_RA957_1_NG_1.raw	DGVDSGHSVGP	11	13	11	513.7294	2	3.82	1025.4414	2.7	15 8 12 22 15 10 6 13 15 12 24	DGVDSGHSVGP	HCD
2	1591	20160823_QEh1_LC2_HuPa_SA_HLApI_RA957_1_NG_1.raw	DGVDSHGSVGP	11	13	11	513.7294	2	3.82	1025.4414	2.7	15 8 12 21 14 6 9 12 13 11 24	DGVDSHGSVGP	HCD
2	1591	20160823_QEh1_LC2_HuPa_SA_HLApI_RA957_1_NG_1.raw	DVGDSGHSVGP	11	12	11	513.7294	2	3.82	1025.4414	2.7	14 9 9 19 13 9 5 11 13 10 21	DVGDSGHSVGP	HCD
2	1594	20160823_QEh1_LC2_HuPa_SA_HLApI_RA957_1_NG_1.raw	KHQNPLACATT	11	17	11	395.2013	3	3.82	1182.5815	0.4	15 6 13 13 10 14 15 52 12 12 28	KHQNPLACATT	HCD
2	1594	20160823_QEh1_LC2_HuPa_SA_HLApI_RA957_1_NG_1.raw	KHQNPALCATT	11	17	11	395.2013	3	3.82	1182.5815	0.4	15 6 13 13 10 13 17 50 13 12 29	KHQNPALCATT	HCD
2	1594	20160823_QEh1_LC2_HuPa_SA_HLApI_RA957_1_NG_1.raw	KQHNPALCATT	11	17	11	395.2013	3	3.82	1182.5815	0.4	15 12 6 13 11 13 17 50 13 12 29	KQHNPALCATT	HCD
2	1594	20160823_QEh1_LC2_HuPa_SA_HLApI_RA957_1_NG_1.raw	KHQPNALCATT	11	17	11	395.2013	3	3.82	1182.5815	0.4	15 6 13 11 13 12 16 50 13 12 29	KHQPNALCATT	HCD
2	1594	20160823_QEh1_LC2_HuPa_SA_HLApI_RA957_1_NG_1.raw	KGNAHPALCATT	12	16	12	395.2013	3	3.82	1182.5815	0.4	15 10 12 12 6 9 13 19 48 12 11 26	KGNAHPALCATT	HCD
2	1595	20160823_QEh1_LC2_HuPa_SA_HLApI_RA957_1_NG_1.raw	KAKKNVSGTTL	11	10	11	573.8447	2	3.82	1145.6768	-1.6	14 10 10 9 9 9 10 8 9 8 23	KAKKNVSGTTL	HCD
2	1595	20160823_QEh1_LC2_HuPa_SA_HLApI_RA957_1_NG_1.raw	KAKKNVSGTLT	11	10	11	573.8447	2	3.82	1145.6768	-1.6	14 10 10 9 9 9 10 8 9 9 21	KAKKNVSGTLT	HCD
2	1595	20160823_QEh1_LC2_HuPa_SA_HLApI_RA957_1_NG_1.raw	KAKKNVSGLTT	11	10	11	573.8447	2	3.82	1145.6768	-1.6	14 10 10 9 9 9 10 8 10 8 21	KAKKNVSGLTT	HCD
2	1595	20160823_QEh1_LC2_HuPa_SA_HLApI_RA957_1_NG_1.raw	KAKKNVGSLTT	11	10	11	573.8447	2	3.82	1145.6768	-1.6	14 10 10 9 9 9 8 10 10 8 21	KAKKNVGSLTT	HCD
2	1595	20160823_QEh1_LC2_HuPa_SA_HLApI_RA957_1_NG_1.raw	KAKKVNSGLTT	11	10	11	573.8447	2	3.82	1145.6768	-1.6	13 9 9 9 9 9 10 8 9 8 20	KAKKVNSGLTT	HCD
2	1606	20160823_QEh1_LC2_HuPa_SA_HLApI_RA957_1_NG_1.raw	KNSGTKSVPESR	12	8	12	645.3467	2	3.85	1288.6736	4.1	12 8 10 7 8 7 7 7 5 11 7 16	KNSGTKSVPESR	HCD
2	1606	20160823_QEh1_LC2_HuPa_SA_HLApI_RA957_1_NG_1.raw	KNSGTKVSEPRS	12	8	12	645.3467	2	3.85	1288.6736	4.1	12 8 9 7 8 7 7 7 10 5 6 18	KNSGTKVSEPRS	HCD
2	1606	20160823_QEh1_LC2_HuPa_SA_HLApI_RA957_1_NG_1.raw	KNSGTKSVEPRS	12	8	12	645.3467	2	3.85	1288.6736	4.1	11 8 9 7 8 7 7 7 10 5 6 17	KNSGTKSVEPRS	HCD
2	1606	20160823_QEh1_LC2_HuPa_SA_HLApI_RA957_1_NG_1.raw	KNSGTKSVPERS	12	8	12	645.3467	2	3.85	1288.6736	4.1	11 8 9 7 8 7 7 7 5 11 6 17	KNSGTKSVPERS	HCD
2	1606	20160823_QEh1_LC2_HuPa_SA_HLApI_RA957_1_NG_1.raw	KNSGTKSVEPSR	12	8	12	645.3467	2	3.85	1288.6736	4.1	11 8 9 7 8 7 7 7 10 5 7 16	KNSGTKSVEPSR	HCD
2	1622	20160823_QEh1_LC2_HuPa_SA_HLApI_RA957_1_NG_1.raw	SSSKLAKKR	9	83	9	335.5444	3	3.89	1003.6138	-2.5	78 88 70 69 86 90 89 86 93	SSSKLAKKR	HCD
2	1622	20160823_QEh1_LC2_HuPa_SA_HLApI_RA957_1_NG_1.raw	SSKSLAKKR	9	79	9	335.5444	3	3.89	1003.6138	-2.5	92 91 51 44 87 88 87 84 91	SSKSLAKKR	HCD
2	1622	20160823_QEh1_LC2_HuPa_SA_HLApI_RA957_1_NG_1.raw	SSKSLAKRK	9	78	9	335.5444	3	3.89	1003.6138	-2.5	93 91 53 46 87 86 84 75 90	SSKSLAKRK	HCD
2	1622	20160823_QEh1_LC2_HuPa_SA_HLApI_RA957_1_NG_1.raw	SSKTVAKKR	9	70	9	335.5444	3	3.89	1003.6138	-2.5	92 91 44 32 33 85 86 82 90	SSKTVAKKR	HCD
2	1622	20160823_QEh1_LC2_HuPa_SA_HLApI_RA957_1_NG_1.raw	SSKVTAKKR	9	68	9	335.5444	3	3.89	1003.6138	-2.5	92 91 40 27 29 83 86 82 91	SSKVTAKKR	HCD
2	1624	20160823_QEh1_LC2_HuPa_SA_HLApI_RA957_1_NG_1.raw	GPRACCEDFK	10	16	10	563.241	2	3.89	1124.4744	-6.2	11 10 14 16 14 13 21 18 13 30	GPRACCEDFK	HCD
2	1624	20160823_QEh1_LC2_HuPa_SA_HLApI_RA957_1_NG_1.raw	GPRACDCEFK	10	15	10	563.241	2	3.89	1124.4744	-6.2	11 10 13 14 13 19 13 19 13 29	GPRACDCEFK	HCD
2	1624	20160823_QEh1_LC2_HuPa_SA_HLApI_RA957_1_NG_1.raw	GPRACCDEFK	10	15	10	563.241	2	3.89	1124.4744	-6.2	11 10 13 16 14 12 19 19 13 29	GPRACCDEFK	HCD
2	1624	20160823_QEh1_LC2_HuPa_SA_HLApI_RA957_1_NG_1.raw	GPRACCEDKF	10	14	10	563.241	2	3.89	1124.4744	-6.2	10 9 12 15 13 12 19 17 12 28	GPRACCEDKF	HCD
2	1624	20160823_QEh1_LC2_HuPa_SA_HLApI_RA957_1_NG_1.raw	GPRACCDEKF	10	14	10	563.241	2	3.89	1124.4744	-6.2	10 9 12 14 13 11 18 17 12 27	GPRACCDEKF	HCD
2	1634	20160823_QEh1_LC2_HuPa_SA_HLApI_RA957_1_NG_1.raw	GRPCLYCECE	10	12	10	586.7274	2	3.92	1171.446	-4.9	9 9 9 10 11 10 12 14 8 30	GRPCLYCECE	HCD
2	1634	20160823_QEh1_LC2_HuPa_SA_HLApI_RA957_1_NG_1.raw	GRPCLYCCEE	10	12	10	586.7274	2	3.92	1171.446	-4.9	9 9 9 10 11 10 12 9 13 30	GRPCLYCCEE	HCD
2	1634	20160823_QEh1_LC2_HuPa_SA_HLApI_RA957_1_NG_1.raw	GRPCLYCDMD	10	11	10	586.7274	2	3.92	1171.446	-4.9	9 9 9 10 11 9 10 13 4 29	GRPCLYCDMD	HCD
2	1634	20160823_QEh1_LC2_HuPa_SA_HLApI_RA957_1_NG_1.raw	GRPCLYCDDM	10	10	10	586.7274	2	3.92	1171.446	-4.9	9 9 9 10 11 10 11 13 12 12	GRPCLYCDDM	HCD
2	1634	20160823_QEh1_LC2_HuPa_SA_HLApI_RA957_1_NG_1.raw	GPRCLYCDDM	10	10	10	586.7274	2	3.92	1171.446	-4.9	9 8 10 10 11 10 11 13 12 12	GPRCLYCDDM	HCD
2	1639	20160823_QEh1_LC2_HuPa_SA_HLApI_RA957_1_NG_1.raw	DMKKTYHAR	9	22	9	383.8633	3	3.93	1148.5759	-6.9	31 13 24 17 12 13 7 14 69	DMKKTYHAR	HCD
2	1639	20160823_QEh1_LC2_HuPa_SA_HLApI_RA957_1_NG_1.raw	DMKKTYAHR	9	22	9	383.8633	3	3.93	1148.5759	-6.9	31 13 24 17 12 13 13 7 69	DMKKTYAHR	HCD
2	1639	20160823_QEh1_LC2_HuPa_SA_HLApI_RA957_1_NG_1.raw	DMKTKYAHR	9	21	9	383.8633	3	3.93	1148.5759	-6.9	30 13 24 17 12 12 13 7 68	DMKTKYAHR	HCD
2	1639	20160823_QEh1_LC2_HuPa_SA_HLApI_RA957_1_NG_1.raw	DMKKYTAHR	9	20	9	383.8633	3	3.93	1148.5759	-6.9	31 12 19 15 12 13 14 7 65	DMKKYTAHR	HCD
2	1639	20160823_QEh1_LC2_HuPa_SA_HLApI_RA957_1_NG_1.raw	DMKTYKAHR	9	20	9	383.8633	3	3.93	1148.5759	-6.9	31 11 17 14 12 12 12 7 68	DMKTYKAHR	HCD
2	1640	20160823_QEh1_LC2_HuPa_SA_HLApI_RA957_1_NG_1.raw	KGASASSALTER	12	17	12	589.311	2	3.93	1176.6099	-2	22 13 14 12 13 13 13 12 10 8 16 69	KGASASSALTER	HCD
2	1640	20160823_QEh1_LC2_HuPa_SA_HLApI_RA957_1_NG_1.raw	KGASASSLAETR	12	17	12	589.311	2	3.93	1176.6099	-2	21 13 13 12 12 12 13 12 8 13 11 73	KGASASSLAETR	HCD
2	1640	20160823_QEh1_LC2_HuPa_SA_HLApI_RA957_1_NG_1.raw	KGASASSALETR	12	17	12	589.311	2	3.93	1176.6099	-2	21 13 13 12 12 12 13 11 9 13 10 68	KGASASSALETR	HCD
2	1640	20160823_QEh1_LC2_HuPa_SA_HLApI_RA957_1_NG_1.raw	KGSAASSALETR	12	17	12	589.311	2	3.93	1176.6099	-2	21 13 13 12 12 12 13 11 9 13 10 68	KGSAASSALETR	HCD
2	1640	20160823_QEh1_LC2_HuPa_SA_HLApI_RA957_1_NG_1.raw	KGGTASSALETR	12	16	12	589.311	2	3.93	1176.6099	-2	21 13 11 12 12 12 13 11 9 13 10 68	KGGTASSALETR	HCD
2	1648	20160823_QEh1_LC2_HuPa_SA_HLApI_RA957_1_NG_1.raw	TTTTSYATAL	10	33	10	515.2557	2	3.95	1028.5027	-5.6	38 44 82 35 20 18 20 19 17 39	TTTTSYATAL	HCD
2	1648	20160823_QEh1_LC2_HuPa_SA_HLApI_RA957_1_NG_1.raw	TTTTYSATAL	10	32	10	515.2557	2	3.95	1028.5027	-5.6	37 42 80 32 20 18 20 18 16 38	TTTTYSATAL	HCD
2	1648	20160823_QEh1_LC2_HuPa_SA_HLApI_RA957_1_NG_1.raw	TTTTSYATLA	10	32	10	515.2557	2	3.95	1028.5027	-5.6	37 42 82 34 20 18 20 18 18 34	TTTTSYATLA	HCD
2	1648	20160823_QEh1_LC2_HuPa_SA_HLApI_RA957_1_NG_1.raw	TTTTGYTTAL	10	28	10	515.2557	2	3.95	1028.5027	-5.6	36 40 75 21 10 12 14 19 18 39	TTTTGYTTAL	HCD
2	1648	20160823_QEh1_LC2_HuPa_SA_HLApI_RA957_1_NG_1.raw	TTTTYGTTAL	10	27	10	515.2557	2	3.95	1028.5027	-5.6	36 40 77 22 12 10 13 15 17 39	TTTTYGTTAL	HCD
2	1649	20160823_QEh1_LC2_HuPa_SA_HLApI_RA957_1_NG_1.raw	KAATWGPLL	9	16	9	478.7849	2	3.95	955.5491	6.6	19 19 22 15 12 12 9 11 28	KAATWGPLL	HCD
2	1649	20160823_QEh1_LC2_HuPa_SA_HLApI_RA957_1_NG_1.raw	KAATWGLPL	9	16	9	478.7849	2	3.95	955.5491	6.6	18 18 21 14 12 12 15 8 28	KAATWGLPL	HCD
2	1649	20160823_QEh1_LC2_HuPa_SA_HLApI_RA957_1_NG_1.raw	KAATWGLLP	9	16	9	478.7849	2	3.95	955.5491	6.6	19 18 21 15 12 12 16 12 20	KAATWGLLP	HCD
2	1649	20160823_QEh1_LC2_HuPa_SA_HLApI_RA957_1_NG_1.raw	KAAWTGLLP	9	15	9	478.7849	2	3.95	955.5491	6.6	19 16 18 14 12 12 16 12 20	KAAWTGLLP	HCD
2	1649	20160823_QEh1_LC2_HuPa_SA_HLApI_RA957_1_NG_1.raw	KAAACLGLLP	10	13	10	478.7849	2	3.95	955.5524	3	18 16 19 13 10 12 11 12 11 18	KAAACLGLLP	HCD
2	1655	20160823_QEh1_LC2_HuPa_SA_HLApI_RA957_1_NG_1.raw	VEAEQRPQEAPL	12	23	12	456.2351	3	3.96	1365.6887	-3.8	16 19 51 30 57 11 9 14 21 14 11 33	VEAEQRPQEAPL	HCD
2	1655	20160823_QEh1_LC2_HuPa_SA_HLApI_RA957_1_NG_1.raw	VEAEQRPQEALP	12	23	12	456.2351	3	3.96	1365.6887	-3.8	16 19 51 30 57 11 9 14 21 14 15 24	VEAEQRPQEALP	HCD
2	1655	20160823_QEh1_LC2_HuPa_SA_HLApI_RA957_1_NG_1.raw	VEAEQPRQEALP	12	22	12	456.2351	3	3.96	1365.6887	-3.8	16 19 51 30 56 8 10 13 20 14 15 24	VEAEQPRQEALP	HCD
2	1655	20160823_QEh1_LC2_HuPa_SA_HLApI_RA957_1_NG_1.raw	VEAEQGVPQEALP	13	18	13	456.2351	3	3.96	1365.6775	4.5	14 20 54 31 30 8 9 8 12 18 12 12 19	VEAEQGVPQEALP	HCD
2	1655	20160823_QEh1_LC2_HuPa_SA_HLApI_RA957_1_NG_1.raw	VEAEQVGPQEALP	13	18	13	456.2351	3	3.96	1365.6775	4.5	14 20 54 30 30 10 7 8 12 18 12 12 19	VEAEQVGPQEALP	HCD
2	1656	20160823_QEh1_LC2_HuPa_SA_HLApI_RA957_1_NG_1.raw	KGGVAHSQHTR	11	24	11	393.2107	3	3.97	1176.6111	-0.7	24 17 14 16 26 51 17 15 7 16 63	KGGVAHSQHTR	HCD
2	1656	20160823_QEh1_LC2_HuPa_SA_HLApI_RA957_1_NG_1.raw	KGGVAHQSHTR	11	23	11	393.2107	3	3.97	1176.6111	-0.7	24 17 14 16 25 51 17 16 7 16 59	KGGVAHQSHTR	HCD
2	1656	20160823_QEh1_LC2_HuPa_SA_HLApI_RA957_1_NG_1.raw	KGVGAHQSHTR	11	23	11	393.2107	3	3.97	1176.6111	-0.7	23 17 17 14 26 51 17 16 7 16 59	KGVGAHQSHTR	HCD
2	1656	20160823_QEh1_LC2_HuPa_SA_HLApI_RA957_1_NG_1.raw	KGGVAHQSTHR	11	23	11	393.2107	3	3.97	1176.6111	-0.7	24 17 14 16 25 51 17 16 14 8 59	KGGVAHQSTHR	HCD
2	1656	20160823_QEh1_LC2_HuPa_SA_HLApI_RA957_1_NG_1.raw	KGLNHQSHTR	10	23	10	393.2107	3	3.97	1176.6111	-0.7	24 16 17 17 46 15 14 7 16 60	KGLNHQSHTR	HCD
2	1659	20160823_QEh1_LC2_HuPa_SA_HLApI_RA957_1_NG_1.raw	HVGSPPAPMTR	11	14	11	575.2927	2	3.98	1148.5759	-4.4	35 12 11 12 10 12 12 8 5 11 27	HVGSPPAPMTR	HCD
2	1659	20160823_QEh1_LC2_HuPa_SA_HLApI_RA957_1_NG_1.raw	HVGPSPAPMTR	11	13	11	575.2927	2	3.98	1148.5759	-4.4	34 12 11 9 13 12 12 8 5 11 26	HVGPSPAPMTR	HCD
2	1659	20160823_QEh1_LC2_HuPa_SA_HLApI_RA957_1_NG_1.raw	HVGPPSAPMTR	11	13	11	575.2927	2	3.98	1148.5759	-4.4	34 12 11 10 11 14 11 8 5 11 26	HVGPPSAPMTR	HCD
2	1659	20160823_QEh1_LC2_HuPa_SA_HLApI_RA957_1_NG_1.raw	HVGPPSAPTMR	11	13	11	575.2927	2	3.98	1148.5759	-4.4	33 12 11 10 11 14 13 7 7 4 22	HVGPPSAPTMR	HCD
2	1659	20160823_QEh1_LC2_HuPa_SA_HLApI_RA957_1_NG_1.raw	HVGPPSPAMTR	11	12	11	575.2927	2	3.98	1148.5759	-4.4	34 12 12 9 9 13 8 9 4 9 22	HVGPPSPAMTR	HCD
2	1661	20160823_QEh1_LC2_HuPa_SA_HLApI_RA957_1_NG_1.raw	HTMYGNHCC	9	15	9	533.1901	2	3.98	1064.3625	2.8	8 15 9 16 12 13 8 19 39	HTMYGNHCC	HCD
2	1661	20160823_QEh1_LC2_HuPa_SA_HLApI_RA957_1_NG_1.raw	HTMYGHNCC	9	14	9	533.1901	2	3.98	1064.3625	2.8	7 13 9 15 11 6 14 18 37	HTMYGHNCC	HCD
2	1661	20160823_QEh1_LC2_HuPa_SA_HLApI_RA957_1_NG_1.raw	THMYGHNCC	9	14	9	533.1901	2	3.98	1064.3625	2.8	13 7 8 15 11 6 14 17 36	THMYGHNCC	HCD
2	1661	20160823_QEh1_LC2_HuPa_SA_HLApI_RA957_1_NG_1.raw	HTMYGGGHCC	10	12	10	533.1901	2	3.98	1064.3625	2.8	7 13 8 15 11 9 8 5 17 36	HTMYGGGHCC	HCD
2	1661	20160823_QEh1_LC2_HuPa_SA_HLApI_RA957_1_NG_1.raw	HTMYGGHGCC	10	11	10	533.1901	2	3.98	1064.3625	2.8	6 12 8 13 9 7 4 8 15 33	HTMYGGHGCC	HCD
2	1676	20160823_QEh1_LC2_HuPa_SA_HLApI_RA957_1_NG_1.raw	KCDQPGMWHKSC	12	9	12	473.8721	3	4.02	1418.5894	3.5	12 8 13 10 10 8 5 10 6 8 7 18	KCDQPGMWHKSC	HCD
2	1676	20160823_QEh1_LC2_HuPa_SA_HLApI_RA957_1_NG_1.raw	KCDQPGMWHKCS	12	9	12	473.8721	3	4.02	1418.5894	3.5	12 8 13 10 10 8 5 9 5 7 7 18	KCDQPGMWHKCS	HCD
2	1676	20160823_QEh1_LC2_HuPa_SA_HLApI_RA957_1_NG_1.raw	KCDQPGMWHCKS	12	9	12	473.8721	3	4.02	1418.5894	3.5	12 8 13 10 10 8 5 9 5 7 7 18	KCDQPGMWHCKS	HCD
2	1676	20160823_QEh1_LC2_HuPa_SA_HLApI_RA957_1_NG_1.raw	KCDQPGMWHCSK	12	9	12	473.8721	3	4.02	1418.5894	3.5	12 8 13 10 10 8 5 9 5 7 7 18	KCDQPGMWHCSK	HCD
2	1676	20160823_QEh1_LC2_HuPa_SA_HLApI_RA957_1_NG_1.raw	KCDQPGMWHSCK	12	9	12	473.8721	3	4.02	1418.5894	3.5	12 8 13 10 10 8 5 9 5 7 7 18	KCDQPGMWHSCK	HCD
2	1679	20160823_QEh1_LC2_HuPa_SA_HLApI_RA957_1_NG_1.raw	AEAAGGTKNR	10	65	10	487.7533	2	4.03	973.4941	-2.1	65 80 99 96 89 69 28 21 24 85	AEAAGGTKNR	HCD
2	1679	20160823_QEh1_LC2_HuPa_SA_HLApI_RA957_1_NG_1.raw	AEAAGGTNKR	10	64	10	487.7533	2	4.03	973.4941	-2.1	65 79 98 96 89 66 26 20 22 84	AEAAGGTNKR	HCD
2	1679	20160823_QEh1_LC2_HuPa_SA_HLApI_RA957_1_NG_1.raw	AEAAGGTKGGR	11	61	11	487.7533	2	4.03	973.4941	-2.1	66 80 99 95 90 70 28 23 16 19 84	AEAAGGTKGGR	HCD
2	1679	20160823_QEh1_LC2_HuPa_SA_HLApI_RA957_1_NG_1.raw	AEAAGGTGKGR	11	60	11	487.7533	2	4.03	973.4941	-2.1	66 80 98 95 90 68 26 19 19 19 84	AEAAGGTGKGR	HCD
2	1679	20160823_QEh1_LC2_HuPa_SA_HLApI_RA957_1_NG_1.raw	AEAAGGTGGKR	11	59	11	487.7533	2	4.03	973.4941	-2.1	65 80 98 95 90 67 25 18 15 22 83	AEAAGGTGGKR	HCD
2	1689	20160823_QEh1_LC2_HuPa_SA_HLApI_RA957_1_NG_1.raw	HLTSPHVS	8	14	8	439.2267	2	4.05	876.4454	-7.4	7 16 17 18 13 7 12 28	HLTSPHVS	HCD
2	1689	20160823_QEh1_LC2_HuPa_SA_HLApI_RA957_1_NG_1.raw	HLTSPVHS	8	14	8	439.2267	2	4.05	876.4454	-7.4	7 15 17 17 12 14 6 28	HLTSPVHS	HCD
2	1689	20160823_QEh1_LC2_HuPa_SA_HLApI_RA957_1_NG_1.raw	HLTSHPVS	8	12	8	439.2267	2	4.05	876.4454	-7.4	6 13 14 14 7 9 10 24	HLTSHPVS	HCD
2	1689	20160823_QEh1_LC2_HuPa_SA_HLApI_RA957_1_NG_1.raw	HLTSVHPS	8	11	8	439.2267	2	4.05	876.4454	-7.4	5 12 13 14 13 5 7 23	HLTSVHPS	HCD
2	1689	20160823_QEh1_LC2_HuPa_SA_HLApI_RA957_1_NG_1.raw	HLTSHVPS	8	11	8	439.2267	2	4.05	876.4454	-7.4	5 12 13 14 6 11 7 23	HLTSHVPS	HCD
2	1690	20160823_QEh1_LC2_HuPa_SA_HLApI_RA957_1_NG_1.raw	AHLLCCDDNAMTL	13	13	13	710.3057	2	4.05	1418.5994	-1.7	11 5 15 19 17 14 17 17 11 9 5 9 26	AHLLCCDDNAMTL	HCD
2	1690	20160823_QEh1_LC2_HuPa_SA_HLApI_RA957_1_NG_1.raw	AHLLCCDDNALMT	13	13	13	710.3057	2	4.05	1418.5994	-1.7	11 5 15 18 16 14 17 16 11 9 10 5 23	AHLLCCDDNALMT	HCD
2	1690	20160823_QEh1_LC2_HuPa_SA_HLApI_RA957_1_NG_1.raw	AHLLCCDDNAMLT	13	13	13	710.3057	2	4.05	1418.5994	-1.7	11 5 15 18 16 14 17 16 11 9 5 10 23	AHLLCCDDNAMLT	HCD
2	1690	20160823_QEh1_LC2_HuPa_SA_HLApI_RA957_1_NG_1.raw	AHLLCCDDNALTM	13	12	13	710.3057	2	4.05	1418.5994	-1.7	11 5 15 18 16 14 17 16 11 9 10 9 14	AHLLCCDDNALTM	HCD
2	1691	20160823_QEh1_LC2_HuPa_SA_HLApI_RA957_1_NG_1.raw	KKKTRLVVY	9	12	9	567.8761	2	4.05	1133.7285	8.1	10 10 13 13 9 11 10 10 25	KKKTRLVVY	HCD
2	1691	20160823_QEh1_LC2_HuPa_SA_HLApI_RA957_1_NG_1.raw	KKKTRVLVY	9	12	9	567.8761	2	4.05	1133.7285	8.1	10 10 13 13 9 9 11 10 25	KKKTRVLVY	HCD
2	1691	20160823_QEh1_LC2_HuPa_SA_HLApI_RA957_1_NG_1.raw	KKKTLRVVY	9	11	9	567.8761	2	4.05	1133.7285	8.1	10 11 14 13 11 8 9 8 22	KKKTLRVVY	HCD
2	1691	20160823_QEh1_LC2_HuPa_SA_HLApI_RA957_1_NG_1.raw	KKKTVLRVY	9	11	9	567.8761	2	4.05	1133.7285	8.1	10 11 13 13 10 10 8 8 22	KKKTVLRVY	HCD
2	1691	20160823_QEh1_LC2_HuPa_SA_HLApI_RA957_1_NG_1.raw	KKKTLVRVY	9	11	9	567.8761	2	4.05	1133.7285	8.1	10 11 13 13 11 9 8 8 22	KKKTLVRVY	HCD
2	1698	20160823_QEh1_LC2_HuPa_SA_HLApI_RA957_1_NG_1.raw	TRMRHMMQQ	9	13	9	406.8568	3	4.07	1217.5581	-7.7	13 12 9 12 6 7 12 15 34	TRMRHMMQQ	HCD
2	1698	20160823_QEh1_LC2_HuPa_SA_HLApI_RA957_1_NG_1.raw	TRMHRMMQQ	9	13	9	406.8568	3	4.07	1217.5581	-7.7	13 12 9 7 10 7 12 15 34	TRMHRMMQQ	HCD
2	1698	20160823_QEh1_LC2_HuPa_SA_HLApI_RA957_1_NG_1.raw	TRMMHRMQQ	9	13	9	406.8568	3	4.07	1217.5581	-7.7	13 12 9 7 6 12 12 15 31	TRMMHRMQQ	HCD
2	1698	20160823_QEh1_LC2_HuPa_SA_HLApI_RA957_1_NG_1.raw	TRMHMRMQQ	9	13	9	406.8568	3	4.07	1217.5581	-7.7	13 12 9 7 6 12 12 15 31	TRMHMRMQQ	HCD
2	1698	20160823_QEh1_LC2_HuPa_SA_HLApI_RA957_1_NG_1.raw	TRMMRHMQQ	9	12	9	406.8568	3	4.07	1217.5581	-7.7	13 12 9 7 10 7 12 15 30	TRMMRHMQQ	HCD
2	1703	20160823_QEh1_LC2_HuPa_SA_HLApI_RA957_1_NG_1.raw	KACFPRVVAQMT	12	9	12	450.9042	3	4.08	1349.6948	-3.1	13 9 10 10 8 8 9 11 8 7 4 19	KACFPRVVAQMT	HCD
2	1703	20160823_QEh1_LC2_HuPa_SA_HLApI_RA957_1_NG_1.raw	KACFPRVVAMQT	12	9	12	450.9042	3	4.08	1349.6948	-3.1	13 9 10 10 8 8 9 11 8 4 7 19	KACFPRVVAMQT	HCD
2	1703	20160823_QEh1_LC2_HuPa_SA_HLApI_RA957_1_NG_1.raw	KACFPRVVATMQ	12	9	12	450.9042	3	4.08	1349.6948	-3.1	13 9 10 10 8 8 9 11 8 7 4 19	KACFPRVVATMQ	HCD
2	1703	20160823_QEh1_LC2_HuPa_SA_HLApI_RA957_1_NG_1.raw	KACFPRVVAMTQ	12	9	12	450.9042	3	4.08	1349.6948	-3.1	13 9 10 10 8 8 9 11 8 4 7 19	KACFPRVVAMTQ	HCD
2	1703	20160823_QEh1_LC2_HuPa_SA_HLApI_RA957_1_NG_1.raw	KACFPRVVAQTM	12	9	12	450.9042	3	4.08	1349.6948	-3.1	12 9 10 10 8 8 9 11 8 7 7 11	KACFPRVVAQTM	HCD
2	1716	20160823_QEh1_LC2_HuPa_SA_HLApI_RA957_1_NG_1.raw	ANSANVHMNR	10	18	10	557.2603	2	4.11	1112.5144	-7.5	12 12 37 13 11 11 6 5 12 68	ANSANVHMNR	HCD
2	1716	20160823_QEh1_LC2_HuPa_SA_HLApI_RA957_1_NG_1.raw	ANSANVHNMR	10	18	10	557.2603	2	4.11	1112.5144	-7.5	12 12 36 13 11 11 6 10 7 68	ANSANVHNMR	HCD
2	1716	20160823_QEh1_LC2_HuPa_SA_HLApI_RA957_1_NG_1.raw	ANSANVMNHR	10	18	10	557.2603	2	4.11	1112.5144	-7.5	12 12 36 13 11 11 6 9 6 68	ANSANVMNHR	HCD
2	1716	20160823_QEh1_LC2_HuPa_SA_HLApI_RA957_1_NG_1.raw	ANSANVNHMR	10	18	10	557.2603	2	4.11	1112.5144	-7.5	12 12 36 13 11 11 11 5 6 68	ANSANVNHMR	HCD
2	1716	20160823_QEh1_LC2_HuPa_SA_HLApI_RA957_1_NG_1.raw	ANSANVMHNR	10	18	10	557.2603	2	4.11	1112.5144	-7.5	11 12 35 12 10 11 6 5 11 67	ANSANVMHNR	HCD
2	1720	20160823_QEh1_LC2_HuPa_SA_HLApI_RA957_1_NG_1.raw	HGVDATMCPNP	11	25	11	571.2385	2	4.12	1140.4692	-5.9	8 13 19 31 62 58 11 20 14 16 30	HGVDATMCPNP	HCD
2	1720	20160823_QEh1_LC2_HuPa_SA_HLApI_RA957_1_NG_1.raw	HGVDATMCPPN	11	25	11	571.2385	2	4.12	1140.4692	-5.9	8 13 19 31 62 58 11 20 14 12 33	HGVDATMCPPN	HCD
2	1720	20160823_QEh1_LC2_HuPa_SA_HLApI_RA957_1_NG_1.raw	HGVDATCMNPP	11	24	11	571.2385	2	4.12	1140.4692	-5.9	8 13 19 31 62 58 18 10 15 12 29	HGVDATCMNPP	HCD
2	1720	20160823_QEh1_LC2_HuPa_SA_HLApI_RA957_1_NG_1.raw	HGVDATMCNPP	11	24	11	571.2385	2	4.12	1140.4692	-5.9	8 13 18 30 61 56 10 18 15 12 29	HGVDATMCNPP	HCD
2	1720	20160823_QEh1_LC2_HuPa_SA_HLApI_RA957_1_NG_1.raw	HVGDATMCNPP	11	22	11	571.2385	2	4.12	1140.4692	-5.9	7 14 14 27 58 53 9 16 14 11 27	HVGDATMCNPP	HCD
2	1722	20160823_QEh1_LC2_HuPa_SA_HLApI_RA957_1_NG_1.raw	EAAKATNPR	9	50	9	479.2634	2	4.13	956.5039	8.7	32 73 45 89 82 21 18 14 79	EAAKATNPR	HCD
2	1722	20160823_QEh1_LC2_HuPa_SA_HLApI_RA957_1_NG_1.raw	AEAKATPNR	9	40	9	479.2634	2	4.13	956.5039	8.7	18 28 35 82 79 18 12 15 75	AEAKATPNR	HCD
2	1722	20160823_QEh1_LC2_HuPa_SA_HLApI_RA957_1_NG_1.raw	AEAKATNPR	9	39	9	479.2634	2	4.13	956.5039	8.7	19 28 35 81 75 17 15 12 76	AEAKATNPR	HCD
2	1722	20160823_QEh1_LC2_HuPa_SA_HLApI_RA957_1_NG_1.raw	AEAKAPQSR	9	39	9	479.2634	2	4.13	956.5039	8.7	18 27 35 84 79 13 13 13 74	AEAKAPQSR	HCD
2	1722	20160823_QEh1_LC2_HuPa_SA_HLApI_RA957_1_NG_1.raw	AEAKAPSQR	9	38	9	479.2634	2	4.13	956.5039	8.7	17 27 35 82 75 12 13 13 73	AEAKAPSQR	HCD
2	1740	20160823_QEh1_LC2_HuPa_SA_HLApI_RA957_1_NG_1.raw	GDLVLQEKHQT	11	16	11	634.3315	2	4.17	1266.6567	-6.5	12 21 17 16 19 15 23 15 6 12 29	GDLVLQEKHQT	HCD
2	1740	20160823_QEh1_LC2_HuPa_SA_HLApI_RA957_1_NG_1.raw	GEVVLQEKHQT	11	15	11	634.3315	2	4.17	1266.6567	-6.5	11 21 14 15 18 14 21 14 6 11 28	GEVVLQEKHQT	HCD
2	1740	20160823_QEh1_LC2_HuPa_SA_HLApI_RA957_1_NG_1.raw	GDVLLQEKHQT	11	15	11	634.3315	2	4.17	1266.6567	-6.5	11 20 14 17 17 14 21 13 6 11 27	GDVLLQEKHQT	HCD
2	1740	20160823_QEh1_LC2_HuPa_SA_HLApI_RA957_1_NG_1.raw	GLDVLQEKHQT	11	14	11	634.3315	2	4.17	1266.6567	-6.5	10 13 18 13 16 12 19 12 5 10 25	GLDVLQEKHQT	HCD
2	1740	20160823_QEh1_LC2_HuPa_SA_HLApI_RA957_1_NG_1.raw	AVVDLQEKHQT	11	13	11	634.3315	2	4.17	1266.6567	-6.5	11 11 12 18 14 11 18 11 5 9 23	AVVDLQEKHQT	HCD
2	1747	20160823_QEh1_LC2_HuPa_SA_HLApI_RA957_1_NG_1.raw	ENMAKCNQYG	10	10	10	579.2371	2	4.19	1156.4641	-3.8	15 9 5 10 9 10 10 9 9 18	ENMAKCNQYG	HCD
2	1747	20160823_QEh1_LC2_HuPa_SA_HLApI_RA957_1_NG_1.raw	EMNAKCNQYG	10	10	10	579.2371	2	4.19	1156.4641	-3.8	15 5 9 9 9 10 10 8 9 18	EMNAKCNQYG	HCD
2	1747	20160823_QEh1_LC2_HuPa_SA_HLApI_RA957_1_NG_1.raw	DMQAKCNQYG	10	10	10	579.2371	2	4.19	1156.4641	-3.8	14 5 9 9 9 10 10 9 9 18	DMQAKCNQYG	HCD
2	1747	20160823_QEh1_LC2_HuPa_SA_HLApI_RA957_1_NG_1.raw	MDQAKCNQYG	10	10	10	579.2371	2	4.19	1156.4641	-3.8	5 13 9 9 9 10 10 8 9 18	MDQAKCNQYG	HCD
2	1747	20160823_QEh1_LC2_HuPa_SA_HLApI_RA957_1_NG_1.raw	DQMAKCNQYG	10	10	10	579.2371	2	4.19	1156.4641	-3.8	14 9 5 9 9 10 10 8 9 18	DQMAKCNQYG	HCD
2	1752	20160823_QEh1_LC2_HuPa_SA_HLApI_RA957_1_NG_1.raw	TEHLHRAFTR	10	33	10	423.2225	3	4.2	1266.6582	-10	30 46 72 25 8 14 18 18 21 80	TEHLHRAFTR	HCD
2	1752	20160823_QEh1_LC2_HuPa_SA_HLApI_RA957_1_NG_1.raw	TEHLHRATFR	10	32	10	423.2225	3	4.2	1266.6582	-10	30 46 72 25 8 14 18 18 20 80	TEHLHRATFR	HCD
2	1752	20160823_QEh1_LC2_HuPa_SA_HLApI_RA957_1_NG_1.raw	TEHLRHAFTR	10	32	10	423.2225	3	4.2	1266.6582	-10	29 45 72 24 13 7 17 18 20 79	TEHLRHAFTR	HCD
2	1752	20160823_QEh1_LC2_HuPa_SA_HLApI_RA957_1_NG_1.raw	TEHHLRAFTR	10	32	10	423.2225	3	4.2	1266.6582	-10	29 44 72 11 17 13 18 18 20 80	TEHHLRAFTR	HCD
2	1752	20160823_QEh1_LC2_HuPa_SA_HLApI_RA957_1_NG_1.raw	TEHHRLAFTR	10	31	10	423.2225	3	4.2	1266.6582	-10	28 43 70 11 13 16 17 17 20 79	TEHHRLAFTR	HCD
2	1763	20160823_QEh1_LC2_HuPa_SA_HLApI_RA957_1_NG_1.raw	KSVVAKAQR	9	23	9	493.8133	2	4.22	985.6032	9	24 17 17 15 14 13 12 15 82	KSVVAKAQR	HCD
2	1763	20160823_QEh1_LC2_HuPa_SA_HLApI_RA957_1_NG_1.raw	KSVVAQAKR	9	23	9	493.8133	2	4.22	985.6032	9	24 17 17 15 14 13 12 15 82	KSVVAQAKR	HCD
2	1763	20160823_QEh1_LC2_HuPa_SA_HLApI_RA957_1_NG_1.raw	KSVVAQKAR	9	23	9	493.8133	2	4.22	985.6032	9	24 16 17 15 14 13 12 15 82	KSVVAQKAR	HCD
2	1763	20160823_QEh1_LC2_HuPa_SA_HLApI_RA957_1_NG_1.raw	KSVVAAQKR	9	21	9	493.8133	2	4.22	985.6032	9	23 16 16 15 13 11 10 12 79	KSVVAAQKR	HCD
2	1763	20160823_QEh1_LC2_HuPa_SA_HLApI_RA957_1_NG_1.raw	KSVVAAKQR	9	21	9	493.8133	2	4.22	985.6032	9	23 16 16 15 13 11 10 12 79	KSVVAAKQR	HCD
2	1765	20160823_QEh1_LC2_HuPa_SA_HLApI_RA957_1_NG_1.raw	LYYNYYRCY	9	12	9	440.8612	3	4.23	1319.5645	-2	13 11 12 12 11 11 10 10 25	LYYNYYRCY	HCD
2	1765	20160823_QEh1_LC2_HuPa_SA_HLApI_RA957_1_NG_1.raw	LYYYNYRCY	9	12	9	440.8612	3	4.23	1319.5645	-2	12 10 12 12 10 11 10 9 24	LYYYNYRCY	HCD
2	1765	20160823_QEh1_LC2_HuPa_SA_HLApI_RA957_1_NG_1.raw	LYYYYNRCY	9	11	9	440.8612	3	4.23	1319.5645	-2	12 10 12 12 10 11 9 9 22	LYYYYNRCY	HCD
2	1765	20160823_QEh1_LC2_HuPa_SA_HLApI_RA957_1_NG_1.raw	LYYYYNCRY	9	11	9	440.8612	3	4.23	1319.5645	-2	12 10 12 12 10 10 10 8 22	LYYYYNCRY	HCD
2	1765	20160823_QEh1_LC2_HuPa_SA_HLApI_RA957_1_NG_1.raw	LYYYYNCYR	9	11	9	440.8612	3	4.23	1319.5645	-2	12 10 12 12 10 10 10 9 20	LYYYYNCYR	HCD
2	1768	20160823_QEh1_LC2_HuPa_SA_HLApI_RA957_1_NG_1.raw	KPYYLCPGY	9	11	9	552.2619	2	4.24	1102.5156	-5.8	13 7 10 11 12 10 8 8 23	KPYYLCPGY	HCD
2	1768	20160823_QEh1_LC2_HuPa_SA_HLApI_RA957_1_NG_1.raw	KPYYCLPGY	9	10	9	552.2619	2	4.24	1102.5156	-5.8	13 7 10 10 10 11 8 8 22	KPYYCLPGY	HCD
2	1768	20160823_QEh1_LC2_HuPa_SA_HLApI_RA957_1_NG_1.raw	KPYYCLPYG	9	10	9	552.2619	2	4.24	1102.5156	-5.8	13 7 10 11 10 11 8 9 19	KPYYCLPYG	HCD
2	1768	20160823_QEh1_LC2_HuPa_SA_HLApI_RA957_1_NG_1.raw	KPYYCPLGY	9	10	9	552.2619	2	4.24	1102.5156	-5.8	12 7 9 10 10 7 11 7 22	KPYYCPLGY	HCD
2	1768	20160823_QEh1_LC2_HuPa_SA_HLApI_RA957_1_NG_1.raw	KPYYCPLYG	9	10	9	552.2619	2	4.24	1102.5156	-5.8	13 7 10 10 10 7 11 9 19	KPYYCPLYG	HCD
2	1770	20160823_QEh1_LC2_HuPa_SA_HLApI_RA957_1_NG_1.raw	AAGPAHAMQGV	11	7	11	505.2452	2	4.24	1008.4811	-5.2	11 10 8 8 10 5 9 4 5 4 13	AAGPAHAMQGV	HCD
2	1770	20160823_QEh1_LC2_HuPa_SA_HLApI_RA957_1_NG_1.raw	AAPGAHAQMGV	11	7	11	505.2452	2	4.24	1008.4811	-5.2	9 9 7 8 10 5 9 7 3 4 13	AAPGAHAQMGV	HCD
2	1770	20160823_QEh1_LC2_HuPa_SA_HLApI_RA957_1_NG_1.raw	AAPGAHAMQGV	11	7	11	505.2452	2	4.24	1008.4811	-5.2	9 9 7 8 10 5 9 4 5 3 13	AAPGAHAMQGV	HCD
2	1770	20160823_QEh1_LC2_HuPa_SA_HLApI_RA957_1_NG_1.raw	AAPGAHAQMVG	11	7	11	505.2452	2	4.24	1008.4811	-5.2	9 10 7 8 10 5 9 7 3 4 11	AAPGAHAQMVG	HCD
2	1770	20160823_QEh1_LC2_HuPa_SA_HLApI_RA957_1_NG_1.raw	AAPGAHAMQVG	11	7	11	505.2452	2	4.24	1008.4811	-5.2	9 10 7 8 10 5 9 4 5 4 11	AAPGAHAMQVG	HCD
2	1774	20160823_QEh1_LC2_HuPa_SA_HLApI_RA957_1_NG_1.raw	KNPQNVKYAS	10	17	10	574.8087	2	4.25	1147.5986	3.6	17 12 11 52 12 11 11 10 10 24	KNPQNVKYAS	HCD
2	1774	20160823_QEh1_LC2_HuPa_SA_HLApI_RA957_1_NG_1.raw	KNPQNVKFSS	10	16	10	574.8087	2	4.25	1147.5986	3.6	17 12 11 52 12 11 11 10 10 24	KNPQNVKFSS	HCD
2	1774	20160823_QEh1_LC2_HuPa_SA_HLApI_RA957_1_NG_1.raw	KNPQNVKYGT	10	16	10	574.8087	2	4.25	1147.5986	3.6	17 12 11 52 12 11 11 10 8 24	KNPQNVKYGT	HCD
2	1774	20160823_QEh1_LC2_HuPa_SA_HLApI_RA957_1_NG_1.raw	KNPQNVKTGY	10	16	10	574.8087	2	4.25	1147.5986	3.6	17 12 11 52 12 11 11 10 8 24	KNPQNVKTGY	HCD
2	1774	20160823_QEh1_LC2_HuPa_SA_HLApI_RA957_1_NG_1.raw	KNPQNVKTYG	10	16	10	574.8087	2	4.25	1147.5986	3.6	17 12 11 52 12 11 11 10 10 20	KNPQNVKTYG	HCD
2	1775	20160823_QEh1_LC2_HuPa_SA_HLApI_RA957_1_NG_1.raw	TTHKKNYTR	9	62	9	383.5429	3	4.25	1147.6099	-2.7	81 77 78 91 84 63 22 20 50	TTHKKNYTR	HCD
2	1775	20160823_QEh1_LC2_HuPa_SA_HLApI_RA957_1_NG_1.raw	TTHKKNTYR	9	62	9	383.5429	3	4.25	1147.6099	-2.7	80 77 78 91 84 63 21 20 50	TTHKKNTYR	HCD
2	1775	20160823_QEh1_LC2_HuPa_SA_HLApI_RA957_1_NG_1.raw	TTHKKNRTY	9	56	9	383.5429	3	4.25	1147.6099	-2.7	80 76 77 90 83 58 11 9 25	TTHKKNRTY	HCD
2	1775	20160823_QEh1_LC2_HuPa_SA_HLApI_RA957_1_NG_1.raw	TTHKKGGYTR	10	49	10	383.5429	3	4.25	1147.6099	-2.7	76 72 73 88 80 18 15 15 16 39	TTHKKGGYTR	HCD
2	1775	20160823_QEh1_LC2_HuPa_SA_HLApI_RA957_1_NG_1.raw	TTHKKGGTYR	10	49	10	383.5429	3	4.25	1147.6099	-2.7	76 72 73 88 79 17 15 15 15 39	TTHKKGGTYR	HCD
2	1781	20160823_QEh1_LC2_HuPa_SA_HLApI_RA957_1_NG_1.raw	KCAHLYKSR	9	21	9	553.2972	2	4.27	1104.5862	-5.7	21 17 16 7 17 15 12 12 73	KCAHLYKSR	HCD
2	1781	20160823_QEh1_LC2_HuPa_SA_HLApI_RA957_1_NG_1.raw	KCHLAYKSR	9	21	9	553.2972	2	4.27	1104.5862	-5.7	21 17 8 17 15 15 12 12 73	KCHLAYKSR	HCD
2	1781	20160823_QEh1_LC2_HuPa_SA_HLApI_RA957_1_NG_1.raw	KCHALYKSR	9	20	9	553.2972	2	4.27	1104.5862	-5.7	21 17 8 15 17 14 12 12 73	KCHALYKSR	HCD
2	1781	20160823_QEh1_LC2_HuPa_SA_HLApI_RA957_1_NG_1.raw	KCALHYKSR	9	20	9	553.2972	2	4.27	1104.5862	-5.7	21 16 15 16 7 15 12 12 73	KCALHYKSR	HCD
2	1781	20160823_QEh1_LC2_HuPa_SA_HLApI_RA957_1_NG_1.raw	KCAHLYSKR	9	20	9	553.2972	2	4.27	1104.5862	-5.7	21 17 15 7 16 14 12 11 72	KCAHLYSKR	HCD
2	1787	20160823_QEh1_LC2_HuPa_SA_HLApI_RA957_1_NG_1.raw	TTAQKVKSK	9	41	9	495.7992	2	4.28	989.5869	-3	76 51 24 15 46 16 19 28 94	TTAQKVKSK	HCD
2	1787	20160823_QEh1_LC2_HuPa_SA_HLApI_RA957_1_NG_1.raw	TTAAGKVKSK	10	39	10	495.7992	2	4.28	989.5869	-3	75 53 31 16 11 45 16 17 31 95	TTAAGKVKSK	HCD
2	1787	20160823_QEh1_LC2_HuPa_SA_HLApI_RA957_1_NG_1.raw	TTAKAGVKSK	10	36	10	495.7992	2	4.28	989.5869	-3	72 53 38 21 15 13 17 15 27 94	TTAKAGVKSK	HCD
2	1787	20160823_QEh1_LC2_HuPa_SA_HLApI_RA957_1_NG_1.raw	TTAKAGVSKK	10	35	10	495.7992	2	4.28	989.5869	-3	71 52 37 20 15 12 16 14 26 94	TTAKAGVSKK	HCD
2	1787	20160823_QEh1_LC2_HuPa_SA_HLApI_RA957_1_NG_1.raw	TTKAAGVKSK	10	34	10	495.7992	2	4.28	989.5869	-3	57 45 31 23 18 15 17 15 27 94	TTKAAGVKSK	HCD
2	1790	20160823_QEh1_LC2_HuPa_SA_HLApI_RA957_1_NG_1.raw	TTTAQSQHR	9	41	9	515.2562	2	4.29	1028.5	-2.2	58 52 85 42 36 45 16 7 30	TTTAQSQHR	HCD
2	1790	20160823_QEh1_LC2_HuPa_SA_HLApI_RA957_1_NG_1.raw	TTTAQSHQR	9	40	9	515.2562	2	4.29	1028.5	-2.2	57 51 85 42 37 45 8 13 29	TTTAQSHQR	HCD
2	1790	20160823_QEh1_LC2_HuPa_SA_HLApI_RA957_1_NG_1.raw	TTTAGASHQR	10	34	10	515.2562	2	4.29	1028.5	-2.2	57 52 85 40 16 17 35 6 12 28	TTTAGASHQR	HCD
2	1790	20160823_QEh1_LC2_HuPa_SA_HLApI_RA957_1_NG_1.raw	TTTAQSHQGV	10	29	10	515.2562	2	4.29	1028.4888	8.8	55 47 45 33 29 36 7 11 9 26	TTTAQSHQGV	HCD
2	1790	20160823_QEh1_LC2_HuPa_SA_HLApI_RA957_1_NG_1.raw	TTTAQSHQVG	10	29	10	515.2562	2	4.29	1028.4888	8.8	55 47 45 33 29 35 6 11 11 22	TTTAQSHQVG	HCD
2	1798	20160823_QEh1_LC2_HuPa_SA_HLApI_RA957_1_NG_1.raw	AEAMETVGP	9	21	9	452.7093	2	4.31	903.4008	3.6	15 25 39 11 27 19 19 13 27	AEAMETVGP	HCD
2	1798	20160823_QEh1_LC2_HuPa_SA_HLApI_RA957_1_NG_1.raw	EAAEMTVGP	9	21	9	452.7093	2	4.31	903.4008	3.6	23 15 35 28 10 20 20 13 27	EAAEMTVGP	HCD
2	1798	20160823_QEh1_LC2_HuPa_SA_HLApI_RA957_1_NG_1.raw	AEAEMTVGP	9	20	9	452.7093	2	4.31	903.4008	3.6	15 23 35 27 10 19 19 13 27	AEAEMTVGP	HCD
2	1798	20160823_QEh1_LC2_HuPa_SA_HLApI_RA957_1_NG_1.raw	AEAEMTVPG	9	19	9	452.7093	2	4.31	903.4008	3.6	14 22 33 26 10 18 18 11 27	AEAEMTVPG	HCD
2	1798	20160823_QEh1_LC2_HuPa_SA_HLApI_RA957_1_NG_1.raw	DVGEMTVGP	9	16	9	452.7093	2	4.31	903.4008	3.6	17 11 11 26 11 18 17 11 24	DVGEMTVGP	HCD
2	1799	20160823_QEh1_LC2_HuPa_SA_HLApI_RA957_1_NG_1.raw	KVPSAGRTWGH	11	13	11	399.2195	3	4.31	1194.6257	9.1	18 15 14 18 17 10 10 12 15 9 14	KVPSAGRTWGH	HCD
2	1799	20160823_QEh1_LC2_HuPa_SA_HLApI_RA957_1_NG_1.raw	KVPSAGTRWHG	11	13	11	399.2195	3	4.31	1194.6257	9.1	18 15 14 18 17 10 11 10 12 4 19	KVPSAGTRWHG	HCD
2	1799	20160823_QEh1_LC2_HuPa_SA_HLApI_RA957_1_NG_1.raw	KVPSARTGWGH	11	13	11	399.2195	3	4.31	1194.6257	9.1	18 15 14 17 15 9 9 9 15 10 14	KVPSARTGWGH	HCD
2	1799	20160823_QEh1_LC2_HuPa_SA_HLApI_RA957_1_NG_1.raw	KVPSARGTWGH	11	13	11	399.2195	3	4.31	1194.6257	9.1	18 15 14 17 15 9 8 11 15 9 14	KVPSARGTWGH	HCD
2	1799	20160823_QEh1_LC2_HuPa_SA_HLApI_RA957_1_NG_1.raw	KVPSAGTRWGH	11	13	11	399.2195	3	4.31	1194.6257	9.1	18 15 14 18 17 10 11 10 12 7 12	KVPSAGTRWGH	HCD
2	1800	20160823_QEh1_LC2_HuPa_SA_HLApI_RA957_1_NG_1.raw	KGTSSHHSVKK	11	39	11	598.3263	2	4.31	1194.647	-7.5	74 13 17 17 24 15 14 27 40 95 99	KGTSSHHSVKK	HCD
2	1800	20160823_QEh1_LC2_HuPa_SA_HLApI_RA957_1_NG_1.raw	KSGSTHHSVKK	11	39	11	598.3263	2	4.31	1194.647	-7.5	77 23 16 15 16 10 13 27 40 95 99	KSGSTHHSVKK	HCD
2	1800	20160823_QEh1_LC2_HuPa_SA_HLApI_RA957_1_NG_1.raw	KGSSTHHSVKK	11	38	11	598.3263	2	4.31	1194.647	-7.5	75 17 20 16 16 10 12 27 39 95 99	KGSSTHHSVKK	HCD
2	1800	20160823_QEh1_LC2_HuPa_SA_HLApI_RA957_1_NG_1.raw	KGSTSHHSVKK	11	37	11	598.3263	2	4.31	1194.647	-7.5	74 13 16 15 16 10 12 26 39 95 99	KGSTSHHSVKK	HCD
2	1800	20160823_QEh1_LC2_HuPa_SA_HLApI_RA957_1_NG_1.raw	KGSSTHSHVKK	11	37	11	598.3263	2	4.31	1194.647	-7.5	75 17 20 16 16 9 23 13 32 93 99	KGSSTHSHVKK	HCD
2	1804	20160823_QEh1_LC2_HuPa_SA_HLApI_RA957_1_NG_1.raw	THSAEHSGEP	10	37	10	526.2265	2	4.32	1050.4365	1.8	42 24 74 28 34 50 54 13 24 29	THSAEHSGEP	HCD
2	1804	20160823_QEh1_LC2_HuPa_SA_HLApI_RA957_1_NG_1.raw	THSAESHGPE	10	29	10	526.2265	2	4.32	1050.4365	1.8	37 20 69 25 33 25 14 16 12 47	THSAESHGPE	HCD
2	1804	20160823_QEh1_LC2_HuPa_SA_HLApI_RA957_1_NG_1.raw	THSEASHGEP	10	29	10	526.2265	2	4.32	1050.4365	1.8	37 20 70 36 22 25 13 16 24 28	THSEASHGEP	HCD
2	1804	20160823_QEh1_LC2_HuPa_SA_HLApI_RA957_1_NG_1.raw	THSAESHGEP	10	28	10	526.2265	2	4.32	1050.4365	1.8	37 20 69 24 32 25 13 16 24 28	THSAESHGEP	HCD
2	1804	20160823_QEh1_LC2_HuPa_SA_HLApI_RA957_1_NG_1.raw	HTSAESHGEP	10	27	10	526.2265	2	4.32	1050.4365	1.8	20 33 67 23 30 23 12 15 22 26	HTSAESHGEP	HCD
2	1809	20160823_QEh1_LC2_HuPa_SA_HLApI_RA957_1_NG_1.raw	ASPAHSVPTPMKGH	14	7	14	472.9101	3	4.33	1415.698	7.5	9 8 7 8 4 9 8 6 8 6 4 7 6 9	ASPAHSVPTPMKGH	HCD
2	1809	20160823_QEh1_LC2_HuPa_SA_HLApI_RA957_1_NG_1.raw	ASAPHVPSTPMKGH	14	6	14	472.9101	3	4.33	1415.698	7.5	10 9 9 6 4 8 6 8 8 6 4 7 6 9	ASAPHVPSTPMKGH	HCD
2	1809	20160823_QEh1_LC2_HuPa_SA_HLApI_RA957_1_NG_1.raw	ASPAHPSVTPMKGH	14	6	14	472.9101	3	4.33	1415.698	7.5	9 8 7 8 4 7 8 8 8 6 4 7 6 9	ASPAHPSVTPMKGH	HCD
2	1809	20160823_QEh1_LC2_HuPa_SA_HLApI_RA957_1_NG_1.raw	ASPAHSPVTPMKGH	14	6	14	472.9101	3	4.33	1415.698	7.5	9 8 7 8 4 9 6 8 8 6 4 7 6 9	ASPAHSPVTPMKGH	HCD
2	1809	20160823_QEh1_LC2_HuPa_SA_HLApI_RA957_1_NG_1.raw	ASPAHPVSTPMKGH	14	6	14	472.9101	3	4.33	1415.698	7.5	9 8 7 8 4 7 8 8 8 6 4 7 6 9	ASPAHPVSTPMKGH	HCD
2	1818	20160823_QEh1_LC2_HuPa_SA_HLApI_RA957_1_NG_1.raw	DNACCCCCLCMKCCYG	16	7	16	579.1672	3	4.36	1734.4954	-9	10 6 7 7 7 7 7 6 7 6 3 6 6 8 9 17	DNACCCCCLCMKCCYG	HCD
2	1818	20160823_QEh1_LC2_HuPa_SA_HLApI_RA957_1_NG_1.raw	DGQCCCCCLCMKCCYG	16	7	16	579.1672	3	4.36	1734.4954	-9	10 5 7 7 7 7 7 6 7 6 3 6 6 8 9 17	DGQCCCCCLCMKCCYG	HCD
2	1818	20160823_QEh1_LC2_HuPa_SA_HLApI_RA957_1_NG_1.raw	DANCCCCCLCMKCCYG	16	7	16	579.1672	3	4.36	1734.4954	-9	10 6 6 6 6 7 7 6 7 6 3 6 6 8 9 17	DANCCCCCLCMKCCYG	HCD
2	1818	20160823_QEh1_LC2_HuPa_SA_HLApI_RA957_1_NG_1.raw	ADNCCCCCLCMKCCYG	16	7	16	579.1672	3	4.36	1734.4954	-9	6 9 6 6 6 7 7 6 7 6 3 6 6 8 9 17	ADNCCCCCLCMKCCYG	HCD
2	1818	20160823_QEh1_LC2_HuPa_SA_HLApI_RA957_1_NG_1.raw	ANDCCCCCLCMKCCYG	16	7	16	579.1672	3	4.36	1734.4954	-9	6 6 9 6 6 6 7 6 7 6 3 6 6 8 9 17	ANDCCCCCLCMKCCYG	HCD
2	1826	20160823_QEh1_LC2_HuPa_SA_HLApI_RA957_1_NG_1.raw	TAAVHYSNP	9	17	9	480.2289	2	4.38	958.4508	-7.8	37 28 19 14 7 15 10 7 16	TAAVHYSNP	HCD
2	1826	20160823_QEh1_LC2_HuPa_SA_HLApI_RA957_1_NG_1.raw	TALGHYSGPG	10	13	10	480.2289	2	4.38	958.4508	-7.8	18 14 15 10 7 16 15 9 8 21	TALGHYSGPG	HCD
2	1826	20160823_QEh1_LC2_HuPa_SA_HLApI_RA957_1_NG_1.raw	TAGLHYSGPG	10	13	10	480.2289	2	4.38	958.4508	-7.8	17 14 11 14 7 16 15 9 8 21	TAGLHYSGPG	HCD
2	1826	20160823_QEh1_LC2_HuPa_SA_HLApI_RA957_1_NG_1.raw	TAVAHYSGPG	10	12	10	480.2289	2	4.38	958.4508	-7.8	17 13 12 12 7 16 14 9 8 20	TAVAHYSGPG	HCD
2	1826	20160823_QEh1_LC2_HuPa_SA_HLApI_RA957_1_NG_1.raw	TAAVHYSGPG	10	12	10	480.2289	2	4.38	958.4508	-7.8	15 13 12 11 6 15 14 9 8 20	TAAVHYSGPG	HCD
2	1831	20160823_QEh1_LC2_HuPa_SA_HLApI_RA957_1_NG_1.raw	KAAKLHNPSG	10	11	10	511.7931	2	4.39	1021.5668	4.8	15 11 12 11 12 5 9 6 9 23	KAAKLHNPSG	HCD
2	1831	20160823_QEh1_LC2_HuPa_SA_HLApI_RA957_1_NG_1.raw	KAAKLHNSPG	10	11	10	511.7931	2	4.39	1021.5668	4.8	15 11 12 11 12 5 9 8 7 23	KAAKLHNSPG	HCD
2	1831	20160823_QEh1_LC2_HuPa_SA_HLApI_RA957_1_NG_1.raw	KAAKLHSNPG	10	11	10	511.7931	2	4.39	1021.5668	4.8	15 11 11 11 12 5 9 8 7 23	KAAKLHSNPG	HCD
2	1831	20160823_QEh1_LC2_HuPa_SA_HLApI_RA957_1_NG_1.raw	KAAKLHPSNG	10	11	10	511.7931	2	4.39	1021.5668	4.8	15 11 11 11 12 5 7 8 9 23	KAAKLHPSNG	HCD
2	1831	20160823_QEh1_LC2_HuPa_SA_HLApI_RA957_1_NG_1.raw	KAAKLHPNSG	10	11	10	511.7931	2	4.39	1021.5668	4.8	15 11 11 11 12 5 7 8 9 23	KAAKLHPNSG	HCD
2	1838	20160823_QEh1_LC2_HuPa_SA_HLApI_RA957_1_NG_1.raw	AHMKAPVPQHS	11	9	11	601.8129	2	4.41	1201.6025	7.3	11 5 6 11 12 8 11 8 9 4 22	AHMKAPVPQHS	HCD
2	1838	20160823_QEh1_LC2_HuPa_SA_HLApI_RA957_1_NG_1.raw	AHKMGPLPQHS	11	8	11	601.8129	2	4.41	1201.6025	7.3	10 5 10 6 9 8 11 7 8 4 20	AHKMGPLPQHS	HCD
2	1838	20160823_QEh1_LC2_HuPa_SA_HLApI_RA957_1_NG_1.raw	AHMKGLPPQHS	11	8	11	601.8129	2	4.41	1201.6025	7.3	9 4 5 10 8 11 7 7 7 3 19	AHMKGLPPQHS	HCD
2	1838	20160823_QEh1_LC2_HuPa_SA_HLApI_RA957_1_NG_1.raw	AHMKGPLHNPT	11	8	11	601.8129	2	4.41	1201.6025	7.3	9 4 5 10 8 7 11 4 7 6 19	AHMKGPLHNPT	HCD
2	1838	20160823_QEh1_LC2_HuPa_SA_HLApI_RA957_1_NG_1.raw	AHMKAVPPQHS	11	8	11	601.8129	2	4.41	1201.6025	7.3	9 4 5 9 10 9 7 7 7 3 19	AHMKAVPPQHS	HCD
2	1844	20160823_QEh1_LC2_HuPa_SA_HLApI_RA957_1_NG_1.raw	KCWGKKDR	8	21	8	510.7737	2	4.42	1019.5334	-0.5	17 13 16 13 14 13 18 68	KCWGKKDR	HCD
2	1844	20160823_QEh1_LC2_HuPa_SA_HLApI_RA957_1_NG_1.raw	KCWKGDKR	8	21	8	510.7737	2	4.42	1019.5334	-0.5	17 13 16 14 11 18 12 68	KCWKGDKR	HCD
2	1844	20160823_QEh1_LC2_HuPa_SA_HLApI_RA957_1_NG_1.raw	KCWGKDKR	8	21	8	510.7737	2	4.42	1019.5334	-0.5	17 13 16 12 13 18 12 68	KCWGKDKR	HCD
2	1844	20160823_QEh1_LC2_HuPa_SA_HLApI_RA957_1_NG_1.raw	KWCGKDKR	8	20	8	510.7737	2	4.42	1019.5334	-0.5	17 13 15 11 13 18 12 67	KWCGKDKR	HCD
2	1844	20160823_QEh1_LC2_HuPa_SA_HLApI_RA957_1_NG_1.raw	KCWGKAATR	9	18	9	510.7737	2	4.42	1019.5334	-0.5	17 13 16 13 13 11 10 10 64	KCWGKAATR	HCD
2	1848	20160823_QEh1_LC2_HuPa_SA_HLApI_RA957_1_NG_1.raw	AHGRLVAFYFHMW	13	7	13	545.6108	3	4.43	1633.7976	7.9	7 3 7 7 10 8 8 8 8 7 3 4 18	AHGRLVAFYFHMW	HCD
2	1848	20160823_QEh1_LC2_HuPa_SA_HLApI_RA957_1_NG_1.raw	AHGLRVAFYFHMW	13	7	13	545.6108	3	4.43	1633.7976	7.9	7 3 7 9 8 8 8 8 8 7 3 4 18	AHGLRVAFYFHMW	HCD
2	1848	20160823_QEh1_LC2_HuPa_SA_HLApI_RA957_1_NG_1.raw	AGHVRLAFYFHMW	13	7	13	545.6108	3	4.43	1633.7976	7.9	7 6 4 8 8 10 8 8 8 7 3 4 18	AGHVRLAFYFHMW	HCD
2	1848	20160823_QEh1_LC2_HuPa_SA_HLApI_RA957_1_NG_1.raw	AGVHRLAFYFHMW	13	7	13	545.6108	3	4.43	1633.7976	7.9	7 6 7 4 8 10 8 8 8 7 3 4 18	AGVHRLAFYFHMW	HCD
2	1848	20160823_QEh1_LC2_HuPa_SA_HLApI_RA957_1_NG_1.raw	AHGLVRAFYFHMW	13	7	13	545.6108	3	4.43	1633.7976	7.9	7 3 6 9 8 8 8 8 8 7 3 4 18	AHGLVRAFYFHMW	HCD
2	1856	20160823_QEh1_LC2_HuPa_SA_HLApI_RA957_1_NG_1.raw	STKAVESKK	9	43	9	489.2835	2	4.45	976.5553	-2.9	30 32 79 24 19 29 22 70 90	STKAVESKK	HCD
2	1856	20160823_QEh1_LC2_HuPa_SA_HLApI_RA957_1_NG_1.raw	STKAVDTKK	9	43	9	489.2835	2	4.45	976.5553	-2.9	30 32 79 24 20 28 22 70 90	STKAVDTKK	HCD
2	1856	20160823_QEh1_LC2_HuPa_SA_HLApI_RA957_1_NG_1.raw	STKAVTDKK	9	43	9	489.2835	2	4.45	976.5553	-2.9	30 32 79 24 19 19 30 70 90	STKAVTDKK	HCD
2	1856	20160823_QEh1_LC2_HuPa_SA_HLApI_RA957_1_NG_1.raw	STKGLDTKK	9	43	9	489.2835	2	4.45	976.5553	-2.9	30 31 79 20 22 28 22 69 90	STKGLDTKK	HCD
2	1856	20160823_QEh1_LC2_HuPa_SA_HLApI_RA957_1_NG_1.raw	STKAVSEKK	9	43	9	489.2835	2	4.45	976.5553	-2.9	30 31 78 24 19 18 31 69 90	STKAVSEKK	HCD
2	1857	20160823_QEh1_LC2_HuPa_SA_HLApI_RA957_1_NG_1.raw	CPASDPPSVGP	11	34	11	513.7289	2	4.45	1025.4487	-5.3	18 16 66 70 73 15 17 27 26 18 32	CPASDPPSVGP	HCD
2	1857	20160823_QEh1_LC2_HuPa_SA_HLApI_RA957_1_NG_1.raw	CPASPPDSVPG	11	32	11	513.7289	2	4.45	1025.4487	-5.3	20 18 66 71 21 18 34 30 27 17 35	CPASPPDSVPG	HCD
2	1857	20160823_QEh1_LC2_HuPa_SA_HLApI_RA957_1_NG_1.raw	PCASPPDSVGP	11	29	11	513.7289	2	4.45	1025.4487	-5.3	13 19 62 67 18 16 30 26 24 17 31	PCASPPDSVGP	HCD
2	1857	20160823_QEh1_LC2_HuPa_SA_HLApI_RA957_1_NG_1.raw	CPASPPDSVGP	11	29	11	513.7289	2	4.45	1025.4487	-5.3	17 15 62 67 18 16 30 26 24 17 31	CPASPPDSVGP	HCD
2	1857	20160823_QEh1_LC2_HuPa_SA_HLApI_RA957_1_NG_1.raw	CPAPSPDSVGP	11	19	11	513.7289	2	4.45	1025.4487	-5.3	15 12 42 9 12 12 29 24 22 15 28	CPAPSPDSVGP	HCD
2	1865	20160823_QEh1_LC2_HuPa_SA_HLApI_RA957_1_NG_1.raw	KFDMNDWW	8	21	8	571.2394	2	4.47	1140.47	-5.1	18 17 30 9 13 22 21 44	KFDMNDWW	HCD
2	1865	20160823_QEh1_LC2_HuPa_SA_HLApI_RA957_1_NG_1.raw	KFDMDNWW	8	21	8	571.2394	2	4.47	1140.47	-5.1	18 17 29 9 20 15 21 44	KFDMDNWW	HCD
2	1865	20160823_QEh1_LC2_HuPa_SA_HLApI_RA957_1_NG_1.raw	KFDNDMWW	8	19	8	571.2394	2	4.47	1140.47	-5.1	17 16 26 11 15 7 19 43	KFDNDMWW	HCD
2	1865	20160823_QEh1_LC2_HuPa_SA_HLApI_RA957_1_NG_1.raw	KFDGDGMWW	9	17	9	571.2394	2	4.47	1140.4697	-4.8	19 16 28 13 18 10 9 15 33	KFDGDGMWW	HCD
2	1865	20160823_QEh1_LC2_HuPa_SA_HLApI_RA957_1_NG_1.raw	KFDDNMWW	8	17	8	571.2394	2	4.47	1140.47	-5.1	17 16 26 17 10 6 14 34	KFDDNMWW	HCD
2	1873	20160823_QEh1_LC2_HuPa_SA_HLApI_RA957_1_NG_1.raw	HTWKVDKAP	9	47	9	541.2909	2	4.49	1080.5715	-4	71 75 89 72 21 30 21 17 31	HTWKVDKAP	HCD
2	1873	20160823_QEh1_LC2_HuPa_SA_HLApI_RA957_1_NG_1.raw	HTWKVDKPA	9	47	9	541.2909	2	4.49	1080.5715	-4	70 75 89 72 21 29 21 13 36	HTWKVDKPA	HCD
2	1873	20160823_QEh1_LC2_HuPa_SA_HLApI_RA957_1_NG_1.raw	HTWKVDAPK	9	47	9	541.2909	2	4.49	1080.5715	-4	72 76 90 73 22 29 17 11 33	HTWKVDAPK	HCD
2	1873	20160823_QEh1_LC2_HuPa_SA_HLApI_RA957_1_NG_1.raw	HTWKVDAKP	9	46	9	541.2909	2	4.49	1080.5715	-4	71 75 90 73 21 29 17 14 28	HTWKVDAKP	HCD
2	1873	20160823_QEh1_LC2_HuPa_SA_HLApI_RA957_1_NG_1.raw	HTWKDVKAP	9	46	9	541.2909	2	4.49	1080.5715	-4	71 72 84 69 29 20 21 17 31	HTWKDVKAP	HCD
2	1885	20160823_QEh1_LC2_HuPa_SA_HLApI_RA957_1_NG_1.raw	KGNPGHPVPW	10	9	10	544.7873	2	4.52	1087.5564	3.3	13 8 10 9 9 5 8 8 6 20	KGNPGHPVPW	HCD
2	1885	20160823_QEh1_LC2_HuPa_SA_HLApI_RA957_1_NG_1.raw	KGNPGHPWPV	10	9	10	544.7873	2	4.52	1087.5564	3.3	13 8 10 9 9 5 8 8 6 20	KGNPGHPWPV	HCD
2	1885	20160823_QEh1_LC2_HuPa_SA_HLApI_RA957_1_NG_1.raw	KGNPGHPPVW	10	9	10	544.7873	2	4.52	1087.5564	3.3	13 8 10 9 9 5 8 6 8 20	KGNPGHPPVW	HCD
2	1885	20160823_QEh1_LC2_HuPa_SA_HLApI_RA957_1_NG_1.raw	KGNPGHPPWV	10	9	10	544.7873	2	4.52	1087.5564	3.3	13 8 10 9 9 5 8 6 8 20	KGNPGHPPWV	HCD
2	1885	20160823_QEh1_LC2_HuPa_SA_HLApI_RA957_1_NG_1.raw	KGNPGHPVWP	10	9	10	544.7873	2	4.52	1087.5564	3.3	14 8 10 9 9 5 8 8 8 16	KGNPGHPVWP	HCD
2	1886	20160823_QEh1_LC2_HuPa_SA_HLApI_RA957_1_NG_1.raw	GEAFKTVPG	9	16	9	453.2433	2	4.52	904.4654	7.4	12 24 19 19 15 14 13 8 22	GEAFKTVPG	HCD
2	1886	20160823_QEh1_LC2_HuPa_SA_HLApI_RA957_1_NG_1.raw	GEAFKVTPG	9	15	9	453.2433	2	4.52	904.4654	7.4	12 23 19 18 14 13 13 8 21	GEAFKVTPG	HCD
2	1886	20160823_QEh1_LC2_HuPa_SA_HLApI_RA957_1_NG_1.raw	GEAFKTVGP	9	15	9	453.2433	2	4.52	904.4654	7.4	11 22 18 18 14 12 12 9 20	GEAFKTVGP	HCD
2	1886	20160823_QEh1_LC2_HuPa_SA_HLApI_RA957_1_NG_1.raw	GEAFKVTGP	9	14	9	453.2433	2	4.52	904.4654	7.4	11 21 17 16 13 13 12 9 20	GEAFKVTGP	HCD
2	1886	20160823_QEh1_LC2_HuPa_SA_HLApI_RA957_1_NG_1.raw	GEAKFVTGP	9	14	9	453.2433	2	4.52	904.4654	7.4	11 21 17 16 13 13 12 9 20	GEAKFVTGP	HCD
2	1895	20160823_QEh1_LC2_HuPa_SA_HLApI_RA957_1_NG_1.raw	GPTKSAPLLK	10	15	10	506.3179	2	4.54	1010.6124	8.8	20 18 21 15 12 12 9 11 11 25	GPTKSAPLLK	HCD
2	1895	20160823_QEh1_LC2_HuPa_SA_HLApI_RA957_1_NG_1.raw	GPTKSLAPLK	10	15	10	506.3179	2	4.54	1010.6124	8.8	20 17 21 15 12 13 11 8 11 25	GPTKSLAPLK	HCD
2	1895	20160823_QEh1_LC2_HuPa_SA_HLApI_RA957_1_NG_1.raw	GPTKSPALLK	10	15	10	506.3179	2	4.54	1010.6124	8.8	20 17 20 14 11 9 11 11 11 25	GPTKSPALLK	HCD
2	1895	20160823_QEh1_LC2_HuPa_SA_HLApI_RA957_1_NG_1.raw	GPTKSALPLK	10	15	10	506.3179	2	4.54	1010.6124	8.8	20 17 20 15 12 11 13 8 11 25	GPTKSALPLK	HCD
2	1895	20160823_QEh1_LC2_HuPa_SA_HLApI_RA957_1_NG_1.raw	GPTKSLPALK	10	14	10	506.3179	2	4.54	1010.6124	8.8	20 17 20 15 12 13 9 10 11 24	GPTKSLPALK	HCD
2	1907	20160823_QEh1_LC2_HuPa_SA_HLApI_RA957_1_NG_1.raw	RPKHKAKF	8	30	8	337.8817	3	4.57	1010.6137	9.6	22 20 32 26 78 21 13 31	RPKHKAKF	HCD
2	1907	20160823_QEh1_LC2_HuPa_SA_HLApI_RA957_1_NG_1.raw	RPKHKKAF	8	30	8	337.8817	3	4.57	1010.6137	9.6	21 19 32 25 77 21 13 31	RPKHKKAF	HCD
2	1907	20160823_QEh1_LC2_HuPa_SA_HLApI_RA957_1_NG_1.raw	RPKHKFKA	8	29	8	337.8817	3	4.57	1010.6137	9.6	21 19 31 25 76 21 14 31	RPKHKFKA	HCD
2	1907	20160823_QEh1_LC2_HuPa_SA_HLApI_RA957_1_NG_1.raw	RPKHKAFK	8	28	8	337.8817	3	4.57	1010.6137	9.6	21 20 32 23 70 20 14 32	RPKHKAFK	HCD
2	1907	20160823_QEh1_LC2_HuPa_SA_HLApI_RA957_1_NG_1.raw	RPKHKFAK	8	28	8	337.8817	3	4.57	1010.6137	9.6	21 19 31 23 69 20 15 33	RPKHKFAK	HCD
2	1909	20160823_QEh1_LC2_HuPa_SA_HLApI_RA957_1_NG_1.raw	CMATRGVAADM	11	20	11	563.2413	2	4.57	1124.4778	-8.6	11 6 11 11 13 11 13 55 53 24 20	CMATRGVAADM	HCD
2	1909	20160823_QEh1_LC2_HuPa_SA_HLApI_RA957_1_NG_1.raw	CMTARGVAADM	11	20	11	563.2413	2	4.57	1124.4778	-8.6	11 6 11 11 13 11 13 55 53 24 20	CMTARGVAADM	HCD
2	1909	20160823_QEh1_LC2_HuPa_SA_HLApI_RA957_1_NG_1.raw	CMARTGVAADM	11	20	11	563.2413	2	4.57	1124.4778	-8.6	10 5 10 10 14 12 14 54 51 23 19	CMARTGVAADM	HCD
2	1909	20160823_QEh1_LC2_HuPa_SA_HLApI_RA957_1_NG_1.raw	CMRATGVAADM	11	18	11	563.2413	2	4.57	1124.4778	-8.6	7 4 7 9 13 11 13 52 49 21 18	CMRATGVAADM	HCD
2	1909	20160823_QEh1_LC2_HuPa_SA_HLApI_RA957_1_NG_1.raw	CMRTAGVAADM	11	18	11	563.2413	2	4.57	1124.4778	-8.6	7 4 7 9 13 11 13 51 49 21 18	CMRTAGVAADM	HCD
2	1915	20160823_QEh1_LC2_HuPa_SA_HLApI_RA957_1_NG_1.raw	ADRLSAKWR	9	23	9	551.8063	2	4.58	1101.6042	-5.7	16 23 15 19 16 15 15 16 78	ADRLSAKWR	HCD
2	1915	20160823_QEh1_LC2_HuPa_SA_HLApI_RA957_1_NG_1.raw	ADLRSAKWR	9	20	9	551.8063	2	4.58	1101.6042	-5.7	13 18 15 12 13 12 12 13 72	ADLRSAKWR	HCD
2	1915	20160823_QEh1_LC2_HuPa_SA_HLApI_RA957_1_NG_1.raw	ALDRSAWKR	9	19	9	551.8063	2	4.58	1101.6042	-5.7	12 13 18 11 11 11 11 12 71	ALDRSAWKR	HCD
2	1915	20160823_QEh1_LC2_HuPa_SA_HLApI_RA957_1_NG_1.raw	ALDRSAKWR	9	19	9	551.8063	2	4.58	1101.6042	-5.7	12 13 18 11 11 11 11 12 71	ALDRSAKWR	HCD
2	1915	20160823_QEh1_LC2_HuPa_SA_HLApI_RA957_1_NG_1.raw	ALDRSKAWR	9	19	9	551.8063	2	4.58	1101.6042	-5.7	12 13 18 11 11 11 11 12 71	ALDRSKAWR	HCD
2	1919	20160823_QEh1_LC2_HuPa_SA_HLApI_RA957_1_NG_1.raw	HRYMVPEPD	9	17	9	572.2649	2	4.6	1142.5178	-2.3	8 15 20 9 14 11 23 11 43	HRYMVPEPD	HCD
2	1919	20160823_QEh1_LC2_HuPa_SA_HLApI_RA957_1_NG_1.raw	HRYMVEPPD	9	14	9	572.2649	2	4.6	1142.5178	-2.3	7 12 16 7 12 18 9 9 38	HRYMVEPPD	HCD
2	1919	20160823_QEh1_LC2_HuPa_SA_HLApI_RA957_1_NG_1.raw	RHYMVEPPD	9	14	9	572.2649	2	4.6	1142.5178	-2.3	12 7 16 7 11 18 9 9 38	RHYMVEPPD	HCD
2	1919	20160823_QEh1_LC2_HuPa_SA_HLApI_RA957_1_NG_1.raw	HRYVMEPPD	9	14	9	572.2649	2	4.6	1142.5178	-2.3	7 12 16 13 6 18 9 9 37	HRYVMEPPD	HCD
2	1919	20160823_QEh1_LC2_HuPa_SA_HLApI_RA957_1_NG_1.raw	HRYMVEPDP	9	13	9	572.2649	2	4.6	1142.5178	-2.3	7 12 16 7 11 18 9 16 21	HRYMVEPDP	HCD
2	1942	20160823_QEh1_LC2_HuPa_SA_HLApI_RA957_1_NG_1.raw	AEAMETVGP	9	21	9	452.7084	2	4.65	903.4008	1.7	15 26 46 11 25 18 18 12 24	AEAMETVGP	HCD
2	1942	20160823_QEh1_LC2_HuPa_SA_HLApI_RA957_1_NG_1.raw	EAAEMTVGP	9	21	9	452.7084	2	4.65	903.4008	1.7	22 16 42 27 9 19 18 12 24	EAAEMTVGP	HCD
2	1942	20160823_QEh1_LC2_HuPa_SA_HLApI_RA957_1_NG_1.raw	AEAEMTVGP	9	20	9	452.7084	2	4.65	903.4008	1.7	14 23 41 26 9 18 18 11 24	AEAEMTVGP	HCD
2	1942	20160823_QEh1_LC2_HuPa_SA_HLApI_RA957_1_NG_1.raw	AEAEMTVPG	9	17	9	452.7084	2	4.65	903.4008	1.7	12 20 37 23 8 16 15 9 22	AEAEMTVPG	HCD
2	1942	20160823_QEh1_LC2_HuPa_SA_HLApI_RA957_1_NG_1.raw	AEAEMVTGP	9	16	9	452.7084	2	4.65	903.4008	1.7	14 22 40 25 7 11 9 7 17	AEAEMVTGP	HCD
2	1945	20160823_QEh1_LC2_HuPa_SA_HLApI_RA957_1_NG_1.raw	PPKHTTVSRV	10	19	10	561.3294	2	4.66	1120.6353	8	10 10 15 10 24 66 16 10 9 24	PPKHTTVSRV	HCD
2	1945	20160823_QEh1_LC2_HuPa_SA_HLApI_RA957_1_NG_1.raw	PPKHTTSVRV	10	19	10	561.3294	2	4.66	1120.6353	8	10 10 15 10 24 66 16 10 9 24	PPKHTTSVRV	HCD
2	1945	20160823_QEh1_LC2_HuPa_SA_HLApI_RA957_1_NG_1.raw	PPKHTTVSVR	10	19	10	561.3294	2	4.66	1120.6353	8	10 10 15 10 24 65 16 10 10 22	PPKHTTVSVR	HCD
2	1945	20160823_QEh1_LC2_HuPa_SA_HLApI_RA957_1_NG_1.raw	PPKHTTSVVR	10	18	10	561.3294	2	4.66	1120.6353	8	10 10 15 10 24 65 16 10 9 21	PPKHTTSVVR	HCD
2	1945	20160823_QEh1_LC2_HuPa_SA_HLApI_RA957_1_NG_1.raw	PPHKTTSVRV	10	18	10	561.3294	2	4.66	1120.6353	8	10 9 6 15 22 65 16 10 9 24	PPHKTTSVRV	HCD
2	1946	20160823_QEh1_LC2_HuPa_SA_HLApI_RA957_1_NG_1.raw	KPDPPASQACFQ	12	9	12	644.8058	2	4.66	1287.5918	4.1	13 8 16 8 8 8 8 8 7 7 7 18	KPDPPASQACFQ	HCD
2	1946	20160823_QEh1_LC2_HuPa_SA_HLApI_RA957_1_NG_1.raw	KPDPPSAQACFQ	12	9	12	644.8058	2	4.66	1287.5918	4.1	13 8 16 8 8 8 8 8 7 7 7 18	KPDPPSAQACFQ	HCD
2	1946	20160823_QEh1_LC2_HuPa_SA_HLApI_RA957_1_NG_1.raw	KPDPPTGQAFCQ	12	9	12	644.8058	2	4.66	1287.5918	4.1	13 8 16 8 8 8 6 8 7 7 7 17	KPDPPTGQAFCQ	HCD
2	1946	20160823_QEh1_LC2_HuPa_SA_HLApI_RA957_1_NG_1.raw	KPDPPTGQACFQ	12	9	12	644.8058	2	4.66	1287.5918	4.1	13 8 16 8 8 8 6 8 7 7 6 17	KPDPPTGQACFQ	HCD
2	1946	20160823_QEh1_LC2_HuPa_SA_HLApI_RA957_1_NG_1.raw	KPDPPGTQACFQ	12	9	12	644.8058	2	4.66	1287.5918	4.1	13 8 16 8 8 7 8 8 7 7 6 17	KPDPPGTQACFQ	HCD
2	1948	20160823_QEh1_LC2_HuPa_SA_HLApI_RA957_1_NG_1.raw	THSAESHGEP	10	41	10	526.2262	2	4.66	1050.4365	1.3	75 66 83 31 38 29 16 18 28 32	THSAESHGEP	HCD
2	1948	20160823_QEh1_LC2_HuPa_SA_HLApI_RA957_1_NG_1.raw	HTSAEHSGEP	10	31	10	526.2262	2	4.66	1050.4365	1.3	27 41 78 26 30 12 50 11 20 24	HTSAEHSGEP	HCD
2	1948	20160823_QEh1_LC2_HuPa_SA_HLApI_RA957_1_NG_1.raw	HTSAESHGPE	10	30	10	526.2262	2	4.66	1050.4365	1.3	26 40 78 25 32 24 13 15 12 45	HTSAESHGPE	HCD
2	1948	20160823_QEh1_LC2_HuPa_SA_HLApI_RA957_1_NG_1.raw	HTSEASHGEP	10	30	10	526.2262	2	4.66	1050.4365	1.3	26 41 78 37 22 24 13 15 23 27	HTSEASHGEP	HCD
2	1948	20160823_QEh1_LC2_HuPa_SA_HLApI_RA957_1_NG_1.raw	HTSAESHGEP	10	30	10	526.2262	2	4.66	1050.4365	1.3	26 40 78 25 32 24 13 15 23 27	HTSAESHGEP	HCD
2	1951	20160823_QEh1_LC2_HuPa_SA_HLApI_RA957_1_NG_1.raw	EVLCLKPK	8	38	8	465.2734	2	4.67	928.5416	-10	77 71 35 25 24 21 15 41	EVLCLKPK	HCD
2	1951	20160823_QEh1_LC2_HuPa_SA_HLApI_RA957_1_NG_1.raw	LDLCLKPK	8	24	8	465.2734	2	4.67	928.5416	-10	29 35 30 20 20 17 12 35	LDLCLKPK	HCD
2	1951	20160823_QEh1_LC2_HuPa_SA_HLApI_RA957_1_NG_1.raw	VELCLKPK	8	24	8	465.2734	2	4.67	928.5416	-10	25 36 30 20 20 17 12 35	VELCLKPK	HCD
2	1951	20160823_QEh1_LC2_HuPa_SA_HLApI_RA957_1_NG_1.raw	DLLCLKPK	8	23	8	465.2734	2	4.67	928.5416	-10	33 27 29 19 18 16 11 33	DLLCLKPK	HCD
2	1951	20160823_QEh1_LC2_HuPa_SA_HLApI_RA957_1_NG_1.raw	DLLLCKPK	8	22	8	465.2734	2	4.67	928.5416	-10	33 26 27 19 16 16 11 34	DLLLCKPK	HCD
2	1962	20160823_QEh1_LC2_HuPa_SA_HLApI_RA957_1_NG_1.raw	KCPGTNAVGY	10	12	10	505.2449	2	4.7	1008.4698	5.4	13 12 10 11 14 13 12 11 9 26	KCPGTNAVGY	HCD
2	1962	20160823_QEh1_LC2_HuPa_SA_HLApI_RA957_1_NG_1.raw	KCPGTNAVYG	10	12	10	505.2449	2	4.7	1008.4698	5.4	13 12 10 11 14 13 12 11 11 22	KCPGTNAVYG	HCD
2	1962	20160823_QEh1_LC2_HuPa_SA_HLApI_RA957_1_NG_1.raw	KCGPTNAVGY	10	12	10	505.2449	2	4.7	1008.4698	5.4	12 11 10 10 14 13 12 10 9 25	KCGPTNAVGY	HCD
2	1962	20160823_QEh1_LC2_HuPa_SA_HLApI_RA957_1_NG_1.raw	KCPGTNGLGY	10	11	10	505.2449	2	4.7	1008.4698	5.4	11 10 9 10 12 11 9 11 8 24	KCPGTNGLGY	HCD
2	1962	20160823_QEh1_LC2_HuPa_SA_HLApI_RA957_1_NG_1.raw	KCPGTNGLYG	10	11	10	505.2449	2	4.7	1008.4698	5.4	11 11 9 10 12 11 9 11 10 20	KCPGTNGLYG	HCD
2	1963	20160823_QEh1_LC2_HuPa_SA_HLApI_RA957_1_NG_1.raw	GTPLLSTTSS	10	19	10	482.2518	2	4.7	962.492	-3.1	13 15 14 23 25 20 18 15 18 38	GTPLLSTTSS	HCD
2	1963	20160823_QEh1_LC2_HuPa_SA_HLApI_RA957_1_NG_1.raw	GTLPLSTTSS	10	16	10	482.2518	2	4.7	962.492	-3.1	10 12 18 14 20 16 14 12 15 32	GTLPLSTTSS	HCD
2	1963	20160823_QEh1_LC2_HuPa_SA_HLApI_RA957_1_NG_1.raw	GTLLPSTTSS	10	15	10	482.2518	2	4.7	962.492	-3.1	10 12 17 18 12 15 14 12 14 31	GTLLPSTTSS	HCD
2	1963	20160823_QEh1_LC2_HuPa_SA_HLApI_RA957_1_NG_1.raw	GTLLPTSTSS	10	14	10	482.2518	2	4.7	962.492	-3.1	10 12 17 18 13 18 14 10 10 24	GTLLPTSTSS	HCD
2	1963	20160823_QEh1_LC2_HuPa_SA_HLApI_RA957_1_NG_1.raw	GTLLPTTSSS	10	14	10	482.2518	2	4.7	962.492	-3.1	10 12 17 18 13 18 14 9 10 24	GTLLPTTSSS	HCD
2	1972	20160823_QEh1_LC2_HuPa_SA_HLApI_RA957_1_NG_1.raw	ATSASHETR	9	48	9	480.2304	2	4.72	958.4468	-0.7	34 34 56 84 67 22 33 21 81	ATSASHETR	HCD
2	1972	20160823_QEh1_LC2_HuPa_SA_HLApI_RA957_1_NG_1.raw	TASASHETR	9	47	9	480.2304	2	4.72	958.4468	-0.7	33 34 56 84 67 22 33 21 81	TASASHETR	HCD
2	1972	20160823_QEh1_LC2_HuPa_SA_HLApI_RA957_1_NG_1.raw	ATSASHTER	9	46	9	480.2304	2	4.72	958.4468	-0.7	34 34 56 83 64 20 21 30 81	ATSASHTER	HCD
2	1972	20160823_QEh1_LC2_HuPa_SA_HLApI_RA957_1_NG_1.raw	ATSASEHTR	9	41	9	480.2304	2	4.72	958.4468	-0.7	37 37 56 82 53 21 6 13 74	ATSASEHTR	HCD
2	1972	20160823_QEh1_LC2_HuPa_SA_HLApI_RA957_1_NG_1.raw	ATSAHSETR	9	37	9	480.2304	2	4.72	958.4468	-0.7	34 34 47 75 10 17 28 18 78	ATSAHSETR	HCD
2	1973	20160823_QEh1_LC2_HuPa_SA_HLApI_RA957_1_NG_1.raw	EVPKSGKGK	9	87	9	310.5177	3	4.72	928.5341	-3	67 61 96 97 92 89 92 94 98	EVPKSGKGK	HCD
2	1973	20160823_QEh1_LC2_HuPa_SA_HLApI_RA957_1_NG_1.raw	VEPKSGKGK	9	85	9	310.5177	3	4.72	928.5341	-3	50 67 94 96 91 87 90 93 98	VEPKSGKGK	HCD
2	1973	20160823_QEh1_LC2_HuPa_SA_HLApI_RA957_1_NG_1.raw	DLPKSGKGK	9	84	9	310.5177	3	4.72	928.5341	-3	54 55 95 97 92 88 91 93 98	DLPKSGKGK	HCD
2	1973	20160823_QEh1_LC2_HuPa_SA_HLApI_RA957_1_NG_1.raw	LDPKSGKGK	9	82	9	310.5177	3	4.72	928.5341	-3	41 57 93 96 90 86 90 92 98	LDPKSGKGK	HCD
2	1973	20160823_QEh1_LC2_HuPa_SA_HLApI_RA957_1_NG_1.raw	EVPKSKGGK	9	70	9	310.5177	3	4.72	928.5341	-3	58 52 94 96 85 35 34 84 96	EVPKSKGGK	HCD
2	1976	20160823_QEh1_LC2_HuPa_SA_HLApI_RA957_1_NG_1.raw	KAQCLVDLTP	10	12	10	544.2953	2	4.73	1086.5742	1.8	15 11 12 11 13 12 16 10 9 18	KAQCLVDLTP	HCD
2	1976	20160823_QEh1_LC2_HuPa_SA_HLApI_RA957_1_NG_1.raw	KAQCLVEVTP	10	12	10	544.2953	2	4.73	1086.5742	1.8	15 11 12 12 13 12 16 9 9 18	KAQCLVEVTP	HCD
2	1976	20160823_QEh1_LC2_HuPa_SA_HLApI_RA957_1_NG_1.raw	KAQCLVDLPT	10	12	10	544.2953	2	4.73	1086.5742	1.8	14 10 11 11 12 11 15 9 6 21	KAQCLVDLPT	HCD
2	1976	20160823_QEh1_LC2_HuPa_SA_HLApI_RA957_1_NG_1.raw	KAQCLVLDPT	10	11	10	544.2953	2	4.73	1086.5742	1.8	14 10 11 11 12 11 11 12 6 21	KAQCLVLDPT	HCD
2	1976	20160823_QEh1_LC2_HuPa_SA_HLApI_RA957_1_NG_1.raw	KAQCLVEVPT	10	11	10	544.2953	2	4.73	1086.5742	1.8	14 10 11 11 12 11 15 8 6 21	KAQCLVEVPT	HCD
2	1979	20160823_QEh1_LC2_HuPa_SA_HLApI_RA957_1_NG_1.raw	KCMQGFKSKG	10	10	10	557.2852	2	4.74	1112.5471	7.8	13 10 6 11 8 10 10 8 9 19	KCMQGFKSKG	HCD
2	1979	20160823_QEh1_LC2_HuPa_SA_HLApI_RA957_1_NG_1.raw	KCMQGFSKKG	10	10	10	557.2852	2	4.74	1112.5471	7.8	13 10 6 11 8 10 10 8 9 19	KCMQGFSKKG	HCD
2	1979	20160823_QEh1_LC2_HuPa_SA_HLApI_RA957_1_NG_1.raw	KCMQGAKYKG	10	10	10	557.2852	2	4.74	1112.5471	7.8	13 10 6 11 8 10 10 8 9 19	KCMQGAKYKG	HCD
2	1979	20160823_QEh1_LC2_HuPa_SA_HLApI_RA957_1_NG_1.raw	KCMQGAYKKG	10	10	10	557.2852	2	4.74	1112.5471	7.8	13 10 6 11 8 10 9 8 9 19	KCMQGAYKKG	HCD
2	1979	20160823_QEh1_LC2_HuPa_SA_HLApI_RA957_1_NG_1.raw	KCMQGKAYKG	10	10	10	557.2852	2	4.74	1112.5471	7.8	13 10 6 11 8 10 9 8 9 19	KCMQGKAYKG	HCD
2	1982	20160823_QEh1_LC2_HuPa_SA_HLApI_RA957_1_NG_1.raw	KKLTHRTGY	9	11	9	552.3209	2	4.74	1102.6248	2.2	15 11 13 11 5 9 11 8 24	KKLTHRTGY	HCD
2	1982	20160823_QEh1_LC2_HuPa_SA_HLApI_RA957_1_NG_1.raw	KKLHTRTGY	9	11	9	552.3209	2	4.74	1102.6248	2.2	15 11 13 5 10 9 11 8 24	KKLHTRTGY	HCD
2	1982	20160823_QEh1_LC2_HuPa_SA_HLApI_RA957_1_NG_1.raw	KKLHTTRGY	9	11	9	552.3209	2	4.74	1102.6248	2.2	15 11 13 5 10 10 10 8 24	KKLHTTRGY	HCD
2	1982	20160823_QEh1_LC2_HuPa_SA_HLApI_RA957_1_NG_1.raw	KKLHTRTYG	9	11	9	552.3209	2	4.74	1102.6248	2.2	15 11 13 5 10 9 11 10 20	KKLHTRTYG	HCD
2	1982	20160823_QEh1_LC2_HuPa_SA_HLApI_RA957_1_NG_1.raw	KKLHTTRYG	9	11	9	552.3209	2	4.74	1102.6248	2.2	15 11 13 5 10 10 10 10 20	KKLHTTRYG	HCD
2	1990	20160823_QEh1_LC2_HuPa_SA_HLApI_RA957_1_NG_1.raw	TSTQTKGRAA	10	42	10	510.7746	2	4.76	1019.5359	-1.2	16 24 81 76 62 47 19 20 31 53	TSTQTKGRAA	HCD
2	1990	20160823_QEh1_LC2_HuPa_SA_HLApI_RA957_1_NG_1.raw	TSTQTKRGAA	10	42	10	510.7746	2	4.76	1019.5359	-1.2	16 24 82 76 62 47 20 17 30 52	TSTQTKRGAA	HCD
2	1990	20160823_QEh1_LC2_HuPa_SA_HLApI_RA957_1_NG_1.raw	STTQTKGRAA	10	42	10	510.7746	2	4.76	1019.5359	-1.2	16 34 81 75 60 46 16 17 27 49	STTQTKGRAA	HCD
2	1990	20160823_QEh1_LC2_HuPa_SA_HLApI_RA957_1_NG_1.raw	TSTGATKGRAA	11	30	11	510.7746	2	4.76	1019.5359	-1.2	14 22 72 15 18 51 38 16 17 27 48	TSTGATKGRAA	HCD
2	1990	20160823_QEh1_LC2_HuPa_SA_HLApI_RA957_1_NG_1.raw	TSTAGTKGRAA	11	28	11	510.7746	2	4.76	1019.5359	-1.2	13 20 69 17 14 49 35 15 15 25 45	TSTAGTKGRAA	HCD
2	1991	20160823_QEh1_LC2_HuPa_SA_HLApI_RA957_1_NG_1.raw	KPHCTVPSD	9	16	9	492.2314	2	4.76	982.4542	-6	19 12 7 13 14 14 10 12 43	KPHCTVPSD	HCD
2	1991	20160823_QEh1_LC2_HuPa_SA_HLApI_RA957_1_NG_1.raw	KPCHTVSPD	9	15	9	492.2314	2	4.76	982.4542	-6	20 12 13 6 13 14 12 9 42	KPCHTVSPD	HCD
2	1991	20160823_QEh1_LC2_HuPa_SA_HLApI_RA957_1_NG_1.raw	KPCHTVPSD	9	15	9	492.2314	2	4.76	982.4542	-6	20 12 13 6 13 14 10 11 42	KPCHTVPSD	HCD
2	1991	20160823_QEh1_LC2_HuPa_SA_HLApI_RA957_1_NG_1.raw	KPCTHVPSD	9	14	9	492.2314	2	4.76	982.4542	-6	20 11 10 9 4 10 8 11 42	KPCTHVPSD	HCD
2	1991	20160823_QEh1_LC2_HuPa_SA_HLApI_RA957_1_NG_1.raw	KPCHTSVPD	9	13	9	492.2314	2	4.76	982.4542	-6	20 12 13 5 10 9 9 7 36	KPCHTSVPD	HCD
2	1993	20160823_QEh1_LC2_HuPa_SA_HLApI_RA957_1_NG_1.raw	EVKQHTLP	8	20	8	476.2648	2	4.77	950.5185	-3.6	32 21 22 20 10 17 17 28	EVKQHTLP	HCD
2	1993	20160823_QEh1_LC2_HuPa_SA_HLApI_RA957_1_NG_1.raw	DLKQHTLP	8	20	8	476.2648	2	4.77	950.5185	-3.6	31 23 22 20 10 17 17 28	DLKQHTLP	HCD
2	1993	20160823_QEh1_LC2_HuPa_SA_HLApI_RA957_1_NG_1.raw	DLKQHTPL	8	20	8	476.2648	2	4.77	950.5185	-3.6	29 22 21 19 9 16 11 36	DLKQHTPL	HCD
2	1993	20160823_QEh1_LC2_HuPa_SA_HLApI_RA957_1_NG_1.raw	DLKQTHLP	8	20	8	476.2648	2	4.77	950.5185	-3.6	30 23 21 19 18 8 16 27	DLKQTHLP	HCD
2	1993	20160823_QEh1_LC2_HuPa_SA_HLApI_RA957_1_NG_1.raw	DLKQTHPL	8	18	8	476.2648	2	4.77	950.5185	-3.6	27 20 19 17 16 7 10 33	DLKQTHPL	HCD
2	2004	20160823_QEh1_LC2_HuPa_SA_HLApI_RA957_1_NG_1.raw	GPRHVDVSKV	10	10	10	547.306	2	4.8	1092.604	-5.9	8 7 10 6 12 18 11 8 8 21	GPRHVDVSKV	HCD
2	2004	20160823_QEh1_LC2_HuPa_SA_HLApI_RA957_1_NG_1.raw	GPRHVEATKV	10	10	10	547.306	2	4.8	1092.604	-5.9	8 7 9 6 12 18 10 8 8 21	GPRHVEATKV	HCD
2	2004	20160823_QEh1_LC2_HuPa_SA_HLApI_RA957_1_NG_1.raw	GPRHVATEKV	10	10	10	547.306	2	4.8	1092.604	-5.9	9 8 10 6 13 12 10 12 7 20	GPRHVATEKV	HCD
2	2004	20160823_QEh1_LC2_HuPa_SA_HLApI_RA957_1_NG_1.raw	GPRHVAETKV	10	10	10	547.306	2	4.8	1092.604	-5.9	9 8 10 6 12 12 16 8 7 20	GPRHVAETKV	HCD
2	2004	20160823_QEh1_LC2_HuPa_SA_HLApI_RA957_1_NG_1.raw	GPRHVDSVKV	10	10	10	547.306	2	4.8	1092.604	-5.9	8 7 9 6 12 17 10 8 8 21	GPRHVDSVKV	HCD
2	2005	20160823_QEh1_LC2_HuPa_SA_HLApI_RA957_1_NG_1.raw	KCDFTKMD	8	13	8	494.216	2	4.8	986.4201	-2.7	14 10 17 11 10 10 5 34	KCDFTKMD	HCD
2	2005	20160823_QEh1_LC2_HuPa_SA_HLApI_RA957_1_NG_1.raw	KCDFMTKD	8	13	8	494.216	2	4.8	986.4201	-2.7	15 10 17 11 6 10 9 34	KCDFMTKD	HCD
2	2005	20160823_QEh1_LC2_HuPa_SA_HLApI_RA957_1_NG_1.raw	KCDFKMTD	8	13	8	494.216	2	4.8	986.4201	-2.7	15 10 16 11 10 5 9 34	KCDFKMTD	HCD
2	2005	20160823_QEh1_LC2_HuPa_SA_HLApI_RA957_1_NG_1.raw	KCDFMKTD	8	13	8	494.216	2	4.8	986.4201	-2.7	14 10 17 11 6 10 9 34	KCDFMKTD	HCD
2	2005	20160823_QEh1_LC2_HuPa_SA_HLApI_RA957_1_NG_1.raw	KCDFKTMD	8	13	8	494.216	2	4.8	986.4201	-2.7	14 10 16 11 10 10 5 34	KCDFKTMD	HCD
2	2011	20160823_QEh1_LC2_HuPa_SA_HLApI_RA957_1_NG_1.raw	LSERAASSHR	10	30	10	557.2863	2	4.81	1112.5686	-9.5	19 16 27 19 70 29 23 16 9 77	LSERAASSHR	HCD
2	2011	20160823_QEh1_LC2_HuPa_SA_HLApI_RA957_1_NG_1.raw	LSREAAHSSR	10	30	10	557.2863	2	4.81	1112.5686	-9.5	20 16 17 31 70 28 11 16 19 77	LSREAAHSSR	HCD
2	2011	20160823_QEh1_LC2_HuPa_SA_HLApI_RA957_1_NG_1.raw	LSERAASHSR	10	28	10	557.2863	2	4.81	1112.5686	-9.5	17 14 25 17 68 26 20 7 17 75	LSERAASHSR	HCD
2	2011	20160823_QEh1_LC2_HuPa_SA_HLApI_RA957_1_NG_1.raw	SLERAAHSSR	10	27	10	557.2863	2	4.81	1112.5686	-9.5	15 16 25 17 67 25 9 14 16 74	SLERAAHSSR	HCD
2	2011	20160823_QEh1_LC2_HuPa_SA_HLApI_RA957_1_NG_1.raw	LSERAAHSSR	10	27	10	557.2863	2	4.81	1112.5686	-9.5	17 14 24 17 67 24 9 13 16 74	LSERAAHSSR	HCD
2	2019	20160823_QEh1_LC2_HuPa_SA_HLApI_RA957_1_NG_1.raw	VTAVDLTSR	9	23	9	481.2682	2	4.83	960.524	-2.2	18 17 18 18 26 20 15 16 61	VTAVDLTSR	HCD
2	2019	20160823_QEh1_LC2_HuPa_SA_HLApI_RA957_1_NG_1.raw	VTAVDLSTR	9	22	9	481.2682	2	4.83	960.524	-2.2	18 16 18 17 25 20 15 15 61	VTAVDLSTR	HCD
2	2019	20160823_QEh1_LC2_HuPa_SA_HLApI_RA957_1_NG_1.raw	ATVVDLSTR	9	20	9	481.2682	2	4.83	960.524	-2.2	12 12 13 17 25 19 15 15 59	ATVVDLSTR	HCD
2	2019	20160823_QEh1_LC2_HuPa_SA_HLApI_RA957_1_NG_1.raw	TAVVDLSTR	9	20	9	481.2682	2	4.83	960.524	-2.2	12 11 12 14 24 19 15 15 59	TAVVDLSTR	HCD
2	2019	20160823_QEh1_LC2_HuPa_SA_HLApI_RA957_1_NG_1.raw	TVAVDLSTR	9	19	9	481.2682	2	4.83	960.524	-2.2	12 11 12 13 23 19 14 14 59	TVAVDLSTR	HCD
2	2025	20160823_QEh1_LC2_HuPa_SA_HLApI_RA957_1_NG_1.raw	VTHNVFQTR	9	15	9	551.2902	2	4.84	1100.5728	-6.3	12 11 6 12 12 11 10 11 59	VTHNVFQTR	HCD
2	2025	20160823_QEh1_LC2_HuPa_SA_HLApI_RA957_1_NG_1.raw	VTHNVFTQR	9	15	9	551.2902	2	4.84	1100.5728	-6.3	12 11 6 12 12 11 10 11 58	VTHNVFTQR	HCD
2	2025	20160823_QEh1_LC2_HuPa_SA_HLApI_RA957_1_NG_1.raw	VTHNVQFTR	9	15	9	551.2902	2	4.84	1100.5728	-6.3	12 11 6 11 11 10 10 11 58	VTHNVQFTR	HCD
2	2025	20160823_QEh1_LC2_HuPa_SA_HLApI_RA957_1_NG_1.raw	VTHNVNVYR	9	15	9	551.2902	2	4.84	1100.5728	-6.3	12 11 6 11 11 10 10 11 58	VTHNVNVYR	HCD
2	2025	20160823_QEh1_LC2_HuPa_SA_HLApI_RA957_1_NG_1.raw	VTHNVNYVR	9	15	9	551.2902	2	4.84	1100.5728	-6.3	11 11 6 11 10 10 10 10 57	VTHNVNYVR	HCD
2	2029	20160823_QEh1_LC2_HuPa_SA_HLApI_RA957_1_NG_1.raw	KDEGKHGVFV	10	12	10	558.2984	2	4.85	1114.5771	4.6	13 16 18 9 11 7 10 9 9 23	KDEGKHGVFV	HCD
2	2029	20160823_QEh1_LC2_HuPa_SA_HLApI_RA957_1_NG_1.raw	KEDGKHFVGV	10	12	10	558.2984	2	4.85	1114.5771	4.6	13 16 17 9 11 6 11 9 7 23	KEDGKHFVGV	HCD
2	2029	20160823_QEh1_LC2_HuPa_SA_HLApI_RA957_1_NG_1.raw	KEDGKHFGVV	10	12	10	558.2984	2	4.85	1114.5771	4.6	13 16 17 9 11 5 10 7 9 23	KEDGKHFGVV	HCD
2	2029	20160823_QEh1_LC2_HuPa_SA_HLApI_RA957_1_NG_1.raw	KEDGKGVHFV	10	11	10	558.2984	2	4.85	1114.5771	4.6	13 16 16 9 11 10 11 4 8 21	KEDGKGVHFV	HCD
2	2029	20160823_QEh1_LC2_HuPa_SA_HLApI_RA957_1_NG_1.raw	KEDGKGHVFV	10	11	10	558.2984	2	4.85	1114.5771	4.6	13 16 16 9 11 10 6 8 8 21	KEDGKGHVFV	HCD
2	2036	20160823_QEh1_LC2_HuPa_SA_HLApI_RA957_1_NG_1.raw	EAGPSAVLKCL	11	43	11	363.1988	3	4.87	1086.5742	0.2	87 84 84 74 48 15 14 18 14 13 33	EAGPSAVLKCL	HCD
2	2036	20160823_QEh1_LC2_HuPa_SA_HLApI_RA957_1_NG_1.raw	EAGPSLAVKCL	11	43	11	363.1988	3	4.87	1086.5742	0.2	87 84 84 75 49 18 14 15 13 12 32	EAGPSLAVKCL	HCD
2	2036	20160823_QEh1_LC2_HuPa_SA_HLApI_RA957_1_NG_1.raw	EAGPSALVKCL	11	43	11	363.1988	3	4.87	1086.5742	0.2	87 84 84 74 49 15 15 14 13 12 32	EAGPSALVKCL	HCD
2	2036	20160823_QEh1_LC2_HuPa_SA_HLApI_RA957_1_NG_1.raw	EAGPSGLLKCL	11	43	11	363.1988	3	4.87	1086.5742	0.2	87 84 84 72 45 12 16 18 14 13 33	EAGPSGLLKCL	HCD
2	2036	20160823_QEh1_LC2_HuPa_SA_HLApI_RA957_1_NG_1.raw	EAGPSGLLKLC	11	43	11	363.1988	3	4.87	1086.5742	0.2	87 84 84 72 45 12 15 17 13 14 30	EAGPSGLLKLC	HCD
2	2040	20160823_QEh1_LC2_HuPa_SA_HLApI_RA957_1_NG_1.raw	GPKLPATVTK	10	21	10	506.3185	2	4.88	1010.6124	9.9	17 19 76 25 12 12 11 9 9 24	GPKLPATVTK	HCD
2	2040	20160823_QEh1_LC2_HuPa_SA_HLApI_RA957_1_NG_1.raw	GPKLPAVTTK	10	21	10	506.3185	2	4.88	1010.6124	9.9	17 19 75 25 12 12 11 9 9 24	GPKLPAVTTK	HCD
2	2040	20160823_QEh1_LC2_HuPa_SA_HLApI_RA957_1_NG_1.raw	GPKLPTAVTK	10	21	10	506.3185	2	4.88	1010.6124	9.9	17 19 75 25 12 12 10 9 9 23	GPKLPTAVTK	HCD
2	2040	20160823_QEh1_LC2_HuPa_SA_HLApI_RA957_1_NG_1.raw	GPKLPTVATK	10	21	10	506.3185	2	4.88	1010.6124	9.9	17 19 75 25 12 12 10 9 9 23	GPKLPTVATK	HCD
2	2040	20160823_QEh1_LC2_HuPa_SA_HLApI_RA957_1_NG_1.raw	GPKLPVATTK	10	21	10	506.3185	2	4.88	1010.6124	9.9	17 19 75 24 11 12 11 9 9 23	GPKLPVATTK	HCD
2	2046	20160823_QEh1_LC2_HuPa_SA_HLApI_RA957_1_NG_1.raw	SGRMLRPL	8	15	8	929.5369	1	4.89	928.5276	2.2	16 13 15 8 16 13 10 33	SGRMLRPL	HCD
2	2046	20160823_QEh1_LC2_HuPa_SA_HLApI_RA957_1_NG_1.raw	GSRMLRPL	8	15	8	929.5369	1	4.89	928.5276	2.2	13 15 15 8 16 13 10 33	GSRMLRPL	HCD
2	2046	20160823_QEh1_LC2_HuPa_SA_HLApI_RA957_1_NG_1.raw	GSRMRLPL	8	15	8	929.5369	1	4.89	928.5276	2.2	13 15 15 8 13 16 10 33	GSRMRLPL	HCD
2	2046	20160823_QEh1_LC2_HuPa_SA_HLApI_RA957_1_NG_1.raw	GSMRLRPL	8	14	8	929.5369	1	4.89	928.5276	2.2	12 14 8 12 16 13 10 33	GSMRLRPL	HCD
2	2046	20160823_QEh1_LC2_HuPa_SA_HLApI_RA957_1_NG_1.raw	GSRMLRLP	8	14	8	929.5369	1	4.89	928.5276	2.2	13 15 15 8 16 12 14 22	GSRMLRLP	HCD
2	2047	20160823_QEh1_LC2_HuPa_SA_HLApI_RA957_1_NG_1.raw	ADPAAPQSWHY	11	9	11	621.7744	2	4.89	1241.5464	-9.9	8 13 8 13 11 7 9 9 7 3 18	ADPAAPQSWHY	HCD
2	2047	20160823_QEh1_LC2_HuPa_SA_HLApI_RA957_1_NG_1.raw	ADPAAPQSYHW	11	9	11	621.7744	2	4.89	1241.5464	-9.9	8 13 8 13 11 7 9 9 7 3 18	ADPAAPQSYHW	HCD
2	2047	20160823_QEh1_LC2_HuPa_SA_HLApI_RA957_1_NG_1.raw	ADPAAPQSHWY	11	9	11	621.7744	2	4.89	1241.5464	-9.9	8 13 8 13 11 7 9 9 4 7 18	ADPAAPQSHWY	HCD
2	2047	20160823_QEh1_LC2_HuPa_SA_HLApI_RA957_1_NG_1.raw	ADPAAPQSHYW	11	9	11	621.7744	2	4.89	1241.5464	-9.9	8 13 8 13 11 7 9 9 4 7 18	ADPAAPQSHYW	HCD
2	2047	20160823_QEh1_LC2_HuPa_SA_HLApI_RA957_1_NG_1.raw	ADPAAPQSWYH	11	9	11	621.7744	2	4.89	1241.5464	-9.9	8 13 8 13 11 7 9 9 7 7 9	ADPAAPQSWYH	HCD
2	2053	20160823_QEh1_LC2_HuPa_SA_HLApI_RA957_1_NG_1.raw	KKQSLAPGD	9	14	9	472.2632	2	4.91	942.5134	-1.6	16 11 13 15 16 12 9 8 33	KKQSLAPGD	HCD
2	2053	20160823_QEh1_LC2_HuPa_SA_HLApI_RA957_1_NG_1.raw	KKQSLPAGD	9	14	9	472.2632	2	4.91	942.5134	-1.6	16 11 13 15 16 10 11 8 33	KKQSLPAGD	HCD
2	2053	20160823_QEh1_LC2_HuPa_SA_HLApI_RA957_1_NG_1.raw	KQKSLAPDG	9	14	9	472.2632	2	4.91	942.5134	-1.6	16 11 13 15 16 12 9 15 21	KQKSLAPDG	HCD
2	2053	20160823_QEh1_LC2_HuPa_SA_HLApI_RA957_1_NG_1.raw	KKQSLAPDG	9	14	9	472.2632	2	4.91	942.5134	-1.6	16 11 13 15 16 12 9 15 20	KKQSLAPDG	HCD
2	2053	20160823_QEh1_LC2_HuPa_SA_HLApI_RA957_1_NG_1.raw	KKQSLPADG	9	14	9	472.2632	2	4.91	942.5134	-1.6	16 11 13 15 16 10 11 15 20	KKQSLPADG	HCD
2	2063	20160823_QEh1_LC2_HuPa_SA_HLApI_RA957_1_NG_1.raw	AELLPWGHQGKPEHGKLSVTY	21	5	21	783.0753	3	4.93	2346.2119	-3.4	5 7 6 6 4 5 4 2 5 4 4 4 11 3 4 4 4 4 5 5 13	AELLPWGHQGKPEHGKLSVTY	HCD
2	2063	20160823_QEh1_LC2_HuPa_SA_HLApI_RA957_1_NG_1.raw	AELPLWGHQGKPEGHKLSVTY	21	5	21	783.0753	3	4.93	2346.2119	-3.4	5 7 6 4 6 5 4 2 5 4 4 4 11 4 2 4 4 4 5 5 13	AELPLWGHQGKPEGHKLSVTY	HCD
2	2063	20160823_QEh1_LC2_HuPa_SA_HLApI_RA957_1_NG_1.raw	AELPLWANHGKPEHGKLSVTY	21	5	21	783.0753	3	4.93	2346.2119	-3.4	5 7 6 4 6 5 5 5 2 4 4 4 11 3 4 4 4 4 4 5 13	AELPLWANHGKPEHGKLSVTY	HCD
2	2063	20160823_QEh1_LC2_HuPa_SA_HLApI_RA957_1_NG_1.raw	AELLWPGHQGKPEHGKLSVTY	21	5	21	783.0753	3	4.93	2346.2119	-3.4	5 7 6 6 5 4 4 2 5 4 4 4 11 3 4 4 4 4 5 5 13	AELLWPGHQGKPEHGKLSVTY	HCD
2	2063	20160823_QEh1_LC2_HuPa_SA_HLApI_RA957_1_NG_1.raw	AELPLWAHNGKPEHGKLSVTY	21	5	21	783.0753	3	4.93	2346.2119	-3.4	5 7 6 4 6 5 5 2 5 4 4 4 11 3 4 4 4 4 4 5 13	AELPLWAHNGKPEHGKLSVTY	HCD
2	2068	20160823_QEh1_LC2_HuPa_SA_HLApI_RA957_1_NG_1.raw	KFAHFMQWA	9	20	9	583.2817	2	4.95	1164.554	-4.3	40 34 25 8 13 7 13 12 30	KFAHFMQWA	HCD
2	2068	20160823_QEh1_LC2_HuPa_SA_HLApI_RA957_1_NG_1.raw	KFAHMFQWA	9	19	9	583.2817	2	4.95	1164.554	-4.3	40 32 22 8 7 13 14 13 30	KFAHMFQWA	HCD
2	2068	20160823_QEh1_LC2_HuPa_SA_HLApI_RA957_1_NG_1.raw	KFAFHMQWA	9	19	9	583.2817	2	4.95	1164.554	-4.3	39 31 23 15 7 7 13 12 30	KFAFHMQWA	HCD
2	2068	20160823_QEh1_LC2_HuPa_SA_HLApI_RA957_1_NG_1.raw	KFAMFHQWA	9	18	9	583.2817	2	4.95	1164.554	-4.3	39 30 19 8 13 6 13 12 29	KFAMFHQWA	HCD
2	2068	20160823_QEh1_LC2_HuPa_SA_HLApI_RA957_1_NG_1.raw	KFAFMHQWA	9	18	9	583.2817	2	4.95	1164.554	-4.3	39 29 19 14 7 7 13 12 29	KFAFMHQWA	HCD
2	2079	20160823_QEh1_LC2_HuPa_SA_HLApI_RA957_1_NG_1.raw	NANLGNQQGV	10	16	10	507.7513	2	4.97	1013.489	-1	15 15 19 25 14 14 14 12 10 27	NANLGNQQGV	HCD
2	2079	20160823_QEh1_LC2_HuPa_SA_HLApI_RA957_1_NG_1.raw	ANNLNGQQGV	10	16	10	507.7513	2	4.97	1013.489	-1	15 14 18 24 16 12 14 13 10 28	ANNLNGQQGV	HCD
2	2079	20160823_QEh1_LC2_HuPa_SA_HLApI_RA957_1_NG_1.raw	ANNLGNQQGV	10	16	10	507.7513	2	4.97	1013.489	-1	15 14 18 25 14 14 14 12 10 28	ANNLGNQQGV	HCD
2	2079	20160823_QEh1_LC2_HuPa_SA_HLApI_RA957_1_NG_1.raw	GQNLGNQQGV	10	15	10	507.7513	2	4.97	1013.489	-1	12 13 18 24 13 13 13 12 10 27	GQNLGNQQGV	HCD
2	2079	20160823_QEh1_LC2_HuPa_SA_HLApI_RA957_1_NG_1.raw	ANNLGNQQVG	10	14	10	507.7513	2	4.97	1013.489	-1	13 13 17 22 12 12 12 11 11 22	ANNLGNQQVG	HCD
2	2085	20160823_QEh1_LC2_HuPa_SA_HLApI_RA957_1_NG_1.raw	KHMTGPPMP	9	11	9	498.2447	2	4.99	994.4728	2.1	14 5 7 17 14 9 8 5 20	KHMTGPPMP	HCD
2	2085	20160823_QEh1_LC2_HuPa_SA_HLApI_RA957_1_NG_1.raw	KMHTGMPPP	9	10	9	498.2447	2	4.99	994.4728	2.1	14 6 7 17 12 6 8 8 21	KMHTGMPPP	HCD
2	2085	20160823_QEh1_LC2_HuPa_SA_HLApI_RA957_1_NG_1.raw	KHMTGPMPP	9	10	9	498.2447	2	4.99	994.4728	2.1	14 5 7 17 12 9 6 7 21	KHMTGPMPP	HCD
2	2085	20160823_QEh1_LC2_HuPa_SA_HLApI_RA957_1_NG_1.raw	KHMTGMPPP	9	10	9	498.2447	2	4.99	994.4728	2.1	14 5 7 17 12 6 8 7 21	KHMTGMPPP	HCD
2	2085	20160823_QEh1_LC2_HuPa_SA_HLApI_RA957_1_NG_1.raw	KHMTGHSTP	9	9	9	498.2447	2	4.99	994.4655	9.5	14 5 7 15 10 4 7 7 17	KHMTGHSTP	HCD
2	2086	20160823_QEh1_LC2_HuPa_SA_HLApI_RA957_1_NG_1.raw	RKSDPCGFKE	10	13	10	583.7816	2	4.99	1165.5549	-5.4	9 11 13 23 11 12 9 9 9 32	RKSDPCGFKE	HCD
2	2086	20160823_QEh1_LC2_HuPa_SA_HLApI_RA957_1_NG_1.raw	SKRDPCGFKE	10	13	10	583.7816	2	4.99	1165.5549	-5.4	10 11 12 22 11 12 8 9 9 31	SKRDPCGFKE	HCD
2	2086	20160823_QEh1_LC2_HuPa_SA_HLApI_RA957_1_NG_1.raw	RSKDPCGFKE	10	13	10	583.7816	2	4.99	1165.5549	-5.4	9 10 13 22 11 12 8 9 9 31	RSKDPCGFKE	HCD
2	2086	20160823_QEh1_LC2_HuPa_SA_HLApI_RA957_1_NG_1.raw	KRSDPCGFKE	10	13	10	583.7816	2	4.99	1165.5549	-5.4	10 9 13 22 11 12 8 9 9 31	KRSDPCGFKE	HCD
2	2086	20160823_QEh1_LC2_HuPa_SA_HLApI_RA957_1_NG_1.raw	KSRDPCGFKE	10	13	10	583.7816	2	4.99	1165.5549	-5.4	10 10 12 22 11 12 8 9 9 31	KSRDPCGFKE	HCD
2	2088	20160823_QEh1_LC2_HuPa_SA_HLApI_RA957_1_NG_1.raw	TVATMNNPG	9	23	9	452.7096	2	4.99	903.412	-8.1	23 22 64 23 9 14 15 11 27	TVATMNNPG	HCD
2	2088	20160823_QEh1_LC2_HuPa_SA_HLApI_RA957_1_NG_1.raw	TVATNNMGP	9	21	9	452.7096	2	4.99	903.412	-8.1	21 20 61 22 14 12 7 10 22	TVATNNMGP	HCD
2	2088	20160823_QEh1_LC2_HuPa_SA_HLApI_RA957_1_NG_1.raw	TVATNMNGP	9	20	9	452.7096	2	4.99	903.412	-8.1	20 19 60 21 13 7 13 10 22	TVATNMNGP	HCD
2	2088	20160823_QEh1_LC2_HuPa_SA_HLApI_RA957_1_NG_1.raw	TVATMNNGP	9	20	9	452.7096	2	4.99	903.412	-8.1	20 19 59 20 7 12 13 10 22	TVATMNNGP	HCD
2	2088	20160823_QEh1_LC2_HuPa_SA_HLApI_RA957_1_NG_1.raw	TVATGGMNGP	10	17	10	452.7096	2	4.99	903.412	-8.1	19 18 57 18 9 8 5 10 9 20	TVATGGMNGP	HCD
2	2090	20160823_QEh1_LC2_HuPa_SA_HLApI_RA957_1_NG_1.raw	SHLGGNHHR	9	43	9	338.8367	3	5	1013.4904	-2	30 16 36 23 19 26 73 79 93	SHLGGNHHR	HCD
2	2090	20160823_QEh1_LC2_HuPa_SA_HLApI_RA957_1_NG_1.raw	SHLGNGHHR	9	43	9	338.8367	3	5	1013.4904	-2	30 16 35 22 21 23 74 79 93	SHLGNGHHR	HCD
2	2090	20160823_QEh1_LC2_HuPa_SA_HLApI_RA957_1_NG_1.raw	SHLMPHHR	8	43	8	338.8367	3	5	1013.4977	-9.3	32 16 32 14 19 65 75 92	SHLMPHHR	HCD
2	2090	20160823_QEh1_LC2_HuPa_SA_HLApI_RA957_1_NG_1.raw	SHLNNHHR	8	43	8	338.8367	3	5	1013.4904	-2	31 14 29 20 21 64 73 93	SHLNNHHR	HCD
2	2090	20160823_QEh1_LC2_HuPa_SA_HLApI_RA957_1_NG_1.raw	SHLPMHHR	8	42	8	338.8367	3	5	1013.4977	-9.3	33 16 32 17 14 65 72 91	SHLPMHHR	HCD
2	2091	20160823_QEh1_LC2_HuPa_SA_HLApI_RA957_1_NG_1.raw	GTAHSNKVR	9	59	9	485.264	2	5	968.5151	-1.7	41 81 93 81 88 26 22 23 82	GTAHSNKVR	HCD
2	2091	20160823_QEh1_LC2_HuPa_SA_HLApI_RA957_1_NG_1.raw	GTAHSKNVR	9	59	9	485.264	2	5	968.5151	-1.7	41 81 93 81 87 26 22 22 81	GTAHSKNVR	HCD
2	2091	20160823_QEh1_LC2_HuPa_SA_HLApI_RA957_1_NG_1.raw	TGAHSKNVR	9	50	9	485.264	2	5	968.5151	-1.7	27 28 91 79 86 25 21 21 81	TGAHSKNVR	HCD
2	2091	20160823_QEh1_LC2_HuPa_SA_HLApI_RA957_1_NG_1.raw	ASAHSKNVR	9	50	9	485.264	2	5	968.5151	-1.7	27 31 90 75 84 24 20 20 80	ASAHSKNVR	HCD
2	2091	20160823_QEh1_LC2_HuPa_SA_HLApI_RA957_1_NG_1.raw	SAAHSKNVR	9	49	9	485.264	2	5	968.5151	-1.7	25 29 90 76 84 23 19 19 79	SAAHSKNVR	HCD
2	2096	20160823_QEh1_LC2_HuPa_SA_HLApI_RA957_1_NG_1.raw	FFVHPLQHR	9	44	9	394.2196	3	5.01	1179.6301	5.7	17 16 23 72 80 77 22 10 80	FFVHPLQHR	HCD
2	2096	20160823_QEh1_LC2_HuPa_SA_HLApI_RA957_1_NG_1.raw	FFVHPLHQR	9	43	9	394.2196	3	5.01	1179.6301	5.7	17 16 23 72 79 76 11 19 80	FFVHPLHQR	HCD
2	2096	20160823_QEh1_LC2_HuPa_SA_HLApI_RA957_1_NG_1.raw	FVFHPLHQR	9	43	9	394.2196	3	5.01	1179.6301	5.7	17 16 23 71 78 75 11 19 80	FVFHPLHQR	HCD
2	2096	20160823_QEh1_LC2_HuPa_SA_HLApI_RA957_1_NG_1.raw	HKQHPLHQR	9	43	9	394.2196	3	5.01	1179.6375	-0.5	9 18 23 67 78 77 12 20 82	HKQHPLHQR	HCD
2	2096	20160823_QEh1_LC2_HuPa_SA_HLApI_RA957_1_NG_1.raw	VFFHPLHQR	9	42	9	394.2196	3	5.01	1179.6301	5.7	17 16 22 66 77 75 11 19 80	VFFHPLHQR	HCD
2	2098	20160823_QEh1_LC2_HuPa_SA_HLApI_RA957_1_NG_1.raw	VEPKSGKGK	9	69	9	465.2734	2	5.02	928.5341	-2.1	53 62 88 90 83 34 42 84 92	VEPKSGKGK	HCD
2	2098	20160823_QEh1_LC2_HuPa_SA_HLApI_RA957_1_NG_1.raw	EVKPSGKGK	9	65	9	465.2734	2	5.02	928.5341	-2.1	73 51 84 78 78 26 33 77 88	EVKPSGKGK	HCD
2	2098	20160823_QEh1_LC2_HuPa_SA_HLApI_RA957_1_NG_1.raw	VEKPSKGGK	9	63	9	465.2734	2	5.02	928.5341	-2.1	40 53 85 79 79 34 31 79 89	VEKPSKGGK	HCD
2	2098	20160823_QEh1_LC2_HuPa_SA_HLApI_RA957_1_NG_1.raw	VEKPSGKGK	9	62	9	465.2734	2	5.02	928.5341	-2.1	38 52 85 78 78 27 33 78 89	VEKPSGKGK	HCD
2	2098	20160823_QEh1_LC2_HuPa_SA_HLApI_RA957_1_NG_1.raw	DLKPSGKGK	9	55	9	465.2734	2	5.02	928.5341	-2.1	33 29 79 74 74 23 29 74 86	DLKPSGKGK	HCD
2	2101	20160823_QEh1_LC2_HuPa_SA_HLApI_RA957_1_NG_1.raw	KNYSQQAF	8	13	8	493.2419	2	5.03	984.4665	2.7	11 11 13 16 13 11 10 25	KNYSQQAF	HCD
2	2101	20160823_QEh1_LC2_HuPa_SA_HLApI_RA957_1_NG_1.raw	KNYSQAQF	8	13	8	493.2419	2	5.03	984.4665	2.7	11 11 13 16 13 11 10 25	KNYSQAQF	HCD
2	2101	20160823_QEh1_LC2_HuPa_SA_HLApI_RA957_1_NG_1.raw	YNKSQAQF	8	13	8	493.2419	2	5.03	984.4665	2.7	11 11 13 16 13 11 10 25	YNKSQAQF	HCD
2	2101	20160823_QEh1_LC2_HuPa_SA_HLApI_RA957_1_NG_1.raw	KYNSQAQF	8	13	8	493.2419	2	5.03	984.4665	2.7	11 10 13 16 13 11 9 24	KYNSQAQF	HCD
2	2101	20160823_QEh1_LC2_HuPa_SA_HLApI_RA957_1_NG_1.raw	NYKSQAQF	8	13	8	493.2419	2	5.03	984.4665	2.7	11 10 13 16 13 11 9 24	NYKSQAQF	HCD
2	2103	20160823_QEh1_LC2_HuPa_SA_HLApI_RA957_1_NG_1.raw	STASGRSAA	9	32	9	404.202	2	5.03	806.3882	1.6	34 33 72 24 16 17 22 27 49	STASGRSAA	HCD
2	2103	20160823_QEh1_LC2_HuPa_SA_HLApI_RA957_1_NG_1.raw	TSAGSRSAA	9	32	9	404.202	2	5.03	806.3882	1.6	34 33 72 20 19 17 21 26 48	TSAGSRSAA	HCD
2	2103	20160823_QEh1_LC2_HuPa_SA_HLApI_RA957_1_NG_1.raw	STAGSRSAA	9	32	9	404.202	2	5.03	806.3882	1.6	34 33 72 20 18 17 21 26 48	STAGSRSAA	HCD
2	2103	20160823_QEh1_LC2_HuPa_SA_HLApI_RA957_1_NG_1.raw	STAGSSRAA	9	31	9	404.202	2	5.03	806.3882	1.6	33 32 71 21 18 18 19 25 47	STAGSSRAA	HCD
2	2103	20160823_QEh1_LC2_HuPa_SA_HLApI_RA957_1_NG_1.raw	STAGRSSAA	9	31	9	404.202	2	5.03	806.3882	1.6	35 35 75 18 12 13 18 26 50	STAGRSSAA	HCD
2	2104	20160823_QEh1_LC2_HuPa_SA_HLApI_RA957_1_NG_1.raw	KCPFDHCC	8	17	8	476.6774	2	5.03	951.3401	0.2	17 12 10 12 20 9 20 40	KCPFDHCC	HCD
2	2104	20160823_QEh1_LC2_HuPa_SA_HLApI_RA957_1_NG_1.raw	KCFPHDCC	8	16	8	476.6774	2	5.03	951.3401	0.2	16 11 12 9 6 23 19 39	KCFPHDCC	HCD
2	2104	20160823_QEh1_LC2_HuPa_SA_HLApI_RA957_1_NG_1.raw	KFCPDHCC	8	16	8	476.6774	2	5.03	951.3401	0.2	16 11 12 9 19 8 19 39	KFCPDHCC	HCD
2	2104	20160823_QEh1_LC2_HuPa_SA_HLApI_RA957_1_NG_1.raw	KFPCDHCC	8	16	8	476.6774	2	5.03	951.3401	0.2	16 11 10 12 20 8 19 39	KFPCDHCC	HCD
2	2104	20160823_QEh1_LC2_HuPa_SA_HLApI_RA957_1_NG_1.raw	KCFPDHCC	8	16	8	476.6774	2	5.03	951.3401	0.2	16 11 12 9 19 8 19 39	KCFPDHCC	HCD
2	2108	20160823_QEh1_LC2_HuPa_SA_HLApI_RA957_1_NG_1.raw	ESAHTNTLR	9	40	9	514.7588	2	5.04	1027.5046	-1.6	25 17 39 62 75 20 17 21 84	ESAHTNTLR	HCD
2	2108	20160823_QEh1_LC2_HuPa_SA_HLApI_RA957_1_NG_1.raw	ASEHTNTLR	9	37	9	514.7588	2	5.04	1027.5046	-1.6	17 16 31 62 75 20 17 21 84	ASEHTNTLR	HCD
2	2108	20160823_QEh1_LC2_HuPa_SA_HLApI_RA957_1_NG_1.raw	EASHTNTLR	9	36	9	514.7588	2	5.04	1027.5046	-1.6	23 15 19 60 73 18 15 19 82	EASHTNTLR	HCD
2	2108	20160823_QEh1_LC2_HuPa_SA_HLApI_RA957_1_NG_1.raw	AESHTNTLR	9	34	9	514.7588	2	5.04	1027.5046	-1.6	14 21 18 57 71 17 14 17 81	AESHTNTLR	HCD
2	2108	20160823_QEh1_LC2_HuPa_SA_HLApI_RA957_1_NG_1.raw	AESHTNLTR	9	34	9	514.7588	2	5.04	1027.5046	-1.6	14 22 18 57 70 16 16 16 81	AESHTNLTR	HCD
2	2110	20160823_QEh1_LC2_HuPa_SA_HLApI_RA957_1_NG_1.raw	CETQPTNAHD	10	12	10	558.2208	2	5.05	1114.4348	-7	10 15 10 12 10 13 11 8 4 28	CETQPTNAHD	HCD
2	2110	20160823_QEh1_LC2_HuPa_SA_HLApI_RA957_1_NG_1.raw	CETQPTNDHA	10	11	10	558.2208	2	5.05	1114.4348	-7	10 15 10 12 10 13 11 12 4 20	CETQPTNDHA	HCD
2	2110	20160823_QEh1_LC2_HuPa_SA_HLApI_RA957_1_NG_1.raw	CETQPTNDAH	10	11	10	558.2208	2	5.05	1114.4348	-7	10 15 10 12 10 13 11 12 8 10	CETQPTNDAH	HCD
2	2110	20160823_QEh1_LC2_HuPa_SA_HLApI_RA957_1_NG_1.raw	CETQPTNADH	10	11	10	558.2208	2	5.05	1114.4348	-7	10 15 10 12 10 13 11 8 12 10	CETQPTNADH	HCD
2	2110	20160823_QEh1_LC2_HuPa_SA_HLApI_RA957_1_NG_1.raw	CETQPTNEGH	10	10	10	558.2208	2	5.05	1114.4348	-7	10 15 10 12 10 13 11 13 6 10	CETQPTNEGH	HCD
2	2118	20160823_QEh1_LC2_HuPa_SA_HLApI_RA957_1_NG_1.raw	LLVALLKR	8	15	8	309.2263	3	5.06	924.6484	9.5	14 14 13 12 14 14 12 29	LLVALLKR	HCD
2	2118	20160823_QEh1_LC2_HuPa_SA_HLApI_RA957_1_NG_1.raw	LLVAKLLR	8	15	8	309.2263	3	5.06	924.6484	9.5	14 14 13 12 12 14 14 29	LLVAKLLR	HCD
2	2118	20160823_QEh1_LC2_HuPa_SA_HLApI_RA957_1_NG_1.raw	LLVALKLR	8	15	8	309.2263	3	5.06	924.6484	9.5	14 14 13 12 14 13 14 29	LLVALKLR	HCD
2	2118	20160823_QEh1_LC2_HuPa_SA_HLApI_RA957_1_NG_1.raw	LLVKLALR	8	15	8	309.2263	3	5.06	924.6484	9.5	14 14 13 12 14 13 14 29	LLVKLALR	HCD
2	2118	20160823_QEh1_LC2_HuPa_SA_HLApI_RA957_1_NG_1.raw	LLVKALLR	8	15	8	309.2263	3	5.06	924.6484	9.5	14 14 13 12 12 14 14 29	LLVKALLR	HCD
2	2123	20160823_QEh1_LC2_HuPa_SA_HLApI_RA957_1_NG_1.raw	SQAEPHSNR	9	14	9	513.2424	2	5.08	1024.4685	1.8	12 10 12 19 10 5 9 8 45	SQAEPHSNR	HCD
2	2123	20160823_QEh1_LC2_HuPa_SA_HLApI_RA957_1_NG_1.raw	SQAEPHNSR	9	14	9	513.2424	2	5.08	1024.4685	1.8	12 10 12 19 10 5 9 8 45	SQAEPHNSR	HCD
2	2123	20160823_QEh1_LC2_HuPa_SA_HLApI_RA957_1_NG_1.raw	SQAEPSHNR	9	14	9	513.2424	2	5.08	1024.4685	1.8	12 10 12 19 9 11 4 8 45	SQAEPSHNR	HCD
2	2123	20160823_QEh1_LC2_HuPa_SA_HLApI_RA957_1_NG_1.raw	SQAEPNHSR	9	14	9	513.2424	2	5.08	1024.4685	1.8	12 10 12 18 9 10 4 8 44	SQAEPNHSR	HCD
2	2123	20160823_QEh1_LC2_HuPa_SA_HLApI_RA957_1_NG_1.raw	SQAEPNSHR	9	13	9	513.2424	2	5.08	1024.4685	1.8	11 10 11 18 9 10 9 4 43	SQAEPNSHR	HCD
2	2126	20160823_QEh1_LC2_HuPa_SA_HLApI_RA957_1_NG_1.raw	RHKNHSQG	8	20	8	963.4955	1	5.08	962.4794	9.1	57 7 15 14 7 14 14 33	RHKNHSQG	HCD
2	2126	20160823_QEh1_LC2_HuPa_SA_HLApI_RA957_1_NG_1.raw	RHKNHTNG	8	20	8	963.4955	1	5.08	962.4794	9.1	57 7 15 14 7 14 14 33	RHKNHTNG	HCD
2	2126	20160823_QEh1_LC2_HuPa_SA_HLApI_RA957_1_NG_1.raw	RHKNHNTG	8	20	8	963.4955	1	5.08	962.4794	9.1	57 7 15 14 7 14 14 33	RHKNHNTG	HCD
2	2126	20160823_QEh1_LC2_HuPa_SA_HLApI_RA957_1_NG_1.raw	RHKNHQSG	8	20	8	963.4955	1	5.08	962.4794	9.1	57 7 15 14 7 14 14 33	RHKNHQSG	HCD
2	2126	20160823_QEh1_LC2_HuPa_SA_HLApI_RA957_1_NG_1.raw	RHKNNHTG	8	20	8	963.4955	1	5.08	962.4794	9.1	57 7 15 14 14 7 14 33	RHKNNHTG	HCD
2	2128	20160823_QEh1_LC2_HuPa_SA_HLApI_RA957_1_NG_1.raw	KEMQAAHFA	9	15	9	516.7464	2	5.09	1031.4858	-7.4	18 18 7 14 16 15 8 14 31	KEMQAAHFA	HCD
2	2128	20160823_QEh1_LC2_HuPa_SA_HLApI_RA957_1_NG_1.raw	KEMQAAHAF	9	15	9	516.7464	2	5.09	1031.4858	-7.4	17 18 7 14 15 15 8 13 30	KEMQAAHAF	HCD
2	2128	20160823_QEh1_LC2_HuPa_SA_HLApI_RA957_1_NG_1.raw	KEMQAHAFA	9	14	9	516.7464	2	5.09	1031.4858	-7.4	17 17 7 13 14 7 15 13 29	KEMQAHAFA	HCD
2	2128	20160823_QEh1_LC2_HuPa_SA_HLApI_RA957_1_NG_1.raw	KEMQAHAAF	9	14	9	516.7464	2	5.09	1031.4858	-7.4	16 17 7 13 13 7 14 13 28	KEMQAHAAF	HCD
2	2128	20160823_QEh1_LC2_HuPa_SA_HLApI_RA957_1_NG_1.raw	KEMQHAAAF	9	12	9	516.7464	2	5.09	1031.4858	-7.4	16 16 6 12 6 12 12 11 25	KEMQHAAAF	HCD
2	2130	20160823_QEh1_LC2_HuPa_SA_HLApI_RA957_1_NG_1.raw	SASSTRAAGR	10	64	10	321.8362	3	5.09	962.4893	-2.5	94 96 98 92 35 25 26 29 68 88	SASSTRAAGR	HCD
2	2130	20160823_QEh1_LC2_HuPa_SA_HLApI_RA957_1_NG_1.raw	SASSTARAGR	10	64	10	321.8362	3	5.09	962.4893	-2.5	94 96 98 92 34 26 23 28 67 87	SASSTARAGR	HCD
2	2130	20160823_QEh1_LC2_HuPa_SA_HLApI_RA957_1_NG_1.raw	SASSATRAGR	10	64	10	321.8362	3	5.09	962.4893	-2.5	95 95 97 92 35 26 23 26 66 87	SASSATRAGR	HCD
2	2130	20160823_QEh1_LC2_HuPa_SA_HLApI_RA957_1_NG_1.raw	SASSRTAAGR	10	62	10	321.8362	3	5.09	962.4893	-2.5	93 94 96 91 32 25 23 23 64 86	SASSRTAAGR	HCD
2	2130	20160823_QEh1_LC2_HuPa_SA_HLApI_RA957_1_NG_1.raw	SASSARTAGR	10	62	10	321.8362	3	5.09	962.4893	-2.5	94 95 97 90 31 23 24 24 62 85	SASSARTAGR	HCD
2	2133	20160823_QEh1_LC2_HuPa_SA_HLApI_RA957_1_NG_1.raw	SSRATAGR	8	35	8	403.2176	2	5.1	804.4202	0.7	32 27 21 18 18 22 60 85	SSRATAGR	HCD
2	2133	20160823_QEh1_LC2_HuPa_SA_HLApI_RA957_1_NG_1.raw	SSARTAGR	8	35	8	403.2176	2	5.1	804.4202	0.7	39 29 21 15 17 20 57 83	SSARTAGR	HCD
2	2133	20160823_QEh1_LC2_HuPa_SA_HLApI_RA957_1_NG_1.raw	SSTRAAGR	8	35	8	403.2176	2	5.1	804.4202	0.7	32 30 23 16 17 22 58 83	SSTRAAGR	HCD
2	2133	20160823_QEh1_LC2_HuPa_SA_HLApI_RA957_1_NG_1.raw	SSATRAGR	8	34	8	403.2176	2	5.1	804.4202	0.7	36 29 21 15 14 20 57 84	SSATRAGR	HCD
2	2133	20160823_QEh1_LC2_HuPa_SA_HLApI_RA957_1_NG_1.raw	SSTARAGR	8	33	8	403.2176	2	5.1	804.4202	0.7	29 27 21 16 14 21 58 84	SSTARAGR	HCD
2	2134	20160823_QEh1_LC2_HuPa_SA_HLApI_RA957_1_NG_1.raw	SEAHTKEAR	9	55	9	343.5079	3	5.1	1027.5046	-2.8	31 47 90 81 80 73 33 20 40	SEAHTKEAR	HCD
2	2134	20160823_QEh1_LC2_HuPa_SA_HLApI_RA957_1_NG_1.raw	SEAHTKAER	9	55	9	343.5079	3	5.1	1027.5046	-2.8	31 47 90 81 80 73 22 30 41	SEAHTKAER	HCD
2	2134	20160823_QEh1_LC2_HuPa_SA_HLApI_RA957_1_NG_1.raw	SEAHTKKNN	9	51	9	343.5079	3	5.1	1027.5046	-2.8	32 48 90 81 82 77 16 11 28	SEAHTKKNN	HCD
2	2134	20160823_QEh1_LC2_HuPa_SA_HLApI_RA957_1_NG_1.raw	TDAHTKAER	9	51	9	343.5079	3	5.1	1027.5046	-2.8	20 33 87 79 79 73 22 29 40	TDAHTKAER	HCD
2	2134	20160823_QEh1_LC2_HuPa_SA_HLApI_RA957_1_NG_1.raw	ESAHTKAER	9	50	9	343.5079	3	5.1	1027.5046	-2.8	26 21 86 78 78 72 21 28 39	ESAHTKAER	HCD
2	2137	20160823_QEh1_LC2_HuPa_SA_HLApI_RA957_1_NG_1.raw	HLERKYVLVRP	11	9	11	705.4177	2	5.11	1408.8303	-6.7	4 9 14 8 9 8 8 9 7 8 22	HLERKYVLVRP	HCD
2	2137	20160823_QEh1_LC2_HuPa_SA_HLApI_RA957_1_NG_1.raw	HLEKRYVLVRP	11	9	11	705.4177	2	5.11	1408.8303	-6.7	4 9 14 9 8 8 8 9 7 8 22	HLEKRYVLVRP	HCD
2	2137	20160823_QEh1_LC2_HuPa_SA_HLApI_RA957_1_NG_1.raw	HLKERYVLVRP	11	9	11	705.4177	2	5.11	1408.8303	-6.7	4 9 9 14 8 8 8 9 7 8 22	HLKERYVLVRP	HCD
2	2137	20160823_QEh1_LC2_HuPa_SA_HLApI_RA957_1_NG_1.raw	HKVLWYVLVRP	11	9	11	705.4177	2	5.11	1408.8342	-9.5	4 8 9 10 9 8 8 9 7 8 22	HKVLWYVLVRP	HCD
2	2137	20160823_QEh1_LC2_HuPa_SA_HLApI_RA957_1_NG_1.raw	HKLVWYVLVRP	11	9	11	705.4177	2	5.11	1408.8342	-9.5	4 8 10 9 9 8 8 9 7 8 22	HKLVWYVLVRP	HCD
2	2141	20160823_QEh1_LC2_HuPa_SA_HLApI_RA957_1_NG_1.raw	ANGGMNCGHR	10	25	10	508.7064	2	5.11	1015.4077	-9.3	15 16 19 21 11 15 14 12 50 85	ANGGMNCGHR	HCD
2	2141	20160823_QEh1_LC2_HuPa_SA_HLApI_RA957_1_NG_1.raw	ANGGMCGNHR	10	25	10	508.7064	2	5.11	1015.4077	-9.3	14 15 19 22 14 16 12 14 47 84	ANGGMCGNHR	HCD
2	2141	20160823_QEh1_LC2_HuPa_SA_HLApI_RA957_1_NG_1.raw	ANGGMGCNHR	10	25	10	508.7064	2	5.11	1015.4077	-9.3	14 15 19 22 14 14 14 14 47 83	ANGGMGCNHR	HCD
2	2141	20160823_QEh1_LC2_HuPa_SA_HLApI_RA957_1_NG_1.raw	ANGGMCNGHR	10	25	10	508.7064	2	5.11	1015.4077	-9.3	15 16 19 22 12 15 14 12 48 84	ANGGMCNGHR	HCD
2	2141	20160823_QEh1_LC2_HuPa_SA_HLApI_RA957_1_NG_1.raw	ANGGMGNCHR	10	25	10	508.7064	2	5.11	1015.4077	-9.3	14 15 19 21 12 13 13 14 47 83	ANGGMGNCHR	HCD
2	2146	20160823_QEh1_LC2_HuPa_SA_HLApI_RA957_1_NG_1.raw	KGNSSPLSAS	10	15	10	474.2391	2	5.12	946.4719	-8.7	20 14 16 17 19 13 14 10 10 24	KGNSSPLSAS	HCD
2	2146	20160823_QEh1_LC2_HuPa_SA_HLApI_RA957_1_NG_1.raw	KGNSSPASLS	10	15	10	474.2391	2	5.12	946.4719	-8.7	20 14 16 16 18 12 11 9 11 24	KGNSSPASLS	HCD
2	2146	20160823_QEh1_LC2_HuPa_SA_HLApI_RA957_1_NG_1.raw	KGSNSPLSAS	10	15	10	474.2391	2	5.12	946.4719	-8.7	18 14 16 16 18 12 14 9 9 24	KGSNSPLSAS	HCD
2	2146	20160823_QEh1_LC2_HuPa_SA_HLApI_RA957_1_NG_1.raw	KGNSSPSALS	10	15	10	474.2391	2	5.12	946.4719	-8.7	20 14 15 16 18 12 11 9 10 24	KGNSSPSALS	HCD
2	2146	20160823_QEh1_LC2_HuPa_SA_HLApI_RA957_1_NG_1.raw	KGSSNPLSAS	10	14	10	474.2391	2	5.12	946.4719	-8.7	18 14 16 16 15 11 13 9 9 24	KGSSNPLSAS	HCD
2	2155	20160823_QEh1_LC2_HuPa_SA_HLApI_RA957_1_NG_1.raw	KCMVQNPL	8	12	8	466.7422	2	5.15	931.462	8.5	16 11 7 11 11 11 8 27	KCMVQNPL	HCD
2	2155	20160823_QEh1_LC2_HuPa_SA_HLApI_RA957_1_NG_1.raw	KCMQVNPL	8	12	8	466.7422	2	5.15	931.462	8.5	16 11 7 11 11 11 8 27	KCMQVNPL	HCD
2	2155	20160823_QEh1_LC2_HuPa_SA_HLApI_RA957_1_NG_1.raw	KCVMQNPL	8	12	8	466.7422	2	5.15	931.462	8.5	16 11 12 6 11 11 8 27	KCVMQNPL	HCD
2	2155	20160823_QEh1_LC2_HuPa_SA_HLApI_RA957_1_NG_1.raw	KCQMVNPL	8	12	8	466.7422	2	5.15	931.462	8.5	15 11 12 6 11 11 8 27	KCQMVNPL	HCD
2	2155	20160823_QEh1_LC2_HuPa_SA_HLApI_RA957_1_NG_1.raw	KCQVMNPL	8	12	8	466.7422	2	5.15	931.462	8.5	15 11 12 11 6 11 8 27	KCQVMNPL	HCD
2	2159	20160823_QEh1_LC2_HuPa_SA_HLApI_RA957_1_NG_1.raw	KNQHVGPPR	9	21	9	516.7848	2	5.16	1031.5625	-7.2	16 12 13 7 14 12 13 21 88	KNQHVGPPR	HCD
2	2159	20160823_QEh1_LC2_HuPa_SA_HLApI_RA957_1_NG_1.raw	KAGNHVPPGR	10	20	10	516.7848	2	5.16	1031.5625	-7.2	16 12 11 13 7 16 13 12 18 87	KAGNHVPPGR	HCD
2	2159	20160823_QEh1_LC2_HuPa_SA_HLApI_RA957_1_NG_1.raw	KAGNHVPGPR	10	20	10	516.7848	2	5.16	1031.5625	-7.2	16 12 11 13 7 14 11 12 19 87	KAGNHVPGPR	HCD
2	2159	20160823_QEh1_LC2_HuPa_SA_HLApI_RA957_1_NG_1.raw	KANGHVGPPR	10	20	10	516.7848	2	5.16	1031.5625	-7.2	16 12 13 11 7 13 11 11 19 87	KANGHVGPPR	HCD
2	2159	20160823_QEh1_LC2_HuPa_SA_HLApI_RA957_1_NG_1.raw	KAGNHVGPPR	10	20	10	516.7848	2	5.16	1031.5625	-7.2	16 12 11 13 7 14 11 11 19 87	KAGNHVGPPR	HCD
2	2160	20160823_QEh1_LC2_HuPa_SA_HLApI_RA957_1_NG_1.raw	KPCCAKTTDR	10	41	10	561.7724	2	5.16	1121.5322	-1.8	17 12 19 28 82 78 72 16 26 69	KPCCAKTTDR	HCD
2	2160	20160823_QEh1_LC2_HuPa_SA_HLApI_RA957_1_NG_1.raw	KCPCAKTESR	10	39	10	561.7724	2	5.16	1121.5322	-1.8	16 14 14 25 79 76 69 23 16 66	KCPCAKTESR	HCD
2	2160	20160823_QEh1_LC2_HuPa_SA_HLApI_RA957_1_NG_1.raw	KCPCAKTDTR	10	39	10	561.7724	2	5.16	1121.5322	-1.8	15 14 14 24 79 76 69 22 16 66	KCPCAKTDTR	HCD
2	2160	20160823_QEh1_LC2_HuPa_SA_HLApI_RA957_1_NG_1.raw	KCPCAKTSER	10	39	10	561.7724	2	5.16	1121.5322	-1.8	15 13 13 24 78 75 68 14 24 66	KCPCAKTSER	HCD
2	2160	20160823_QEh1_LC2_HuPa_SA_HLApI_RA957_1_NG_1.raw	KCPCAKTTDR	10	39	10	561.7724	2	5.16	1121.5322	-1.8	15 14 13 24 78 75 69 14 23 66	KCPCAKTTDR	HCD
2	2165	20160823_QEh1_LC2_HuPa_SA_HLApI_RA957_1_NG_1.raw	ASTTRNTGR	9	38	9	482.2509	2	5.17	962.4893	-2.1	28 27 30 28 23 25 26 68 93	ASTTRNTGR	HCD
2	2165	20160823_QEh1_LC2_HuPa_SA_HLApI_RA957_1_NG_1.raw	GTTTRNTGR	9	36	9	482.2509	2	5.17	962.4894	-2.2	17 21 27 27 23 25 26 67 92	GTTTRNTGR	HCD
2	2165	20160823_QEh1_LC2_HuPa_SA_HLApI_RA957_1_NG_1.raw	ASTRTNTGR	9	35	9	482.2509	2	5.17	962.4893	-2.1	28 24 21 17 19 22 25 68 93	ASTRTNTGR	HCD
2	2165	20160823_QEh1_LC2_HuPa_SA_HLApI_RA957_1_NG_1.raw	ASRTTNTGR	9	35	9	482.2509	2	5.17	962.4893	-2.1	26 23 19 19 20 23 25 68 93	ASRTTNTGR	HCD
2	2165	20160823_QEh1_LC2_HuPa_SA_HLApI_RA957_1_NG_1.raw	TGTTRNTGR	9	34	9	482.2509	2	5.17	962.4894	-2.2	19 16 25 25 21 23 24 65 92	TGTTRNTGR	HCD
2	2169	20160823_QEh1_LC2_HuPa_SA_HLApI_RA957_1_NG_1.raw	SLSDLDRSR	9	19	9	524.7776	2	5.18	1047.5308	9.5	11 13 12 19 14 18 11 12 68	SLSDLDRSR	HCD
2	2169	20160823_QEh1_LC2_HuPa_SA_HLApI_RA957_1_NG_1.raw	SLSDLRDSR	9	19	9	524.7776	2	5.18	1047.5308	9.5	11 13 12 19 14 11 17 12 68	SLSDLRDSR	HCD
2	2169	20160823_QEh1_LC2_HuPa_SA_HLApI_RA957_1_NG_1.raw	SLSDLDSRR	9	19	9	524.7776	2	5.18	1047.5308	9.5	11 13 12 19 14 18 12 11 68	SLSDLDSRR	HCD
2	2169	20160823_QEh1_LC2_HuPa_SA_HLApI_RA957_1_NG_1.raw	LSSDLDRSR	9	19	9	524.7776	2	5.18	1047.5308	9.5	13 11 11 18 14 18 11 12 68	LSSDLDRSR	HCD
2	2169	20160823_QEh1_LC2_HuPa_SA_HLApI_RA957_1_NG_1.raw	SLSDLRSDR	9	18	9	524.7776	2	5.18	1047.5308	9.5	11 12 11 18 13 10 11 17 67	SLSDLRSDR	HCD
2	2170	20160823_QEh1_LC2_HuPa_SA_HLApI_RA957_1_NG_1.raw	KACPSGAATNAP	12	8	12	544.2601	2	5.18	1086.5127	-6.4	10 8 9 7 9 8 9 8 6 6 6 13	KACPSGAATNAP	HCD
2	2170	20160823_QEh1_LC2_HuPa_SA_HLApI_RA957_1_NG_1.raw	KACPSGAANTAP	12	8	12	544.2601	2	5.18	1086.5127	-6.4	10 8 9 7 9 8 9 8 6 6 6 13	KACPSGAANTAP	HCD
2	2170	20160823_QEh1_LC2_HuPa_SA_HLApI_RA957_1_NG_1.raw	KACSPGAANTAP	12	8	12	544.2601	2	5.18	1086.5127	-6.4	10 8 9 9 7 8 9 8 6 6 6 13	KACSPGAANTAP	HCD
2	2170	20160823_QEh1_LC2_HuPa_SA_HLApI_RA957_1_NG_1.raw	KCAPSGAANTAP	12	8	12	544.2601	2	5.18	1086.5127	-6.4	10 8 9 6 9 8 9 8 6 6 6 13	KCAPSGAANTAP	HCD
2	2170	20160823_QEh1_LC2_HuPa_SA_HLApI_RA957_1_NG_1.raw	KACPSGAAQSAP	12	7	12	544.2601	2	5.18	1086.5127	-6.4	10 8 9 7 9 7 6 6 5 6 6 13	KACPSGAAQSAP	HCD
2	2174	20160823_QEh1_LC2_HuPa_SA_HLApI_RA957_1_NG_1.raw	TSSSKVRSS	9	63	9	469.7479	2	5.19	937.4828	-1.8	75 84 94 90 61 86 23 19 42	TSSSKVRSS	HCD
2	2174	20160823_QEh1_LC2_HuPa_SA_HLApI_RA957_1_NG_1.raw	STSSKVSSR	9	51	9	469.7479	2	5.19	937.4828	-1.8	21 44 94 90 56 83 24 17 34	STSSKVSSR	HCD
2	2174	20160823_QEh1_LC2_HuPa_SA_HLApI_RA957_1_NG_1.raw	STSSKVSRS	9	50	9	469.7479	2	5.19	937.4828	-1.8	19 41 93 89 54 81 22 15 37	STSSKVSRS	HCD
2	2174	20160823_QEh1_LC2_HuPa_SA_HLApI_RA957_1_NG_1.raw	STSSKVRSS	9	49	9	469.7479	2	5.19	937.4828	-1.8	19 42 93 89 54 81 19 16 37	STSSKVRSS	HCD
2	2174	20160823_QEh1_LC2_HuPa_SA_HLApI_RA957_1_NG_1.raw	STSKSVRSS	9	37	9	469.7479	2	5.19	937.4828	-1.8	19 40 87 28 21 69 18 16 37	STSKSVRSS	HCD
2	2175	20160823_QEh1_LC2_HuPa_SA_HLApI_RA957_1_NG_1.raw	QMPQGKCPNTCCDSD	15	8	15	542.871	3	5.19	1625.5942	-1.9	7 4 6 8 7 8 7 5 7 9 9 7 9 6 22	QMPQGKCPNTCCDSD	HCD
2	2175	20160823_QEh1_LC2_HuPa_SA_HLApI_RA957_1_NG_1.raw	QMPQGKCPNTCCSDD	15	8	15	542.871	3	5.19	1625.5942	-1.9	7 4 6 8 7 8 7 5 7 9 9 7 6 9 22	QMPQGKCPNTCCSDD	HCD
2	2175	20160823_QEh1_LC2_HuPa_SA_HLApI_RA957_1_NG_1.raw	QMPQGKCNPTCCDSD	15	8	15	542.871	3	5.19	1625.5942	-1.9	7 4 6 8 7 8 8 7 6 9 8 7 9 6 22	QMPQGKCNPTCCDSD	HCD
2	2175	20160823_QEh1_LC2_HuPa_SA_HLApI_RA957_1_NG_1.raw	QMPQGKCPNTCDCDS	15	7	15	542.871	3	5.19	1625.5942	-1.9	7 4 6 8 7 8 7 5 7 9 9 12 6 9 15	QMPQGKCPNTCDCDS	HCD
2	2175	20160823_QEh1_LC2_HuPa_SA_HLApI_RA957_1_NG_1.raw	QMPQGKCPNTCCDDS	15	7	15	542.871	3	5.19	1625.5942	-1.9	7 4 6 8 7 8 7 5 7 9 9 7 9 9 15	QMPQGKCPNTCCDDS	HCD
2	2180	20160823_QEh1_LC2_HuPa_SA_HLApI_RA957_1_NG_1.raw	KTNNFVEP	8	13	8	474.7414	2	5.21	947.4713	-3.1	15 12 13 12 12 12 16 20	KTNNFVEP	HCD
2	2180	20160823_QEh1_LC2_HuPa_SA_HLApI_RA957_1_NG_1.raw	KTNFNVPE	8	13	8	474.7414	2	5.21	947.4713	-3.1	14 11 12 11 11 11 7 33	KTNFNVPE	HCD
2	2180	20160823_QEh1_LC2_HuPa_SA_HLApI_RA957_1_NG_1.raw	KTNFNDPL	8	13	8	474.7414	2	5.21	947.4713	-3.1	14 11 12 11 11 16 7 25	KTNFNDPL	HCD
2	2180	20160823_QEh1_LC2_HuPa_SA_HLApI_RA957_1_NG_1.raw	KTNFNVEP	8	13	8	474.7414	2	5.21	947.4713	-3.1	15 11 12 11 12 12 15 19	KTNFNVEP	HCD
2	2180	20160823_QEh1_LC2_HuPa_SA_HLApI_RA957_1_NG_1.raw	KTNFNDLP	8	13	8	474.7414	2	5.21	947.4713	-3.1	15 11 12 11 11 16 10 18	KTNFNDLP	HCD
2	2190	20160823_QEh1_LC2_HuPa_SA_HLApI_RA957_1_NG_1.raw	TDHSEKGPR	9	51	9	342.8359	3	5.23	1025.489	-3	31 48 81 80 80 25 24 34 57	TDHSEKGPR	HCD
2	2190	20160823_QEh1_LC2_HuPa_SA_HLApI_RA957_1_NG_1.raw	TDHSEGKPR	9	50	9	342.8359	3	5.23	1025.489	-3	31 48 81 80 79 20 26 33 56	TDHSEGKPR	HCD
2	2190	20160823_QEh1_LC2_HuPa_SA_HLApI_RA957_1_NG_1.raw	SEHSEKGPR	9	49	9	342.8359	3	5.23	1025.489	-3	23 42 78 78 81 27 25 36 59	SEHSEKGPR	HCD
2	2190	20160823_QEh1_LC2_HuPa_SA_HLApI_RA957_1_NG_1.raw	DTHSEKGPR	9	45	9	342.8359	3	5.23	1025.489	-3	29 34 78 77 76 20 19 28 50	DTHSEKGPR	HCD
2	2190	20160823_QEh1_LC2_HuPa_SA_HLApI_RA957_1_NG_1.raw	TDHTDKGPR	9	27	9	342.8359	3	5.23	1025.489	-3	23 32 59 14 16 14 17 26 48	TDHTDKGPR	HCD
2	2191	20160823_QEh1_LC2_HuPa_SA_HLApI_RA957_1_NG_1.raw	TVVGPKNKAR	10	64	10	357.2195	3	5.23	1068.6404	-3.6	42 40 47 44 45 84 86 86 81 90	TVVGPKNKAR	HCD
2	2191	20160823_QEh1_LC2_HuPa_SA_HLApI_RA957_1_NG_1.raw	TVGVPKNKAR	10	60	10	357.2195	3	5.23	1068.6404	-3.6	38 34 31 39 41 83 85 85 79 89	TVGVPKNKAR	HCD
2	2191	20160823_QEh1_LC2_HuPa_SA_HLApI_RA957_1_NG_1.raw	VTVGPKNKAR	10	60	10	357.2195	3	5.23	1068.6404	-3.6	25 27 38 41 44 84 86 86 81 90	VTVGPKNKAR	HCD
2	2191	20160823_QEh1_LC2_HuPa_SA_HLApI_RA957_1_NG_1.raw	TVVGPKGGKAR	11	51	11	357.2195	3	5.23	1068.6404	-3.6	36 34 40 37 40 80 28 28 80 78 89	TVVGPKGGKAR	HCD
2	2191	20160823_QEh1_LC2_HuPa_SA_HLApI_RA957_1_NG_1.raw	TVVGPKNKRA	10	43	10	357.2195	3	5.23	1068.6404	-3.6	33 31 38 35 36 79 78 67 12 30	TVVGPKNKRA	HCD
2	2196	20160823_QEh1_LC2_HuPa_SA_HLApI_RA957_1_NG_1.raw	VTAADGASGR	10	24	10	452.7318	2	5.25	903.441	8.8	13 13 34 17 23 14 18 16 16 81	VTAADGASGR	HCD
2	2196	20160823_QEh1_LC2_HuPa_SA_HLApI_RA957_1_NG_1.raw	ATVADGASGR	10	22	10	452.7318	2	5.25	903.441	8.8	14 14 16 16 22 14 17 15 16 81	ATVADGASGR	HCD
2	2196	20160823_QEh1_LC2_HuPa_SA_HLApI_RA957_1_NG_1.raw	TAVADGASGR	10	22	10	452.7318	2	5.25	903.441	8.8	14 14 16 16 22 14 17 15 15 81	TAVADGASGR	HCD
2	2196	20160823_QEh1_LC2_HuPa_SA_HLApI_RA957_1_NG_1.raw	ATVDAGASGR	10	21	10	452.7318	2	5.25	903.441	8.8	13 13 15 22 15 13 16 15 15 80	ATVDAGASGR	HCD
2	2196	20160823_QEh1_LC2_HuPa_SA_HLApI_RA957_1_NG_1.raw	ATVEGGASGR	10	20	10	452.7318	2	5.25	903.441	8.8	13 12 14 20 10 12 16 14 15 79	ATVEGGASGR	HCD
2	2199	20160823_QEh1_LC2_HuPa_SA_HLApI_RA957_1_NG_1.raw	KQYTLHLR	8	23	8	529.811	2	5.25	1057.6033	3.9	18 14 16 15 18 9 23 78	KQYTLHLR	HCD
2	2199	20160823_QEh1_LC2_HuPa_SA_HLApI_RA957_1_NG_1.raw	KYQTHLLR	8	23	8	529.811	2	5.25	1057.6033	3.9	17 13 15 15 8 18 22 77	KYQTHLLR	HCD
2	2199	20160823_QEh1_LC2_HuPa_SA_HLApI_RA957_1_NG_1.raw	KQYTHLLR	8	23	8	529.811	2	5.25	1057.6033	3.9	17 13 15 15 7 18 22 77	KQYTHLLR	HCD
2	2199	20160823_QEh1_LC2_HuPa_SA_HLApI_RA957_1_NG_1.raw	KQYTLLHR	8	23	8	529.811	2	5.25	1057.6033	3.9	18 14 16 16 18 18 10 77	KQYTLLHR	HCD
2	2199	20160823_QEh1_LC2_HuPa_SA_HLApI_RA957_1_NG_1.raw	KAGYTHLLR	9	19	9	529.811	2	5.25	1057.6033	3.9	14 10 9 12 13 7 17 21 75	KAGYTHLLR	HCD
2	2211	20160823_QEh1_LC2_HuPa_SA_HLApI_RA957_1_NG_1.raw	TAKCPVGNGR	10	20	10	501.7561	2	5.28	1001.5076	-10	14 14 14 14 11 14 12 13 18 86	TAKCPVGNGR	HCD
2	2211	20160823_QEh1_LC2_HuPa_SA_HLApI_RA957_1_NG_1.raw	TACKPGVNGR	10	20	10	501.7561	2	5.28	1001.5076	-10	17 15 15 14 11 13 14 12 14 82	TACKPGVNGR	HCD
2	2211	20160823_QEh1_LC2_HuPa_SA_HLApI_RA957_1_NG_1.raw	TAKCPGVNGR	10	20	10	501.7561	2	5.28	1001.5076	-10	15 14 14 14 11 13 14 12 14 82	TAKCPGVNGR	HCD
2	2211	20160823_QEh1_LC2_HuPa_SA_HLApI_RA957_1_NG_1.raw	TAKPCGVNGR	10	20	10	501.7561	2	5.28	1001.5076	-10	15 15 14 11 14 12 14 12 14 82	TAKPCGVNGR	HCD
2	2211	20160823_QEh1_LC2_HuPa_SA_HLApI_RA957_1_NG_1.raw	TAKCPGVGNR	10	20	10	501.7561	2	5.28	1001.5076	-10	14 13 14 14 11 13 15 10 15 81	TAKCPGVGNR	HCD
2	2216	20160823_QEh1_LC2_HuPa_SA_HLApI_RA957_1_NG_1.raw	DLCCGAPVPGVYG	13	8	13	625.7821	2	5.3	1249.5471	2	12 9 8 9 8 9 6 8 6 6 7 7 15	DLCCGAPVPGVYG	HCD
2	2216	20160823_QEh1_LC2_HuPa_SA_HLApI_RA957_1_NG_1.raw	DLCCGAPVPGVGY	13	8	13	625.7821	2	5.3	1249.5471	2	11 8 8 9 8 9 6 8 6 5 7 6 18	DLCCGAPVPGVGY	HCD
2	2216	20160823_QEh1_LC2_HuPa_SA_HLApI_RA957_1_NG_1.raw	DLCCGAPVVGPGY	13	8	13	625.7821	2	5.3	1249.5471	2	11 8 8 8 7 8 6 7 7 5 5 6 18	DLCCGAPVVGPGY	HCD
2	2216	20160823_QEh1_LC2_HuPa_SA_HLApI_RA957_1_NG_1.raw	DLCCGAPVPVGGY	13	7	13	625.7821	2	5.3	1249.5471	2	11 8 8 8 7 8 6 7 6 6 5 6 17	DLCCGAPVPVGGY	HCD
2	2216	20160823_QEh1_LC2_HuPa_SA_HLApI_RA957_1_NG_1.raw	DLCCGAPVPVGYG	13	7	13	625.7821	2	5.3	1249.5471	2	11 8 8 8 7 8 6 7 6 6 5 7 15	DLCCGAPVPVGYG	HCD
2	2218	20160823_QEh1_LC2_HuPa_SA_HLApI_RA957_1_NG_1.raw	KLPAVKGCC	9	16	9	459.7513	2	5.3	917.4827	5.8	15 13 10 11 10 11 13 21 44	KLPAVKGCC	HCD
2	2218	20160823_QEh1_LC2_HuPa_SA_HLApI_RA957_1_NG_1.raw	KLPGLKGCC	9	16	9	459.7513	2	5.3	917.4827	5.8	15 13 10 9 11 11 13 21 44	KLPGLKGCC	HCD
2	2218	20160823_QEh1_LC2_HuPa_SA_HLApI_RA957_1_NG_1.raw	KLPAKVGCC	9	16	9	459.7513	2	5.3	917.4827	5.8	15 13 10 11 10 11 13 20 43	KLPAKVGCC	HCD
2	2218	20160823_QEh1_LC2_HuPa_SA_HLApI_RA957_1_NG_1.raw	KLPGKLGCC	9	16	9	459.7513	2	5.3	917.4827	5.8	15 13 10 9 10 12 13 21 44	KLPGKLGCC	HCD
2	2218	20160823_QEh1_LC2_HuPa_SA_HLApI_RA957_1_NG_1.raw	KLPKAVGCC	9	15	9	459.7513	2	5.3	917.4827	5.8	15 13 10 11 10 10 11 20 43	KLPKAVGCC	HCD
2	2219	20160823_QEh1_LC2_HuPa_SA_HLApI_RA957_1_NG_1.raw	DSTHTGPAFR	10	14	10	544.7598	2	5.3	1087.5046	0.4	18 12 14 7 12 10 10 13 14 32	DSTHTGPAFR	HCD
2	2219	20160823_QEh1_LC2_HuPa_SA_HLApI_RA957_1_NG_1.raw	DTSHTGPAFR	10	13	10	544.7598	2	5.3	1087.5046	0.4	17 11 13 6 11 9 9 12 13 30	DTSHTGPAFR	HCD
2	2219	20160823_QEh1_LC2_HuPa_SA_HLApI_RA957_1_NG_1.raw	ESSHTGPAFR	10	12	10	544.7598	2	5.3	1087.5046	0.4	17 11 13 6 11 9 9 12 13 30	ESSHTGPAFR	HCD
2	2219	20160823_QEh1_LC2_HuPa_SA_HLApI_RA957_1_NG_1.raw	SDTHTGPAFR	10	12	10	544.7598	2	5.3	1087.5046	0.4	11 16 12 6 10 9 9 11 12 29	SDTHTGPAFR	HCD
2	2219	20160823_QEh1_LC2_HuPa_SA_HLApI_RA957_1_NG_1.raw	SESHTGPAFR	10	11	10	544.7598	2	5.3	1087.5046	0.4	10 16 11 5 10 8 8 10 11 27	SESHTGPAFR	HCD
2	2227	20160823_QEh1_LC2_HuPa_SA_HLApI_RA957_1_NG_1.raw	GPPYEQGVHMK	11	10	11	414.8708	3	5.32	1241.5862	3.4	8 8 11 14 18 9 8 10 5 5 23	GPPYEQGVHMK	HCD
2	2227	20160823_QEh1_LC2_HuPa_SA_HLApI_RA957_1_NG_1.raw	PGPYEQGVHKM	11	10	11	414.8708	3	5.32	1241.5862	3.4	8 9 11 14 18 9 8 10 5 9 13	PGPYEQGVHKM	HCD
2	2227	20160823_QEh1_LC2_HuPa_SA_HLApI_RA957_1_NG_1.raw	GPPYEQGVHKM	11	10	11	414.8708	3	5.32	1241.5862	3.4	8 8 11 14 18 9 8 10 5 9 13	GPPYEQGVHKM	HCD
2	2227	20160823_QEh1_LC2_HuPa_SA_HLApI_RA957_1_NG_1.raw	GPPYQEGVHKM	11	10	11	414.8708	3	5.32	1241.5862	3.4	8 8 11 14 11 15 8 10 5 9 13	GPPYQEGVHKM	HCD
2	2227	20160823_QEh1_LC2_HuPa_SA_HLApI_RA957_1_NG_1.raw	GPPYEQVGHKM	11	10	11	414.8708	3	5.32	1241.5862	3.4	8 8 11 14 17 9 9 8 5 9 13	GPPYEQVGHKM	HCD
2	2229	20160823_QEh1_LC2_HuPa_SA_HLApI_RA957_1_NG_1.raw	SAELPEHGR	9	32	9	498.2452	2	5.32	994.4832	-7.3	19 19 32 25 18 29 10 59 79	SAELPEHGR	HCD
2	2229	20160823_QEh1_LC2_HuPa_SA_HLApI_RA957_1_NG_1.raw	SAELPHEGR	9	32	9	498.2452	2	5.32	994.4832	-7.3	19 19 31 25 18 10 29 59 79	SAELPHEGR	HCD
2	2229	20160823_QEh1_LC2_HuPa_SA_HLApI_RA957_1_NG_1.raw	TGELPEHGR	9	30	9	498.2452	2	5.32	994.4832	-7.3	16 13 29 24 18 29 10 59 79	TGELPEHGR	HCD
2	2229	20160823_QEh1_LC2_HuPa_SA_HLApI_RA957_1_NG_1.raw	SALEPEHGR	9	30	9	498.2452	2	5.32	994.4832	-7.3	18 17 19 26 15 29 10 59 80	SALEPEHGR	HCD
2	2229	20160823_QEh1_LC2_HuPa_SA_HLApI_RA957_1_NG_1.raw	GTELPEHGR	9	30	9	498.2452	2	5.32	994.4832	-7.3	12 15 28 24 18 29 10 59 79	GTELPEHGR	HCD
2	2238	20160823_QEh1_LC2_HuPa_SA_HLApI_RA957_1_NG_1.raw	SQSHSDDMF	9	12	9	527.1968	2	5.35	1052.387	-7.4	10 10 11 7 17 20 13 4 20	SQSHSDDMF	HCD
2	2238	20160823_QEh1_LC2_HuPa_SA_HLApI_RA957_1_NG_1.raw	SQSHSDFMD	9	12	9	527.1968	2	5.35	1052.387	-7.4	10 10 11 7 16 17 8 4 27	SQSHSDFMD	HCD
2	2238	20160823_QEh1_LC2_HuPa_SA_HLApI_RA957_1_NG_1.raw	QSSHSDDFM	9	11	9	527.1968	2	5.35	1052.387	-7.4	11 10 12 8 17 18 13 7 11	QSSHSDDFM	HCD
2	2238	20160823_QEh1_LC2_HuPa_SA_HLApI_RA957_1_NG_1.raw	SQSHSDDFM	9	11	9	527.1968	2	5.35	1052.387	-7.4	10 10 11 7 16 18 13 7 11	SQSHSDDFM	HCD
2	2238	20160823_QEh1_LC2_HuPa_SA_HLApI_RA957_1_NG_1.raw	SQSHSDFDM	9	11	9	527.1968	2	5.35	1052.387	-7.4	10 10 11 7 16 18 8 10 11	SQSHSDFDM	HCD
2	2240	20160823_QEh1_LC2_HuPa_SA_HLApI_RA957_1_NG_1.raw	KAKKLLVVVLPVHPP	15	7	15	546.7004	3	5.35	1637.0754	2.5	12 12 11 8 7 7 6 6 6 8 4 5 3 6 16	KAKKLLVVVLPVHPP	HCD
2	2240	20160823_QEh1_LC2_HuPa_SA_HLApI_RA957_1_NG_1.raw	KAKKLLVVLVVHPPP	15	7	15	546.7004	3	5.35	1637.0754	2.5	12 12 11 8 7 7 6 6 8 7 5 2 4 5 13	KAKKLLVVLVVHPPP	HCD
2	2240	20160823_QEh1_LC2_HuPa_SA_HLApI_RA957_1_NG_1.raw	KAKKLLVVVLVHPPP	15	7	15	546.7004	3	5.35	1637.0754	2.5	12 12 11 8 7 7 6 6 6 8 5 2 4 5 13	KAKKLLVVVLVHPPP	HCD
2	2240	20160823_QEh1_LC2_HuPa_SA_HLApI_RA957_1_NG_1.raw	KAKKLLVVVLVPHPP	15	7	15	546.7004	3	5.35	1637.0754	2.5	12 12 11 8 7 7 6 6 6 8 5 4 3 5 13	KAKKLLVVVLVPHPP	HCD
2	2240	20160823_QEh1_LC2_HuPa_SA_HLApI_RA957_1_NG_1.raw	KAKKLLVVVLHVPPP	15	7	15	546.7004	3	5.35	1637.0754	2.5	12 12 11 8 7 7 6 6 6 8 3 5 4 5 13	KAKKLLVVVLHVPPP	HCD
2	2249	20160823_QEh1_LC2_HuPa_SA_HLApI_RA957_1_NG_1.raw	KNSYSSSGR	9	28	9	493.2414	2	5.37	984.4625	5.9	14 11 13 22 54 37 19 12 73	KNSYSSSGR	HCD
2	2249	20160823_QEh1_LC2_HuPa_SA_HLApI_RA957_1_NG_1.raw	KSNYSSSGR	9	28	9	493.2414	2	5.37	984.4625	5.9	14 11 12 22 55 36 18 12 72	KSNYSSSGR	HCD
2	2249	20160823_QEh1_LC2_HuPa_SA_HLApI_RA957_1_NG_1.raw	KSYNSSSGR	9	27	9	493.2414	2	5.37	984.4625	5.9	13 11 12 20 52 35 17 12 72	KSYNSSSGR	HCD
2	2249	20160823_QEh1_LC2_HuPa_SA_HLApI_RA957_1_NG_1.raw	KYNSSSSGR	9	24	9	493.2414	2	5.37	984.4625	5.9	13 10 12 21 50 19 14 11 71	KYNSSSSGR	HCD
2	2249	20160823_QEh1_LC2_HuPa_SA_HLApI_RA957_1_NG_1.raw	KNYSSSSGR	9	24	9	493.2414	2	5.37	984.4625	5.9	13 11 12 21 45 19 14 12 72	KNYSSSSGR	HCD
2	2254	20160823_QEh1_LC2_HuPa_SA_HLApI_RA957_1_NG_1.raw	AYCPTCCCNR	10	18	10	567.2059	2	5.38	1132.3923	4.4	11 11 12 11 13 13 13 10 13 76	AYCPTCCCNR	HCD
2	2254	20160823_QEh1_LC2_HuPa_SA_HLApI_RA957_1_NG_1.raw	ACYPCTCCNR	10	17	10	567.2059	2	5.38	1132.3923	4.4	10 10 13 10 12 12 12 10 12 75	ACYPCTCCNR	HCD
2	2254	20160823_QEh1_LC2_HuPa_SA_HLApI_RA957_1_NG_1.raw	ACYPTCCNCR	10	17	10	567.2059	2	5.38	1132.3923	4.4	10 10 12 10 12 12 12 10 13 75	ACYPTCCNCR	HCD
2	2254	20160823_QEh1_LC2_HuPa_SA_HLApI_RA957_1_NG_1.raw	ACYPTCCCNR	10	17	10	567.2059	2	5.38	1132.3923	4.4	10 10 12 10 12 12 12 10 12 75	ACYPTCCCNR	HCD
2	2254	20160823_QEh1_LC2_HuPa_SA_HLApI_RA957_1_NG_1.raw	ACYPTCNCCR	10	17	10	567.2059	2	5.38	1132.3923	4.4	11 10 12 10 11 11 11 10 13 76	ACYPTCNCCR	HCD
2	2257	20160823_QEh1_LC2_HuPa_SA_HLApI_RA957_1_NG_1.raw	KVCHNLLVYG	10	15	10	573.3121	2	5.39	1144.6062	3.1	18 13 13 7 14 17 16 13 14 26	KVCHNLLVYG	HCD
2	2257	20160823_QEh1_LC2_HuPa_SA_HLApI_RA957_1_NG_1.raw	KVCHNLLVGY	10	15	10	573.3121	2	5.39	1144.6062	3.1	17 13 13 6 14 17 16 13 11 30	KVCHNLLVGY	HCD
2	2257	20160823_QEh1_LC2_HuPa_SA_HLApI_RA957_1_NG_1.raw	KVCHNLVLGY	10	14	10	573.3121	2	5.39	1144.6062	3.1	17 13 13 6 13 16 13 15 11 29	KVCHNLVLGY	HCD
2	2257	20160823_QEh1_LC2_HuPa_SA_HLApI_RA957_1_NG_1.raw	KVCHNLVLYG	10	14	10	573.3121	2	5.39	1144.6062	3.1	17 13 13 6 13 16 13 15 13 25	KVCHNLVLYG	HCD
2	2257	20160823_QEh1_LC2_HuPa_SA_HLApI_RA957_1_NG_1.raw	KVHCNLLVGY	10	13	10	573.3121	2	5.39	1144.6062	3.1	17 12 6 11 11 14 13 11 10 27	KVHCNLLVGY	HCD
2	2262	20160823_QEh1_LC2_HuPa_SA_HLApI_RA957_1_NG_1.raw	EPSHLVLCP	9	15	9	332.1698	3	5.4	993.4953	-7.9	18 8 13 9 18 17 17 13 25	EPSHLVLCP	HCD
2	2262	20160823_QEh1_LC2_HuPa_SA_HLApI_RA957_1_NG_1.raw	EPSHLVCLP	9	15	9	332.1698	3	5.4	993.4953	-7.9	18 8 13 9 18 17 15 15 25	EPSHLVCLP	HCD
2	2262	20160823_QEh1_LC2_HuPa_SA_HLApI_RA957_1_NG_1.raw	EPSHVLCLP	9	15	9	332.1698	3	5.4	993.4953	-7.9	18 8 13 9 16 18 15 15 25	EPSHVLCLP	HCD
2	2262	20160823_QEh1_LC2_HuPa_SA_HLApI_RA957_1_NG_1.raw	PESHLVCLP	9	15	9	332.1698	3	5.4	993.4953	-7.9	9 17 13 8 18 17 15 14 25	PESHLVCLP	HCD
2	2262	20160823_QEh1_LC2_HuPa_SA_HLApI_RA957_1_NG_1.raw	PTDHLVCLP	9	14	9	332.1698	3	5.4	993.4954	-7.9	8 10 18 8 17 16 15 14 25	PTDHLVCLP	HCD
2	2263	20160823_QEh1_LC2_HuPa_SA_HLApI_RA957_1_NG_1.raw	ASGMFKEGAA	10	17	10	484.7297	2	5.41	967.4433	1.6	14 16 19 12 17 13 18 10 20 40	ASGMFKEGAA	HCD
2	2263	20160823_QEh1_LC2_HuPa_SA_HLApI_RA957_1_NG_1.raw	TGGMFEKGAA	10	17	10	484.7297	2	5.41	967.4433	1.6	13 12 18 11 16 19 11 10 20 42	TGGMFEKGAA	HCD
2	2263	20160823_QEh1_LC2_HuPa_SA_HLApI_RA957_1_NG_1.raw	ASGMFEKGAA	10	16	10	484.7297	2	5.41	967.4433	1.6	13 14 18 11 15 18 10 9 20 41	ASGMFEKGAA	HCD
2	2263	20160823_QEh1_LC2_HuPa_SA_HLApI_RA957_1_NG_1.raw	SAGMFEKGAA	10	16	10	484.7297	2	5.41	967.4433	1.6	13 14 18 11 15 18 10 9 19 40	SAGMFEKGAA	HCD
2	2263	20160823_QEh1_LC2_HuPa_SA_HLApI_RA957_1_NG_1.raw	GTGMFEKGAA	10	16	10	484.7297	2	5.41	967.4433	1.6	11 14 17 11 15 18 10 9 19 41	GTGMFEKGAA	HCD
2	2266	20160823_QEh1_LC2_HuPa_SA_HLApI_RA957_1_NG_1.raw	SAGEAPGGSHR	11	33	11	513.2419	2	5.41	1024.4685	0.8	16 18 60 35 22 22 67 18 14 10 80	SAGEAPGGSHR	HCD
2	2266	20160823_QEh1_LC2_HuPa_SA_HLApI_RA957_1_NG_1.raw	SAGAEPGSGHR	11	32	11	513.2419	2	5.41	1024.4685	0.8	15 16 57 23 32 21 67 21 12 10 80	SAGAEPGSGHR	HCD
2	2266	20160823_QEh1_LC2_HuPa_SA_HLApI_RA957_1_NG_1.raw	SAGAEPGGSHR	11	31	11	513.2419	2	5.41	1024.4685	0.8	15 16 57 23 32 21 66 17 14 10 80	SAGAEPGGSHR	HCD
2	2266	20160823_QEh1_LC2_HuPa_SA_HLApI_RA957_1_NG_1.raw	TGGAEPGGSHR	11	31	11	513.2419	2	5.41	1024.4685	0.8	13 12 55 24 33 22 67 18 14 10 81	TGGAEPGGSHR	HCD
2	2266	20160823_QEh1_LC2_HuPa_SA_HLApI_RA957_1_NG_1.raw	SAGAEPGGHSR	11	30	11	513.2419	2	5.41	1024.4685	0.8	16 16 58 23 32 21 65 14 5 13 75	SAGAEPGGHSR	HCD
2	2267	20160823_QEh1_LC2_HuPa_SA_HLApI_RA957_1_NG_1.raw	GTGNKQSSAQ	10	20	10	489.2395	2	5.42	976.4574	7.3	17 16 14 16 17 21 26 21 17 36	GTGNKQSSAQ	HCD
2	2267	20160823_QEh1_LC2_HuPa_SA_HLApI_RA957_1_NG_1.raw	GTNGKQSSAQ	10	18	10	489.2395	2	5.42	976.4574	7.3	14 14 15 13 17 20 25 20 16 34	GTNGKQSSAQ	HCD
2	2267	20160823_QEh1_LC2_HuPa_SA_HLApI_RA957_1_NG_1.raw	GTKGNQSSAQ	10	18	10	489.2395	2	5.42	976.4574	7.3	14 16 18 14 15 18 23 18 15 32	GTKGNQSSAQ	HCD
2	2267	20160823_QEh1_LC2_HuPa_SA_HLApI_RA957_1_NG_1.raw	GTKGNQSSQA	10	18	10	489.2395	2	5.42	976.4574	7.3	14 16 18 14 15 18 23 18 15 32	GTKGNQSSQA	HCD
2	2267	20160823_QEh1_LC2_HuPa_SA_HLApI_RA957_1_NG_1.raw	GTKNGQSSAQ	10	18	10	489.2395	2	5.42	976.4574	7.3	14 14 16 15 13 19 24 19 15 33	GTKNGQSSAQ	HCD
2	2272	20160823_QEh1_LC2_HuPa_SA_HLApI_RA957_1_NG_1.raw	SASSAARTGR	10	65	10	321.8362	3	5.43	962.4893	-2.6	94 96 97 92 42 30 26 25 67 87	SASSAARTGR	HCD
2	2272	20160823_QEh1_LC2_HuPa_SA_HLApI_RA957_1_NG_1.raw	SASSARATGR	10	65	10	321.8362	3	5.43	962.4893	-2.6	94 96 97 93 45 30 26 24 64 85	SASSARATGR	HCD
2	2272	20160823_QEh1_LC2_HuPa_SA_HLApI_RA957_1_NG_1.raw	SASSATRAGR	10	64	10	321.8362	3	5.43	962.4893	-2.6	94 96 97 94 38 26 21 23 66 87	SASSATRAGR	HCD
2	2272	20160823_QEh1_LC2_HuPa_SA_HLApI_RA957_1_NG_1.raw	SASSAATRGR	10	62	10	321.8362	3	5.43	962.4893	-2.6	94 96 97 92 35 24 22 19 63 85	SASSAATRGR	HCD
2	2272	20160823_QEh1_LC2_HuPa_SA_HLApI_RA957_1_NG_1.raw	SASSARTAGR	10	62	10	321.8362	3	5.43	962.4893	-2.6	94 96 97 92 34 23 22 21 61 84	SASSARTAGR	HCD
2	2274	20160823_QEh1_LC2_HuPa_SA_HLApI_RA957_1_NG_1.raw	GSSNDPCCCSGS	12	9	12	558.6686	2	5.44	1115.3318	-8.2	7 8 9 9 15 7 10 9 7 6 5 17	GSSNDPCCCSGS	HCD
2	2274	20160823_QEh1_LC2_HuPa_SA_HLApI_RA957_1_NG_1.raw	GSSNDPCCSCGS	12	8	12	558.6686	2	5.44	1115.3318	-8.2	7 8 9 9 15 7 9 8 7 7 5 17	GSSNDPCCSCGS	HCD
2	2274	20160823_QEh1_LC2_HuPa_SA_HLApI_RA957_1_NG_1.raw	GSSNDPCSCCGS	12	8	12	558.6686	2	5.44	1115.3318	-8.2	7 8 9 9 15 7 9 8 7 6 5 17	GSSNDPCSCCGS	HCD
2	2274	20160823_QEh1_LC2_HuPa_SA_HLApI_RA957_1_NG_1.raw	GSNSDPCSCCGS	12	8	12	558.6686	2	5.44	1115.3318	-8.2	7 8 8 8 12 6 8 8 7 6 5 17	GSNSDPCSCCGS	HCD
2	2274	20160823_QEh1_LC2_HuPa_SA_HLApI_RA957_1_NG_1.raw	GNSSDPCSCCGS	12	8	12	558.6686	2	5.44	1115.3318	-8.2	7 8 8 8 12 6 8 8 7 6 5 17	GNSSDPCSCCGS	HCD
2	2278	20160823_QEh1_LC2_HuPa_SA_HLApI_RA957_1_NG_1.raw	RSSATAGR	8	49	8	403.217	2	5.44	804.4202	-0.9	78 32 34 30 29 32 73 90	RSSATAGR	HCD
2	2289	20160823_QEh1_LC2_HuPa_SA_HLApI_RA957_1_NG_1.raw	DHAGNSVGK	9	30	9	442.7134	2	5.47	883.4148	-2.9	21 7 17 14 14 14 18 77 94	DHAGNSVGK	HCD
2	2289	20160823_QEh1_LC2_HuPa_SA_HLApI_RA957_1_NG_1.raw	DHAGNVSGK	9	30	9	442.7134	2	5.47	883.4148	-2.9	21 7 17 14 14 14 18 76 94	DHAGNVSGK	HCD
2	2289	20160823_QEh1_LC2_HuPa_SA_HLApI_RA957_1_NG_1.raw	DHAGVNSGK	9	30	9	442.7134	2	5.47	883.4148	-2.9	21 7 17 14 14 14 18 76 93	DHAGVNSGK	HCD
2	2289	20160823_QEh1_LC2_HuPa_SA_HLApI_RA957_1_NG_1.raw	DHAGSNVGK	9	30	9	442.7134	2	5.47	883.4148	-2.9	21 7 17 14 14 13 18 75 93	DHAGSNVGK	HCD
2	2289	20160823_QEh1_LC2_HuPa_SA_HLApI_RA957_1_NG_1.raw	DHAGSVNGK	9	30	9	442.7134	2	5.47	883.4148	-2.9	21 7 17 14 14 13 18 74 93	DHAGSVNGK	HCD
2	2303	20160823_QEh1_LC2_HuPa_SA_HLApI_RA957_1_NG_1.raw	THHPASMWR	9	19	9	561.7717	2	5.5	1121.5188	9	18 8 7 10 13 19 9 15 77	THHPASMWR	HCD
2	2303	20160823_QEh1_LC2_HuPa_SA_HLApI_RA957_1_NG_1.raw	THHAPSMWR	9	19	9	561.7717	2	5.5	1121.5188	9	19 8 7 12 10 17 9 15 77	THHAPSMWR	HCD
2	2303	20160823_QEh1_LC2_HuPa_SA_HLApI_RA957_1_NG_1.raw	THAPHSMWR	9	19	9	561.7717	2	5.5	1121.5188	9	16 8 13 10 7 18 9 15 77	THAPHSMWR	HCD
2	2303	20160823_QEh1_LC2_HuPa_SA_HLApI_RA957_1_NG_1.raw	THAHPSMWR	9	18	9	561.7717	2	5.5	1121.5188	9	16 8 13 6 10 17 8 15 77	THAHPSMWR	HCD
2	2303	20160823_QEh1_LC2_HuPa_SA_HLApI_RA957_1_NG_1.raw	THAHPSWMR	9	18	9	561.7717	2	5.5	1121.5188	9	16 8 13 6 10 17 15 8 77	THAHPSWMR	HCD
2	2308	20160823_QEh1_LC2_HuPa_SA_HLApI_RA957_1_NG_1.raw	ASSHVHLGVG	10	30	10	482.2513	2	5.51	962.4933	-5.4	25 29 82 21 28 11 22 43 16 29	ASSHVHLGVG	HCD
2	2308	20160823_QEh1_LC2_HuPa_SA_HLApI_RA957_1_NG_1.raw	ASSHVHLGGV	10	30	10	482.2513	2	5.51	962.4933	-5.4	25 29 81 20 27 11 20 42 13 34	ASSHVHLGGV	HCD
2	2308	20160823_QEh1_LC2_HuPa_SA_HLApI_RA957_1_NG_1.raw	ASSHVLHGGV	10	28	10	482.2513	2	5.51	962.4933	-5.4	22 26 78 17 22 19 8 40 15 37	ASSHVLHGGV	HCD
2	2308	20160823_QEh1_LC2_HuPa_SA_HLApI_RA957_1_NG_1.raw	ASSVHHLGGV	10	27	10	482.2513	2	5.51	962.4933	-5.4	22 26 78 31 12 9 18 37 11 30	ASSVHHLGGV	HCD
2	2308	20160823_QEh1_LC2_HuPa_SA_HLApI_RA957_1_NG_1.raw	ASSHVHVAGV	10	26	10	482.2513	2	5.51	962.4933	-5.4	24 27 80 20 28 11 16 13 11 32	ASSHVHVAGV	HCD
2	2317	20160823_QEh1_LC2_HuPa_SA_HLApI_RA957_1_NG_1.raw	SHNGHYAQC	9	13	9	339.4732	3	5.53	1015.393	4.7	12 6 14 11 6 14 14 13 34	SHNGHYAQC	HCD
2	2317	20160823_QEh1_LC2_HuPa_SA_HLApI_RA957_1_NG_1.raw	HSNHGYAQC	9	13	9	339.4732	3	5.53	1015.393	4.7	6 12 14 7 10 14 14 13 33	HSNHGYAQC	HCD
2	2317	20160823_QEh1_LC2_HuPa_SA_HLApI_RA957_1_NG_1.raw	SNHGHYAQC	9	13	9	339.4732	3	5.53	1015.393	4.7	12 12 7 11 6 14 14 13 34	SNHGHYAQC	HCD
2	2317	20160823_QEh1_LC2_HuPa_SA_HLApI_RA957_1_NG_1.raw	HSNGHYAQC	9	13	9	339.4732	3	5.53	1015.393	4.7	6 12 13 11 6 14 14 13 33	HSNGHYAQC	HCD
2	2317	20160823_QEh1_LC2_HuPa_SA_HLApI_RA957_1_NG_1.raw	HNSGHYAQC	9	13	9	339.4732	3	5.53	1015.393	4.7	5 10 12 10 6 14 14 13 33	HNSGHYAQC	HCD
2	2318	20160823_QEh1_LC2_HuPa_SA_HLApI_RA957_1_NG_1.raw	TSSKSATTR	9	18	9	469.7475	2	5.54	937.4828	-2.6	30 20 25 16 13 12 11 10 30	TSSKSATTR	HCD
2	2318	20160823_QEh1_LC2_HuPa_SA_HLApI_RA957_1_NG_1.raw	STSSKATTR	9	15	9	469.7475	2	5.54	937.4828	-2.6	11 15 23 16 13 12 11 10 30	STSSKATTR	HCD
2	2318	20160823_QEh1_LC2_HuPa_SA_HLApI_RA957_1_NG_1.raw	STSKSTATR	9	15	9	469.7475	2	5.54	937.4828	-2.6	11 15 23 16 13 12 10 10 29	STSKSTATR	HCD
2	2318	20160823_QEh1_LC2_HuPa_SA_HLApI_RA957_1_NG_1.raw	STSKSATTR	9	15	9	469.7475	2	5.54	937.4828	-2.6	11 15 22 16 13 11 10 10 29	STSKSATTR	HCD
2	2318	20160823_QEh1_LC2_HuPa_SA_HLApI_RA957_1_NG_1.raw	STSKSSSVR	9	14	9	469.7475	2	5.54	937.4828	-2.6	10 15 22 16 13 10 9 8 26	STSKSSSVR	HCD
2	2319	20160823_QEh1_LC2_HuPa_SA_HLApI_RA957_1_NG_1.raw	KVWDPKMGP	9	14	9	529.278	2	5.54	1056.5427	-1.3	17 12 14 21 10 12 7 11 25	KVWDPKMGP	HCD
2	2319	20160823_QEh1_LC2_HuPa_SA_HLApI_RA957_1_NG_1.raw	KVWDKMPGP	9	11	9	529.278	2	5.54	1056.5427	-1.3	13 10 11 17 10 5 8 10 22	KVWDKMPGP	HCD
2	2319	20160823_QEh1_LC2_HuPa_SA_HLApI_RA957_1_NG_1.raw	KVWDKPMGP	9	11	9	529.278	2	5.54	1056.5427	-1.3	13 9 11 17 10 7 6 9 22	KVWDKPMGP	HCD
2	2319	20160823_QEh1_LC2_HuPa_SA_HLApI_RA957_1_NG_1.raw	KVWDMPKGP	9	11	9	529.278	2	5.54	1056.5427	-1.3	13 9 11 17 5 7 10 10 22	KVWDMPKGP	HCD
2	2319	20160823_QEh1_LC2_HuPa_SA_HLApI_RA957_1_NG_1.raw	KVWDMKPGP	9	11	9	529.278	2	5.54	1056.5427	-1.3	13 9 10 17 5 9 8 10 22	KVWDMKPGP	HCD
2	2323	20160823_QEh1_LC2_HuPa_SA_HLApI_RA957_1_NG_1.raw	TTKNPATGY	9	27	9	476.7398	2	5.55	951.4661	-1.1	60 52 30 18 12 15 16 12 32	TTKNPATGY	HCD
2	2323	20160823_QEh1_LC2_HuPa_SA_HLApI_RA957_1_NG_1.raw	TTKNATPGY	9	27	9	476.7398	2	5.55	951.4661	-1.1	61 52 30 18 15 15 12 11 30	TTKNATPGY	HCD
2	2323	20160823_QEh1_LC2_HuPa_SA_HLApI_RA957_1_NG_1.raw	TTKNATPYG	9	27	9	476.7398	2	5.55	951.4661	-1.1	61 53 30 19 15 15 12 14 26	TTKNATPYG	HCD
2	2323	20160823_QEh1_LC2_HuPa_SA_HLApI_RA957_1_NG_1.raw	TTKNAPTGY	9	27	9	476.7398	2	5.55	951.4661	-1.1	61 52 30 18 16 12 15 11 30	TTKNAPTGY	HCD
2	2323	20160823_QEh1_LC2_HuPa_SA_HLApI_RA957_1_NG_1.raw	TTKNAPTYG	9	27	9	476.7398	2	5.55	951.4661	-1.1	61 52 30 19 16 12 15 13 26	TTKNAPTYG	HCD
2	2327	20160823_QEh1_LC2_HuPa_SA_HLApI_RA957_1_NG_1.raw	KCCHHQHR	8	15	8	524.7385	2	5.56	1047.4602	2.1	21 17 18 8 8 14 6 35	KCCHHQHR	HCD
2	2327	20160823_QEh1_LC2_HuPa_SA_HLApI_RA957_1_NG_1.raw	KCCHHHQR	8	15	8	524.7385	2	5.56	1047.4602	2.1	21 17 18 8 8 7 13 35	KCCHHHQR	HCD
2	2327	20160823_QEh1_LC2_HuPa_SA_HLApI_RA957_1_NG_1.raw	KCCHHAGHR	9	11	9	524.7385	2	5.56	1047.4602	2.1	20 16 17 8 7 10 7 3 17	KCCHHAGHR	HCD
2	2327	20160823_QEh1_LC2_HuPa_SA_HLApI_RA957_1_NG_1.raw	KCCHHAHGR	9	11	9	524.7385	2	5.56	1047.4602	2.1	20 16 17 8 7 10 4 6 17	KCCHHAHGR	HCD
2	2327	20160823_QEh1_LC2_HuPa_SA_HLApI_RA957_1_NG_1.raw	KCCHHGAHR	9	11	9	524.7385	2	5.56	1047.4602	2.1	20 16 17 8 7 8 8 3 17	KCCHHGAHR	HCD
2	2351	20160823_QEh1_LC2_HuPa_SA_HLApI_RA957_1_NG_1.raw	LRPCPSTTCR	10	13	10	567.282	2	5.62	1132.5481	1.2	9 7 8 13 13 16 11 8 10 42	LRPCPSTTCR	HCD
2	2351	20160823_QEh1_LC2_HuPa_SA_HLApI_RA957_1_NG_1.raw	LRPCPSTCTR	10	13	10	567.282	2	5.62	1132.5481	1.2	9 7 8 13 12 13 10 8 10 42	LRPCPSTCTR	HCD
2	2351	20160823_QEh1_LC2_HuPa_SA_HLApI_RA957_1_NG_1.raw	LRPCPTSCTR	10	13	10	567.282	2	5.62	1132.5481	1.2	9 7 8 12 12 13 10 8 10 42	LRPCPTSCTR	HCD
2	2354	20160823_QEh1_LC2_HuPa_SA_HLApI_RA957_1_NG_1.raw	QFCFGLHGRT	10	11	10	583.2806	2	5.62	1164.5498	-2.6	9 9 11 10 8 11 5 8 13 30	QFCFGLHGRT	HCD
2	2354	20160823_QEh1_LC2_HuPa_SA_HLApI_RA957_1_NG_1.raw	QFFCGLHGRT	10	11	10	583.2806	2	5.62	1164.5498	-2.6	9 9 11 10 8 11 5 8 12 30	QFFCGLHGRT	HCD
2	2354	20160823_QEh1_LC2_HuPa_SA_HLApI_RA957_1_NG_1.raw	QFCGFLHGRT	10	11	10	583.2806	2	5.62	1164.5498	-2.6	9 9 10 9 10 11 4 8 12 30	QFCGFLHGRT	HCD
2	2354	20160823_QEh1_LC2_HuPa_SA_HLApI_RA957_1_NG_1.raw	QFFGCLHGRT	10	11	10	583.2806	2	5.62	1164.5498	-2.6	9 9 10 8 10 11 5 8 12 29	QFFGCLHGRT	HCD
2	2354	20160823_QEh1_LC2_HuPa_SA_HLApI_RA957_1_NG_1.raw	FQGCFLHGRT	10	10	10	583.2806	2	5.62	1164.5498	-2.6	9 9 8 10 10 11 4 8 12 29	FQGCFLHGRT	HCD
2	2356	20160823_QEh1_LC2_HuPa_SA_HLApI_RA957_1_NG_1.raw	VAQPDKSVRW	10	13	10	395.8854	3	5.63	1184.6301	3.7	14 11 12 10 16 11 11 10 9 26	VAQPDKSVRW	HCD
2	2356	20160823_QEh1_LC2_HuPa_SA_HLApI_RA957_1_NG_1.raw	VAPQDKSVRW	10	13	10	395.8854	3	5.63	1184.6301	3.7	14 11 9 12 16 11 11 10 9 26	VAPQDKSVRW	HCD
2	2356	20160823_QEh1_LC2_HuPa_SA_HLApI_RA957_1_NG_1.raw	VAPQDKVSRW	10	12	10	395.8854	3	5.63	1184.6301	3.7	14 11 9 12 16 11 11 10 10 26	VAPQDKVSRW	HCD
2	2356	20160823_QEh1_LC2_HuPa_SA_HLApI_RA957_1_NG_1.raw	VAPQDKSVWR	10	12	10	395.8854	3	5.63	1184.6301	3.7	14 11 9 12 16 11 11 10 11 24	VAPQDKSVWR	HCD
2	2356	20160823_QEh1_LC2_HuPa_SA_HLApI_RA957_1_NG_1.raw	VAPQDKVSWR	10	12	10	395.8854	3	5.63	1184.6301	3.7	14 11 9 12 16 11 11 10 11 24	VAPQDKVSWR	HCD
2	2357	20160823_QEh1_LC2_HuPa_SA_HLApI_RA957_1_NG_1.raw	EAQRANASR	9	52	9	501.7565	2	5.63	1001.5002	-1.9	86 31 31 33 59 38 40 54 97	EAQRANASR	HCD
2	2357	20160823_QEh1_LC2_HuPa_SA_HLApI_RA957_1_NG_1.raw	EAQRAGGASR	10	47	10	501.7565	2	5.63	1001.5002	-1.8	85 30 30 32 55 22 25 39 56 96	EAQRAGGASR	HCD
2	2357	20160823_QEh1_LC2_HuPa_SA_HLApI_RA957_1_NG_1.raw	EARQANASR	9	46	9	501.7565	2	5.63	1001.5002	-1.9	85 22 16 20 52 36 40 55 97	EARQANASR	HCD
2	2357	20160823_QEh1_LC2_HuPa_SA_HLApI_RA957_1_NG_1.raw	EAAGRANASR	10	40	10	501.7565	2	5.63	1001.5002	-1.8	84 22 18 14 20 48 30 29 46 96	EAAGRANASR	HCD
2	2357	20160823_QEh1_LC2_HuPa_SA_HLApI_RA957_1_NG_1.raw	EAGARANASR	10	40	10	501.7565	2	5.63	1001.5002	-1.8	83 22 15 16 20 48 30 29 46 96	EAGARANASR	HCD
2	2359	20160823_QEh1_LC2_HuPa_SA_HLApI_RA957_1_NG_1.raw	MKNLRAAFRA	10	12	10	393.2226	3	5.63	1176.655	-7.6	7 12 13 13 10 11 13 11 9 25	MKNLRAAFRA	HCD
2	2359	20160823_QEh1_LC2_HuPa_SA_HLApI_RA957_1_NG_1.raw	MKNARLARFA	10	12	10	393.2226	3	5.63	1176.655	-7.6	7 12 13 12 9 12 12 10 10 25	MKNARLARFA	HCD
2	2359	20160823_QEh1_LC2_HuPa_SA_HLApI_RA957_1_NG_1.raw	MKNARLAFRA	10	12	10	393.2226	3	5.63	1176.655	-7.6	7 12 13 12 9 12 12 11 9 25	MKNARLAFRA	HCD
2	2359	20160823_QEh1_LC2_HuPa_SA_HLApI_RA957_1_NG_1.raw	MKNLQVAFRA	10	12	10	393.2226	3	5.63	1176.6438	1.9	7 12 13 13 10 10 11 10 9 25	MKNLQVAFRA	HCD
2	2359	20160823_QEh1_LC2_HuPa_SA_HLApI_RA957_1_NG_1.raw	MKNLVQAFRA	10	12	10	393.2226	3	5.63	1176.6438	1.9	7 12 13 13 10 10 11 10 9 25	MKNLVQAFRA	HCD
2	2370	20160823_QEh1_LC2_HuPa_SA_HLApI_RA957_1_NG_1.raw	KAFSHSTP	8	23	8	437.7273	2	5.66	873.4344	6.4	19 15 17 15 8 18 17 76	KAFSHSTP	HCD
2	2370	20160823_QEh1_LC2_HuPa_SA_HLApI_RA957_1_NG_1.raw	KAFHSSTP	8	22	8	437.7273	2	5.66	873.4344	6.4	17 14 15 7 15 17 17 74	KAFHSSTP	HCD
2	2370	20160823_QEh1_LC2_HuPa_SA_HLApI_RA957_1_NG_1.raw	KFAHSSTP	8	22	8	437.7273	2	5.66	873.4344	6.4	17 14 15 7 15 17 17 74	KFAHSSTP	HCD
2	2370	20160823_QEh1_LC2_HuPa_SA_HLApI_RA957_1_NG_1.raw	KAFHSTSP	8	21	8	437.7273	2	5.66	873.4344	6.4	17 14 15 7 15 16 17 74	KAFHSTSP	HCD
2	2370	20160823_QEh1_LC2_HuPa_SA_HLApI_RA957_1_NG_1.raw	KAANWSTP	8	21	8	437.7273	2	5.66	873.4344	6.4	19 12 12 10 12 15 16 74	KAANWSTP	HCD
2	2372	20160823_QEh1_LC2_HuPa_SA_HLApI_RA957_1_NG_1.raw	HNFVPGPLD	9	19	9	498.2461	2	5.66	994.4872	-9.5	10 16 18 21 22 18 14 17 45	HNFVPGPLD	HCD
2	2372	20160823_QEh1_LC2_HuPa_SA_HLApI_RA957_1_NG_1.raw	HNFVPPGLD	9	19	9	498.2461	2	5.66	994.4872	-9.5	10 16 17 21 22 17 14 16 45	HNFVPPGLD	HCD
2	2372	20160823_QEh1_LC2_HuPa_SA_HLApI_RA957_1_NG_1.raw	HNFVPGPDL	9	19	9	498.2461	2	5.66	994.4872	-9.5	10 16 17 21 23 19 14 21 37	HNFVPGPDL	HCD
2	2372	20160823_QEh1_LC2_HuPa_SA_HLApI_RA957_1_NG_1.raw	HNFVPPGDL	9	19	9	498.2461	2	5.66	994.4872	-9.5	10 16 17 21 23 18 14 21 37	HNFVPPGDL	HCD
2	2372	20160823_QEh1_LC2_HuPa_SA_HLApI_RA957_1_NG_1.raw	HNVFPGPDL	9	19	9	498.2461	2	5.66	994.4872	-9.5	9 15 17 20 22 18 13 21 36	HNVFPGPDL	HCD
2	2379	20160823_QEh1_LC2_HuPa_SA_HLApI_RA957_1_NG_1.raw	DVGGEELW	8	30	8	452.7087	2	5.68	903.3974	6.1	23 16 19 54 67 23 12 27	DVGGEELW	HCD
2	2379	20160823_QEh1_LC2_HuPa_SA_HLApI_RA957_1_NG_1.raw	VDGGEELW	8	30	8	452.7087	2	5.68	903.3974	6.1	15 23 19 54 67 22 12 27	VDGGEELW	HCD
2	2379	20160823_QEh1_LC2_HuPa_SA_HLApI_RA957_1_NG_1.raw	DVGGELEW	8	29	8	452.7087	2	5.68	903.3974	6.1	23 16 19 54 67 17 17 27	DVGGELEW	HCD
2	2379	20160823_QEh1_LC2_HuPa_SA_HLApI_RA957_1_NG_1.raw	DVGGEMTPV	9	25	9	452.7087	2	5.68	903.4008	2.3	21 15 17 55 67 8 12 8 25	DVGGEMTPV	HCD
2	2379	20160823_QEh1_LC2_HuPa_SA_HLApI_RA957_1_NG_1.raw	DVGGETMPV	9	25	9	452.7087	2	5.68	903.4008	2.3	21 15 17 55 67 14 7 8 24	DVGGETMPV	HCD
2	2380	20160823_QEh1_LC2_HuPa_SA_HLApI_RA957_1_NG_1.raw	PSHPGGKMAA	10	11	10	476.7342	2	5.68	951.4596	-6.1	9 11 5 8 8 8 10 6 15 32	PSHPGGKMAA	HCD
2	2380	20160823_QEh1_LC2_HuPa_SA_HLApI_RA957_1_NG_1.raw	PSHGPGKMAA	10	10	10	476.7342	2	5.68	951.4596	-6.1	9 10 5 8 7 8 10 6 14 31	PSHGPGKMAA	HCD
2	2380	20160823_QEh1_LC2_HuPa_SA_HLApI_RA957_1_NG_1.raw	PSGHPGKMAA	10	10	10	476.7342	2	5.68	951.4596	-6.1	8 10 9 5 7 8 9 5 14 30	PSGHPGKMAA	HCD
2	2380	20160823_QEh1_LC2_HuPa_SA_HLApI_RA957_1_NG_1.raw	PSGPHGKMAA	10	10	10	476.7342	2	5.68	951.4596	-6.1	8 10 8 8 5 8 9 5 14 30	PSGPHGKMAA	HCD
2	2380	20160823_QEh1_LC2_HuPa_SA_HLApI_RA957_1_NG_1.raw	PSGHPKGMAA	10	10	10	476.7342	2	5.68	951.4596	-6.1	8 10 9 5 7 10 8 5 13 29	PSGHPKGMAA	HCD
2	2381	20160823_QEh1_LC2_HuPa_SA_HLApI_RA957_1_NG_1.raw	QETPKMMR	8	22	8	510.7531	2	5.69	1019.4892	2.3	14 22 17 12 14 8 9 80	QETPKMMR	HCD
2	2381	20160823_QEh1_LC2_HuPa_SA_HLApI_RA957_1_NG_1.raw	QEPTKMMR	8	21	8	510.7531	2	5.69	1019.4892	2.3	14 22 13 15 14 8 9 80	QEPTKMMR	HCD
2	2381	20160823_QEh1_LC2_HuPa_SA_HLApI_RA957_1_NG_1.raw	QEPTMKMR	8	21	8	510.7531	2	5.69	1019.4892	2.3	14 22 13 15 8 14 9 80	QEPTMKMR	HCD
[truncated: 657,896 more rows]
