# Supplementary material for: Estimating the Contribution of Proteasomal Spliced Peptides to the HLA-I Ligandome*
Source: Mol Cell Proteomics. 2018 Sep 5;17(12):2347–57. doi: 10.1074/mcp.RA118.000877 (PMC6283289; doi:10.1074/mcp.RA118.000877)
Supplement: supplemental Table 1 [file 138326_2_supp_192528_pq4q2q.xlsx]

## Sheet: Fib
Fraction	Scan	Source.File	Peptide	Tag.length	ALC....	Length	m.z	z	RT	Mass	ppm	local.confidence....	tag....0..	mode	database.match	denovo.only	tagpep.hit	tagpep.peptide
3	5	20130504_EXQ3_MiBa_SA_Fib-1.raw	AMKKDPVKK	9	98	9	348.88	3	0.02	1043.62	2.8	97 98 100 99 99 99 99 100 100	AMKKDPVKK	HCD	Q99729|ROAA_HUMAN
3	6	20130504_EXQ3_MiBa_SA_Fib-1.raw	KLLKPVKKK	9	98	9	361.267	3	0.02	1080.77	3.7	99 99 100 99 95 94 99 100 100	KLLKPVKKK	HCD		+
3	16	20130504_EXQ3_MiBa_SA_Fib-1.raw	KSAEKALGK	9	98	9	311.192	3	0.05	930.55	4.6	98 97 98 99 98 98 98 98 98	KSAEKALGK	HCD	Q9BY42|RTF2_HUMAN
3	119	20130504_EXQ3_MiBa_SA_Fib-1.raw	KLLKPVKKK	9	97	9	361.267	3	0.37	1080.77	3.1	98 98 99 99 94 94 99 100 100	KLLKPVKKK	HCD		+
3	133	20130504_EXQ3_MiBa_SA_Fib-1.raw	KSAEKALGK	9	97	9	311.192	3	0.41	930.55	3.1	99 97 97 99 97 98 98 98 99	KSAEKALGK	HCD	Q9BY42|RTF2_HUMAN
3	233	20130504_EXQ3_MiBa_SA_Fib-1.raw	KLLKPVKKK	9	95	9	361.267	3	0.71	1080.77	2.8	98 98 99 97 86 87 96 100 100	KLLKPVKKK	HCD		+
3	246	20130504_EXQ3_MiBa_SA_Fib-1.raw	KSAEKALGK	9	98	9	311.191	3	0.75	930.55	1.8	99 99 99 99 98 97 98 98 99	KSAEKALGK	HCD	Q9BY42|RTF2_HUMAN
3	355	20130504_EXQ3_MiBa_SA_Fib-1.raw	KSAEKALGK	9	98	9	311.191	3	1.09	930.55	2.5	99 98 98 99 98 98 99 99 99	KSAEKALGK	HCD	Q9BY42|RTF2_HUMAN
3	465	20130504_EXQ3_MiBa_SA_Fib-1.raw	KSAEKALGK	9	97	9	311.191	3	1.44	930.55	2.1	98 96 98 99 97 97 98 99 99	KSAEKALGK	HCD	Q9BY42|RTF2_HUMAN
3	580	20130504_EXQ3_MiBa_SA_Fib-1.raw	KSAEKALGK	9	98	9	311.191	3	1.78	930.55	0.7	98 96 97 99 98 99 99 99 99	KSAEKALGK	HCD	Q9BY42|RTF2_HUMAN
3	690	20130504_EXQ3_MiBa_SA_Fib-1.raw	KSAEKALGK	9	98	9	311.191	3	2.12	930.55	0.9	98 96 98 99 98 98 99 99 99	KSAEKALGK	HCD	Q9BY42|RTF2_HUMAN
3	802	20130504_EXQ3_MiBa_SA_Fib-1.raw	KSAEKALGK	9	98	9	311.191	3	2.46	930.55	1.3	99 98 99 99 98 98 99 99 99	KSAEKALGK	HCD	Q9BY42|RTF2_HUMAN
3	915	20130504_EXQ3_MiBa_SA_Fib-1.raw	KSAEKALGK	9	98	9	311.19	3	2.81	930.55	-0.7	98 97 97 97 96 99 99 99 99	KSAEKALGK	HCD	Q9BY42|RTF2_HUMAN
3	1028	20130504_EXQ3_MiBa_SA_Fib-1.raw	KSAEKALGK	9	97	9	311.19	3	3.17	930.55	-0.3	98 96 97 98 97 97 98 97 98	KSAEKALGK	HCD	Q9BY42|RTF2_HUMAN
3	1139	20130504_EXQ3_MiBa_SA_Fib-1.raw	KSAEKALGK	9	98	9	311.19	3	3.51	930.55	-0.1	98 97 99 99 98 99 99 98 98	KSAEKALGK	HCD	Q9BY42|RTF2_HUMAN
3	1434	20130504_EXQ3_MiBa_SA_Fib-1.raw	KLKESVKEK	9	91	9	363.56	3	4.41	1087.66	-2.4	95 85 85 96 91 91 92 94 96	KLKESVKEK	HCD	Q9P0K7|RAI14_HUMAN
3	1531	20130504_EXQ3_MiBa_SA_Fib-1.raw	KVKKPATAAGTK	12	94	12	400.587	3	4.7	1198.74	-0.7	98 99 99 99 97 97 97 97 88 84 90 96	KVKKPATAAGTK	HCD	P16402|H13_HUMAN
3	2029	20130504_EXQ3_MiBa_SA_Fib-1.raw	ALLRKTTKK	9	94	9	353.573	3	6.22	1057.7	0	99 99 96 85 82 92 98 99 100	ALLRKTTKK	HCD		+
3	2040	20130504_EXQ3_MiBa_SA_Fib-1.raw	KTYPAHQNR	9	93	9	372.197	3	6.25	1113.57	1.3	96 98 99 98 98 95 85 82 91	KTYPAHQNR	HCD	Q8IWB7|WDFY1_HUMAN
3	2048	20130504_EXQ3_MiBa_SA_Fib-1.raw	DSKKKVKL	8	95	8	473.308	2	6.28	944.602	-0.4	98 96 98 98 89 90 98 99	DSKKKVKL	HCD	O76094|SRP72_HUMAN
3	2169	20130504_EXQ3_MiBa_SA_Fib-1.raw	DSKKKVKL	8	95	8	473.31	2	6.62	944.602	3.6	97 95 98 98 94 92 97 98	DSKKKVKL	HCD	O76094|SRP72_HUMAN
3	2193	20130504_EXQ3_MiBa_SA_Fib-1.raw	KSGPVLGKRK	10	95	10	357.234	3	6.69	1068.68	4.2	99 98 95 96 99 99 93 91 90 96	KSGPVLGKRK	HCD		+
3	2193	20130504_EXQ3_MiBa_SA_Fib-1.raw	KSGPVLGKKR	10	94	10	357.234	3	6.69	1068.68	4.2	99 98 95 96 99 98 93 88 86 91	KSGPVLGKKR	HCD		+
3	2211	20130504_EXQ3_MiBa_SA_Fib-1.raw	KAGPLTKEK	9	98	9	324.536	3	6.74	970.581	3.5	97 97 99 99 100 99 97 98 97	KAGPLTKEK	HCD	P49023|PAXI_HUMAN
3	2262	20130504_EXQ3_MiBa_SA_Fib-1.raw	KVTDGVKGK	9	94	9	311.191	3	6.89	930.55	2.9	88 92 97 98 98 98 91 89 97	KVTDGVKGK	HCD		+
3	2262	20130504_EXQ3_MiBa_SA_Fib-1.raw	KVTDGVGKK	9	92	9	311.191	3	6.89	930.55	2.9	88 92 97 99 98 97 81 85 95	KVTDGVGKK	HCD		+	Q86XH1[736..739,578..582]	KVTDGVGKK
3	2302	20130504_EXQ3_MiBa_SA_Fib-1.raw	ATYETKESKK	10	95	10	395.544	3	7	1183.61	2	99 99 99 99 96 90 93 86 92 98	ATYETKESKK	HCD	P23528|COF1_HUMAN
3	2318	20130504_EXQ3_MiBa_SA_Fib-1.raw	AVKPKAAKPK	10	98	10	346.567	3	7.05	1036.68	2.5	97 99 100 99 99 99 98 97 96 98	AVKPKAAKPK	HCD	P16403|H12_HUMAN
3	2335	20130504_EXQ3_MiBa_SA_Fib-1.raw	KAGPLTKEK	9	98	9	324.535	3	7.1	970.581	3.2	99 99 100 100 100 99 97 98 98	KAGPLTKEK	HCD	P49023|PAXI_HUMAN
3	2388	20130504_EXQ3_MiBa_SA_Fib-1.raw	DSKKKVKL	8	93	8	315.875	3	7.24	944.602	0.7	99 98 99 98 81 80 96 98	DSKKKVKL	HCD	O76094|SRP72_HUMAN
3	2433	20130504_EXQ3_MiBa_SA_Fib-1.raw	EAKEKARAM	9	91	9	345.188	3	7.37	1032.54	1.9	92 90 93 94 91 87 87 92 95	EAKEKARAM	HCD	Q15599|NHRF2_HUMAN
3	2455	20130504_EXQ3_MiBa_SA_Fib-1.raw	KAGPLTKEK	9	98	9	324.535	3	7.44	970.581	2.2	97 98 99 100 100 98 96 98 98	KAGPLTKEK	HCD	P49023|PAXI_HUMAN
3	2759	20130504_EXQ3_MiBa_SA_Fib-1.raw	ALKKPLKGK	9	93	9	328.232	3	8.34	981.67	5	92 95 98 97 87 91 94 94 97	ALKKPLKGK	HCD	Q9NQR1|SETD8_HUMAN
3	2885	20130504_EXQ3_MiBa_SA_Fib-1.raw	ALKKPLKGK	9	95	9	328.232	3	8.71	981.67	4.2	92 96 98 99 93 91 97 96 98	ALKKPLKGK	HCD	Q9NQR1|SETD8_HUMAN
3	2940	20130504_EXQ3_MiBa_SA_Fib-1.raw	KLWGKQKNK	9	95	9	377.234	3	8.87	1128.68	3	99 99 99 93 90 92 94 93 97	KLWGKQKNK	HCD	Q99607|ELF4_HUMAN
3	2975	20130504_EXQ3_MiBa_SA_Fib-1.raw	VVKPKKAAPK	10	99	10	355.91	3	8.97	1064.71	1.6	98 100 100 99 99 99 99 99 99 99	VVKPKKAAPK	HCD	P16403|H12_HUMAN
3	3111	20130504_EXQ3_MiBa_SA_Fib-1.raw	VVKPGNTKEK	10	94	10	367.22	3	9.34	1098.64	-0.5	97 99 99 98 93 90 90 90 96 98	VVKPGNTKEK	HCD	Q9NWN3|FBX34_HUMAN
3	3169	20130504_EXQ3_MiBa_SA_Fib-1.raw	KMHKSGVLR	9	94	9	352.543	3	9.49	1054.61	0.7	94 92 95 99 97 93 94 95 93	KMHKSGVLR	HCD	Q12772|SRBP2_HUMAN
3	3179	20130504_EXQ3_MiBa_SA_Fib-1.raw	ATTSNTVSK	9	94	9	454.739	2	9.52	907.461	2	96 98 98 94 85 88 95 97 97	ATTSNTVSK	HCD	Q6NZI2|PTRF_HUMAN
3	3205	20130504_EXQ3_MiBa_SA_Fib-1.raw	HHGPHGLGH	9	96	9	316.823	3	9.59	947.447	0.1	99 96 98 98 96 96 96 96 96	HHGPHGLGH	HCD	Q15427|SF3B4_HUMAN
3	3215	20130504_EXQ3_MiBa_SA_Fib-1.raw	AAAKPVATK	9	99	9	428.766	2	9.62	855.518	0.3	100 100 100 99 97 98 99 100 100	AAAKPVATK	HCD	P12111|CO6A3_HUMAN
3	3230	20130504_EXQ3_MiBa_SA_Fib-1.raw	AAAAAPVATK	10	93	10	435.756	2	9.65	869.497	0.4	98 98 98 90 80 90 92 96 98 99	AAAAAPVATK	HCD		+	P12111[2956..2960,2962..2966]	AAAAAPVATK
3	3231	20130504_EXQ3_MiBa_SA_Fib-1.raw	AAAKPVATK	9	98	9	856.524	1	9.66	855.518	-0.7	98 97 98 98 98 99 99 100 100	AAAKPVATK	HCD	P12111|CO6A3_HUMAN
3	3280	20130504_EXQ3_MiBa_SA_Fib-1.raw	AAKPVATK	8	98	8	393.246	2	9.78	784.481	-4.2	98 99 100 98 97 99 100 100	AAKPVATK	HCD	P12111|CO6A3_HUMAN
3	3323	20130504_EXQ3_MiBa_SA_Fib-1.raw	KTDEHPARYK	10	96	10	415.551	3	9.89	1243.63	0.8	99 98 99 100 100 99 93 88 92 98	KTDEHPARYK	HCD	Q14123|PDE1C_HUMAN
3	3348	20130504_EXQ3_MiBa_SA_Fib-1.raw	AAAKPVATK	9	98	9	428.764	2	9.96	855.518	-4.6	100 100 99 99 94 96 99 100 100	AAAKPVATK	HCD	P12111|CO6A3_HUMAN
3	3349	20130504_EXQ3_MiBa_SA_Fib-1.raw	AAKPVATK	8	99	8	393.247	2	9.97	784.481	-2.8	98 99 100 98 98 99 100 100	AAKPVATK	HCD	P12111|CO6A3_HUMAN
3	3355	20130504_EXQ3_MiBa_SA_Fib-1.raw	SVKKKVLK	8	94	8	310.555	3	9.98	928.643	1.2	97 98 99 99 93 89 87 94	SVKKKVLK	HCD		+	Q5VZK9[27..32,24..25]	SVKKKVIK
3	3365	20130504_EXQ3_MiBa_SA_Fib-1.raw	AAAKPVATK	9	94	9	856.526	1	10.01	855.518	0.9	86 81 97 97 97 98 99 99 100	AAAKPVATK	HCD	P12111|CO6A3_HUMAN
3	3389	20130504_EXQ3_MiBa_SA_Fib-1.raw	EQKKRVSM	8	96	8	503.279	2	10.07	1004.54	0.5	95 94 99 98 95 94 96 98	EQKKRVSM	HCD	P35611|ADDA_HUMAN
3	3483	20130504_EXQ3_MiBa_SA_Fib-1.raw	AAAKPVATK	9	98	9	428.767	2	10.3	855.518	1	100 100 100 99 96 97 99 100 100	AAAKPVATK	HCD	P12111|CO6A3_HUMAN
3	3488	20130504_EXQ3_MiBa_SA_Fib-1.raw	AAKPVATK	8	98	8	393.248	2	10.32	784.481	0.7	97 99 99 96 96 98 99 99	AAKPVATK	HCD	P12111|CO6A3_HUMAN
3	3518	20130504_EXQ3_MiBa_SA_Fib-1.raw	KLFKHLSKK	9	99	9	376.914	3	10.4	1127.72	3	99 99 99 99 99 99 98 99 100	KLFKHLSKK	HCD	Q9NVP1|DDX18_HUMAN
3	3524	20130504_EXQ3_MiBa_SA_Fib-1.raw	KLFKHLSKK	9	96	9	564.867	2	10.42	1127.72	1.3	98 97 97 97 90 95 96 99 100	KLFKHLSKK	HCD	Q9NVP1|DDX18_HUMAN
3	3541	20130504_EXQ3_MiBa_SA_Fib-1.raw	AVRAGVREK	9	97	9	329.199	3	10.46	984.583	-8.1	97 97 98 97 95 97 97 99 99	AVRAGVREK	HCD	Q13895|BYST_HUMAN
3	3564	20130504_EXQ3_MiBa_SA_Fib-1.raw	ATAGPGTTK	9	96	9	402.218	2	10.52	802.418	3.9	98 98 99 98 95 93 94 97 98	ATAGPGTTK	HCD	P46821|MAP1B_HUMAN
3	3573	20130504_EXQ3_MiBa_SA_Fib-1.raw	AAKPVAAK	8	96	8	378.244	2	10.54	754.47	4.7	92 97 98 94 95 99 100 100	AAKPVAAK	HCD	P12111|CO6A3_HUMAN
3	3584	20130504_EXQ3_MiBa_SA_Fib-1.raw	ATPKKTVPK	9	96	9	323.876	3	10.57	968.602	4.2	98 99 99 99 96 94 93 93 97	ATPKKTVPK	HCD	Q14978|NOLC1_HUMAN
3	3616	20130504_EXQ3_MiBa_SA_Fib-1.raw	KLRSEFKRK	9	93	9	397.915	3	10.65	1190.72	-1	99 95 90 89 94 95 94 92 96	KLRSEFKRK	HCD	P07355|ANXA2_HUMAN
3	3684	20130504_EXQ3_MiBa_SA_Fib-1.raw	KLHTVQPKGK	10	97	10	379.237	3	10.81	1134.69	2.8	99 100 99 99 99 96 95 96 98 98	KLHTVQPKGK	HCD	A2A3N6|PIPSL_HUMAN:P55036|PSMD4_HUMAN
3	3697	20130504_EXQ3_MiBa_SA_Fib-1.raw	ALKRPLKQK	9	95	9	361.246	3	10.84	1080.71	2.4	98 99 99 98 91 89 93 92 98	ALKRPLKQK	HCD	Q96GM5|SMRD1_HUMAN
3	3698	20130504_EXQ3_MiBa_SA_Fib-1.raw	EQRPERVK	8	87	8	347.866	3	10.84	1040.57	2.9	90 86 91 88 90 82 81 93	EQRPERVK	HCD	P13693|TCTP_HUMAN
3	3702	20130504_EXQ3_MiBa_SA_Fib-1.raw	HVSSKPSTMK	10	90	10	367.863	3	10.85	1100.56	3.3	87 95 88 86 81 95 95 94 91 96	HVSSKPSTMK	HCD	O95573|ACSL3_HUMAN
3	3718	20130504_EXQ3_MiBa_SA_Fib-1.raw	KLWKHLKHK	9	98	9	406.594	3	10.89	1216.76	4.1	98 99 98 99 98 99 99 98 99	KLWKHLKHK	HCD	Q9UDW1|QCR9_HUMAN
3	3731	20130504_EXQ3_MiBa_SA_Fib-1.raw	KTVDKKNLSEK	11	92	11	430.587	3	10.92	1288.74	3.9	97 95 97 98 98 95 82 86 84 94 97	KTVDKKNLSEK	HCD	Q14966|ZN638_HUMAN
3	3741	20130504_EXQ3_MiBa_SA_Fib-1.raw	GTLKNPPKK	9	97	9	328.208	3	10.95	981.597	4.3	93 98 99 99 98 99 98 99 99	GTLKNPPKK	HCD	Q96JN0|LCOR_HUMAN
3	3748	20130504_EXQ3_MiBa_SA_Fib-1.raw	KVYTKSSHLK	10	97	10	397.569	3	10.97	1189.68	3.1	96 98 99 99 99 99 97 93 99 99	KVYTKSSHLK	HCD	O95600|KLF8_HUMAN:O75840|KLF7_HUMAN
3	3755	20130504_EXQ3_MiBa_SA_Fib-1.raw	KVYTKSSHLK	10	98	10	595.849	2	10.98	1189.68	1.5	100 100 100 100 99 98 98 96 100 100	KVYTKSSHLK	HCD	O95600|KLF8_HUMAN:O75840|KLF7_HUMAN
3	3757	20130504_EXQ3_MiBa_SA_Fib-1.raw	AVKPATAAK	9	97	9	428.767	2	10.99	855.518	3.2	93 95 99 97 96 97 98 99 100	AVKPATAAK	HCD	P12111|CO6A3_HUMAN
3	3771	20130504_EXQ3_MiBa_SA_Fib-1.raw	KTKPPVAEK	9	97	9	333.208	3	11.02	996.597	4.2	94 96 99 99 99 98 98 99 97	KTKPPVAEK	HCD	Q5HYW2|NHSL2_HUMAN
3	3793	20130504_EXQ3_MiBa_SA_Fib-1.raw	KTTTATATPK	10	97	10	510.293	2	11.08	1018.57	4.8	99 100 100 97 94 95 98 99 99 100	KTTTATATPK	HCD		+
3	3795	20130504_EXQ3_MiBa_SA_Fib-1.raw	KTKPPVAEK	9	98	9	499.308	2	11.08	996.597	4.9	98 99 100 99 96 95 98 99 99	KTKPPVAEK	HCD	Q5HYW2|NHSL2_HUMAN
3	3805	20130504_EXQ3_MiBa_SA_Fib-1.raw	EGKPKRTL	8	92	8	464.784	2	11.11	927.55	4.4	93 92 96 94 92 89 91 97	EGKPKRTL	HCD	Q6UXN9|WDR82_HUMAN
3	3808	20130504_EXQ3_MiBa_SA_Fib-1.raw	RTHQQAPLK	9	94	9	539.811	2	11.12	1077.6	3.7	96 92 86 88 92 99 99 100 100	RTHQQAPLK	HCD		+
3	3814	20130504_EXQ3_MiBa_SA_Fib-1.raw	KLQEKVVKK	9	97	9	367.246	3	11.13	1098.71	3.6	98 97 93 96 95 99 99 99 100	KLQEKVVKK	HCD	Q9NSV4|DIAP3_HUMAN
3	3826	20130504_EXQ3_MiBa_SA_Fib-1.raw	TTKPVTTTK	9	94	9	488.789	2	11.16	975.56	3.6	93 96 99 91 89 90 95 99 99	TTKPVTTTK	HCD	P12111|CO6A3_HUMAN
3	3837	20130504_EXQ3_MiBa_SA_Fib-1.raw	KLKEKQLQR	9	97	9	390.916	3	11.19	1169.72	2.8	98 99 97 98 98 97 98 95 95	KLKEKQLQR	HCD	Q9Y5A7|NUB1_HUMAN
3	3849	20130504_EXQ3_MiBa_SA_Fib-1.raw	AVKETSSVK	9	94	9	474.774	2	11.22	947.529	4.7	93 95 97 98 93 92 94 95 98	AVKETSSVK	HCD	Q8TCZ2|C99L2_HUMAN
3	3856	20130504_EXQ3_MiBa_SA_Fib-1.raw	AVKETSSVK	9	96	9	316.852	3	11.24	947.529	4.5	91 94 95 97 98 99 98 98 98	AVKETSSVK	HCD	Q8TCZ2|C99L2_HUMAN
3	3859	20130504_EXQ3_MiBa_SA_Fib-1.raw	VLKSVGAKK	9	97	9	310.544	3	11.24	928.607	4.2	97 99 99 99 98 92 93 97 99	VLKSVGAKK	HCD		+
3	3865	20130504_EXQ3_MiBa_SA_Fib-1.raw	KSFEKTNPK	9	94	9	360.205	3	11.25	1077.58	9.5	98 98 99 99 97 82 82 98 98	KSFEKTNPK	HCD	Q9UHK0|NUFP1_HUMAN
3	3872	20130504_EXQ3_MiBa_SA_Fib-1.raw	KSFEKTNPK	9	94	9	539.801	2	11.27	1077.58	4.4	99 97 93 93 90 91 92 96 99	KSFEKTNPK	HCD	Q9UHK0|NUFP1_HUMAN
3	3880	20130504_EXQ3_MiBa_SA_Fib-1.raw	AVLKGVHSHK	10	97	10	359.219	3	11.29	1074.63	3.6	97 98 99 99 95 96 96 98 96 99	AVLKGVHSHK	HCD	P62750|RL23A_HUMAN
3	3883	20130504_EXQ3_MiBa_SA_Fib-1.raw	ALSKPTEKK	9	96	9	334.539	3	11.3	1000.59	4	96 97 98 97 93 94 95 95 99	ALSKPTEKK	HCD	O43852|CALU_HUMAN
3	3885	20130504_EXQ3_MiBa_SA_Fib-1.raw	AVLKGVHSHK	10	97	10	538.324	2	11.31	1074.63	3.3	94 95 99 99 98 98 98 99 98 99	AVLKGVHSHK	HCD	P62750|RL23A_HUMAN
3	3889	20130504_EXQ3_MiBa_SA_Fib-1.raw	SSAKPVLKK	9	98	9	319.876	3	11.32	956.602	4	99 94 97 99 98 98 99 99 100	SSAKPVLKK	HCD	Q9GZR1|SENP6_HUMAN
3	3896	20130504_EXQ3_MiBa_SA_Fib-1.raw	KHQPHKVTQY	10	96	10	633.342	2	11.33	1264.67	2	99 93 95 95 94 98 98 98 95 96	KHQPHKVTQY	HCD	P83881|RL36A_HUMAN:Q969Q0|RL36L_HUMAN:tr|H7BZ11|H7BZ11_HUMAN
3	3902	20130504_EXQ3_MiBa_SA_Fib-1.raw	EHLESHKKY	9	99	9	390.869	3	11.35	1169.58	2	99 99 100 100 99 97 99 100 100	EHLESHKKY	HCD	Q9Y2D5|AKAP2_HUMAN
3	3906	20130504_EXQ3_MiBa_SA_Fib-1.raw	GTVKPNANR	9	91	9	478.768	2	11.35	955.52	1.4	91 94 99 99 92 88 89 81 95	GTVKPNANR	HCD	P17931|LEG3_HUMAN
3	3915	20130504_EXQ3_MiBa_SA_Fib-1.raw	EHLESHKKY	9	98	9	585.799	2	11.37	1169.58	0.8	99 98 100 99 97 98 100 100 100	EHLESHKKY	HCD	Q9Y2D5|AKAP2_HUMAN
3	3917	20130504_EXQ3_MiBa_SA_Fib-1.raw	ELRAKKRL	8	86	8	338.558	3	11.38	1012.65	2	88 88 88 82 85 85 82 93	ELRAKKRL	HCD		+
3	3922	20130504_EXQ3_MiBa_SA_Fib-1.raw	KLEEQARAK	9	98	9	358.208	3	11.39	1071.6	-0.4	100 100 100 100 97 97 97 98 99	KLEEQARAK	HCD	Q14247|SRC8_HUMAN
3	3929	20130504_EXQ3_MiBa_SA_Fib-1.raw	RVAKTNSLR	9	94	9	348.882	3	11.4	1043.62	3.9	91 91 97 99 99 95 90 92 95	RVAKTNSLR	HCD	Q53HL2|BOREA_HUMAN
3	3939	20130504_EXQ3_MiBa_SA_Fib-1.raw	KQYHRLLKR	9	97	9	414.592	3	11.42	1240.75	2.3	99 95 98 93 97 99 99 99 100	KQYHRLLKR	HCD	P23511|NFYA_HUMAN
3	3947	20130504_EXQ3_MiBa_SA_Fib-1.raw	QLYRHSQEK	9	96	9	594.81	2	11.44	1187.6	0.3	88 94 98 98 97 98 96 99 100	QLYRHSQEK	HCD		+
3	3955	20130504_EXQ3_MiBa_SA_Fib-1.raw	LSKPTEKK	8	92	8	465.785	2	11.45	929.555	1.6	92 94 95 89 88 91 91 97	LSKPTEKK	HCD	O43852|CALU_HUMAN
3	3980	20130504_EXQ3_MiBa_SA_Fib-1.raw	GLPSSQSHRK	10	93	10	548.797	2	11.51	1095.58	1.1	95 97 99 99 95 89 89 82 93 97	GLPSSQSHRK	HCD	Q7Z3E5|ARMC9_HUMAN
3	3985	20130504_EXQ3_MiBa_SA_Fib-1.raw	KLLGKVHEK	9	97	9	526.335	2	11.52	1050.65	1.1	99 100 100 97 96 96 96 99 99	KLLGKVHEK	HCD	Q9H4H8|FA83D_HUMAN
3	3993	20130504_EXQ3_MiBa_SA_Fib-1.raw	VTKLQNSERK	10	93	10	401.567	3	11.54	1201.68	1.5	99 99 99 98 94 88 86 86 87 93	VTKLQNSERK	HCD	O60356|NUPR1_HUMAN
3	4007	20130504_EXQ3_MiBa_SA_Fib-1.raw	KSADPLKSK	9	97	9	325.195	3	11.57	972.56	2	97 91 94 99 100 100 99 99 99	KSADPLKSK	HCD	Q9Y6W3|CAN7_HUMAN
3	4024	20130504_EXQ3_MiBa_SA_Fib-1.raw	KSKEYFSKQK	10	97	10	424.904	3	11.61	1271.69	3.6	99 98 97 98 99 99 97 94 96 99	KSKEYFSKQK	HCD	Q06830|PRDX1_HUMAN
3	4044	20130504_EXQ3_MiBa_SA_Fib-1.raw	STAQKALGK	9	97	9	452.269	2	11.66	902.519	4.7	97 99 99 95 95 94 98 99 99	STAQKALGK	HCD	Q14195|DPYL3_HUMAN
3	4046	20130504_EXQ3_MiBa_SA_Fib-1.raw	KVFSGKSER	9	96	9	346.531	3	11.66	1036.57	4.5	99 99 99 99 98 98 94 94 88	KVFSGKSER	HCD	P14866|HNRPL_HUMAN:tr|M0QYT0|M0QYT0_HUMAN
3	4057	20130504_EXQ3_MiBa_SA_Fib-1.raw	SPKKKLKL	8	98	8	314.555	3	11.69	940.643	1	99 99 100 99 97 97 96 98	SPKKKLKL	HCD	Q9GZR7|DDX24_HUMAN
3	4063	20130504_EXQ3_MiBa_SA_Fib-1.raw	SPKKKLKL	8	97	8	471.329	2	11.69	940.643	0.9	95 96 99 99 97 98 97 98	SPKKKLKL	HCD	Q9GZR7|DDX24_HUMAN
3	4067	20130504_EXQ3_MiBa_SA_Fib-1.raw	SLYKEGHSK	9	98	9	350.186	3	11.7	1047.53	0.7	97 99 99 98 99 98 98 99 99	SLYKEGHSK	HCD	Q14839|CHD4_HUMAN:Q8TDI0|CHD5_HUMAN
3	4068	20130504_EXQ3_MiBa_SA_Fib-1.raw	SLYKEGHSK	9	98	9	524.775	2	11.7	1047.53	1.4	96 99 99 99 99 98 99 100 100	SLYKEGHSK	HCD	Q14839|CHD4_HUMAN:Q8TDI0|CHD5_HUMAN
3	4070	20130504_EXQ3_MiBa_SA_Fib-1.raw	KVFGGTVHKK	10	99	10	367.558	3	11.71	1099.65	1	99 99 100 99 97 99 100 99 100 100	KVFGGTVHKK	HCD	P49915|GUAA_HUMAN
3	4147	20130504_EXQ3_MiBa_SA_Fib-1.raw	RLHSGPVTK	9	97	9	497.794	2	11.86	993.572	1.6	96 95 96 98 99 99 99 100 100	RLHSGPVTK	HCD		+
3	4150	20130504_EXQ3_MiBa_SA_Fib-1.raw	GTLGHVAHGK	10	97	10	326.183	3	11.87	975.525	2.9	94 95 99 99 98 99 99 98 99 99	GTLGHVAHGK	HCD	P41091|IF2G_HUMAN:tr|F8W810|F8W810_HUMAN:Q2VIR3|IF2GL_HUMAN
3	4156	20130504_EXQ3_MiBa_SA_Fib-1.raw	GTLGHVAHGK	10	98	10	488.771	2	11.88	975.525	2.1	91 98 99 99 99 100 100 99 100 99	GTLGHVAHGK	HCD	P41091|IF2G_HUMAN:tr|F8W810|F8W810_HUMAN:Q2VIR3|IF2GL_HUMAN
3	4158	20130504_EXQ3_MiBa_SA_Fib-1.raw	ELKEKKKEL	9	97	9	572.851	2	11.89	1143.69	0.6	96 96 98 99 98 99 98 99 99	ELKEKKKEL	HCD	Q14683|SMC1A_HUMAN
3	4159	20130504_EXQ3_MiBa_SA_Fib-1.raw	LGHVAHGK	8	97	8	409.736	2	11.89	817.456	2.7	95 97 98 99 98 95 98 98	LGHVAHGK	HCD	P41091|IF2G_HUMAN:tr|F8W810|F8W810_HUMAN:Q2VIR3|IF2GL_HUMAN
3	4169	20130504_EXQ3_MiBa_SA_Fib-1.raw	KLSHPTTSR	9	91	9	342.862	3	11.91	1025.56	2.3	95 96 96 94 95 95 84 81 90	KLSHPTTSR	HCD	Q96B97|SH3K1_HUMAN
3	4195	20130504_EXQ3_MiBa_SA_Fib-1.raw	STLPKSSNK	9	91	9	321.183	3	11.97	960.524	3.7	89 92 98 96 96 92 85 86 94	STLPKSSNK	HCD		+	Q15170[26..32,140..141]	STLPKSSNK
3	4205	20130504_EXQ3_MiBa_SA_Fib-1.raw	KVPDQKGTPK	10	96	10	366.55	3	11.99	1096.62	3.3	99 99 99 99 97 97 88 88 97 99	KVPDQKGTPK	HCD	Q8N8I0|SAM12_HUMAN
3	4209	20130504_EXQ3_MiBa_SA_Fib-1.raw	EAKVKKQL	8	95	8	472.302	2	12	942.586	3.8	92 93 96 99 99 97 92 99	EAKVKKQL	HCD	Q9P2E9|RRBP1_HUMAN
3	4227	20130504_EXQ3_MiBa_SA_Fib-1.raw	RAAPAAAAR	9	93	9	427.752	2	12.04	853.488	2.3	93 95 96 91 94 86 92 93 99	RAAPAAAAR	HCD	Q8N6I1|EID2_HUMAN
3	4228	20130504_EXQ3_MiBa_SA_Fib-1.raw	KLEEVERKK	9	96	9	579.846	2	12.05	1157.68	1.1	99 99 99 97 87 95 93 97 99	KLEEVERKK	HCD	Q14152|EIF3A_HUMAN
3	4234	20130504_EXQ3_MiBa_SA_Fib-1.raw	KVAGAATPK	9	98	9	421.759	2	12.06	841.502	2.2	100 100 100 98 97 99 99 99 99	KVAGAATPK	HCD	P16402|H13_HUMAN
3	4238	20130504_EXQ3_MiBa_SA_Fib-1.raw	KVEAKLRAK	9	97	9	521.842	2	12.07	1041.67	2.9	99 99 99 98 96 96 94 95 98	KVEAKLRAK	HCD	P05455|LA_HUMAN
3	4242	20130504_EXQ3_MiBa_SA_Fib-1.raw	ATYETKESK	9	96	9	528.766	2	12.08	1055.51	3	99 99 99 99 93 90 96 98 99	ATYETKESK	HCD	P23528|COF1_HUMAN
3	4246	20130504_EXQ3_MiBa_SA_Fib-1.raw	AVQKKTFTK	9	95	9	350.883	3	12.09	1049.62	3.9	91 95 93 97 97 97 97 98 98	AVQKKTFTK	HCD	Q01082|SPTB2_HUMAN:O15020|SPTN2_HUMAN:Q9H254|SPTN4_HUMAN
3	4258	20130504_EXQ3_MiBa_SA_Fib-1.raw	AAKPPLSKK	9	97	9	313.872	3	12.11	938.591	4.1	94 99 100 100 100 99 95 96 99	AAKPPLSKK	HCD	Q6PL18|ATAD2_HUMAN
3	4260	20130504_EXQ3_MiBa_SA_Fib-1.raw	SLDQDSPSKKK	11	95	11	411.556	3	12.12	1231.64	3.8	94 98 99 97 99 98 91 90 91 98 99	SLDQDSPSKKK	HCD	Q2LD37|K1109_HUMAN
3	4313	20130504_EXQ3_MiBa_SA_Fib-1.raw	ATEDSQRYK	9	96	9	549.266	2	12.24	1096.51	2	99 100 100 100 96 86 90 98 99	ATEDSQRYK	HCD	P62699|YPEL5_HUMAN
3	4321	20130504_EXQ3_MiBa_SA_Fib-1.raw	ATEDSQRYK	9	96	9	366.514	3	12.26	1096.51	3.4	98 99 100 100 97 92 89 93 97	ATEDSQRYK	HCD	P62699|YPEL5_HUMAN
3	4330	20130504_EXQ3_MiBa_SA_Fib-1.raw	NHGPPLHSH	9	97	9	498.246	2	12.28	994.473	3.7	92 95 100 99 96 97 98 99 99	NHGPPLHSH	HCD	O00470|MEIS1_HUMAN
3	4332	20130504_EXQ3_MiBa_SA_Fib-1.raw	ALAEVSKKK	9	98	9	325.207	3	12.28	972.597	3.5	98 98 99 99 99 97 99 100 100	ALAEVSKKK	HCD		+	O60333[284..288,295..298]	ALAEVSKKK
3	4337	20130504_EXQ3_MiBa_SA_Fib-1.raw	ALAEVSKKK	9	98	9	487.307	2	12.29	972.597	3.4	97 98 100 100 99 98 99 100 100	ALAEVSKKK	HCD		+	O60333[284..288,295..298]	ALAEVSKKK
3	4340	20130504_EXQ3_MiBa_SA_Fib-1.raw	KVKMTTHLKK	10	95	10	405.254	3	12.3	1212.74	3	96 98 98 95 94 93 82 95 100 100	KVKMTTHLKK	HCD	P63165|SUMO1_HUMAN
3	4359	20130504_EXQ3_MiBa_SA_Fib-1.raw	DLKEKKEKV	9	91	9	558.836	2	12.34	1115.65	1.9	94 94 95 97 89 85 93 90 85	DLKEKKEKV	HCD	P20962|PTMS_HUMAN
3	4382	20130504_EXQ3_MiBa_SA_Fib-1.raw	KMKDNESMQEK	11	95	11	456.55	3	12.39	1366.62	3.6	98 95 95 94 91 96 97 94 95 99 99	KMKDNESMQEK	HCD		+
3	4388	20130504_EXQ3_MiBa_SA_Fib-1.raw	KLKHVLLKK	9	99	9	369.598	3	12.41	1105.77	3.2	97 98 99 98 100 100 100 100 100	KLKHVLLKK	HCD		+	Q5JTH9[1194..1197,182..186]	KLKHVLIKK
3	4388	20130504_EXQ3_MiBa_SA_Fib-1.raw	KLKHVLKLK	9	96	9	369.598	3	12.41	1105.77	3.2	97 98 98 98 100 99 91 89 98	KLKHVLKLK	HCD		+
3	4388	20130504_EXQ3_MiBa_SA_Fib-1.raw	KKLHVLLKK	9	95	9	369.598	3	12.41	1105.77	3.2	93 82 91 96 100 100 100 100 100	KKLHVLLKK	HCD		+	Q8TF76[663..666,655..659]	KKLHVLLKK
3	4398	20130504_EXQ3_MiBa_SA_Fib-1.raw	THYKSAVKA	9	94	9	502.781	2	12.43	1003.54	2	99 97 99 97 92 93 97 84 90	THYKSAVKA	HCD	P08243|ASNS_HUMAN
3	4431	20130504_EXQ3_MiBa_SA_Fib-1.raw	ELNKKGKAL	9	96	9	500.812	2	12.5	999.608	1.9	94 92 94 97 98 98 99 100 100	ELNKKGKAL	HCD	O15164|TIF1A_HUMAN
3	4434	20130504_EXQ3_MiBa_SA_Fib-1.raw	ATAAKPVAAK	10	98	10	309.86	3	12.51	926.555	3.3	95 98 100 99 99 97 98 96 100 99	ATAAKPVAAK	HCD	P12111|CO6A3_HUMAN
3	4445	20130504_EXQ3_MiBa_SA_Fib-1.raw	ALLKKHEA	8	97	8	455.281	2	12.53	908.544	4.5	97 99 99 99 99 97 95 95	ALLKKHEA	HCD	P12814|ACTN1_HUMAN:Q13813|SPTN1_HUMAN
3	4450	20130504_EXQ3_MiBa_SA_Fib-1.raw	ALLKKHEA	8	93	8	303.856	3	12.55	908.544	3.7	98 99 100 99 98 89 82 85	ALLKKHEA	HCD	P12814|ACTN1_HUMAN:Q13813|SPTN1_HUMAN
3	4464	20130504_EXQ3_MiBa_SA_Fib-1.raw	DPQTKRKL	8	92	8	493.294	2	12.57	984.572	1.7	98 94 92 90 91 90 91 97	DPQTKRKL	HCD	O94979|SC31A_HUMAN
3	4467	20130504_EXQ3_MiBa_SA_Fib-1.raw	DGKKKLSTV	9	93	9	488.297	2	12.58	974.576	3.2	94 87 94 98 85 88 99 99 99	DGKKKLSTV	HCD	P37108|SRP14_HUMAN
3	4481	20130504_EXQ3_MiBa_SA_Fib-1.raw	AARPEAAAAK	10	95	10	319.183	3	12.61	954.525	4.2	98 97 93 85 94 99 98 98 99 99	AARPEAAAAK	HCD	Q6NZY7|BORG3_HUMAN
3	4498	20130504_EXQ3_MiBa_SA_Fib-1.raw	KSGPVLAKR	9	98	9	319.207	3	12.65	954.597	3	99 99 99 100 100 100 99 97 95	KSGPVLAKR	HCD	Q8N3X1|FNBP4_HUMAN
3	4503	20130504_EXQ3_MiBa_SA_Fib-1.raw	GLKQSHLSK	9	96	9	333.199	3	12.66	996.572	2.4	88 97 98 96 97 96 99 99 99	GLKQSHLSK	HCD	Q8IY67|RAVR1_HUMAN:tr|K7EQG2|K7EQG2_HUMAN
3	4508	20130504_EXQ3_MiBa_SA_Fib-1.raw	ATYGKPVHH	9	98	9	337.178	3	12.67	1008.51	-0.5	98 99 100 99 99 98 98 99 100	ATYGKPVHH	HCD	P61313|RL15_HUMAN
3	4510	20130504_EXQ3_MiBa_SA_Fib-1.raw	ATYGKPVHH	9	99	9	505.264	2	12.67	1008.51	-0.4	99 99 100 100 99 97 98 99 100	ATYGKPVHH	HCD	P61313|RL15_HUMAN
3	4513	20130504_EXQ3_MiBa_SA_Fib-1.raw	TYGKPVHH	8	97	8	469.746	2	12.67	937.477	1.2	98 98 99 98 95 96 98 100	TYGKPVHH	HCD	P61313|RL15_HUMAN
3	4520	20130504_EXQ3_MiBa_SA_Fib-1.raw	AVSEHRLSNK	10	92	10	570.809	2	12.69	1139.6	-0.6	93 94 97 98 90 92 82 86 89 98	AVSEHRLSNK	HCD	Q86YD1|PTOV1_HUMAN
3	4532	20130504_EXQ3_MiBa_SA_Fib-1.raw	EPVKKSRL	8	95	8	319.535	3	12.7	955.581	0.5	96 94 98 99 98 92 88 96	EPVKKSRL	HCD	P24385|CCND1_HUMAN
3	4536	20130504_EXQ3_MiBa_SA_Fib-1.raw	AVVKPGNTK	9	94	9	457.277	2	12.71	912.539	-0.2	94 98 100 99 90 83 89 96 98	AVVKPGNTK	HCD	Q9NWN3|FBX34_HUMAN
3	4538	20130504_EXQ3_MiBa_SA_Fib-1.raw	TYGKPVHH	8	91	8	313.5	3	12.72	937.477	0.8	95 94 91 87 86 89 92 98	TYGKPVHH	HCD	P61313|RL15_HUMAN
3	4547	20130504_EXQ3_MiBa_SA_Fib-1.raw	AVKGLGSGK	9	96	9	408.751	2	12.73	815.486	1	94 97 99 98 97 93 94 96 98	AVKGLGSGK	HCD	Q99538|LGMN_HUMAN
3	4562	20130504_EXQ3_MiBa_SA_Fib-1.raw	SLYKEGHTK	9	97	9	531.783	2	12.77	1061.55	0.2	95 98 99 99 99 96 96 100 100	SLYKEGHTK	HCD	Q12873|CHD3_HUMAN
3	4587	20130504_EXQ3_MiBa_SA_Fib-1.raw	TTKPVTTTTK	10	96	10	539.312	2	12.83	1076.61	0.9	94 98 99 95 93 95 98 98 99 99	TTKPVTTTTK	HCD	P12111|CO6A3_HUMAN
3	4598	20130504_EXQ3_MiBa_SA_Fib-1.raw	AAKPVAEK	8	92	8	407.245	2	12.86	812.476	1	92 93 96 90 90 88 92 95	AAKPVAEK	HCD		+	P35658[673..676,688..691]	AAKPVAEK
3	4608	20130504_EXQ3_MiBa_SA_Fib-1.raw	LVDKNNRYK	9	93	9	383.884	3	12.89	1148.63	-1	99 98 98 96 94 87 83 88 97	LVDKNNRYK	HCD	Q9NQV5|PRD11_HUMAN
3	4637	20130504_EXQ3_MiBa_SA_Fib-1.raw	TTKPVTTTTK	10	95	10	359.878	3	12.96	1076.61	4.5	87 93 97 91 93 99 100 99 99 98	TTKPVTTTTK	HCD	P12111|CO6A3_HUMAN
3	4641	20130504_EXQ3_MiBa_SA_Fib-1.raw	VLKQKTKAM	9	97	9	349.552	3	12.97	1045.63	2.9	99 100 99 97 96 95 96 98 98	VLKQKTKAM	HCD		+
3	4648	20130504_EXQ3_MiBa_SA_Fib-1.raw	VLKQKTKAM	9	98	9	523.824	2	12.99	1045.63	2.5	98 99 99 97 96 97 99 99 99	VLKQKTKAM	HCD		+
3	4649	20130504_EXQ3_MiBa_SA_Fib-1.raw	KVSLTKTAK	9	99	9	325.88	3	12.99	974.612	4.2	99 99 100 100 100 99 98 99 99	KVSLTKTAK	HCD	Q9UKD2|MRT4_HUMAN
3	4652	20130504_EXQ3_MiBa_SA_Fib-1.raw	KSFDQKVKEK	10	99	10	412.904	3	12.99	1235.69	3.3	100 99 100 100 98 99 99 98 99 99	KSFDQKVKEK	HCD	O60902|SHOX2_HUMAN
3	4654	20130504_EXQ3_MiBa_SA_Fib-1.raw	LLADKQSGK	9	97	9	320.524	3	13	958.545	4.6	100 100 99 99 97 94 96 97 98	LLADKQSGK	HCD	Q13151|ROA0_HUMAN
3	4655	20130504_EXQ3_MiBa_SA_Fib-1.raw	ATAHPVAAR	9	94	9	447.253	2	13	892.488	5.2	95 93 95 97 96 91 92 96 98	ATAHPVAAR	HCD		+
3	4662	20130504_EXQ3_MiBa_SA_Fib-1.raw	KLKQDLARQK	10	96	10	409.924	3	13.02	1226.75	4.1	99 99 99 98 99 99 98 89 86 97	KLKQDLARQK	HCD	Q9UPN3|MACF1_HUMAN
3	4674	20130504_EXQ3_MiBa_SA_Fib-1.raw	ATKTPMSQK	9	95	9	496.268	2	13.04	990.517	4	94 97 99 100 96 87 92 91 98	ATKTPMSQK	HCD		+
3	4679	20130504_EXQ3_MiBa_SA_Fib-1.raw	KVAPETKVK	9	98	9	333.879	3	13.06	998.612	4	97 96 100 100 100 100 100 100 99	KVAPETKVK	HCD	Q13356|PPIL2_HUMAN
3	4686	20130504_EXQ3_MiBa_SA_Fib-1.raw	KVAPETKVK	9	99	9	500.315	2	13.07	998.612	4.1	100 100 100 98 99 99 99 100 100	KVAPETKVK	HCD	Q13356|PPIL2_HUMAN
3	4703	20130504_EXQ3_MiBa_SA_Fib-1.raw	ALAAQAKAK	9	94	9	436.267	2	13.12	870.529	-9.6	96 97 99 96 88 87 93 98 99	ALAAQAKAK	HCD	Q5T6X4|F162B_HUMAN
3	4705	20130504_EXQ3_MiBa_SA_Fib-1.raw	SLYKEGHDK	9	92	9	359.518	3	13.12	1075.53	2.6	92 97 98 97 97 87 80 93 94	SLYKEGHDK	HCD		+	Q12873[777..783,819..820]	SLYKEGHDK
3	4721	20130504_EXQ3_MiBa_SA_Fib-1.raw	ATRAPGPTR	9	94	9	309.512	3	13.16	925.509	3.6	99 98 97 97 95 92 89 91 95	ATRAPGPTR	HCD		+
3	4725	20130504_EXQ3_MiBa_SA_Fib-1.raw	ATKTPMSQK	9	96	9	331.181	3	13.17	990.517	3.1	94 97 99 100 100 98 94 90 97	ATKTPMSQK	HCD		+
3	4729	20130504_EXQ3_MiBa_SA_Fib-1.raw	ADGAEAKP	8	97	8	379.688	2	13.18	757.361	2.3	97 98 97 98 100 99 97 96	ADGAEAKP	HCD	P35579|MYH9_HUMAN
3	4744	20130504_EXQ3_MiBa_SA_Fib-1.raw	KTHVQVLKR	9	96	9	370.238	3	13.21	1107.69	3.2	97 99 99 99 98 98 97 92 88	KTHVQVLKR	HCD	Q8WUI4|HDAC7_HUMAN
3	4751	20130504_EXQ3_MiBa_SA_Fib-1.raw	HSYSSPSTK	9	98	9	497.237	2	13.23	992.456	4	97 99 99 99 98 96 97 98 99	HSYSSPSTK	HCD	Q96T37|RBM15_HUMAN
3	4753	20130504_EXQ3_MiBa_SA_Fib-1.raw	AARPKSAFK	9	99	9	325.864	3	13.23	974.566	4.3	99 99 99 98 98 99 99 100 100	AARPKSAFK	HCD	Q9Y5V3|MAGD1_HUMAN
3	4774	20130504_EXQ3_MiBa_SA_Fib-1.raw	KLLEGGAAHK	10	95	10	341.871	3	13.28	1022.59	3.8	86 96 100 100 92 85 98 99 97 98	KLLEGGAAHK	HCD	Q12959|DLG1_HUMAN
3	4783	20130504_EXQ3_MiBa_SA_Fib-1.raw	KQPEKVLSK	9	93	9	528.826	2	13.31	1055.63	3.6	96 86 88 94 91 94 98 98 99	KQPEKVLSK	HCD	Q9Y520|PRC2C_HUMAN
3	4794	20130504_EXQ3_MiBa_SA_Fib-1.raw	GHAKLGKSY	9	96	9	320.848	3	13.33	959.519	2.2	96 95 92 92 99 97 98 99 99	GHAKLGKSY	HCD	Q2KJY2|KI26B_HUMAN
3	4795	20130504_EXQ3_MiBa_SA_Fib-1.raw	GHAKLGKSY	9	98	9	480.767	2	13.33	959.519	1	99 99 100 99 98 96 99 100 100	GHAKLGKSY	HCD	Q2KJY2|KI26B_HUMAN
3	4807	20130504_EXQ3_MiBa_SA_Fib-1.raw	VAKTKQQL	8	93	8	458.287	2	13.36	914.555	4.2	95 98 99 97 92 86 85 95	VAKTKQQL	HCD	O75955|FLOT1_HUMAN
3	4828	20130504_EXQ3_MiBa_SA_Fib-1.raw	KANPQVLKK	9	95	9	513.329	2	13.41	1024.64	4.3	99 99 95 80 86 97 100 100 100	KANPQVLKK	HCD		+
3	4843	20130504_EXQ3_MiBa_SA_Fib-1.raw	VVSKSGSLK	9	95	9	302.188	3	13.45	903.539	4	100 99 99 98 97 88 89 93 98	VVSKSGSLK	HCD	Q14978|NOLC1_HUMAN
3	4860	20130504_EXQ3_MiBa_SA_Fib-1.raw	GKADGAEAKPAE	12	98	12	572.286	2	13.49	1142.56	1.4	95 98 99 100 97 98 99 99 99 97 97 99	GKADGAEAKPAE	HCD	P35579|MYH9_HUMAN
3	4872	20130504_EXQ3_MiBa_SA_Fib-1.raw	SSLKPLKNK	9	94	9	338.883	3	13.52	1013.62	3.1	92 94 97 98 93 93 95 94 97	SSLKPLKNK	HCD	Q6KC79|NIPBL_HUMAN
3	4905	20130504_EXQ3_MiBa_SA_Fib-1.raw	GTLGKKFARK	10	96	10	369.234	3	13.59	1104.68	2	95 98 99 97 97 98 98 90 90 97	GTLGKKFARK	HCD	Q99547|MPH6_HUMAN
3	4907	20130504_EXQ3_MiBa_SA_Fib-1.raw	MAHMASKE	8	98	8	452.706	2	13.6	903.394	2.9	95 99 99 99 100 100 100 100	MAHMASKE	HCD	P04406|G3P_HUMAN
3	4919	20130504_EXQ3_MiBa_SA_Fib-1.raw	MAHMASKE	8	96	8	302.14	3	13.62	903.394	3.7	95 98 97 95 97 96 95 97	MAHMASKE	HCD	P04406|G3P_HUMAN
3	4940	20130504_EXQ3_MiBa_SA_Fib-1.raw	NHHPYPHNHY	10	91	10	658.291	2	13.67	1314.56	1.8	87 81 98 96 95 94 90 95 85 98	NHHPYPHNHY	HCD	Q99967|CITE2_HUMAN
3	4959	20130504_EXQ3_MiBa_SA_Fib-1.raw	SVFKSARQK	9	93	9	350.874	3	13.72	1049.6	1.5	98 99 99 99 97 88 83 82 95	SVFKSARQK	HCD	P51531|SMCA2_HUMAN
3	4960	20130504_EXQ3_MiBa_SA_Fib-1.raw	SVFKSARQK	9	92	9	525.806	2	13.72	1049.6	-0.6	97 97 99 99 95 89 82 83 95	SVFKSARQK	HCD	P51531|SMCA2_HUMAN
3	4965	20130504_EXQ3_MiBa_SA_Fib-1.raw	TTKKPPLAQK	10	93	10	556.345	2	13.73	1110.68	-0.7	89 97 98 97 94 91 90 90 92 99	TTKKPPLAQK	HCD	O75146|HIP1R_HUMAN
3	4969	20130504_EXQ3_MiBa_SA_Fib-1.raw	TTKKPPLAQK	10	92	10	371.233	3	13.74	1110.68	1.3	94 98 98 97 94 92 95 83 82 96	TTKKPPLAQK	HCD	O75146|HIP1R_HUMAN
3	4983	20130504_EXQ3_MiBa_SA_Fib-1.raw	GTYDAKVKK	9	97	9	337.195	3	13.77	1008.56	1.6	88 97 99 99 98 97 98 99 99	GTYDAKVKK	HCD	Q9BW30|TPPP3_HUMAN
3	5004	20130504_EXQ3_MiBa_SA_Fib-1.raw	AVYGKAQNR	9	94	9	503.776	2	13.83	1005.54	1.2	96 98 100 99 98 94 86 87 96	AVYGKAQNR	HCD	Q9Y646|CBPQ_HUMAN
3	5006	20130504_EXQ3_MiBa_SA_Fib-1.raw	AVYGKAQNR	9	93	9	336.186	3	13.83	1005.54	1.9	92 94 99 99 98 97 86 82 92	AVYGKAQNR	HCD	Q9Y646|CBPQ_HUMAN
3	5023	20130504_EXQ3_MiBa_SA_Fib-1.raw	KQYPPNTSK	9	93	9	531.784	2	13.88	1061.55	1.8	97 95 99 98 87 84 88 92 98	KQYPPNTSK	HCD	P43490|NAMPT_HUMAN
3	5051	20130504_EXQ3_MiBa_SA_Fib-1.raw	ALAKQALKK	9	93	9	324.219	3	13.94	969.634	1.9	94 97 96 95 93 84 88 98 98	ALAKQALKK	HCD	Q9NQR1|SETD8_HUMAN
3	5058	20130504_EXQ3_MiBa_SA_Fib-1.raw	VAKERALR	8	91	8	314.867	3	13.96	941.577	3.5	98 94 90 92 89 88 87 93	VAKERALR	HCD		+	A5D8V7[461..463,453..457]	VAKERALR
3	5068	20130504_EXQ3_MiBa_SA_Fib-1.raw	ASYGVSKGK	9	99	9	448.746	2	13.99	895.476	0.9	98 99 100 100 100 100 99 98 99	ASYGVSKGK	HCD	Q00839|HNRPU_HUMAN
3	5069	20130504_EXQ3_MiBa_SA_Fib-1.raw	KAFQATQQK	9	97	9	525.292	2	13.99	1048.57	2.1	100 100 100 99 99 98 93 95 100	KAFQATQQK	HCD	Q8WTS6|SETD7_HUMAN
3	5070	20130504_EXQ3_MiBa_SA_Fib-1.raw	SYGVSKGK	8	98	8	413.228	2	13.99	824.439	3.7	98 99 100 99 98 97 96 98	SYGVSKGK	HCD	Q00839|HNRPU_HUMAN
3	5083	20130504_EXQ3_MiBa_SA_Fib-1.raw	SLYAKVKKK	9	98	9	355.567	3	14.02	1063.68	2.9	97 99 99 99 98 98 99 100 100	SLYAKVKKK	HCD	Q9HBL0|TENS1_HUMAN
3	5092	20130504_EXQ3_MiBa_SA_Fib-1.raw	ASYGVSKGK	9	97	9	896.487	1	14.04	895.476	3.4	94 92 96 98 99 100 100 99 99	ASYGVSKGK	HCD	Q00839|HNRPU_HUMAN
3	5095	20130504_EXQ3_MiBa_SA_Fib-1.raw	SLYAKVKKK	9	98	9	532.846	2	14.04	1063.68	2.3	94 96 99 99 98 99 99 100 100	SLYAKVKKK	HCD	Q9HBL0|TENS1_HUMAN
3	5103	20130504_EXQ3_MiBa_SA_Fib-1.raw	KMAEEKLTHK	10	99	10	405.558	3	14.06	1213.65	2.7	99 99 100 100 99 99 99 99 98 99	KMAEEKLTHK	HCD	P16949|STMN1_HUMAN
3	5115	20130504_EXQ3_MiBa_SA_Fib-1.raw	ATSNVHMVKK	10	97	10	372.206	3	14.09	1113.6	0.7	99 99 98 96 97 95 93 98 99 99	ATSNVHMVKK	HCD	Q63ZY3|KANK2_HUMAN
3	5118	20130504_EXQ3_MiBa_SA_Fib-1.raw	KMAEEKLTHK	10	97	10	607.832	2	14.09	1213.65	1	100 99 99 99 97 93 97 99 98 100	KMAEEKLTHK	HCD	P16949|STMN1_HUMAN
3	5135	20130504_EXQ3_MiBa_SA_Fib-1.raw	MTNSKQSLAK	10	96	10	369.867	3	14.14	1106.58	3	97 98 98 97 96 95 93 96 98 99	MTNSKQSLAK	HCD	P18206|VINC_HUMAN
3	5136	20130504_EXQ3_MiBa_SA_Fib-1.raw	MTNSKQSLAK	10	97	10	554.296	2	14.14	1106.58	2.3	97 98 98 98 98 95 96 98 100 100	MTNSKQSLAK	HCD	P18206|VINC_HUMAN
3	5137	20130504_EXQ3_MiBa_SA_Fib-1.raw	TPKDKKVL	8	98	8	310.2	3	14.14	927.575	4.3	99 99 98 98 98 98 98 99	TPKDKKVL	HCD		+	Q9H1R3[320..324,314..316]	TPKDKKVI
3	5147	20130504_EXQ3_MiBa_SA_Fib-1.raw	TPKDKKVL	8	96	8	464.797	2	14.16	927.575	4.3	96 91 95 95 94 98 99 100	TPKDKKVL	HCD		+	Q9H1R3[320..324,314..316]	TPKDKKVI
3	5150	20130504_EXQ3_MiBa_SA_Fib-1.raw	KLVKPTTEK	9	95	9	522.329	2	14.17	1042.64	4.7	99 99 100 99 90 85 92 96 98	KLVKPTTEK	HCD	A0AVT1|UBA6_HUMAN
3	5167	20130504_EXQ3_MiBa_SA_Fib-1.raw	VTKYTSSK	8	96	8	457.255	2	14.21	912.492	3.9	97 98 98 96 95 96 97 97	VTKYTSSK	HCD	P62807|H2B1C_HUMAN:Q5QNW6|H2B2F_HUMAN:Q99879|H2B1M_HUMAN:P58876|H2B1D_HUMAN:Q99877|H2B1N_HUMAN:Q93079|H2B1H_HUMAN:Q99880|H2B1L_HUMAN:P23527|H2B1O_HUMAN:P33778|H2B1B_HUMAN:Q16778|H2B2E_HUMAN:Q8N257|H2B3B_HUMAN
3	5178	20130504_EXQ3_MiBa_SA_Fib-1.raw	KLVKPTTEK	9	98	9	348.555	3	14.24	1042.64	3	98 99 99 99 99 99 98 98 98	KLVKPTTEK	HCD	A0AVT1|UBA6_HUMAN
3	5187	20130504_EXQ3_MiBa_SA_Fib-1.raw	AVTKYTSSK	9	98	9	328.851	3	14.26	983.529	2.6	96 98 99 99 98 99 99 99 99	AVTKYTSSK	HCD	P62807|H2B1C_HUMAN:Q5QNW6|H2B2F_HUMAN:Q99879|H2B1M_HUMAN:P58876|H2B1D_HUMAN:Q99877|H2B1N_HUMAN:Q93079|H2B1H_HUMAN:Q99880|H2B1L_HUMAN:P23527|H2B1O_HUMAN:P33778|H2B1B_HUMAN:Q16778|H2B2E_HUMAN:Q8N257|H2B3B_HUMAN
3	5191	20130504_EXQ3_MiBa_SA_Fib-1.raw	VLRGGGGSPR	10	97	10	319.187	3	14.27	954.536	4	99 98 96 93 93 98 99 99 98 99	VLRGGGGSPR	HCD		+	P56696[533..535,37..43]	VIRGGGGSPR
3	5191	20130504_EXQ3_MiBa_SA_Fib-1.raw	VLRNGGSPR	9	96	9	319.187	3	14.27	954.536	4	99 96 92 92 96 98 99 98 99	VLRNGGSPR	HCD		+	A0A0J9YWL9[25..32,19..19]	VLRNGGSPR
3	5198	20130504_EXQ3_MiBa_SA_Fib-1.raw	AVTKYTSSK	9	96	9	492.772	2	14.29	983.529	1.3	92 97 99 99 97 94 97 98 99	AVTKYTSSK	HCD	P62807|H2B1C_HUMAN:Q5QNW6|H2B2F_HUMAN:Q99879|H2B1M_HUMAN:P58876|H2B1D_HUMAN:Q99877|H2B1N_HUMAN:Q93079|H2B1H_HUMAN:Q99880|H2B1L_HUMAN:P23527|H2B1O_HUMAN:P33778|H2B1B_HUMAN:Q16778|H2B2E_HUMAN:Q8N257|H2B3B_HUMAN
3	5207	20130504_EXQ3_MiBa_SA_Fib-1.raw	AAAKTLNPK	9	97	9	305.188	3	14.31	912.539	4.5	99 99 99 99 97 95 94 95 96	AAAKTLNPK	HCD		+
3	5233	20130504_EXQ3_MiBa_SA_Fib-1.raw	EEGKLVNK	8	98	8	458.76	2	14.37	915.503	2.6	99 99 96 96 99 99 99 99	EEGKLVNK	HCD	P51970|NDUA8_HUMAN
3	5234	20130504_EXQ3_MiBa_SA_Fib-1.raw	EEGKLVNK	8	94	8	306.176	3	14.37	915.503	4.4	98 94 87 89 98 97 93 96	EEGKLVNK	HCD	P51970|NDUA8_HUMAN
3	5267	20130504_EXQ3_MiBa_SA_Fib-1.raw	VAAKPVATK	9	98	9	442.783	2	14.45	883.549	2	98 99 99 99 97 98 99 100 100	VAAKPVATK	HCD	P12111|CO6A3_HUMAN
3	5268	20130504_EXQ3_MiBa_SA_Fib-1.raw	AAKPVATK	8	98	8	393.249	2	14.45	784.481	3	99 100 100 98 97 99 99 100	AAKPVATK	HCD	P12111|CO6A3_HUMAN
3	5283	20130504_EXQ3_MiBa_SA_Fib-1.raw	VAAAAPVATK	10	92	10	449.773	2	14.48	897.528	3	94 96 96 89 83 88 88 95 97 99	VAAAAPVATK	HCD		+
3	5293	20130504_EXQ3_MiBa_SA_Fib-1.raw	STAKHVFEK	9	98	9	349.526	3	14.51	1045.56	1.9	99 99 99 99 98 99 99 99 96	STAKHVFEK	HCD	P50748|KNTC1_HUMAN
3	5298	20130504_EXQ3_MiBa_SA_Fib-1.raw	KMDAKTTVGK	10	93	10	360.203	3	14.52	1077.59	1.7	90 84 96 93 94 96 93 93 96 98	KMDAKTTVGK	HCD	Q5T0N5|FBP1L_HUMAN
3	5313	20130504_EXQ3_MiBa_SA_Fib-1.raw	GPEAAKSDETAAK	13	98	13	425.547	3	14.56	1273.62	3.7	99 100 100 100 99 96 98 99 99 98 99 99 98	GPEAAKSDETAAK	HCD	P04792|HSPB1_HUMAN
3	5335	20130504_EXQ3_MiBa_SA_Fib-1.raw	KLYTKHGTLK	10	98	10	594.861	2	14.61	1187.7	4	100 100 100 100 99 97 94 94 99 100	KLYTKHGTLK	HCD	P69849|NOMO3_HUMAN:Q15155|NOMO1_HUMAN:Q5JPE7|NOMO2_HUMAN
3	5347	20130504_EXQ3_MiBa_SA_Fib-1.raw	KVFSKNVSK	9	94	9	346.212	3	14.64	1035.61	5.3	97 95 97 95 93 93 94 95 96	KVFSKNVSK	HCD	Q96N64|PWP2A_HUMAN
3	5348	20130504_EXQ3_MiBa_SA_Fib-1.raw	SLPTKKLTKK	10	92	10	381.922	3	14.64	1142.74	3.7	80 85 94 95 93 94 94 91 97 99	SLPTKKLTKK	HCD	O94979|SC31A_HUMAN
3	5355	20130504_EXQ3_MiBa_SA_Fib-1.raw	KLMHPVSGK	9	96	9	332.862	3	14.66	995.559	5.1	95 96 96 97 98 98 97 97 98	KLMHPVSGK	HCD	Q9BW91|NUDT9_HUMAN
3	5360	20130504_EXQ3_MiBa_SA_Fib-1.raw	ALKKPLTQK	9	96	9	513.839	2	14.67	1025.66	2.8	95 98 100 100 95 94 94 94 99	ALKKPLTQK	HCD	Q92925|SMRD2_HUMAN
3	5365	20130504_EXQ3_MiBa_SA_Fib-1.raw	ALKKPLTQK	9	96	9	342.895	3	14.69	1025.66	3.7	97 99 100 100 98 98 94 89 96	ALKKPLTQK	HCD	Q92925|SMRD2_HUMAN
3	5369	20130504_EXQ3_MiBa_SA_Fib-1.raw	HPANKASL	8	90	8	419.234	2	14.7	836.45	2.8	96 92 91 83 89 81 94 99	HPANKASL	HCD	P46821|MAP1B_HUMAN
3	5379	20130504_EXQ3_MiBa_SA_Fib-1.raw	LLARGTSGK	9	95	9	301.52	3	14.72	901.534	5	100 99 98 93 87 89 95 98 99	LLARGTSGK	HCD		+	Q99612[68..71,178..182]	ILARGTSGK
3	5405	20130504_EXQ3_MiBa_SA_Fib-1.raw	SSYSQVRNK	9	96	9	534.777	2	14.79	1067.54	3.1	99 100 100 99 95 91 91 92 98	SSYSQVRNK	HCD	Q14997|PSME4_HUMAN
3	5409	20130504_EXQ3_MiBa_SA_Fib-1.raw	DHKHQLHY	8	95	8	539.267	2	14.8	1076.52	3.4	99 96 99 87 90 96 97 99	DHKHQLHY	HCD	Q13325|IFIT5_HUMAN
3	5433	20130504_EXQ3_MiBa_SA_Fib-1.raw	YLQKKKEL	8	96	8	525.322	2	14.86	1048.63	2.3	89 92 95 98 99 98 99 99	YLQKKKEL	HCD	P06400|RB_HUMAN
3	5448	20130504_EXQ3_MiBa_SA_Fib-1.raw	KTHSGLLGK	9	99	9	314.192	3	14.89	939.55	2.8	99 99 99 99 98 99 100 99 99	KTHSGLLGK	HCD	O75592|MYCB2_HUMAN
3	5456	20130504_EXQ3_MiBa_SA_Fib-1.raw	ATFSSSHRYHK	11	96	11	440.888	3	14.91	1319.64	4.2	99 100 100 100 100 99 85 91 93 91 99	ATFSSSHRYHK	HCD	O94979|SC31A_HUMAN
3	5486	20130504_EXQ3_MiBa_SA_Fib-1.raw	TPKKVALGK	9	94	9	314.544	3	14.97	940.607	2.9	97 97 97 95 90 90 96 96 96	TPKKVALGK	HCD		+
3	5490	20130504_EXQ3_MiBa_SA_Fib-1.raw	TPKKKLQV	8	94	8	471.312	2	14.98	940.607	2.4	94 94 98 99 96 94 88 94	TPKKKLQV	HCD	P18850|ATF6A_HUMAN
3	5495	20130504_EXQ3_MiBa_SA_Fib-1.raw	KLDMVHRNK	9	95	9	380.883	3	14.99	1139.62	3.8	99 99 99 98 99 95 89 87 92	KLDMVHRNK	HCD	Q9NVK5|FGOP2_HUMAN
3	5497	20130504_EXQ3_MiBa_SA_Fib-1.raw	KLQGQVSAK	9	94	9	479.789	2	15	957.561	2.8	99 99 94 80 83 95 98 99 99	KLQGQVSAK	HCD	O95235|KI20A_HUMAN
3	5502	20130504_EXQ3_MiBa_SA_Fib-1.raw	AAEEPSKVEEKK	12	96	12	448.906	3	15.01	1343.69	2.3	99 99 99 99 96 92 93 94 95 94 95 99	AAEEPSKVEEKK	HCD	P29966|MARCS_HUMAN
3	5506	20130504_EXQ3_MiBa_SA_Fib-1.raw	ATASVVKEK	9	93	9	466.775	2	15.02	931.534	2.5	93 95 96 96 96 95 88 91 96	ATASVVKEK	HCD	Q9NW68|BSDC1_HUMAN
3	5512	20130504_EXQ3_MiBa_SA_Fib-1.raw	SLASKAQTQK	10	92	10	531.302	2	15.04	1060.59	2.5	94 96 99 97 94 90 83 86 89 99	SLASKAQTQK	HCD	P55060|XPO2_HUMAN
3	5521	20130504_EXQ3_MiBa_SA_Fib-1.raw	GGAESHTFK	9	99	9	467.226	2	15.06	932.435	2.9	96 99 100 100 99 99 100 100 100	GGAESHTFK	HCD	P50238|CRIP1_HUMAN
3	5535	20130504_EXQ3_MiBa_SA_Fib-1.raw	GGAESHTFK	9	98	9	311.82	3	15.09	932.435	4.2	96 98 99 100 99 98 99 99 99	GGAESHTFK	HCD	P50238|CRIP1_HUMAN
3	5546	20130504_EXQ3_MiBa_SA_Fib-1.raw	ALVSGKSTAK	10	96	10	481.289	2	15.12	960.56	2.6	98 99 100 99 96 93 93 93 96 99	ALVSGKSTAK	HCD	Q5SRE5|NU188_HUMAN
3	5557	20130504_EXQ3_MiBa_SA_Fib-1.raw	KTYLPPKGETKK	12	97	12	463.943	3	15.14	1388.8	4.2	99 98 99 100 100 99 98 94 95 90 95 99	KTYLPPKGETKK	HCD	P09429|HMGB1_HUMAN:B2RPK0|HGB1A_HUMAN
3	5578	20130504_EXQ3_MiBa_SA_Fib-1.raw	KTLDASVSKK	10	95	10	538.819	2	15.2	1075.62	0.3	99 98 98 97 94 83 92 98 99 100	KTLDASVSKK	HCD	Q6VMQ6|MCAF1_HUMAN
3	5581	20130504_EXQ3_MiBa_SA_Fib-1.raw	KVKEEKAYKALK	12	94	12	478.963	3	15.21	1433.86	3.9	98 98 94 94 89 89 97 93 89 93 99 100	KVKEEKAYKALK	HCD	P83111|LACTB_HUMAN
3	5616	20130504_EXQ3_MiBa_SA_Fib-1.raw	ASYGSTTTK	9	98	9	458.226	2	15.29	914.434	2.9	97 99 99 99 98 98 99 99 98	ASYGSTTTK	HCD	Q8WVM8|SCFD1_HUMAN
3	5652	20130504_EXQ3_MiBa_SA_Fib-1.raw	ALLKAPAKKK	10	97	10	356.583	3	15.38	1066.72	3	99 99 99 99 99 95 93 95 99 99	ALLKAPAKKK	HCD	Q9UNZ5|L10K_HUMAN
3	5685	20130504_EXQ3_MiBa_SA_Fib-1.raw	ATAPPGADK	9	95	9	414.218	2	15.46	826.418	3.7	96 96 99 98 94 92 93 96 98	ATAPPGADK	HCD	A0JLT2|MED19_HUMAN
3	5688	20130504_EXQ3_MiBa_SA_Fib-1.raw	GSYVTHETK	9	99	9	511.253	2	15.46	1020.49	3.1	98 100 100 100 100 99 100 100 100	GSYVTHETK	HCD	Q96FJ2|DYL2_HUMAN:P63167|DYL1_HUMAN
3	5689	20130504_EXQ3_MiBa_SA_Fib-1.raw	DLKEKKEV	8	93	8	494.789	2	15.46	987.56	3.3	96 96 96 90 80 92 97 99	DLKEKKEV	HCD	P06454|PTMA_HUMAN
3	5694	20130504_EXQ3_MiBa_SA_Fib-1.raw	VVKKHLKEL	9	98	9	365.243	3	15.47	1092.7	3.6	100 100 100 99 97 98 95 97 99	VVKKHLKEL	HCD	O43663|PRC1_HUMAN
3	5696	20130504_EXQ3_MiBa_SA_Fib-1.raw	KTKDPLLREK	10	96	10	409.92	3	15.48	1226.73	2.6	97 97 97 99 99 100 98 86 93 96	KTKDPLLREK	HCD	Q9P291|ARMX1_HUMAN
3	5697	20130504_EXQ3_MiBa_SA_Fib-1.raw	TLKTKRTL	8	95	8	320.879	3	15.48	959.613	3.5	97 99 99 98 96 90 90 96	TLKTKRTL	HCD	Q71U36|TBA1A_HUMAN
3	5732	20130504_EXQ3_MiBa_SA_Fib-1.raw	YHGKTGRVY	9	96	9	540.783	2	15.55	1079.55	0.4	97 97 100 99 95 90 92 96 98	YHGKTGRVY	HCD	P46778|RL21_HUMAN
3	5737	20130504_EXQ3_MiBa_SA_Fib-1.raw	KVSPASGVSK	10	97	10	480.281	2	15.56	958.545	1.8	100 100 100 96 93 93 94 97 99 99	KVSPASGVSK	HCD	Q9UNY4|TTF2_HUMAN
3	5773	20130504_EXQ3_MiBa_SA_Fib-1.raw	SLYAKVRKK	9	96	9	364.901	3	15.63	1091.68	0.1	95 98 99 98 98 95 93 96 99	SLYAKVRKK	HCD	Q68CZ2|TENS3_HUMAN
3	5774	20130504_EXQ3_MiBa_SA_Fib-1.raw	SLYAKVRKK	9	97	9	546.849	2	15.63	1091.68	1.1	92 95 99 99 99 97 96 98 99	SLYAKVRKK	HCD	Q68CZ2|TENS3_HUMAN
3	5776	20130504_EXQ3_MiBa_SA_Fib-1.raw	AVNKQLADK	9	96	9	329.527	3	15.63	985.556	2.4	93 97 98 99 96 96 96 98 97	AVNKQLADK	HCD	Q9Y3D0|MIP18_HUMAN
3	5796	20130504_EXQ3_MiBa_SA_Fib-1.raw	AQNAKVLEK	9	96	9	500.793	2	15.68	999.571	1.3	94 90 93 96 97 98 99 99 99	AQNAKVLEK	HCD	Q9H5V9|CX056_HUMAN
3	5798	20130504_EXQ3_MiBa_SA_Fib-1.raw	AQNAKVLEK	9	92	9	334.198	3	15.68	999.571	1.7	83 80 94 97 97 97 97 97 93	AQNAKVLEK	HCD	Q9H5V9|CX056_HUMAN
3	5817	20130504_EXQ3_MiBa_SA_Fib-1.raw	GVLKKVLRHK	10	97	10	393.269	3	15.73	1176.78	1.6	95 96 99 99 99 99 97 95 95 99	GVLKKVLRHK	HCD	P24821|TENA_HUMAN
3	5842	20130504_EXQ3_MiBa_SA_Fib-1.raw	SLYDSKRQSGK	11	92	11	423.559	3	15.79	1267.65	3.2	94 96 99 99 90 83 89 89 90 94 98	SLYDSKRQSGK	HCD	P55265|DSRAD_HUMAN
3	5847	20130504_EXQ3_MiBa_SA_Fib-1.raw	ATAPPGADK	9	95	9	414.218	2	15.81	826.418	3.7	97 97 99 99 95 89 91 97 98	ATAPPGADK	HCD	A0JLT2|MED19_HUMAN
3	5870	20130504_EXQ3_MiBa_SA_Fib-1.raw	TVLKPGNSK	9	95	9	315.192	3	15.86	942.55	5	89 94 99 99 98 94 91 94 98	TVLKPGNSK	HCD	P32519|ELF1_HUMAN
3	5885	20130504_EXQ3_MiBa_SA_Fib-1.raw	ALYEAKRQK	9	97	9	553.821	2	15.9	1105.62	2.1	99 99 100 100 98 97 94 92 98	ALYEAKRQK	HCD	P26006|ITA3_HUMAN
3	5894	20130504_EXQ3_MiBa_SA_Fib-1.raw	ALYEAKRQK	9	94	9	369.55	3	15.92	1105.62	3.2	98 99 100 100 97 92 86 85 96	ALYEAKRQK	HCD	P26006|ITA3_HUMAN
3	5898	20130504_EXQ3_MiBa_SA_Fib-1.raw	NLAQKHLK	8	92	8	317.864	3	15.93	950.566	5	88 95 94 90 94 89 94 94	NLAQKHLK	HCD		+	P54277[661..666,654..655]	NLAQKHIK
3	5898	20130504_EXQ3_MiBa_SA_Fib-1.raw	NLAQKHKL	8	90	8	317.864	3	15.93	950.566	5	87 94 93 88 93 87 92 94	NLAQKHKL	HCD		+
3	5899	20130504_EXQ3_MiBa_SA_Fib-1.raw	ALKNPGKYK	9	94	9	509.808	2	15.93	1017.6	5.4	90 96 98 97 91 90 90 97 99	ALKNPGKYK	HCD	P10768|ESTD_HUMAN
3	5909	20130504_EXQ3_MiBa_SA_Fib-1.raw	TSGPVTTSK	9	99	9	439.236	2	15.95	876.455	2.5	99 100 100 100 99 100 99 97 98	TSGPVTTSK	HCD	P42858|HD_HUMAN
3	5926	20130504_EXQ3_MiBa_SA_Fib-1.raw	STYGVTKGK	9	99	9	470.76	2	15.99	939.503	3	99 99 100 100 99 99 99 97 99	STYGVTKGK	HCD	tr|H3BQZ7|H3BQZ7_HUMAN:Q1KMD3|HNRL2_HUMAN
3	5927	20130504_EXQ3_MiBa_SA_Fib-1.raw	VVDAHVREK	9	93	9	351.534	3	16	1051.58	3.5	100 100 100 99 97 96 80 85 87	VVDAHVREK	HCD	P36406|TRI23_HUMAN
3	5928	20130504_EXQ3_MiBa_SA_Fib-1.raw	STNSHPLLRK	10	95	10	384.889	3	16	1151.64	3.2	98 98 97 98 97 99 99 92 89 93	STNSHPLLRK	HCD	Q86XK2|FBX11_HUMAN
3	5929	20130504_EXQ3_MiBa_SA_Fib-1.raw	KMPNKMLRK	9	95	9	382.561	3	16	1144.66	3.5	99 98 98 98 98 95 91 85 93	KMPNKMLRK	HCD	Q13523|PRP4B_HUMAN
3	5931	20130504_EXQ3_MiBa_SA_Fib-1.raw	TAMKKKVL	8	97	8	459.796	2	16	917.573	4.6	96 97 95 96 99 99 99 100	TAMKKKVL	HCD	Q7L523|RRAGA_HUMAN:Q5VZM2|RRAGB_HUMAN
3	5933	20130504_EXQ3_MiBa_SA_Fib-1.raw	VVDAHVREK	9	98	9	526.797	2	16.01	1051.58	2.6	100 100 100 100 99 98 96 96 98	VVDAHVREK	HCD	P36406|TRI23_HUMAN
3	5936	20130504_EXQ3_MiBa_SA_Fib-1.raw	STNSHPLLRK	10	93	10	576.828	2	16.02	1151.64	1.1	93 91 86 95 98 96 95 94 93 96	STNSHPLLRK	HCD	Q86XK2|FBX11_HUMAN
3	5942	20130504_EXQ3_MiBa_SA_Fib-1.raw	STYGVTKGK	9	96	9	314.176	3	16.03	939.503	3.8	96 97 99 99 98 96 96 92 97	STYGVTKGK	HCD	tr|H3BQZ7|H3BQZ7_HUMAN:Q1KMD3|HNRL2_HUMAN
3	5953	20130504_EXQ3_MiBa_SA_Fib-1.raw	TVQQHPSTPK	10	89	10	374.869	3	16.05	1121.58	3	92 91 82 86 85 87 91 91 92 96	TVQQHPSTPK	HCD	O94916|NFAT5_HUMAN
3	5955	20130504_EXQ3_MiBa_SA_Fib-1.raw	AVYKTHVEK	9	97	9	358.87	3	16.05	1073.59	2.2	94 98 99 99 99 97 98 97 94	AVYKTHVEK	HCD	P49662|CASP4_HUMAN
3	5969	20130504_EXQ3_MiBa_SA_Fib-1.raw	TVQQHPSTPK	10	92	10	561.799	2	16.09	1121.58	1.1	91 94 92 95 96 89 85 92 94 97	TVQQHPSTPK	HCD	O94916|NFAT5_HUMAN
3	6012	20130504_EXQ3_MiBa_SA_Fib-1.raw	KTYLPPKGETKK	12	96	12	463.943	3	16.2	1388.8	4.3	98 98 99 100 100 99 97 88 92 90 96 99	KTYLPPKGETKK	HCD	P09429|HMGB1_HUMAN:B2RPK0|HGB1A_HUMAN
3	6021	20130504_EXQ3_MiBa_SA_Fib-1.raw	KVKMTTHLK	9	97	9	362.557	3	16.22	1084.64	5.3	97 98 99 95 98 98 97 99 99	KVKMTTHLK	HCD	P63165|SUMO1_HUMAN
3	6023	20130504_EXQ3_MiBa_SA_Fib-1.raw	KVPSQSGVGK	10	93	10	493.787	2	16.22	985.556	3	99 99 97 93 88 89 88 91 92 98	KVPSQSGVGK	HCD	Q9NPB9|ACKR4_HUMAN
3	6026	20130504_EXQ3_MiBa_SA_Fib-1.raw	VVHGKVLQH	9	95	9	339.539	3	16.23	1015.59	3.3	99 99 99 97 96 96 93 91 93	VVHGKVLQH	HCD	Q9Y6C9|MTCH2_HUMAN
3	6030	20130504_EXQ3_MiBa_SA_Fib-1.raw	KTGHVLAVK	9	97	9	476.803	2	16.24	951.587	4.8	100 98 93 91 95 99 99 99 100	KTGHVLAVK	HCD	O14733|MP2K7_HUMAN
3	6041	20130504_EXQ3_MiBa_SA_Fib-1.raw	KMPKALKPK	9	97	9	347.561	3	16.26	1039.66	3.8	98 97 98 98 97 98 98 98 98	KMPKALKPK	HCD	Q9H7B2|RPF2_HUMAN
3	6045	20130504_EXQ3_MiBa_SA_Fib-1.raw	KTGHVLAVK	9	97	9	318.204	3	16.27	951.587	2.8	97 95 96 96 99 99 98 99 98	KTGHVLAVK	HCD	O14733|MP2K7_HUMAN
3	6051	20130504_EXQ3_MiBa_SA_Fib-1.raw	TVTPASSAK	9	96	9	431.239	2	16.29	860.46	2.9	96 97 100 98 97 94 95 95 98	TVTPASSAK	HCD	Q16555|DPYL2_HUMAN
3	6081	20130504_EXQ3_MiBa_SA_Fib-1.raw	KVFNQPKAK	9	96	9	353.882	3	16.36	1058.62	2.1	99 99 99 96 93 94 97 98 97	KVFNQPKAK	HCD	Q14008|CKAP5_HUMAN
3	6082	20130504_EXQ3_MiBa_SA_Fib-1.raw	KVQSKVNLK	9	94	9	348.558	3	16.36	1042.65	1.8	97 94 94 92 92 95 94 96 97	KVQSKVNLK	HCD	Q14204|DYHC1_HUMAN
3	6086	20130504_EXQ3_MiBa_SA_Fib-1.raw	KVQSKVNLK	9	94	9	522.332	2	16.37	1042.65	0.3	99 98 96 94 93 91 90 94 98	KVQSKVNLK	HCD	Q14204|DYHC1_HUMAN
3	6141	20130504_EXQ3_MiBa_SA_Fib-1.raw	MLSKKHTL	8	97	8	319.858	3	16.5	956.548	3.4	92 98 99 99 99 97 98 98	MLSKKHTL	HCD	Q96D46|NMD3_HUMAN
3	6156	20130504_EXQ3_MiBa_SA_Fib-1.raw	SALRKKNK	8	91	8	315.539	3	16.54	943.593	4	90 94 97 95 84 86 88 95	SALRKKNK	HCD		+	Q96N46[296..301,331..332]	SALRKKNK
3	6169	20130504_EXQ3_MiBa_SA_Fib-1.raw	ASYGVDKGK	9	95	9	308.832	3	16.57	923.471	3.8	92 97 99 98 98 97 95 89 97	ASYGVDKGK	HCD		+
3	6171	20130504_EXQ3_MiBa_SA_Fib-1.raw	RSMPEQTGEK	10	92	10	581.781	2	16.58	1161.54	2.9	93 91 85 81 93 90 98 99 100 100	RSMPEQTGEK	HCD	P62888|RL30_HUMAN
3	6177	20130504_EXQ3_MiBa_SA_Fib-1.raw	AVTKYTSAK	9	98	9	484.775	2	16.59	967.534	2.6	96 98 99 99 98 97 98 99 100	AVTKYTSAK	HCD	O60814|H2B1K_HUMAN:P06899|H2B1J_HUMAN
3	6178	20130504_EXQ3_MiBa_SA_Fib-1.raw	AVTKYTSAK	9	96	9	323.52	3	16.59	967.534	3.3	90 96 99 99 98 98 98 97 97	AVTKYTSAK	HCD	O60814|H2B1K_HUMAN:P06899|H2B1J_HUMAN
3	6184	20130504_EXQ3_MiBa_SA_Fib-1.raw	KLAKQLVQK	9	95	9	528.351	2	16.6	1054.69	1.9	99 99 98 94 89 93 95 95 99	KLAKQLVQK	HCD	P60604|UB2G2_HUMAN
3	6192	20130504_EXQ3_MiBa_SA_Fib-1.raw	KLAKQLVQK	9	98	9	352.57	3	16.62	1054.69	3.3	98 99 99 99 98 99 99 97 98	KLAKQLVQK	HCD	P60604|UB2G2_HUMAN
3	6204	20130504_EXQ3_MiBa_SA_Fib-1.raw	DLKKKQAL	8	94	8	472.302	2	16.65	942.586	3.7	91 92 96 98 96 93 96 99	DLKKKQAL	HCD	Q9P2J5|SYLC_HUMAN
3	6212	20130504_EXQ3_MiBa_SA_Fib-1.raw	YLTKKKQL	8	93	8	341.22	3	16.67	1020.63	4.1	98 99 99 99 97 88 80 89	YLTKKKQL	HCD	Q6YHK3|CD109_HUMAN
3	6224	20130504_EXQ3_MiBa_SA_Fib-1.raw	YLTKKKQL	8	98	8	511.326	2	16.71	1020.63	3.5	99 99 100 100 100 99 95 98	YLTKKKQL	HCD	Q6YHK3|CD109_HUMAN
3	6227	20130504_EXQ3_MiBa_SA_Fib-1.raw	VGSLPKNK	8	91	8	421.761	2	16.72	841.502	5.3	98 97 98 96 80 81 87 96	VGSLPKNK	HCD	O43390|HNRPR_HUMAN
3	6229	20130504_EXQ3_MiBa_SA_Fib-1.raw	KLHAVPAAK	9	93	9	312.201	3	16.72	933.576	4.3	85 87 86 97 98 98 98 98 98	KLHAVPAAK	HCD	P11362|FGFR1_HUMAN
3	6234	20130504_EXQ3_MiBa_SA_Fib-1.raw	ATTTTVTTK	9	97	9	462.258	2	16.73	922.497	4	97 99 100 99 97 96 97 98 98	ATTTTVTTK	HCD	Q86Z02|HIPK1_HUMAN
3	6243	20130504_EXQ3_MiBa_SA_Fib-1.raw	KLRPPGAEK	9	95	9	332.539	3	16.76	994.592	3.1	99 98 98 98 95 92 89 96 97	KLRPPGAEK	HCD	P53365|ARFP2_HUMAN
3	6257	20130504_EXQ3_MiBa_SA_Fib-1.raw	KLKATMDAGK	10	94	10	354.872	3	16.79	1061.59	3.8	95 95 95 91 90 92 98 96 97 99	KLKATMDAGK	HCD	P54819|KAD2_HUMAN
3	6269	20130504_EXQ3_MiBa_SA_Fib-1.raw	AQESKLRYK	9	93	9	561.819	2	16.82	1121.62	3.4	95 94 99 89 83 92 93 96 98	AQESKLRYK	HCD	A0FGR8|ESYT2_HUMAN
3	6270	20130504_EXQ3_MiBa_SA_Fib-1.raw	HHVSPHETY	9	96	9	553.756	2	16.82	1105.49	2.6	99 98 99 99 95 82 95 99 100	HHVSPHETY	HCD	A5PLL7|TM189_HUMAN:tr|I3L0A0|I3L0A0_HUMAN
3	6279	20130504_EXQ3_MiBa_SA_Fib-1.raw	SVSSPVKSK	9	95	9	459.768	2	16.85	917.518	4.2	93 95 99 99 93 92 94 95 98	SVSSPVKSK	HCD	Q8IWI9|MGAP_HUMAN
3	6283	20130504_EXQ3_MiBa_SA_Fib-1.raw	HLHKDLLGK	9	92	9	354.215	3	16.86	1059.62	4.3	90 94 90 93 89 86 94 96 98	HLHKDLLGK	HCD		+
3	6290	20130504_EXQ3_MiBa_SA_Fib-1.raw	NHKKWKVKY	9	95	9	410.91	3	16.88	1229.7	3.7	95 96 99 97 93 93 95 97 98	NHKKWKVKY	HCD	P11388|TOP2A_HUMAN
3	6313	20130504_EXQ3_MiBa_SA_Fib-1.raw	KLYEEGSNK	9	94	9	534.274	2	16.93	1066.53	4	100 99 99 90 82 91 92 95 98	KLYEEGSNK	HCD	P25788|PSA3_HUMAN
3	6323	20130504_EXQ3_MiBa_SA_Fib-1.raw	NHKKWKVKY	9	92	9	615.86	2	16.96	1229.7	1.8	89 91 99 97 95 94 96 84 90	NHKKWKVKY	HCD	P11388|TOP2A_HUMAN
3	6351	20130504_EXQ3_MiBa_SA_Fib-1.raw	EAKKLHTL	8	93	8	470.287	2	17.03	938.555	4.5	94 91 94 91 92 91 98 99	EAKKLHTL	HCD	Q9H4I2|ZHX3_HUMAN
3	6354	20130504_EXQ3_MiBa_SA_Fib-1.raw	ALKQLSSNK	9	96	9	330.199	3	17.04	987.571	3.9	96 98 98 95 97 97 97 96 97	ALKQLSSNK	HCD	P10768|ESTD_HUMAN
3	6355	20130504_EXQ3_MiBa_SA_Fib-1.raw	ALKQLSSNK	9	97	9	494.795	2	17.04	987.571	3.3	98 99 99 98 99 99 97 95 98	ALKQLSSNK	HCD	P10768|ESTD_HUMAN
3	6359	20130504_EXQ3_MiBa_SA_Fib-1.raw	HAYEHSLGK	9	95	9	347.843	3	17.05	1040.5	3.1	91 95 97 99 95 96 96 97 99	HAYEHSLGK	HCD	O60664|PLIN3_HUMAN
3	6367	20130504_EXQ3_MiBa_SA_Fib-1.raw	ALHSYSTQK	9	98	9	345.515	3	17.07	1033.52	3.6	98 99 99 100 100 99 98 96 97	ALHSYSTQK	HCD	Q9H2D6|TARA_HUMAN
3	6369	20130504_EXQ3_MiBa_SA_Fib-1.raw	VYTKKTTKL	9	97	9	541.336	2	17.07	1080.65	2.1	98 98 99 99 94 94 96 96 98	VYTKKTTKL	HCD	O15027|SC16A_HUMAN
3	6371	20130504_EXQ3_MiBa_SA_Fib-1.raw	ATFKKTFKH	9	94	9	554.321	2	17.08	1106.62	3.3	89 93 95 97 93 93 94 97 96	ATFKKTFKH	HCD	P08172|ACM2_HUMAN
3	6381	20130504_EXQ3_MiBa_SA_Fib-1.raw	HAYEHSLGK	9	95	9	521.262	2	17.1	1040.5	5.3	94 96 95 97 90 97 98 97 98	HAYEHSLGK	HCD	O60664|PLIN3_HUMAN
3	6383	20130504_EXQ3_MiBa_SA_Fib-1.raw	ALKTKEKL	8	96	8	310.872	3	17.11	929.591	4.6	98 99 99 98 95 96 94 95	ALKTKEKL	HCD	Q9Y6I3|EPN1_HUMAN
3	6386	20130504_EXQ3_MiBa_SA_Fib-1.raw	KLRPPGAEK	9	98	9	332.539	3	17.12	994.592	2.1	99 98 99 99 96 96 97 99 99	KLRPPGAEK	HCD	P53365|ARFP2_HUMAN
3	6387	20130504_EXQ3_MiBa_SA_Fib-1.raw	ALHSYSTQK	9	95	9	517.768	2	17.12	1033.52	2.5	88 95 99 100 98 96 94 90 98	ALHSYSTQK	HCD	Q9H2D6|TARA_HUMAN
3	6389	20130504_EXQ3_MiBa_SA_Fib-1.raw	ALKTKEKL	8	96	8	465.805	2	17.12	929.591	3.9	95 98 99 97 96 97 94 97	ALKTKEKL	HCD	Q9Y6I3|EPN1_HUMAN
3	6391	20130504_EXQ3_MiBa_SA_Fib-1.raw	YHNEHHDF	8	96	8	366.819	3	17.13	1097.43	3.6	97 93 92 96 94 98 100 100	YHNEHHDF	HCD	O15121|DEGS1_HUMAN
3	6403	20130504_EXQ3_MiBa_SA_Fib-1.raw	YHNEHHDF	8	94	8	549.724	2	17.16	1097.43	2.5	94 88 91 97 96 96 99 100	YHNEHHDF	HCD	O15121|DEGS1_HUMAN
3	6408	20130504_EXQ3_MiBa_SA_Fib-1.raw	SMFGASRKK	9	92	9	337.853	3	17.18	1010.53	3.5	92 94 99 98 96 86 85 89 97	SMFGASRKK	HCD	Q9NZN8|CNOT2_HUMAN
3	6412	20130504_EXQ3_MiBa_SA_Fib-1.raw	HVHLKKSL	8	93	8	321.204	3	17.18	960.587	4.5	93 97 97 99 99 88 80 95	HVHLKKSL	HCD	Q9UIG0|BAZ1B_HUMAN
3	6423	20130504_EXQ3_MiBa_SA_Fib-1.raw	SVYSPVKKK	9	98	9	518.316	2	17.21	1034.61	4.2	97 99 100 100 98 98 99 100 100	SVYSPVKKK	HCD	O15504|NUPL2_HUMAN
3	6425	20130504_EXQ3_MiBa_SA_Fib-1.raw	STLGSQGQTGK	11	90	11	532.275	2	17.22	1062.53	5.6	86 90 99 98 95 87 82 85 87 90 96	STLGSQGQTGK	HCD	Q9H944|MED20_HUMAN
3	6434	20130504_EXQ3_MiBa_SA_Fib-1.raw	KLFGATKQK	9	95	9	510.815	2	17.24	1019.61	3.3	99 99 99 95 91 92 94 93 99	KLFGATKQK	HCD		+	Q9BX26[386..392,653..654]	KIFGATKQK
3	6435	20130504_EXQ3_MiBa_SA_Fib-1.raw	HALKKKLL	8	97	8	317.557	3	17.24	949.644	4.3	90 95 98 99 99 98 98 100	HALKKKLL	HCD		+
3	6435	20130504_EXQ3_MiBa_SA_Fib-1.raw	HALKKLKL	8	96	8	317.557	3	17.24	949.644	4.3	90 95 98 99 98 95 95 99	HALKKLKL	HCD		+	Q14789[99..100,93..98]	HAIKKLKL
3	6441	20130504_EXQ3_MiBa_SA_Fib-1.raw	KTYLPPKGETKK	12	94	12	463.944	3	17.26	1388.8	4.4	98 97 98 100 100 99 97 83 84 85 89 99	KTYLPPKGETKK	HCD	P09429|HMGB1_HUMAN:B2RPK0|HGB1A_HUMAN
3	6445	20130504_EXQ3_MiBa_SA_Fib-1.raw	KLFHSTDTK	9	94	9	359.531	3	17.27	1075.57	3.7	96 95 97 94 94 88 93 97 98	KLFHSTDTK	HCD	Q9Y508|RN114_HUMAN
3	6453	20130504_EXQ3_MiBa_SA_Fib-1.raw	AHHEEFKRY	9	95	9	406.202	3	17.29	1215.58	4.2	99 99 99 100 100 97 90 89 90	AHHEEFKRY	HCD	Q02818|NUCB1_HUMAN
3	6455	20130504_EXQ3_MiBa_SA_Fib-1.raw	AHTKPRPAL	9	96	9	330.867	3	17.29	989.577	3.1	96 91 97 96 93 96 98 99 100	AHTKPRPAL	HCD	Q9Y6J0|CABIN_HUMAN
3	6456	20130504_EXQ3_MiBa_SA_Fib-1.raw	KSGPPELRK	9	97	9	337.871	3	17.29	1010.59	4.6	98 98 99 99 99 99 97 96 96	KSGPPELRK	HCD	Q96JM3|CHAP1_HUMAN
3	6463	20130504_EXQ3_MiBa_SA_Fib-1.raw	SVYSPVKKK	9	97	9	345.879	3	17.31	1034.61	1.8	95 93 99 99 96 96 98 99 100	SVYSPVKKK	HCD	O15504|NUPL2_HUMAN
3	6469	20130504_EXQ3_MiBa_SA_Fib-1.raw	NPKTTHEL	8	95	8	470.25	2	17.32	938.482	3.6	92 95 98 94 93 91 99 99	NPKTTHEL	HCD	Q68CQ4|DIEXF_HUMAN
3	6485	20130504_EXQ3_MiBa_SA_Fib-1.raw	LVNASTTNK	9	97	9	474.263	2	17.36	946.508	3.3	98 98 98 99 98 98 94 93 96	LVNASTTNK	HCD	O15056|SYNJ2_HUMAN
3	6488	20130504_EXQ3_MiBa_SA_Fib-1.raw	GHYYQKSKY	9	92	9	391.862	3	17.37	1172.56	2.3	95 94 99 97 85 94 92 83 93	GHYYQKSKY	HCD	Q9NX40|OCAD1_HUMAN
3	6490	20130504_EXQ3_MiBa_SA_Fib-1.raw	ALLKHKPSVK	10	98	10	374.246	3	17.37	1119.71	3.2	97 99 99 99 98 99 98 98 98 99	ALLKHKPSVK	HCD	P40227|TCPZ_HUMAN
3	6493	20130504_EXQ3_MiBa_SA_Fib-1.raw	TVDPNKRLK	9	91	9	357.55	3	17.38	1069.62	2.8	96 98 99 94 84 83 84 90 95	TVDPNKRLK	HCD	O75582|KS6A5_HUMAN
3	6496	20130504_EXQ3_MiBa_SA_Fib-1.raw	SQGPLSKPK	9	95	9	471.276	2	17.39	940.534	2.4	90 94 99 97 97 96 96 95 99	SQGPLSKPK	HCD	P25440|BRD2_HUMAN
3	6497	20130504_EXQ3_MiBa_SA_Fib-1.raw	KTLSQAVNK	9	91	9	494.794	2	17.39	987.571	2.9	98 97 97 81 80 91 90 95 98	KTLSQAVNK	HCD	Q9Y2A7|NCKP1_HUMAN
3	6510	20130504_EXQ3_MiBa_SA_Fib-1.raw	VVHVSTSQK	9	97	9	328.855	3	17.42	983.54	2.1	95 95 97 100 99 99 99 98 98	VVHVSTSQK	HCD		+
3	6511	20130504_EXQ3_MiBa_SA_Fib-1.raw	VVHVSTSQK	9	98	9	492.778	2	17.42	983.54	1.4	99 99 99 100 99 99 98 97 99	VVHVSTSQK	HCD		+
3	6523	20130504_EXQ3_MiBa_SA_Fib-1.raw	VVTKPEDN	8	97	8	451.236	2	17.44	900.455	1.9	100 99 99 98 95 97 97 96	VVTKPEDN	HCD	Q06033|ITIH3_HUMAN
3	6542	20130504_EXQ3_MiBa_SA_Fib-1.raw	KLYNSRVQR	9	92	9	388.559	3	17.49	1162.66	-2.4	100 99 98 91 86 86 89 88 97	KLYNSRVQR	HCD	Q5VY09|IER5_HUMAN
3	6575	20130504_EXQ3_MiBa_SA_Fib-1.raw	AVYGQKELHRK	11	96	11	443.586	3	17.56	1327.74	0.3	96 98 99 95 93 97 98 97 92 95 98	AVYGQKELHRK	HCD	Q13283|G3BP1_HUMAN
3	6601	20130504_EXQ3_MiBa_SA_Fib-1.raw	KQLEHTLNEK	10	97	10	413.895	3	17.61	1238.66	1	95 95 98 99 98 99 98 95 97 97	KQLEHTLNEK	HCD	P22694|KAPCB_HUMAN:P17612|KAPCA_HUMAN
3	6615	20130504_EXQ3_MiBa_SA_Fib-1.raw	KVSKELVEK	9	98	9	353.886	3	17.64	1058.63	2.3	99 99 98 97 99 99 98 98 95	KVSKELVEK	HCD	Q9P2E9|RRBP1_HUMAN
3	6622	20130504_EXQ3_MiBa_SA_Fib-1.raw	KQLEHTLNEK	10	98	10	620.338	2	17.66	1238.66	-0.2	98 97 100 100 99 99 98 95 98 99	KQLEHTLNEK	HCD	P22694|KAPCB_HUMAN:P17612|KAPCA_HUMAN
3	6623	20130504_EXQ3_MiBa_SA_Fib-1.raw	SPTKKVAV	8	97	8	415.261	2	17.66	828.507	1.7	99 98 99 95 92 97 99 100	SPTKKVAV	HCD	P19338|NUCL_HUMAN
3	6625	20130504_EXQ3_MiBa_SA_Fib-1.raw	KVSKELVEK	9	98	9	530.324	2	17.66	1058.63	0	100 99 98 96 97 98 98 99 99	KVSKELVEK	HCD	Q9P2E9|RRBP1_HUMAN
3	6632	20130504_EXQ3_MiBa_SA_Fib-1.raw	THAPTHSDY	9	98	9	514.726	2	17.68	1027.44	2.1	98 98 100 99 99 98 99 99 100	THAPTHSDY	HCD	Q9UGN5|PARP2_HUMAN
3	6641	20130504_EXQ3_MiBa_SA_Fib-1.raw	SPTKKVAV	8	97	8	415.261	2	17.7	828.507	1	98 98 99 95 93 99 99 99	SPTKKVAV	HCD	P19338|NUCL_HUMAN
3	6653	20130504_EXQ3_MiBa_SA_Fib-1.raw	KVQDVKKTLQK	11	94	11	438.943	3	17.73	1313.8	3.4	98 96 92 96 99 99 98 96 80 90 97	KVQDVKKTLQK	HCD	Q9P2J5|SYLC_HUMAN
3	6655	20130504_EXQ3_MiBa_SA_Fib-1.raw	LRHTSLSSR	9	93	9	352.869	3	17.73	1055.58	1.6	81 81 91 100 100 98 96 96 96	LRHTSLSSR	HCD		+	Q9UPX0[1135..1139,1209..1212]	LRHTSLSSR
3	6657	20130504_EXQ3_MiBa_SA_Fib-1.raw	KLWTTKNNK	9	94	9	378.221	3	17.73	1131.64	2.2	97 97 99 99 96 92 89 89 97	KLWTTKNNK	HCD	Q13409|DC1I2_HUMAN
3	6658	20130504_EXQ3_MiBa_SA_Fib-1.raw	KLLTGGADK	9	96	9	451.77	2	17.74	901.523	3.2	99 100 100 99 91 88 91 98 99	KLLTGGADK	HCD	Q9UMS4|PRP19_HUMAN
3	6661	20130504_EXQ3_MiBa_SA_Fib-1.raw	HTLSKKEL	8	93	8	478.285	2	17.75	954.55	5.5	90 92 94 89 92 95 97 98	HTLSKKEL	HCD	P06703|S10A6_HUMAN
3	6665	20130504_EXQ3_MiBa_SA_Fib-1.raw	KLYAQVKQK	9	98	9	369.23	3	17.75	1104.67	3.4	99 100 100 100 98 98 98 97 97	KLYAQVKQK	HCD	Q9Y4X5|ARI1_HUMAN
3	6683	20130504_EXQ3_MiBa_SA_Fib-1.raw	KLYAQVKQK	9	98	9	553.341	2	17.8	1104.67	2.3	100 100 100 99 96 98 99 98 99	KLYAQVKQK	HCD	Q9Y4X5|ARI1_HUMAN
3	6692	20130504_EXQ3_MiBa_SA_Fib-1.raw	DVKKKLKEV	9	97	9	543.849	2	17.82	1085.68	2.8	94 94 99 99 98 97 97 98 98	DVKKKLKEV	HCD	Q8IWA4|MFN1_HUMAN
3	6719	20130504_EXQ3_MiBa_SA_Fib-1.raw	KLSKELATQK	10	98	10	382.568	3	17.88	1144.68	1.8	99 99 99 98 99 100 99 98 98 99	KLSKELATQK	HCD	P46939|UTRO_HUMAN
3	6731	20130504_EXQ3_MiBa_SA_Fib-1.raw	LQKNKKLL	8	89	8	328.891	3	17.9	983.649	3.1	92 89 94 85 81 80 98 99	LQKNKKLL	HCD		+
3	6732	20130504_EXQ3_MiBa_SA_Fib-1.raw	LLAKVTAKK	9	98	9	324.56	3	17.91	970.654	3.1	100 99 99 99 98 97 98 99 99	LLAKVTAKK	HCD	Q6UXV4|MIC27_HUMAN
3	6735	20130504_EXQ3_MiBa_SA_Fib-1.raw	KLSKELATQK	10	97	10	573.349	2	17.91	1144.68	1	99 99 98 96 98 98 98 97 95 99	KLSKELATQK	HCD	P46939|UTRO_HUMAN
3	6739	20130504_EXQ3_MiBa_SA_Fib-1.raw	VVRASSGLK	9	98	9	306.191	3	17.92	915.55	1.7	100 99 99 98 98 98 98 99 99	VVRASSGLK	HCD		+	Q8WXS5[124..129,95..97]	VVRASSGLK
3	6752	20130504_EXQ3_MiBa_SA_Fib-1.raw	SVYHLSGKK	9	98	9	340.195	3	17.95	1017.56	1.7	99 99 100 99 99 98 97 98 100	SVYHLSGKK	HCD	Q9NTJ3|SMC4_HUMAN
3	6754	20130504_EXQ3_MiBa_SA_Fib-1.raw	SVYHLSGKK	9	99	9	509.789	2	17.95	1017.56	2	98 99 100 99 100 99 99 100 100	SVYHLSGKK	HCD	Q9NTJ3|SMC4_HUMAN
3	6755	20130504_EXQ3_MiBa_SA_Fib-1.raw	LYSGVHKK	8	95	8	466.272	2	17.95	930.529	1.4	99 98 97 85 89 94 99 100	LYSGVHKK	HCD	O94885|SASH1_HUMAN
3	6762	20130504_EXQ3_MiBa_SA_Fib-1.raw	ALYSGVHKK	9	97	9	334.862	3	17.97	1001.57	-1.6	96 97 99 99 96 96 96 99 100	ALYSGVHKK	HCD	O94885|SASH1_HUMAN
3	6790	20130504_EXQ3_MiBa_SA_Fib-1.raw	KLNENKALTSK	11	94	11	623.363	2	18.02	1244.71	1.5	98 94 87 93 85 89 96 98 98 99 99	KLNENKALTSK	HCD	Q9P021|CRIPT_HUMAN
3	6806	20130504_EXQ3_MiBa_SA_Fib-1.raw	KLNENKALTSK	11	95	11	415.911	3	18.06	1244.71	1	98 96 90 92 92 95 98 98 97 98 98	KLNENKALTSK	HCD	Q9P021|CRIPT_HUMAN
3	6850	20130504_EXQ3_MiBa_SA_Fib-1.raw	SHGVEHRVY	9	88	9	361.85	3	18.18	1082.53	1.3	98 94 81 81 98 85 81 89 95	SHGVEHRVY	HCD	Q9NPI7|KRCC1_HUMAN
3	6853	20130504_EXQ3_MiBa_SA_Fib-1.raw	SSLRHMLRK	9	94	9	376.555	3	18.18	1126.64	2.1	98 98 99 99 97 94 88 83 93	SSLRHMLRK	HCD	P46779|RL28_HUMAN
3	6854	20130504_EXQ3_MiBa_SA_Fib-1.raw	QHAAAGKAF	9	95	9	450.739	2	18.19	899.461	2.1	87 92 98 98 98 95 97 98 99	QHAAAGKAF	HCD	Q86VI3|IQGA3_HUMAN
3	6894	20130504_EXQ3_MiBa_SA_Fib-1.raw	VAAKPVAEK	9	95	9	304.856	3	18.29	911.544	4.1	95 97 99 99 96 95 92 93 94	VAAKPVAEK	HCD		+	P12111[2918..2924,2696..2697]	VAAKPVAEK
3	6903	20130504_EXQ3_MiBa_SA_Fib-1.raw	ALYSGVHKK	9	97	9	334.863	3	18.31	1001.57	1.7	97 97 99 99 94 95 95 99 99	ALYSGVHKK	HCD	O94885|SASH1_HUMAN
3	6904	20130504_EXQ3_MiBa_SA_Fib-1.raw	ALYSGVHKK	9	96	9	501.791	2	18.31	1001.57	1.7	97 99 100 99 94 94 91 98 100	ALYSGVHKK	HCD	O94885|SASH1_HUMAN
3	6949	20130504_EXQ3_MiBa_SA_Fib-1.raw	ELLQKKKV	8	93	8	329.219	3	18.42	984.633	3	94 84 85 93 98 99 96 96	ELLQKKKV	HCD	P46063|RECQ1_HUMAN
3	6951	20130504_EXQ3_MiBa_SA_Fib-1.raw	ELLQKKKV	8	99	8	493.325	2	18.42	984.633	2	99 99 100 98 98 99 99 99	ELLQKKKV	HCD	P46063|RECQ1_HUMAN
3	6960	20130504_EXQ3_MiBa_SA_Fib-1.raw	KVFGGTVHK	9	98	9	324.86	3	18.45	971.555	3.9	96 99 100 100 99 99 98 95 97	KVFGGTVHK	HCD	P49915|GUAA_HUMAN
3	6961	20130504_EXQ3_MiBa_SA_Fib-1.raw	ALRQSLSK	8	95	8	301.52	3	18.45	901.534	4.3	99 98 93 85 93 98 99 99	ALRQSLSK	HCD	P62249|RS16_HUMAN
3	6971	20130504_EXQ3_MiBa_SA_Fib-1.raw	KVFGGTVHK	9	95	9	486.786	2	18.47	971.555	1.7	100 100 100 96 84 87 95 99 100	KVFGGTVHK	HCD	P49915|GUAA_HUMAN
3	6973	20130504_EXQ3_MiBa_SA_Fib-1.raw	AAEEPSKVEEK	11	95	11	406.208	3	18.48	1215.6	3.9	99 98 100 100 98 96 94 85 89 97 97	AAEEPSKVEEK	HCD	P29966|MARCS_HUMAN
3	6975	20130504_EXQ3_MiBa_SA_Fib-1.raw	ATKPATTKPMVK	12	89	12	424.918	3	18.48	1271.73	3.6	82 91 97 86 81 93 96 94 86 80 95 98	ATKPATTKPMVK	HCD	P12111|CO6A3_HUMAN
3	6981	20130504_EXQ3_MiBa_SA_Fib-1.raw	AAEEPSKVEEK	11	98	11	608.807	2	18.5	1215.6	1.8	99 99 100 100 97 94 94 97 99 99 99	AAEEPSKVEEK	HCD	P29966|MARCS_HUMAN
3	6985	20130504_EXQ3_MiBa_SA_Fib-1.raw	GHNEAVSHY	9	98	9	507.227	2	18.5	1012.44	2.9	96 96 98 99 99 99 100 98 99	GHNEAVSHY	HCD	Q6ZSZ5|ARHGI_HUMAN:tr|M0R150|M0R150_HUMAN
3	6994	20130504_EXQ3_MiBa_SA_Fib-1.raw	TAKLKRTL	8	96	8	310.876	3	18.52	929.602	3.9	98 99 99 98 97 92 93 97	TAKLKRTL	HCD	Q86YD1|PTOV1_HUMAN
3	7006	20130504_EXQ3_MiBa_SA_Fib-1.raw	HQLTHQAM	8	92	8	483.237	2	18.55	964.455	4.5	87 83 91 93 93 95 98 98	HQLTHQAM	HCD		+	Q9ULD5[654..658,202..204]	HQITHQAM
3	7007	20130504_EXQ3_MiBa_SA_Fib-1.raw	AQYPESCKK	9	94	9	527.256	2	18.55	1052.5	2.3	91 92 99 98 97 90 92 94 99	AQYPESCKK	HCD	Q8TBC5|ZSC18_HUMAN
3	7032	20130504_EXQ3_MiBa_SA_Fib-1.raw	ATNKFLTKDK	10	97	10	583.334	2	18.61	1164.65	2.9	97 95 92 98 99 100 98 95 99 99	ATNKFLTKDK	HCD	P31271|HXA13_HUMAN
3	7037	20130504_EXQ3_MiBa_SA_Fib-1.raw	ATNKFLTKDK	10	99	10	389.225	3	18.62	1164.65	3	99 99 99 100 100 100 99 97 99 98	ATNKFLTKDK	HCD	P31271|HXA13_HUMAN
3	7042	20130504_EXQ3_MiBa_SA_Fib-1.raw	KTSSAFVGK	9	98	9	462.763	2	18.63	923.508	4.3	100 99 99 94 93 99 100 100 100	KTSSAFVGK	HCD	Q99460|PSMD1_HUMAN
3	7043	20130504_EXQ3_MiBa_SA_Fib-1.raw	HHFQNGLGH	9	96	9	523.751	2	18.63	1045.48	3	99 97 98 92 92 95 99 99 99	HHFQNGLGH	HCD	Q9Y4X0|AMMR1_HUMAN
3	7061	20130504_EXQ3_MiBa_SA_Fib-1.raw	FQNKKRVL	8	87	8	344.883	3	18.67	1031.62	4	88 84 86 89 91 84 85 94	FQNKKRVL	HCD	P62280|RS11_HUMAN
3	7063	20130504_EXQ3_MiBa_SA_Fib-1.raw	GSYSSHLSSK	10	99	10	526.756	2	18.68	1051.49	3.7	98 100 100 100 100 99 100 100 100 100	GSYSSHLSSK	HCD	P37275|ZEB1_HUMAN
3	7071	20130504_EXQ3_MiBa_SA_Fib-1.raw	GSYSSHLSSK	10	97	10	351.507	3	18.7	1051.49	4.1	91 95 99 100 99 96 99 98 99 99	GSYSSHLSSK	HCD	P37275|ZEB1_HUMAN
3	7075	20130504_EXQ3_MiBa_SA_Fib-1.raw	YSSHLSSK	8	98	8	454.73	2	18.7	907.44	5.1	99 99 99 98 99 99 99 98	YSSHLSSK	HCD	P37275|ZEB1_HUMAN
3	7087	20130504_EXQ3_MiBa_SA_Fib-1.raw	KALVKKEL	8	97	8	464.815	2	18.73	927.612	3.7	98 99 100 100 99 96 92 98	KALVKKEL	HCD	Q9NWW9|HRSL2_HUMAN
3	7092	20130504_EXQ3_MiBa_SA_Fib-1.raw	KLHTSLAGR	9	97	9	328.199	3	18.75	981.572	3.6	93 97 97 100 99 99 97 96 95	KLHTSLAGR	HCD	P04035|HMDH_HUMAN
3	7096	20130504_EXQ3_MiBa_SA_Fib-1.raw	KALVKLEK	8	93	8	310.212	3	18.75	927.612	4	95 95 98 99 97 91 90 87	KALVKLEK	HCD		+	Q8N697[316..321,310..311]	KALVKIEK
3	7147	20130504_EXQ3_MiBa_SA_Fib-1.raw	RLHGVGFKK	9	95	9	347.883	3	18.87	1040.62	1.8	83 86 95 99 99 99 99 100 100	RLHGVGFKK	HCD	P62899|RL31_HUMAN
3	7148	20130504_EXQ3_MiBa_SA_Fib-1.raw	SMKKTTTL	8	94	8	455.259	2	18.87	908.5	2.8	90 91 98 92 87 96 99 99	SMKKTTTL	HCD	P27816|MAP4_HUMAN
3	7150	20130504_EXQ3_MiBa_SA_Fib-1.raw	HHRMEQERF	9	94	9	423.87	3	18.88	1268.58	2.6	99 96 98 94 97 91 94 86 95	HHRMEQERF	HCD	Q96AJ1|CLUA1_HUMAN
3	7151	20130504_EXQ3_MiBa_SA_Fib-1.raw	ATFSTGERK	9	93	9	498.76	2	18.88	995.504	2.9	99 99 100 99 96 80 89 81 94	ATFSTGERK	HCD	Q9NPD3|EXOS4_HUMAN
3	7157	20130504_EXQ3_MiBa_SA_Fib-1.raw	TMKKVHAL	8	97	8	309.854	3	18.89	926.537	3.4	97 96 99 98 97 97 100 100	TMKKVHAL	HCD	P10646|TFPI1_HUMAN
3	7164	20130504_EXQ3_MiBa_SA_Fib-1.raw	KTLSEKNNLTQK	12	96	12	468.602	3	18.9	1402.78	3.4	99 99 99 93 94 96 94 95 97 97 96 99	KTLSEKNNLTQK	HCD	P78527|PRKDC_HUMAN
3	7179	20130504_EXQ3_MiBa_SA_Fib-1.raw	AAAPVCSSK	9	96	9	417.214	2	18.94	832.411	3	99 98 100 99 97 92 93 94 97	AAAPVCSSK	HCD	Q8IUR6|CRERF_HUMAN
3	7192	20130504_EXQ3_MiBa_SA_Fib-1.raw	RVWKHLTTK	9	95	9	584.852	2	18.97	1167.69	1.2	92 89 93 90 96 100 100 100 100	RVWKHLTTK	HCD		+	Q15058[767..770,234..238]	RVWKHLTTK
3	7204	20130504_EXQ3_MiBa_SA_Fib-1.raw	STGPLTKPK	9	95	9	464.778	2	19	927.539	3.5	98 98 98 96 96 94 93 92 96	STGPLTKPK	HCD	Q15751|HERC1_HUMAN
3	7218	20130504_EXQ3_MiBa_SA_Fib-1.raw	KMFSHQVQK	9	94	9	566.801	2	19.03	1131.59	0.9	100 99 99 97 83 90 96 93 98	KMFSHQVQK	HCD	Q9Y4C2|TCAF1_HUMAN
3	7227	20130504_EXQ3_MiBa_SA_Fib-1.raw	KLSVPVRKK	9	96	9	352.243	3	19.06	1053.7	3.5	97 98 99 99 98 92 91 96 99	KLSVPVRKK	HCD	P46100|ATRX_HUMAN
3	7233	20130504_EXQ3_MiBa_SA_Fib-1.raw	KMFSHQVQK	9	97	9	378.204	3	19.07	1131.59	3.4	99 98 99 99 97 97 98 95 95	KMFSHQVQK	HCD	Q9Y4C2|TCAF1_HUMAN
3	7246	20130504_EXQ3_MiBa_SA_Fib-1.raw	KLKDKNELLK	10	96	10	410.26	3	19.1	1227.76	3.5	98 98 97 96 92 92 97 97 99 99	KLKDKNELLK	HCD	Q9BZF9|UACA_HUMAN
3	7260	20130504_EXQ3_MiBa_SA_Fib-1.raw	KLALTKNPK	9	98	9	338.223	3	19.13	1011.64	4.4	99 99 100 100 99 98 97 97 98	KLALTKNPK	HCD	Q9Y4K4|M4K5_HUMAN
3	7268	20130504_EXQ3_MiBa_SA_Fib-1.raw	ALYDGVHKK	9	96	9	344.195	3	19.15	1029.56	4	95 96 99 98 91 92 95 99 100	ALYDGVHKK	HCD		+
3	7275	20130504_EXQ3_MiBa_SA_Fib-1.raw	DAKTKAQL	8	91	8	437.756	2	19.17	873.492	5.3	91 92 96 96 91 90 80 95	DAKTKAQL	HCD	P49756|RBM25_HUMAN
3	7282	20130504_EXQ3_MiBa_SA_Fib-1.raw	AAAKVLLKK	9	98	9	314.557	3	19.18	940.643	4.5	99 99 99 99 99 97 97 99 99	AAAKVLLKK	HCD	Q5EE01|CENPW_HUMAN
3	7302	20130504_EXQ3_MiBa_SA_Fib-1.raw	KVYPKAVER	9	97	9	363.886	3	19.23	1088.63	1.7	97 99 99 99 98 97 97 98 95	KVYPKAVER	HCD	O15021|MAST4_HUMAN
3	7312	20130504_EXQ3_MiBa_SA_Fib-1.raw	KVLPTSSEK	9	95	9	494.789	2	19.26	987.56	3.3	99 99 100 95 91 91 91 93 97	KVLPTSSEK	HCD	Q9NR99|MXRA5_HUMAN
3	7318	20130504_EXQ3_MiBa_SA_Fib-1.raw	KLQQQLLRHK	10	96	10	431.272	3	19.27	1290.79	3.4	99 98 92 88 96 99 99 98 99 99	KLQQQLLRHK	HCD	Q9UPN3|MACF1_HUMAN
3	7338	20130504_EXQ3_MiBa_SA_Fib-1.raw	KTKVPEVTK	9	94	9	343.883	3	19.32	1028.62	4.2	89 90 90 97 97 98 96 96 97	KTKVPEVTK	HCD	Q9UPQ9|TNR6B_HUMAN
3	7340	20130504_EXQ3_MiBa_SA_Fib-1.raw	ATSPPGSVK	9	92	9	422.234	2	19.32	842.45	4.1	97 98 100 99 94 83 84 85 95	ATSPPGSVK	HCD	Q9NSC2|SALL1_HUMAN
3	7348	20130504_EXQ3_MiBa_SA_Fib-1.raw	SLKEKFNGK	9	96	9	350.871	3	19.34	1049.59	5	92 97 98 99 97 97 96 97 98	SLKEKFNGK	HCD	Q16666|IF16_HUMAN
3	7359	20130504_EXQ3_MiBa_SA_Fib-1.raw	SLKEKFNGK	9	91	9	525.803	2	19.37	1049.59	4	87 91 93 94 91 90 90 93 97	SLKEKFNGK	HCD	Q16666|IF16_HUMAN
3	7368	20130504_EXQ3_MiBa_SA_Fib-1.raw	LSYDQPRKK	9	93	9	378.881	3	19.39	1133.62	3	99 99 99 99 95 82 81 90 98	LSYDQPRKK	HCD	Q14241|ELOA1_HUMAN
3	7371	20130504_EXQ3_MiBa_SA_Fib-1.raw	LSYDQPRKK	9	97	9	567.819	2	19.39	1133.62	3.4	99 99 100 100 97 90 92 98 100	LSYDQPRKK	HCD	Q14241|ELOA1_HUMAN
3	7373	20130504_EXQ3_MiBa_SA_Fib-1.raw	EAKVKKQLV	9	97	9	521.836	2	19.4	1041.65	3.6	95 96 98 99 99 97 92 97 99	EAKVKKQLV	HCD	Q9P2E9|RRBP1_HUMAN
3	7378	20130504_EXQ3_MiBa_SA_Fib-1.raw	LSDDDTESKT	10	98	10	555.745	2	19.41	1109.47	2.1	99 100 100 100 100 98 98 96 95 96	LSDDDTESKT	HCD	P35580|MYH10_HUMAN
3	7380	20130504_EXQ3_MiBa_SA_Fib-1.raw	ASCNQTLSK	9	96	9	476.233	2	19.41	950.449	3.1	98 99 99 96 93 97 97 97 97	ASCNQTLSK	HCD	Q5T4F4|ZFY27_HUMAN
3	7390	20130504_EXQ3_MiBa_SA_Fib-1.raw	KVYYPVRHH	9	96	9	400.222	3	19.44	1197.64	2	98 98 99 99 95 95 92 95 99	KVYYPVRHH	HCD	Q9Y4A5|TRRAP_HUMAN
3	7392	20130504_EXQ3_MiBa_SA_Fib-1.raw	GTKFHQSLGK	10	98	10	368.206	3	19.44	1101.59	2.6	93 99 100 100 98 98 99 99 98 98	GTKFHQSLGK	HCD	Q9UBL3|ASH2L_HUMAN
3	7398	20130504_EXQ3_MiBa_SA_Fib-1.raw	VRPPLRSH	8	91	8	321.195	3	19.45	960.562	3	88 83 88 93 95 94 95 95	VRPPLRSH	HCD	Q8WWK9|CKAP2_HUMAN
3	7403	20130504_EXQ3_MiBa_SA_Fib-1.raw	KLAVAAASK	9	99	9	429.776	2	19.46	857.533	3.7	100 100 100 99 99 100 100 100 100	KLAVAAASK	HCD	P29373|RABP2_HUMAN
3	7404	20130504_EXQ3_MiBa_SA_Fib-1.raw	KVYYPVRHH	9	97	9	599.828	2	19.46	1197.64	1.4	100 100 100 100 94 94 96 99 100	KVYYPVRHH	HCD	Q9Y4A5|TRRAP_HUMAN
3	7438	20130504_EXQ3_MiBa_SA_Fib-1.raw	EVFKKHGV	8	97	8	315.185	3	19.54	942.529	3.5	91 94 99 99 98 97 99 99	EVFKKHGV	HCD	P40926|MDHM_HUMAN
3	7487	20130504_EXQ3_MiBa_SA_Fib-1.raw	KTKVPEVTK	9	91	9	343.883	3	19.67	1028.62	4.1	88 87 90 95 93 95 90 92 96	KTKVPEVTK	HCD	Q9UPQ9|TNR6B_HUMAN
3	7488	20130504_EXQ3_MiBa_SA_Fib-1.raw	ATSPPGSVK	9	92	9	422.234	2	19.67	842.45	3.7	97 97 99 99 93 84 85 86 96	ATSPPGSVK	HCD	Q9NSC2|SALL1_HUMAN
3	7492	20130504_EXQ3_MiBa_SA_Fib-1.raw	EHAGVRTY	8	95	8	466.735	2	19.68	931.451	4.1	98 95 99 95 94 94 95 97	EHAGVRTY	HCD	Q9Y2H5|PKHA6_HUMAN
3	7495	20130504_EXQ3_MiBa_SA_Fib-1.raw	SHLESKHVY	9	96	9	550.282	2	19.68	1098.55	3.1	98 98 100 97 91 91 98 100 100	SHLESKHVY	HCD	Q5VT06|CE350_HUMAN
3	7501	20130504_EXQ3_MiBa_SA_Fib-1.raw	KYQNVKHNL	9	97	9	381.882	3	19.7	1142.62	3.4	98 98 97 97 98 98 96 97 97	KYQNVKHNL	HCD	Q5SVZ6|ZMYM1_HUMAN
3	7510	20130504_EXQ3_MiBa_SA_Fib-1.raw	VLAKALEKK	9	98	9	333.892	3	19.72	998.649	4	98 99 99 99 99 99 99 99 100	VLAKALEKK	HCD	P46060|RAGP1_HUMAN
3	7512	20130504_EXQ3_MiBa_SA_Fib-1.raw	VLAKALEKK	9	98	9	500.334	2	19.72	998.649	3.6	98 99 99 99 98 98 98 99 100	VLAKALEKK	HCD	P46060|RAGP1_HUMAN
3	7513	20130504_EXQ3_MiBa_SA_Fib-1.raw	NHLGHTGY	8	96	8	449.714	2	19.73	897.409	3.9	89 93 99 97 95 99 99 99	NHLGHTGY	HCD	P63244|GBLP_HUMAN
3	7533	20130504_EXQ3_MiBa_SA_Fib-1.raw	EAHAKVRL	8	95	8	308.52	3	19.77	922.535	4.1	91 92 94 97 97 97 95 98	EAHAKVRL	HCD	P33991|MCM4_HUMAN
3	7534	20130504_EXQ3_MiBa_SA_Fib-1.raw	KLLSKQVTDK	10	97	10	387.241	3	19.77	1158.7	3.9	98 100 100 99 98 95 97 97 98 96	KLLSKQVTDK	HCD		+
3	7541	20130504_EXQ3_MiBa_SA_Fib-1.raw	KLLSKQVTDK	10	98	10	580.357	2	19.79	1158.7	1.3	100 100 100 99 97 94 97 98 99 100	KLLSKQVTDK	HCD		+
3	7542	20130504_EXQ3_MiBa_SA_Fib-1.raw	SVLEKTTTK	9	98	9	503.794	2	19.79	1005.57	2.6	98 99 99 99 97 96 99 100 100	SVLEKTTTK	HCD	A1L4H1|SRCRL_HUMAN
3	7558	20130504_EXQ3_MiBa_SA_Fib-1.raw	ATYHGSFSTKK	11	99	11	409.545	3	19.82	1225.61	2.6	100 100 100 99 99 98 99 99 98 99 100	ATYHGSFSTKK	HCD	P12111|CO6A3_HUMAN
3	7559	20130504_EXQ3_MiBa_SA_Fib-1.raw	KVFTYAKNK	9	96	9	366.882	3	19.82	1097.62	1.1	96 98 99 99 99 96 95 95 94	KVFTYAKNK	HCD	O95573|ACSL3_HUMAN
3	7565	20130504_EXQ3_MiBa_SA_Fib-1.raw	LAYQKKKL	8	98	8	331.215	3	19.84	990.623	1.4	99 99 99 97 98 99 96 97	LAYQKKKL	HCD	P14209|CD99_HUMAN
3	7566	20130504_EXQ3_MiBa_SA_Fib-1.raw	ATYHGSFSTKK	11	98	11	613.812	2	19.84	1225.61	-0.6	98 99 100 99 99 97 96 98 99 100 100	ATYHGSFSTKK	HCD	P12111|CO6A3_HUMAN
3	7578	20130504_EXQ3_MiBa_SA_Fib-1.raw	TLKEGSQLK	9	95	9	502.293	2	19.86	1002.57	0.5	98 99 98 98 91 89 91 98 99	TLKEGSQLK	HCD	P55769|NH2L1_HUMAN
3	7579	20130504_EXQ3_MiBa_SA_Fib-1.raw	TLKEGSQLK	9	97	9	335.198	3	19.87	1002.57	1.3	98 99 99 99 97 95 93 99 98	TLKEGSQLK	HCD	P55769|NH2L1_HUMAN
3	7581	20130504_EXQ3_MiBa_SA_Fib-1.raw	SLKQKLVNK	9	93	9	353.23	3	19.87	1056.67	1.8	85 93 95 83 92 99 99 98 98	SLKQKLVNK	HCD	Q08AF3|SLFN5_HUMAN
3	7587	20130504_EXQ3_MiBa_SA_Fib-1.raw	AVAAVAARR	9	96	9	442.776	2	19.88	883.535	1.9	93 95 99 99 97 96 96 97 99	AVAAVAARR	HCD	Q14697|GANAB_HUMAN
3	7604	20130504_EXQ3_MiBa_SA_Fib-1.raw	SHVATCSKY	9	97	9	498.235	2	19.92	994.454	1.2	97 98 100 99 98 94 98 99 99	SHVATCSKY	HCD	Q9Y508|RN114_HUMAN
3	7609	20130504_EXQ3_MiBa_SA_Fib-1.raw	YHGSFSTKK	9	97	9	352.182	3	19.93	1053.52	0.6	95 96 98 98 99 98 96 96 97	YHGSFSTKK	HCD	P12111|CO6A3_HUMAN
3	7620	20130504_EXQ3_MiBa_SA_Fib-1.raw	TYHGSFSTKK	10	98	10	385.865	3	19.96	1154.57	0.4	98 99 99 98 98 99 98 97 98 98	TYHGSFSTKK	HCD	P12111|CO6A3_HUMAN
3	7632	20130504_EXQ3_MiBa_SA_Fib-1.raw	ALNSGVSQK	9	92	9	452.249	2	19.99	902.482	2.1	95 94 97 98 94 91 85 81 95	ALNSGVSQK	HCD	P11388|TOP2A_HUMAN
3	7637	20130504_EXQ3_MiBa_SA_Fib-1.raw	EEKNKKYSL	9	96	9	569.809	2	20	1137.6	0.5	97 97 95 94 95 96 96 98 99	EEKNKKYSL	HCD	Q13439|GOGA4_HUMAN
3	7641	20130504_EXQ3_MiBa_SA_Fib-1.raw	SLRVTSAQK	9	92	9	330.53	3	20.01	988.567	2.8	93 96 86 86 97 94 91 92 97	SLRVTSAQK	HCD	tr|M0QYT0|M0QYT0_HUMAN
3	7644	20130504_EXQ3_MiBa_SA_Fib-1.raw	TVEEGQRLK	9	95	9	353.865	3	20.02	1058.57	2.5	97 98 100 99 92 89 92 95 98	TVEEGQRLK	HCD	O95819|M4K4_HUMAN:Q8N4C8|MINK1_HUMAN
3	7645	20130504_EXQ3_MiBa_SA_Fib-1.raw	ATRKLALQK	9	93	9	343.558	3	20.02	1027.65	2.4	96 96 95 96 95 95 88 89 96	ATRKLALQK	HCD	P31689|DNJA1_HUMAN
3	7651	20130504_EXQ3_MiBa_SA_Fib-1.raw	KAKEPPFVRK	10	95	10	400.581	3	20.04	1198.72	3.2	97 96 92 96 99 99 98 91 89 96	KAKEPPFVRK	HCD	Q9UPT8|ZC3H4_HUMAN
3	7656	20130504_EXQ3_MiBa_SA_Fib-1.raw	KLFNSLKKK	9	98	9	369.243	3	20.05	1104.7	3.5	99 99 99 97 96 98 99 100 100	KLFNSLKKK	HCD		+	Q15326[473..476,147..151]	KIFNSIKKK
3	7678	20130504_EXQ3_MiBa_SA_Fib-1.raw	ELKEKTGM	8	93	8	468.248	2	20.09	934.479	2.6	93 94 97 95 85 93 97 99	ELKEKTGM	HCD		+	P40425[93..99,83..83]	EIKEKTGM
3	7681	20130504_EXQ3_MiBa_SA_Fib-1.raw	KLFNSLKKK	9	94	9	553.359	2	20.1	1104.7	1.6	98 97 96 89 84 91 98 100 100	KLFNSLKKK	HCD		+	Q15326[473..476,147..151]	KIFNSIKKK
3	7686	20130504_EXQ3_MiBa_SA_Fib-1.raw	SLYHKLREK	9	95	9	391.897	3	20.11	1172.67	2	96 98 99 97 98 94 89 94 95	SLYHKLREK	HCD	Q15392|DHC24_HUMAN
3	7689	20130504_EXQ3_MiBa_SA_Fib-1.raw	SLYHKLREK	9	95	9	587.341	2	20.12	1172.67	0.9	93 94 99 99 99 98 90 94 95	SLYHKLREK	HCD	Q15392|DHC24_HUMAN
3	7706	20130504_EXQ3_MiBa_SA_Fib-1.raw	TVEEGQRLK	9	92	9	530.294	2	20.16	1058.57	2.3	97 99 100 99 85 84 88 88 96	TVEEGQRLK	HCD	O95819|M4K4_HUMAN:Q8N4C8|MINK1_HUMAN
3	7713	20130504_EXQ3_MiBa_SA_Fib-1.raw	LSDDDTESKTSD	12	99	12	656.775	2	20.18	1311.53	3.8	99 100 100 100 100 100 100 100 99 99 99 99	LSDDDTESKTSD	HCD	P35580|MYH10_HUMAN
3	7718	20130504_EXQ3_MiBa_SA_Fib-1.raw	ATYHGSFSTKK	11	94	11	409.546	3	20.19	1225.61	5	99 99 99 97 94 92 92 89 90 95 98	ATYHGSFSTKK	HCD	P12111|CO6A3_HUMAN
3	7734	20130504_EXQ3_MiBa_SA_Fib-1.raw	HTYLANGQTK	10	98	10	566.793	2	20.23	1131.57	3	99 100 100 100 99 97 98 96 99 99	HTYLANGQTK	HCD	Q9H3M7|TXNIP_HUMAN
3	7741	20130504_EXQ3_MiBa_SA_Fib-1.raw	KLKGPKFK	8	98	8	315.881	3	20.24	944.617	4.5	98 100 100 99 99 98 99 99	KLKGPKFK	HCD	Q09666|AHNK_HUMAN
3	7746	20130504_EXQ3_MiBa_SA_Fib-1.raw	KSNNSMAQAMK	11	94	11	605.292	2	20.25	1208.56	4.6	99 97 93 90 90 83 96 95 97 97 99	KSNNSMAQAMK	HCD	O43633|CHM2A_HUMAN
3	7752	20130504_EXQ3_MiBa_SA_Fib-1.raw	ATSNVHMVK	9	97	9	329.509	3	20.27	985.501	3.2	98 99 99 97 97 95 97 99 99	ATSNVHMVK	HCD	Q63ZY3|KANK2_HUMAN
3	7764	20130504_EXQ3_MiBa_SA_Fib-1.raw	ATSNVHMVK	9	98	9	493.76	2	20.29	985.501	3.4	99 99 99 97 97 97 99 100 100	ATSNVHMVK	HCD	Q63ZY3|KANK2_HUMAN
3	7767	20130504_EXQ3_MiBa_SA_Fib-1.raw	AVASSVVKQK	10	97	10	508.81	2	20.3	1015.6	3.5	95 98 100 100 99 99 99 95 95 99	AVASSVVKQK	HCD	Q8WUI4|HDAC7_HUMAN
3	7768	20130504_EXQ3_MiBa_SA_Fib-1.raw	KLDQTLARK	9	92	9	536.829	2	20.3	1071.64	4	99 99 99 90 86 84 88 90 98	KLDQTLARK	HCD	Q92925|SMRD2_HUMAN
3	7769	20130504_EXQ3_MiBa_SA_Fib-1.raw	VDGKADGAEAKPAE	14	98	14	453.226	3	20.31	1356.65	4	100 100 99 99 99 100 96 98 100 99 99 99 99 99	VDGKADGAEAKPAE	HCD	P35579|MYH9_HUMAN
3	7772	20130504_EXQ3_MiBa_SA_Fib-1.raw	HLFKGLSKK	9	94	9	353.223	3	20.32	1056.64	3.4	92 96 97 97 94 94 90 92 98	HLFKGLSKK	HCD	Q9C0D5|TANC1_HUMAN:Q9HCD6|TANC2_HUMAN
3	7775	20130504_EXQ3_MiBa_SA_Fib-1.raw	VGHLKKEL	8	94	8	308.528	3	20.32	922.56	3.2	99 98 98 98 97 87 85 95	VGHLKKEL	HCD	Q14527|HLTF_HUMAN
3	7786	20130504_EXQ3_MiBa_SA_Fib-1.raw	KHKTFVEKY	9	95	9	393.89	3	20.34	1178.64	2.7	98 94 97 92 94 93 96 97 97	KHKTFVEKY	HCD	Q16543|CDC37_HUMAN
3	7790	20130504_EXQ3_MiBa_SA_Fib-1.raw	KLHDGTSVAVK	11	94	11	385.557	3	20.35	1153.65	3.8	85 91 85 95 94 96 98 99 99 99 98	KLHDGTSVAVK	HCD	Q3MIX3|ADCK5_HUMAN
3	7796	20130504_EXQ3_MiBa_SA_Fib-1.raw	KHKTFVEKY	9	98	9	590.331	2	20.37	1178.64	1.6	99 98 99 98 98 99 100 99 100	KHKTFVEKY	HCD	Q16543|CDC37_HUMAN
3	7801	20130504_EXQ3_MiBa_SA_Fib-1.raw	SSKTKPVL	8	97	8	430.268	2	20.38	858.518	3.8	94 98 98 97 97 97 99 100	SSKTKPVL	HCD	Q93074|MED12_HUMAN
3	7807	20130504_EXQ3_MiBa_SA_Fib-1.raw	TTGEPATPK	9	96	9	451.236	2	20.39	900.455	3.5	100 99 99 99 95 95 96 92 96	TTGEPATPK	HCD	Q8N5Y2|MS3L1_HUMAN
3	7808	20130504_EXQ3_MiBa_SA_Fib-1.raw	SHVGAGVVH	9	98	9	431.732	2	20.39	861.446	3.7	97 97 99 97 96 98 99 100 100	SHVGAGVVH	HCD	P12110|CO6A2_HUMAN
3	7820	20130504_EXQ3_MiBa_SA_Fib-1.raw	SVSTQQPPK	9	89	9	486.263	2	20.41	970.508	3.6	81 84 99 97 85 85 93 92 93	SVSTQQPPK	HCD	Q93052|LPP_HUMAN
3	7840	20130504_EXQ3_MiBa_SA_Fib-1.raw	SVNGKVLSK	9	98	9	466.283	2	20.46	930.55	0.6	98 98 98 98 98 99 99 99 100	SVNGKVLSK	HCD	P69849|NOMO3_HUMAN:Q15155|NOMO1_HUMAN:Q5JPE7|NOMO2_HUMAN
3	7841	20130504_EXQ3_MiBa_SA_Fib-1.raw	SVNGKVLSK	9	99	9	311.192	3	20.46	930.55	3.5	98 99 99 99 99 99 100 100 99	SVNGKVLSK	HCD	P69849|NOMO3_HUMAN:Q15155|NOMO1_HUMAN:Q5JPE7|NOMO2_HUMAN
3	7845	20130504_EXQ3_MiBa_SA_Fib-1.raw	HLAEKALNR	9	93	9	351.206	3	20.47	1050.59	3.3	87 96 96 97 97 98 94 88 91	HLAEKALNR	HCD	P49750|YLPM1_HUMAN
3	7876	20130504_EXQ3_MiBa_SA_Fib-1.raw	KLNPVQQSR	9	90	9	535.31	2	20.53	1068.6	1.7	98 98 97 92 91 85 82 84 87	KLNPVQQSR	HCD	Q8IUR6|CRERF_HUMAN
3	7910	20130504_EXQ3_MiBa_SA_Fib-1.raw	LAQGLHTGK	9	94	9	462.768	2	20.61	923.519	1.9	99 98 96 90 93 91 94 93 97	LAQGLHTGK	HCD		+	Q9Y4C0[997..1000,297..301]	LAQGLHTGK
3	7910	20130504_EXQ3_MiBa_SA_Fib-1.raw	LAQGLHGTK	9	92	9	462.768	2	20.61	923.519	1.9	99 98 96 90 93 88 86 87 95	LAQGLHGTK	HCD		+
3	7913	20130504_EXQ3_MiBa_SA_Fib-1.raw	KLTNNLSDK	9	93	9	516.788	2	20.62	1031.56	0.1	99 97 92 86 88 95 95 96 98	KLTNNLSDK	HCD	O15119|TBX3_HUMAN
3	7923	20130504_EXQ3_MiBa_SA_Fib-1.raw	HAPTSSAY	8	98	8	833.381	1	20.64	832.371	3.2	99 99 98 98 99 99 99 99	HAPTSSAY	HCD	Q71SY5|MED25_HUMAN
3	7932	20130504_EXQ3_MiBa_SA_Fib-1.raw	GTTADKLAADNK	12	93	12	602.812	2	20.66	1203.61	-0.6	81 87 96 97 98 98 99 91 82 97 94 98	GTTADKLAADNK	HCD		+
3	7951	20130504_EXQ3_MiBa_SA_Fib-1.raw	EGVKKKLL	8	97	8	457.807	2	20.71	913.596	3	93 90 99 100 99 100 100 100	EGVKKKLL	HCD	Q86TB3|ALPK2_HUMAN
3	7975	20130504_EXQ3_MiBa_SA_Fib-1.raw	ELKEKAKL	8	93	8	479.802	2	20.76	957.586	4.1	93 90 93 92 90 95 97 99	ELKEKAKL	HCD	P55209|NP1L1_HUMAN
3	7992	20130504_EXQ3_MiBa_SA_Fib-1.raw	SVNGKVLSK	9	97	9	466.284	2	20.8	930.55	3.4	97 97 97 95 95 97 99 99 100	SVNGKVLSK	HCD	P69849|NOMO3_HUMAN:Q15155|NOMO1_HUMAN:Q5JPE7|NOMO2_HUMAN
3	8028	20130504_EXQ3_MiBa_SA_Fib-1.raw	TMGHHTVGLK	10	96	10	360.86	3	20.89	1079.55	4.2	98 98 99 97 95 96 96 90 96 98	TMGHHTVGLK	HCD	Q09666|AHNK_HUMAN
3	8037	20130504_EXQ3_MiBa_SA_Fib-1.raw	ASSHVPLQK	9	97	9	322.852	3	20.91	965.529	4.4	97 99 99 99 100 98 94 96 96	ASSHVPLQK	HCD	Q13620|CUL4B_HUMAN
3	8042	20130504_EXQ3_MiBa_SA_Fib-1.raw	ASSHVPLQK	9	97	9	483.773	2	20.92	965.529	2.9	95 97 99 99 100 97 96 94 99	ASSHVPLQK	HCD	Q13620|CUL4B_HUMAN
3	8051	20130504_EXQ3_MiBa_SA_Fib-1.raw	SMPDNTAAQK	10	96	10	531.749	2	20.94	1061.48	2.7	96 93 98 99 93 94 98 98 96 99	SMPDNTAAQK	HCD	P35579|MYH9_HUMAN:P35749|MYH11_HUMAN
3	8053	20130504_EXQ3_MiBa_SA_Fib-1.raw	QLAQEAAQK	9	97	9	493.769	2	20.94	985.519	5.2	89 98 99 98 99 99 99 98 98	QLAQEAAQK	HCD	Q15149|PLEC_HUMAN
3	8059	20130504_EXQ3_MiBa_SA_Fib-1.raw	NKAEVHESY	9	97	9	538.755	2	20.96	1075.49	2.8	88 96 99 99 98 96 99 99 100	NKAEVHESY	HCD	Q15067|ACOX1_HUMAN
3	8063	20130504_EXQ3_MiBa_SA_Fib-1.raw	KLAEPLRK	8	98	8	318.876	3	20.97	953.602	4.8	99 99 100 100 99 97 95 96	KLAEPLRK	HCD	Q8NG31|CASC5_HUMAN
3	8064	20130504_EXQ3_MiBa_SA_Fib-1.raw	TSNPVTTTK	9	98	9	474.754	2	20.97	947.492	1.8	97 98 98 98 98 98 99 99 98	TSNPVTTTK	HCD	P12111|CO6A3_HUMAN
3	8066	20130504_EXQ3_MiBa_SA_Fib-1.raw	QVNSKAPLSK	10	89	10	536.313	2	20.97	1070.61	3.7	80 82 88 87 86 96 92 94 96 98	QVNSKAPLSK	HCD	P49750|YLPM1_HUMAN
3	8074	20130504_EXQ3_MiBa_SA_Fib-1.raw	KMYEEHLKR	9	98	9	411.887	3	20.99	1232.63	4.5	99 98 99 100 100 99 99 97 96	KMYEEHLKR	HCD	P84090|ERH_HUMAN
3	8085	20130504_EXQ3_MiBa_SA_Fib-1.raw	TVKAKTDL	8	95	8	438.265	2	21.02	874.512	3.9	91 96 99 98 96 93 97 98	TVKAKTDL	HCD	P31321|KAP1_HUMAN
3	8100	20130504_EXQ3_MiBa_SA_Fib-1.raw	VPPKKHLL	8	98	8	311.209	3	21.05	930.601	4.5	100 100 99 99 98 92 97 99	VPPKKHLL	HCD	Q9Y4A5|TRRAP_HUMAN
3	8102	20130504_EXQ3_MiBa_SA_Fib-1.raw	AVAHALTEK	9	98	9	470.269	2	21.06	938.519	4.1	95 98 100 99 99 99 99 99 99	AVAHALTEK	HCD	P49368|TCPG_HUMAN
3	8105	20130504_EXQ3_MiBa_SA_Fib-1.raw	SVYSGLRHK	9	96	9	349.531	3	21.06	1045.57	4.3	97 97 99 99 93 94 95 95 99	SVYSGLRHK	HCD	Q14642|I5P1_HUMAN
3	8107	20130504_EXQ3_MiBa_SA_Fib-1.raw	GTQGSPLTK	9	94	9	444.745	2	21.06	887.471	4.4	82 82 95 98 99 98 99 99 99	GTQGSPLTK	HCD	Q96PE2|ARHGH_HUMAN
3	8110	20130504_EXQ3_MiBa_SA_Fib-1.raw	SVYSGLRHK	9	96	9	523.792	2	21.07	1045.57	3.1	95 96 100 99 94 93 95 97 99	SVYSGLRHK	HCD	Q14642|I5P1_HUMAN
3	8114	20130504_EXQ3_MiBa_SA_Fib-1.raw	ALSQPAGEK	9	93	9	450.744	2	21.08	899.471	2.6	97 96 98 92 88 91 90 96 97	ALSQPAGEK	HCD	Q5TEA3|CT194_HUMAN
3	8119	20130504_EXQ3_MiBa_SA_Fib-1.raw	KVYDAKPSAK	10	93	10	369.546	3	21.09	1105.61	1.6	88 92 97 97 94 93 92 91 93 96	KVYDAKPSAK	HCD		+
3	8161	20130504_EXQ3_MiBa_SA_Fib-1.raw	KTYQKLLREK	10	97	10	436.267	3	21.18	1305.78	2.8	100 99 99 98 99 99 98 88 93 96	KTYQKLLREK	HCD	Q7Z494|NPHP3_HUMAN
3	8164	20130504_EXQ3_MiBa_SA_Fib-1.raw	VVNPKYEGK	9	97	9	345.195	3	21.18	1032.56	2	99 99 98 96 97 95 98 98 99	VVNPKYEGK	HCD	P05556|ITB1_HUMAN
3	8166	20130504_EXQ3_MiBa_SA_Fib-1.raw	HVYTPSTTK	9	97	9	517.27	2	21.19	1032.52	1.5	98 99 99 99 93 94 97 99 99	HVYTPSTTK	HCD	Q9H9E1|ANRA2_HUMAN
3	8173	20130504_EXQ3_MiBa_SA_Fib-1.raw	ASYENVRAK	9	97	9	519.274	2	21.21	1036.53	2.4	97 99 100 99 97 97 95 96 98	ASYENVRAK	HCD	P15153|RAC2_HUMAN
3	8177	20130504_EXQ3_MiBa_SA_Fib-1.raw	VNPKYEGK	8	89	8	467.755	2	21.21	933.492	2.7	89 80 82 84 90 95 94 97	VNPKYEGK	HCD	P05556|ITB1_HUMAN
3	8193	20130504_EXQ3_MiBa_SA_Fib-1.raw	KVAENVLRQK	10	97	10	395.575	3	21.25	1183.7	0.4	100 100 100 100 99 99 99 92 89 96	KVAENVLRQK	HCD	Q6ZSC3|RBM43_HUMAN
3	8194	20130504_EXQ3_MiBa_SA_Fib-1.raw	KLGGVLKEK	9	98	9	324.547	3	21.25	970.617	1.2	99 100 100 100 100 100 98 98 96	KLGGVLKEK	HCD	Q9Y2X3|NOP58_HUMAN
3	8198	20130504_EXQ3_MiBa_SA_Fib-1.raw	KLGGVLKEK	9	98	9	486.317	2	21.26	970.617	2	100 99 98 97 97 99 97 98 99	KLGGVLKEK	HCD	Q9Y2X3|NOP58_HUMAN
3	8223	20130504_EXQ3_MiBa_SA_Fib-1.raw	TSNPVTTTK	9	94	9	474.755	2	21.32	947.492	2.9	97 98 96 93 95 96 91 91 95	TSNPVTTTK	HCD	P12111|CO6A3_HUMAN
3	8257	20130504_EXQ3_MiBa_SA_Fib-1.raw	VPPKKHLL	8	97	8	311.209	3	21.41	930.601	4.1	99 99 99 97 97 92 97 99	VPPKKHLL	HCD	Q9Y4A5|TRRAP_HUMAN
3	8295	20130504_EXQ3_MiBa_SA_Fib-1.raw	HRETNLRY	8	88	8	363.526	3	21.49	1087.55	3.3	84 87 93 80 87 91 88 95	HRETNLRY	HCD	O95782|AP2A1_HUMAN:O94973|AP2A2_HUMAN
3	8298	20130504_EXQ3_MiBa_SA_Fib-1.raw	RSYVTTSTR	9	92	9	535.784	2	21.49	1069.55	2.5	93 91 94 93 97 87 87 97 98	RSYVTTSTR	HCD	P08670|VIME_HUMAN
3	8304	20130504_EXQ3_MiBa_SA_Fib-1.raw	ALKTGLVAKK	10	96	10	343.567	3	21.51	1027.68	3.6	97 98 98 95 90 96 97 95 96 98	ALKTGLVAKK	HCD	Q9BQ61|CS043_HUMAN
3	8314	20130504_EXQ3_MiBa_SA_Fib-1.raw	ALKTGLVAKK	10	96	10	514.846	2	21.54	1027.68	2.5	97 99 99 98 88 92 96 99 100 100	ALKTGLVAKK	HCD	Q9BQ61|CS043_HUMAN
3	8325	20130504_EXQ3_MiBa_SA_Fib-1.raw	ALLKAPAKK	9	96	9	313.884	3	21.56	938.628	3.4	95 96 97 97 98 94 94 96 99	ALLKAPAKK	HCD	Q9UNZ5|L10K_HUMAN
3	8338	20130504_EXQ3_MiBa_SA_Fib-1.raw	KTRTGELLNR	10	94	10	396.568	3	21.59	1186.68	3.2	99 97 94 92 89 96 98 96 92 97	KTRTGELLNR	HCD	Q9NRK6|ABCBA_HUMAN
3	8346	20130504_EXQ3_MiBa_SA_Fib-1.raw	GVLKKVLRH	9	97	9	350.57	3	21.62	1048.69	2.4	96 98 100 100 100 99 98 96 94	GVLKKVLRH	HCD	P24821|TENA_HUMAN
3	8347	20130504_EXQ3_MiBa_SA_Fib-1.raw	GLEEKVRAK	9	96	9	343.874	3	21.62	1028.6	2.7	93 98 99 98 96 96 92 95 98	GLEEKVRAK	HCD	P49321|NASP_HUMAN
3	8349	20130504_EXQ3_MiBa_SA_Fib-1.raw	GLEEKVRAK	9	97	9	515.308	2	21.62	1028.6	2.8	93 97 100 100 97 96 96 98 99	GLEEKVRAK	HCD	P49321|NASP_HUMAN
3	8355	20130504_EXQ3_MiBa_SA_Fib-1.raw	LLQKKKVL	8	98	8	323.9	3	21.63	968.675	4	99 98 97 99 99 99 99 99	LLQKKKVL	HCD		+
3	8357	20130504_EXQ3_MiBa_SA_Fib-1.raw	LLQKKKVL	8	98	8	485.346	2	21.64	968.675	3.8	99 98 97 98 99 99 99 99	LLQKKKVL	HCD		+
3	8370	20130504_EXQ3_MiBa_SA_Fib-1.raw	KASPALVAK	9	98	9	442.783	2	21.67	883.549	3	99 99 99 95 95 98 99 100 100	KASPALVAK	HCD	Q92783|STAM1_HUMAN
3	8400	20130504_EXQ3_MiBa_SA_Fib-1.raw	KLYPGTGSK	9	94	9	475.771	2	21.74	949.523	3.8	99 99 100 95 90 88 88 92 98	KLYPGTGSK	HCD	Q32MH5|F214A_HUMAN
3	8412	20130504_EXQ3_MiBa_SA_Fib-1.raw	KVYDKALNR	9	97	9	369.55	3	21.77	1105.62	3.8	99 99 99 99 98 98 97 94 93	KVYDKALNR	HCD	Q6KC79|NIPBL_HUMAN
3	8413	20130504_EXQ3_MiBa_SA_Fib-1.raw	SVKSTVLTK	9	97	9	481.799	2	21.77	961.581	3.6	97 97 99 98 93 96 98 99 99	SVKSTVLTK	HCD		+	O75044[421..426,464..466]	SVKSTVITK
3	8427	20130504_EXQ3_MiBa_SA_Fib-1.raw	KVYDKALNR	9	94	9	553.821	2	21.8	1105.62	3.2	99 99 99 99 94 91 90 84 94	KVYDKALNR	HCD	Q6KC79|NIPBL_HUMAN
3	8435	20130504_EXQ3_MiBa_SA_Fib-1.raw	GTGKTLLGK	9	95	9	437.773	2	21.82	873.528	3.5	92 93 91 91 95 98 99 99 99	GTGKTLLGK	HCD	Q6PIW4|FIGL1_HUMAN
3	8436	20130504_EXQ3_MiBa_SA_Fib-1.raw	EALKKKVL	8	96	8	464.815	2	21.83	927.612	4.5	92 88 97 97 98 99 99 100	EALKKKVL	HCD		+	P12004[17..20,13..16]	EALKKKVL
3	8445	20130504_EXQ3_MiBa_SA_Fib-1.raw	ATAASSSSLEK	11	96	11	526.269	2	21.85	1050.52	4.5	98 99 100 100 100 100 96 88 89 96 97	ATAASSSSLEK	HCD	P60709|ACTB_HUMAN:P63261|ACTG_HUMAN:Q6S8J3|POTEE_HUMAN:P68032|ACTC_HUMAN:P62736|ACTA_HUMAN
3	8447	20130504_EXQ3_MiBa_SA_Fib-1.raw	KAYGQALAK	9	96	9	475.279	2	21.86	948.539	5.3	99 99 99 92 90 96 98 99 99	KAYGQALAK	HCD	P29401|TKT_HUMAN
3	8449	20130504_EXQ3_MiBa_SA_Fib-1.raw	HQSSYGPMK	9	92	9	517.742	2	21.86	1033.47	4.6	87 91 95 96 92 96 90 90 98	HQSSYGPMK	HCD	Q13151|ROA0_HUMAN
3	8450	20130504_EXQ3_MiBa_SA_Fib-1.raw	VVGPELHHK	9	98	9	339.196	3	21.86	1014.56	5.5	98 99 99 99 99 98 96 97 98	VVGPELHHK	HCD	Q15149|PLEC_HUMAN
3	8456	20130504_EXQ3_MiBa_SA_Fib-1.raw	KLHAGPLTK	9	98	9	322.204	3	21.88	963.587	4.5	97 98 97 99 98 99 99 99 99	KLHAGPLTK	HCD	P62333|PRS10_HUMAN
3	8478	20130504_EXQ3_MiBa_SA_Fib-1.raw	GTYRDANLK	9	92	9	346.519	3	21.94	1036.53	4.4	96 97 98 95 94 86 81 88 97	GTYRDANLK	HCD	Q96PU8|QKI_HUMAN
3	8511	20130504_EXQ3_MiBa_SA_Fib-1.raw	ASYSDGKLK	9	97	9	484.757	2	22.02	967.497	2.4	98 99 100 100 99 92 95 99 100	ASYSDGKLK	HCD	P40692|MLH1_HUMAN
3	8513	20130504_EXQ3_MiBa_SA_Fib-1.raw	SYSDGKLK	8	96	8	449.239	2	22.03	896.46	3.6	99 99 99 98 90 93 97 99	SYSDGKLK	HCD	P40692|MLH1_HUMAN
3	8534	20130504_EXQ3_MiBa_SA_Fib-1.raw	KVGEFSGANK	10	95	10	518.775	2	22.08	1035.53	0.1	100 99 94 96 94 93 89 93 96 99	KVGEFSGANK	HCD	P10599|THIO_HUMAN
3	8542	20130504_EXQ3_MiBa_SA_Fib-1.raw	ALSQHGLSK	9	93	9	314.18	3	22.1	939.514	4	93 94 90 87 91 93 96 97 98	ALSQHGLSK	HCD	Q9BYI3|HYCCI_HUMAN
3	8548	20130504_EXQ3_MiBa_SA_Fib-1.raw	ALSQHGLSK	9	95	9	470.766	2	22.11	939.514	4.3	98 98 94 91 92 94 97 99 99	ALSQHGLSK	HCD	Q9BYI3|HYCCI_HUMAN
3	8550	20130504_EXQ3_MiBa_SA_Fib-1.raw	MLHEKTSKL	9	93	9	362.872	3	22.12	1085.59	4.1	89 98 97 98 95 90 90 91 95	MLHEKTSKL	HCD	Q9UL45|BL1S6_HUMAN
3	8556	20130504_EXQ3_MiBa_SA_Fib-1.raw	ELAQKQKL	8	95	8	479.292	2	22.13	956.565	3.5	96 97 98 95 96 94 91 97	ELAQKQKL	HCD	Q9NVD7|PARVA_HUMAN
3	8557	20130504_EXQ3_MiBa_SA_Fib-1.raw	ELAQKQKL	8	92	8	319.864	3	22.13	956.565	4.8	93 95 97 92 89 86 90 96	ELAQKQKL	HCD		+
3	8578	20130504_EXQ3_MiBa_SA_Fib-1.raw	AMGSGTAVAK	10	94	10	446.733	2	22.19	891.448	4.1	98 97 99 98 88 88 92 94 96 98	AMGSGTAVAK	HCD	P16615|AT2A2_HUMAN
3	8579	20130504_EXQ3_MiBa_SA_Fib-1.raw	KLAPLVKSK	9	98	9	328.56	3	22.19	982.654	4.2	93 97 99 99 100 99 99 99 98	KLAPLVKSK	HCD		+	O95864[398..405,409..409]	KIAPLVKSK
3	8619	20130504_EXQ3_MiBa_SA_Fib-1.raw	HTALPGAEK	9	95	9	462.253	2	22.29	922.487	3.7	94 97 99 99 93 86 97 99 99	HTALPGAEK	HCD	Q9H7S9|ZN703_HUMAN
3	8656	20130504_EXQ3_MiBa_SA_Fib-1.raw	DLKEKSKF	8	96	8	497.783	2	22.38	993.549	2.9	96 97 96 97 93 95 96 98	DLKEKSKF	HCD	Q14527|HLTF_HUMAN
3	8658	20130504_EXQ3_MiBa_SA_Fib-1.raw	EHAHNMRVM	9	96	9	562.76	2	22.38	1123.5	3.5	99 98 100 99 97 89 96 97 99	EHAHNMRVM	HCD	P13639|EF2_HUMAN
3	8659	20130504_EXQ3_MiBa_SA_Fib-1.raw	TALRHHVL	8	90	8	473.785	2	22.38	945.551	5.1	80 84 86 88 93 98 99 99	TALRHHVL	HCD	P69849|NOMO3_HUMAN:Q15155|NOMO1_HUMAN:Q5JPE7|NOMO2_HUMAN
3	8666	20130504_EXQ3_MiBa_SA_Fib-1.raw	TALRHHVL	8	99	8	316.192	3	22.4	945.551	4.5	100 99 100 99 98 99 100 100	TALRHHVL	HCD	P69849|NOMO3_HUMAN:Q15155|NOMO1_HUMAN:Q5JPE7|NOMO2_HUMAN
3	8674	20130504_EXQ3_MiBa_SA_Fib-1.raw	DLKEKSKF	8	96	8	332.191	3	22.42	993.549	2.9	97 97 98 99 97 93 92 97	DLKEKSKF	HCD	Q14527|HLTF_HUMAN
3	8675	20130504_EXQ3_MiBa_SA_Fib-1.raw	TVKEALSTK	9	94	9	488.789	2	22.42	975.56	2.7	94 94 96 97 91 93 93 93 98	TVKEALSTK	HCD	Q9H1H9|KI13A_HUMAN
3	8701	20130504_EXQ3_MiBa_SA_Fib-1.raw	NHAPNFSSH	9	96	9	505.727	2	22.48	1009.44	2.9	90 95 99 96 95 96 98 99 98	NHAPNFSSH	HCD		+
3	8721	20130504_EXQ3_MiBa_SA_Fib-1.raw	KLFKNFKEK	9	95	9	591.356	2	22.53	1180.7	0.2	99 99 99 97 83 91 95 97 99	KLFKNFKEK	HCD	P35606|COPB2_HUMAN
3	8727	20130504_EXQ3_MiBa_SA_Fib-1.raw	HPKYKTEL	8	98	8	508.283	2	22.55	1014.55	2.4	99 99 99 98 97 98 99 100	HPKYKTEL	HCD	Q07352|TISB_HUMAN:P26651|TTP_HUMAN
3	8736	20130504_EXQ3_MiBa_SA_Fib-1.raw	VLKKVKTL	8	97	8	310.224	3	22.57	927.648	3.5	97 99 99 99 98 96 95 96	VLKKVKTL	HCD		+
3	8737	20130504_EXQ3_MiBa_SA_Fib-1.raw	LQKEKETL	8	89	8	494.789	2	22.57	987.56	2.7	93 85 86 90 82 90 90 97	LQKEKETL	HCD	Q16204|CCDC6_HUMAN
3	8753	20130504_EXQ3_MiBa_SA_Fib-1.raw	GTCASWRGK	9	93	9	483.237	2	22.61	964.455	4.8	93 97 99 99 95 87 88 91 97	GTCASWRGK	HCD	Q9H3M7|TXNIP_HUMAN
3	8756	20130504_EXQ3_MiBa_SA_Fib-1.raw	VDDLAKAN	8	94	8	423.223	2	22.62	844.429	2.9	99 99 99 99 98 91 82 91	VDDLAKAN	HCD		+	Q9Y2K3[1240..1243,1253..1256]	VDDLAKAN
3	8766	20130504_EXQ3_MiBa_SA_Fib-1.raw	KLPSSVGQK	9	93	9	472.283	2	22.63	942.55	2	100 99 96 93 91 91 88 89 98	KLPSSVGQK	HCD	Q9NPF5|DMAP1_HUMAN
3	8768	20130504_EXQ3_MiBa_SA_Fib-1.raw	KLKEEVLNK	9	95	9	367.562	3	22.64	1099.66	2.5	94 96 95 95 95 97 97 92 95	KLKEEVLNK	HCD	Q96G28|CFA36_HUMAN
3	8776	20130504_EXQ3_MiBa_SA_Fib-1.raw	KLKEEVLNK	9	96	9	550.838	2	22.65	1099.66	0.6	98 97 93 94 96 95 97 96 98	KLKEEVLNK	HCD	Q96G28|CFA36_HUMAN
3	8817	20130504_EXQ3_MiBa_SA_Fib-1.raw	LLYKGGTSR	9	95	9	332.194	3	22.76	993.561	-1	98 99 100 99 97 90 90 91 95	LLYKGGTSR	HCD	P06396|GELS_HUMAN
3	8841	20130504_EXQ3_MiBa_SA_Fib-1.raw	ATDKSFVEK	9	97	9	342.182	3	22.81	1023.52	0.6	96 98 99 98 97 97 98 98 97	ATDKSFVEK	HCD	P35579|MYH9_HUMAN:P35749|MYH11_HUMAN
3	8863	20130504_EXQ3_MiBa_SA_Fib-1.raw	ATHTAFVAK	9	97	9	315.844	3	22.87	944.508	2.5	96 96 96 98 98 99 99 98 99	ATHTAFVAK	HCD	P42166|LAP2A_HUMAN
3	8875	20130504_EXQ3_MiBa_SA_Fib-1.raw	ALAKALEK	8	98	8	422.27	2	22.91	842.523	4.5	97 98 99 99 99 99 99 99	ALAKALEK	HCD	P10644|KAP0_HUMAN
3	8876	20130504_EXQ3_MiBa_SA_Fib-1.raw	AVYGQNDLHHK	11	97	11	427.884	3	22.91	1280.63	3.1	94 96 100 99 97 96 99 99 98 99 99	AVYGQNDLHHK	HCD	Q9UN86|G3BP2_HUMAN
3	8898	20130504_EXQ3_MiBa_SA_Fib-1.raw	KLSTVVSSK	9	95	9	474.792	2	22.97	947.565	3.8	99 99 99 97 96 98 87 88 99	KLSTVVSSK	HCD	P37108|SRP14_HUMAN
3	8932	20130504_EXQ3_MiBa_SA_Fib-1.raw	STNSHPLLR	9	92	9	342.191	3	23.05	1023.55	4.7	94 95 91 92 88 95 95 93 89	STNSHPLLR	HCD	Q86XK2|FBX11_HUMAN
3	8935	20130504_EXQ3_MiBa_SA_Fib-1.raw	QCYQGGAVK	9	90	9	477.234	2	23.06	952.444	9.5	90 96 98 94 82 80 87 93 97	QCYQGGAVK	HCD		+
3	8943	20130504_EXQ3_MiBa_SA_Fib-1.raw	ATDLPSSQK	9	97	9	473.748	2	23.08	945.477	4.6	97 97 100 100 99 98 96 92 97	ATDLPSSQK	HCD	P25054|APC_HUMAN
3	8945	20130504_EXQ3_MiBa_SA_Fib-1.raw	TLYDGTRQK	9	95	9	361.195	3	23.08	1080.56	4.9	99 99 100 100 94 92 89 90 98	TLYDGTRQK	HCD	Q8N4S0|CCD82_HUMAN
3	8947	20130504_EXQ3_MiBa_SA_Fib-1.raw	ALLDKTTNK	9	97	9	502.295	2	23.09	1002.57	4.6	99 100 100 99 99 99 95 93 98	ALLDKTTNK	HCD	P29558|RBMS1_HUMAN:Q15434|RBMS2_HUMAN
3	8948	20130504_EXQ3_MiBa_SA_Fib-1.raw	ALLDKTTNK	9	98	9	335.199	3	23.09	1002.57	5.4	97 99 100 99 99 99 98 97 97	ALLDKTTNK	HCD	P29558|RBMS1_HUMAN:Q15434|RBMS2_HUMAN
3	8977	20130504_EXQ3_MiBa_SA_Fib-1.raw	VYAQKHQQL	9	94	9	557.804	2	23.15	1113.59	1.1	99 99 99 97 97 85 87 87 98	VYAQKHQQL	HCD	Q9UPN9|TRI33_HUMAN
3	8989	20130504_EXQ3_MiBa_SA_Fib-1.raw	LLKDGKMVQK	10	94	10	580.348	2	23.18	1158.68	1.5	99 100 99 98 81 88 90 97 96 99	LLKDGKMVQK	HCD	O15439|MRP4_HUMAN
3	8992	20130504_EXQ3_MiBa_SA_Fib-1.raw	KSGTPLHLK	9	94	9	327.536	3	23.19	979.581	3.6	92 86 87 97 98 99 96 98 98	KSGTPLHLK	HCD		+	Q8IXZ2[461..464,941..945]	KSGTPLHIK
3	8997	20130504_EXQ3_MiBa_SA_Fib-1.raw	LLKDGKMVQK	10	94	10	387.235	3	23.2	1158.68	2.6	99 99 99 99 81 81 96 97 95 97	LLKDGKMVQK	HCD	O15439|MRP4_HUMAN
3	9001	20130504_EXQ3_MiBa_SA_Fib-1.raw	KVYLGVKK	8	99	8	312.209	3	23.21	933.601	4.1	98 99 100 99 99 99 99 99	KVYLGVKK	HCD	Q96P48|ARAP1_HUMAN
3	9039	20130504_EXQ3_MiBa_SA_Fib-1.raw	SHVKLGRY	8	94	8	320.52	3	23.29	958.535	3.2	99 98 100 100 99 87 81 92	SHVKLGRY	HCD	Q9UG63|ABCF2_HUMAN
3	9055	20130504_EXQ3_MiBa_SA_Fib-1.raw	AASSHVPLQK	10	98	10	346.53	3	23.33	1036.57	1.2	100 100 100 99 99 100 98 95 95 96	AASSHVPLQK	HCD	Q13620|CUL4B_HUMAN
3	9079	20130504_EXQ3_MiBa_SA_Fib-1.raw	ATAASSSSLEKS	12	98	12	569.783	2	23.39	1137.55	0.7	95 98 100 100 100 100 100 96 94 99 98 98	ATAASSSSLEKS	HCD	P60709|ACTB_HUMAN:P63261|ACTG_HUMAN:Q6S8J3|POTEE_HUMAN:P68032|ACTC_HUMAN:P62736|ACTA_HUMAN
3	9109	20130504_EXQ3_MiBa_SA_Fib-1.raw	KTHAVLLSR	9	95	9	342.214	3	23.46	1023.62	2.1	88 90 96 99 100 100 98 95 92	KTHAVLLSR	HCD	Q96FV2|SCRN2_HUMAN
3	9138	20130504_EXQ3_MiBa_SA_Fib-1.raw	AASSHVPLQK	10	99	10	519.291	2	23.54	1036.57	1.2	99 100 100 100 99 100 99 97 97 99	AASSHVPLQK	HCD	Q13620|CUL4B_HUMAN
3	9143	20130504_EXQ3_MiBa_SA_Fib-1.raw	AVKDPLVKK	9	97	9	499.324	2	23.55	996.633	1.2	94 97 99 99 96 97 99 100 100	AVKDPLVKK	HCD	Q96CB8|INT12_HUMAN
3	9152	20130504_EXQ3_MiBa_SA_Fib-1.raw	TGNLKKAL	8	98	8	422.768	2	23.57	843.518	3.4	98 95 95 99 100 99 99 99	TGNLKKAL	HCD	P02452|CO1A1_HUMAN
3	9153	20130504_EXQ3_MiBa_SA_Fib-1.raw	YRGPSHTY	8	98	8	327.492	3	23.57	979.451	4	98 97 98 98 99 99 100 100	YRGPSHTY	HCD	Q53EP0|FND3B_HUMAN
3	9163	20130504_EXQ3_MiBa_SA_Fib-1.raw	VLYKNTHLK	9	92	9	372.558	3	23.59	1114.65	2.6	94 97 98 97 92 82 82 96 98	VLYKNTHLK	HCD	Q8IXQ6|PARP9_HUMAN
3	9164	20130504_EXQ3_MiBa_SA_Fib-1.raw	MHHEDQQVRY	10	97	10	448.205	3	23.59	1341.59	4.4	99 99 100 99 99 96 96 96 95 95	MHHEDQQVRY	HCD	Q9UI12|VATH_HUMAN
3	9167	20130504_EXQ3_MiBa_SA_Fib-1.raw	ATTGKLLEK	9	98	9	480.792	2	23.6	959.565	4.4	98 98 99 96 97 99 100 99 99	ATTGKLLEK	HCD	Q5H9S7|DCA17_HUMAN
3	9177	20130504_EXQ3_MiBa_SA_Fib-1.raw	KVHLVVTSK	9	99	9	505.823	2	23.62	1009.63	2.8	99 99 99 100 99 99 98 99 99	KVHLVVTSK	HCD	Q99715|COCA1_HUMAN
3	9183	20130504_EXQ3_MiBa_SA_Fib-1.raw	VLYKNTHLK	9	93	9	558.333	2	23.64	1114.65	1.4	96 95 97 95 86 84 86 99 99	VLYKNTHLK	HCD	Q8IXQ6|PARP9_HUMAN
3	9184	20130504_EXQ3_MiBa_SA_Fib-1.raw	KVHLVVTSK	9	98	9	337.551	3	23.64	1009.63	2.5	96 98 99 100 100 99 98 98 97	KVHLVVTSK	HCD	Q99715|COCA1_HUMAN
3	9189	20130504_EXQ3_MiBa_SA_Fib-1.raw	HHVSVTKQL	9	94	9	524.8	2	23.65	1047.58	2.9	99 98 99 86 85 98 98 93 98	HHVSVTKQL	HCD	O94901|SUN1_HUMAN
3	9216	20130504_EXQ3_MiBa_SA_Fib-1.raw	AGSAMSSK	8	92	8	738.347	1	23.71	737.338	2.7	88 85 86 96 96 97 96 97	AGSAMSSK	HCD	P41221|WNT5A_HUMAN
3	9217	20130504_EXQ3_MiBa_SA_Fib-1.raw	HANTKVGL	8	97	8	420.242	2	23.71	838.466	3	93 94 96 97 99 99 99 99	HANTKVGL	HCD	P12111|CO6A3_HUMAN
3	9229	20130504_EXQ3_MiBa_SA_Fib-1.raw	SAAGHVLVK	9	99	9	441.266	2	23.74	880.513	4.8	97 99 100 100 99 100 100 100 100	SAAGHVLVK	HCD	Q5VWP2|FA46C_HUMAN
3	9256	20130504_EXQ3_MiBa_SA_Fib-1.raw	KTDSDLLSK	9	98	9	503.776	2	23.8	1005.53	2.5	99 98 99 94 97 99 100 100 100	KTDSDLLSK	HCD	P08579|RU2B_HUMAN
3	9267	20130504_EXQ3_MiBa_SA_Fib-1.raw	ELYSGCTKK	9	95	9	514.759	2	23.82	1027.5	1.6	97 96 99 99 93 91 91 95 99	ELYSGCTKK	HCD	P25685|DNJB1_HUMAN
3	9272	20130504_EXQ3_MiBa_SA_Fib-1.raw	KMLPKTMNR	9	95	9	373.545	3	23.83	1117.61	2.7	96 93 99 99 99 98 92 92 89	KMLPKTMNR	HCD	Q96RT1|LAP2_HUMAN
3	9284	20130504_EXQ3_MiBa_SA_Fib-1.raw	NHEDKMRVV	9	93	9	376.527	3	23.86	1126.56	2.9	88 90 99 99 98 93 90 92 94	NHEDKMRVV	HCD	Q9NZN3|EHD3_HUMAN
3	9307	20130504_EXQ3_MiBa_SA_Fib-1.raw	KLRDVGAYSK	10	95	10	568.825	2	23.91	1135.63	0.4	95 91 90 96 96 94 96 99 100 100	KLRDVGAYSK	HCD	Q15149|PLEC_HUMAN
3	9312	20130504_EXQ3_MiBa_SA_Fib-1.raw	SVLKNVSTK	9	93	9	488.296	2	23.92	974.576	2.3	89 87 96 95 90 92 94 96 97	SVLKNVSTK	HCD	Q7Z6E9|RBBP6_HUMAN
3	9341	20130504_EXQ3_MiBa_SA_Fib-1.raw	KVLALQARK	9	95	9	342.899	3	23.99	1025.67	3.1	97 98 99 99 99 94 90 89 91	KVLALQARK	HCD	Q96SB4|SRPK1_HUMAN
3	9348	20130504_EXQ3_MiBa_SA_Fib-1.raw	KTYLGEEGK	9	93	9	512.77	2	24.01	1023.52	1.7	97 97 97 94 86 93 92 91 98	KTYLGEEGK	HCD	Q9BV86|NTM1A_HUMAN
3	9366	20130504_EXQ3_MiBa_SA_Fib-1.raw	VSYSHLQSK	9	97	9	350.187	3	24.04	1047.53	2.7	97 98 99 99 97 98 96 97 98	VSYSHLQSK	HCD	P27816|MAP4_HUMAN
3	9369	20130504_EXQ3_MiBa_SA_Fib-1.raw	SYSHLQSK	8	97	8	475.241	2	24.05	948.466	1.6	97 99 99 96 98 95 97 98	SYSHLQSK	HCD	P27816|MAP4_HUMAN
3	9377	20130504_EXQ3_MiBa_SA_Fib-1.raw	ATWKNAVRH	9	97	9	541.797	2	24.07	1081.58	1.1	97 98 99 99 96 94 95 97 97	ATWKNAVRH	HCD	Q9H334|FOXP1_HUMAN:Q8IVH2|FOXP4_HUMAN
3	9384	20130504_EXQ3_MiBa_SA_Fib-1.raw	KTLDKKTFYK	10	99	10	424.585	3	24.08	1270.73	2.6	99 99 100 100 100 100 99 98 99 99	KTLDKKTFYK	HCD	Q15545|TAF7_HUMAN
3	9385	20130504_EXQ3_MiBa_SA_Fib-1.raw	KLLDDPSKQK	10	95	10	391.228	3	24.08	1170.66	2.3	98 99 100 100 100 97 89 88 90 97	KLLDDPSKQK	HCD	Q92925|SMRD2_HUMAN:Q6STE5|SMRD3_HUMAN
3	9399	20130504_EXQ3_MiBa_SA_Fib-1.raw	KLLDDPSKQK	10	97	10	586.339	2	24.11	1170.66	1.6	99 100 100 100 100 94 95 94 97 100	KLLDDPSKQK	HCD	Q92925|SMRD2_HUMAN:Q6STE5|SMRD3_HUMAN
3	9403	20130504_EXQ3_MiBa_SA_Fib-1.raw	TDNPVTTTK	9	96	9	488.751	2	24.12	975.487	0.6	94 98 97 96 97 97 97 96 94	TDNPVTTTK	HCD		+	P12111[3041..3042,2869..2875]	TDNPVTTTK
3	9404	20130504_EXQ3_MiBa_SA_Fib-1.raw	AVRPPAAAAAK	11	99	11	341.543	3	24.13	1021.6	3.8	96 99 100 100 100 100 100 100 100 100 99	AVRPPAAAAAK	HCD	P12111|CO6A3_HUMAN
3	9418	20130504_EXQ3_MiBa_SA_Fib-1.raw	VVMRDPQTK	9	95	9	537.293	2	24.16	1072.57	2.4	100 98 89 90 96 94 96 99 100	VVMRDPQTK	HCD	P51991|ROA3_HUMAN
3	9443	20130504_EXQ3_MiBa_SA_Fib-1.raw	ELSDDDTESKT	11	99	11	620.266	2	24.21	1238.51	1.6	99 98 100 100 100 100 100 100 99 99 99	ELSDDDTESKT	HCD	P35580|MYH10_HUMAN
3	9451	20130504_EXQ3_MiBa_SA_Fib-1.raw	SNKERVGL	8	93	8	451.758	2	24.23	901.498	3.4	91 92 96 97 89 94 92 97	SNKERVGL	HCD	Q9P241|AT10D_HUMAN
3	9455	20130504_EXQ3_MiBa_SA_Fib-1.raw	KLYPNASQH	9	95	9	529.276	2	24.24	1056.54	2.3	99 100 100 97 91 92 90 91 96	KLYPNASQH	HCD	Q8IWU6|SULF1_HUMAN
3	9460	20130504_EXQ3_MiBa_SA_Fib-1.raw	ATSAFQTQK	9	95	9	491.256	2	24.25	980.493	4.6	95 96 98 98 96 93 94 94 95	ATSAFQTQK	HCD	P06400|RB_HUMAN
3	9461	20130504_EXQ3_MiBa_SA_Fib-1.raw	KVLQEQLKEK	10	96	10	414.92	3	24.25	1241.73	2.6	98 97 95 97 98 95 98 97 98 96	KVLQEQLKEK	HCD	Q8NDD1|CA131_HUMAN
3	9470	20130504_EXQ3_MiBa_SA_Fib-1.raw	KVDQEVKLK	9	95	9	362.89	3	24.27	1085.64	3.1	96 98 98 94 97 86 91 99 98	KVDQEVKLK	HCD	P61289|PSME3_HUMAN
3	9482	20130504_EXQ3_MiBa_SA_Fib-1.raw	KSAEALLKR	9	96	9	339.215	3	24.3	1014.62	4.7	95 94 97 100 100 100 99 94 91	KSAEALLKR	HCD	Q9P2R3|ANFY1_HUMAN
3	9496	20130504_EXQ3_MiBa_SA_Fib-1.raw	LLHQKPKL	8	91	8	326.216	3	24.33	975.623	3.7	99 97 94 91 91 85 82 93	LLHQKPKL	HCD	Q92643|GPI8_HUMAN
3	9513	20130504_EXQ3_MiBa_SA_Fib-1.raw	ALHGPSGVGK	10	96	10	308.176	3	24.37	921.503	3.9	96 95 92 97 95 98 98 98 98 98	ALHGPSGVGK	HCD	Q9NXH8|TOR4A_HUMAN
3	9520	20130504_EXQ3_MiBa_SA_Fib-1.raw	VVLENAAKK	9	97	9	324.535	3	24.38	970.581	3.5	93 98 99 99 96 97 99 99 100	VVLENAAKK	HCD	Q01780|EXOSX_HUMAN
3	9545	20130504_EXQ3_MiBa_SA_Fib-1.raw	ATAAVSSMK	9	98	9	433.228	2	24.44	864.438	3.4	99 100 100 100 99 99 98 95 97	ATAAVSSMK	HCD	Q9UEY8|ADDG_HUMAN
3	9549	20130504_EXQ3_MiBa_SA_Fib-1.raw	SLKQKEQQL	9	92	9	551.317	2	24.44	1100.62	1	92 96 98 94 86 90 87 89 97	SLKQKEQQL	HCD	Q14980|NUMA1_HUMAN
3	9567	20130504_EXQ3_MiBa_SA_Fib-1.raw	AVRPPAAAAAK	11	99	11	341.543	3	24.48	1021.6	3.8	96 99 100 100 100 100 100 100 100 100 100	AVRPPAAAAAK	HCD	P12111|CO6A3_HUMAN
3	9572	20130504_EXQ3_MiBa_SA_Fib-1.raw	ATGPALDNK	9	98	9	443.737	2	24.49	885.456	4.4	98 99 100 99 99 99 99 97 97	ATGPALDNK	HCD	O15031|PLXB2_HUMAN
3	9573	20130504_EXQ3_MiBa_SA_Fib-1.raw	ELGPRLKGK	9	93	9	333.212	3	24.49	996.608	5	95 95 94 86 84 95 95 98 99	ELGPRLKGK	HCD	Q96TA1|NIBL1_HUMAN
3	9574	20130504_EXQ3_MiBa_SA_Fib-1.raw	LLAKVMKK	8	98	8	310.878	3	24.49	929.61	4.2	100 99 99 98 98 98 99 100	LLAKVMKK	HCD		+	O14578[133..135,126..130]	LLAKVMKK
3	9574	20130504_EXQ3_MiBa_SA_Fib-1.raw	LLKAVMKK	8	93	8	310.878	3	24.49	929.61	4.2	96 95 85 82 94 96 99 100	LLKAVMKK	HCD		+	P02778[85..89,66..68]	LLKAVMKK
3	9581	20130504_EXQ3_MiBa_SA_Fib-1.raw	LLAKVMKK	8	98	8	465.814	2	24.51	929.61	4.7	99 98 99 99 99 97 99 100	LLAKVMKK	HCD		+	O14578[133..135,126..130]	LLAKVMKK
3	9611	20130504_EXQ3_MiBa_SA_Fib-1.raw	SLYHQPANR	9	94	9	362.522	3	24.58	1084.54	3	94 98 98 96 96 94 94 92 91	SLYHQPANR	HCD	Q8N3R9|MPP5_HUMAN
3	9615	20130504_EXQ3_MiBa_SA_Fib-1.raw	SLYHQPANR	9	95	9	543.279	2	24.58	1084.54	2.3	95 98 100 99 97 88 91 92 97	SLYHQPANR	HCD	Q8N3R9|MPP5_HUMAN
3	9617	20130504_EXQ3_MiBa_SA_Fib-1.raw	SLPSASTSK	9	96	9	439.236	2	24.59	876.455	3.4	93 95 98 98 96 95 96 96 98	SLPSASTSK	HCD	Q9UQN3|CHM2B_HUMAN
3	9639	20130504_EXQ3_MiBa_SA_Fib-1.raw	KLPKGLLKK	9	97	9	342.248	3	24.63	1023.72	4.3	99 99 96 91 95 97 99 100 100	KLPKGLLKK	HCD	Q9H093|NUAK2_HUMAN
3	9641	20130504_EXQ3_MiBa_SA_Fib-1.raw	ELNGHHTL	8	97	8	460.735	2	24.64	919.451	4.2	95 95 98 98 98 99 100 100	ELNGHHTL	HCD	Q9NZ09|UBAP1_HUMAN
3	9645	20130504_EXQ3_MiBa_SA_Fib-1.raw	KLAADFRNK	9	95	9	354.875	3	24.65	1061.6	4.4	99 100 100 99 99 94 88 86 94	KLAADFRNK	HCD	Q92598|HS105_HUMAN
3	9647	20130504_EXQ3_MiBa_SA_Fib-1.raw	KLPKGLLKK	9	95	9	512.868	2	24.65	1023.72	3.7	99 99 97 91 82 93 99 100 100	KLPKGLLKK	HCD	Q9H093|NUAK2_HUMAN
3	9650	20130504_EXQ3_MiBa_SA_Fib-1.raw	SLHQKHLL	8	93	8	325.864	3	24.66	974.566	4.3	94 96 90 86 91 92 98 99	SLHQKHLL	HCD	Q68DK2|ZFY26_HUMAN
3	9664	20130504_EXQ3_MiBa_SA_Fib-1.raw	VLSGPSGTGK	10	95	10	451.753	2	24.69	901.487	4.2	99 99 100 99 94 94 91 92 94 98	VLSGPSGTGK	HCD	Q8NEY1|NAV1_HUMAN
3	9668	20130504_EXQ3_MiBa_SA_Fib-1.raw	KLYNKLTSR	9	98	9	374.894	3	24.7	1121.66	2.7	99 99 99 98 98 98 98 98 97	KLYNKLTSR	HCD	Q92989|CLP1_HUMAN
3	9682	20130504_EXQ3_MiBa_SA_Fib-1.raw	SGFKRHVL	8	96	8	472.279	2	24.73	942.54	2.6	94 94 97 96 97 98 100 100	SGFKRHVL	HCD	P17010|ZFX_HUMAN
3	9688	20130504_EXQ3_MiBa_SA_Fib-1.raw	KLYNKLTSR	9	92	9	561.836	2	24.74	1121.66	1.3	99 99 99 94 90 89 85 85 94	KLYNKLTSR	HCD	Q92989|CLP1_HUMAN
3	9694	20130504_EXQ3_MiBa_SA_Fib-1.raw	RVLVTHGSLK	10	95	10	555.343	2	24.75	1108.67	0.3	94 94 83 94 96 98 99 99 100 100	RVLVTHGSLK	HCD		+	O15438[805..811,598..600]	RVLVTHGSLK
3	9702	20130504_EXQ3_MiBa_SA_Fib-1.raw	KLNPNTAYQK	10	95	10	588.822	2	24.77	1175.63	0.3	99 99 97 84 82 95 99 99 97 99	KLNPNTAYQK	HCD	Q5MIZ7|P4R3B_HUMAN
3	9717	20130504_EXQ3_MiBa_SA_Fib-1.raw	SGPSGTGK	8	96	8	690.342	1	24.8	689.334	0.1	95 94 97 97 96 97 99 99	SGPSGTGK	HCD	Q8IVL0|NAV3_HUMAN:Q8IVL1|NAV2_HUMAN:Q8NEY1|NAV1_HUMAN
3	9725	20130504_EXQ3_MiBa_SA_Fib-1.raw	ESSPLSKK	8	97	8	438.247	2	24.82	874.476	4.4	99 99 100 98 97 94 96 99	ESSPLSKK	HCD		+	O95279[268..271,294..297]	ESSPLSKK
3	9734	20130504_EXQ3_MiBa_SA_Fib-1.raw	GVHGGLLNK	9	98	9	447.761	2	24.85	893.508	-1.9	95 97 99 98 97 99 99 99 100	GVHGGLLNK	HCD	P07737|PROF1_HUMAN
3	9736	20130504_EXQ3_MiBa_SA_Fib-1.raw	ALHKALMVK	9	97	9	337.545	3	24.85	1009.61	2.4	97 98 98 99 98 97 95 98 99	ALHKALMVK	HCD	P04083|ANXA1_HUMAN
3	9739	20130504_EXQ3_MiBa_SA_Fib-1.raw	GVHGGLLNK	9	98	9	894.517	1	24.86	893.508	1.9	94 96 99 100 99 100 100 99 99	GVHGGLLNK	HCD	P07737|PROF1_HUMAN
3	9759	20130504_EXQ3_MiBa_SA_Fib-1.raw	YQHGHLNSY	9	95	9	559.755	2	24.9	1117.49	1	88 93 99 99 86 94 98 100 100	YQHGHLNSY	HCD	Q9UKB1|FBW1B_HUMAN
3	9781	20130504_EXQ3_MiBa_SA_Fib-1.raw	HGYENPTYK	9	95	9	554.757	2	24.95	1107.5	1	94 94 93 97 92 94 97 99 99	HGYENPTYK	HCD	Q06481|APLP2_HUMAN
3	9789	20130504_EXQ3_MiBa_SA_Fib-1.raw	VTNPDLAAKK	10	98	10	528.807	2	24.97	1055.6	1.1	98 99 99 99 99 99 98 98 99 100	VTNPDLAAKK	HCD	O75691|UTP20_HUMAN
3	9848	20130504_EXQ3_MiBa_SA_Fib-1.raw	KYTPPPHHL	9	97	9	545.296	2	25.11	1088.58	1.3	99 100 100 100 99 95 93 91 99	KYTPPPHHL	HCD	O43920|NDUS5_HUMAN
3	9853	20130504_EXQ3_MiBa_SA_Fib-1.raw	LASSSGSTALK	11	96	11	511.281	2	25.12	1020.55	1.4	99 99 100 100 99 92 87 93 95 96 98	LASSSGSTALK	HCD	O75368|SH3L1_HUMAN
3	9894	20130504_EXQ3_MiBa_SA_Fib-1.raw	NLRNKTGL	8	85	8	305.851	3	25.21	914.53	1.8	82 90 85 81 88 88 83 91	NLRNKTGL	HCD	Q8NEU8|DP13B_HUMAN
3	9901	20130504_EXQ3_MiBa_SA_Fib-1.raw	SVNSQTLNR	9	92	9	509.769	2	25.22	1017.52	3	84 83 98 99 96 96 96 93 92	SVNSQTLNR	HCD	Q9NYJ8|TAB2_HUMAN
3	9909	20130504_EXQ3_MiBa_SA_Fib-1.raw	ASTADKLAADN	11	95	11	538.765	2	25.24	1075.51	1.2	82 88 98 99 98 93 96 99 99 99 98	ASTADKLAADN	HCD		+
3	9911	20130504_EXQ3_MiBa_SA_Fib-1.raw	ASFDKAKLK	9	94	9	336.535	3	25.25	1006.58	2.6	98 98 99 99 98 85 83 97 98	ASFDKAKLK	HCD	P63313|TYB10_HUMAN
3	9914	20130504_EXQ3_MiBa_SA_Fib-1.raw	SFDKAKLK	8	96	8	468.781	2	25.25	935.544	2.9	93 94 97 94 95 98 99 100	SFDKAKLK	HCD	P63313|TYB10_HUMAN
3	9933	20130504_EXQ3_MiBa_SA_Fib-1.raw	ASFDKAKLK	9	99	9	504.299	2	25.29	1006.58	2	98 99 100 100 99 99 99 100 100	ASFDKAKLK	HCD	P63313|TYB10_HUMAN
3	9937	20130504_EXQ3_MiBa_SA_Fib-1.raw	VTSSPVTTTK	10	96	10	510.783	2	25.3	1019.55	1.9	96 98 100 100 94 93 97 97 96 98	VTSSPVTTTK	HCD		+	P12111[2862..2865,2870..2875]	VTSSPVTTTK
3	9939	20130504_EXQ3_MiBa_SA_Fib-1.raw	AVYGQKELHR	10	94	10	400.889	3	25.31	1199.64	2.1	95 97 98 94 90 95 97 94 89 95	AVYGQKELHR	HCD	Q13283|G3BP1_HUMAN
3	9955	20130504_EXQ3_MiBa_SA_Fib-1.raw	SLCGHNRLMSK	11	93	11	623.314	2	25.34	1244.61	1.4	93 93 80 83 97 96 96 98 97 99 100	SLCGHNRLMSK	HCD		+
3	9966	20130504_EXQ3_MiBa_SA_Fib-1.raw	GLYADTREK	9	95	9	526.773	2	25.37	1051.53	2.1	92 98 99 99 99 91 87 96 98	GLYADTREK	HCD	Q53F19|CQ085_HUMAN
3	9978	20130504_EXQ3_MiBa_SA_Fib-1.raw	KLSPYYRTK	9	93	9	385.889	3	25.39	1154.64	1.7	98 98 99 99 98 95 84 83 91	KLSPYYRTK	HCD	Q96ES7|SGF29_HUMAN
3	9981	20130504_EXQ3_MiBa_SA_Fib-1.raw	DFKKKEEL	8	98	8	518.788	2	25.4	1035.56	2.2	99 99 100 99 94 97 99 100	DFKKKEEL	HCD	Q5C9Z4|NOM1_HUMAN
3	9998	20130504_EXQ3_MiBa_SA_Fib-1.raw	VLDGHLREK	9	95	9	356.206	3	25.44	1065.59	3.5	98 99 99 98 97 98 87 91 94	VLDGHLREK	HCD	P15924|DESP_HUMAN
3	10001	20130504_EXQ3_MiBa_SA_Fib-1.raw	ELMQKKAV	8	95	8	316.186	3	25.44	945.532	3.8	95 97 96 96 96 95 94 94	ELMQKKAV	HCD	Q5T4D3|TMTC4_HUMAN
3	10005	20130504_EXQ3_MiBa_SA_Fib-1.raw	LSYSTSSSK	9	98	9	480.241	2	25.45	958.461	6.3	97 99 99 99 97 97 98 98 97	LSYSTSSSK	HCD	Q9P0K7|RAI14_HUMAN
3	10008	20130504_EXQ3_MiBa_SA_Fib-1.raw	KYTPPPHHL	9	95	9	545.297	2	25.46	1088.58	1.8	97 99 100 100 98 91 91 88 97	KYTPPPHHL	HCD	O43920|NDUS5_HUMAN
3	10009	20130504_EXQ3_MiBa_SA_Fib-1.raw	LLGPNGSGK	9	96	9	421.742	2	25.46	841.466	4.3	100 100 99 97 94 93 95 95 98	LLGPNGSGK	HCD	Q9NTJ3|SMC4_HUMAN:Q14683|SMC1A_HUMAN:Q8NDV3|SMC1B_HUMAN
3	10030	20130504_EXQ3_MiBa_SA_Fib-1.raw	VEKKKLKV	8	89	8	324.56	3	25.51	970.654	4.4	85 93 93 92 86 88 87 91	VEKKKLKV	HCD		+	Q96JS3[365..367,378..382]	VEKKKLKV
3	10030	20130504_EXQ3_MiBa_SA_Fib-1.raw	VEKKKLVK	8	87	8	324.56	3	25.51	970.654	4.4	85 93 93 93 86 85 80 87	VEKKKLVK	HCD		+	Q9UBJ2[136..139,130..133]	VEKKKIVK
3	10032	20130504_EXQ3_MiBa_SA_Fib-1.raw	KLDEKTAELK	10	91	10	392.229	3	25.52	1173.66	4.1	93 87 84 85 87 94 92 95 96 97	KLDEKTAELK	HCD	Q9BZD4|NUF2_HUMAN
3	10034	20130504_EXQ3_MiBa_SA_Fib-1.raw	KVSKAALLAR	10	98	10	352.903	3	25.52	1055.68	4.4	97 97 98 99 99 100 100 98 97 96	KVSKAALLAR	HCD	O00767|ACOD_HUMAN
3	10052	20130504_EXQ3_MiBa_SA_Fib-1.raw	AHRLWSHRSY	10	95	10	438.229	3	25.56	1311.66	4.9	99 97 98 98 98 98 88 91 91 96	AHRLWSHRSY	HCD	O00767|ACOD_HUMAN:Q86SK9|SCD5_HUMAN
3	10067	20130504_EXQ3_MiBa_SA_Fib-1.raw	DMYTKKNV	8	97	8	499.754	2	25.59	997.49	3.7	97 96 100 99 99 97 93 95	DMYTKKNV	HCD	Q8TAQ2|SMRC2_HUMAN
3	10077	20130504_EXQ3_MiBa_SA_Fib-1.raw	VVSEKQFSK	9	98	9	351.199	3	25.62	1050.57	3.3	100 100 99 99 98 97 98 99 99	VVSEKQFSK	HCD	Q6P5R6|RL22L_HUMAN
3	10079	20130504_EXQ3_MiBa_SA_Fib-1.raw	VVSEKQFSK	9	98	9	526.294	2	25.62	1050.57	3	100 100 100 100 99 95 98 99 99	VVSEKQFSK	HCD	Q6P5R6|RL22L_HUMAN
3	10082	20130504_EXQ3_MiBa_SA_Fib-1.raw	HLAEKTSSL	9	95	9	493.271	2	25.63	984.524	3.8	96 98 99 97 94 96 89 90 99	HLAEKTSSL	HCD	Q69YN4|VIR_HUMAN
3	10085	20130504_EXQ3_MiBa_SA_Fib-1.raw	LVGDPSTAK	9	97	9	444.247	2	25.64	886.476	3.1	99 98 98 99 96 96 96 97 99	LVGDPSTAK	HCD	Q14566|MCM6_HUMAN
3	10103	20130504_EXQ3_MiBa_SA_Fib-1.raw	SLHEPMMKK	9	95	9	367.526	3	25.67	1099.55	3.8	85 92 95 99 98 96 95 97 99	SLHEPMMKK	HCD	Q7Z3E1|PARPT_HUMAN
3	10152	20130504_EXQ3_MiBa_SA_Fib-1.raw	VGDPSTAK	8	95	8	774.401	1	25.78	773.392	2.8	94 92 97 93 94 97 99 100	VGDPSTAK	HCD	Q14566|MCM6_HUMAN
3	10155	20130504_EXQ3_MiBa_SA_Fib-1.raw	AVFSKSVQK	9	97	9	497.291	2	25.79	992.565	2.8	95 98 99 99 99 97 95 93 99	AVFSKSVQK	HCD	P38398|BRCA1_HUMAN
3	10164	20130504_EXQ3_MiBa_SA_Fib-1.raw	KLYEKKLLK	9	98	9	388.258	3	25.8	1161.75	2	99 99 99 99 99 99 99 99 99	KLYEKKLLK	HCD	Q08999|RBL2_HUMAN:P42166|LAP2A_HUMAN
3	10176	20130504_EXQ3_MiBa_SA_Fib-1.raw	KVLAKQLVH	9	96	9	345.895	3	25.83	1034.66	3.7	98 99 99 99 96 92 95 96 92	KVLAKQLVH	HCD	Q9UQN3|CHM2B_HUMAN
3	10181	20130504_EXQ3_MiBa_SA_Fib-1.raw	KVLAKQLVH	9	93	9	518.338	2	25.83	1034.66	2.2	98 98 99 95 85 81 89 97 98	KVLAKQLVH	HCD	Q9UQN3|CHM2B_HUMAN
3	10183	20130504_EXQ3_MiBa_SA_Fib-1.raw	VTGPNMGGK	9	94	9	430.72	2	25.84	859.422	4.1	98 99 99 98 96 90 86 86 96	VTGPNMGGK	HCD	P52701|MSH6_HUMAN
3	10188	20130504_EXQ3_MiBa_SA_Fib-1.raw	SQRPAARAF	9	94	9	335.187	3	25.85	1002.54	3.9	95 94 98 97 98 94 90 88 95	SQRPAARAF	HCD	Q9BTY7|HGH1_HUMAN
3	10192	20130504_EXQ3_MiBa_SA_Fib-1.raw	STFSGLAKHK	10	97	10	538.299	2	25.85	1074.58	1.3	97 99 100 99 92 94 97 98 97 99	STFSGLAKHK	HCD	O43623|SNAI2_HUMAN
3	10195	20130504_EXQ3_MiBa_SA_Fib-1.raw	KSLGHGLLNK	10	99	10	356.217	3	25.86	1065.63	0.3	99 98 99 99 99 100 100 100 99 99	KSLGHGLLNK	HCD	Q8NI36|WDR36_HUMAN
3	10197	20130504_EXQ3_MiBa_SA_Fib-1.raw	KAGEVFLHK	9	97	9	343.535	3	25.87	1027.58	2.6	99 98 94 97 100 100 99 97 99	KAGEVFLHK	HCD	Q15233|NONO_HUMAN
3	10209	20130504_EXQ3_MiBa_SA_Fib-1.raw	AGEVFLHK	8	93	8	450.752	2	25.88	899.486	2.3	94 95 99 97 92 92 85 96	AGEVFLHK	HCD	Q15233|NONO_HUMAN
3	10212	20130504_EXQ3_MiBa_SA_Fib-1.raw	QHSDLAQRY	9	90	9	559.274	2	25.89	1116.53	1.6	83 82 98 98 97 92 87 84 94	QHSDLAQRY	HCD	Q9BS26|ERP44_HUMAN
3	10229	20130504_EXQ3_MiBa_SA_Fib-1.raw	ATYHGSFSTK	10	98	10	366.844	3	25.92	1097.51	-2.3	99 99 100 99 98 98 98 98 98 98	ATYHGSFSTK	HCD	P12111|CO6A3_HUMAN
3	10230	20130504_EXQ3_MiBa_SA_Fib-1.raw	ATYHGSFSTK	10	99	10	549.763	2	25.92	1097.51	-2.5	99 99 100 99 99 99 99 99 99 99	ATYHGSFSTK	HCD	P12111|CO6A3_HUMAN
3	10232	20130504_EXQ3_MiBa_SA_Fib-1.raw	YHGSFSTK	8	94	8	463.723	2	25.92	925.429	1.3	95 91 96 93 91 95 96 98	YHGSFSTK	HCD	P12111|CO6A3_HUMAN
3	10249	20130504_EXQ3_MiBa_SA_Fib-1.raw	ATYHGSFSTK	10	99	10	1098.52	1	25.95	1097.51	0.8	97 97 99 99 100 100 100 100 100 100	ATYHGSFSTK	HCD	P12111|CO6A3_HUMAN
3	10263	20130504_EXQ3_MiBa_SA_Fib-1.raw	SVDPKNYPK	9	97	9	524.277	2	25.98	1046.54	-0.3	98 98 100 98 97 94 97 97 98	SVDPKNYPK	HCD	P01584|IL1B_HUMAN
3	10264	20130504_EXQ3_MiBa_SA_Fib-1.raw	ELKKKYGL	8	97	8	489.804	2	25.98	977.591	2.8	95 96 99 99 97 97 97 99	ELKKKYGL	HCD	P07108|ACBP_HUMAN
3	10273	20130504_EXQ3_MiBa_SA_Fib-1.raw	SVDPKNYPK	9	95	9	349.854	3	25.99	1046.54	1.7	94 95 99 98 96 91 93 96 98	SVDPKNYPK	HCD	P01584|IL1B_HUMAN
3	10284	20130504_EXQ3_MiBa_SA_Fib-1.raw	ALVGGGSSPK	10	96	10	436.746	2	26.02	871.476	1.1	97 98 100 99 95 91 95 97 95 98	ALVGGGSSPK	HCD	Q9Y484|WIPI4_HUMAN
3	10298	20130504_EXQ3_MiBa_SA_Fib-1.raw	ASAPAGALK	9	90	9	393.229	2	26.05	784.444	0	91 92 97 93 89 83 87 90 95	ASAPAGALK	HCD		+	Q8IVL1[1066..1066,1078..1085]	ASAPAGALK
3	10304	20130504_EXQ3_MiBa_SA_Fib-1.raw	VGGGSSPK	8	95	8	688.362	1	26.06	687.355	-0.7	93 91 93 93 98 99 99 100	VGGGSSPK	HCD	Q9Y484|WIPI4_HUMAN
3	10316	20130504_EXQ3_MiBa_SA_Fib-1.raw	ALVGGGSSPK	10	97	10	872.486	1	26.09	871.476	2.4	93 95 98 97 96 98 100 100 99 99	ALVGGGSSPK	HCD	Q9Y484|WIPI4_HUMAN
3	10320	20130504_EXQ3_MiBa_SA_Fib-1.raw	SVAKTLLKR	9	97	9	339.226	3	26.1	1014.65	0.7	97 99 99 99 99 99 98 95 93	SVAKTLLKR	HCD	Q9H8S9|MOB1A_HUMAN
3	10332	20130504_EXQ3_MiBa_SA_Fib-1.raw	SVAKTLLKR	9	94	9	508.335	2	26.13	1014.65	1.1	96 96 99 99 98 96 93 84 90	SVAKTLLKR	HCD	Q9H8S9|MOB1A_HUMAN
3	10363	20130504_EXQ3_MiBa_SA_Fib-1.raw	KMQNHGYENPTYK	13	95	13	537.252	3	26.2	1608.74	-0.1	98 80 88 94 96 99 99 99 98 95 97 98 98	KMQNHGYENPTYK	HCD	Q06481|APLP2_HUMAN
3	10371	20130504_EXQ3_MiBa_SA_Fib-1.raw	LLATYHGSFSTK	12	92	12	662.848	2	26.22	1323.68	-0.7	96 95 99 97 97 93 89 86 83 87 92 97	LLATYHGSFSTK	HCD		+	P12111[3048..3049,3068..3077]	LLATYHGSFSTK
3	10376	20130504_EXQ3_MiBa_SA_Fib-1.raw	ATEQPLTAK	9	96	9	479.765	2	26.23	957.513	2.8	97 98 99 97 90 95 96 96 97	ATEQPLTAK	HCD	Q9H173|SIL1_HUMAN
3	10396	20130504_EXQ3_MiBa_SA_Fib-1.raw	ATYHGSFSTK	10	97	10	366.845	3	26.29	1097.51	-1.4	99 99 99 98 97 96 95 96 98 98	ATYHGSFSTK	HCD	P12111|CO6A3_HUMAN
3	10397	20130504_EXQ3_MiBa_SA_Fib-1.raw	ATYHGSFSTK	10	98	10	549.761	2	26.29	1097.51	-5.5	99 99 100 99 98 97 97 97 99 99	ATYHGSFSTK	HCD	P12111|CO6A3_HUMAN
3	10404	20130504_EXQ3_MiBa_SA_Fib-1.raw	VDTLKVSK	8	98	8	445.273	2	26.3	888.528	4.6	98 99 99 99 99 99 99 99	VDTLKVSK	HCD		+	Q9BSC4[37..38,57..62]	VDTIKVSK
3	10412	20130504_EXQ3_MiBa_SA_Fib-1.raw	ATYHGSFSTK	10	98	10	1098.52	1	26.31	1097.51	1.5	95 95 98 99 99 99 99 99 98 99	ATYHGSFSTK	HCD	P12111|CO6A3_HUMAN
3	10416	20130504_EXQ3_MiBa_SA_Fib-1.raw	ATTHELMGPK	10	99	10	542.776	2	26.32	1083.54	-0.6	98 100 100 100 100 100 99 99 99 99	ATTHELMGPK	HCD	Q13492|PICAL_HUMAN
3	10418	20130504_EXQ3_MiBa_SA_Fib-1.raw	SVDPKNYPK	9	92	9	524.278	2	26.33	1046.54	0.8	86 88 99 93 89 89 94 95 98	SVDPKNYPK	HCD	P01584|IL1B_HUMAN
3	10423	20130504_EXQ3_MiBa_SA_Fib-1.raw	ATTHELMGPK	10	98	10	362.188	3	26.33	1083.54	2.2	99 99 100 99 100 99 97 98 97 96	ATTHELMGPK	HCD	Q13492|PICAL_HUMAN
3	10453	20130504_EXQ3_MiBa_SA_Fib-1.raw	ELKEKTGL	8	93	8	459.271	2	26.41	916.523	3.9	95 95 95 94 85 92 94 98	ELKEKTGL	HCD	P40426|PBX3_HUMAN
3	10473	20130504_EXQ3_MiBa_SA_Fib-1.raw	SVAKTLLKR	9	98	9	339.226	3	26.46	1014.65	2.8	98 99 100 100 100 100 99 96 93	SVAKTLLKR	HCD	Q9H8S9|MOB1A_HUMAN
3	10496	20130504_EXQ3_MiBa_SA_Fib-1.raw	GHYRVVKY	8	93	8	511.283	2	26.52	1020.55	1.8	96 94 98 81 87 94 99 99	GHYRVVKY	HCD	Q8N4C8|MINK1_HUMAN
3	10514	20130504_EXQ3_MiBa_SA_Fib-1.raw	ATLPKNPPPK	10	95	10	354.883	3	26.56	1061.62	4	90 92 99 96 96 96 97 97 98 99	ATLPKNPPPK	HCD	Q9UGU0|TCF20_HUMAN
3	10519	20130504_EXQ3_MiBa_SA_Fib-1.raw	KTSQLTLQK	9	96	9	523.815	2	26.57	1045.61	2.8	100 99 95 81 96 99 99 97 99	KTSQLTLQK	HCD		+	A2RUR9[1262..1265,1219..1223]	KTSQLTLQK
3	10548	20130504_EXQ3_MiBa_SA_Fib-1.raw	KMGPGFTK	8	97	8	433.236	2	26.64	864.453	5.8	99 97 98 94 95 98 99 100	KMGPGFTK	HCD	P23219|PGH1_HUMAN
3	10550	20130504_EXQ3_MiBa_SA_Fib-1.raw	ATYHGSFSTK	10	95	10	366.846	3	26.65	1097.51	1.4	99 98 99 98 96 94 92 93 95 96	ATYHGSFSTK	HCD	P12111|CO6A3_HUMAN
3	10551	20130504_EXQ3_MiBa_SA_Fib-1.raw	ATYHGSFSTK	10	98	10	549.766	2	26.65	1097.51	2.2	99 99 100 99 99 98 96 96 99 99	ATYHGSFSTK	HCD	P12111|CO6A3_HUMAN
3	10576	20130504_EXQ3_MiBa_SA_Fib-1.raw	DARQKFRSV	9	93	9	369.542	3	26.71	1105.6	4.4	96 95 94 93 96 95 91 88 93	DARQKFRSV	HCD	O60239|3BP5_HUMAN
3	10606	20130504_EXQ3_MiBa_SA_Fib-1.raw	QLSKPLSER	9	93	9	529.305	2	26.77	1056.59	3.1	90 98 99 99 94 91 87 92 96	QLSKPLSER	HCD	Q6VY07|PACS1_HUMAN
3	10620	20130504_EXQ3_MiBa_SA_Fib-1.raw	SYVTTSTR	8	95	8	457.734	2	26.8	913.451	4	95 96 99 99 99 94 91 95	SYVTTSTR	HCD	P08670|VIME_HUMAN
3	10621	20130504_EXQ3_MiBa_SA_Fib-1.raw	MTSQTMVNK	9	97	9	520.251	2	26.8	1038.48	4.1	98 99 99 98 98 96 97 96 97	MTSQTMVNK	HCD		+
3	10629	20130504_EXQ3_MiBa_SA_Fib-1.raw	QQYESVAAK	9	97	9	512.261	2	26.82	1022.5	3.6	89 92 99 100 99 98 99 100 100	QQYESVAAK	HCD	P08670|VIME_HUMAN
3	10643	20130504_EXQ3_MiBa_SA_Fib-1.raw	STFRESFKK	9	92	9	377.206	3	26.84	1128.59	2.5	99 99 97 92 90 80 83 95 99	STFRESFKK	HCD	P23497|SP100_HUMAN
3	10650	20130504_EXQ3_MiBa_SA_Fib-1.raw	ATPKVKNQL	9	93	9	333.539	3	26.86	997.592	2.7	98 99 99 99 98 93 81 83 95	ATPKVKNQL	HCD	Q9Y2Q3|GSTK1_HUMAN
3	10651	20130504_EXQ3_MiBa_SA_Fib-1.raw	LSYNTASNK	9	95	9	499.252	2	26.86	996.488	2.1	98 98 99 97 96 95 92 89 95	LSYNTASNK	HCD	P49207|RL34_HUMAN
3	10667	20130504_EXQ3_MiBa_SA_Fib-1.raw	STLKSLMKK	9	97	9	345.88	3	26.89	1034.62	3.5	98 99 99 99 95 95 97 99 100	STLKSLMKK	HCD	Q14678|KANK1_HUMAN
3	10685	20130504_EXQ3_MiBa_SA_Fib-1.raw	EEVDGKADGAEAKPAE	16	97	16	539.255	3	26.93	1614.74	3.6	98 99 100 100 94 93 97 98 94 97 99 99 99 98 98 99	EEVDGKADGAEAKPAE	HCD	P35579|MYH9_HUMAN
3	10701	20130504_EXQ3_MiBa_SA_Fib-1.raw	KLYHGVPVK	9	94	9	520.818	2	26.97	1039.62	3.6	99 98 99 95 83 87 97 98 99	KLYHGVPVK	HCD		+
3	10710	20130504_EXQ3_MiBa_SA_Fib-1.raw	TVDDLAKAN	9	94	9	473.748	2	26.99	945.477	5.1	88 95 99 99 98 98 94 90 93	TVDDLAKAN	HCD		+	Q8TDW7[286..290,700..703]	TVDDLAKAN
3	10722	20130504_EXQ3_MiBa_SA_Fib-1.raw	AQAESLRYK	9	95	9	533.291	2	27.02	1064.56	5.6	96 95 99 99 91 91 93 95 97	AQAESLRYK	HCD	P23396|RS3_HUMAN
3	10730	20130504_EXQ3_MiBa_SA_Fib-1.raw	DLHKKMVV	8	94	8	485.283	2	27.04	968.548	2.9	93 96 99 99 88 80 99 100	DLHKKMVV	HCD	P63098|CANB1_HUMAN
3	10735	20130504_EXQ3_MiBa_SA_Fib-1.raw	ALSPSLKNK	9	96	9	319.863	3	27.05	956.565	3.3	86 92 99 99 98 98 98 97 98	ALSPSLKNK	HCD	Q7Z333|SETX_HUMAN
3	10759	20130504_EXQ3_MiBa_SA_Fib-1.raw	ALSPSLKNK	9	96	9	479.292	2	27.11	956.565	4.1	94 97 100 99 97 95 96 93 98	ALSPSLKNK	HCD	Q7Z333|SETX_HUMAN
3	10773	20130504_EXQ3_MiBa_SA_Fib-1.raw	AQAESLRYK	9	96	9	355.863	3	27.14	1064.56	4.4	95 89 98 99 99 99 98 98 97	AQAESLRYK	HCD	P23396|RS3_HUMAN
3	10821	20130504_EXQ3_MiBa_SA_Fib-1.raw	VVLEKAMHK	9	96	9	352.209	3	27.25	1053.6	5.1	99 99 99 99 97 95 92 93 98	VVLEKAMHK	HCD	Q8WYP3|RIN2_HUMAN
3	10831	20130504_EXQ3_MiBa_SA_Fib-1.raw	SVSQKLMAK	9	94	9	496.285	2	27.27	990.553	3.2	96 95 93 90 92 94 91 96 99	SVSQKLMAK	HCD	Q8N1G2|CMTR1_HUMAN
3	10832	20130504_EXQ3_MiBa_SA_Fib-1.raw	TPSEKHML	8	93	8	314.83	3	27.27	941.464	5	98 97 93 91 92 89 93 98	TPSEKHML	HCD	Q7L576|CYFP1_HUMAN:Q96F07|CYFP2_HUMAN
3	10839	20130504_EXQ3_MiBa_SA_Fib-1.raw	SHQHVKLTY	9	94	9	556.798	2	27.29	1111.58	3.8	89 82 93 93 98 99 100 100 100	SHQHVKLTY	HCD	P38435|VKGC_HUMAN
3	10843	20130504_EXQ3_MiBa_SA_Fib-1.raw	THDEDLDRRY	10	97	10	440.54	3	27.3	1318.59	5.5	99 99 100 99 98 94 96 97 99 99	THDEDLDRRY	HCD	Q567U6|CCD93_HUMAN
3	10848	20130504_EXQ3_MiBa_SA_Fib-1.raw	KLDEHLRVH	9	96	9	382.886	3	27.31	1145.63	4.4	97 98 99 99 94 97 96 97 92	KLDEHLRVH	HCD	Q6IV72|ZN425_HUMAN
3	10866	20130504_EXQ3_MiBa_SA_Fib-1.raw	KTVLEPLKK	9	98	9	528.347	2	27.35	1054.67	3.7	99 99 99 99 99 94 96 98 100	KTVLEPLKK	HCD	Q9NQY0|BIN3_HUMAN
3	10881	20130504_EXQ3_MiBa_SA_Fib-1.raw	VTYNGVDNNK	10	98	10	562.274	2	27.38	1122.53	2.8	99 100 100 100 99 99 98 95 94 99	VTYNGVDNNK	HCD	Q16181|SEPT7_HUMAN
3	10883	20130504_EXQ3_MiBa_SA_Fib-1.raw	KLNPYAKTMR	10	96	10	407.899	3	27.39	1220.67	4	97 98 98 99 99 99 97 93 89 93	KLNPYAKTMR	HCD	P36578|RL4_HUMAN
3	10904	20130504_EXQ3_MiBa_SA_Fib-1.raw	ALHELPVKK	9	94	9	345.551	3	27.43	1033.63	3.9	83 86 95 99 98 98 97 98 99	ALHELPVKK	HCD	Q16270|IBP7_HUMAN
3	10911	20130504_EXQ3_MiBa_SA_Fib-1.raw	AMHPTLAGK	9	98	9	309.17	3	27.45	924.485	4.3	94 97 99 100 100 100 99 99 99	AMHPTLAGK	HCD	P11940|PABP1_HUMAN
3	10915	20130504_EXQ3_MiBa_SA_Fib-1.raw	AVYDRPGASPK	11	94	11	387.541	3	27.46	1159.6	3.3	97 98 98 99 96 89 81 89 92 96 98	AVYDRPGASPK	HCD	Q12769|NU160_HUMAN
3	10916	20130504_EXQ3_MiBa_SA_Fib-1.raw	STLPKPVQK	9	92	9	333.208	3	27.46	996.597	4.1	88 92 99 98 96 88 87 89 96	STLPKPVQK	HCD	Q9NUL3|STAU2_HUMAN
3	10918	20130504_EXQ3_MiBa_SA_Fib-1.raw	VVGPPGTGK	9	96	9	406.239	2	27.46	810.46	3.7	100 100 100 99 96 92 91 91 98	VVGPPGTGK	HCD	O60306|AQR_HUMAN
3	10919	20130504_EXQ3_MiBa_SA_Fib-1.raw	KLLGHLVKEK	10	96	10	582.878	2	27.46	1163.74	2.6	99 99 99 96 92 95 97 95 97 99	KLLGHLVKEK	HCD	P14868|SYDC_HUMAN
3	10932	20130504_EXQ3_MiBa_SA_Fib-1.raw	TVWNRTAEK	9	93	9	552.795	2	27.49	1103.57	3.8	97 97 94 84 86 92 94 99 99	TVWNRTAEK	HCD	Q49A26|GLYR1_HUMAN
3	10938	20130504_EXQ3_MiBa_SA_Fib-1.raw	KLLSGPLRK	9	98	9	337.895	3	27.51	1010.66	4.2	98 100 100 100 99 99 98 95 98	KLLSGPLRK	HCD	Q15811|ITSN1_HUMAN
3	10940	20130504_EXQ3_MiBa_SA_Fib-1.raw	FAGDDAPR	8	96	8	424.7	2	27.51	847.382	4.4	99 98 98 99 98 95 90 96	FAGDDAPR	HCD	P60709|ACTB_HUMAN:P63261|ACTG_HUMAN:Q6S8J3|POTEE_HUMAN:P68032|ACTC_HUMAN:P62736|ACTA_HUMAN:A5A3E0|POTEF_HUMAN
3	10992	20130504_EXQ3_MiBa_SA_Fib-1.raw	KLPEEVVKK	9	99	9	357.224	3	27.62	1068.65	-4.5	99 100 100 100 100 99 99 99 99	KLPEEVVKK	HCD	O75643|U520_HUMAN
3	11004	20130504_EXQ3_MiBa_SA_Fib-1.raw	EPKPKPQL	8	92	8	468.782	2	27.65	935.544	5.1	95 91 95 86 92 90 90 98	EPKPKPQL	HCD	Q53T59|H1BP3_HUMAN
3	11005	20130504_EXQ3_MiBa_SA_Fib-1.raw	EMGGHHLV	8	97	8	440.213	2	27.65	878.407	5.1	98 96 97 96 96 99 100 99	EMGGHHLV	HCD	P00492|HPRT_HUMAN
3	11006	20130504_EXQ3_MiBa_SA_Fib-1.raw	KLPEEVVKK	9	96	9	535.336	2	27.65	1068.65	3.5	99 99 94 95 93 90 96 99 100	KLPEEVVKK	HCD	O75643|U520_HUMAN
3	11009	20130504_EXQ3_MiBa_SA_Fib-1.raw	VLDPKSKWRSK	11	95	11	672.395	2	27.66	1342.77	3.3	98 98 100 94 94 97 96 94 89 90 96	VLDPKSKWRSK	HCD	Q9BWS9|CHID1_HUMAN
3	11017	20130504_EXQ3_MiBa_SA_Fib-1.raw	SSAPPLTGK	9	97	9	429.242	2	27.68	856.465	5	100 100 100 100 98 97 95 94 98	SSAPPLTGK	HCD	Q9HBE1|PATZ1_HUMAN
3	11019	20130504_EXQ3_MiBa_SA_Fib-1.raw	NHEDKLRVV	9	92	9	370.542	3	27.68	1108.6	4.3	89 84 95 98 97 96 89 91 96	NHEDKLRVV	HCD	Q9H4M9|EHD1_HUMAN
3	11023	20130504_EXQ3_MiBa_SA_Fib-1.raw	STASELSPK	9	97	9	460.242	2	27.69	918.466	4.3	97 97 99 99 98 98 98 95 96	STASELSPK	HCD	Q3KQU3|MA7D1_HUMAN
3	11027	20130504_EXQ3_MiBa_SA_Fib-1.raw	KLLDQYRQK	9	96	9	397.901	3	27.7	1190.68	4.4	99 100 100 99 96 96 91 88 96	KLLDQYRQK	HCD	O15397|IPO8_HUMAN
3	11035	20130504_EXQ3_MiBa_SA_Fib-1.raw	QLYAAQSTK	9	98	9	505.271	2	27.71	1008.52	3.1	93 99 100 100 100 98 99 99 98	QLYAAQSTK	HCD	O96005|CLPT1_HUMAN
3	11038	20130504_EXQ3_MiBa_SA_Fib-1.raw	KLLDQYRQK	9	95	9	596.347	2	27.72	1190.68	2.2	100 100 100 100 91 90 92 92 98	KLLDQYRQK	HCD	O15397|IPO8_HUMAN
3	11049	20130504_EXQ3_MiBa_SA_Fib-1.raw	RVHEVFRVGK	10	91	10	409.578	3	27.74	1225.7	6.5	80 85 92 99 99 95 88 90 91 94	RVHEVFRVGK	HCD		+
3	11067	20130504_EXQ3_MiBa_SA_Fib-1.raw	NLLKKHQL	8	95	8	331.88	3	27.79	992.613	3.5	90 98 99 99 98 92 93 94	NLLKKHQL	HCD	Q13813|SPTN1_HUMAN
3	11093	20130504_EXQ3_MiBa_SA_Fib-1.raw	GHEDKLRVV	9	98	9	351.534	3	27.84	1051.58	3.4	99 99 100 100 99 99 96 98 99	GHEDKLRVV	HCD	Q9NZN4|EHD2_HUMAN
3	11094	20130504_EXQ3_MiBa_SA_Fib-1.raw	LVYGQRPTR	9	92	9	363.878	3	27.84	1088.61	2.1	98 99 98 92 88 85 83 91 96	LVYGQRPTR	HCD		+
3	11095	20130504_EXQ3_MiBa_SA_Fib-1.raw	DVLHKKAL	8	99	8	462.289	2	27.84	922.56	3.3	98 98 100 99 100 100 100 100	DVLHKKAL	HCD	Q9Y272|RASD1_HUMAN
3	11097	20130504_EXQ3_MiBa_SA_Fib-1.raw	GHEDKLRVV	9	98	9	526.797	2	27.84	1051.58	1.1	98 98 100 100 98 99 98 94 98	GHEDKLRVV	HCD	Q9NZN4|EHD2_HUMAN
3	11120	20130504_EXQ3_MiBa_SA_Fib-1.raw	HLYNSLTRNK	10	92	10	623.34	2	27.9	1244.66	2.3	97 99 99 92 85 89 90 89 91 97	HLYNSLTRNK	HCD	P49589|SYCC_HUMAN
3	11136	20130504_EXQ3_MiBa_SA_Fib-1.raw	TTWKSSMEK	9	96	9	549.268	2	27.93	1096.52	0.1	100 99 99 98 95 94 89 98 99	TTWKSSMEK	HCD		+
3	11136	20130504_EXQ3_MiBa_SA_Fib-1.raw	TTKWSSMEK	9	91	9	549.268	2	27.93	1096.52	0.1	99 95 84 81 90 94 87 98 98	TTKWSSMEK	HCD		+
3	11137	20130504_EXQ3_MiBa_SA_Fib-1.raw	TTWKSSMEK	9	98	9	366.515	3	27.93	1096.52	2.2	99 98 99 99 98 98 96 99 97	TTWKSSMEK	HCD		+
3	11142	20130504_EXQ3_MiBa_SA_Fib-1.raw	VVLDKGSVK	9	97	9	315.531	3	27.94	943.57	2.7	99 99 99 99 97 94 95 96 98	VVLDKGSVK	HCD		+
3	11147	20130504_EXQ3_MiBa_SA_Fib-1.raw	FDSDAASPR	9	96	9	483.221	2	27.96	964.425	2	98 99 99 99 99 97 97 88 95	FDSDAASPR	HCD	Q95604|1C17_HUMAN:Q31612|1B73_HUMAN
3	11161	20130504_EXQ3_MiBa_SA_Fib-1.raw	MSYKGSTLK	9	89	9	338.849	3	27.99	1013.52	3.7	87 93 95 96 80 84 85 92 95	MSYKGSTLK	HCD	Q9P278|FNIP2_HUMAN:Q8TF40|FNIP1_HUMAN
3	11177	20130504_EXQ3_MiBa_SA_Fib-1.raw	SSAPPLTGK	9	97	9	429.241	2	28.03	856.465	2.3	99 99 100 100 97 97 97 95 97	SSAPPLTGK	HCD	Q9HBE1|PATZ1_HUMAN
3	11178	20130504_EXQ3_MiBa_SA_Fib-1.raw	ALSSVGSPK	9	96	9	423.241	2	28.03	844.465	2.3	98 98 100 99 98 93 95 94 98	ALSSVGSPK	HCD	Q6YHK3|CD109_HUMAN
3	11246	20130504_EXQ3_MiBa_SA_Fib-1.raw	ADGTTADKLAADGGK	15	96	15	464.233	3	28.19	1389.67	3.4	99 99 99 99 99 99 98 97 99 99 89 95 92 93 98	ADGTTADKLAADGGK	HCD		+
3	11246	20130504_EXQ3_MiBa_SA_Fib-1.raw	ADGTTADKLAADNK	14	96	14	464.233	3	28.19	1389.67	3.4	99 100 99 99 99 98 97 97 99 99 84 92 93 98	ADGTTADKLAADNK	HCD		+
3	11256	20130504_EXQ3_MiBa_SA_Fib-1.raw	QTLRVHTLK	9	89	9	365.894	3	28.21	1094.66	2.8	84 90 90 86 88 80 94 98 98	QTLRVHTLK	HCD		+
3	11276	20130504_EXQ3_MiBa_SA_Fib-1.raw	NFKDKPKL	8	94	8	330.532	3	28.25	988.571	3.4	90 96 97 96 95 95 95 95	NFKDKPKL	HCD	Q13620|CUL4B_HUMAN
3	11283	20130504_EXQ3_MiBa_SA_Fib-1.raw	ASNFKSPVK	9	95	9	326.52	3	28.27	976.534	3.6	97 96 94 97 97 98 93 93 96	ASNFKSPVK	HCD	P67870|CSK2B_HUMAN
3	11304	20130504_EXQ3_MiBa_SA_Fib-1.raw	DLHVKGTKV	9	95	9	332.868	3	28.31	995.576	5	92 95 97 99 98 91 92 95 97	DLHVKGTKV	HCD	Q09666|AHNK_HUMAN
3	11307	20130504_EXQ3_MiBa_SA_Fib-1.raw	KLFSDKDGYK	10	97	10	400.882	3	28.32	1199.62	4.1	98 99 99 98 98 96 97 93 96 95	KLFSDKDGYK	HCD	Q12884|SEPR_HUMAN
3	11311	20130504_EXQ3_MiBa_SA_Fib-1.raw	HHALHSRWY	9	97	9	402.871	3	28.33	1205.58	5.3	99 97 99 99 98 95 94 96 98	HHALHSRWY	HCD	Q99613|EIF3C_HUMAN:B5ME19|EIFCL_HUMAN
3	11329	20130504_EXQ3_MiBa_SA_Fib-1.raw	EHNAKLLKY	9	96	9	372.547	3	28.37	1114.61	4.2	98 91 94 94 95 100 100 100 99	EHNAKLLKY	HCD	Q9H307|PININ_HUMAN
3	11338	20130504_EXQ3_MiBa_SA_Fib-1.raw	EHNAKLLKY	9	98	9	558.316	2	28.39	1114.61	2.8	99 95 98 97 99 100 100 100 100	EHNAKLLKY	HCD	Q9H307|PININ_HUMAN
3	11376	20130504_EXQ3_MiBa_SA_Fib-1.raw	LFKDKKAL	8	96	8	481.807	2	28.47	961.596	2.5	98 97 96 95 93 95 96 98	LFKDKKAL	HCD	O43795|MYO1B_HUMAN
3	11383	20130504_EXQ3_MiBa_SA_Fib-1.raw	LFKDKKAL	8	98	8	321.541	3	28.48	961.596	4.2	99 99 99 99 99 99 99 99	LFKDKKAL	HCD	O43795|MYO1B_HUMAN
3	11388	20130504_EXQ3_MiBa_SA_Fib-1.raw	ALAGLAKTK	9	97	9	436.784	2	28.5	871.549	4.9	98 99 99 98 98 97 97 98 99	ALAGLAKTK	HCD	Q15417|CNN3_HUMAN
3	11394	20130504_EXQ3_MiBa_SA_Fib-1.raw	SVKLKTKL	8	97	8	306.212	3	28.51	915.612	3.2	97 97 98 98 98 98 96 95	SVKLKTKL	HCD	Q8NI27|THOC2_HUMAN
3	11400	20130504_EXQ3_MiBa_SA_Fib-1.raw	KLSEKVAK	8	94	8	451.789	2	28.52	901.56	4	99 98 93 88 86 96 99 99	KLSEKVAK	HCD		+	Q9BYX2[420..425,413..414]	KLSEKVAK
3	11402	20130504_EXQ3_MiBa_SA_Fib-1.raw	KLGMTPLRK	9	97	9	348.553	3	28.53	1042.63	4.6	99 99 99 98 99 98 96 91 96	KLGMTPLRK	HCD	A6NHR9|SMHD1_HUMAN
3	11410	20130504_EXQ3_MiBa_SA_Fib-1.raw	FHKKFMEKY	9	98	9	419.888	3	28.54	1256.64	3.1	99 99 100 99 98 96 98 98 99	FHKKFMEKY	HCD	Q9P013|CWC15_HUMAN
3	11417	20130504_EXQ3_MiBa_SA_Fib-1.raw	THFNKGPSY	9	98	9	525.755	2	28.56	1049.49	1.7	99 99 100 98 98 99 98 98 99	THFNKGPSY	HCD	Q15417|CNN3_HUMAN
3	11423	20130504_EXQ3_MiBa_SA_Fib-1.raw	MQRARPTL	8	91	8	324.853	3	28.57	971.533	3.8	90 90 88 92 93 91 91 97	MQRARPTL	HCD	P17936|IBP3_HUMAN
3	11426	20130504_EXQ3_MiBa_SA_Fib-1.raw	HQYHLRAY	8	95	8	544.277	2	28.58	1086.54	2.3	94 95 98 95 97 96 92 95	HQYHLRAY	HCD	P15104|GLNA_HUMAN
3	11430	20130504_EXQ3_MiBa_SA_Fib-1.raw	ALSKLVASK	9	97	9	306.2	3	28.59	915.575	2.9	95 98 98 98 99 98 98 98 98	ALSKLVASK	HCD	P29375|KDM5A_HUMAN
3	11431	20130504_EXQ3_MiBa_SA_Fib-1.raw	FHKKFMEKY	9	99	9	629.327	2	28.59	1256.64	0.8	100 99 100 100 99 98 99 99 100	FHKKFMEKY	HCD	Q9P013|CWC15_HUMAN
3	11432	20130504_EXQ3_MiBa_SA_Fib-1.raw	VVGPVGAGK	9	97	9	392.241	2	28.59	782.465	2.5	100 99 99 96 95 94 96 96 98	VVGPVGAGK	HCD	O15439|MRP4_HUMAN
3	11448	20130504_EXQ3_MiBa_SA_Fib-1.raw	VGPVGAGK	8	98	8	684.404	1	28.62	683.397	0.7	96 96 97 98 98 99 100 100	VGPVGAGK	HCD	O15439|MRP4_HUMAN
3	11458	20130504_EXQ3_MiBa_SA_Fib-1.raw	VVGPVGAGK	9	99	9	783.472	1	28.64	782.465	-0.2	100 99 99 99 99 99 99 99 100	VVGPVGAGK	HCD	O15439|MRP4_HUMAN
3	11468	20130504_EXQ3_MiBa_SA_Fib-1.raw	KMPKVKMPK	9	92	9	362.89	3	28.66	1085.65	2.2	97 96 82 81 96 96 91 94 95	KMPKVKMPK	HCD	Q09666|AHNK_HUMAN
3	11475	20130504_EXQ3_MiBa_SA_Fib-1.raw	AVYDGHAGSQVAK	13	97	13	651.826	2	28.68	1301.64	0.5	97 99 100 100 99 98 99 94 92 92 98 99 99	AVYDGHAGSQVAK	HCD	P35813|PPM1A_HUMAN
3	11476	20130504_EXQ3_MiBa_SA_Fib-1.raw	YHYEKFKKM	9	94	9	425.218	3	28.68	1272.63	0.2	98 95 97 95 89 81 97 100 100	YHYEKFKKM	HCD	Q9NZ63|CI078_HUMAN
3	11501	20130504_EXQ3_MiBa_SA_Fib-1.raw	KLKVVLTSK	9	93	9	339.235	3	28.73	1014.68	1.6	85 83 91 98 99 99 97 96 96	KLKVVLTSK	HCD	Q04446|GLGB_HUMAN
3	11503	20130504_EXQ3_MiBa_SA_Fib-1.raw	THVDSHGHNVF	11	97	11	625.288	2	28.74	1248.56	-1.4	99 99 100 100 98 93 97 94 97 99 100	THVDSHGHNVF	HCD	P49736|MCM2_HUMAN
3	11505	20130504_EXQ3_MiBa_SA_Fib-1.raw	YHYEKFKKM	9	98	9	637.324	2	28.74	1272.63	0.8	97 95 98 98 96 99 100 100 100	YHYEKFKKM	HCD	Q9NZ63|CI078_HUMAN
3	11510	20130504_EXQ3_MiBa_SA_Fib-1.raw	AVATKFVNK	9	97	9	489.293	2	28.75	976.571	1.8	95 98 99 99 99 98 97 96 98	AVATKFVNK	HCD	O75962|TRIO_HUMAN
3	11511	20130504_EXQ3_MiBa_SA_Fib-1.raw	KLDQTLMRK	9	94	9	378.222	3	28.75	1131.64	1.5	98 98 97 90 95 97 89 91 94	KLDQTLMRK	HCD	Q96GM5|SMRD1_HUMAN:Q6STE5|SMRD3_HUMAN
3	11526	20130504_EXQ3_MiBa_SA_Fib-1.raw	VLGTVVHGK	9	95	9	303.856	3	28.79	908.544	2.7	87 89 98 98 99 99 97 98 98	VLGTVVHGK	HCD	Q9Y6C9|MTCH2_HUMAN
3	11531	20130504_EXQ3_MiBa_SA_Fib-1.raw	AVATKFVNK	9	98	9	326.531	3	28.8	976.571	1.9	95 98 99 100 99 99 99 98 98	AVATKFVNK	HCD	O75962|TRIO_HUMAN
3	11542	20130504_EXQ3_MiBa_SA_Fib-1.raw	VATKFVNK	8	93	8	453.776	2	28.83	905.533	3.3	96 97 97 95 86 86 91 96	VATKFVNK	HCD	O75962|TRIO_HUMAN
3	11552	20130504_EXQ3_MiBa_SA_Fib-1.raw	AVNPKELASK	10	98	10	352.873	3	28.86	1055.6	0.4	94 98 99 98 98 99 99 99 99 99	AVNPKELASK	HCD	Q9NTJ3|SMC4_HUMAN
3	11560	20130504_EXQ3_MiBa_SA_Fib-1.raw	ADGTTADKLA	10	96	10	481.745	2	28.88	961.472	3.6	93 98 98 99 98 97 98 99 91 94	ADGTTADKLA	HCD		+
3	11563	20130504_EXQ3_MiBa_SA_Fib-1.raw	VNPKELASK	9	92	9	493.288	2	28.88	984.56	1.8	95 92 89 88 91 88 91 95 98	VNPKELASK	HCD	Q9NTJ3|SMC4_HUMAN
3	11569	20130504_EXQ3_MiBa_SA_Fib-1.raw	SVYQGDLRK	9	93	9	533.285	2	28.9	1064.56	-5.3	96 96 98 95 87 93 91 88 95	SVYQGDLRK	HCD		+
3	11573	20130504_EXQ3_MiBa_SA_Fib-1.raw	AVNPKELASK	10	94	10	528.807	2	28.91	1055.6	0.9	95 95 95 90 89 91 96 97 99 99	AVNPKELASK	HCD	Q9NTJ3|SMC4_HUMAN
3	11577	20130504_EXQ3_MiBa_SA_Fib-1.raw	SVYQGDLRK	9	90	9	355.862	3	28.91	1064.56	2.5	85 90 97 93 88 94 89 86 94	SVYQGDLRK	HCD		+
3	11597	20130504_EXQ3_MiBa_SA_Fib-1.raw	KLKFKPLSK	9	91	9	363.579	3	28.96	1087.71	2.6	81 87 93 94 96 92 91 90 96	KLKFKPLSK	HCD	Q8NDI1|EHBP1_HUMAN
3	11600	20130504_EXQ3_MiBa_SA_Fib-1.raw	VTSPVTTTK	9	97	9	467.268	2	28.97	932.518	3.6	97 98 99 98 98 98 96 95 97	VTSPVTTTK	HCD		+	P12111[2862..2864,2870..2875]	VTSPVTTTK
3	11606	20130504_EXQ3_MiBa_SA_Fib-1.raw	ALSSSALSK	9	96	9	432.247	2	28.98	862.476	3.5	95 97 100 100 98 91 95 93 97	ALSSSALSK	HCD	Q8N684|CPSF7_HUMAN
3	11607	20130504_EXQ3_MiBa_SA_Fib-1.raw	ALKTGLVAK	9	97	9	300.868	3	28.99	899.58	3.4	96 98 99 98 95 98 99 99 99	ALKTGLVAK	HCD	Q9BQ61|CS043_HUMAN
3	11615	20130504_EXQ3_MiBa_SA_Fib-1.raw	TEAPLNPK	8	94	8	435.241	2	29	868.465	3.1	98 99 99 91 90 91 93 96	TEAPLNPK	HCD	P60709|ACTB_HUMAN:P63261|ACTG_HUMAN:Q6S8J3|POTEE_HUMAN:P68032|ACTC_HUMAN:P62736|ACTA_HUMAN:Q9BYX7|ACTBM_HUMAN:Q562R1|ACTBL_HUMAN
3	11617	20130504_EXQ3_MiBa_SA_Fib-1.raw	KMPKVKMPK	9	93	9	362.89	3	29.01	1085.65	2.9	98 97 85 83 96 96 93 97 97	KMPKVKMPK	HCD	Q09666|AHNK_HUMAN
3	11631	20130504_EXQ3_MiBa_SA_Fib-1.raw	HLLDGSPEK	9	98	9	498.262	2	29.05	994.508	1.8	97 99 99 99 97 98 97 99 99	HLLDGSPEK	HCD	Q15067|ACOX1_HUMAN
3	11635	20130504_EXQ3_MiBa_SA_Fib-1.raw	AVASFPKKQE	10	96	10	368.875	3	29.05	1103.6	5.1	94 96 97 97 98 96 97 94 92 99	AVASFPKKQE	HCD	P14406|CX7A2_HUMAN
3	11639	20130504_EXQ3_MiBa_SA_Fib-1.raw	LKTGLVAK	8	96	8	415.28	2	29.07	828.543	2.3	99 98 98 90 92 98 99 100	LKTGLVAK	HCD	Q9BQ61|CS043_HUMAN
3	11645	20130504_EXQ3_MiBa_SA_Fib-1.raw	LLYDHAHVK	9	99	9	365.871	3	29.08	1094.59	2.8	100 100 100 100 98 99 99 100 100	LLYDHAHVK	HCD	P11926|DCOR_HUMAN
3	11647	20130504_EXQ3_MiBa_SA_Fib-1.raw	LLYDHAHVK	9	98	9	548.301	2	29.08	1094.59	0.3	99 99 99 98 94 98 98 100 100	LLYDHAHVK	HCD	P11926|DCOR_HUMAN
3	11679	20130504_EXQ3_MiBa_SA_Fib-1.raw	LHPASGRVY	9	97	9	333.852	3	29.15	998.53	5.4	97 97 99 99 99 97 96 98 97	LHPASGRVY	HCD	Q9UIJ7|KAD3_HUMAN
3	11685	20130504_EXQ3_MiBa_SA_Fib-1.raw	AVYTKMMTKK	10	94	10	400.889	3	29.17	1199.64	4.6	93 97 99 99 98 83 82 95 97 99	AVYTKMMTKK	HCD	P11413|G6PD_HUMAN
3	11690	20130504_EXQ3_MiBa_SA_Fib-1.raw	GLYKSLQK	8	95	8	468.782	2	29.17	935.544	6.7	84 92 99 99 98 97 95 99	GLYKSLQK	HCD	B0YJ81|HACD1_HUMAN
3	11699	20130504_EXQ3_MiBa_SA_Fib-1.raw	GLYKSLQK	8	94	8	312.857	3	29.19	935.544	5.4	88 93 99 98 96 93 94 97	GLYKSLQK	HCD	B0YJ81|HACD1_HUMAN
3	11708	20130504_EXQ3_MiBa_SA_Fib-1.raw	AVYTKMMTKK	10	97	10	600.828	2	29.21	1199.64	0.7	96 98 100 99 99 93 92 98 99 100	AVYTKMMTKK	HCD	P11413|G6PD_HUMAN
3	11714	20130504_EXQ3_MiBa_SA_Fib-1.raw	KVYPSSLSK	9	96	9	504.792	2	29.22	1007.57	4.1	99 99 100 94 90 90 96 98 99	KVYPSSLSK	HCD	Q86VP6|CAND1_HUMAN
3	11719	20130504_EXQ3_MiBa_SA_Fib-1.raw	KTLGPLLKK	9	99	9	333.231	3	29.24	996.669	1.7	96 98 99 99 100 100 100 100 100	KTLGPLLKK	HCD	O00458|IFRD1_HUMAN
3	11740	20130504_EXQ3_MiBa_SA_Fib-1.raw	ATYHGDFSTK	10	97	10	376.178	3	29.29	1125.51	2.2	99 99 99 98 97 97 94 94 97 98	ATYHGDFSTK	HCD		+	P12111[3068..3072,1695..1699]	ATYHGDFSTK
3	11762	20130504_EXQ3_MiBa_SA_Fib-1.raw	KTYVGHPVKM	10	95	10	387.215	3	29.33	1158.62	1.6	95 96 98 98 94 92 95 94 95 94	KTYVGHPVKM	HCD	Q14517|FAT1_HUMAN
3	11763	20130504_EXQ3_MiBa_SA_Fib-1.raw	GTKGPSNVFK	10	94	10	345.527	3	29.33	1033.56	2.7	86 90 98 96 93 98 95 96 96 95	GTKGPSNVFK	HCD	P42285|SK2L2_HUMAN
3	11765	20130504_EXQ3_MiBa_SA_Fib-1.raw	GSYKVVVQK	9	97	9	504.299	2	29.33	1006.58	2	89 94 99 99 100 100 99 98 99	GSYKVVVQK	HCD	P01023|A2MG_HUMAN
3	11795	20130504_EXQ3_MiBa_SA_Fib-1.raw	KLKAWNDLKK	10	96	10	415.257	3	29.41	1242.74	3.7	97 99 99 98 98 97 92 92 99 99	KLKAWNDLKK	HCD	P36578|RL4_HUMAN
3	11821	20130504_EXQ3_MiBa_SA_Fib-1.raw	SGPSGTGK	8	95	8	690.344	1	29.47	689.334	2.8	93 90 94 97 98 98 98 100	SGPSGTGK	HCD	Q8IVL0|NAV3_HUMAN:Q8IVL1|NAV2_HUMAN:Q8NEY1|NAV1_HUMAN
3	11877	20130504_EXQ3_MiBa_SA_Fib-1.raw	AHYHTGPGSPSY	12	96	12	637.284	2	29.59	1272.55	1.7	96 92 98 95 98 98 89 96 99 99 100 100	AHYHTGPGSPSY	HCD	Q8NFH3|NUP43_HUMAN
3	11882	20130504_EXQ3_MiBa_SA_Fib-1.raw	TVYHSPVSR	9	92	9	349.187	3	29.6	1044.54	2.7	92 95 98 95 97 90 89 88 93	TVYHSPVSR	HCD	O43663|PRC1_HUMAN
3	11919	20130504_EXQ3_MiBa_SA_Fib-1.raw	SHFASSHAL	9	98	9	478.734	2	29.69	955.451	2.5	98 97 99 98 98 99 99 100 100	SHFASSHAL	HCD	P78527|PRKDC_HUMAN
3	11960	20130504_EXQ3_MiBa_SA_Fib-1.raw	KLAPEFAKR	9	97	9	353.885	3	29.79	1058.62	7.7	97 99 99 99 99 99 98 95 91	KLAPEFAKR	HCD	P30041|PRDX6_HUMAN
3	11963	20130504_EXQ3_MiBa_SA_Fib-1.raw	KTPTSPLKMK	10	97	10	377.559	3	29.79	1129.65	1.9	89 96 98 99 99 98 97 98 98 99	KTPTSPLKMK	HCD	O60264|SMCA5_HUMAN
3	11970	20130504_EXQ3_MiBa_SA_Fib-1.raw	ALPEKVVNK	9	93	9	499.308	2	29.81	996.597	4.1	95 95 92 93 90 92 95 93 98	ALPEKVVNK	HCD	Q4LE39|ARI4B_HUMAN
3	11983	20130504_EXQ3_MiBa_SA_Fib-1.raw	ALKELYRTK	9	95	9	374.561	3	29.84	1120.66	1.2	96 98 98 99 98 93 90 91 96	ALKELYRTK	HCD	Q9NZN4|EHD2_HUMAN
3	11995	20130504_EXQ3_MiBa_SA_Fib-1.raw	GTYVKPLSNK	10	97	10	553.815	2	29.86	1105.61	1.9	93 96 100 100 100 98 98 97 97 99	GTYVKPLSNK	HCD	Q15067|ACOX1_HUMAN
3	12004	20130504_EXQ3_MiBa_SA_Fib-1.raw	ALNDKSLVK	9	97	9	329.867	3	29.88	986.576	2.9	96 98 97 98 97 96 97 98 98	ALNDKSLVK	HCD	Q9BT25|HAUS8_HUMAN
3	12005	20130504_EXQ3_MiBa_SA_Fib-1.raw	ALKELYRTK	9	93	9	561.338	2	29.89	1120.66	0.6	94 97 97 98 96 90 85 90 96	ALKELYRTK	HCD	Q9NZN4|EHD2_HUMAN
3	12010	20130504_EXQ3_MiBa_SA_Fib-1.raw	YVKPLSNK	8	94	8	474.781	2	29.89	947.544	4.3	97 98 99 93 92 91 90 97	YVKPLSNK	HCD	Q15067|ACOX1_HUMAN
3	12060	20130504_EXQ3_MiBa_SA_Fib-1.raw	GTFGGLGSKSK	11	97	11	519.784	2	30.01	1037.55	2.7	92 97 99 99 99 99 95 96 96 98 99	GTFGGLGSKSK	HCD	Q09666|AHNK_HUMAN
3	12077	20130504_EXQ3_MiBa_SA_Fib-1.raw	SLHMKAKL	8	96	8	309.854	3	30.05	926.537	3.4	96 98 99 98 98 96 94 95	SLHMKAKL	HCD	Q9H1C4|UN93B_HUMAN
3	12081	20130504_EXQ3_MiBa_SA_Fib-1.raw	ASFQSTSVK	9	96	9	477.75	2	30.06	953.482	3.2	96 98 99 97 96 96 96 96 97	ASFQSTSVK	HCD	Q9UHB6|LIMA1_HUMAN
3	12085	20130504_EXQ3_MiBa_SA_Fib-1.raw	RLLNEPTAAK	10	93	10	556.826	2	30.07	1111.63	1.8	86 89 86 85 94 92 98 100 100 100	RLLNEPTAAK	HCD		+	P0DMV8[171..179,159..159]	RIINEPTAAK
3	12086	20130504_EXQ3_MiBa_SA_Fib-1.raw	QTYGQQLQK	9	94	9	547.287	2	30.07	1092.56	2.9	91 97 99 96 88 92 95 93 97	QTYGQQLQK	HCD	P20591|MX1_HUMAN
3	12112	20130504_EXQ3_MiBa_SA_Fib-1.raw	KTPTSPLKMK	10	96	10	377.56	3	30.14	1129.65	3.7	97 99 99 99 99 98 89 86 97 99	KTPTSPLKMK	HCD	O60264|SMCA5_HUMAN
3	12115	20130504_EXQ3_MiBa_SA_Fib-1.raw	SMNANTLTK	9	94	9	490.248	2	30.14	978.48	0.7	93 85 97 98 93 93 98 99 98	SMNANTLTK	HCD	O43290|SNUT1_HUMAN
3	12117	20130504_EXQ3_MiBa_SA_Fib-1.raw	HVYSWPKNK	9	94	9	386.875	3	30.15	1157.6	3.7	85 93 97 99 99 96 94 92 96	HVYSWPKNK	HCD	O43734|CIKS_HUMAN
3	12128	20130504_EXQ3_MiBa_SA_Fib-1.raw	HVYSWPKNK	9	96	9	579.808	2	30.17	1157.6	2.8	97 99 98 96 96 93 94 95 99	HVYSWPKNK	HCD	O43734|CIKS_HUMAN
3	12129	20130504_EXQ3_MiBa_SA_Fib-1.raw	KSFDKNLYR	9	95	9	585.819	2	30.17	1169.62	3.1	99 98 99 99 95 87 90 92 97	KSFDKNLYR	HCD	P33991|MCM4_HUMAN
3	12151	20130504_EXQ3_MiBa_SA_Fib-1.raw	ALKNPPLNTK	10	95	10	548.331	2	30.22	1094.64	2.3	96 99 99 99 99 93 92 87 90 97	ALKNPPLNTK	HCD	O15511|ARPC5_HUMAN
3	12192	20130504_EXQ3_MiBa_SA_Fib-1.raw	ATAASSSSL	9	95	9	794.39	1	30.31	793.382	1.1	81 84 100 100 100 100 100 99 99	ATAASSSSL	HCD	P60709|ACTB_HUMAN:P63261|ACTG_HUMAN:Q6S8J3|POTEE_HUMAN:P68032|ACTC_HUMAN:P62736|ACTA_HUMAN
3	12203	20130504_EXQ3_MiBa_SA_Fib-1.raw	GLWNKTVRK	9	92	9	367.89	3	30.33	1100.65	1.3	90 96 97 96 96 94 83 87 94	GLWNKTVRK	HCD	Q8N6U8|GP161_HUMAN
3	12219	20130504_EXQ3_MiBa_SA_Fib-1.raw	SMYNSVSQK	9	95	9	522.246	2	30.37	1042.48	1.4	93 92 99 98 97 98 96 92 98	SMYNSVSQK	HCD	Q8N1G2|CMTR1_HUMAN
3	12227	20130504_EXQ3_MiBa_SA_Fib-1.raw	KLAPESALK	9	95	9	478.793	2	30.38	955.57	2	99 99 99 92 88 90 95 98 99	KLAPESALK	HCD	Q6KCM7|SCMC2_HUMAN
3	12229	20130504_EXQ3_MiBa_SA_Fib-1.raw	ALAAKALAR	9	96	9	442.788	2	30.39	883.56	2.5	95 98 99 99 99 96 94 91 95	ALAAKALAR	HCD	Q9HAY2|MAGF1_HUMAN
3	12246	20130504_EXQ3_MiBa_SA_Fib-1.raw	ATALPTGTSK	10	94	10	473.765	2	30.43	945.513	2	95 96 99 100 98 95 88 86 89 97	ATALPTGTSK	HCD	Q8IUQ4|SIAH1_HUMAN
3	12268	20130504_EXQ3_MiBa_SA_Fib-1.raw	KLLAHPLQR	9	96	9	359.23	3	30.49	1074.67	1.3	96 98 99 99 99 96 95 92 93	KLLAHPLQR	HCD	Q9NWV8|BABA1_HUMAN
3	12269	20130504_EXQ3_MiBa_SA_Fib-1.raw	DAKSKLRAL	9	96	9	334.542	3	30.49	1000.6	2.3	97 98 99 98 97 97 92 93 98	DAKSKLRAL	HCD	Q92598|HS105_HUMAN
3	12281	20130504_EXQ3_MiBa_SA_Fib-1.raw	DAKSKLRAL	9	93	9	501.31	2	30.51	1000.6	1.5	94 95 98 98 96 91 88 86 95	DAKSKLRAL	HCD	Q92598|HS105_HUMAN
3	12290	20130504_EXQ3_MiBa_SA_Fib-1.raw	ALPTGTSK	8	98	8	774.438	1	30.53	773.428	3	97 98 98 97 97 99 100 100	ALPTGTSK	HCD	Q8IUQ4|SIAH1_HUMAN
3	12300	20130504_EXQ3_MiBa_SA_Fib-1.raw	ATALPTGTSK	10	97	10	946.523	1	30.56	945.513	2.7	95 95 99 100 99 98 97 98 98 99	ATALPTGTSK	HCD	Q8IUQ4|SIAH1_HUMAN
3	12303	20130504_EXQ3_MiBa_SA_Fib-1.raw	TLYTSYKEK	9	96	9	378.202	3	30.56	1131.58	1.5	95 96 99 99 98 96 92 96 97	TLYTSYKEK	HCD	Q15005|SPCS2_HUMAN
3	12318	20130504_EXQ3_MiBa_SA_Fib-1.raw	KTLESAVVK	9	97	9	487.799	2	30.6	973.581	2.6	99 99 99 98 91 92 98 100 100	KTLESAVVK	HCD	Q8WUY3|PRUN2_HUMAN
3	12322	20130504_EXQ3_MiBa_SA_Fib-1.raw	ALKNPPLNTK	10	94	10	548.331	2	30.61	1094.64	1.6	87 94 99 99 99 93 89 88 94 98	ALKNPPLNTK	HCD	O15511|ARPC5_HUMAN
3	12341	20130504_EXQ3_MiBa_SA_Fib-1.raw	ALRLKKTL	8	98	8	314.888	3	30.64	941.639	2.8	98 98 97 97 98 99 99 99	ALRLKKTL	HCD	Q04771|ACVR1_HUMAN
3	12348	20130504_EXQ3_MiBa_SA_Fib-1.raw	KLSGLLRQK	9	94	9	521.841	2	30.66	1041.67	0.7	100 99 99 92 92 91 87 91 98	KLSGLLRQK	HCD	Q6UWJ1|TMCO3_HUMAN
3	12370	20130504_EXQ3_MiBa_SA_Fib-1.raw	QPGPLLKK	8	89	8	440.786	2	30.71	879.554	3	80 80 90 82 91 98 98 99	QPGPLLKK	HCD		+
3	12432	20130504_EXQ3_MiBa_SA_Fib-1.raw	GSGKVTFPK	9	98	9	307.513	3	30.85	919.513	3.6	97 98 97 98 99 99 99 98 98	GSGKVTFPK	HCD	Q09666|AHNK_HUMAN
3	12435	20130504_EXQ3_MiBa_SA_Fib-1.raw	LVSSHDDL	8	94	8	443.221	2	30.86	884.424	4.2	94 96 97 96 91 96 95 93	LVSSHDDL	HCD		+	Q92993[216..218,221..225]	LVSSHDDI
3	12440	20130504_EXQ3_MiBa_SA_Fib-1.raw	VFKNKRLL	8	95	8	339.892	3	30.86	1016.65	3.1	98 98 98 95 91 91 94 98	VFKNKRLL	HCD	P84098|RL19_HUMAN
3	12451	20130504_EXQ3_MiBa_SA_Fib-1.raw	ELLKKEKL	8	92	8	334.219	3	30.88	999.633	3.5	90 82 97 96 91 94 94 98	ELLKKEKL	HCD	P29401|TKT_HUMAN
3	12456	20130504_EXQ3_MiBa_SA_Fib-1.raw	AVLKKTTL	8	97	8	437.293	2	30.9	872.569	3.4	90 96 99 100 98 98 99 99	AVLKKTTL	HCD	Q8N766|EMC1_HUMAN
3	12457	20130504_EXQ3_MiBa_SA_Fib-1.raw	ELLKKEKL	8	96	8	500.825	2	30.9	999.633	3	96 97 99 98 95 97 95 98	ELLKKEKL	HCD	P29401|TKT_HUMAN
3	12459	20130504_EXQ3_MiBa_SA_Fib-1.raw	KSYPSLTTK	9	97	9	512.789	2	30.9	1023.56	2.5	99 99 99 93 92 96 99 100 99	KSYPSLTTK	HCD	Q15029|U5S1_HUMAN
3	12464	20130504_EXQ3_MiBa_SA_Fib-1.raw	SPKEKYSL	8	96	8	476.262	2	30.91	950.507	3.1	97 97 99 96 90 96 99 99	SPKEKYSL	HCD	P15924|DESP_HUMAN
3	12524	20130504_EXQ3_MiBa_SA_Fib-1.raw	SLGSHQLPR	9	97	9	332.187	3	31.06	993.536	3.7	95 98 99 99 97 97 97 96 96	SLGSHQLPR	HCD	O95817|BAG3_HUMAN
3	12530	20130504_EXQ3_MiBa_SA_Fib-1.raw	LGSHQLPR	8	93	8	454.26	2	31.07	906.504	3.2	93 95 98 94 94 96 86 94	LGSHQLPR	HCD	O95817|BAG3_HUMAN
3	12534	20130504_EXQ3_MiBa_SA_Fib-1.raw	AHYKDMGKF	9	95	9	366.18	3	31.08	1095.52	2.1	99 97 98 95 97 94 90 90 96	AHYKDMGKF	HCD	P50416|CPT1A_HUMAN
3	12537	20130504_EXQ3_MiBa_SA_Fib-1.raw	YMYMGKNTGK	10	96	10	596.779	2	31.08	1191.54	0.9	98 98 100 98 96 94 93 94 96 98	YMYMGKNTGK	HCD	Q8N4Q0|ZADH2_HUMAN
3	12543	20130504_EXQ3_MiBa_SA_Fib-1.raw	KVDAGKLHY	9	94	9	344.196	3	31.1	1029.56	4.6	97 97 98 96 87 90 95 91 98	KVDAGKLHY	HCD	Q12789|TF3C1_HUMAN
3	12559	20130504_EXQ3_MiBa_SA_Fib-1.raw	AVALKAMAK	9	97	9	451.78	2	31.14	901.542	3	96 98 100 100 99 97 94 98 99	AVALKAMAK	HCD	P63241|IF5A1_HUMAN
3	12561	20130504_EXQ3_MiBa_SA_Fib-1.raw	LTGKPVMVK	9	95	9	324.869	3	31.14	971.584	2.4	97 96 96 97 90 91 92 98 99	LTGKPVMVK	HCD	P62306|RUXF_HUMAN
3	12576	20130504_EXQ3_MiBa_SA_Fib-1.raw	KVDAGKLHY	9	92	9	515.789	2	31.17	1029.56	2.9	100 99 98 89 82 85 92 92 99	KVDAGKLHY	HCD	Q12789|TF3C1_HUMAN
3	12578	20130504_EXQ3_MiBa_SA_Fib-1.raw	VHYKVVKY	8	98	8	345.872	3	31.18	1034.59	2.6	98 96 99 100 100 100 99 99	VHYKVVKY	HCD	O95819|M4K4_HUMAN
3	12579	20130504_EXQ3_MiBa_SA_Fib-1.raw	AVALKAMAK	9	97	9	301.522	3	31.18	901.542	3	92 97 99 99 99 97 95 98 98	AVALKAMAK	HCD	P63241|IF5A1_HUMAN
3	12580	20130504_EXQ3_MiBa_SA_Fib-1.raw	VALKAMAK	8	98	8	416.261	2	31.18	830.505	2.5	98 99 99 99 98 97 99 99	VALKAMAK	HCD	P63241|IF5A1_HUMAN
3	12643	20130504_EXQ3_MiBa_SA_Fib-1.raw	SHHLVARVY	9	94	9	361.202	3	31.32	1080.58	1.4	94 95 98 99 98 95 89 88 93	SHHLVARVY	HCD	O75153|CLU_HUMAN
3	12667	20130504_EXQ3_MiBa_SA_Fib-1.raw	THTRHYELY	9	94	9	610.298	2	31.37	1218.58	2.8	99 96 97 94 82 83 97 100 100	THTRHYELY	HCD	Q9P0V9|SEP10_HUMAN:Q9NVA2|SEP11_HUMAN:Q14141|SEPT6_HUMAN
3	12688	20130504_EXQ3_MiBa_SA_Fib-1.raw	HLYQESLSK	9	97	9	552.789	2	31.41	1103.56	3	98 99 98 92 95 97 99 99 100	HLYQESLSK	HCD	Q9C0D5|TANC1_HUMAN
3	12741	20130504_EXQ3_MiBa_SA_Fib-1.raw	AHSPPVKSF	9	93	9	485.263	2	31.54	968.508	3.3	88 88 100 100 86 84 98 98 98	AHSPPVKSF	HCD	Q9UQK1|PPR3C_HUMAN
3	12768	20130504_EXQ3_MiBa_SA_Fib-1.raw	LTGPNMGGK	9	90	9	437.728	2	31.6	873.438	4.2	98 98 98 87 87 83 84 84 96	LTGPNMGGK	HCD	P20585|MSH3_HUMAN:P43246|MSH2_HUMAN
3	12772	20130504_EXQ3_MiBa_SA_Fib-1.raw	HQVVVAKY	8	94	8	472.274	2	31.61	942.529	4.5	84 86 99 99 99 98 97 97	HQVVVAKY	HCD	O75083|WDR1_HUMAN
3	12779	20130504_EXQ3_MiBa_SA_Fib-1.raw	GLYKDLQK	8	92	8	482.779	2	31.63	963.539	5	90 96 98 96 90 86 89 98	GLYKDLQK	HCD		+	Q9Y3I1[291..291,297..303]	GIYKDLQK
3	12785	20130504_EXQ3_MiBa_SA_Fib-1.raw	QLLQTSSTK	9	97	9	503.285	2	31.64	1004.55	4.7	89 96 100 98 98 99 99 99 98	QLLQTSSTK	HCD		+	Q8N302[486..489,263..267]	QILQTSSTK
3	12798	20130504_EXQ3_MiBa_SA_Fib-1.raw	ATTLPLRNK	9	87	9	338.543	3	31.67	1012.6	4.7	84 84 88 97 93 87 82 82 93	ATTLPLRNK	HCD	O75179|ANR17_HUMAN
3	12800	20130504_EXQ3_MiBa_SA_Fib-1.raw	ATVTPSPVK	9	96	9	450.266	2	31.67	898.512	5.4	96 96 99 99 99 98 91 92 97	ATVTPSPVK	HCD	Q9H1E3|NUCKS_HUMAN
3	12802	20130504_EXQ3_MiBa_SA_Fib-1.raw	ATTLPLRNK	9	94	9	507.311	2	31.67	1012.6	5.2	98 99 100 100 95 90 85 90 97	ATTLPLRNK	HCD	O75179|ANR17_HUMAN
3	12813	20130504_EXQ3_MiBa_SA_Fib-1.raw	DLGKKKLL	8	97	8	305.54	3	31.7	913.596	3.1	98 97 97 97 98 98 98 99	DLGKKKLL	HCD	Q15393|SF3B3_HUMAN
3	12821	20130504_EXQ3_MiBa_SA_Fib-1.raw	DLGKKKLL	8	97	8	457.807	2	31.72	913.596	4.2	96 96 97 98 98 99 99 100	DLGKKKLL	HCD	Q15393|SF3B3_HUMAN
3	12840	20130504_EXQ3_MiBa_SA_Fib-1.raw	ASSPGGVYATR	11	96	11	533.268	2	31.76	1064.53	-3.1	94 96 100 99 99 96 97 96 93 93 97	ASSPGGVYATR	HCD	P08670|VIME_HUMAN
3	12863	20130504_EXQ3_MiBa_SA_Fib-1.raw	KVLDPVTGK	9	99	9	478.794	2	31.81	955.57	2.7	99 100 100 100 98 98 99 99 99	KVLDPVTGK	HCD	Q9Y2R5|RT17_HUMAN:tr|I3L0E3|I3L0E3_HUMAN
3	12871	20130504_EXQ3_MiBa_SA_Fib-1.raw	KTFTKWVNK	9	95	9	576.332	2	31.83	1150.65	-0.7	98 97 98 96 93 92 91 95 98	KTFTKWVNK	HCD	Q15149|PLEC_HUMAN:Q9UPN3|MACF1_HUMAN
3	12876	20130504_EXQ3_MiBa_SA_Fib-1.raw	ALNHKVLHY	9	97	9	365.542	3	31.84	1093.6	1.1	98 99 98 95 96 97 98 96 99	ALNHKVLHY	HCD	Q96JJ3|ELMO2_HUMAN
3	12882	20130504_EXQ3_MiBa_SA_Fib-1.raw	KTFTKWVNK	9	99	9	384.558	3	31.86	1150.65	1.1	99 99 100 100 99 99 99 99 99	KTFTKWVNK	HCD	Q15149|PLEC_HUMAN:Q9UPN3|MACF1_HUMAN
3	12909	20130504_EXQ3_MiBa_SA_Fib-1.raw	GSFNYARPK	9	97	9	520.271	2	31.92	1038.52	3.7	94 97 99 98 99 98 98 95 98	GSFNYARPK	HCD	Q8WX93|PALLD_HUMAN
3	12912	20130504_EXQ3_MiBa_SA_Fib-1.raw	LPYNHQHEY	9	97	9	600.776	2	31.92	1199.54	1.3	100 99 99 97 91 96 98 100 100	LPYNHQHEY	HCD	O95864|FADS2_HUMAN
3	12951	20130504_EXQ3_MiBa_SA_Fib-1.raw	HHYFSKADHF	10	96	10	430.201	3	32	1287.58	1.5	95 86 96 99 99 98 96 98 98 99	HHYFSKADHF	HCD	Q9UKZ1|CNO11_HUMAN
3	12955	20130504_EXQ3_MiBa_SA_Fib-1.raw	KLFYNSGPK	9	97	9	527.29	2	32.01	1052.57	0.7	99 99 99 97 94 96 97 97 99	KLFYNSGPK	HCD	Q9H7E2|TDRD3_HUMAN
3	12977	20130504_EXQ3_MiBa_SA_Fib-1.raw	KLGPALTR	8	93	8	428.275	2	32.05	854.534	1.3	99 99 98 92 89 90 86 95	KLGPALTR	HCD	O94885|SASH1_HUMAN
3	12979	20130504_EXQ3_MiBa_SA_Fib-1.raw	KLRELTQRY	9	92	9	402.903	3	32.06	1205.69	-0.3	98 94 90 94 93 95 89 87 94	KLRELTQRY	HCD	Q9H0A9|SPC1L_HUMAN
3	12999	20130504_EXQ3_MiBa_SA_Fib-1.raw	ALYMASQPKNK	11	95	11	625.831	2	32.09	1249.65	-0.5	95 96 99 98 99 95 92 91 92 92 97	ALYMASQPKNK	HCD	O14548|COX7R_HUMAN
3	13054	20130504_EXQ3_MiBa_SA_Fib-1.raw	EVLNKHSL	8	93	8	470.267	2	32.23	938.519	1.9	91 95 98 95 96 81 94 99	EVLNKHSL	HCD	P52272|HNRPM_HUMAN
3	13067	20130504_EXQ3_MiBa_SA_Fib-1.raw	GVDKLTRLK	9	90	9	343.887	3	32.25	1028.63	3.8	95 96 93 82 94 86 83 91 97	GVDKLTRLK	HCD	Q15435|PP1R7_HUMAN
3	13072	20130504_EXQ3_MiBa_SA_Fib-1.raw	EESTLRHF	8	99	8	509.753	2	32.27	1017.49	3.2	99 99 99 99 99 99 99 99	EESTLRHF	HCD	Q8IY63|AMOL1_HUMAN
3	13074	20130504_EXQ3_MiBa_SA_Fib-1.raw	TTTGHLLYK	9	98	9	517.289	2	32.27	1032.56	3.2	100 100 99 96 93 99 100 100 100	TTTGHLLYK	HCD	Q5VTE0|EF1A3_HUMAN:P68104|EF1A1_HUMAN
3	13077	20130504_EXQ3_MiBa_SA_Fib-1.raw	ALHKYSLMK	9	97	9	364.209	3	32.27	1089.6	4.1	97 98 95 99 99 97 97 96 98	ALHKYSLMK	HCD	Q9Y5X2|SNX8_HUMAN
3	13095	20130504_EXQ3_MiBa_SA_Fib-1.raw	LLYSSEGAGK	10	94	10	512.771	2	32.31	1023.52	3.3	100 100 100 99 94 92 88 87 92 97	LLYSSEGAGK	HCD		+
3	13095	20130504_EXQ3_MiBa_SA_Fib-1.raw	LLYSSEQGK	9	94	9	512.771	2	32.31	1023.52	3.3	100 100 100 99 89 84 87 92 98	LLYSSEQGK	HCD		+	O95613[2080..2083,2657..2661]	LLYSSEQGK
3	13104	20130504_EXQ3_MiBa_SA_Fib-1.raw	LLKDKHLL	8	96	8	327.216	3	32.33	978.623	4.3	99 99 98 95 90 95 100 100	LLKDKHLL	HCD	P51531|SMCA2_HUMAN:P51532|SMCA4_HUMAN
3	13108	20130504_EXQ3_MiBa_SA_Fib-1.raw	TTTGHLLYK	9	98	9	345.195	3	32.34	1032.56	3.8	100 99 99 97 95 99 99 98 97	TTTGHLLYK	HCD	Q5VTE0|EF1A3_HUMAN:P68104|EF1A1_HUMAN
3	13111	20130504_EXQ3_MiBa_SA_Fib-1.raw	KLQTLVTNK	9	94	9	522.825	2	32.34	1043.63	2.3	99 97 95 93 94 94 93 93 97	KLQTLVTNK	HCD	Q96BA8|CR3L1_HUMAN
3	13115	20130504_EXQ3_MiBa_SA_Fib-1.raw	KTYEVSLREK	10	96	10	418.236	3	32.35	1251.68	3.3	99 99 100 100 100 99 98 86 93 91	KTYEVSLREK	HCD	Q16531|DDB1_HUMAN
3	13117	20130504_EXQ3_MiBa_SA_Fib-1.raw	LLKDKHLL	8	98	8	490.32	2	32.36	978.623	2.8	99 99 98 98 97 98 99 100	LLKDKHLL	HCD	P51531|SMCA2_HUMAN:P51532|SMCA4_HUMAN
3	13119	20130504_EXQ3_MiBa_SA_Fib-1.raw	AGDGSDEEVDGKADGAEAKPAE	22	97	22	706.643	3	32.36	2116.9	1.2	97 99 100 100 100 100 100 100 100 100 96 99 99 99 86 85 98 98 99 98 98 99	AGDGSDEEVDGKADGAEAKPAE	HCD	P35579|MYH9_HUMAN
3	13126	20130504_EXQ3_MiBa_SA_Fib-1.raw	KTYEVSLREK	10	94	10	626.849	2	32.38	1251.68	0.5	100 100 100 100 99 90 88 80 89 96	KTYEVSLREK	HCD	Q16531|DDB1_HUMAN
3	13127	20130504_EXQ3_MiBa_SA_Fib-1.raw	QLYWSHPRK	9	96	9	405.553	3	32.38	1213.64	2.4	88 95 99 99 99 98 94 93 97	QLYWSHPRK	HCD	P62273|RS29_HUMAN
3	13130	20130504_EXQ3_MiBa_SA_Fib-1.raw	QLYWSHPRK	9	98	9	607.825	2	32.39	1213.64	0.2	91 98 100 100 100 100 98 98 99	QLYWSHPRK	HCD	P62273|RS29_HUMAN
3	13141	20130504_EXQ3_MiBa_SA_Fib-1.raw	KPYQKVGL	8	92	8	466.783	2	32.41	931.549	3	99 96 97 91 86 87 89 96	KPYQKVGL	HCD	Q9H4L7|SMRCD_HUMAN
3	13157	20130504_EXQ3_MiBa_SA_Fib-1.raw	KTFEGNLTTK	10	96	10	569.81	2	32.45	1137.6	2.1	99 99 99 99 91 88 94 97 99 100	KTFEGNLTTK	HCD	Q6P2Q9|PRP8_HUMAN
3	13161	20130504_EXQ3_MiBa_SA_Fib-1.raw	ALAHPSLTK	9	94	9	313.188	3	32.46	936.539	3.5	94 97 98 97 97 83 85 98 98	ALAHPSLTK	HCD		+	Q8N9H8[478..481,456..460]	ALAHPSITK
3	13176	20130504_EXQ3_MiBa_SA_Fib-1.raw	ASPKEKYSL	9	97	9	511.781	2	32.49	1021.54	3.4	97 98 98 98 96 94 96 98 99	ASPKEKYSL	HCD	P15924|DESP_HUMAN
3	13188	20130504_EXQ3_MiBa_SA_Fib-1.raw	LLSKERPK	8	93	8	324.208	3	32.52	969.597	4.3	99 98 96 86 91 90 91 96	LLSKERPK	HCD		+	Q92833[10..11,2..7]	IISKERPK
3	13192	20130504_EXQ3_MiBa_SA_Fib-1.raw	AVQRTLLEK	9	95	9	529.323	2	32.53	1056.63	3.1	92 91 88 92 96 99 100 100 100	AVQRTLLEK	HCD	P14209|CD99_HUMAN
3	13195	20130504_EXQ3_MiBa_SA_Fib-1.raw	AVQRTLLEK	9	96	9	353.218	3	32.54	1056.63	3.7	98 96 92 91 96 98 99 99 99	AVQRTLLEK	HCD	P14209|CD99_HUMAN
3	13201	20130504_EXQ3_MiBa_SA_Fib-1.raw	ALAHPSLTK	9	97	9	469.279	2	32.55	936.539	4.5	97 99 100 99 99 91 95 100 100	ALAHPSLTK	HCD		+	Q8N9H8[478..481,456..460]	ALAHPSITK
3	13205	20130504_EXQ3_MiBa_SA_Fib-1.raw	AVLGHFNGK	9	98	9	471.764	2	32.56	941.508	5	96 99 100 100 99 99 98 96 98	AVLGHFNGK	HCD	P29558|RBMS1_HUMAN
3	13207	20130504_EXQ3_MiBa_SA_Fib-1.raw	LAHPSLTK	8	94	8	433.76	2	32.56	865.502	4.8	96 98 98 93 84 92 96 98	LAHPSLTK	HCD		+	Q4G176[494..500,483..483]	LAHPSITK
3	13216	20130504_EXQ3_MiBa_SA_Fib-1.raw	AQFGGKLLRK	10	94	10	373.234	3	32.58	1116.68	4.2	93 90 98 97 94 97 98 93 90 96	AQFGGKLLRK	HCD	Q9P1Y6|PHRF1_HUMAN
3	13251	20130504_EXQ3_MiBa_SA_Fib-1.raw	HYDGHFVR	8	91	8	344.168	3	32.66	1029.48	4.6	81 95 99 98 95 94 81 88	HYDGHFVR	HCD		+
3	13271	20130504_EXQ3_MiBa_SA_Fib-1.raw	KTVDQLVAAK	10	98	10	536.824	2	32.72	1071.63	4.8	99 99 99 99 93 96 98 99 100 100	KTVDQLVAAK	HCD		+
3	13278	20130504_EXQ3_MiBa_SA_Fib-1.raw	QLYWSHPRK	9	93	9	405.554	3	32.73	1213.64	4	80 90 99 99 99 96 91 89 97	QLYWSHPRK	HCD	P62273|RS29_HUMAN
3	13303	20130504_EXQ3_MiBa_SA_Fib-1.raw	KVFVGRFK	8	93	8	327.541	3	32.78	979.597	5.1	98 98 99 98 88 85 88 94	KVFVGRFK	HCD	P11940|PABP1_HUMAN:Q13310|PABP4_HUMAN:P0CB38|PAB4L_HUMAN
3	13338	20130504_EXQ3_MiBa_SA_Fib-1.raw	HLNPDTELK	9	95	9	533.782	2	32.87	1065.55	2.8	92 96 96 89 95 95 99 99 99	HLNPDTELK	HCD	Q9BQ70|TCF25_HUMAN
3	13351	20130504_EXQ3_MiBa_SA_Fib-1.raw	LKVPTTEK	8	92	8	458.281	2	32.9	914.544	3.8	93 96 98 89 88 90 93 97	LKVPTTEK	HCD	Q04637|IF4G1_HUMAN
3	13356	20130504_EXQ3_MiBa_SA_Fib-1.raw	ALKVPTTEK	9	93	9	493.8	2	32.91	985.581	4.9	84 94 99 99 88 92 91 96 98	ALKVPTTEK	HCD	Q04637|IF4G1_HUMAN
3	13370	20130504_EXQ3_MiBa_SA_Fib-1.raw	TLAVHKTL	8	98	8	441.777	2	32.94	881.533	6.6	98 99 100 99 98 98 97 98	TLAVHKTL	HCD	Q8N2R0|OSR2_HUMAN:Q8TAX0|OSR1_HUMAN
3	13381	20130504_EXQ3_MiBa_SA_Fib-1.raw	EHYRLLHRY	9	96	9	429.566	3	32.96	1285.67	6	98 95 98 96 97 98 92 94 97	EHYRLLHRY	HCD	Q9UGL1|KDM5B_HUMAN
3	13425	20130504_EXQ3_MiBa_SA_Fib-1.raw	ATTALALHR	9	97	9	318.524	3	33.07	952.545	5.5	93 95 99 99 99 99 99 96 97	ATTALALHR	HCD		+	Q5H9R4[328..329,196..202]	ATTAIAIHR
3	13426	20130504_EXQ3_MiBa_SA_Fib-1.raw	LVGPNGVGK	9	95	9	420.753	2	33.07	839.486	6	99 99 99 95 88 91 94 94 98	LVGPNGVGK	HCD	Q8NE71|ABCF1_HUMAN
3	13448	20130504_EXQ3_MiBa_SA_Fib-1.raw	VVGPVGCGK	9	96	9	408.227	2	33.12	814.437	3	99 100 99 98 97 96 93 92 98	VVGPVGCGK	HCD	O15438|MRP3_HUMAN
3	13454	20130504_EXQ3_MiBa_SA_Fib-1.raw	MATAASSSSLEKS	13	98	13	635.304	2	33.13	1268.59	0.8	97 100 100 100 100 100 100 100 95 95 99 97 99	MATAASSSSLEKS	HCD	P60709|ACTB_HUMAN:P63261|ACTG_HUMAN:Q6S8J3|POTEE_HUMAN:P68032|ACTC_HUMAN:P62736|ACTA_HUMAN
3	13455	20130504_EXQ3_MiBa_SA_Fib-1.raw	SHLPQSSSY	9	94	9	1005.47	1	33.13	1004.46	3.7	97 96 100 97 92 85 93 93 95	SHLPQSSSY	HCD	P15884|ITF2_HUMAN
3	13460	20130504_EXQ3_MiBa_SA_Fib-1.raw	KTFGETHPFTK	11	98	11	431.561	3	33.14	1291.66	3.7	98 99 99 98 99 98 96 99 99 99 97	KTFGETHPFTK	HCD	P09960|LKHA4_HUMAN
3	13469	20130504_EXQ3_MiBa_SA_Fib-1.raw	QLYKEQLAK	9	96	9	560.822	2	33.15	1119.63	0.4	89 95 98 98 98 93 98 99 99	QLYKEQLAK	HCD	P35579|MYH9_HUMAN
3	13477	20130504_EXQ3_MiBa_SA_Fib-1.raw	LVVDNGSG	8	97	8	760.384	1	33.17	759.376	0.6	95 99 100 100 99 99 95 96	LVVDNGSG	HCD	P60709|ACTB_HUMAN:Q562R1|ACTBL_HUMAN
3	13481	20130504_EXQ3_MiBa_SA_Fib-1.raw	KATHVLLLK	9	99	9	341.563	3	33.18	1021.66	2.9	99 99 100 99 100 100 100 100 100	KATHVLLLK	HCD		+	P35670[886..890,1007..1010]	KATHVILIK
3	13492	20130504_EXQ3_MiBa_SA_Fib-1.raw	EHLKVNEY	8	95	8	516.263	2	33.2	1030.51	2.7	98 96 99 96 92 89 97 99	EHLKVNEY	HCD	O94887|FARP2_HUMAN
3	13501	20130504_EXQ3_MiBa_SA_Fib-1.raw	KYSLVKNKL	9	94	9	364.898	3	33.22	1091.67	1.9	98 98 96 98 99 98 89 83 94	KYSLVKNKL	HCD	Q96FQ6|S10AG_HUMAN
3	13506	20130504_EXQ3_MiBa_SA_Fib-1.raw	AVYNSWKNNK	10	96	10	408.544	3	33.22	1222.61	1.3	94 97 98 98 98 98 98 91 93 98	AVYNSWKNNK	HCD	Q14562|DHX8_HUMAN
3	13509	20130504_EXQ3_MiBa_SA_Fib-1.raw	KYSLVKNKL	9	94	9	546.842	2	33.23	1091.67	0.2	99 99 97 96 93 95 89 86 94	KYSLVKNKL	HCD	Q96FQ6|S10AG_HUMAN
3	13520	20130504_EXQ3_MiBa_SA_Fib-1.raw	AVYNSWKNNK	10	98	10	612.312	2	33.25	1222.61	0.5	97 99 100 99 99 99 99 95 97 100	AVYNSWKNNK	HCD	Q14562|DHX8_HUMAN
3	13528	20130504_EXQ3_MiBa_SA_Fib-1.raw	KSFGELVHK	9	95	9	348.867	3	33.27	1043.58	2.2	94 97 98 93 97 99 97 91 93	KSFGELVHK	HCD	O95819|M4K4_HUMAN
3	13535	20130504_EXQ3_MiBa_SA_Fib-1.raw	GTADVHFER	9	96	9	516.251	2	33.29	1030.48	5.1	90 97 98 99 99 97 98 98 96	GTADVHFER	HCD	Q86V81|THOC4_HUMAN
3	13546	20130504_EXQ3_MiBa_SA_Fib-1.raw	SVSTHLLTK	9	97	9	329.195	3	33.31	984.56	2.4	96 94 98 98 96 99 99 99 98	SVSTHLLTK	HCD	Q8N2I2|ZN619_HUMAN
3	13548	20130504_EXQ3_MiBa_SA_Fib-1.raw	TLSQPVPAK	9	92	9	470.778	2	33.31	939.539	2.9	96 96 95 89 86 91 91 94 98	TLSQPVPAK	HCD	Q86SQ0|PHLB2_HUMAN
3	13557	20130504_EXQ3_MiBa_SA_Fib-1.raw	KLPPEKFAPK	10	97	10	385.57	3	33.34	1153.69	1.8	98 98 99 97 97 95 97 97 96 98	KLPPEKFAPK	HCD	tr|H3BMM5|H3BMM5_HUMAN:Q96AX1|VP33A_HUMAN
3	13590	20130504_EXQ3_MiBa_SA_Fib-1.raw	KVVKVTLMK	9	97	9	349.233	3	33.41	1044.67	3.6	96 98 98 98 98 98 98 96 97	KVVKVTLMK	HCD	Q8TBF4|ZCRB1_HUMAN
3	13619	20130504_EXQ3_MiBa_SA_Fib-1.raw	YTMKKVHAL	9	97	9	364.209	3	33.47	1089.6	3.3	99 95 94 99 96 96 96 99 99	YTMKKVHAL	HCD	P10646|TFPI1_HUMAN
3	13645	20130504_EXQ3_MiBa_SA_Fib-1.raw	HHLQETSF	8	98	8	998.471	1	33.51	997.462	2	100 99 99 97 99 99 99 100	HHLQETSF	HCD	P13693|TCTP_HUMAN
3	13647	20130504_EXQ3_MiBa_SA_Fib-1.raw	QHFEDSKEL	9	96	9	566.767	2	33.52	1131.52	0.6	86 95 99 99 99 94 94 99 99	QHFEDSKEL	HCD	O95382|M3K6_HUMAN
3	13652	20130504_EXQ3_MiBa_SA_Fib-1.raw	KLPVKLVQK	9	98	9	351.579	3	33.53	1051.71	2.5	99 99 99 100 99 98 96 96 98	KLPVKLVQK	HCD	O14497|ARI1A_HUMAN
3	13654	20130504_EXQ3_MiBa_SA_Fib-1.raw	SLSGSLSAK	9	94	9	425.239	2	33.53	848.46	3	90 94 99 98 97 94 92 91 96	SLSGSLSAK	HCD		+	Q9P1Y6[547..549,529..534]	SLSGSLSAK
3	13655	20130504_EXQ3_MiBa_SA_Fib-1.raw	ATYGKFKVTTK	11	98	11	415.241	3	33.54	1242.7	3	98 99 100 99 98 98 98 97 97 98 98	ATYGKFKVTTK	HCD	Q15678|PTN14_HUMAN
3	13689	20130504_EXQ3_MiBa_SA_Fib-1.raw	KAFNQGKLFK	10	96	10	394.233	3	33.61	1179.68	0.6	99 99 99 96 93 91 95 98 99 99	KAFNQGKLFK	HCD	P26641|EF1G_HUMAN
3	13693	20130504_EXQ3_MiBa_SA_Fib-1.raw	KAFNQGKLFK	10	97	10	590.846	2	33.62	1179.68	1.6	99 99 99 95 91 94 97 99 100 100	KAFNQGKLFK	HCD	P26641|EF1G_HUMAN
3	13713	20130504_EXQ3_MiBa_SA_Fib-1.raw	SVNLKVSPK	9	97	9	324.535	3	33.67	970.581	2.5	96 98 97 98 98 99 99 98 98	SVNLKVSPK	HCD	O75475|PSIP1_HUMAN
3	13722	20130504_EXQ3_MiBa_SA_Fib-1.raw	KMPKLKMPK	9	97	9	367.562	3	33.69	1099.66	3.4	98 98 98 98 98 97 95 97 97	KMPKLKMPK	HCD	Q09666|AHNK_HUMAN
3	13725	20130504_EXQ3_MiBa_SA_Fib-1.raw	ELLRKERL	8	94	8	352.89	3	33.69	1055.64	2.2	95 96 98 96 95 94 89 97	ELLRKERL	HCD
3	13730	20130504_EXQ3_MiBa_SA_Fib-1.raw	AAAKLLQTPK	10	95	10	520.827	2	33.71	1039.64	0.3	98 99 99 99 99 95 89 91 95 97	AAAKLLQTPK	HCD		+
3	13732	20130504_EXQ3_MiBa_SA_Fib-1.raw	LVGPPGTGK	9	95	9	413.245	2	33.71	824.476	0.1	98 98 99 99 92 89 92 91 98	LVGPPGTGK	HCD	Q96TA2|YMEL1_HUMAN
3	13740	20130504_EXQ3_MiBa_SA_Fib-1.raw	KTTVLHFGK	9	98	9	344.207	3	33.73	1029.6	2.4	97 99 100 100 100 99 99 99 99	KTTVLHFGK	HCD		+	P13688[334..337,452..456]	KTTVLHFGK
3	13742	20130504_EXQ3_MiBa_SA_Fib-1.raw	SPNMKHLV	8	91	8	309.171	3	33.74	924.485	4.8	98 95 87 83 90 86 95 97	SPNMKHLV	HCD
3	13749	20130504_EXQ3_MiBa_SA_Fib-1.raw	AAAKLLQTPK	10	94	10	347.554	3	33.75	1039.64	1.9	98 98 98 97 98 92 85 91 93 97	AAAKLLQTPK	HCD		+
3	13771	20130504_EXQ3_MiBa_SA_Fib-1.raw	VVNKVPLTGK	10	98	10	352.226	3	33.8	1053.65	1.6	99 98 97 99 100 99 99 98 98 98	VVNKVPLTGK	HCD	Q8WUH6|TM263_HUMAN
3	13780	20130504_EXQ3_MiBa_SA_Fib-1.raw	DVLQKNKL	8	91	8	319.863	3	33.82	956.565	1.9	92 90 97 93 94 90 86 90	DVLQKNKL	HCD	P51948|MAT1_HUMAN
3	13782	20130504_EXQ3_MiBa_SA_Fib-1.raw	KTTVLHFGK	9	96	9	515.806	2	33.83	1029.6	0	98 97 94 92 96 95 98 98 99	KTTVLHFGK	HCD		+	P13688[334..337,452..456]	KTTVLHFGK
3	13813	20130504_EXQ3_MiBa_SA_Fib-1.raw	KHQEHLLRF	9	96	9	403.229	3	33.89	1206.66	2.3	99 96 97 99 98 99 96 91 96	KHQEHLLRF	HCD	Q13263|TIF1B_HUMAN
3	13816	20130504_EXQ3_MiBa_SA_Fib-1.raw	YHGHGVSAF	9	90	9	974.453	1	33.9	973.441	4.8	93 93 99 98 88 87 83 84 94	YHGHGVSAF	HCD		+
3	13818	20130504_EXQ3_MiBa_SA_Fib-1.raw	KHQEHLLRF	9	96	9	604.338	2	33.9	1206.66	-0.1	99 98 98 98 92 98 97 94 97	KHQEHLLRF	HCD	Q13263|TIF1B_HUMAN
3	13822	20130504_EXQ3_MiBa_SA_Fib-1.raw	TVRPPVAVK	9	94	9	322.876	3	33.92	965.602	3.1	95 97 99 94 81 95 97 97 98	TVRPPVAVK	HCD	P12111|CO6A3_HUMAN
3	13824	20130504_EXQ3_MiBa_SA_Fib-1.raw	VVNKVPLTGK	10	98	10	527.836	2	33.92	1053.65	2.4	99 99 97 98 99 97 97 99 99 99	VVNKVPLTGK	HCD	Q8WUH6|TM263_HUMAN
3	13825	20130504_EXQ3_MiBa_SA_Fib-1.raw	KYVKVFHKF	9	98	9	399.238	3	33.92	1194.69	1.9	98 98 99 99 97 98 98 99 100	KYVKVFHKF	HCD	Q03936|ZNF92_HUMAN:Q8TF32|ZN431_HUMAN:A6NK75|ZNF98_HUMAN:Q6ZMV8|ZN730_HUMAN:Q8NEM1|ZN680_HUMAN:Q9P255|ZN492_HUMAN
3	13873	20130504_EXQ3_MiBa_SA_Fib-1.raw	KMPKLKMPK	9	97	9	367.562	3	34.04	1099.66	2.9	98 97 98 98 98 97 95 98 98	KMPKLKMPK	HCD	Q09666|AHNK_HUMAN
3	13890	20130504_EXQ3_MiBa_SA_Fib-1.raw	LSGPLSTSK	9	95	9	445.255	2	34.08	888.492	5.3	99 98 98 96 95 95 94 92 95	LSGPLSTSK	HCD	Q69YQ0|CYTSA_HUMAN
3	13895	20130504_EXQ3_MiBa_SA_Fib-1.raw	EGFPRRAV	8	92	8	311.177	3	34.09	930.504	5.2	97 95 97 94 90 89 87 94	EGFPRRAV	HCD	Q6PJG6|BRAT1_HUMAN
3	13903	20130504_EXQ3_MiBa_SA_Fib-1.raw	KMYKPEVSMK	10	92	10	414.22	3	34.11	1239.64	2.5	97 90 97 98 93 92 90 88 84 97	KMYKPEVSMK	HCD	O60879|DIAP2_HUMAN
3	13907	20130504_EXQ3_MiBa_SA_Fib-1.raw	KSNYQVFQK	9	94	9	571.304	2	34.12	1140.59	0.8	99 96 86 86 86 98 99 97 99	KSNYQVFQK	HCD	Q6P2C8|MED27_HUMAN
3	13911	20130504_EXQ3_MiBa_SA_Fib-1.raw	LLNKKLLSR	9	98	9	362.246	3	34.13	1083.71	3.3	99 98 98 99 100 99 98 96 96	LLNKKLLSR	HCD	Q9Y426|CU025_HUMAN
3	13917	20130504_EXQ3_MiBa_SA_Fib-1.raw	LLNKKLLSR	9	96	9	542.865	2	34.14	1083.71	2.8	99 99 98 99 99 97 94 91 95	LLNKKLLSR	HCD	Q9Y426|CU025_HUMAN
3	13918	20130504_EXQ3_MiBa_SA_Fib-1.raw	RLFGLRAK	8	97	8	320.876	3	34.14	959.603	3.2	94 94 98 98 99 99 99 99	RLFGLRAK	HCD	P26373|RL13_HUMAN
3	13921	20130504_EXQ3_MiBa_SA_Fib-1.raw	VVNKVPLTGK	10	97	10	352.226	3	34.15	1053.65	0.9	98 97 97 98 99 97 97 97 98 98	VVNKVPLTGK	HCD	Q8WUH6|TM263_HUMAN
3	13933	20130504_EXQ3_MiBa_SA_Fib-1.raw	THLENPTKY	9	98	9	551.781	2	34.17	1101.55	2.3	99 99 100 100 98 97 98 98 98	THLENPTKY	HCD	O75030|MITF_HUMAN
3	13968	20130504_EXQ3_MiBa_SA_Fib-1.raw	HLYDTKLGTDK	11	96	11	430.896	3	34.25	1289.66	3.8	84 93 99 100 100 100 99 96 95 98 98	HLYDTKLGTDK	HCD	Q99439|CNN2_HUMAN
3	13975	20130504_EXQ3_MiBa_SA_Fib-1.raw	GVADKLLKK	9	97	9	324.548	3	34.27	970.617	3.5	97 97 99 99 97 93 97 100 100	GVADKLLKK	HCD	Q13287|NMI_HUMAN
3	13978	20130504_EXQ3_MiBa_SA_Fib-1.raw	AVTTVVNPK	9	96	9	464.779	2	34.28	927.539	5.1	91 94 99 100 99 98 95 95 96	AVTTVVNPK	HCD	P05556|ITB1_HUMAN
3	13988	20130504_EXQ3_MiBa_SA_Fib-1.raw	HLYDTKLGTDK	11	96	11	645.84	2	34.3	1289.66	2.4	99 100 100 99 97 96 96 91 89 97 99	HLYDTKLGTDK	HCD	Q99439|CNN2_HUMAN
3	13999	20130504_EXQ3_MiBa_SA_Fib-1.raw	AGFAGDDAPR	10	93	10	488.728	2	34.33	975.441	0.9	90 94 98 99 98 98 96 85 84 92	AGFAGDDAPR	HCD	P60709|ACTB_HUMAN:P63261|ACTG_HUMAN:Q6S8J3|POTEE_HUMAN:P68032|ACTC_HUMAN:P62736|ACTA_HUMAN:A5A3E0|POTEF_HUMAN
3	14001	20130504_EXQ3_MiBa_SA_Fib-1.raw	TVRPPVAVK	9	99	9	322.876	3	34.33	965.602	4.2	98 99 100 100 100 99 100 100 100	TVRPPVAVK	HCD	P12111|CO6A3_HUMAN
3	14012	20130504_EXQ3_MiBa_SA_Fib-1.raw	LLPKNVLKK	9	96	9	526.865	2	34.36	1051.71	3.1	100 99 96 94 92 95 98 100 100	LLPKNVLKK	HCD	Q6P2Q9|PRP8_HUMAN
3	14017	20130504_EXQ3_MiBa_SA_Fib-1.raw	QLYNPPSGK	9	93	9	502.265	2	34.37	1002.51	2.2	84 90 96 96 94 93 95 95 97	QLYNPPSGK	HCD	Q9BZZ5|API5_HUMAN
3	14030	20130504_EXQ3_MiBa_SA_Fib-1.raw	KMPKLKMPK	9	94	9	367.562	3	34.4	1099.66	3.9	97 92 90 92 96 97 94 96 97	KMPKLKMPK	HCD	Q09666|AHNK_HUMAN
3	14045	20130504_EXQ3_MiBa_SA_Fib-1.raw	QYNPHVHQL	9	96	9	568.288	2	34.44	1134.56	3	88 95 97 98 98 100 99 95 97	QYNPHVHQL	HCD	Q8TDM6|DLG5_HUMAN
3	14082	20130504_EXQ3_MiBa_SA_Fib-1.raw	ETYPVSSPK	9	90	9	504.258	2	34.52	1006.5	4.5	88 85 95 93 87 88 90 88 96	ETYPVSSPK	HCD	Q9H7F0|AT133_HUMAN
3	14121	20130504_EXQ3_MiBa_SA_Fib-1.raw	KSNSLLVSPR	10	97	10	550.827	2	34.61	1099.63	3.5	99 99 97 97 98 98 97 97 95 98	KSNSLLVSPR	HCD	P07992|ERCC1_HUMAN
3	14151	20130504_EXQ3_MiBa_SA_Fib-1.raw	TVRPPVAVK	9	99	9	322.876	3	34.69	965.602	2.8	98 99 100 100 100 100 100 100 100	TVRPPVAVK	HCD	P12111|CO6A3_HUMAN
3	14167	20130504_EXQ3_MiBa_SA_Fib-1.raw	FVYEPKEQK	9	96	9	584.308	2	34.72	1166.6	2.8	98 99 100 100 94 92 94 93 99	FVYEPKEQK	HCD	Q16666|IF16_HUMAN
3	14174	20130504_EXQ3_MiBa_SA_Fib-1.raw	VLKEGVLEK	9	95	9	338.879	3	34.73	1013.61	3.9	95 96 95 96 92 95 96 96 96	VLKEGVLEK	HCD	Q9Y5J5|PHLA3_HUMAN
3	14187	20130504_EXQ3_MiBa_SA_Fib-1.raw	GTLQRPLVR	9	93	9	347.219	3	34.76	1038.63	3.8	94 96 99 95 94 87 89 91 97	GTLQRPLVR	HCD	Q7Z4F1|LRP10_HUMAN
3	14189	20130504_EXQ3_MiBa_SA_Fib-1.raw	VVAPPGAPK	9	95	9	418.257	2	34.76	834.496	3.3	99 99 100 99 94 90 92 92 98	VVAPPGAPK	HCD	P15170|ERF3A_HUMAN
3	14191	20130504_EXQ3_MiBa_SA_Fib-1.raw	QLYKESLTK	9	95	9	370.546	3	34.76	1108.61	4.3	83 91 98 98 99 97 98 99 99	QLYKESLTK	HCD	P35580|MYH10_HUMAN
3	14199	20130504_EXQ3_MiBa_SA_Fib-1.raw	QLYKESLTK	9	96	9	555.315	2	34.78	1108.61	2.8	91 96 99 98 97 93 95 98 99	QLYKESLTK	HCD	P35580|MYH10_HUMAN
3	14218	20130504_EXQ3_MiBa_SA_Fib-1.raw	KVYTPSLSK	9	95	9	511.799	2	34.82	1021.58	2.6	99 99 99 98 90 89 93 96 99	KVYTPSLSK	HCD	Q5VV42|CDKAL_HUMAN
3	14220	20130504_EXQ3_MiBa_SA_Fib-1.raw	KLLGQPGNTLK	11	94	11	584.856	2	34.83	1167.7	0.8	99 100 100 99 96 89 85 89 89 95 99	KLLGQPGNTLK	HCD		+
3	14223	20130504_EXQ3_MiBa_SA_Fib-1.raw	VNSSDMLK	8	98	8	447.226	2	34.84	892.432	5.6	99 99 100 98 98 97 99 99	VNSSDMLK	HCD	Q96L50|LLR1_HUMAN
3	14237	20130504_EXQ3_MiBa_SA_Fib-1.raw	NHGQALTY	8	98	8	903.436	1	34.87	902.425	4	96 96 98 97 99 99 100 100	NHGQALTY	HCD	Q9GZT4|SRR_HUMAN
3	14241	20130504_EXQ3_MiBa_SA_Fib-1.raw	SVYQLKVHR	9	97	9	377.222	3	34.88	1128.64	3.1	98 99 98 97 99 99 99 97 98	SVYQLKVHR	HCD	Q14204|DYHC1_HUMAN
3	14248	20130504_EXQ3_MiBa_SA_Fib-1.raw	AHHLQEPKK	9	91	9	363.203	3	34.89	1086.59	-5.2	92 92 92 94 86 91 88 92 96	AHHLQEPKK	HCD		+
3	14258	20130504_EXQ3_MiBa_SA_Fib-1.raw	KLSKYLMEK	9	96	9	570.33	2	34.91	1138.64	2.6	99 99 98 96 94 95 94 98 99	KLSKYLMEK	HCD		+
3	14266	20130504_EXQ3_MiBa_SA_Fib-1.raw	SVYQLKVHR	9	96	9	565.328	2	34.94	1128.64	1.4	96 96 98 97 98 98 95 90 98	SVYQLKVHR	HCD	Q14204|DYHC1_HUMAN
3	14269	20130504_EXQ3_MiBa_SA_Fib-1.raw	KQYEEVMVK	9	93	9	577.3	2	34.94	1152.59	0.1	95 85 88 93 96 95 94 98 99	KQYEEVMVK	HCD	Q9NX38|F206A_HUMAN
3	14299	20130504_EXQ3_MiBa_SA_Fib-1.raw	QMNHLQALGK	10	94	10	380.539	3	35.02	1138.59	3.5	84 91 95 92 99 97 96 97 97 97	QMNHLQALGK	HCD		+
3	14302	20130504_EXQ3_MiBa_SA_Fib-1.raw	KTLDQAKAVLK	11	96	11	405.588	3	35.02	1213.74	3	98 96 98 97 92 96 94 94 96 98 99	KTLDQAKAVLK	HCD	Q9H0A0|NAT10_HUMAN
3	14305	20130504_EXQ3_MiBa_SA_Fib-1.raw	TVRPPVAVK	9	99	9	322.875	3	35.03	965.602	0.6	98 99 100 100 100 100 100 100 100	TVRPPVAVK	HCD	P12111|CO6A3_HUMAN
3	14309	20130504_EXQ3_MiBa_SA_Fib-1.raw	VAYGSYTAK	9	90	9	480.246	2	35.03	958.476	2.5	93 94 95 90 87 85 86 88 96	VAYGSYTAK	HCD	Q8IZU8|DSEL_HUMAN
3	14311	20130504_EXQ3_MiBa_SA_Fib-1.raw	KLNEELSVK	9	98	9	530.307	2	35.04	1058.6	2.7	99 98 96 98 99 99 99 99 100	KLNEELSVK	HCD	Q9BUJ2|HNRL1_HUMAN
3	14335	20130504_EXQ3_MiBa_SA_Fib-1.raw	ATFYGPVKK	9	97	9	505.788	2	35.09	1009.56	2.1	94 98 100 99 98 92 96 99 100	ATFYGPVKK	HCD	Q13618|CUL3_HUMAN
3	14336	20130504_EXQ3_MiBa_SA_Fib-1.raw	ALKYSKTL	8	97	8	462.284	2	35.09	922.549	5.1	94 98 99 99 97 97 98 99	ALKYSKTL	HCD	Q9UHB7|AFF4_HUMAN
3	14341	20130504_EXQ3_MiBa_SA_Fib-1.raw	ATFYGPVKK	9	95	9	337.528	3	35.11	1009.56	2.7	93 94 98 99 98 91 94 98 99	ATFYGPVKK	HCD	Q13618|CUL3_HUMAN
3	14350	20130504_EXQ3_MiBa_SA_Fib-1.raw	PYHPHPHVF	9	96	9	565.782	2	35.13	1129.55	4	89 91 95 99 98 99 98 99 98	PYHPHPHVF	HCD	O00409|FOXN3_HUMAN
3	14351	20130504_EXQ3_MiBa_SA_Fib-1.raw	ALAVSPAAGK	10	98	10	442.765	2	35.13	883.513	2.9	98 98 100 100 99 98 98 98 98 99	ALAVSPAAGK	HCD		+	P01034[18..26,31..31]	ALAVSPAAGK
3	14351	20130504_EXQ3_MiBa_SA_Fib-1.raw	ALAVSPAQK	9	93	9	442.765	2	35.13	883.513	2.9	96 97 99 100 99 91 86 80 96	ALAVSPAQK	HCD		+	Q9Y3R0[36..39,783..787]	ALAVSPAQK
3	14368	20130504_EXQ3_MiBa_SA_Fib-1.raw	KVFEFGHTNR	10	93	10	412.218	3	35.16	1233.63	4.3	98 99 99 99 99 98 93 87 80 82	KVFEFGHTNR	HCD	Q9BVG8|KIFC3_HUMAN
3	14377	20130504_EXQ3_MiBa_SA_Fib-1.raw	PVFKGLMKK	9	98	9	349.885	3	35.18	1046.63	2.8	98 99 99 99 98 99 98 99 100	PVFKGLMKK	HCD	Q8TDD1|DDX54_HUMAN
3	14382	20130504_EXQ3_MiBa_SA_Fib-1.raw	KLLKTSMLK	9	97	9	354.565	3	35.19	1060.67	3.8	98 99 100 99 98 95 92 99 99	KLLKTSMLK	HCD	O60313|OPA1_HUMAN
3	14386	20130504_EXQ3_MiBa_SA_Fib-1.raw	VLLAKVTAK	9	93	9	471.823	2	35.2	941.627	3.6	97 98 99 98 92 86 84 90 96	VLLAKVTAK	HCD	Q6UXV4|MIC27_HUMAN
3	14422	20130504_EXQ3_MiBa_SA_Fib-1.raw	EEKFHNEL	8	96	8	523.251	2	35.27	1044.49	0.8	99 99 98 97 90 94 98 100	EEKFHNEL	HCD	P12270|TPR_HUMAN
3	14459	20130504_EXQ3_MiBa_SA_Fib-1.raw	KTFPNTLEH	9	97	9	543.784	2	35.36	1085.55	2.6	98 99 100 97 92 92 98 100 99	KTFPNTLEH	HCD	Q9NUA8|ZBT40_HUMAN
3	14470	20130504_EXQ3_MiBa_SA_Fib-1.raw	TVRPPVAVK	9	99	9	322.875	3	35.38	965.602	1.7	98 99 100 100 100 100 100 100 100	TVRPPVAVK	HCD	P12111|CO6A3_HUMAN
3	14473	20130504_EXQ3_MiBa_SA_Fib-1.raw	KVALKLLSK	9	95	9	333.904	3	35.39	998.685	3.9	93 91 94 95 97 98 97 96 98	KVALKLLSK	HCD		+
3	14473	20130504_EXQ3_MiBa_SA_Fib-1.raw	KVALKLTVK	9	92	9	333.904	3	35.39	998.685	3.9	93 91 94 95 96 95 85 84 95	KVALKLTVK	HCD		+	Q9HCK1[1132..1136,1555..1558]	KVAIKLTVK
3	14475	20130504_EXQ3_MiBa_SA_Fib-1.raw	QHSSLSTRF	9	96	9	531.771	2	35.39	1061.53	2.7	93 97 100 99 98 94 94 93 98	QHSSLSTRF	HCD	Q96J42|TXD15_HUMAN
3	14495	20130504_EXQ3_MiBa_SA_Fib-1.raw	LVAGTLTNK	9	97	9	458.779	2	35.44	915.539	4.2	99 99 99 96 96 97 98 95 98	LVAGTLTNK	HCD	O75251|NDUS7_HUMAN
3	14498	20130504_EXQ3_MiBa_SA_Fib-1.raw	ASAPQVLQK	9	94	9	471.276	2	35.45	940.534	4.6	89 93 99 96 93 95 94 91 98	ASAPQVLQK	HCD		+	Q5VTJ3[423..428,275..277]	ASAPQVIQK
3	14501	20130504_EXQ3_MiBa_SA_Fib-1.raw	THAPATLEA	9	93	9	910.468	1	35.45	909.456	5.5	92 93 99 82 81 98 99 98 97	THAPATLEA	HCD	O95433|AHSA1_HUMAN
3	14526	20130504_EXQ3_MiBa_SA_Fib-1.raw	AHVDLLEK	8	99	8	462.763	2	35.51	923.508	5.1	98 98 100 100 99 100 100 98	AHVDLLEK	HCD	P62875|RPAB5_HUMAN
3	14551	20130504_EXQ3_MiBa_SA_Fib-1.raw	VVGVGMTK	8	97	8	395.73	2	35.57	789.442	3.5	100 99 99 98 97 94 96 98	VVGVGMTK	HCD	P22307|NLTP_HUMAN
3	14564	20130504_EXQ3_MiBa_SA_Fib-1.raw	VVGVGMTK	8	99	8	790.451	1	35.6	789.442	2.7	100 100 100 99 99 99 100 100	VVGVGMTK	HCD	P22307|NLTP_HUMAN
3	14569	20130504_EXQ3_MiBa_SA_Fib-1.raw	QTNPTYLAK	9	97	9	518.279	2	35.62	1034.54	3.9	90 97 98 97 98 98 99 100 100	QTNPTYLAK	HCD	P46940|IQGA1_HUMAN
3	14602	20130504_EXQ3_MiBa_SA_Fib-1.raw	KTFPNTLEH	9	96	9	543.784	2	35.7	1085.55	3.6	99 100 100 95 89 88 97 100 99	KTFPNTLEH	HCD	Q9NUA8|ZBT40_HUMAN
3	14605	20130504_EXQ3_MiBa_SA_Fib-1.raw	YNEATGGKYVPR	12	96	12	452.233	3	35.7	1353.67	5.8	98 98 100 100 99 97 93 94 95 94 90 96	YNEATGGKYVPR	HCD	P07437|TBB5_HUMAN:P68371|TBB4B_HUMAN
3	14613	20130504_EXQ3_MiBa_SA_Fib-1.raw	TVRPPVAVK	9	99	9	322.876	3	35.72	965.602	4.1	98 99 100 100 100 100 100 100 100	TVRPPVAVK	HCD	P12111|CO6A3_HUMAN
3	14621	20130504_EXQ3_MiBa_SA_Fib-1.raw	YNEATGGKYVPR	12	97	12	677.842	2	35.74	1353.67	2	97 98 100 100 99 96 94 96 96 97 96 98	YNEATGGKYVPR	HCD	P07437|TBB5_HUMAN:P68371|TBB4B_HUMAN
3	14629	20130504_EXQ3_MiBa_SA_Fib-1.raw	LLNKKLLEH	9	98	9	369.903	3	35.76	1106.68	5.2	99 99 99 100 100 99 98 99 96	LLNKKLLEH	HCD	Q9Y4B5|MTCL1_HUMAN
3	14633	20130504_EXQ3_MiBa_SA_Fib-1.raw	EHLKLVHGY	9	97	9	365.872	3	35.77	1094.59	5.7	97 95 99 99 98 98 96 99 99	EHLKLVHGY	HCD	Q9Y2D9|ZN652_HUMAN
3	14648	20130504_EXQ3_MiBa_SA_Fib-1.raw	QLGQPVVSK	9	95	9	478.284	2	35.81	954.55	4.9	91 95 96 93 91 96 99 99 99	QLGQPVVSK	HCD	Q15746|MYLK_HUMAN
3	14650	20130504_EXQ3_MiBa_SA_Fib-1.raw	ATSSWQAPR	9	97	9	502.254	2	35.82	1002.49	4.4	97 98 100 100 99 98 98 96 95	ATSSWQAPR	HCD		+
3	14652	20130504_EXQ3_MiBa_SA_Fib-1.raw	LLNKKLLEH	9	95	9	554.35	2	35.82	1106.68	3.7	98 95 91 92 94 96 95 97 96	LLNKKLLEH	HCD	Q9Y4B5|MTCL1_HUMAN
3	14716	20130504_EXQ3_MiBa_SA_Fib-1.raw	VLYAKNKYLAK	11	92	11	437.602	3	35.97	1309.78	5.7	97 97 95 93 94 84 80 88 92 95 98	VLYAKNKYLAK	HCD	O60678|ANM3_HUMAN
3	14736	20130504_EXQ3_MiBa_SA_Fib-1.raw	LVHTNFVEK	9	98	9	362.871	3	36.02	1085.59	4.7	99 100 100 99 98 99 99 99 98	LVHTNFVEK	HCD		+
3	14742	20130504_EXQ3_MiBa_SA_Fib-1.raw	PLHLAVNK	8	96	8	446.277	2	36.03	890.534	5.8	95 98 97 98 96 96 95 98	PLHLAVNK	HCD	Q86YT6|MIB1_HUMAN
3	14754	20130504_EXQ3_MiBa_SA_Fib-1.raw	VTFGHSLSK	9	97	9	325.849	3	36.06	974.519	5.5	95 99 100 99 98 96 95 97 97	VTFGHSLSK	HCD	Q16553|LY6E_HUMAN
3	14757	20130504_EXQ3_MiBa_SA_Fib-1.raw	TVRPPVAVK	9	99	9	322.876	3	36.07	965.602	5.1	98 99 100 100 99 99 99 99 99	TVRPPVAVK	HCD	P12111|CO6A3_HUMAN
3	14758	20130504_EXQ3_MiBa_SA_Fib-1.raw	AMYDKGPFRSK	11	92	11	433.891	3	36.07	1298.64	4.7	97 97 98 98 98 97 88 87 80 87 96	AMYDKGPFRSK	HCD	P15559|NQO1_HUMAN
3	14778	20130504_EXQ3_MiBa_SA_Fib-1.raw	KLPKQPVLVK	10	98	10	383.929	3	36.12	1148.76	1.7	97 99 98 97 97 96 98 99 99 99	KLPKQPVLVK	HCD	P46776|RL27A_HUMAN
3	14815	20130504_EXQ3_MiBa_SA_Fib-1.raw	TVWNKPTVK	9	93	9	536.813	2	36.2	1071.61	3.4	94 96 95 94 94 91 91 91 97	TVWNKPTVK	HCD	P07602|SAP_HUMAN
3	14850	20130504_EXQ3_MiBa_SA_Fib-1.raw	VVYAPLSKK	9	97	9	335.544	3	36.28	1003.61	2.7	94 93 98 99 98 98 97 98 99	VVYAPLSKK	HCD	Q9NRZ9|HELLS_HUMAN
3	14851	20130504_EXQ3_MiBa_SA_Fib-1.raw	GLDDPRLEK	9	95	9	521.78	2	36.28	1041.55	-0.4	91 97 100 100 94 88 92 97 99	GLDDPRLEK	HCD	P30533|AMRP_HUMAN
3	14871	20130504_EXQ3_MiBa_SA_Fib-1.raw	ELKTKLKEL	9	97	9	551.348	2	36.32	1100.68	0.9	96 97 99 99 98 98 97 99 99	ELKTKLKEL	HCD	Q92598|HS105_HUMAN
3	14877	20130504_EXQ3_MiBa_SA_Fib-1.raw	EDLYAGPR	8	94	8	460.728	2	36.33	919.44	2.8	98 98 99 98 89 85 93 96	EDLYAGPR	HCD		+	Q9H171[111..114,226..229]	EDIYAGPR
3	14903	20130504_EXQ3_MiBa_SA_Fib-1.raw	KLTELELRK	9	96	9	377.238	3	36.39	1128.69	3.9	97 99 99 100 99 98 94 88 92	KLTELELRK	HCD	Q9P2I0|CPSF2_HUMAN
3	14915	20130504_EXQ3_MiBa_SA_Fib-1.raw	SLYAHPLEH	9	98	9	533.77	2	36.42	1065.52	0.5	93 98 100 100 100 100 100 100 99	SLYAHPLEH	HCD	Q96IV6|FXDC2_HUMAN
3	14921	20130504_EXQ3_MiBa_SA_Fib-1.raw	AMYDKGPFRSK	11	93	11	433.889	3	36.43	1298.64	0.5	98 98 99 99 99 98 89 88 85 87 94	AMYDKGPFRSK	HCD	P15559|NQO1_HUMAN
3	14926	20130504_EXQ3_MiBa_SA_Fib-1.raw	AVYTKMMTK	9	97	9	536.781	2	36.44	1071.55	1.2	94 97 99 99 99 97 98 99 99	AVYTKMMTK	HCD	P11413|G6PD_HUMAN
3	14934	20130504_EXQ3_MiBa_SA_Fib-1.raw	AVYTKMMTK	9	97	9	358.19	3	36.46	1071.55	1.7	91 97 99 99 99 98 98 99 98	AVYTKMMTK	HCD	P11413|G6PD_HUMAN
3	14944	20130504_EXQ3_MiBa_SA_Fib-1.raw	YDKGPFRSK	9	91	9	366.53	3	36.48	1096.57	2.2	95 97 97 95 91 85 82 83 95	YDKGPFRSK	HCD	P15559|NQO1_HUMAN
3	14951	20130504_EXQ3_MiBa_SA_Fib-1.raw	ASNWALRTK	9	97	9	349.53	3	36.5	1045.57	2.4	97 98 98 99 99 97 95 96 96	ASNWALRTK	HCD		+
3	14980	20130504_EXQ3_MiBa_SA_Fib-1.raw	EYSKQMQRF	9	95	9	608.793	2	36.57	1215.57	0.9	99 99 99 99 96 94 88 88 97	EYSKQMQRF	HCD	Q92769|HDAC2_HUMAN:Q13547|HDAC1_HUMAN
3	14992	20130504_EXQ3_MiBa_SA_Fib-1.raw	THFGGGKTTGF	11	97	11	555.273	2	36.6	1108.53	1.7	99 99 100 100 98 95 97 98 94 96 99	THFGGGKTTGF	HCD	P62847|RS24_HUMAN
3	15009	20130504_EXQ3_MiBa_SA_Fib-1.raw	ATYSKTLLR	9	93	9	351.542	3	36.64	1051.6	1.7	91 94 95 98 98 96 95 91 85	ATYSKTLLR	HCD	Q8IZU9|KIRR3_HUMAN
3	15010	20130504_EXQ3_MiBa_SA_Fib-1.raw	GTGDVKLLK	9	96	9	310.86	3	36.64	929.555	3.9	89 90 94 98 98 99 99 99 99	GTGDVKLLK	HCD	P43487|RANG_HUMAN
3	15032	20130504_EXQ3_MiBa_SA_Fib-1.raw	NHFEGHYQY	9	97	9	597.752	2	36.69	1193.49	1.1	95 96 99 98 94 96 99 99 100	NHFEGHYQY	HCD	P28562|DUS1_HUMAN
3	15043	20130504_EXQ3_MiBa_SA_Fib-1.raw	SHVDPTKVY	9	98	9	523.271	2	36.72	1044.52	3.1	97 97 99 100 97 97 99 100 100	SHVDPTKVY	HCD	Q07157|ZO1_HUMAN
3	15047	20130504_EXQ3_MiBa_SA_Fib-1.raw	NMPKKPVL	8	95	8	463.781	2	36.73	925.542	5.1	90 90 97 98 98 95 96 99	NMPKKPVL	HCD	Q8WWK9|CKAP2_HUMAN
3	15049	20130504_EXQ3_MiBa_SA_Fib-1.raw	DTAVRHVL	8	96	8	455.76	2	36.73	909.503	3.5	96 96 98 96 93 93 99 99	DTAVRHVL	HCD	P23396|RS3_HUMAN
3	15050	20130504_EXQ3_MiBa_SA_Fib-1.raw	GSYHPGVFR	9	95	9	340.508	3	36.73	1018.5	3.4	95 96 97 96 98 94 93 95 97	GSYHPGVFR	HCD	O43374|RASL2_HUMAN:C9J798|RAS4B_HUMAN
3	15069	20130504_EXQ3_MiBa_SA_Fib-1.raw	NHFEGHYQY	9	95	9	1194.5	1	36.77	1193.49	2.8	93 95 100 100 100 98 94 84 96	NHFEGHYQY	HCD	P28562|DUS1_HUMAN
3	15081	20130504_EXQ3_MiBa_SA_Fib-1.raw	KLNNQYFNH	9	96	9	589.292	2	36.8	1176.57	1.7	99 99 96 90 92 99 99 99 99	KLNNQYFNH	HCD	Q99967|CITE2_HUMAN
3	15136	20130504_EXQ3_MiBa_SA_Fib-1.raw	AHLWTKSKF	9	93	9	373.211	3	36.94	1116.61	2.1	96 96 98 97 95 94 90 85 95	AHLWTKSKF	HCD	Q96SU4|OSBL9_HUMAN
3	15145	20130504_EXQ3_MiBa_SA_Fib-1.raw	TVNTSLVGK	9	95	9	459.769	2	36.96	917.518	5	97 96 97 98 93 92 95 95 98	TVNTSLVGK	HCD	A2RUB6|CCD66_HUMAN
3	15146	20130504_EXQ3_MiBa_SA_Fib-1.raw	ALYATKTLR	9	92	9	518.811	2	36.96	1035.61	0.3	95 98 99 98 97 94 84 82 87	ALYATKTLR	HCD	O95835|LATS1_HUMAN
3	15153	20130504_EXQ3_MiBa_SA_Fib-1.raw	SPKGKFSL	8	98	8	432.254	2	36.98	862.491	3.6	99 99 100 97 97 98 99 100	SPKGKFSL	HCD	Q09666|AHNK_HUMAN
3	15154	20130504_EXQ3_MiBa_SA_Fib-1.raw	LVDSHDDL	8	89	8	457.219	2	36.98	912.419	5.5	87 92 95 91 81 87 89 94	LVDSHDDL	HCD		+	Q9Y2G0[18..20,153..157]	LVDSHDDL
3	15170	20130504_EXQ3_MiBa_SA_Fib-1.raw	KTLDMELVKRK	11	98	11	454.273	3	37.02	1359.79	5.1	99 99 99 100 100 100 99 98 97 97 97	KTLDMELVKRK	HCD	P01137|TGFB1_HUMAN
3	15198	20130504_EXQ3_MiBa_SA_Fib-1.raw	SLSGPLSTSK	10	96	10	488.771	2	37.08	975.524	3.5	95 97 99 99 98 97 95 94 94 97	SLSGPLSTSK	HCD	Q69YQ0|CYTSA_HUMAN
3	15207	20130504_EXQ3_MiBa_SA_Fib-1.raw	VLFPAAHRPK	10	95	10	379.231	3	37.11	1134.67	3.4	96 97 99 99 99 98 89 91 92 97	VLFPAAHRPK	HCD	Q6UWF9|F180A_HUMAN
3	15210	20130504_EXQ3_MiBa_SA_Fib-1.raw	FLNKKVTV	8	96	8	474.8	2	37.11	947.58	5.4	98 98 98 99 91 93 99 99	FLNKKVTV	HCD	Q9P0V3|SH3B4_HUMAN
3	15219	20130504_EXQ3_MiBa_SA_Fib-1.raw	KLFYDSGPK	9	97	9	527.784	2	37.13	1053.55	3.5	99 99 99 97 98 97 96 94 95	KLFYDSGPK	HCD		+
3	15219	20130504_EXQ3_MiBa_SA_Fib-1.raw	KLFYDSGKP	9	94	9	527.784	2	37.13	1053.55	3.5	99 99 99 97 97 96 93 91 81	KLFYDSGKP	HCD		+	Q8N9C0[113..118,633..635]	KIFYDSGKP
3	15242	20130504_EXQ3_MiBa_SA_Fib-1.raw	HGYKKYLL	8	91	8	511.298	2	37.18	1020.58	6.5	90 85 92 96 82 86 99 100	HGYKKYLL	HCD	Q12792|TWF1_HUMAN
3	15254	20130504_EXQ3_MiBa_SA_Fib-1.raw	VTYHMFRTK	9	95	9	591.81	2	37.21	1181.6	2.9	96 97 99 98 97 94 91 93 97	VTYHMFRTK	HCD		+
3	15263	20130504_EXQ3_MiBa_SA_Fib-1.raw	VLAPEGSVANK	11	94	11	542.805	2	37.23	1083.59	3.6	94 96 100 99 99 92 92 92 90 90 97	VLAPEGSVANK	HCD	Q13283|G3BP1_HUMAN
3	15285	20130504_EXQ3_MiBa_SA_Fib-1.raw	EVYHTTVLK	9	95	9	545.303	2	37.28	1088.59	4.6	81 88 99 99 99 96 98 100 100	EVYHTTVLK	HCD		+	Q8WZ42[29775..29778,5985..5989]	EVYHTTVLK
3	15319	20130504_EXQ3_MiBa_SA_Fib-1.raw	GSLKQFLKK	9	97	9	350.224	3	37.36	1047.64	6.2	96 99 99 98 96 90 96 100 100	GSLKQFLKK	HCD	Q9UHY1|NRBP_HUMAN
3	15324	20130504_EXQ3_MiBa_SA_Fib-1.raw	ASLSGSLSAK	10	90	10	460.76	2	37.37	919.497	7.7	86 92 95 95 85 86 90 90 92 95	ASLSGSLSAK	HCD		+	Q6PCB5[118..121,38..43]	ASLSGSLSAK
3	15328	20130504_EXQ3_MiBa_SA_Fib-1.raw	HLYLGAPK	8	92	8	449.764	2	37.38	897.507	6.5	89 96 94 87 83 94 96 98	HLYLGAPK	HCD	P17181|INAR1_HUMAN
3	15330	20130504_EXQ3_MiBa_SA_Fib-1.raw	RRPPVLFR	8	94	8	347.556	3	37.39	1039.64	6.2	93 87 91 95 98 99 98 99	RRPPVLFR	HCD	Q5HYW3|RGAG4_HUMAN
3	15338	20130504_EXQ3_MiBa_SA_Fib-1.raw	KLEEVLTNK	9	97	9	537.316	2	37.4	1072.61	5.1	99 99 99 98 96 98 97 95 97	KLEEVLTNK	HCD	P78417|GSTO1_HUMAN
3	15345	20130504_EXQ3_MiBa_SA_Fib-1.raw	DLDKGHVKF	9	96	9	353.528	3	37.41	1057.56	6.4	97 97 99 98 94 90 97 98 99	DLDKGHVKF	HCD	Q92499|DDX1_HUMAN
3	15346	20130504_EXQ3_MiBa_SA_Fib-1.raw	VASFKHAL	8	97	8	436.756	2	37.41	871.492	7	96 98 99 99 98 94 96 97	VASFKHAL	HCD	Q16637|SMN_HUMAN
3	15395	20130504_EXQ3_MiBa_SA_Fib-1.raw	DLYSKKTL	8	97	8	484.279	2	37.53	966.539	4.5	95 96 99 99 98 95 98 99	DLYSKKTL	HCD	Q92922|SMRC1_HUMAN
3	15418	20130504_EXQ3_MiBa_SA_Fib-1.raw	KVSSVLLAK	9	97	9	472.813	2	37.59	943.607	6.1	99 99 98 93 93 99 100 100 100	KVSSVLLAK	HCD		+	Q8TF05[793..796,883..887]	KVSSVLLAK
3	15439	20130504_EXQ3_MiBa_SA_Fib-1.raw	LTSPVVTQK	9	95	9	486.792	2	37.64	971.565	4.6	98 99 99 98 98 97 88 87 96	LTSPVVTQK	HCD	P04035|HMDH_HUMAN
3	15449	20130504_EXQ3_MiBa_SA_Fib-1.raw	KFLEENKEKF	10	95	10	437.906	3	37.67	1310.69	6.1	95 98 99 100 99 94 94 94 92 91	KFLEENKEKF	HCD	Q9NTJ3|SMC4_HUMAN
3	15463	20130504_EXQ3_MiBa_SA_Fib-1.raw	TLVVKKTL	8	97	8	451.31	2	37.7	900.601	4.4	96 98 99 99 98 96 93 96	TLVVKKTL	HCD	Q9HCH5|SYTL2_HUMAN
3	15499	20130504_EXQ3_MiBa_SA_Fib-1.raw	KLNELKKLLK	10	96	10	409.613	3	37.79	1225.81	3.7	98 94 91 96 98 99 96 94 95 98	KLNELKKLLK	HCD	Q9NYU1|UGGG2_HUMAN
3	15509	20130504_EXQ3_MiBa_SA_Fib-1.raw	VVLGSGGVGK	10	95	10	436.766	2	37.81	871.513	5.6	99 99 99 96 95 88 87 93 94 98	VVLGSGGVGK	HCD	P61224|RAP1B_HUMAN:P62834|RAP1A_HUMAN:Q9Y3L5|RAP2C_HUMAN:P10114|RAP2A_HUMAN:P61225|RAP2B_HUMAN
3	15516	20130504_EXQ3_MiBa_SA_Fib-1.raw	TLKQKVENL	9	94	9	536.823	2	37.83	1071.63	2.6	97 98 98 94 89 91 96 92 96	TLKQKVENL	HCD	O75116|ROCK2_HUMAN
3	15527	20130504_EXQ3_MiBa_SA_Fib-1.raw	HLSTPLVSK	9	95	9	491.292	2	37.85	980.566	3.8	93 97 98 98 82 90 99 99 99	HLSTPLVSK	HCD	Q8N2H9|PELI3_HUMAN
3	15547	20130504_EXQ3_MiBa_SA_Fib-1.raw	ATVRPPVAVK	10	97	10	346.555	3	37.9	1036.64	5.1	99 99 99 99 98 95 96 96 97 99	ATVRPPVAVK	HCD	P12111|CO6A3_HUMAN
3	15566	20130504_EXQ3_MiBa_SA_Fib-1.raw	ATAPPSPLK	9	95	9	441.259	2	37.93	880.502	2.5	96 96 99 99 97 95 90 93 98	ATAPPSPLK	HCD	Q92766|RREB1_HUMAN
3	15571	20130504_EXQ3_MiBa_SA_Fib-1.raw	KLPAKLSLSK	10	97	10	362.243	3	37.95	1083.7	4.1	99 99 99 99 99 99 93 92 96 98	KLPAKLSLSK	HCD	Q6NZI2|PTRF_HUMAN
3	15578	20130504_EXQ3_MiBa_SA_Fib-1.raw	VYYPVRHHL	9	90	9	592.318	2	37.96	1182.63	-6.4	93 93 97 88 86 88 91 81 95	VYYPVRHHL	HCD	Q9Y4A5|TRRAP_HUMAN
3	15595	20130504_EXQ3_MiBa_SA_Fib-1.raw	AMKPKPLSV	9	95	9	485.793	2	38	969.568	4.2	95 94 99 99 97 88 86 99 100	AMKPKPLSV	HCD	Q9NR09|BIRC6_HUMAN
3	15608	20130504_EXQ3_MiBa_SA_Fib-1.raw	AYRQGHFTY	9	93	9	571.774	2	38.02	1141.53	2	86 88 94 90 94 96 100 100 100	AYRQGHFTY	HCD	Q96SB8|SMC6_HUMAN
3	15615	20130504_EXQ3_MiBa_SA_Fib-1.raw	GLNKKPMSL	9	95	9	494.287	2	38.04	986.558	2	83 86 95 99 100 99 97 98 98	GLNKKPMSL	HCD	P27816|MAP4_HUMAN
3	15633	20130504_EXQ3_MiBa_SA_Fib-1.raw	TVYRNPESFK	10	96	10	414.216	3	38.07	1239.62	1.3	99 98 96 92 94 96 98 97 98 99	TVYRNPESFK	HCD	Q9BW72|HIG2A_HUMAN
3	15635	20130504_EXQ3_MiBa_SA_Fib-1.raw	SLSSGHLQGKPWK	13	96	13	475.595	3	38.08	1423.76	3.6	95 97 99 99 96 96 99 94 93 95 97 98 99	SLSSGHLQGKPWK	HCD	Q9BYV8|CEP41_HUMAN
3	15657	20130504_EXQ3_MiBa_SA_Fib-1.raw	VLGPTPVQK	9	96	9	469.788	2	38.12	937.56	1	98 99 100 99 99 93 93 92 98	VLGPTPVQK	HCD	Q8WU20|FRS2_HUMAN
3	15666	20130504_EXQ3_MiBa_SA_Fib-1.raw	SVWHGTLSK	9	94	9	338.851	3	38.14	1013.53	2.1	95 96 99 97 89 87 94 98 99	SVWHGTLSK	HCD	Q969Z0|TBRG4_HUMAN
3	15669	20130504_EXQ3_MiBa_SA_Fib-1.raw	SSPKGKFSL	9	97	9	317.516	3	38.14	949.523	1.9	100 100 100 99 96 96 97 95 97	SSPKGKFSL	HCD	Q09666|AHNK_HUMAN
3	15673	20130504_EXQ3_MiBa_SA_Fib-1.raw	PYNHQHEYF	9	93	9	617.767	2	38.15	1233.52	-0.2	95 96 94 83 93 84 98 100 100	PYNHQHEYF	HCD	O95864|FADS2_HUMAN
3	15723	20130504_EXQ3_MiBa_SA_Fib-1.raw	ATVRPPVAVK	10	95	10	346.554	3	38.26	1036.64	1.6	98 99 99 99 98 88 87 96 97 98	ATVRPPVAVK	HCD	P12111|CO6A3_HUMAN
3	15735	20130504_EXQ3_MiBa_SA_Fib-1.raw	KLDNNPFAK	9	92	9	523.785	2	38.28	1045.56	0.6	98 97 97 82 80 87 94 98 99	KLDNNPFAK	HCD	O15119|TBX3_HUMAN
3	15783	20130504_EXQ3_MiBa_SA_Fib-1.raw	EAVESMVK	8	98	8	446.726	2	38.39	891.437	1.3	98 99 99 100 98 97 99 99	EAVESMVK	HCD	Q96C01|F136A_HUMAN
3	15791	20130504_EXQ3_MiBa_SA_Fib-1.raw	LLKGLPLKK	9	96	9	337.243	3	38.41	1008.71	2.6	93 95 95 91 96 98 99 99 99	LLKGLPLKK	HCD	O95243|MBD4_HUMAN
3	15805	20130504_EXQ3_MiBa_SA_Fib-1.raw	KLMKDLLEK	9	98	9	559.337	2	38.45	1116.66	2.4	99 99 99 97 98 97 99 99 99	KLMKDLLEK	HCD	P07900|HS90A_HUMAN
3	15809	20130504_EXQ3_MiBa_SA_Fib-1.raw	EAVESMVK	8	98	8	892.448	1	38.46	891.437	4.6	98 96 98 100 100 100 100 100	EAVESMVK	HCD	Q96C01|F136A_HUMAN
3	15817	20130504_EXQ3_MiBa_SA_Fib-1.raw	KLNPTSSLYK	10	94	10	575.827	2	38.48	1149.64	0	99 99 97 86 86 90 92 94 99 99	KLNPTSSLYK	HCD	O75665|OFD1_HUMAN
3	15828	20130504_EXQ3_MiBa_SA_Fib-1.raw	KVPVVLLKK	9	98	9	341.915	3	38.5	1022.72	2.9	95 97 98 100 100 100 99 99 99	KVPVVLLKK	HCD		+	Q5TAX3[452..456,435..438]	KVPVVILKK
3	15828	20130504_EXQ3_MiBa_SA_Fib-1.raw	KVPVVLKLK	9	94	9	341.915	3	38.5	1022.72	2.9	95 96 97 100 100 99 87 82 95	KVPVVLKLK	HCD		+	A3KN83[218..222,248..251]	KVPVVIKLK
3	15831	20130504_EXQ3_MiBa_SA_Fib-1.raw	ELHKKLLSV	9	98	9	533.836	2	38.5	1065.65	2	98 98 99 100 94 96 100 100 99	ELHKKLLSV	HCD	Q96F86|EDC3_HUMAN
3	15837	20130504_EXQ3_MiBa_SA_Fib-1.raw	KYLHPPPHL	9	95	9	367.879	3	38.51	1100.61	2.4	96 88 93 97 100 100 98 92 96	KYLHPPPHL	HCD	Q9NR56|MBNL1_HUMAN:Q9NUK0|MBNL3_HUMAN
3	15840	20130504_EXQ3_MiBa_SA_Fib-1.raw	SLFKQPVTK	9	96	9	524.314	2	38.52	1046.61	1.3	93 95 99 99 97 94 97 99 99	SLFKQPVTK	HCD	O95983|MBD3_HUMAN
3	15860	20130504_EXQ3_MiBa_SA_Fib-1.raw	MLYASSKDALK	11	98	11	409.555	3	38.55	1225.64	3.3	97 99 100 100 100 97 96 98 97 99 99	MLYASSKDALK	HCD	P23528|COF1_HUMAN:P60981|DEST_HUMAN
3	15861	20130504_EXQ3_MiBa_SA_Fib-1.raw	MLYASSKDALK	11	98	11	613.828	2	38.55	1225.64	3.2	97 99 100 100 99 97 96 99 98 99 100	MLYASSKDALK	HCD	P23528|COF1_HUMAN:P60981|DEST_HUMAN
3	15875	20130504_EXQ3_MiBa_SA_Fib-1.raw	MTMDRPLSH	9	98	9	544.256	2	38.58	1086.5	1.3	99 99 99 99 98 96 98 100 100	MTMDRPLSH	HCD	Q9Y4H2|IRS2_HUMAN
3	15878	20130504_EXQ3_MiBa_SA_Fib-1.raw	MTMDRPLSH	9	96	9	363.174	3	38.58	1086.5	3.6	99 99 98 99 97 91 94 97 97	MTMDRPLSH	HCD	Q9Y4H2|IRS2_HUMAN
3	15883	20130504_EXQ3_MiBa_SA_Fib-1.raw	KVFKQLFSK	9	97	9	375.567	3	38.59	1123.68	2.5	99 97 98 98 96 98 98 98 98	KVFKQLFSK	HCD	O15228|GNPAT_HUMAN
3	15885	20130504_EXQ3_MiBa_SA_Fib-1.raw	KVFKQLFSK	9	98	9	562.846	2	38.59	1123.68	2	100 100 100 99 95 98 100 100 100	KVFKQLFSK	HCD	O15228|GNPAT_HUMAN
3	15887	20130504_EXQ3_MiBa_SA_Fib-1.raw	KLLETQLQK	9	96	9	550.839	2	38.6	1099.66	3.4	100 100 100 100 94 91 97 93 99	KLLETQLQK	HCD		+	Q96IV0[300..304,97..100]	KLLETQLQK
3	15892	20130504_EXQ3_MiBa_SA_Fib-1.raw	EWDDRKVRHTF	11	96	11	496.917	3	38.61	1487.73	1.5	96 96 99 98 94 92 94 94 95 99 99	EWDDRKVRHTF	HCD	Q969X1|LFG3_HUMAN
3	15893	20130504_EXQ3_MiBa_SA_Fib-1.raw	KLFDYSKPSAK	11	98	11	428.573	3	38.61	1282.69	3.3	98 99 99 100 99 99 98 97 97 98 97	KLFDYSKPSAK	HCD	Q05048|CSTF1_HUMAN
3	15907	20130504_EXQ3_MiBa_SA_Fib-1.raw	SLLTSSKGQLQK	12	94	12	645.376	2	38.63	1288.74	1.2	88 93 100 100 100 98 95 89 90 94 94 99	SLLTSSKGQLQK	HCD	Q99541|PLIN2_HUMAN
3	15926	20130504_EXQ3_MiBa_SA_Fib-1.raw	GPYGGGGQY	9	97	9	855.364	1	38.66	854.356	0.9	94 93 98 99 99 99 99 97 99	GPYGGGGQY	HCD	P09651|ROA1_HUMAN
3	15938	20130504_EXQ3_MiBa_SA_Fib-1.raw	SHSLSSSSF	9	98	9	938.424	1	38.68	937.414	2.5	95 97 99 100 100 100 100 99 99	SHSLSSSSF	HCD	O95197|RTN3_HUMAN
3	15951	20130504_EXQ3_MiBa_SA_Fib-1.raw	KFLDAGHKL	9	98	9	343.536	3	38.71	1027.58	5.3	97 99 100 100 100 99 98 98 97	KFLDAGHKL	HCD	P30101|PDIA3_HUMAN
3	15969	20130504_EXQ3_MiBa_SA_Fib-1.raw	KTPEMLLQK	9	98	9	544.314	2	38.75	1086.61	2.2	100 99 99 99 96 99 99 97 99	KTPEMLLQK	HCD	Q09666|AHNK_HUMAN
3	16005	20130504_EXQ3_MiBa_SA_Fib-1.raw	DSKLKVKL	8	98	8	310.872	3	38.83	929.591	4.7	98 97 98 99 99 99 98 98	DSKLKVKL	HCD	Q8WTW3|COG1_HUMAN
3	16047	20130504_EXQ3_MiBa_SA_Fib-1.raw	MPKLKMPK	8	96	8	324.864	3	38.93	971.566	3.3	89 95 98 98 98 96 96 97	MPKLKMPK	HCD	Q09666|AHNK_HUMAN
3	16049	20130504_EXQ3_MiBa_SA_Fib-1.raw	EEKDWKTAY	9	97	9	585.279	2	38.93	1168.54	3.1	95 96 98 99 98 97 98 99 99	EEKDWKTAY	HCD	O00231|PSD11_HUMAN
3	16071	20130504_EXQ3_MiBa_SA_Fib-1.raw	KLYVGLSK	8	99	8	454.286	2	38.98	906.554	4.2	100 100 100 100 98 98 99 100	KLYVGLSK	HCD	O60264|SMCA5_HUMAN
3	16079	20130504_EXQ3_MiBa_SA_Fib-1.raw	LLDLQSSGRAK	11	97	11	594.341	2	39	1186.67	1.2	100 100 100 100 99 99 97 93 94 97 99	LLDLQSSGRAK	HCD	Q99613|EIF3C_HUMAN:B5ME19|EIFCL_HUMAN
3	16094	20130504_EXQ3_MiBa_SA_Fib-1.raw	ALSTALSEK	9	98	9	919.511	1	39.03	918.502	1.9	92 95 98 99 100 100 99 100 99	ALSTALSEK	HCD	P02545|LMNA_HUMAN
3	16095	20130504_EXQ3_MiBa_SA_Fib-1.raw	KLSGFSFKK	9	98	9	347.875	3	39.03	1040.6	2.7	98 99 99 99 99 98 98 98 98	KLSGFSFKK	HCD	P29966|MARCS_HUMAN
3	16099	20130504_EXQ3_MiBa_SA_Fib-1.raw	ALSTALSEK	9	98	9	460.26	2	39.04	918.502	4.7	98 98 100 100 99 99 96 97 97	ALSTALSEK	HCD	P02545|LMNA_HUMAN
3	16103	20130504_EXQ3_MiBa_SA_Fib-1.raw	ELLEKHGL	8	97	8	313.516	3	39.05	937.523	2.9	96 98 99 99 96 94 97 98	ELLEKHGL	HCD	A2RRP1|NBAS_HUMAN
3	16122	20130504_EXQ3_MiBa_SA_Fib-1.raw	ELLEKHGL	8	93	8	469.771	2	39.09	937.523	5.2	83 87 99 97 95 94 95 98	ELLEKHGL	HCD	A2RRP1|NBAS_HUMAN
3	16128	20130504_EXQ3_MiBa_SA_Fib-1.raw	MPKLKMPK	8	93	8	324.864	3	39.1	971.566	3.1	92 94 95 93 95 91 93 97	MPKLKMPK	HCD	Q09666|AHNK_HUMAN
3	16137	20130504_EXQ3_MiBa_SA_Fib-1.raw	TLGPLLKK	8	98	8	435.296	2	39.12	868.574	3.1	98 99 99 98 98 99 99 100	TLGPLLKK	HCD	O00458|IFRD1_HUMAN
3	16143	20130504_EXQ3_MiBa_SA_Fib-1.raw	VLLTKKSL	8	96	8	301.208	3	39.13	900.601	3	98 99 100 99 98 94 91 96	VLLTKKSL	HCD	P49327|FAS_HUMAN
3	16144	20130504_EXQ3_MiBa_SA_Fib-1.raw	KLLKDGLLLRK	11	96	11	432.964	3	39.13	1295.87	4	99 99 100 99 99 93 96 99 95 90 94	KLLKDGLLLRK	HCD	P84098|RL19_HUMAN
3	16147	20130504_EXQ3_MiBa_SA_Fib-1.raw	KLNEVLVTR	9	94	9	536.331	2	39.14	1070.64	2.9	99 98 97 97 97 96 91 88 93	KLNEVLVTR	HCD	Q9UP95|S12A4_HUMAN
3	16160	20130504_EXQ3_MiBa_SA_Fib-1.raw	ASDPHLLLK	9	94	9	331.864	3	39.16	992.565	3.9	85 88 89 98 96 99 100 100 99	ASDPHLLLK	HCD	Q9ULH0|KDIS_HUMAN
3	16165	20130504_EXQ3_MiBa_SA_Fib-1.raw	KYLSGPHEL	9	98	9	522.281	2	39.17	1042.54	3.5	99 100 100 99 98 99 97 100 99	KYLSGPHEL	HCD	P49454|CENPF_HUMAN
3	16176	20130504_EXQ3_MiBa_SA_Fib-1.raw	SDPHLLLK	8	95	8	461.774	2	39.2	921.528	5.3	92 93 91 91 99 100 100 99	SDPHLLLK	HCD	Q9ULH0|KDIS_HUMAN
3	16186	20130504_EXQ3_MiBa_SA_Fib-1.raw	ASDPHLLLK	9	92	9	497.291	2	39.22	992.565	2	90 89 97 90 80 95 99 98 98	ASDPHLLLK	HCD	Q9ULH0|KDIS_HUMAN
3	16187	20130504_EXQ3_MiBa_SA_Fib-1.raw	KTSNLLLSH	9	94	9	506.794	2	39.22	1011.57	1.9	99 97 90 81 91 99 99 99 98	KTSNLLLSH	HCD	Q9UQ88|CD11A_HUMAN:P21127|CD11B_HUMAN
3	16206	20130504_EXQ3_MiBa_SA_Fib-1.raw	AMHDLLAAEK	10	98	10	549.786	2	39.26	1097.55	2.5	96 98 99 100 99 99 100 100 100 99	AMHDLLAAEK	HCD	P78527|PRKDC_HUMAN
3	16215	20130504_EXQ3_MiBa_SA_Fib-1.raw	ALYSVYRQK	9	97	9	564.316	2	39.28	1126.61	3.1	99 99 100 100 99 96 93 91 98	ALYSVYRQK	HCD	Q969V5|MUL1_HUMAN
3	16229	20130504_EXQ3_MiBa_SA_Fib-1.raw	KYLHPPTHL	9	96	9	553.313	2	39.3	1104.61	2.9	97 95 98 98 99 96 96 92 98	KYLHPPTHL	HCD	Q5VZF2|MBNL2_HUMAN
3	16269	20130504_EXQ3_MiBa_SA_Fib-1.raw	NLKEKLKEL	9	91	9	372.233	3	39.37	1113.68	2.4	87 95 94 96 93 87 86 92 96	NLKEKLKEL	HCD	O60341|KDM1A_HUMAN
3	16313	20130504_EXQ3_MiBa_SA_Fib-1.raw	AKAPHYVL	8	97	8	449.763	2	39.46	897.507	5.1	89 99 100 99 97 99 100 100	AKAPHYVL	HCD	O94916|NFAT5_HUMAN
3	16325	20130504_EXQ3_MiBa_SA_Fib-1.raw	KVTEGSFVYK	10	98	10	579.315	2	39.49	1156.61	2.1	100 100 100 99 95 96 97 99 100 100	KVTEGSFVYK	HCD	P50395|GDIB_HUMAN
3	16326	20130504_EXQ3_MiBa_SA_Fib-1.raw	NHYQKQLEL	9	94	9	586.807	2	39.49	1171.6	1.1	83 89 98 97 96 94 97 99 99	NHYQKQLEL	HCD	P30533|AMRP_HUMAN
3	16386	20130504_EXQ3_MiBa_SA_Fib-1.raw	SGPYGGGGQY	10	95	10	942.396	1	39.62	941.388	1.1	97 96 94 95 100 99 99 97 83 95	SGPYGGGGQY	HCD	P09651|ROA1_HUMAN
3	16452	20130504_EXQ3_MiBa_SA_Fib-1.raw	GTFGGLGSK	9	98	9	823.433	1	39.77	822.423	2.1	93 95 99 99 99 99 99 100 100	GTFGGLGSK	HCD	Q09666|AHNK_HUMAN
3	16496	20130504_EXQ3_MiBa_SA_Fib-1.raw	QHDEQVRLY	9	97	9	594.293	2	39.87	1186.57	-2	93 97 100 99 97 98 96 97 99	QHDEQVRLY	HCD	Q03252|LMNB2_HUMAN
3	16586	20130504_EXQ3_MiBa_SA_Fib-1.raw	ATGQWTRFK	9	91	9	365.531	3	40.09	1093.57	4.4	98 97 94 92 94 93 85 81 92	ATGQWTRFK	HCD	Q9H3P2|NELFA_HUMAN
3	16587	20130504_EXQ3_MiBa_SA_Fib-1.raw	ATGQWTRFK	9	94	9	547.792	2	40.09	1093.57	2.2	98 98 96 93 93 93 88 95 98	ATGQWTRFK	HCD	Q9H3P2|NELFA_HUMAN
3	16597	20130504_EXQ3_MiBa_SA_Fib-1.raw	KSFDTSLLRK	10	98	10	398.901	3	40.12	1193.68	3.5	98 99 100 100 100 100 100 99 98 97	KSFDTSLLRK	HCD	O75787|RENR_HUMAN
3	16607	20130504_EXQ3_MiBa_SA_Fib-1.raw	TRGPVVRL	8	95	8	449.288	2	40.14	896.556	5.5	94 94 95 93 95 99 98 99	TRGPVVRL	HCD	P04035|HMDH_HUMAN
3	16630	20130504_EXQ3_MiBa_SA_Fib-1.raw	NKGPSYGL	8	98	8	835.433	1	40.21	834.423	2.3	95 98 99 98 99 99 98 99	NKGPSYGL	HCD	Q99439|CNN2_HUMAN:Q15417|CNN3_HUMAN
3	16671	20130504_EXQ3_MiBa_SA_Fib-1.raw	KTTESVRSPGR	11	94	11	406.558	3	40.32	1216.65	-0.3	99 99 99 98 96 96 92 93 89 88 95	KTTESVRSPGR	HCD		+
3	16671	20130504_EXQ3_MiBa_SA_Fib-1.raw	KTTSEVRSPGR	11	93	11	406.558	3	40.32	1216.65	-0.3	99 99 98 90 92 92 90 93 89 89 95	KTTSEVRSPGR	HCD		+
3	16754	20130504_EXQ3_MiBa_SA_Fib-1.raw	MAATPAPLK	9	98	9	450.257	2	40.52	898.495	5.7	96 99 100 100 99 98 98 98 98	MAATPAPLK	HCD		+	Q8NFU7[1529..1530,1857..1863]	MAATPAPLK
3	16761	20130504_EXQ3_MiBa_SA_Fib-1.raw	KYGPLRQL	8	91	8	325.532	3	40.54	973.571	4.7	80 80 90 99 99 96 93 99	KYGPLRQL	HCD	Q9Y3B4|SF3B6_HUMAN
3	16784	20130504_EXQ3_MiBa_SA_Fib-1.raw	EALTKTNL	8	93	8	445.257	2	40.6	888.492	7.9	95 93 99 98 94 88 88 97	EALTKTNL	HCD	Q9Y4F9|FA65B_HUMAN
3	16808	20130504_EXQ3_MiBa_SA_Fib-1.raw	QVYKPPALK	9	89	9	522.318	2	40.66	1042.62	3.3	80 80 96 97 91 85 88 93 94	QVYKPPALK	HCD	Q96GY0|ZC21A_HUMAN
3	16869	20130504_EXQ3_MiBa_SA_Fib-1.raw	ALLSPGSPK	9	96	9	435.26	2	40.82	868.502	4.9	96 98 99 99 95 92 95 94 97	ALLSPGSPK	HCD	Q9H9L7|AKIR1_HUMAN
3	16873	20130504_EXQ3_MiBa_SA_Fib-1.raw	GSGDWVRYK	9	95	9	356.515	3	40.83	1066.52	4.6	95 97 97 98 97 97 92 91 96	GSGDWVRYK	HCD	Q16585|SGCB_HUMAN
3	16931	20130504_EXQ3_MiBa_SA_Fib-1.raw	ASSPPLLTK	9	92	9	457.274	2	40.99	912.528	4.8	82 81 98 98 91 92 96 95 96	ASSPPLLTK	HCD		+	Q9UKV3[423..425,416..421]	ASSPPLLTK
3	16942	20130504_EXQ3_MiBa_SA_Fib-1.raw	QVLDRYHRF	9	92	9	411.891	3	41.01	1232.64	7.2	89 96 98 98 92 87 80 92 97	QVLDRYHRF	HCD	Q13813|SPTN1_HUMAN
3	16983	20130504_EXQ3_MiBa_SA_Fib-1.raw	THLLTKQGF	9	95	9	522.797	2	41.12	1043.58	2.7	98 99 100 100 98 93 88 89 96	THLLTKQGF	HCD	Q8N2I2|ZN619_HUMAN
3	16989	20130504_EXQ3_MiBa_SA_Fib-1.raw	ALKLKQSL	8	94	8	300.869	3	41.13	899.58	5.8	96 98 98 97 90 87 92 97	ALKLKQSL	HCD	Q9Y3Y2|CHTOP_HUMAN
3	17013	20130504_EXQ3_MiBa_SA_Fib-1.raw	AVHLKTLLK	9	96	9	341.564	3	41.19	1021.66	6.1	94 98 99 100 99 91 89 98 97	AVHLKTLLK	HCD	Q12796|PNRC1_HUMAN
3	17060	20130504_EXQ3_MiBa_SA_Fib-1.raw	AEKYLQKL	8	92	8	331.533	3	41.31	991.57	6	93 93 94 97 97 91 88 91	AEKYLQKL	HCD	Q9ULC3|RAB23_HUMAN
3	17062	20130504_EXQ3_MiBa_SA_Fib-1.raw	LLNSHCFAR	9	94	9	354.186	3	41.31	1059.53	6.3	99 98 98 98 96 96 89 87 91	LLNSHCFAR	HCD	tr|A0A087WYN8|A0A087WYN8_HUMAN:P54368|OAZ1_HUMAN
3	17091	20130504_EXQ3_MiBa_SA_Fib-1.raw	ELLQKAKL	8	93	8	471.806	2	41.39	941.591	7	85 90 98 94 94 96 97 97	ELLQKAKL	HCD	P27348|1433T_HUMAN
3	17102	20130504_EXQ3_MiBa_SA_Fib-1.raw	MAAAAFAEK	9	98	9	455.231	2	41.41	908.443	6	94 99 100 100 99 98 98 99 98	MAAAAFAEK	HCD	Q9Y3B1|SLMO2_HUMAN
3	17103	20130504_EXQ3_MiBa_SA_Fib-1.raw	KLPNSVLGR	9	94	9	492.306	2	41.42	982.592	4.4	100 100 99 95 93 92 92 88 94	KLPNSVLGR	HCD	Q9NZN4|EHD2_HUMAN
3	17105	20130504_EXQ3_MiBa_SA_Fib-1.raw	QVTSQLLQK	9	96	9	522.808	2	41.42	1043.6	4.9	89 94 100 99 94 98 99 97 98	QVTSQLLQK	HCD	Q7Z4V5|HDGR2_HUMAN
3	17119	20130504_EXQ3_MiBa_SA_Fib-1.raw	EENVMRHF	8	98	8	531.248	2	41.45	1060.48	4.5	98 99 98 99 98 99 98 99	EENVMRHF	HCD	Q4VCS5|AMOT_HUMAN
3	17170	20130504_EXQ3_MiBa_SA_Fib-1.raw	KAYPLADAHLTK	12	97	12	443.253	3	41.57	1326.73	6.1	93 86 99 100 100 100 100 99 99 100 100 99	KAYPLADAHLTK	HCD	P55769|NH2L1_HUMAN
3	17251	20130504_EXQ3_MiBa_SA_Fib-1.raw	KLPNSVLGR	9	97	9	492.303	2	41.78	982.592	-0.1	100 100 99 98 98 98 96 93 97	KLPNSVLGR	HCD	Q9NZN4|EHD2_HUMAN
3	17256	20130504_EXQ3_MiBa_SA_Fib-1.raw	ALSSLLSRQK	10	93	10	551.836	2	41.79	1101.65	5.4	96 97 99 99 98 96 87 84 83 93	ALSSLLSRQK	HCD	Q9UNK0|STX8_HUMAN
3	17267	20130504_EXQ3_MiBa_SA_Fib-1.raw	TRPPVRLV	8	96	8	313.204	3	41.82	936.587	5	91 96 99 99 99 97 97 98	TRPPVRLV	HCD	Q8N1W2|ZN710_HUMAN
3	17279	20130504_EXQ3_MiBa_SA_Fib-1.raw	DAVVKHVL	8	97	8	440.769	2	41.85	879.518	5.8	91 96 99 100 99 98 100 99	DAVVKHVL	HCD	P53621|COPA_HUMAN
3	17301	20130504_EXQ3_MiBa_SA_Fib-1.raw	ATTTTALLK	9	98	9	460.279	2	41.9	918.539	4.8	96 99 100 100 98 97 98 99 99	ATTTTALLK	HCD		+	P56159[365..371,338..339]	ATTTTALLK
3	17317	20130504_EXQ3_MiBa_SA_Fib-1.raw	AVGPLLEK	8	97	8	413.757	2	41.94	825.496	4.6	94 97 98 97 98 99 99 98	AVGPLLEK	HCD	Q5T4S7|UBR4_HUMAN
3	17325	20130504_EXQ3_MiBa_SA_Fib-1.raw	LQFNHPYTEK	10	96	10	426.217	3	41.96	1275.62	3.3	93 94 97 96 96 97 97 97 99 98	LQFNHPYTEK	HCD	Q9Y2U9|KLDC2_HUMAN
3	17348	20130504_EXQ3_MiBa_SA_Fib-1.raw	ELLKKHLL	8	96	8	331.888	3	42.01	992.638	3.3	89 95 97 98 97 97 99 100	ELLKKHLL	HCD		+
3	17353	20130504_EXQ3_MiBa_SA_Fib-1.raw	DHLTQLHEY	9	97	9	578.277	2	42.03	1154.54	3.7	98 97 100 98 93 98 98 100 100	DHLTQLHEY	HCD	Q1ZZU3|SWI5_HUMAN
3	17370	20130504_EXQ3_MiBa_SA_Fib-1.raw	MPMKVKQL	8	89	8	325.524	3	42.07	973.545	5.4	96 96 83 87 94 88 80 93	MPMKVKQL	HCD	Q92621|NU205_HUMAN
3	17389	20130504_EXQ3_MiBa_SA_Fib-1.raw	VLYHYVAVNNPKKQE	15	98	15	601.326	3	42.12	1800.95	2.5	99 100 100 100 100 100 100 99 98 97 94 97 97 98 100	VLYHYVAVNNPKKQE	HCD	P0C6T2|OST4_HUMAN
3	17391	20130504_EXQ3_MiBa_SA_Fib-1.raw	EHYRFHEF	8	97	8	582.762	2	42.13	1163.51	-4.4	99 95 98 96 97 97 99 100	EHYRFHEF	HCD	Q9H4M9|EHD1_HUMAN:Q9NZN3|EHD3_HUMAN
3	17412	20130504_EXQ3_MiBa_SA_Fib-1.raw	QTYVGLTEK	9	97	9	519.779	2	42.18	1037.54	3.2	92 98 99 100 98 98 99 99 98	QTYVGLTEK	HCD	O75643|U520_HUMAN
3	17438	20130504_EXQ3_MiBa_SA_Fib-1.raw	QTYVGLTEK	9	98	9	1038.55	1	42.24	1037.54	3.7	92 97 100 100 100 100 100 99 99	QTYVGLTEK	HCD	O75643|U520_HUMAN
3	17471	20130504_EXQ3_MiBa_SA_Fib-1.raw	KTAEDAKDFFK	11	99	11	433.893	3	42.32	1298.65	5.3	99 99 99 100 100 99 99 99 99 100 100	KTAEDAKDFFK	HCD	Q99471|PFD5_HUMAN
3	17502	20130504_EXQ3_MiBa_SA_Fib-1.raw	LAAARLAAA	9	95	9	414.26	2	42.4	826.502	4.5	98 99 99 95 89 92 95 91 96	LAAARLAAA	HCD	P30101|PDIA3_HUMAN
3	17503	20130504_EXQ3_MiBa_SA_Fib-1.raw	LYKPKQEVKF	10	94	10	640.375	2	42.4	1278.73	1.6	96 97 98 89 87 90 97 98 97 98	LYKPKQEVKF	HCD	Q6YHK3|CD109_HUMAN
3	17525	20130504_EXQ3_MiBa_SA_Fib-1.raw	ALSTPVVEK	9	98	9	472.279	2	42.46	942.539	5.2	97 98 100 100 98 99 99 99 99	ALSTPVVEK	HCD	P29084|T2EB_HUMAN
3	17528	20130504_EXQ3_MiBa_SA_Fib-1.raw	KLFEDGEMAK	10	98	10	584.291	2	42.47	1166.56	2.8	100 100 100 99 99 94 97 97 99 99	KLFEDGEMAK	HCD	P23743|DGKA_HUMAN
3	17568	20130504_EXQ3_MiBa_SA_Fib-1.raw	KLGLKSLVSK	10	97	10	358.243	3	42.57	1071.7	4.1	98 97 94 95 97 97 98 99 99 99	KLGLKSLVSK	HCD
3	17570	20130504_EXQ3_MiBa_SA_Fib-1.raw	ALGKLLGPK	9	96	9	448.803	2	42.57	895.585	6	97 97 96 95 97 96 96 96 99	ALGKLLGPK	HCD		+	A4D0V7[330..335,348..350]	AIGKLLGPK
3	17571	20130504_EXQ3_MiBa_SA_Fib-1.raw	ALASVVLHK	9	97	9	469.298	2	42.57	936.576	5.3	97 99 99 98 98 98 98 94 97	ALASVVLHK	HCD	Q6PIW4|FIGL1_HUMAN
3	17609	20130504_EXQ3_MiBa_SA_Fib-1.raw	DLKLVKKL	8	95	8	319.557	3	42.68	955.643	5.2	86 92 94 99 99 99 98 98	DLKLVKKL	HCD	P50991|TCPD_HUMAN
3	17625	20130504_EXQ3_MiBa_SA_Fib-1.raw	FLNEKKYHL	9	95	9	397.891	3	42.72	1190.64	5.7	97 98 96 99 98 95 93 86 99	FLNEKKYHL	HCD	P49585|PCY1A_HUMAN
3	17637	20130504_EXQ3_MiBa_SA_Fib-1.raw	GMNDKLVLEK	10	95	10	573.815	2	42.74	1145.61	4.3	92 80 93 97 96 98 99 99 99 98	GMNDKLVLEK	HCD	Q96CW1|AP2M1_HUMAN
3	17646	20130504_EXQ3_MiBa_SA_Fib-1.raw	GMNDKLVLEK	10	97	10	382.88	3	42.77	1145.61	5.7	92 94 97 99 99 99 99 99 98 95	GMNDKLVLEK	HCD	Q96CW1|AP2M1_HUMAN
3	17650	20130504_EXQ3_MiBa_SA_Fib-1.raw	LSDLNLKK	8	93	8	465.787	2	42.78	929.555	5.8	94 95 97 93 87 92 93 95	LSDLNLKK	HCD	Q7Z628|ARHG8_HUMAN
3	17656	20130504_EXQ3_MiBa_SA_Fib-1.raw	FLNEKKYHL	9	89	9	596.332	2	42.79	1190.64	4.8	89 90 85 93 90 91 85 89 96	FLNEKKYHL	HCD	P49585|PCY1A_HUMAN
3	17684	20130504_EXQ3_MiBa_SA_Fib-1.raw	KTYQDLQNTLK	11	97	11	676.367	2	42.85	1350.71	4.4	100 99 99 97 98 98 92 93 97 99 99	KTYQDLQNTLK	HCD	P24928|RPB1_HUMAN
3	17710	20130504_EXQ3_MiBa_SA_Fib-1.raw	MPQKLKRLL	9	94	9	376.244	3	42.9	1125.71	4.3	96 94 95 97 97 93 89 90 96	MPQKLKRLL	HCD		+	Q8WWH4[217..218,35..41]	MPQKLKRLL
3	17723	20130504_EXQ3_MiBa_SA_Fib-1.raw	DLNKRVQDL	9	90	9	550.808	2	42.93	1099.6	2	89 87 87 92 93 90 86 96 98	DLNKRVQDL	HCD	P40222|TXLNA_HUMAN
3	17757	20130504_EXQ3_MiBa_SA_Fib-1.raw	SQFGGGSQY	9	96	9	930.399	1	43.02	929.388	4.1	86 90 99 100 99 99 100 98 99	SQFGGGSQY	HCD	O15371|EIF3D_HUMAN
3	17760	20130504_EXQ3_MiBa_SA_Fib-1.raw	SHLYTGHLY	9	93	9	545.768	2	43.03	1089.52	-2.9	85 90 97 97 88 90 94 99 99	SHLYTGHLY	HCD	O14672|ADA10_HUMAN
3	17776	20130504_EXQ3_MiBa_SA_Fib-1.raw	QSGGGSAW	8	95	8	749.322	1	43.07	748.314	1.3	90 98 100 100 99 97 93 92	QSGGGSAW	HCD		+	Q14766[148..153,4..5]	QSGGGSAW
3	17785	20130504_EXQ3_MiBa_SA_Fib-1.raw	SLNPKTWGR	9	93	9	353.531	3	43.08	1057.57	3.9	87 88 95 97 98 96 96 94 92	SLNPKTWGR	HCD	Q14669|TRIPC_HUMAN
3	17793	20130504_EXQ3_MiBa_SA_Fib-1.raw	SAYGPGLSHGMVNK	14	96	14	709.349	2	43.11	1416.68	1.7	92 81 98 100 99 96 98 99 98 98 97 99 98 99	SAYGPGLSHGMVNK	HCD	Q14315|FLNC_HUMAN
3	17844	20130504_EXQ3_MiBa_SA_Fib-1.raw	AWAPKPYHKF	10	96	10	415.559	3	43.23	1243.65	3.2	98 99 100 99 98 90 92 90 97 98	AWAPKPYHKF	HCD	O95819|M4K4_HUMAN:Q8N4C8|MINK1_HUMAN
3	17914	20130504_EXQ3_MiBa_SA_Fib-1.raw	ASYPEALAK	9	88	9	475.257	2	43.41	948.492	7.5	82 82 94 86 88 81 90 93 97	ASYPEALAK	HCD	Q96MW7|TIGD1_HUMAN
3	17939	20130504_EXQ3_MiBa_SA_Fib-1.raw	AVYSLLKNK	9	96	9	345.88	3	43.47	1034.61	6.2	89 91 99 98 98 99 98 97 97	AVYSLLKNK	HCD	Q9UGJ0|AAKG2_HUMAN
3	17945	20130504_EXQ3_MiBa_SA_Fib-1.raw	SVYVLVRQK	9	92	9	546.334	2	43.49	1090.65	3.8	86 93 99 100 99 92 87 83 95	SVYVLVRQK	HCD	Q8WVX9|FACR1_HUMAN
3	17980	20130504_EXQ3_MiBa_SA_Fib-1.raw	KYFHPPAHL	9	97	9	555.301	2	43.57	1108.58	4.7	98 98 99 99 99 95 95 94 98	KYFHPPAHL	HCD	Q9NR56|MBNL1_HUMAN:Q9NUK0|MBNL3_HUMAN:Q5VZF2|MBNL2_HUMAN
3	17981	20130504_EXQ3_MiBa_SA_Fib-1.raw	YYAGEFHKM	9	93	9	382.51	3	43.58	1144.5	6	93 94 98 95 97 96 89 87 90	YYAGEFHKM	HCD	Q9Y2I7|FYV1_HUMAN
3	17987	20130504_EXQ3_MiBa_SA_Fib-1.raw	SLGTLVSSK	9	96	9	446.264	2	43.59	890.507	6.5	92 94 98 99 98 98 97 96 98	SLGTLVSSK	HCD	Q96FN4|CPNE2_HUMAN
3	17991	20130504_EXQ3_MiBa_SA_Fib-1.raw	SLLRNPVTNK	10	95	10	381.23	3	43.6	1140.66	5.3	95 94 95 91 93 98 99 97 96 97	SLLRNPVTNK	HCD	P09661|RU2A_HUMAN
3	18005	20130504_EXQ3_MiBa_SA_Fib-1.raw	YAKMLQKL	8	93	8	332.198	3	43.64	993.568	4.9	94 95 96 95 95 89 88 94	YAKMLQKL	HCD	P11473|VDR_HUMAN
3	18021	20130504_EXQ3_MiBa_SA_Fib-1.raw	YAKMLQKL	8	96	8	497.794	2	43.67	993.568	5.3	96 98 99 98 97 93 91 97	YAKMLQKL	HCD	P11473|VDR_HUMAN
3	18023	20130504_EXQ3_MiBa_SA_Fib-1.raw	KYLDKELVR	9	92	9	388.567	3	43.68	1162.67	6.1	96 96 97 97 93 95 87 85 86	KYLDKELVR	HCD		+
3	18034	20130504_EXQ3_MiBa_SA_Fib-1.raw	KYLGTGHML	9	95	9	510.274	2	43.7	1018.53	5.4	99 99 99 93 88 94 95 94 98	KYLGTGHML	HCD		+	Q9BWJ5[17..23,72..73]	KYIGTGHML
3	18034	20130504_EXQ3_MiBa_SA_Fib-1.raw	KYLGTGHPF	9	91	9	510.274	2	43.7	1018.52	8.8	99 99 99 91 85 91 89 80 92	KYLGTGHPF	HCD		+
3	18038	20130504_EXQ3_MiBa_SA_Fib-1.raw	KLFNSLLKK	9	99	9	364.239	3	43.71	1089.69	5	99 100 100 99 99 100 99 99 98	KLFNSLLKK	HCD		+	Q92887[1008..1012,951..954]	KIFNSLIKK
3	18091	20130504_EXQ3_MiBa_SA_Fib-1.raw	SFSTVHEKF	9	95	9	361.185	3	43.84	1080.52	8	89 91 98 98 98 93 97 95 97	SFSTVHEKF	HCD	Q8NI36|WDR36_HUMAN
3	18106	20130504_EXQ3_MiBa_SA_Fib-1.raw	KYFHPPAHL	9	96	9	370.535	3	43.88	1108.58	2.4	97 94 98 99 99 97 96 91 98	KYFHPPAHL	HCD	Q9NR56|MBNL1_HUMAN:Q9NUK0|MBNL3_HUMAN:Q5VZF2|MBNL2_HUMAN
3	18121	20130504_EXQ3_MiBa_SA_Fib-1.raw	SFSTVHEKF	9	96	9	541.272	2	43.91	1080.52	4.6	94 97 99 99 98 94 98 95 98	SFSTVHEKF	HCD	Q8NI36|WDR36_HUMAN
3	18128	20130504_EXQ3_MiBa_SA_Fib-1.raw	KYFHPPAHL	9	97	9	555.3	2	43.93	1108.58	3.6	98 98 99 99 99 96 95 93 98	KYFHPPAHL	HCD	Q9NR56|MBNL1_HUMAN:Q9NUK0|MBNL3_HUMAN:Q5VZF2|MBNL2_HUMAN
3	18147	20130504_EXQ3_MiBa_SA_Fib-1.raw	HLYYDVTEK	9	99	9	584.289	2	43.98	1166.56	3.1	98 100 100 99 99 99 100 100 99	HLYYDVTEK	HCD		+
3	18147	20130504_EXQ3_MiBa_SA_Fib-1.raw	HLYDYVTEK	9	95	9	584.289	2	43.98	1166.56	3.1	98 99 97 90 86 97 99 99 99	HLYDYVTEK	HCD		+	O00291[234..238,1033..1036]	HLYDYVTEK
3	18162	20130504_EXQ3_MiBa_SA_Fib-1.raw	ALYEPKTFK	9	92	9	548.807	2	44.01	1095.6	2	93 95 98 98 84 86 90 94 98	ALYEPKTFK	HCD	Q9BYC9|RM20_HUMAN
3	18167	20130504_EXQ3_MiBa_SA_Fib-1.raw	DAPAHHLF	8	98	8	454.227	2	44.02	906.435	5.6	96 97 99 99 99 99 99 99	DAPAHHLF	HCD	Q9H0A0|NAT10_HUMAN:Q9Y5H6|PCDA8_HUMAN
3	18173	20130504_EXQ3_MiBa_SA_Fib-1.raw	GLFGKTVPK	9	91	9	473.792	2	44.04	945.565	4.5	85 93 97 87 84 87 96 98 99	GLFGKTVPK	HCD	P23284|PPIB_HUMAN
3	18181	20130504_EXQ3_MiBa_SA_Fib-1.raw	DAPAHHLF	8	97	8	303.154	3	44.05	906.435	4.4	94 92 98 99 99 99 99 99	DAPAHHLF	HCD	Q9H0A0|NAT10_HUMAN:Q9Y5H6|PCDA8_HUMAN
3	18214	20130504_EXQ3_MiBa_SA_Fib-1.raw	VVYKYLTEK	9	96	9	571.828	2	44.13	1141.64	3.3	100 99 98 97 93 94 95 98 98	VVYKYLTEK	HCD	Q5BJD5|TM41B_HUMAN
3	18231	20130504_EXQ3_MiBa_SA_Fib-1.raw	DTYKKWKL	8	96	8	361.208	3	44.16	1080.6	4.8	97 98 98 98 96 95 95 96	DTYKKWKL	HCD	P17655|CAN2_HUMAN
3	18241	20130504_EXQ3_MiBa_SA_Fib-1.raw	GMYDSSLAAK	10	97	10	521.749	2	44.19	1041.48	3.1	95 95 100 100 98 94 94 98 99 99	GMYDSSLAAK	HCD	O15254|ACOX3_HUMAN
3	18245	20130504_EXQ3_MiBa_SA_Fib-1.raw	KVVEGSFVYK	10	95	10	578.325	2	44.2	1154.63	2.3	99 100 100 99 89 85 91 97 99 99	KVVEGSFVYK	HCD	P31150|GDIA_HUMAN
3	18269	20130504_EXQ3_MiBa_SA_Fib-1.raw	LGAVPLSGK	9	94	9	421.263	2	44.26	840.507	5.6	94 95 98 98 91 92 93 92 96	LGAVPLSGK	HCD	P42684|ABL2_HUMAN
3	18276	20130504_EXQ3_MiBa_SA_Fib-1.raw	KMPEMNLKAPK	11	95	11	429.571	3	44.28	1285.69	2.5	98 96 98 99 92 84 93 97 98 98 98	KMPEMNLKAPK	HCD	Q09666|AHNK_HUMAN
3	18315	20130504_EXQ3_MiBa_SA_Fib-1.raw	ALYEPKTFK	9	95	9	548.806	2	44.37	1095.6	1.3	96 98 99 98 87 90 94 97 99	ALYEPKTFK	HCD	Q9BYC9|RM20_HUMAN
3	18320	20130504_EXQ3_MiBa_SA_Fib-1.raw	LLPNHVLQK	9	97	9	354.555	3	44.38	1060.64	3.3	99 99 99 98 95 97 97 96 98	LLPNHVLQK	HCD	P51003|PAPOA_HUMAN
3	18344	20130504_EXQ3_MiBa_SA_Fib-1.raw	YVSGMSLK	8	92	8	442.733	2	44.44	883.447	5	98 97 96 88 81 89 90 98	YVSGMSLK	HCD		+	Q9UJV3[727..731,562..564]	YVSGMSLK
3	18405	20130504_EXQ3_MiBa_SA_Fib-1.raw	DLKVPKTL	8	96	8	457.291	2	44.58	912.564	3.3	90 95 98 98 96 98 98 98	DLKVPKTL	HCD		+	Q92830[630..635,649..650]	DIKVPKTL
3	18423	20130504_EXQ3_MiBa_SA_Fib-1.raw	KSNPTFYLQK	10	94	10	613.333	2	44.63	1224.65	1.3	99 97 92 89 88 94 97 98 95 99	KSNPTFYLQK	HCD	Q709F0|ACD11_HUMAN
3	18448	20130504_EXQ3_MiBa_SA_Fib-1.raw	DLLTRQKQL	9	94	9	557.833	2	44.69	1113.65	1.6	95 96 99 97 91 88 93 91 97	DLLTRQKQL	HCD	Q9UBU8|MO4L1_HUMAN
3	18463	20130504_EXQ3_MiBa_SA_Fib-1.raw	VDDLAKADGTTADKLAADNK	20	96	20	678.012	3	44.72	2031.01	1.1	100 100 100 100 100 99 97 98 92 92 87 94 96 91 98 98 98 98 98 99	VDDLAKADGTTADKLAADNK	HCD		+
3	18473	20130504_EXQ3_MiBa_SA_Fib-1.raw	KLLDVVHPAAK	11	98	11	397.58	3	44.74	1189.72	1.3	97 99 99 99 100 100 100 99 99 99 98	KLLDVVHPAAK	HCD	Q99832|TCPH_HUMAN
3	18492	20130504_EXQ3_MiBa_SA_Fib-1.raw	KLLDVVHPAAK	11	97	11	595.868	2	44.79	1189.72	2.6	99 100 100 99 99 99 96 97 96 96 97	KLLDVVHPAAK	HCD	Q99832|TCPH_HUMAN
3	18529	20130504_EXQ3_MiBa_SA_Fib-1.raw	VLCPPRYPK	9	90	9	358.205	3	44.89	1071.59	3.8	95 97 99 98 90 86 80 80 92	VLCPPRYPK	HCD	O00299|CLIC1_HUMAN
3	18536	20130504_EXQ3_MiBa_SA_Fib-1.raw	KMPDMNLKAPK	11	95	11	424.9	3	44.91	1271.67	4.7	98 96 98 98 86 89 94 95 97 96 98	KMPDMNLKAPK	HCD	Q09666|AHNK_HUMAN
3	18548	20130504_EXQ3_MiBa_SA_Fib-1.raw	AYVEKVEKL	9	95	9	360.211	3	44.93	1077.61	4.4	93 97 98 98 94 94 96 93 94	AYVEKVEKL	HCD	Q8IY63|AMOL1_HUMAN
3	18551	20130504_EXQ3_MiBa_SA_Fib-1.raw	AYVEKVEKL	9	97	9	539.813	2	44.94	1077.61	4.5	97 99 99 99 97 96 98 97 98	AYVEKVEKL	HCD	Q8IY63|AMOL1_HUMAN
3	18566	20130504_EXQ3_MiBa_SA_Fib-1.raw	LTYESPPGLKK	11	98	11	616.85	2	44.97	1231.68	2.9	100 100 100 100 100 100 97 92 94 99 100	LTYESPPGLKK	HCD	Q8NCM8|DYHC2_HUMAN
3	18569	20130504_EXQ3_MiBa_SA_Fib-1.raw	KLYEKKLLKL	10	96	10	425.954	3	44.98	1274.83	6	98 98 97 97 98 96 92 97 96 94	KLYEKKLLKL	HCD	P42166|LAP2A_HUMAN
3	18582	20130504_EXQ3_MiBa_SA_Fib-1.raw	KYLNTDAKF	9	98	9	550.294	2	45.01	1098.57	2.4	100 100 100 96 93 98 100 100 100	KYLNTDAKF	HCD	Q8TEL6|TP4AP_HUMAN
3	18585	20130504_EXQ3_MiBa_SA_Fib-1.raw	YHTDTTVKF	9	97	9	556.276	2	45.01	1110.53	3.3	98 95 97 97 98 99 99 98 99	YHTDTTVKF	HCD	P11388|TOP2A_HUMAN:Q02880|TOP2B_HUMAN
3	18601	20130504_EXQ3_MiBa_SA_Fib-1.raw	LVYPPPPAK	9	95	9	491.293	2	45.04	980.569	2.7	92 90 99 98 98 96 94 96 97	LVYPPPPAK	HCD	Q9GZR1|SENP6_HUMAN
3	18603	20130504_EXQ3_MiBa_SA_Fib-1.raw	GSYNKVFLAK	10	99	10	563.817	2	45.04	1125.62	1	98 99 100 99 100 100 100 100 100 100	GSYNKVFLAK	HCD	P48556|PSMD8_HUMAN
3	18609	20130504_EXQ3_MiBa_SA_Fib-1.raw	VVFRDPYRFKK	11	94	11	485.615	3	45.05	1453.82	2.7	99 99 95 90 95 93 93 92 91 97 100	VVFRDPYRFKK	HCD	P62917|RL8_HUMAN
3	18615	20130504_EXQ3_MiBa_SA_Fib-1.raw	GSYNKVFLAK	10	98	10	376.214	3	45.06	1125.62	1.9	94 95 99 99 99 100 99 99 99 99	GSYNKVFLAK	HCD	P48556|PSMD8_HUMAN
3	18618	20130504_EXQ3_MiBa_SA_Fib-1.raw	DLHHKVLSL	9	96	9	531.31	2	45.07	1060.6	2.3	94 96 98 99 91 91 99 100 100	DLHHKVLSL	HCD	Q9UN86|G3BP2_HUMAN
3	18638	20130504_EXQ3_MiBa_SA_Fib-1.raw	KTYGELFEK	9	98	9	557.794	2	45.1	1113.57	2	100 100 99 95 98 100 100 100 99	KTYGELFEK	HCD	O95298|NDUC2_HUMAN
3	18641	20130504_EXQ3_MiBa_SA_Fib-1.raw	AMYDKGPFR	9	93	9	362.181	3	45.1	1083.52	2.9	93 94 99 99 98 94 80 87 95	AMYDKGPFR	HCD	P15559|NQO1_HUMAN
3	18664	20130504_EXQ3_MiBa_SA_Fib-1.raw	KTYGELFEK	9	97	9	1114.58	1	45.16	1113.57	6	99 99 98 86 98 100 99 99 98	KTYGELFEK	HCD	O95298|NDUC2_HUMAN
3	18686	20130504_EXQ3_MiBa_SA_Fib-1.raw	VLFAGQHLSK	10	91	10	367.215	3	45.21	1098.62	3.4	87 93 99 98 85 83 82 95 97 99	VLFAGQHLSK	HCD	O75369|FLNB_HUMAN
3	18692	20130504_EXQ3_MiBa_SA_Fib-1.raw	AAHEFGHVL	9	98	9	327.504	3	45.23	979.487	3	99 99 99 100 99 98 99 100 100	AAHEFGHVL	HCD	P24347|MMP11_HUMAN
3	18693	20130504_EXQ3_MiBa_SA_Fib-1.raw	KLFYKALVR	9	98	9	379.911	3	45.23	1136.71	3.8	98 99 99 99 99 99 98 97 96	KLFYKALVR	HCD	O15417|TNC18_HUMAN
3	18694	20130504_EXQ3_MiBa_SA_Fib-1.raw	QLSSTPLYK	9	94	9	518.788	2	45.23	1035.56	0.6	85 91 98 98 97 90 94 96 98	QLSSTPLYK	HCD	P35555|FBN1_HUMAN
3	18717	20130504_EXQ3_MiBa_SA_Fib-1.raw	YLDKTLRV	8	94	8	336.535	3	45.29	1006.58	2.1	97 97 99 97 95 94 81 92	YLDKTLRV	HCD	Q9UK45|LSM7_HUMAN
3	18720	20130504_EXQ3_MiBa_SA_Fib-1.raw	AVNNLRLLK	9	95	9	347.558	3	45.3	1039.65	1.7	97 97 94 94 96 91 96 97 98	AVNNLRLLK	HCD
3	18724	20130504_EXQ3_MiBa_SA_Fib-1.raw	VMPKKVFKL	9	95	9	363.902	3	45.31	1088.68	4.8	98 97 99 99 96 93 92 93 95	VMPKKVFKL	HCD	Q86Y38|XYLT1_HUMAN
3	18747	20130504_EXQ3_MiBa_SA_Fib-1.raw	KYVKVFHQF	9	98	9	598.337	2	45.38	1194.65	3.4	99 99 100 100 99 99 98 96 99	KYVKVFHQF	HCD	Q96H40|ZN486_HUMAN
3	18757	20130504_EXQ3_MiBa_SA_Fib-1.raw	LLWKKKVL	8	99	8	343.24	3	45.4	1026.7	3.2	100 99 99 99 100 98 98 99	LLWKKKVL	HCD		+	Q5VSL9[289..292,284..287]	LLWKKKVL
3	18783	20130504_EXQ3_MiBa_SA_Fib-1.raw	AYVEKVERL	9	95	9	369.546	3	45.46	1105.61	2.6	96 98 98 98 96 96 95 90 96	AYVEKVERL	HCD	Q9Y2J4|AMOL2_HUMAN
3	18784	20130504_EXQ3_MiBa_SA_Fib-1.raw	AYVEKVERL	9	96	9	553.816	2	45.46	1105.61	3.3	96 99 99 99 97 97 95 90 97	AYVEKVERL	HCD	Q9Y2J4|AMOL2_HUMAN
3	18798	20130504_EXQ3_MiBa_SA_Fib-1.raw	KLAVLKYYK	9	98	9	375.908	3	45.5	1124.7	4.9	98 99 99 99 99 98 97 99 99	KLAVLKYYK	HCD	P62979|RS27A_HUMAN
3	18799	20130504_EXQ3_MiBa_SA_Fib-1.raw	TVGPVQKL	8	89	8	421.263	2	45.5	840.507	4.9	84 89 98 93 91 88 81 91	TVGPVQKL	HCD	P53618|COPB_HUMAN
3	18807	20130504_EXQ3_MiBa_SA_Fib-1.raw	AVLPEKQLVEK	11	91	11	418.588	3	45.52	1252.74	2	85 93 99 97 96 90 82 87 86 95 97	AVLPEKQLVEK	HCD	O60281|ZN292_HUMAN
3	18820	20130504_EXQ3_MiBa_SA_Fib-1.raw	SLFEKKSL	8	95	8	317.856	3	45.55	950.544	3.4	91 96 98 98 96 94 94 97	SLFEKKSL	HCD	Q9BPZ7|SIN1_HUMAN
3	18857	20130504_EXQ3_MiBa_SA_Fib-1.raw	FLQSLKDD	8	96	8	483.253	2	45.65	964.486	4.7	95 96 95 96 97 96 98 99	FLQSLKDD	HCD		+	Q9HC44[435..438,329..332]	FLQSLKDD
3	18891	20130504_EXQ3_MiBa_SA_Fib-1.raw	VTYEHLLTK	9	98	9	368.543	3	45.72	1102.6	3.4	96 98 99 99 96 99 99 99 98	VTYEHLLTK	HCD	P07814|SYEP_HUMAN
3	18946	20130504_EXQ3_MiBa_SA_Fib-1.raw	ALFQGLAKK	9	95	9	325.872	3	45.84	974.591	3	93 95 97 93 89 95 97 98 99	ALFQGLAKK	HCD	Q96BP3|PPWD1_HUMAN
3	18947	20130504_EXQ3_MiBa_SA_Fib-1.raw	LSGAGEHLKTDL	12	95	12	414.224	3	45.84	1239.65	3	99 99 99 99 91 89 90 97 94 94 97 98	LSGAGEHLKTDL	HCD	P35579|MYH9_HUMAN
3	18955	20130504_EXQ3_MiBa_SA_Fib-1.raw	KVSLSFTEK	9	97	9	519.797	2	45.86	1037.58	3	99 99 98 97 96 97 96 98 98	KVSLSFTEK	HCD		+
3	18958	20130504_EXQ3_MiBa_SA_Fib-1.raw	LSGAGEHLKTDL	12	98	12	620.83	2	45.86	1239.65	0.1	100 100 100 99 98 99 97 99 99 98 99 100	LSGAGEHLKTDL	HCD	P35579|MYH9_HUMAN
3	18973	20130504_EXQ3_MiBa_SA_Fib-1.raw	NHWNHFGSGY	10	96	10	609.759	2	45.9	1217.5	1.9	95 96 98 96 92 98 98 99 99 99	NHWNHFGSGY	HCD	Q9HA64|KT3K_HUMAN
3	18979	20130504_EXQ3_MiBa_SA_Fib-1.raw	EYMKHTRLF	9	98	9	612.815	2	45.91	1223.61	2.9	96 94 99 100 99 99 99 99 100	EYMKHTRLF	HCD	Q13045|FLII_HUMAN
3	19066	20130504_EXQ3_MiBa_SA_Fib-1.raw	ALLGVRGVGK	10	96	10	323.88	3	46.13	968.613	3.9	99 99 100 99 97 93 88 91 97 99	ALLGVRGVGK	HCD		+
3	19077	20130504_EXQ3_MiBa_SA_Fib-1.raw	ALYGGRLLK	9	95	9	330.876	3	46.15	989.602	4	97 98 99 99 90 86 93 98 99	ALYGGRLLK	HCD		+	Q8NCM8[3925..3931,3944..3945]	AIYGGRILK
3	19106	20130504_EXQ3_MiBa_SA_Fib-1.raw	TALKKYVL	8	94	8	468.303	2	46.21	934.585	6.5	93 97 99 99 83 85 98 99	TALKKYVL	HCD	Q5SSJ5|HP1B3_HUMAN
3	19111	20130504_EXQ3_MiBa_SA_Fib-1.raw	KLFNKFLGK	9	96	9	547.842	2	46.22	1093.66	3.4	99 99 97 92 90 93 98 99 99	KLFNKFLGK	HCD	P48200|IREB2_HUMAN
3	19112	20130504_EXQ3_MiBa_SA_Fib-1.raw	ALYKKLLKY	9	95	9	570.364	2	46.22	1138.71	1.7	95 97 99 98 83 89 99 99 99	ALYKKLLKY	HCD	Q9NX57|RAB20_HUMAN
3	19120	20130504_EXQ3_MiBa_SA_Fib-1.raw	TALKKYVL	8	94	8	312.537	3	46.24	934.585	3.9	98 98 99 99 80 80 98 99	TALKKYVL	HCD	Q5SSJ5|HP1B3_HUMAN
3	19128	20130504_EXQ3_MiBa_SA_Fib-1.raw	KLFNKFLGK	9	94	9	365.564	3	46.26	1093.66	3.9	97 96 95 83 90 95 98 96 98	KLFNKFLGK	HCD	P48200|IREB2_HUMAN
3	19183	20130504_EXQ3_MiBa_SA_Fib-1.raw	ALSDVLGNK	9	98	9	458.761	2	46.4	915.503	5.9	97 98 99 100 99 99 97 95 98	ALSDVLGNK	HCD	Q9UKL0|RCOR1_HUMAN
3	19193	20130504_EXQ3_MiBa_SA_Fib-1.raw	VLFAGQHLAK	10	95	10	542.321	2	46.42	1082.62	2.8	98 99 100 99 90 85 88 97 98 99	VLFAGQHLAK	HCD	P21333|FLNA_HUMAN
3	19196	20130504_EXQ3_MiBa_SA_Fib-1.raw	STSQTFLYK	9	96	9	537.779	2	46.43	1073.54	4.8	89 97 98 97 98 98 99 98 97	STSQTFLYK	HCD	O60341|KDM1A_HUMAN
3	19197	20130504_EXQ3_MiBa_SA_Fib-1.raw	VYNSWKNNKF	10	93	10	433.89	3	46.43	1298.64	6.1	98 98 97 97 96 95 85 82 93 98	VYNSWKNNKF	HCD	Q14562|DHX8_HUMAN
3	19232	20130504_EXQ3_MiBa_SA_Fib-1.raw	KMKEALLSLGK	11	98	11	609.37	2	46.51	1216.72	2.8	99 99 99 96 97 98 98 99 99 99 100	KMKEALLSLGK	HCD	Q96C01|F136A_HUMAN
3	19235	20130504_EXQ3_MiBa_SA_Fib-1.raw	ATDPNLLGR	9	94	9	478.763	2	46.52	955.509	3.8	95 95 100 98 95 96 96 86 92	ATDPNLLGR	HCD	P78527|PRKDC_HUMAN
3	19257	20130504_EXQ3_MiBa_SA_Fib-1.raw	DLKKQLHEL	9	92	9	375.222	3	46.57	1122.64	3.8	92 91 86 95 91 94 86 99 99	DLKKQLHEL	HCD	Q96BD5|PF21A_HUMAN
3	19263	20130504_EXQ3_MiBa_SA_Fib-1.raw	LQEESLRTY	9	96	9	569.792	2	46.58	1137.57	2.7	98 98 100 99 94 93 95 97 98	LQEESLRTY	HCD	Q99613|EIF3C_HUMAN:B5ME19|EIFCL_HUMAN
3	19275	20130504_EXQ3_MiBa_SA_Fib-1.raw	DLKKQLHEL	9	96	9	562.329	2	46.61	1122.64	2.6	94 96 98 96 92 95 95 100 100	DLKKQLHEL	HCD	Q96BD5|PF21A_HUMAN
3	19281	20130504_EXQ3_MiBa_SA_Fib-1.raw	NHFFFKKDY	9	99	9	623.307	2	46.62	1244.6	1.8	96 99 100 100 100 100 100 100 100	NHFFFKKDY	HCD	Q6PD62|CTR9_HUMAN
3	19292	20130504_EXQ3_MiBa_SA_Fib-1.raw	YYSPHGHLL	9	95	9	362.852	3	46.65	1085.53	4.2	96 95 98 97 90 92 92 99 100	YYSPHGHLL	HCD	Q9BY44|EIF2A_HUMAN
3	19325	20130504_EXQ3_MiBa_SA_Fib-1.raw	QVSNWFKNR	9	94	9	393.542	3	46.73	1177.6	4.8	82 94 97 98 98 98 97 95 93	QVSNWFKNR	HCD	Q9UIU6|SIX4_HUMAN:Q9NPC8|SIX2_HUMAN:Q15475|SIX1_HUMAN
3	19326	20130504_EXQ3_MiBa_SA_Fib-1.raw	QVSNWFKNR	9	93	9	589.808	2	46.74	1177.6	2.2	85 89 98 98 98 97 96 89 95	QVSNWFKNR	HCD	Q9UIU6|SIX4_HUMAN:Q9NPC8|SIX2_HUMAN:Q15475|SIX1_HUMAN
3	19343	20130504_EXQ3_MiBa_SA_Fib-1.raw	MHFKAPKL	8	96	8	324.522	3	46.78	970.542	3.1	96 93 97 96 98 97 97 98	MHFKAPKL	HCD	Q09666|AHNK_HUMAN
3	19353	20130504_EXQ3_MiBa_SA_Fib-1.raw	YYSPHGHLL	9	98	9	543.774	2	46.81	1085.53	2.9	98 99 100 99 97 98 95 99 100	YYSPHGHLL	HCD	Q9BY44|EIF2A_HUMAN
3	19356	20130504_EXQ3_MiBa_SA_Fib-1.raw	TLFGKLLRK	9	96	9	359.24	3	46.81	1074.69	5.2	97 99 99 98 98 99 95 92 97	TLFGKLLRK	HCD	P49773|HINT1_HUMAN
3	19370	20130504_EXQ3_MiBa_SA_Fib-1.raw	KLYPSAYLK	9	93	9	541.817	2	46.85	1081.62	1.6	99 99 99 86 86 83 94 98 99	KLYPSAYLK	HCD	Q13485|SMAD4_HUMAN
3	19371	20130504_EXQ3_MiBa_SA_Fib-1.raw	TLFGKLLRK	9	96	9	538.355	2	46.85	1074.69	3.7	98 99 99 96 95 94 96 95 97	TLFGKLLRK	HCD	P49773|HINT1_HUMAN
3	19372	20130504_EXQ3_MiBa_SA_Fib-1.raw	LFKDKPLKL	9	97	9	367.908	3	46.85	1100.7	5.8	98 98 97 98 97 94 97 96 98	LFKDKPLKL	HCD	Q96B97|SH3K1_HUMAN
3	19405	20130504_EXQ3_MiBa_SA_Fib-1.raw	DLREKLKSM	9	94	9	373.88	3	46.93	1118.61	5.6	97 96 93 90 90 98 98 97 94	DLREKLKSM	HCD	Q6P6C2|ALKB5_HUMAN
3	19410	20130504_EXQ3_MiBa_SA_Fib-1.raw	YLLKDKHLL	9	94	9	381.571	3	46.94	1141.69	4.3	96 98 99 97 90 87 86 98 99	YLLKDKHLL	HCD	P51531|SMCA2_HUMAN:P51532|SMCA4_HUMAN
3	19414	20130504_EXQ3_MiBa_SA_Fib-1.raw	AYGDLLVTGR	10	90	10	355.531	3	46.95	1063.57	4	93 94 93 95 95 94 83 86 84 92	AYGDLLVTGR	HCD		+
3	19444	20130504_EXQ3_MiBa_SA_Fib-1.raw	YLLKDKHLL	9	95	9	381.571	3	47.03	1141.69	5.9	96 98 99 97 95 92 85 97 99	YLLKDKHLL	HCD	P51531|SMCA2_HUMAN:P51532|SMCA4_HUMAN
3	19485	20130504_EXQ3_MiBa_SA_Fib-1.raw	MHFKAPKL	8	97	8	324.523	3	47.13	970.542	4.5	96 96 98 99 99 98 97 97	MHFKAPKL	HCD	Q09666|AHNK_HUMAN
3	19491	20130504_EXQ3_MiBa_SA_Fib-1.raw	ELDVKHAL	8	97	8	462.763	2	47.14	923.508	4.7	95 94 99 98 98 96 99 99	ELDVKHAL	HCD	Q96SB8|SMC6_HUMAN
3	19494	20130504_EXQ3_MiBa_SA_Fib-1.raw	ALALALREK	9	96	9	328.88	3	47.15	983.613	4	93 95 99 99 99 97 93 94 96	ALALALREK	HCD	P42285|SK2L2_HUMAN
3	19499	20130504_EXQ3_MiBa_SA_Fib-1.raw	ATANQLLLK	9	98	9	486.3	2	47.16	970.581	5.6	99 100 100 97 96 99 100 100 99	ATANQLLLK	HCD		+	Q9NUA8[529..531,480..485]	ATANQILLK
3	19510	20130504_EXQ3_MiBa_SA_Fib-1.raw	SHLTPTQGF	9	95	9	987.495	1	47.18	986.482	5.6	97 95 100 100 99 99 85 90 99	SHLTPTQGF	HCD	P36405|ARL3_HUMAN
3	19526	20130504_EXQ3_MiBa_SA_Fib-1.raw	ELFQKAKSL	9	93	9	532.311	2	47.22	1062.61	0.6	93 95 97 93 95 96 89 86 95	ELFQKAKSL	HCD	Q13315|ATM_HUMAN
3	19547	20130504_EXQ3_MiBa_SA_Fib-1.raw	VVYPKVLER	9	96	9	368.226	3	47.27	1101.65	2.9	98 99 99 98 98 97 92 92 93	VVYPKVLER	HCD	P30566|PUR8_HUMAN
3	19564	20130504_EXQ3_MiBa_SA_Fib-1.raw	QLLPKPLTK	9	93	9	519.341	2	47.31	1036.66	2	91 96 99 97 93 85 90 93 96	QLLPKPLTK	HCD	Q76L83|ASXL2_HUMAN
3	19567	20130504_EXQ3_MiBa_SA_Fib-1.raw	HGLFKSTL	8	94	8	451.76	2	47.32	901.502	4.7	89 85 95 97 98 97 98 99	HGLFKSTL	HCD	P51784|UBP11_HUMAN:Q13107|UBP4_HUMAN
3	19587	20130504_EXQ3_MiBa_SA_Fib-1.raw	VYPDGLRHL	9	92	9	357.199	3	47.37	1068.57	3.2	95 97 99 98 81 86 92 90 98	VYPDGLRHL	HCD	Q15393|SF3B3_HUMAN
3	19589	20130504_EXQ3_MiBa_SA_Fib-1.raw	KTFDLFKGK	9	97	9	361.879	3	47.37	1082.61	3.4	93 95 98 99 99 99 98 97 97	KTFDLFKGK	HCD		+	Q5SVQ8[368..371,676..680]	KTFDIFKGK
3	19601	20130504_EXQ3_MiBa_SA_Fib-1.raw	VYPDGLRHL	9	94	9	535.294	2	47.4	1068.57	2.5	96 96 99 98 87 90 93 91 98	VYPDGLRHL	HCD	Q15393|SF3B3_HUMAN
3	19604	20130504_EXQ3_MiBa_SA_Fib-1.raw	ALLDYENSNK	10	95	10	583.79	2	47.41	1165.56	2.8	80 91 100 100 99 99 96 96 95 96	ALLDYENSNK	HCD	Q9Y5X3|SNX5_HUMAN
3	19609	20130504_EXQ3_MiBa_SA_Fib-1.raw	DDKSKLRAL	9	91	9	349.203	3	47.42	1044.59	-6.3	91 89 94 90 84 86 91 98 99	DDKSKLRAL	HCD		+	Q6P996[530..533,335..339]	DDKSKLRAL
3	19625	20130504_EXQ3_MiBa_SA_Fib-1.raw	KLYLGLSK	8	97	8	461.294	2	47.45	920.569	4.2	99 99 99 98 95 96 98 99	KLYLGLSK	HCD	P28370|SMCA1_HUMAN
3	19687	20130504_EXQ3_MiBa_SA_Fib-1.raw	VVYPKVLER	9	98	9	368.227	3	47.61	1101.65	5.2	99 99 100 99 99 99 97 97 96	VVYPKVLER	HCD	P30566|PUR8_HUMAN
3	19709	20130504_EXQ3_MiBa_SA_Fib-1.raw	VVYPKVLER	9	96	9	551.837	2	47.66	1101.65	4.1	100 100 100 99 98 93 90 91 93	VVYPKVLER	HCD	P30566|PUR8_HUMAN
3	19731	20130504_EXQ3_MiBa_SA_Fib-1.raw	VYPDGLRHL	9	93	9	357.2	3	47.72	1068.57	5.7	95 97 99 98 86 89 91 87 98	VYPDGLRHL	HCD	Q15393|SF3B3_HUMAN
3	19745	20130504_EXQ3_MiBa_SA_Fib-1.raw	TGLQKVQSL	9	96	9	487.291	2	47.75	972.56	6.6	97 97 98 96 95 93 96 99 99	TGLQKVQSL	HCD	Q969G5|PRDBP_HUMAN
3	19800	20130504_EXQ3_MiBa_SA_Fib-1.raw	AALGEATRL	9	95	9	451.261	2	47.89	900.503	5.9	98 98 99 98 99 94 91 84 95	AALGEATRL	HCD	Q15149|PLEC_HUMAN
3	19809	20130504_EXQ3_MiBa_SA_Fib-1.raw	STLPKSLLK	9	94	9	329.548	3	47.91	985.617	6.2	93 95 99 98 97 87 87 98 97	STLPKSLLK	HCD	Q14008|CKAP5_HUMAN
3	19835	20130504_EXQ3_MiBa_SA_Fib-1.raw	MEKLWHHTF	9	97	9	410.205	3	47.98	1227.59	5.7	95 99 98 99 97 96 99 99 99	MEKLWHHTF	HCD	P60709|ACTB_HUMAN:P63261|ACTG_HUMAN:Q6S8J3|POTEE_HUMAN:P68032|ACTC_HUMAN:A5A3E0|POTEF_HUMAN:Q9BYX7|ACTBM_HUMAN
3	19846	20130504_EXQ3_MiBa_SA_Fib-1.raw	KLYLPVQNK	9	94	9	551.836	2	48.01	1101.65	3.3	99 99 100 100 92 85 88 88 96	KLYLPVQNK	HCD	Q9Y6A4|CFA20_HUMAN
3	19847	20130504_EXQ3_MiBa_SA_Fib-1.raw	VLSKVLSLK	9	97	9	329.56	3	48.01	985.654	5.2	97 99 99 99 98 97 96 97 97	VLSKVLSLK	HCD		+	Q14683[1211..1214,1186..1190]	VISKVISLK
3	19849	20130504_EXQ3_MiBa_SA_Fib-1.raw	LSKVLSLK	8	91	8	444.303	2	48.01	886.585	6.2	92 91 95 93 92 87 87 93	LSKVLSLK	HCD		+	P51508[261..262,253..258]	LSKVLSLK
3	19851	20130504_EXQ3_MiBa_SA_Fib-1.raw	MEKLWHHTF	9	99	9	614.803	2	48.02	1227.59	3.8	97 99 100 100 100 100 100 100 100	MEKLWHHTF	HCD	P60709|ACTB_HUMAN:P63261|ACTG_HUMAN:Q6S8J3|POTEE_HUMAN:P68032|ACTC_HUMAN:A5A3E0|POTEF_HUMAN:Q9BYX7|ACTBM_HUMAN
3	19859	20130504_EXQ3_MiBa_SA_Fib-1.raw	VYLSEHEHF	9	98	9	387.519	3	48.04	1159.53	4.6	98 99 100 99 99 97 99 99 99	VYLSEHEHF	HCD	O96005|CLPT1_HUMAN
3	19870	20130504_EXQ3_MiBa_SA_Fib-1.raw	KYPNVFKKL	9	98	9	379.567	3	48.06	1135.68	4.6	99 99 99 99 99 99 99 97 96	KYPNVFKKL	HCD	O43865|SAHH2_HUMAN
3	19881	20130504_EXQ3_MiBa_SA_Fib-1.raw	VLSKVLSLK	9	97	9	493.836	2	48.08	985.654	4	98 99 99 99 98 97 94 97 99	VLSKVLSLK	HCD		+	Q14683[1211..1214,1186..1190]	VISKVISLK
3	19908	20130504_EXQ3_MiBa_SA_Fib-1.raw	VYLSEHEHF	9	95	9	1160.54	1	48.14	1159.53	3.5	94 94 96 90 94 93 99 96 99	VYLSEHEHF	HCD	O96005|CLPT1_HUMAN
3	19917	20130504_EXQ3_MiBa_SA_Fib-1.raw	FVRFDSDAASPR	12	97	12	456.564	3	48.16	1366.66	4.7	99 99 97 92 92 99 100 100 100 99 98 97	FVRFDSDAASPR	HCD	Q95604|1C17_HUMAN:Q31612|1B73_HUMAN
3	19922	20130504_EXQ3_MiBa_SA_Fib-1.raw	VYLSEHEHF	9	98	9	580.772	2	48.18	1159.53	-0.7	99 100 100 99 99 97 99 97 100	VYLSEHEHF	HCD	O96005|CLPT1_HUMAN
3	19927	20130504_EXQ3_MiBa_SA_Fib-1.raw	GLARVLLSK	9	95	9	319.548	3	48.19	955.618	3	94 94 92 90 94 98 99 98 99	GLARVLLSK	HCD	Q6R327|RICTR_HUMAN
3	19948	20130504_EXQ3_MiBa_SA_Fib-1.raw	APKPKWTQL	9	92	9	534.815	2	48.24	1067.61	2.8	95 96 98 88 84 88 91 92 98	APKPKWTQL	HCD	Q3KRA9|ALKB6_HUMAN
3	19991	20130504_EXQ3_MiBa_SA_Fib-1.raw	LLYGPPGTGK	10	95	10	501.786	2	48.36	1001.55	3.8	100 100 100 100 99 95 91 90 89 95	LLYGPPGTGK	HCD	P62191|PRS4_HUMAN
3	19999	20130504_EXQ3_MiBa_SA_Fib-1.raw	TAMSHELRL	9	98	9	353.188	3	48.38	1056.54	4.6	99 99 99 99 97 99 98 98 98	TAMSHELRL	HCD	P32004|L1CAM_HUMAN
3	20001	20130504_EXQ3_MiBa_SA_Fib-1.raw	LTYEFVKQK	9	99	9	578.326	2	48.38	1154.63	3.6	100 100 100 100 100 99 99 98 99	LTYEFVKQK	HCD	Q9Y5V3|MAGD1_HUMAN
3	20010	20130504_EXQ3_MiBa_SA_Fib-1.raw	VYLSEHEHF	9	96	9	387.519	3	48.4	1159.53	4.3	95 97 99 96 97 90 98 98 99	VYLSEHEHF	HCD	O96005|CLPT1_HUMAN
3	20026	20130504_EXQ3_MiBa_SA_Fib-1.raw	KTVLEPLKKF	10	95	10	401.59	3	48.44	1201.74	3.3	93 96 98 99 100 97 96 94 93 90	KTVLEPLKKF	HCD	Q9NQY0|BIN3_HUMAN
3	20028	20130504_EXQ3_MiBa_SA_Fib-1.raw	VLQAHTFLK	9	98	9	352.88	3	48.45	1055.61	4.9	96 98 98 99 97 98 98 99 98	VLQAHTFLK	HCD		+	O60287[1956..1959,1445..1449]	VIQAHTFLK
3	20033	20130504_EXQ3_MiBa_SA_Fib-1.raw	KYPNVFKKL	9	94	9	568.847	2	48.46	1135.68	3.4	99 98 92 81 86 98 99 99 99	KYPNVFKKL	HCD	O43865|SAHH2_HUMAN
3	20036	20130504_EXQ3_MiBa_SA_Fib-1.raw	ALAQGVLEH	9	92	9	469.262	2	48.47	936.503	6.7	81 87 99 94 90 94 98 98 95	ALAQGVLEH	HCD	O43292|GPAA1_HUMAN
3	20039	20130504_EXQ3_MiBa_SA_Fib-1.raw	VHTDPVHLY	9	97	9	540.779	2	48.47	1079.54	3.3	98 96 98 98 95 97 98 99 99	VHTDPVHLY	HCD	Q86VI3|IQGA3_HUMAN
3	20070	20130504_EXQ3_MiBa_SA_Fib-1.raw	ENKYVDSEGHL	11	93	11	645.804	2	48.55	1289.59	3.7	89 81 88 99 99 99 96 97 97 88 97	ENKYVDSEGHL	HCD		+
3	20079	20130504_EXQ3_MiBa_SA_Fib-1.raw	KYPNVFKKL	9	99	9	379.567	3	48.58	1135.68	4.6	99 99 99 99 99 100 99 99 99	KYPNVFKKL	HCD	O43865|SAHH2_HUMAN
3	20080	20130504_EXQ3_MiBa_SA_Fib-1.raw	ELVSLTANK	9	98	9	487.782	2	48.58	973.544	5.7	98 98 100 99 99 99 98 97 98	ELVSLTANK	HCD	P34897|GLYM_HUMAN
3	20089	20130504_EXQ3_MiBa_SA_Fib-1.raw	AYSSYVHQY	9	97	9	559.253	2	48.6	1116.49	3.8	94 96 100 100 99 99 97 94 98	AYSSYVHQY	HCD	Q92624|APBP2_HUMAN
3	20099	20130504_EXQ3_MiBa_SA_Fib-1.raw	MVFPKPVTK	9	95	9	349.542	3	48.63	1045.6	5.5	89 97 99 98 98 92 93 95 97	MVFPKPVTK	HCD		+	P54709[82..89,71..71]	MVFPKPVTK
3	20138	20130504_EXQ3_MiBa_SA_Fib-1.raw	MVFPKPVTK	9	94	9	523.81	2	48.72	1045.6	6.2	93 98 99 98 96 88 91 94 97	MVFPKPVTK	HCD		+	P54709[82..89,71..71]	MVFPKPVTK
3	20138	20130504_EXQ3_MiBa_SA_Fib-1.raw	MVFKPPVTK	9	90	9	523.81	2	48.72	1045.6	6.2	90 97 98 90 80 83 88 92 95	MVFKPPVTK	HCD		+
3	20140	20130504_EXQ3_MiBa_SA_Fib-1.raw	VYLSEHEHF	9	95	9	580.775	2	48.73	1159.53	4.3	97 98 98 94 96 91 98 90 98	VYLSEHEHF	HCD	O96005|CLPT1_HUMAN
3	20166	20130504_EXQ3_MiBa_SA_Fib-1.raw	LAPPVSPPK	9	92	9	453.279	2	48.8	904.538	6	80 83 99 95 92 94 96 98 99	LAPPVSPPK	HCD		+	Q9H6Z4[12..16,333..336]	IAPPVSPPK
3	20180	20130504_EXQ3_MiBa_SA_Fib-1.raw	TPLKKVLL	8	96	8	456.321	2	48.83	910.621	6.1	98 98 99 99 87 89 99 100	TPLKKVLL	HCD	Q9NV06|DCA13_HUMAN
3	20182	20130504_EXQ3_MiBa_SA_Fib-1.raw	KTFTLKRFLAK	11	96	11	451.621	3	48.83	1351.83	5.5	99 99 99 97 96 93 90 90 95 99 100	KTFTLKRFLAK	HCD	Q96EH5|RL39L_HUMAN
3	20183	20130504_EXQ3_MiBa_SA_Fib-1.raw	KTLDELLQEKK	11	96	11	448.933	3	48.84	1343.77	7.6	94 93 96 98 99 100 99 93 96 96 98	KTLDELLQEKK	HCD	Q9UQ88|CD11A_HUMAN:P21127|CD11B_HUMAN
3	20187	20130504_EXQ3_MiBa_SA_Fib-1.raw	KLLPNGFTK	9	98	9	509.31	2	48.85	1016.6	4.3	99 100 100 98 94 97 99 99 99	KLLPNGFTK	HCD	Q9NWK9|BCD1_HUMAN
3	20217	20130504_EXQ3_MiBa_SA_Fib-1.raw	ALYDATYETK	10	98	10	587.786	2	48.91	1173.56	2.1	96 97 100 100 100 99 99 99 99 98	ALYDATYETK	HCD	P23528|COF1_HUMAN
3	20219	20130504_EXQ3_MiBa_SA_Fib-1.raw	KTFSEVLAEK	10	98	10	576.319	2	48.92	1150.62	0.2	99 99 99 95 96 98 99 99 99 99	KTFSEVLAEK	HCD	O75152|ZC11A_HUMAN
3	20220	20130504_EXQ3_MiBa_SA_Fib-1.raw	KYPNVFKKL	9	95	9	379.567	3	48.92	1135.68	2	98 96 95 93 96 98 97 94 95	KYPNVFKKL	HCD	O43865|SAHH2_HUMAN
3	20230	20130504_EXQ3_MiBa_SA_Fib-1.raw	TLWGYKELRK	10	93	10	431.918	3	48.94	1292.72	5.1	98 99 98 95 92 96 93 85 83 92	TLWGYKELRK	HCD	O60716|CTND1_HUMAN
3	20237	20130504_EXQ3_MiBa_SA_Fib-1.raw	THLVSTSNF	9	97	9	1005.51	1	48.96	1004.49	5.5	98 97 100 100 100 99 99 86 95	THLVSTSNF	HCD	O94979|SC31A_HUMAN
3	20241	20130504_EXQ3_MiBa_SA_Fib-1.raw	LVAFTTATK	9	97	9	476.28	2	48.97	950.544	2.8	98 98 99 99 98 97 96 96 95	LVAFTTATK	HCD	Q9Y673|ALG5_HUMAN
3	20252	20130504_EXQ3_MiBa_SA_Fib-1.raw	EHGPNPLL	8	94	8	876.46	1	48.99	875.45	3.4	98 97 99 95 92 80 93 99	EHGPNPLL	HCD	Q8WUI4|HDAC7_HUMAN
3	20281	20130504_EXQ3_MiBa_SA_Fib-1.raw	AGSLLLDK	8	97	8	408.746	2	49.06	815.475	2.8	97 98 99 99 99 97 97 97	AGSLLLDK	HCD	Q7L576|CYFP1_HUMAN
3	20288	20130504_EXQ3_MiBa_SA_Fib-1.raw	VYSPKSPSL	9	94	9	489.271	2	49.08	976.523	3.7	98 99 99 97 94 97 84 85 97	VYSPKSPSL	HCD	O60291|MGRN1_HUMAN
3	20300	20130504_EXQ3_MiBa_SA_Fib-1.raw	AHFLEKQGF	9	94	9	538.782	2	49.11	1075.54	3.3	97 98 100 99 98 80 91 91 96	AHFLEKQGF	HCD	P35606|COPB2_HUMAN
3	20320	20130504_EXQ3_MiBa_SA_Fib-1.raw	LAPPVSPPK	9	92	9	453.279	2	49.16	904.538	5	81 85 99 97 92 92 94 95 97	LAPPVSPPK	HCD		+	Q9H6Z4[12..16,333..336]	IAPPVSPPK
3	20341	20130504_EXQ3_MiBa_SA_Fib-1.raw	EYTPTARL	8	92	8	475.752	2	49.21	949.487	3.1	96 95 98 95 92 89 82 95	EYTPTARL	HCD	P49841|GSK3B_HUMAN
3	20391	20130504_EXQ3_MiBa_SA_Fib-1.raw	AEANQLLLK	9	97	9	500.297	2	49.33	998.576	3.8	98 99 98 96 95 98 99 99 98	AEANQLLLK	HCD		+	Q7Z7A1[717..722,784..786]	AEANQLLLK
3	20402	20130504_EXQ3_MiBa_SA_Fib-1.raw	ALGAVPLSGK	10	92	10	456.781	2	49.36	911.544	2.9	88 88 94 96 98 94 92 90 92 97	ALGAVPLSGK	HCD	P42684|ABL2_HUMAN
3	20408	20130504_EXQ3_MiBa_SA_Fib-1.raw	KLLPKLLAH	9	93	9	344.904	3	49.37	1031.69	3.9	81 91 98 94 97 95 95 95 89	KLLPKLLAH	HCD	Q9UPU9|SMAG1_HUMAN
3	20430	20130504_EXQ3_MiBa_SA_Fib-1.raw	FVQMMTAK	8	98	8	478.243	2	49.42	954.467	5.5	97 98 98 98 98 99 99 99	FVQMMTAK	HCD	P62158|CALM_HUMAN
3	20441	20130504_EXQ3_MiBa_SA_Fib-1.raw	KLLPKLLAH	9	97	9	516.852	2	49.45	1031.69	4.6	99 99 100 98 95 93 98 99 98	KLLPKLLAH	HCD	Q9UPU9|SMAG1_HUMAN
3	20447	20130504_EXQ3_MiBa_SA_Fib-1.raw	HLLTKPVL	8	95	8	460.802	2	49.46	919.585	5.3	89 99 100 99 98 90 92 99	HLLTKPVL	HCD	P07814|SYEP_HUMAN
3	20491	20130504_EXQ3_MiBa_SA_Fib-1.raw	KVWAGKFFK	9	99	9	555.828	2	49.56	1109.64	2	100 100 100 100 99 99 100 100 100	KVWAGKFFK	HCD	Q15746|MYLK_HUMAN
3	20563	20130504_EXQ3_MiBa_SA_Fib-1.raw	KYLEESTLRHF	11	99	11	474.919	3	49.73	1421.73	2.7	100 100 100 100 100 100 99 99 99 100 100	KYLEESTLRHF	HCD	Q8IY63|AMOL1_HUMAN
3	20568	20130504_EXQ3_MiBa_SA_Fib-1.raw	KYLEESTLRHF	11	98	11	711.874	2	49.74	1421.73	2	99 100 100 100 100 97 95 96 96 98 99	KYLEESTLRHF	HCD	Q8IY63|AMOL1_HUMAN
3	20574	20130504_EXQ3_MiBa_SA_Fib-1.raw	VVYSGLENLKK	11	95	11	625.362	2	49.76	1248.71	2	100 100 100 98 90 93 91 89 92 95 98	VVYSGLENLKK	HCD	Q9HBL8|NMRL1_HUMAN
3	20576	20130504_EXQ3_MiBa_SA_Fib-1.raw	EALKKLAL	8	97	8	443.294	2	49.76	884.569	4.2	96 96 98 97 96 97 99 99	EALKKLAL	HCD	Q8NF91|SYNE1_HUMAN
3	20583	20130504_EXQ3_MiBa_SA_Fib-1.raw	LVYKYLVQK	9	96	9	385.239	3	49.78	1152.69	3	93 97 98 98 98 98 97 94 96	LVYKYLVQK	HCD	Q9Y6G9|DC1L1_HUMAN
3	20587	20130504_EXQ3_MiBa_SA_Fib-1.raw	ATAGFTLGR	9	93	9	447.247	2	49.79	892.477	3.9	97 98 99 98 99 87 81 92 88	ATAGFTLGR	HCD	Q93074|MED12_HUMAN
3	20599	20130504_EXQ3_MiBa_SA_Fib-1.raw	VTLGEKMTEEE	11	98	11	633.3	2	49.81	1264.59	-0.4	99 99 100 99 99 98 97 93 98 100 100	VTLGEKMTEEE	HCD	P60660|MYL6_HUMAN
3	20608	20130504_EXQ3_MiBa_SA_Fib-1.raw	NKADVLLKY	9	97	9	532.312	2	49.84	1062.61	1.8	93 96 98 98 96 98 100 99 98	NKADVLLKY	HCD	P47813|IF1AX_HUMAN:O14602|IF1AY_HUMAN
3	20616	20130504_EXQ3_MiBa_SA_Fib-1.raw	KVWAGKFFK	9	97	9	370.888	3	49.86	1109.64	3.7	96 98 99 99 97 96 99 99 99	KVWAGKFFK	HCD	Q15746|MYLK_HUMAN
3	20633	20130504_EXQ3_MiBa_SA_Fib-1.raw	KVSDYLLQH	9	99	9	551.799	2	49.9	1101.58	2.3	100 100 100 99 99 100 100 98 98	KVSDYLLQH	HCD	O75129|ASTN2_HUMAN
3	20642	20130504_EXQ3_MiBa_SA_Fib-1.raw	KLPKFNFSGSK	11	94	11	418.241	3	49.92	1251.7	2.9	99 99 99 99 97 95 94 94 82 89 94	KLPKFNFSGSK	HCD	Q09666|AHNK_HUMAN
3	20651	20130504_EXQ3_MiBa_SA_Fib-1.raw	KLFPKGVFTK	10	97	10	388.911	3	49.94	1163.71	3.6	97 99 99 99 98 95 94 96 98 99	KLFPKGVFTK	HCD	P30041|PRDX6_HUMAN
3	20657	20130504_EXQ3_MiBa_SA_Fib-1.raw	SSFSGLLRK	9	92	9	332.195	3	49.96	993.561	2.9	95 96 97 95 90 93 90 85 94	SSFSGLLRK	HCD	Q5VY09|IER5_HUMAN
3	20665	20130504_EXQ3_MiBa_SA_Fib-1.raw	KYFDKASYRVY	11	94	11	480.585	3	49.98	1438.72	7	99 98 98 99 99 99 97 95 81 82 91	KYFDKASYRVY	HCD	P29401|TKT_HUMAN
3	20673	20130504_EXQ3_MiBa_SA_Fib-1.raw	GTLMWHQMK	9	97	9	566.278	2	50	1130.54	3.3	90 97 100 100 99 97 97 98 99	GTLMWHQMK	HCD		+
3	20690	20130504_EXQ3_MiBa_SA_Fib-1.raw	KLAGYVTHLMK	11	90	11	420.912	3	50.04	1259.71	5.5	92 92 93 86 89 95 95 85 90 87 96	KLAGYVTHLMK	HCD	P08708|RS17_HUMAN
3	20701	20130504_EXQ3_MiBa_SA_Fib-1.raw	FLLKKPKL	8	94	8	329.565	3	50.07	985.669	5	96 99 100 99 98 88 85 93	FLLKKPKL	HCD		+
3	20701	20130504_EXQ3_MiBa_SA_Fib-1.raw	FLLKKPLK	8	93	8	329.565	3	50.07	985.669	5	97 99 100 99 98 85 80 90	FLLKKPLK	HCD		+	P78347[803..808,801..802]	FIIKKPIK
3	20704	20130504_EXQ3_MiBa_SA_Fib-1.raw	VLYENPNLK	9	94	9	545.303	2	50.07	1088.59	3.8	98 99 100 99 95 82 87 93 98	VLYENPNLK	HCD	Q14204|DYHC1_HUMAN
3	20705	20130504_EXQ3_MiBa_SA_Fib-1.raw	VPLEKETL	8	91	8	464.774	2	50.08	927.528	5.6	99 98 99 95 80 84 86 95	VPLEKETL	HCD	P48681|NEST_HUMAN
3	20706	20130504_EXQ3_MiBa_SA_Fib-1.raw	VLFTGGVGK	9	95	9	439.263	2	50.08	876.507	4.3	98 99 98 96 87 88 95 96 99	VLFTGGVGK	HCD	Q9Y6K0|CEPT1_HUMAN
3	20732	20130504_EXQ3_MiBa_SA_Fib-1.raw	LFTGGVGK	8	98	8	778.448	1	50.14	777.438	3	98 98 99 96 98 100 100 100	LFTGGVGK	HCD	Q9Y6K0|CEPT1_HUMAN
3	20733	20130504_EXQ3_MiBa_SA_Fib-1.raw	VLFTGGVGK	9	98	9	877.517	1	50.15	876.507	3.4	98 98 99 98 97 98 100 100 100	VLFTGGVGK	HCD	Q9Y6K0|CEPT1_HUMAN
3	20761	20130504_EXQ3_MiBa_SA_Fib-1.raw	YATGPLLK	8	97	8	431.757	2	50.21	861.496	4.3	98 98 99 97 93 96 98 99	YATGPLLK	HCD	P62341|SELT_HUMAN
3	20767	20130504_EXQ3_MiBa_SA_Fib-1.raw	VLYTGGVGK	9	96	9	447.26	2	50.22	892.502	4.3	98 99 99 97 94 91 95 96 98	VLYTGGVGK	HCD		+
3	20772	20130504_EXQ3_MiBa_SA_Fib-1.raw	VLLQKQLLK	9	94	9	361.583	3	50.24	1081.72	3.5	94 98 98 95 94 92 94 95 92	VLLQKQLLK	HCD	O15397|IPO8_HUMAN
3	20775	20130504_EXQ3_MiBa_SA_Fib-1.raw	DLNLKGSKL	9	92	9	329.867	3	50.24	986.576	2.7	95 95 92 93 96 90 87 89 96	DLNLKGSKL	HCD	Q09666|AHNK_HUMAN
3	20789	20130504_EXQ3_MiBa_SA_Fib-1.raw	TFLADSHKF	9	96	9	533.274	2	50.28	1064.53	4.6	95 98 99 99 99 97 88 97 97	TFLADSHKF	HCD		+	P04844[405..411,460..461]	TFIADSHKF
3	20792	20130504_EXQ3_MiBa_SA_Fib-1.raw	KLPKFNFSGSK	11	95	11	418.241	3	50.29	1251.7	4.1	99 99 99 99 98 96 96 91 86 91 96	KLPKFNFSGSK	HCD	Q09666|AHNK_HUMAN
3	20822	20130504_EXQ3_MiBa_SA_Fib-1.raw	LVFADPVKK	9	94	9	339.543	3	50.36	1015.61	2.2	92 91 97 96 97 90 93 95 98	LVFADPVKK	HCD	Q8IV20|LACC1_HUMAN:tr|A0A0D9SEW6|A0A0D9SEW6_HUMAN
3	20829	20130504_EXQ3_MiBa_SA_Fib-1.raw	AVSVTVLK	8	95	8	408.765	2	50.38	815.512	5.1	90 92 98 97 96 96 97 96	AVSVTVLK	HCD		+	P17081[47..52,10..11]	AVSVTVLK
3	20841	20130504_EXQ3_MiBa_SA_Fib-1.raw	VVYLQSSLNK	10	97	10	575.829	2	50.41	1149.64	2.8	100 100 100 99 97 96 95 95 94 98	VVYLQSSLNK	HCD		+
3	20852	20130504_EXQ3_MiBa_SA_Fib-1.raw	KLYDLDVAK	9	99	9	532.804	2	50.43	1063.59	3	100 100 100 100 99 99 100 100 100	KLYDLDVAK	HCD	P62750|RL23A_HUMAN
3	20858	20130504_EXQ3_MiBa_SA_Fib-1.raw	AYSDYVHQY	9	92	9	573.25	2	50.45	1144.48	2.4	85 87 94 97 95 98 93 90 97	AYSDYVHQY	HCD		+
3	20904	20130504_EXQ3_MiBa_SA_Fib-1.raw	AYLDKKHTLF	10	95	10	618.343	2	50.56	1234.67	0.9	93 96 99 99 98 98 80 91 99 100	AYLDKKHTLF	HCD	Q13356|PPIL2_HUMAN
3	20927	20130504_EXQ3_MiBa_SA_Fib-1.raw	KMAEVLGSKL	10	98	10	538.313	2	50.61	1074.61	1.7	99 98 99 100 99 100 99 98 97 98	KMAEVLGSKL	HCD	Q9NU22|MDN1_HUMAN
3	20948	20130504_EXQ3_MiBa_SA_Fib-1.raw	VYLKHPVSL	9	92	9	352.548	3	50.65	1054.62	3.6	93 93 97 98 80 84 86 98 99	VYLKHPVSL	HCD	P48556|PSMD8_HUMAN
3	20949	20130504_EXQ3_MiBa_SA_Fib-1.raw	VYLKHPVSL	9	99	9	528.317	2	50.66	1054.62	2.4	98 99 100 100 99 99 99 99 99	VYLKHPVSL	HCD	P48556|PSMD8_HUMAN
3	20953	20130504_EXQ3_MiBa_SA_Fib-1.raw	HTVDFTFNK	9	98	9	554.775	2	50.67	1107.53	0.5	96 99 99 100 99 99 99 99 99	HTVDFTFNK	HCD	P18084|ITB5_HUMAN
3	20958	20130504_EXQ3_MiBa_SA_Fib-1.raw	ELKEALKSL	9	98	9	515.812	2	50.68	1029.61	2.1	96 96 98 99 98 99 99 99 99	ELKEALKSL	HCD	P12109|CO6A1_HUMAN
3	21014	20130504_EXQ3_MiBa_SA_Fib-1.raw	KFNKDSWKF	9	92	9	400.546	3	50.81	1198.61	3.5	97 97 94 87 91 89 91 93 96	KFNKDSWKF	HCD		+	Q5TAH2[141..147,301..302]	KFNKDSWKF
3	21025	20130504_EXQ3_MiBa_SA_Fib-1.raw	KFNKDSWKF	9	93	9	600.315	2	50.83	1198.61	1.2	97 96 82 85 95 96 97 98 99	KFNKDSWKF	HCD		+	Q5TAH2[141..147,301..302]	KFNKDSWKF
3	21052	20130504_EXQ3_MiBa_SA_Fib-1.raw	KTLPQMFTK	9	94	9	547.31	2	50.9	1092.6	4.1	99 99 99 85 85 92 98 98 98	KTLPQMFTK	HCD	O95486|SC24A_HUMAN
3	21078	20130504_EXQ3_MiBa_SA_Fib-1.raw	ATLSLCSPK	9	95	9	460.252	2	50.97	918.484	4.4	95 95 99 96 95 94 95 95 96	ATLSLCSPK	HCD	Q14258|TRI25_HUMAN
3	21092	20130504_EXQ3_MiBa_SA_Fib-1.raw	VLAPPLNAGK	10	94	10	490.302	2	51	978.586	3.4	98 99 100 100 96 94 89 88 89 96	VLAPPLNAGK	HCD	Q8N3P4|VPS8_HUMAN
3	21107	20130504_EXQ3_MiBa_SA_Fib-1.raw	LPLKEKPVL	9	95	9	346.232	3	51.04	1035.67	3.8	97 98 98 94 95 92 93 97 99	LPLKEKPVL	HCD	Q13112|CAF1B_HUMAN
3	21124	20130504_EXQ3_MiBa_SA_Fib-1.raw	DLGKKLAL	8	94	8	429.277	2	51.08	856.538	0.6	96 95 96 97 87 91 99 99	DLGKKLAL	HCD	O94979|SC31A_HUMAN
3	21135	20130504_EXQ3_MiBa_SA_Fib-1.raw	KLPVVGLGK	9	95	9	455.81	2	51.1	909.601	3.9	100 99 99 98 97 93 92 88 97	KLPVVGLGK	HCD	Q9NUP7|TRM13_HUMAN
3	21152	20130504_EXQ3_MiBa_SA_Fib-1.raw	KLLSDLLREK	10	97	10	405.588	3	51.14	1213.74	1.3	98 100 100 99 99 99 99 91 94 96	KLLSDLLREK	HCD	Q8N335|GPD1L_HUMAN
3	21157	20130504_EXQ3_MiBa_SA_Fib-1.raw	KFLDTTSKF	9	99	9	543.795	2	51.15	1085.58	0.3	99 100 100 100 99 100 100 100 100	KFLDTTSKF	HCD	P39023|RL3_HUMAN
3	21165	20130504_EXQ3_MiBa_SA_Fib-1.raw	KFNKDSWKF	9	94	9	400.546	3	51.17	1198.61	2.5	98 96 90 92 96 91 95 96 97	KFNKDSWKF	HCD		+	Q5TAH2[141..147,301..302]	KFNKDSWKF
3	21168	20130504_EXQ3_MiBa_SA_Fib-1.raw	KVYMFLVKK	9	99	9	385.904	3	51.17	1154.69	2.4	98 99 100 99 100 100 99 100 100	KVYMFLVKK	HCD		+
3	21185	20130504_EXQ3_MiBa_SA_Fib-1.raw	KFLDTTSKF	9	98	9	1086.59	1	51.2	1085.58	2.5	96 97 99 100 99 100 100 96 97	KFLDTTSKF	HCD	P39023|RL3_HUMAN
3	21191	20130504_EXQ3_MiBa_SA_Fib-1.raw	AVLPTPVTK	9	96	9	463.291	2	51.21	924.564	3.1	92 96 100 99 98 92 94 96 98	AVLPTPVTK	HCD	O75151|PHF2_HUMAN
3	21202	20130504_EXQ3_MiBa_SA_Fib-1.raw	KLPKFTFSGR	10	91	10	394.234	3	51.23	1179.68	2.5	90 91 95 97 98 97 93 81 80 93	KLPKFTFSGR	HCD	Q09666|AHNK_HUMAN
3	21207	20130504_EXQ3_MiBa_SA_Fib-1.raw	LVFVTGNAK	9	94	9	474.781	2	51.24	947.544	2.9	98 98 99 99 97 85 81 93 98	LVFVTGNAK	HCD	Q9BY32|ITPA_HUMAN
3	21236	20130504_EXQ3_MiBa_SA_Fib-1.raw	KMPDMHVNMPK	11	98	11	443.217	3	51.3	1326.62	3.9	99 99 100 100 99 98 99 96 96 97 98	KMPDMHVNMPK	HCD	Q09666|AHNK_HUMAN
3	21246	20130504_EXQ3_MiBa_SA_Fib-1.raw	GTKLPGLLK	9	96	9	309.54	3	51.32	925.596	2.5	86 91 97 99 99 98 99 99 98	GTKLPGLLK	HCD	Q9NUQ8|ABCF3_HUMAN
3	21248	20130504_EXQ3_MiBa_SA_Fib-1.raw	QLNEKVAQL	9	90	9	521.801	2	51.33	1041.58	4.7	84 93 93 98 81 83 88 96 99	QLNEKVAQL	HCD	Q16850|CP51A_HUMAN
3	21249	20130504_EXQ3_MiBa_SA_Fib-1.raw	LLYPAQAPF	9	91	9	510.284	2	51.33	1018.55	5.3	99 98 97 91 87 83 92 84 92	LLYPAQAPF	HCD		+	Q5CZC0[526..530,3927..3930]	ILYPAQAPF
3	21249	20130504_EXQ3_MiBa_SA_Fib-1.raw	LLYPAQAFP	9	89	9	510.284	2	51.33	1018.55	5.3	99 98 97 91 87 83 90 80 85	LLYPAQAFP	HCD		+	P07949[1027..1029,679..684]	LIYPAQAFP
3	21256	20130504_EXQ3_MiBa_SA_Fib-1.raw	KTFSELLNR	9	93	9	554.31	2	51.35	1106.61	-2.4	99 99 98 92 94 93 88 83 93	KTFSELLNR	HCD	Q14204|DYHC1_HUMAN
3	21276	20130504_EXQ3_MiBa_SA_Fib-1.raw	FLDTTSKF	8	94	8	958.492	1	51.39	957.481	3.8	95 96 99 99 99 98 83 90	FLDTTSKF	HCD	P39023|RL3_HUMAN
3	21277	20130504_EXQ3_MiBa_SA_Fib-1.raw	SGKLKLSL	8	98	8	423.278	2	51.4	844.538	3.2	96 97 99 99 98 98 99 99	SGKLKLSL	HCD	O43660|PLRG1_HUMAN
3	21294	20130504_EXQ3_MiBa_SA_Fib-1.raw	ALALKVLNK	9	98	9	485.328	2	51.44	968.638	3.4	98 99 100 100 99 99 99 98 99	ALALKVLNK	HCD	P25789|PSA4_HUMAN
3	21303	20130504_EXQ3_MiBa_SA_Fib-1.raw	ALALKVLNK	9	99	9	323.888	3	51.46	968.638	2.9	99 100 100 100 100 99 99 98 98	ALALKVLNK	HCD	P25789|PSA4_HUMAN
3	21319	20130504_EXQ3_MiBa_SA_Fib-1.raw	KFLDTTSKF	9	99	9	543.794	2	51.5	1085.58	-2.6	99 99 100 100 99 99 100 100 99	KFLDTTSKF	HCD	P39023|RL3_HUMAN
3	21320	20130504_EXQ3_MiBa_SA_Fib-1.raw	KMPKVKMPKF	10	98	10	411.913	3	51.5	1232.71	3.2	99 99 99 99 98 98 96 97 98 97	KMPKVKMPKF	HCD	Q09666|AHNK_HUMAN
3	21321	20130504_EXQ3_MiBa_SA_Fib-1.raw	AVFGVPASK	9	95	9	438.255	2	51.5	874.491	3.9	91 93 99 99 98 95 95 95 98	AVFGVPASK	HCD	Q2M2I8|AAK1_HUMAN
3	21323	20130504_EXQ3_MiBa_SA_Fib-1.raw	LPSHFKFKEY	10	98	10	432.566	3	51.51	1294.67	3.5	100 100 100 99 99 98 97 96 98 99	LPSHFKFKEY	HCD	Q8TBX8|PI42C_HUMAN
3	21339	20130504_EXQ3_MiBa_SA_Fib-1.raw	SVASLDLTK	9	95	9	467.267	2	51.55	932.518	2.2	95 95 98 97 96 96 94 92 96	SVASLDLTK	HCD		+	P01100[217..224,205..205]	SVASLDLTK
3	21343	20130504_EXQ3_MiBa_SA_Fib-1.raw	KFLDTTSKF	9	98	9	1086.59	1	51.56	1085.58	3	98 98 99 100 100 100 100 97 98	KFLDTTSKF	HCD	P39023|RL3_HUMAN
3	21360	20130504_EXQ3_MiBa_SA_Fib-1.raw	KYLPENDLKRL	11	94	11	463.603	3	51.59	1387.78	4.2	98 99 100 100 100 94 96 96 86 80 91	KYLPENDLKRL	HCD	O00743|PPP6_HUMAN
3	21361	20130504_EXQ3_MiBa_SA_Fib-1.raw	KVADMALHY	9	98	9	524.27	2	51.59	1046.52	2.5	100 99 100 100 95 98 100 99 100	KVADMALHY	HCD	P50990|TCPQ_HUMAN
3	21365	20130504_EXQ3_MiBa_SA_Fib-1.raw	KMPKMKMPKF	10	97	10	422.57	3	51.6	1264.69	3	98 98 99 99 97 98 95 96 97 97	KMPKMKMPKF	HCD	Q09666|AHNK_HUMAN
3	21389	20130504_EXQ3_MiBa_SA_Fib-1.raw	KYMDVVKERL	10	96	10	427.575	3	51.66	1279.7	4.8	99 99 100 100 100 99 96 96 83 91	KYMDVVKERL	HCD	Q9GZR7|DDX24_HUMAN
3	21462	20130504_EXQ3_MiBa_SA_Fib-1.raw	KFLDTTSKF	9	98	9	543.796	2	51.84	1085.58	1.4	98 98 99 98 98 99 99 99 99	KFLDTTSKF	HCD	P39023|RL3_HUMAN
3	21473	20130504_EXQ3_MiBa_SA_Fib-1.raw	KMPKVKMPKF	10	96	10	411.913	3	51.87	1232.71	3.1	98 96 99 98 98 97 94 90 96 99	KMPKVKMPKF	HCD	Q09666|AHNK_HUMAN
3	21485	20130504_EXQ3_MiBa_SA_Fib-1.raw	SLPTVLMRNK	10	93	10	579.838	2	51.9	1157.66	1.7	92 94 98 99 98 96 84 83 90 97	SLPTVLMRNK	HCD	Q12802|AKP13_HUMAN
3	21487	20130504_EXQ3_MiBa_SA_Fib-1.raw	TVFSTSSLK	9	96	9	485.268	2	51.9	968.518	3.9	94 95 99 99 98 97 96 95 97	TVFSTSSLK	HCD		+	F5H5T6[5..12,45..45]	TVFSTSSLK
3	21501	20130504_EXQ3_MiBa_SA_Fib-1.raw	LVAGSLLTK	9	98	9	451.291	2	51.93	900.564	3.6	99 99 99 97 96 97 99 99 99	LVAGSLLTK	HCD	O75400|PR40A_HUMAN
3	21506	20130504_EXQ3_MiBa_SA_Fib-1.raw	KMPKMKMPKF	10	94	10	422.57	3	51.95	1264.69	2.4	99 97 98 97 92 93 85 89 94 97	KMPKMKMPKF	HCD	Q09666|AHNK_HUMAN
3	21510	20130504_EXQ3_MiBa_SA_Fib-1.raw	KLGDFGLTK	9	94	9	489.787	2	51.95	977.555	4.2	99 97 94 95 91 88 95 97 99	KLGDFGLTK	HCD	P23458|JAK1_HUMAN:O60674|JAK2_HUMAN
3	21511	20130504_EXQ3_MiBa_SA_Fib-1.raw	KMPKVKMPKF	10	93	10	617.365	2	51.95	1232.71	0.9	99 97 97 95 95 95 85 86 89 96	KMPKVKMPKF	HCD	Q09666|AHNK_HUMAN
3	21519	20130504_EXQ3_MiBa_SA_Fib-1.raw	LVAGSLLTK	9	98	9	901.575	1	51.97	900.564	3.8	97 97 98 95 97 99 100 100 100	LVAGSLLTK	HCD	O75400|PR40A_HUMAN
3	21541	20130504_EXQ3_MiBa_SA_Fib-1.raw	LLYPGGNKY	9	95	9	512.777	2	52.03	1023.54	1.3	100 100 100 99 93 90 90 91 96	LLYPGGNKY	HCD	O94907|DKK1_HUMAN
3	21563	20130504_EXQ3_MiBa_SA_Fib-1.raw	KLLDLVSSQK	10	98	10	565.844	2	52.08	1129.67	2.6	100 100 100 100 100 100 99 98 95 99	KLLDLVSSQK	HCD	O14757|CHK1_HUMAN
3	21568	20130504_EXQ3_MiBa_SA_Fib-1.raw	LLAEKVLAGK	10	97	10	521.339	2	52.09	1040.66	3.1	99 99 99 99 98 97 97 96 97 97	LLAEKVLAGK	HCD	Q5JWF2|GNAS1_HUMAN
3	21575	20130504_EXQ3_MiBa_SA_Fib-1.raw	ALLGYKVVEK	10	98	10	560.345	2	52.11	1118.67	4	96 99 100 99 97 97 98 98 99 99	ALLGYKVVEK	HCD	Q5KU26|COL12_HUMAN
3	21576	20130504_EXQ3_MiBa_SA_Fib-1.raw	ALLGYKVVEK	10	98	10	373.899	3	52.12	1118.67	5.6	97 99 100 100 99 99 99 99 99 97	ALLGYKVVEK	HCD	Q5KU26|COL12_HUMAN
3	21588	20130504_EXQ3_MiBa_SA_Fib-1.raw	LLAEKVLAGK	10	99	10	347.896	3	52.14	1040.66	5.1	100 100 100 100 99 99 99 99 99 99	LLAEKVLAGK	HCD	Q5JWF2|GNAS1_HUMAN
3	21601	20130504_EXQ3_MiBa_SA_Fib-1.raw	EDFGGGRF	8	94	8	442.702	2	52.18	883.382	6.9	98 99 99 99 96 83 83 94	EDFGGGRF	HCD	Q6PK18|OGFD3_HUMAN
3	21605	20130504_EXQ3_MiBa_SA_Fib-1.raw	KFLDTTSKF	9	98	9	543.797	2	52.19	1085.58	3.7	99 99 100 99 97 99 99 99 99	KFLDTTSKF	HCD	P39023|RL3_HUMAN
3	21609	20130504_EXQ3_MiBa_SA_Fib-1.raw	VTFNSALAQK	10	97	10	539.802	2	52.2	1077.58	6.4	97 99 99 98 96 96 98 98 97 97	VTFNSALAQK	HCD	Q9Y287|ITM2B_HUMAN
3	21611	20130504_EXQ3_MiBa_SA_Fib-1.raw	AEKVLAGK	8	90	8	408.255	2	52.2	814.491	5.5	86 91 93 91 92 89 86 96	AEKVLAGK	HCD	Q5JWF2|GNAS1_HUMAN
3	21616	20130504_EXQ3_MiBa_SA_Fib-1.raw	KMPKVKMPKF	10	93	10	411.913	3	52.22	1232.71	3.1	98 85 85 93 96 96 93 94 96 96	KMPKVKMPKF	HCD	Q09666|AHNK_HUMAN
3	21617	20130504_EXQ3_MiBa_SA_Fib-1.raw	VLSPPTVPK	9	95	9	469.292	2	52.22	936.564	4.9	98 99 100 99 93 86 95 93 98	VLSPPTVPK	HCD	Q9H9Y6|RPA2_HUMAN
3	21622	20130504_EXQ3_MiBa_SA_Fib-1.raw	EPLAKKLF	8	96	8	473.295	2	52.23	944.569	7.2	97 96 98 97 96 96 97 98	EPLAKKLF	HCD	A8MTT3|CEBOS_HUMAN
3	21639	20130504_EXQ3_MiBa_SA_Fib-1.raw	EYNTVASKF	9	93	9	529.764	2	52.27	1057.51	4.5	94 85 96 96 96 96 95 94 93	EYNTVASKF	HCD	Q460N5|PAR14_HUMAN
3	21649	20130504_EXQ3_MiBa_SA_Fib-1.raw	KMPKMKMPKF	10	96	10	422.57	3	52.3	1264.69	1.2	99 98 99 99 93 95 95 96 98 98	KMPKMKMPKF	HCD	Q09666|AHNK_HUMAN
3	21650	20130504_EXQ3_MiBa_SA_Fib-1.raw	KMPKVKMPKF	10	95	10	617.366	2	52.3	1232.71	3	99 95 94 94 96 96 91 95 97 98	KMPKVKMPKF	HCD	Q09666|AHNK_HUMAN
3	21662	20130504_EXQ3_MiBa_SA_Fib-1.raw	KLLSSDGHEFLVK	13	98	13	491.611	3	52.33	1471.8	4.7	99 100 100 100 99 99 98 88 98 99 99 99 100	KLLSSDGHEFLVK	HCD	Q15369|ELOC_HUMAN
3	21688	20130504_EXQ3_MiBa_SA_Fib-1.raw	LYQKAFEHL	9	96	9	574.812	2	52.39	1147.6	5.2	97 97 97 98 98 94 97 94 99	LYQKAFEHL	HCD	Q96RK4|BBS4_HUMAN
3	21700	20130504_EXQ3_MiBa_SA_Fib-1.raw	MTYQQPFSNR	10	91	10	636.298	2	52.42	1270.58	3.6	94 98 99 97 93 86 88 84 85 92	MTYQQPFSNR	HCD		+
3	21704	20130504_EXQ3_MiBa_SA_Fib-1.raw	KLLDLVSSQK	10	93	10	565.845	2	52.44	1129.67	3.3	98 99 98 92 92 96 92 89 84 96	KLLDLVSSQK	HCD	O14757|CHK1_HUMAN
3	21705	20130504_EXQ3_MiBa_SA_Fib-1.raw	KMPKMKMPKF	10	97	10	633.352	2	52.44	1264.69	2.5	99 97 99 98 95 96 95 96 97 98	KMPKMKMPKF	HCD	Q09666|AHNK_HUMAN
3	21713	20130504_EXQ3_MiBa_SA_Fib-1.raw	VPYGKGPSF	9	93	9	476.252	2	52.45	950.486	4.3	99 97 98 91 93 87 89 91 96	VPYGKGPSF	HCD	Q9Y520|PRC2C_HUMAN
3	21717	20130504_EXQ3_MiBa_SA_Fib-1.raw	LYQKAFEHL	9	95	9	383.543	3	52.46	1147.6	5.3	92 93 94 97 97 97 98 90 97	LYQKAFEHL	HCD	Q96RK4|BBS4_HUMAN
3	21728	20130504_EXQ3_MiBa_SA_Fib-1.raw	AAFEKQVL	8	99	8	453.26	2	52.49	904.502	5	99 99 100 100 99 98 99 100	AAFEKQVL	HCD	Q9P2E9|RRBP1_HUMAN
3	21729	20130504_EXQ3_MiBa_SA_Fib-1.raw	EHWLGHENF	9	95	9	584.765	2	52.49	1167.51	4.8	98 96 99 99 99 83 91 95 98	EHWLGHENF	HCD	Q8NBZ7|UXS1_HUMAN
3	21759	20130504_EXQ3_MiBa_SA_Fib-1.raw	KMPKVKMPKF	10	98	10	411.913	3	52.57	1232.71	3.5	99 99 99 99 99 98 96 97 98 98	KMPKVKMPKF	HCD	Q09666|AHNK_HUMAN
3	21763	20130504_EXQ3_MiBa_SA_Fib-1.raw	SVADLSLTK	9	94	9	467.269	2	52.57	932.518	4.9	94 93 97 95 90 93 96 96 98	SVADLSLTK	HCD		+	Q9Y483[185..189,27..30]	SVADLSLTK
3	21787	20130504_EXQ3_MiBa_SA_Fib-1.raw	KFLDTTSKF	9	97	9	543.796	2	52.63	1085.58	2.1	98 98 99 99 97 98 98 97 97	KFLDTTSKF	HCD	P39023|RL3_HUMAN
3	21792	20130504_EXQ3_MiBa_SA_Fib-1.raw	KMPKMKMPKF	10	98	10	422.57	3	52.64	1264.69	1.9	98 98 98 99 97 98 97 98 99 99	KMPKMKMPKF	HCD	Q09666|AHNK_HUMAN
3	21805	20130504_EXQ3_MiBa_SA_Fib-1.raw	VLYEGLESK	9	94	9	519.28	2	52.67	1036.54	2	98 98 98 98 89 90 95 89 96	VLYEGLESK	HCD		+	Q9Y4A5[2249..2254,2553..2555]	VIYEGLESK
3	21807	20130504_EXQ3_MiBa_SA_Fib-1.raw	KLFDHAVSKF	10	99	10	397.89	3	52.68	1190.64	2.5	99 99 99 100 99 100 100 99 99 98	KLFDHAVSKF	HCD	O60488|ACSL4_HUMAN
3	21809	20130504_EXQ3_MiBa_SA_Fib-1.raw	KMPKVKMPKF	10	93	10	617.366	2	52.68	1232.71	3.3	99 96 96 96 95 95 89 90 90 92	KMPKVKMPKF	HCD	Q09666|AHNK_HUMAN
3	21816	20130504_EXQ3_MiBa_SA_Fib-1.raw	NHLQALGKW	9	97	9	533.794	2	52.7	1065.57	0.8	90 95 99 98 98 100 100 99 99	NHLQALGKW	HCD		+	Q14397[431..436,17..19]	NHIQALGKW
3	21819	20130504_EXQ3_MiBa_SA_Fib-1.raw	AQWQKVLPR	9	95	9	375.89	3	52.71	1124.65	2.2	92 93 97 96 98 99 98 96 94	AQWQKVLPR	HCD	Q9Y2R0|COA3_HUMAN
3	21820	20130504_EXQ3_MiBa_SA_Fib-1.raw	KLFDHAVSKF	10	99	10	596.33	2	52.71	1190.64	1.3	100 100 100 100 97 99 100 100 99 99	KLFDHAVSKF	HCD	O60488|ACSL4_HUMAN
3	21830	20130504_EXQ3_MiBa_SA_Fib-1.raw	ATYSEDGLLK	10	95	10	548.781	2	52.73	1095.54	1.9	97 98 100 99 98 97 85 89 94 96	ATYSEDGLLK	HCD	Q2TAY7|SMU1_HUMAN
3	21831	20130504_EXQ3_MiBa_SA_Fib-1.raw	AQWQKVLPR	9	96	9	563.33	2	52.74	1124.65	0.7	94 95 98 97 99 99 99 95 97	AQWQKVLPR	HCD	Q9Y2R0|COA3_HUMAN
3	21832	20130504_EXQ3_MiBa_SA_Fib-1.raw	FTKVKPLL	8	99	8	473.312	2	52.74	944.606	3.7	99 99 100 99 99 98 99 100	FTKVKPLL	HCD	P35579|MYH9_HUMAN:P35580|MYH10_HUMAN:P35749|MYH11_HUMAN
3	21833	20130504_EXQ3_MiBa_SA_Fib-1.raw	LVVDNGSGM	9	99	9	891.427	1	52.74	890.417	3.5	97 99 100 100 100 100 100 100 100	LVVDNGSGM	HCD	P60709|ACTB_HUMAN:Q562R1|ACTBL_HUMAN
3	21841	20130504_EXQ3_MiBa_SA_Fib-1.raw	VLYEGLKVGK	10	96	10	369.226	3	52.76	1104.65	2.8	97 99 99 99 92 93 96 97 96 98	VLYEGLKVGK	HCD	O15432|COPT2_HUMAN
3	21843	20130504_EXQ3_MiBa_SA_Fib-1.raw	LLGPPLVRK	9	93	9	331.56	3	52.77	991.654	3.2	97 98 99 99 97 96 85 80 92	LLGPPLVRK	HCD		+	B5ME19[727..731,780..783]	LLGPPLVRK
3	21852	20130504_EXQ3_MiBa_SA_Fib-1.raw	KMPKMKMPKF	10	92	10	633.35	2	52.79	1264.69	0.2	98 94 96 96 91 93 88 88 87 95	KMPKMKMPKF	HCD	Q09666|AHNK_HUMAN
3	21869	20130504_EXQ3_MiBa_SA_Fib-1.raw	THYDALMRY	9	97	9	585.275	2	52.84	1168.53	2.4	99 99 100 99 98 98 93 94 97	THYDALMRY	HCD	Q9BZQ6|EDEM3_HUMAN
3	21902	20130504_EXQ3_MiBa_SA_Fib-1.raw	KMPKVKMPKF	10	98	10	411.914	3	52.92	1232.71	4.5	99 99 99 98 98 98 97 98 98 98	KMPKVKMPKF	HCD	Q09666|AHNK_HUMAN
3	21919	20130504_EXQ3_MiBa_SA_Fib-1.raw	HLLSPLLQK	9	95	9	524.831	2	52.95	1047.64	3.2	91 99 99 98 85 94 99 98 98	HLLSPLLQK	HCD	O43847|NRDC_HUMAN
3	21936	20130504_EXQ3_MiBa_SA_Fib-1.raw	KFLDTTSKF	9	93	9	543.797	2	52.99	1085.58	3.7	88 85 98 97 96 95 97 95 96	KFLDTTSKF	HCD	P39023|RL3_HUMAN
3	21941	20130504_EXQ3_MiBa_SA_Fib-1.raw	TLAEKFLSK	9	97	9	518.807	2	53	1035.6	2.7	99 99 99 99 96 95 96 98 99	TLAEKFLSK	HCD	Q8NFU5|IPMK_HUMAN
3	21947	20130504_EXQ3_MiBa_SA_Fib-1.raw	KLFDHAVSKF	10	95	10	397.89	3	53.02	1190.64	4.1	98 96 95 97 93 97 97 95 90 95	KLFDHAVSKF	HCD	O60488|ACSL4_HUMAN
3	21948	20130504_EXQ3_MiBa_SA_Fib-1.raw	KLVKYLMLK	9	96	9	379.249	3	53.02	1134.72	3.8	90 98 99 99 98 98 96 98 97	KLVKYLMLK	HCD
3	21962	20130504_EXQ3_MiBa_SA_Fib-1.raw	LTTMGDRF	8	92	8	470.734	2	53.06	939.448	5.8	98 98 98 93 86 90 83 93	LTTMGDRF	HCD	P19105|ML12A_HUMAN:O14950|ML12B_HUMAN:P24844|MYL9_HUMAN
3	22004	20130504_EXQ3_MiBa_SA_Fib-1.raw	TYLKPLSKL	9	96	9	531.833	2	53.16	1061.65	3.8	93 97 99 99 95 95 98 97 98	TYLKPLSKL	HCD	Q9Y4I1|MYO5A_HUMAN
3	22005	20130504_EXQ3_MiBa_SA_Fib-1.raw	TYLKPLSKL	9	94	9	354.892	3	53.16	1061.65	5.2	96 96 97 98 91 93 95 92 96	TYLKPLSKL	HCD	Q9Y4I1|MYO5A_HUMAN
3	22006	20130504_EXQ3_MiBa_SA_Fib-1.raw	EYLTKVDKL	9	98	9	554.818	2	53.17	1107.62	3.5	98 99 100 99 97 97 99 98 98	EYLTKVDKL	HCD	Q00610|CLH1_HUMAN
3	22027	20130504_EXQ3_MiBa_SA_Fib-1.raw	AESAFSFK	8	97	8	443.721	2	53.22	885.423	6	97 99 99 98 97 96 97 97	AESAFSFK	HCD	Q99627|CSN8_HUMAN
3	22029	20130504_EXQ3_MiBa_SA_Fib-1.raw	KYFDEHYEY	9	99	9	647.278	2	53.22	1292.53	4.4	99 99 99 100 100 99 100 100 100	KYFDEHYEY	HCD	P33552|CKS2_HUMAN
3	22037	20130504_EXQ3_MiBa_SA_Fib-1.raw	KLADFGLAR	9	96	9	495.792	2	53.24	989.566	4.5	99 99 99 99 96 90 92 93 97	KLADFGLAR	HCD	P11362|FGFR1_HUMAN:P07947|YES_HUMAN:P06241|FYN_HUMAN:P51451|BLK_HUMAN:P07948|LYN_HUMAN:P06239|LCK_HUMAN
3	22042	20130504_EXQ3_MiBa_SA_Fib-1.raw	EYHEDRTY	8	91	8	556.74	2	53.25	1111.46	6.8	98 97 96 96 88 81 86 92	EYHEDRTY	HCD		+
3	22047	20130504_EXQ3_MiBa_SA_Fib-1.raw	QLFVKTLTGK	10	98	10	567.849	2	53.26	1133.68	2.8	91 98 100 100 99 99 98 98 98 99	QLFVKTLTGK	HCD	P62987|RL40_HUMAN:P62979|RS27A_HUMAN
3	22049	20130504_EXQ3_MiBa_SA_Fib-1.raw	QLFVKTLTGK	10	97	10	378.902	3	53.27	1133.68	3.6	88 99 100 100 99 99 99 98 99 99	QLFVKTLTGK	HCD	P62987|RL40_HUMAN:P62979|RS27A_HUMAN
3	22051	20130504_EXQ3_MiBa_SA_Fib-1.raw	FALDPDKPTN	10	93	10	559.282	2	53.27	1116.55	3.7	98 98 99 99 94 96 94 83 83 90	FALDPDKPTN	HCD	Q07954|LRP1_HUMAN
3	22069	20130504_EXQ3_MiBa_SA_Fib-1.raw	HALPKVTL	8	97	8	439.779	2	53.31	877.538	4.8	94 98 99 96 97 98 100 100	HALPKVTL	HCD	Q8WTW3|COG1_HUMAN
3	22073	20130504_EXQ3_MiBa_SA_Fib-1.raw	SLSDKFFQK	9	98	9	550.294	2	53.32	1098.57	3.3	93 98 99 99 98 99 99 98 100	SLSDKFFQK	HCD	Q9BQS7|HEPH_HUMAN
3	22082	20130504_EXQ3_MiBa_SA_Fib-1.raw	SLSDKFFQK	9	97	9	367.199	3	53.34	1098.57	4.7	91 94 99 99 99 99 98 98 100	SLSDKFFQK	HCD	Q9BQS7|HEPH_HUMAN
3	22093	20130504_EXQ3_MiBa_SA_Fib-1.raw	LYTPEHHLL	9	97	9	561.802	2	53.37	1121.59	2	96 97 99 97 98 96 97 99 100	LYTPEHHLL	HCD	Q6NXR4|TTI2_HUMAN
3	22141	20130504_EXQ3_MiBa_SA_Fib-1.raw	AYAGSGNVL	9	95	9	851.428	1	53.49	850.418	3.3	92 91 99 99 99 91 89 99 100	AYAGSGNVL	HCD	Q13200|PSMD2_HUMAN
3	22174	20130504_EXQ3_MiBa_SA_Fib-1.raw	SHRLPVDL	8	91	8	468.769	2	53.57	935.519	5.7	88 86 94 97 81 88 99 99	SHRLPVDL	HCD	P15924|DESP_HUMAN
3	22188	20130504_EXQ3_MiBa_SA_Fib-1.raw	QLFVKTLTGK	10	95	10	567.848	2	53.61	1133.68	0.2	92 98 100 99 98 96 95 93 91 98	QLFVKTLTGK	HCD	P62987|RL40_HUMAN:P62979|RS27A_HUMAN
3	22206	20130504_EXQ3_MiBa_SA_Fib-1.raw	ALLGTSGLK	9	91	9	430.269	2	53.65	858.518	5.7	97 97 99 95 93 86 80 86 96	ALLGTSGLK	HCD	O43293|DAPK3_HUMAN
3	22212	20130504_EXQ3_MiBa_SA_Fib-1.raw	ATYYGAFLKK	10	96	10	387.884	3	53.66	1160.62	5.1	87 90 99 99 98 95 98 99 100 99	ATYYGAFLKK	HCD	O95819|M4K4_HUMAN:Q8N4C8|MINK1_HUMAN
3	22227	20130504_EXQ3_MiBa_SA_Fib-1.raw	KLYFSALAK	9	96	9	520.813	2	53.69	1039.61	5.3	99 99 99 97 89 92 98 99 99	KLYFSALAK	HCD	Q12768|STRUM_HUMAN
3	22256	20130504_EXQ3_MiBa_SA_Fib-1.raw	FYQEHPDL	8	96	8	524.742	2	53.76	1047.47	2.9	97 97 96 98 95 93 95 97	FYQEHPDL	HCD	P17844|DDX5_HUMAN
3	22273	20130504_EXQ3_MiBa_SA_Fib-1.raw	DLLKKPTL	8	94	8	464.299	2	53.8	926.58	3.5	91 95 99 99 98 92 90 94	DLLKKPTL	HCD	Q9NR48|ASH1L_HUMAN
3	22279	20130504_EXQ3_MiBa_SA_Fib-1.raw	NLKLKLHSF	9	92	9	367.226	3	53.82	1098.65	1.6	89 93 95 93 90 95 90 95 97	NLKLKLHSF	HCD	Q09028|RBBP4_HUMAN
3	22280	20130504_EXQ3_MiBa_SA_Fib-1.raw	SVYVYKVLK	9	96	9	549.832	2	53.82	1097.65	1.8	88 93 99 99 98 95 97 98 99	SVYVYKVLK	HCD	P62807|H2B1C_HUMAN:Q5QNW6|H2B2F_HUMAN:Q99879|H2B1M_HUMAN:P58876|H2B1D_HUMAN:Q99877|H2B1N_HUMAN:Q93079|H2B1H_HUMAN:Q99880|H2B1L_HUMAN:O60814|H2B1K_HUMAN
3	22282	20130504_EXQ3_MiBa_SA_Fib-1.raw	TVYPKPEEWPK	11	95	11	458.577	3	53.82	1372.7	4.5	94 94 98 97 97 92 96 96 95 95 98	TVYPKPEEWPK	HCD	P19387|RPB3_HUMAN
3	22285	20130504_EXQ3_MiBa_SA_Fib-1.raw	AVSNHVFHL	9	97	9	341.852	3	53.83	1022.53	3.2	96 98 96 95 95 98 99 97 99	AVSNHVFHL	HCD	Q9ULJ6|ZMIZ1_HUMAN
3	22301	20130504_EXQ3_MiBa_SA_Fib-1.raw	AVSNHVFHL	9	96	9	512.274	2	53.87	1022.53	3	92 96 97 94 94 99 99 99 99	AVSNHVFHL	HCD	Q9ULJ6|ZMIZ1_HUMAN
3	22302	20130504_EXQ3_MiBa_SA_Fib-1.raw	ALLQGVYK	8	95	8	446.271	2	53.87	890.523	5.2	98 99 99 95 89 93 97 98	ALLQGVYK	HCD	Q6JQN1|ACD10_HUMAN
3	22307	20130504_EXQ3_MiBa_SA_Fib-1.raw	VSNHVFHL	8	94	8	476.756	2	53.88	951.493	4.5	94 96 92 89 96 98 96 98	VSNHVFHL	HCD	Q9ULJ6|ZMIZ1_HUMAN
3	22314	20130504_EXQ3_MiBa_SA_Fib-1.raw	TVYPKPEEWPK	11	95	11	458.577	3	53.89	1372.7	4.1	92 93 97 97 98 91 95 96 95 95 97	TVYPKPEEWPK	HCD	P19387|RPB3_HUMAN
3	22323	20130504_EXQ3_MiBa_SA_Fib-1.raw	NLKSKYFAV	9	95	9	535.307	2	53.91	1068.6	2.9	86 93 98 97 95 96 97 99 99	NLKSKYFAV	HCD	Q99707|METH_HUMAN
3	22331	20130504_EXQ3_MiBa_SA_Fib-1.raw	LLYDPKLQTPK	11	93	11	439.261	3	53.93	1314.75	4	98 97 98 98 97 96 89 84 86 85 94	LLYDPKLQTPK	HCD	Q04656|ATP7A_HUMAN
3	22348	20130504_EXQ3_MiBa_SA_Fib-1.raw	SPLLLQAK	8	97	8	435.279	2	53.97	868.538	6.5	96 97 99 100 99 96 97 97	SPLLLQAK	HCD		+	Q9H7Y0[170..173,155..158]	SPLLLQAK
3	22371	20130504_EXQ3_MiBa_SA_Fib-1.raw	VLAPPSLSK	9	92	9	456.284	2	54.02	910.549	5.9	98 99 99 99 90 85 84 83 94	VLAPPSLSK	HCD	P08069|IGF1R_HUMAN
3	22377	20130504_EXQ3_MiBa_SA_Fib-1.raw	VYLDRVRSL	9	93	9	374.223	3	54.03	1119.64	6.2	99 99 99 98 94 89 84 83 94	VYLDRVRSL	HCD	P02545|LMNA_HUMAN
3	22392	20130504_EXQ3_MiBa_SA_Fib-1.raw	KLLSEEDLLRK	11	99	11	448.603	3	54.05	1342.78	3.6	99 100 100 100 100 100 100 100 99 99 98	KLLSEEDLLRK	HCD	P01106|MYC_HUMAN
3	22395	20130504_EXQ3_MiBa_SA_Fib-1.raw	QLFVKTLTGK	10	90	10	567.848	2	54.06	1133.68	1.3	84 92 98 96 92 89 89 86 87 96	QLFVKTLTGK	HCD	P62987|RL40_HUMAN:P62979|RS27A_HUMAN
3	22416	20130504_EXQ3_MiBa_SA_Fib-1.raw	YVNGLTLGGQK	11	94	11	575.317	2	54.1	1148.62	-0.1	97 98 98 98 99 97 96 87 83 89 97	YVNGLTLGGQK	HCD	P07737|PROF1_HUMAN
3	22421	20130504_EXQ3_MiBa_SA_Fib-1.raw	KLTYLYLQK	9	99	9	585.352	2	54.12	1168.69	2.8	100 100 100 100 100 100 100 99 99	KLTYLYLQK	HCD		+	Q6ZN28[645..650,521..523]	KLTYIYLQK
3	22421	20130504_EXQ3_MiBa_SA_Fib-1.raw	KLTYLYLKQ	9	97	9	585.352	2	54.12	1168.69	2.8	100 100 100 100 100 100 100 86 96	KLTYLYLKQ	HCD		+	Q9P2F6[856..860,742..745]	KLTYLYLKQ
3	22446	20130504_EXQ3_MiBa_SA_Fib-1.raw	MTMSTLLSKK	10	97	10	380.544	3	54.16	1138.61	1.8	91 98 98 99 99 99 99 98 99 99	MTMSTLLSKK	HCD		+
3	22456	20130504_EXQ3_MiBa_SA_Fib-1.raw	QYEKLFHKW	9	96	9	426.894	3	54.17	1277.66	3.6	84 95 98 98 99 99 98 99 99	QYEKLFHKW	HCD	Q13416|ORC2_HUMAN
3	22466	20130504_EXQ3_MiBa_SA_Fib-1.raw	KFLWTNHKF	9	97	9	407.558	3	54.19	1219.65	2.1	91 98 100 100 99 96 94 98 98	KFLWTNHKF	HCD	Q9UI09|NDUAC_HUMAN
3	22469	20130504_EXQ3_MiBa_SA_Fib-1.raw	QFLLKHEL	8	91	8	514.302	2	54.2	1026.59	3.5	82 89 99 99 97 82 90 96	QFLLKHEL	HCD	Q9NW15|ANO10_HUMAN
3	22476	20130504_EXQ3_MiBa_SA_Fib-1.raw	KFLWTNHKF	9	96	9	610.831	2	54.21	1219.65	-1.5	99 100 100 99 93 89 92 99 99	KFLWTNHKF	HCD	Q9UI09|NDUAC_HUMAN
3	22493	20130504_EXQ3_MiBa_SA_Fib-1.raw	MKLPTGQEY	9	96	9	533.765	2	54.23	1065.52	-0.4	93 98 100 98 96 94 93 99 100	MKLPTGQEY	HCD	Q13557|KCC2D_HUMAN
3	22512	20130504_EXQ3_MiBa_SA_Fib-1.raw	DLLKKTVL	8	94	8	465.305	2	54.28	928.596	0.3	92 95 99 99 88 86 98 99	DLLKKTVL	HCD		+	Q6UWX4[634..637,630..633]	DLLKKTVL
3	22512	20130504_EXQ3_MiBa_SA_Fib-1.raw	LDLKKTVL	8	93	8	465.305	2	54.28	928.596	0.3	87 96 99 99 87 86 98 99	LDLKKTVL	HCD		+	O43559[458..464,469..469]	IDLKKTVL
3	22521	20130504_EXQ3_MiBa_SA_Fib-1.raw	NHRLPPVTSF	10	92	10	584.317	2	54.3	1166.62	0.1	83 81 80 94 99 92 93 99 99 99	NHRLPPVTSF	HCD	Q9Y2X9|ZN281_HUMAN
3	22524	20130504_EXQ3_MiBa_SA_Fib-1.raw	VFTAETHNF	9	94	9	533.255	2	54.3	1064.49	3.4	97 98 99 98 98 96 82 89 95	VFTAETHNF	HCD	O15067|PUR4_HUMAN
3	22527	20130504_EXQ3_MiBa_SA_Fib-1.raw	GSWEKVLTTK	10	99	10	574.821	2	54.31	1147.62	2.4	97 99 100 100 100 99 100 100 100 99	GSWEKVLTTK	HCD		+
3	22537	20130504_EXQ3_MiBa_SA_Fib-1.raw	QLFKPLLSK	9	95	9	358.562	3	54.33	1072.66	-0.6	81 89 98 99 98 99 99 99 99	QLFKPLLSK	HCD	Q92769|HDAC2_HUMAN
3	22556	20130504_EXQ3_MiBa_SA_Fib-1.raw	KVLDALLQEK	10	95	10	578.848	2	54.38	1155.69	-4.8	98 98 99 97 88 93 97 94 96 97	KVLDALLQEK	HCD	Q9NTJ3|SMC4_HUMAN
3	22588	20130504_EXQ3_MiBa_SA_Fib-1.raw	EMEEKYYRF	9	92	9	432.199	3	54.46	1293.57	3.2	93 87 93 96 93 93 90 90 94	EMEEKYYRF	HCD	Q12873|CHD3_HUMAN
3	22597	20130504_EXQ3_MiBa_SA_Fib-1.raw	NLKLKLHTF	9	97	9	371.898	3	54.48	1112.67	2.2	87 97 99 99 98 99 98 99 99	NLKLKLHTF	HCD	Q16576|RBBP7_HUMAN
3	22639	20130504_EXQ3_MiBa_SA_Fib-1.raw	SYGKVTAEF	9	90	9	1001.5	1	54.58	1000.49	4.2	93 94 96 87 84 83 87 94 95	SYGKVTAEF	HCD	Q86TB3|ALPK2_HUMAN
3	22656	20130504_EXQ3_MiBa_SA_Fib-1.raw	SHFDAKLLSKY	11	95	11	436.904	3	54.61	1307.69	3.1	98 95 94 94 91 95 99 98 96 96 97	SHFDAKLLSKY	HCD	Q9BRR3|TM246_HUMAN
3	22663	20130504_EXQ3_MiBa_SA_Fib-1.raw	SYLDVKQRL	9	96	9	561.321	2	54.62	1120.62	3.1	97 99 100 100 99 97 90 88 96	SYLDVKQRL	HCD	P61221|ABCE1_HUMAN
3	22666	20130504_EXQ3_MiBa_SA_Fib-1.raw	TVYEEMMAK	9	96	9	551.252	2	54.63	1100.49	1.4	95 96 99 100 99 96 92 95 98	TVYEEMMAK	HCD	Q96DW6|S2538_HUMAN
3	22683	20130504_EXQ3_MiBa_SA_Fib-1.raw	HLYSTLLGH	9	98	9	520.781	2	54.67	1039.55	2.6	96 99 99 98 98 99 99 99 99	HLYSTLLGH	HCD	Q9NWD8|TM248_HUMAN
3	22703	20130504_EXQ3_MiBa_SA_Fib-1.raw	ELKFKTGL	8	97	8	468.284	2	54.72	934.549	5.1	95 97 99 99 98 97 97 99	ELKFKTGL	HCD	P42226|STAT6_HUMAN
3	22752	20130504_EXQ3_MiBa_SA_Fib-1.raw	VLGLQMGTNK	10	94	10	530.795	2	54.83	1059.57	1.4	97 97 93 94 94 92 93 92 92 97	VLGLQMGTNK	HCD	Q99439|CNN2_HUMAN:Q15417|CNN3_HUMAN
3	22753	20130504_EXQ3_MiBa_SA_Fib-1.raw	VVASWLVRK	9	98	9	353.223	3	54.83	1056.64	3.4	99 99 99 99 99 98 97 96 97	VVASWLVRK	HCD		+
3	22815	20130504_EXQ3_MiBa_SA_Fib-1.raw	ALFTPLKER	9	93	9	358.883	3	54.99	1073.62	3.5	96 96 99 98 95 94 84 88 89	ALFTPLKER	HCD	Q15436|SC23A_HUMAN
3	22837	20130504_EXQ3_MiBa_SA_Fib-1.raw	KSLDFPLTK	9	95	9	524.806	2	55.04	1047.6	1.1	96 92 93 97 98 94 95 98 99	KSLDFPLTK	HCD	O75844|FACE1_HUMAN
3	22841	20130504_EXQ3_MiBa_SA_Fib-1.raw	SYLDVKGNHF	10	94	10	590.294	2	55.05	1178.57	1.5	95 98 99 99 98 96 86 87 86 97	SYLDVKGNHF	HCD	Q8TDW0|LRC8C_HUMAN
3	22872	20130504_EXQ3_MiBa_SA_Fib-1.raw	SLKYNLLPK	9	95	9	359.224	3	55.13	1074.64	6.5	86 91 98 97 95 98 99 97 98	SLKYNLLPK	HCD		+	P01023[1327..1334,1336..1336]	SLKYNILPK
3	22903	20130504_EXQ3_MiBa_SA_Fib-1.raw	VYPEKLATKF	10	95	10	598.341	2	55.21	1194.66	1.9	99 98 96 97 93 94 93 93 95 97	VYPEKLATKF	HCD	Q5VYK3|ECM29_HUMAN
3	22912	20130504_EXQ3_MiBa_SA_Fib-1.raw	EVGAGWLGK	9	97	9	458.751	2	55.24	915.481	5.9	94 91 99 99 97 98 99 98 99	EVGAGWLGK	HCD	P51659|DHB4_HUMAN
3	22917	20130504_EXQ3_MiBa_SA_Fib-1.raw	KYLYVDKNF	9	96	9	595.319	2	55.24	1188.62	4.9	98 99 100 100 99 94 84 95 97	KYLYVDKNF	HCD	P35579|MYH9_HUMAN
3	22927	20130504_EXQ3_MiBa_SA_Fib-1.raw	PEKLATKF	8	95	8	467.276	2	55.27	932.533	5.5	89 96 95 96 96 96 97 98	PEKLATKF	HCD	Q5VYK3|ECM29_HUMAN
3	22938	20130504_EXQ3_MiBa_SA_Fib-1.raw	VYPEKLATKF	10	92	10	399.23	3	55.29	1194.66	3.2	95 92 83 98 96 94 89 91 93 96	VYPEKLATKF	HCD	Q5VYK3|ECM29_HUMAN
3	22978	20130504_EXQ3_MiBa_SA_Fib-1.raw	THLTKLLEY	9	98	9	559.318	2	55.39	1116.62	2.5	98 97 100 99 98 99 99 99 100	THLTKLLEY	HCD		+	Q86XP1[494..500,1167..1168]	THLTKILEY
3	23020	20130504_EXQ3_MiBa_SA_Fib-1.raw	KLKDLAFLK	9	98	9	359.235	3	55.5	1074.68	3.1	94 98 97 98 99 100 100 99 99	KLKDLAFLK	HCD		+	Q8TD57[122..126,627..630]	KLKDLAFLK
3	23020	20130504_EXQ3_MiBa_SA_Fib-1.raw	KLKDLAFKL	9	95	9	359.235	3	55.5	1074.68	3.1	94 98 97 98 99 99 98 82 90	KLKDLAFKL	HCD		+	Q96EB1[376..377,367..373]	KLKDLAFKL
3	23022	20130504_EXQ3_MiBa_SA_Fib-1.raw	KLKDLAFLK	9	94	9	538.349	2	55.5	1074.68	3.5	94 98 97 93 87 90 95 98 99	KLKDLAFLK	HCD		+	Q8TD57[122..126,627..630]	KLKDLAFLK
3	23031	20130504_EXQ3_MiBa_SA_Fib-1.raw	KYLKDDFRF	9	97	9	411.222	3	55.52	1230.64	3	96 96 99 97 98 98 98 98 99	KYLKDDFRF	HCD	O14730|RIOK3_HUMAN
3	23054	20130504_EXQ3_MiBa_SA_Fib-1.raw	ALYPHFPAH	9	95	9	351.516	3	55.58	1051.52	3.4	92 91 97 99 96 97 96 98 95	ALYPHFPAH	HCD	Q9H1A4|APC1_HUMAN
3	23055	20130504_EXQ3_MiBa_SA_Fib-1.raw	KYLKDDFRF	9	97	9	616.328	2	55.58	1230.64	1.2	99 99 99 97 96 96 96 95 98	KYLKDDFRF	HCD	O14730|RIOK3_HUMAN
3	23103	20130504_EXQ3_MiBa_SA_Fib-1.raw	KYLKDDYRF	9	89	9	416.553	3	55.69	1246.63	2.5	95 90 92 89 91 90 85 81 91	KYLKDDYRF	HCD		+
3	23107	20130504_EXQ3_MiBa_SA_Fib-1.raw	LYTNLNQKL	9	95	9	553.816	2	55.7	1105.61	3.1	99 99 99 97 97 90 89 93 97	LYTNLNQKL	HCD	Q9Y2D4|EXC6B_HUMAN
3	23149	20130504_EXQ3_MiBa_SA_Fib-1.raw	TQQLMRVY	8	92	8	519.775	2	55.81	1037.53	3	88 84 94 98 95 94 95 97	TQQLMRVY	HCD	Q9NZN4|EHD2_HUMAN:Q9H4M9|EHD1_HUMAN:Q9NZN3|EHD3_HUMAN:Q9H223|EHD4_HUMAN
3	23155	20130504_EXQ3_MiBa_SA_Fib-1.raw	EGYLKKLL	8	97	8	321.868	3	55.82	962.58	3.6	97 95 97 98 98 96 98 99	EGYLKKLL	HCD	Q5MIZ7|P4R3B_HUMAN
3	23164	20130504_EXQ3_MiBa_SA_Fib-1.raw	YYSAHFKGF	9	96	9	560.268	2	55.84	1118.52	2.6	96 95 97 96 93 97 97 96 97	YYSAHFKGF	HCD		+
3	23189	20130504_EXQ3_MiBa_SA_Fib-1.raw	QLFQLPAKK	9	93	9	536.831	2	55.9	1071.64	2.4	85 90 93 93 97 92 94 97 99	QLFQLPAKK	HCD	Q15014|MO4L2_HUMAN
3	23195	20130504_EXQ3_MiBa_SA_Fib-1.raw	KLLNYAPLEK	10	99	10	594.854	2	55.92	1187.69	1.6	100 100 100 100 100 100 100 100 100 100	KLLNYAPLEK	HCD	P62875|RPAB5_HUMAN
3	23199	20130504_EXQ3_MiBa_SA_Fib-1.raw	HHLPDVLTY	9	93	9	1094.57	1	55.93	1093.56	3.4	100 99 100 81 81 85 99 99 99	HHLPDVLTY	HCD	P37268|FDFT_HUMAN
3	23213	20130504_EXQ3_MiBa_SA_Fib-1.raw	VYNKVHLTL	9	97	9	543.821	2	55.96	1085.62	3.5	96 96 97 97 98 96 99 99 99	VYNKVHLTL	HCD	P61457|PHS_HUMAN
3	23245	20130504_EXQ3_MiBa_SA_Fib-1.raw	DHYLQQNF	8	97	8	1064.48	1	56.02	1063.47	3	99 97 100 100 95 90 96 100	DHYLQQNF	HCD		+
3	23252	20130504_EXQ3_MiBa_SA_Fib-1.raw	GLLEKLATPK	10	96	10	535.336	2	56.04	1068.65	3.6	91 95 99 99 97 95 96 98 98 99	GLLEKLATPK	HCD	Q9Y2Q3|GSTK1_HUMAN
3	23261	20130504_EXQ3_MiBa_SA_Fib-1.raw	KLTDFGFSNK	10	97	10	578.806	2	56.06	1155.59	3.8	99 99 99 99 98 95 96 95 95 98	KLTDFGFSNK	HCD	Q9NRH2|SNRK_HUMAN
3	23263	20130504_EXQ3_MiBa_SA_Fib-1.raw	AYATHPFKF	9	91	9	361.188	3	56.06	1080.54	3.6	92 91 97 96 91 83 85 93 96	AYATHPFKF	HCD	Q8NI08|NCOA7_HUMAN
3	23307	20130504_EXQ3_MiBa_SA_Fib-1.raw	EYLKGFQKL	9	90	9	375.883	3	56.17	1124.62	3.9	93 87 97 97 90 87 86 86 93	EYLKGFQKL	HCD	Q9Y2R4|DDX52_HUMAN
3	23315	20130504_EXQ3_MiBa_SA_Fib-1.raw	KLFDFVNAKK	10	94	10	605.354	2	56.19	1208.69	2.1	99 99 99 96 89 87 88 89 96 99	KLFDFVNAKK	HCD	Q08945|SSRP1_HUMAN
3	23322	20130504_EXQ3_MiBa_SA_Fib-1.raw	ARPPLKLL	8	97	8	303.209	3	56.21	906.601	4.6	92 95 98 98 99 99 98 99	ARPPLKLL	HCD	Q8WYQ9|ZCH14_HUMAN
3	23344	20130504_EXQ3_MiBa_SA_Fib-1.raw	TYLDKLKKF	9	98	9	385.899	3	56.26	1154.67	3.8	98 99 99 99 97 98 98 98 97	TYLDKLKKF	HCD	Q8WXH0|SYNE2_HUMAN
3	23345	20130504_EXQ3_MiBa_SA_Fib-1.raw	LPLSKLKTL	9	98	9	338.232	3	56.26	1011.67	4.5	98 99 99 99 99 99 99 99 99	LPLSKLKTL	HCD	P13010|XRCC5_HUMAN
3	23348	20130504_EXQ3_MiBa_SA_Fib-1.raw	KLLNYAPLEK	10	98	10	594.854	2	56.27	1187.69	2.1	99 100 100 97 97 98 96 96 99 99	KLLNYAPLEK	HCD	P62875|RPAB5_HUMAN
3	23376	20130504_EXQ3_MiBa_SA_Fib-1.raw	VVWEAASMSQK	11	95	11	618.309	2	56.32	1234.6	1.2	99 98 100 100 99 97 96 92 87 83 96	VVWEAASMSQK	HCD	Q9H6R4|NOL6_HUMAN
3	23417	20130504_EXQ3_MiBa_SA_Fib-1.raw	EAFVRHLL	8	98	8	328.861	3	56.43	983.555	4.9	99 98 99 99 98 98 100 100	EAFVRHLL	HCD	P60660|MYL6_HUMAN
3	23428	20130504_EXQ3_MiBa_SA_Fib-1.raw	KVLEKYWLYK	10	98	10	457.27	3	56.45	1368.78	5.3	98 99 99 99 98 98 98 97 98 97	KVLEKYWLYK	HCD		+
3	23443	20130504_EXQ3_MiBa_SA_Fib-1.raw	VVGAFPMAK	9	94	9	460.258	2	56.49	918.5	1.2	99 98 96 95 95 89 86 93 97	VVGAFPMAK	HCD	Q9H6K4|OPA3_HUMAN
3	23468	20130504_EXQ3_MiBa_SA_Fib-1.raw	DLRSYLEK	8	91	8	341.855	3	56.56	1022.54	4.3	87 87 90 92 90 95 96 94	DLRSYLEK	HCD	P51665|PSMD7_HUMAN
3	23492	20130504_EXQ3_MiBa_SA_Fib-1.raw	MLFEPRSLK	9	93	9	374.213	3	56.62	1119.61	4.4	92 98 99 99 92 87 88 89 94	MLFEPRSLK	HCD		+
3	23494	20130504_EXQ3_MiBa_SA_Fib-1.raw	QTVSWAVTPK	10	98	10	558.807	2	56.62	1115.6	2.5	91 98 100 100 99 99 99 99 99 99	QTVSWAVTPK	HCD	P01023|A2MG_HUMAN
3	23555	20130504_EXQ3_MiBa_SA_Fib-1.raw	EAFVRHLL	8	98	8	328.861	3	56.78	983.555	4.4	98 97 99 99 98 97 100 100	EAFVRHLL	HCD	P60660|MYL6_HUMAN
3	23581	20130504_EXQ3_MiBa_SA_Fib-1.raw	KVPPFTFHVK	10	94	10	400.571	3	56.84	1198.69	3.7	80 85 99 99 99 98 97 90 97 99	KVPPFTFHVK	HCD	Q6NZI2|PTRF_HUMAN
3	23583	20130504_EXQ3_MiBa_SA_Fib-1.raw	YYDKHFTEF	9	96	9	625.281	2	56.84	1248.55	2.5	98 99 99 98 80 93 100 100 100	YYDKHFTEF	HCD	P38606|VATA_HUMAN
3	23639	20130504_EXQ3_MiBa_SA_Fib-1.raw	DAKLRLEV	8	94	8	472.286	2	56.98	942.55	8.5	92 90 98 98 93 93 96 98	DAKLRLEV	HCD	P35579|MYH9_HUMAN:P35580|MYH10_HUMAN:P35749|MYH11_HUMAN
3	23681	20130504_EXQ3_MiBa_SA_Fib-1.raw	LKPPLLHY	8	98	8	327.538	3	57.08	979.585	5.6	97 98 99 99 99 99 99 100	LKPPLLHY	HCD	Q86UE8|TLK2_HUMAN
3	23713	20130504_EXQ3_MiBa_SA_Fib-1.raw	LYPPKLHQF	9	93	9	571.823	2	57.17	1141.63	2.5	98 97 99 95 92 95 87 88 96	LYPPKLHQF	HCD	P24864|CCNE1_HUMAN
3	23721	20130504_EXQ3_MiBa_SA_Fib-1.raw	KVPPFTFHVK	10	95	10	400.572	3	57.19	1198.69	5.3	81 86 100 99 99 98 98 97 99 99	KVPPFTFHVK	HCD	Q6NZI2|PTRF_HUMAN
3	23738	20130504_EXQ3_MiBa_SA_Fib-1.raw	EYLAVVKKL	9	99	9	531.835	2	57.23	1061.65	6	98 99 100 100 99 99 99 99 98	EYLAVVKKL	HCD	Q9BR61|ACBD6_HUMAN
3	23739	20130504_EXQ3_MiBa_SA_Fib-1.raw	EYLAVVKKL	9	98	9	354.892	3	57.23	1061.65	5.1	97 98 100 100 99 99 99 95 97	EYLAVVKKL	HCD	Q9BR61|ACBD6_HUMAN
3	23743	20130504_EXQ3_MiBa_SA_Fib-1.raw	KLLNYAPLEK	10	97	10	594.855	2	57.24	1187.69	3.8	99 100 99 98 98 98 96 96 98 98	KLLNYAPLEK	HCD	P62875|RPAB5_HUMAN
3	23755	20130504_EXQ3_MiBa_SA_Fib-1.raw	ATGDMSGLLK	10	97	10	496.76	2	57.27	991.501	4.7	99 99 99 100 97 97 92 94 98 98	ATGDMSGLLK	HCD	Q13685|AAMP_HUMAN
3	23762	20130504_EXQ3_MiBa_SA_Fib-1.raw	ALGLPQPPK	9	94	9	460.785	2	57.28	919.549	6	95 95 95 96 92 92 95 94 98	ALGLPQPPK	HCD		+	Q9BXS9[660..666,604..605]	ALGLPQPPK
3	23788	20130504_EXQ3_MiBa_SA_Fib-1.raw	VFLDKQTNL	9	94	9	539.302	2	57.35	1076.59	2.5	99 99 100 98 89 90 92 89 98	VFLDKQTNL	HCD	Q92879|CELF1_HUMAN
3	23789	20130504_EXQ3_MiBa_SA_Fib-1.raw	KMPKLKMPKF	10	98	10	416.585	3	57.35	1246.73	4.2	98 98 99 99 99 98 96 97 98 99	KMPKLKMPKF	HCD	Q09666|AHNK_HUMAN
3	23791	20130504_EXQ3_MiBa_SA_Fib-1.raw	KVLSSLVTLNK	11	97	11	601.38	2	57.36	1200.74	1.9	99 99 100 98 92 94 96 98 97 96 98	KVLSSLVTLNK	HCD	Q14155|ARHG7_HUMAN
3	23794	20130504_EXQ3_MiBa_SA_Fib-1.raw	MPGLKRLL	8	92	8	309.866	3	57.36	926.573	3.5	96 93 92 93 92 91 87 98	MPGLKRLL	HCD		+
3	23794	20130504_EXQ3_MiBa_SA_Fib-1.raw	MPLGKRLL	8	89	8	309.866	3	57.36	926.573	3.5	92 88 88 84 91 90 86 98	MPLGKRLL	HCD		+	Q13753[301..305,338..340]	MPLGKRLL
3	23797	20130504_EXQ3_MiBa_SA_Fib-1.raw	LYPPKLHQF	9	94	9	381.552	3	57.37	1141.63	4.4	97 99 99 98 97 97 82 87 96	LYPPKLHQF	HCD	P24864|CCNE1_HUMAN
3	23819	20130504_EXQ3_MiBa_SA_Fib-1.raw	LKPPLLHY	8	98	8	327.537	3	57.43	979.585	3.3	95 98 99 100 100 100 99 100	LKPPLLHY	HCD	Q86UE8|TLK2_HUMAN
3	23830	20130504_EXQ3_MiBa_SA_Fib-1.raw	LKPPLLHY	8	94	8	490.803	2	57.45	979.585	5	87 89 97 94 95 97 95 99	LKPPLLHY	HCD	Q86UE8|TLK2_HUMAN
3	23831	20130504_EXQ3_MiBa_SA_Fib-1.raw	AMHGVFLYH	9	89	9	358.846	3	57.46	1073.51	3.1	88 80 94 83 89 99 98 93 84	AMHGVFLYH	HCD	Q99707|METH_HUMAN
3	23835	20130504_EXQ3_MiBa_SA_Fib-1.raw	TLFLNGSPK	9	96	9	488.779	2	57.46	975.539	4.9	96 97 99 98 93 94 96 95 98	TLFLNGSPK	HCD	Q7L273|KCTD9_HUMAN
3	23856	20130504_EXQ3_MiBa_SA_Fib-1.raw	ATSVLTLVK	9	98	9	466.297	2	57.52	930.575	5.7	99 99 100 100 99 98 98 98 98	ATSVLTLVK	HCD	O15525|MAFG_HUMAN
3	23862	20130504_EXQ3_MiBa_SA_Fib-1.raw	AVALPLQTK	9	92	9	470.797	2	57.53	939.575	3.5	90 93 99 99 96 94 84 82 94	AVALPLQTK	HCD	O43660|PLRG1_HUMAN
3	23894	20130504_EXQ3_MiBa_SA_Fib-1.raw	KLLNYAPLEK	10	96	10	594.854	2	57.62	1187.69	1.7	99 99 99 93 93 97 95 96 98 99	KLLNYAPLEK	HCD	P62875|RPAB5_HUMAN
3	23919	20130504_EXQ3_MiBa_SA_Fib-1.raw	TLFRVVVAK	9	98	9	344.892	3	57.68	1031.65	5.9	99 99 97 96 98 99 98 98 99	TLFRVVVAK	HCD		+
3	23935	20130504_EXQ3_MiBa_SA_Fib-1.raw	KMPKLKMPKF	10	98	10	416.586	3	57.72	1246.73	6.4	99 98 99 99 99 98 97 98 98 98	KMPKLKMPKF	HCD	Q09666|AHNK_HUMAN
3	23936	20130504_EXQ3_MiBa_SA_Fib-1.raw	LYPPKLHQF	9	95	9	381.552	3	57.72	1141.63	5.4	98 98 100 99 97 96 88 90 96	LYPPKLHQF	HCD	P24864|CCNE1_HUMAN
3	23939	20130504_EXQ3_MiBa_SA_Fib-1.raw	VLGGLLAGK	9	94	9	414.273	2	57.73	826.528	5.5	97 97 94 90 93 96 94 89 97	VLGGLLAGK	HCD		+	P12111[3044..3051,3035..3035]	VIGGLLAGK
3	23954	20130504_EXQ3_MiBa_SA_Fib-1.raw	LYVEQKQYL	9	95	9	592.325	2	57.77	1182.63	6.2	97 98 99 99 94 91 89 92 97	LYVEQKQYL	HCD	Q6PD62|CTR9_HUMAN
3	23956	20130504_EXQ3_MiBa_SA_Fib-1.raw	LKPPLLHY	8	98	8	327.537	3	57.77	979.585	4.9	96 98 99 100 100 100 99 100	LKPPLLHY	HCD	Q86UE8|TLK2_HUMAN
3	23959	20130504_EXQ3_MiBa_SA_Fib-1.raw	KTALLSWPK	9	97	9	522.319	2	57.78	1042.62	5	99 99 99 99 97 97 98 98 98	KTALLSWPK	HCD		+
3	23967	20130504_EXQ3_MiBa_SA_Fib-1.raw	LKPPLLHY	8	97	8	490.803	2	57.8	979.585	6.3	96 96 98 96 97 99 98 100	LKPPLLHY	HCD	Q86UE8|TLK2_HUMAN
3	23992	20130504_EXQ3_MiBa_SA_Fib-1.raw	FFKPHWDE	8	96	8	553.262	2	57.87	1104.5	5.7	98 99 99 98 95 91 93 96	FFKPHWDE	HCD	P50454|SERPH_HUMAN
3	24061	20130504_EXQ3_MiBa_SA_Fib-1.raw	ATFERVLLR	9	97	9	368.891	3	58.05	1103.64	5.1	100 99 99 99 96 97 97 97 97	ATFERVLLR	HCD	P33402|GCYA2_HUMAN
3	24066	20130504_EXQ3_MiBa_SA_Fib-1.raw	KMPKLKMPKF	10	97	10	416.586	3	58.06	1246.73	4.9	98 98 98 98 99 99 97 97 98 97	KMPKLKMPKF	HCD	Q09666|AHNK_HUMAN
3	24069	20130504_EXQ3_MiBa_SA_Fib-1.raw	AYGESHLF	8	96	8	462.219	2	58.07	922.418	4.9	96 97 97 97 95 91 97 98	AYGESHLF	HCD	P12109|CO6A1_HUMAN
3	24075	20130504_EXQ3_MiBa_SA_Fib-1.raw	VYLGDAHNF	9	92	9	518.251	2	58.08	1034.48	4.6	97 97 97 89 92 91 82 89 96	VYLGDAHNF	HCD		+	P19021[793..799,762..763]	VYIGDAHNF
3	24085	20130504_EXQ3_MiBa_SA_Fib-1.raw	KVLELPNLQK	10	95	10	591.368	2	58.11	1180.72	2.7	98 99 100 99 98 87 90 94 93 97	KVLELPNLQK	HCD	P51784|UBP11_HUMAN
3	24088	20130504_EXQ3_MiBa_SA_Fib-1.raw	TSALPLLQK	9	97	9	485.802	2	58.12	969.586	3.9	98 99 100 100 98 97 98 93 98	TSALPLLQK	HCD	Q99541|PLIN2_HUMAN
3	24104	20130504_EXQ3_MiBa_SA_Fib-1.raw	LYLKHPHLF	9	96	9	584.339	2	58.15	1166.66	3.4	89 99 99 97 93 98 98 99 99	LYLKHPHLF	HCD	Q9H147|TDIF1_HUMAN
3	24110	20130504_EXQ3_MiBa_SA_Fib-1.raw	KVPPFTFHVK	10	96	10	400.571	3	58.17	1198.69	4.5	84 89 100 100 100 99 99 97 99 99	KVPPFTFHVK	HCD	Q6NZI2|PTRF_HUMAN
3	24124	20130504_EXQ3_MiBa_SA_Fib-1.raw	LYLKHPHLF	9	98	9	389.895	3	58.2	1166.66	3.2	97 99 99 99 98 99 98 99 98	LYLKHPHLF	HCD	Q9H147|TDIF1_HUMAN
3	24135	20130504_EXQ3_MiBa_SA_Fib-1.raw	HTMEFALVK	9	99	9	538.286	2	58.23	1074.55	3.2	98 99 98 99 99 99 100 100 100	HTMEFALVK	HCD	Q99608|NECD_HUMAN
3	24159	20130504_EXQ3_MiBa_SA_Fib-1.raw	EYLDDRNTF	9	97	9	586.764	2	58.29	1171.51	-0.4	99 99 100 100 98 92 94 99 100	EYLDDRNTF	HCD	P04637|P53_HUMAN
3	24187	20130504_EXQ3_MiBa_SA_Fib-1.raw	ALGLPQPPK	9	92	9	460.784	2	58.36	919.549	4	94 95 96 96 87 82 94 92 96	ALGLPQPPK	HCD		+	Q9BXS9[660..666,604..605]	ALGLPQPPK
3	24202	20130504_EXQ3_MiBa_SA_Fib-1.raw	KLFEKLVALK	10	99	10	396.929	3	58.39	1187.76	1.7	99 100 100 99 99 99 99 98 99 98	KLFEKLVALK	HCD		+	Q14012[225..228,44..49]	KLFEKLVAIK
3	24205	20130504_EXQ3_MiBa_SA_Fib-1.raw	KVYNWFANR	9	92	9	599.311	2	58.4	1196.61	-1.6	98 99 99 95 95 91 86 82 91	KVYNWFANR	HCD	Q6NT76|HMBX1_HUMAN
3	24216	20130504_EXQ3_MiBa_SA_Fib-1.raw	KLDEYLALAK	10	99	10	582.337	2	58.42	1162.66	0.7	100 99 100 99 98 99 99 100 100 100	KLDEYLALAK	HCD	Q9UKL0|RCOR1_HUMAN
3	24245	20130504_EXQ3_MiBa_SA_Fib-1.raw	VFLHKDKGFGF	11	99	11	647.851	2	58.49	1293.69	1	99 99 100 100 100 99 98 98 99 100 100	VFLHKDKGFGF	HCD	Q15233|NONO_HUMAN
3	24279	20130504_EXQ3_MiBa_SA_Fib-1.raw	AYLNLTKHL	9	93	9	358.211	3	58.57	1071.61	3.2	89 93 96 95 97 94 94 89 97	AYLNLTKHL	HCD	Q9UBT6|POLK_HUMAN
3	24288	20130504_EXQ3_MiBa_SA_Fib-1.raw	QVYLPTYTK	9	95	9	556.805	2	58.6	1111.59	3.7	87 94 99 99 94 93 96 97 98	QVYLPTYTK	HCD	O94776|MTA2_HUMAN
3	24316	20130504_EXQ3_MiBa_SA_Fib-1.raw	ALYKWLLKK	9	97	9	388.251	3	58.67	1161.73	2.9	97 98 99 99 99 95 96 99 99	ALYKWLLKK	HCD	Q13772|NCOA4_HUMAN
3	24325	20130504_EXQ3_MiBa_SA_Fib-1.raw	SLFEGSLSK	9	92	9	484.261	2	58.7	966.502	4.5	84 89 98 99 94 91 93 92 94	SLFEGSLSK	HCD	Q7L622|G2E3_HUMAN
3	24349	20130504_EXQ3_MiBa_SA_Fib-1.raw	MYLKTVDKF	9	96	9	382.209	3	58.75	1143.6	5.2	88 97 99 99 98 97 97 95 95	MYLKTVDKF	HCD	P0DI82|TPC2B_HUMAN:P0DI81|TPC2A_HUMAN
3	24354	20130504_EXQ3_MiBa_SA_Fib-1.raw	AVYLRALVR	9	93	9	354.228	3	58.76	1059.66	5.8	96 97 98 97 92 87 88 90 96	AVYLRALVR	HCD	Q8IWR0|Z3H7A_HUMAN
3	24391	20130504_EXQ3_MiBa_SA_Fib-1.raw	NPASKVLAL	9	96	9	456.782	2	58.86	911.544	5.3	95 98 99 98 90 92 99 100 100	NPASKVLAL	HCD	Q00610|CLH1_HUMAN:P53675|CLH2_HUMAN
3	24406	20130504_EXQ3_MiBa_SA_Fib-1.raw	VAPFTLAR	8	96	8	437.764	2	58.89	873.507	6.8	95 97 98 98 97 96 93 95	VAPFTLAR	HCD	P12111|CO6A3_HUMAN
3	24414	20130504_EXQ3_MiBa_SA_Fib-1.raw	AYVHMVTHF	9	95	9	552.77	2	58.91	1103.52	3.3	95 98 100 99 99 99 91 81 99	AYVHMVTHF	HCD	P55061|BI1_HUMAN
3	24473	20130504_EXQ3_MiBa_SA_Fib-1.raw	KYNNFQMHL	9	93	9	597.792	2	59.04	1193.57	3.3	99 98 93 82 91 91 96 96 99	KYNNFQMHL	HCD	O94855|SC24D_HUMAN
3	24479	20130504_EXQ3_MiBa_SA_Fib-1.raw	QVLGVVLQK	9	96	9	492.318	2	59.06	982.617	4.4	87 91 100 100 100 99 99 97 98	QVLGVVLQK	HCD		+	Q86SP6[149..155,308..309]	QVLGVVLQK
3	24517	20130504_EXQ3_MiBa_SA_Fib-1.raw	VVYQYWNTK	9	95	9	600.81	2	59.15	1199.6	7.1	99 99 97 94 97 96 94 95 93	VVYQYWNTK	HCD	Q8N766|EMC1_HUMAN
3	24524	20130504_EXQ3_MiBa_SA_Fib-1.raw	KLNDWLKLK	9	98	9	386.574	3	59.17	1156.7	3.7	98 99 98 99 100 100 99 99 98	KLNDWLKLK	HCD	Q9NP80|PLPL8_HUMAN
3	24565	20130504_EXQ3_MiBa_SA_Fib-1.raw	AYVHMVTHF	9	98	9	552.769	2	59.27	1103.52	2	93 98 100 99 99 99 99 99 99	AYVHMVTHF	HCD	P55061|BI1_HUMAN
3	24591	20130504_EXQ3_MiBa_SA_Fib-1.raw	YPVELHEY	8	97	8	525.252	2	59.33	1048.49	3	98 98 99 99 98 92 98 98	YPVELHEY	HCD	Q13901|C1D_HUMAN
3	24600	20130504_EXQ3_MiBa_SA_Fib-1.raw	KLLSTLLYK	9	96	9	539.848	2	59.35	1077.68	2.5	99 99 99 95 91 94 98 97 98	KLLSTLLYK	HCD	O14980|XPO1_HUMAN
3	24655	20130504_EXQ3_MiBa_SA_Fib-1.raw	FHFAPGKSF	9	97	9	519.265	2	59.5	1036.51	3.4	93 89 99 100 98 98 99 99 99	FHFAPGKSF	HCD	Q9Y282|ERGI3_HUMAN
3	24671	20130504_EXQ3_MiBa_SA_Fib-1.raw	SFVDTRTL	8	91	8	469.753	2	59.53	937.487	5.1	89 91 98 98 92 87 85 92	SFVDTRTL	HCD	P08123|CO1A2_HUMAN
3	24680	20130504_EXQ3_MiBa_SA_Fib-1.raw	TLVDTGLGMTK	11	93	11	568.307	2	59.55	1134.6	2.8	95 92 99 99 96 88 93 91 85 93 97	TLVDTGLGMTK	HCD	P07900|HS90A_HUMAN
3	24698	20130504_EXQ3_MiBa_SA_Fib-1.raw	LVANFFPKK	9	96	9	355.217	3	59.6	1062.62	5.3	92 96 98 97 98 98 95 96 97	LVANFFPKK	HCD	P61289|PSME3_HUMAN
3	24712	20130504_EXQ3_MiBa_SA_Fib-1.raw	VLTEDLYQPR	10	97	10	617.33	2	59.63	1232.64	4.6	99 100 100 100 100 99 98 96 89 95	VLTEDLYQPR	HCD		+
3	24763	20130504_EXQ3_MiBa_SA_Fib-1.raw	EGLLKHLL	8	94	8	308.197	3	59.77	921.565	3.3	94 89 95 97 96 89 97 99	EGLLKHLL	HCD		+
3	24763	20130504_EXQ3_MiBa_SA_Fib-1.raw	EGLLKLHL	8	91	8	308.197	3	59.77	921.565	3.3	94 89 95 96 94 87 81 99	EGLLKLHL	HCD		+	O60706[853..857,844..846]	EGILKIHL
3	24800	20130504_EXQ3_MiBa_SA_Fib-1.raw	TVAVPLVGK	9	96	9	442.286	2	59.85	882.554	4.7	91 94 99 99 97 96 97 95 98	TVAVPLVGK	HCD	Q9BUN8|DERL1_HUMAN
3	24845	20130504_EXQ3_MiBa_SA_Fib-1.raw	ATTSVLTLVK	10	97	10	516.819	2	59.97	1031.62	1	96 96 99 99 98 98 97 97 97 97	ATTSVLTLVK	HCD	O60675|MAFK_HUMAN
3	24848	20130504_EXQ3_MiBa_SA_Fib-1.raw	PYLTEHTGF	9	97	9	532.757	2	59.97	1063.5	2.5	98 99 99 99 99 95 97 97 99	PYLTEHTGF	HCD	Q9NV88|INT9_HUMAN
3	24853	20130504_EXQ3_MiBa_SA_Fib-1.raw	KLPGKLHLF	9	95	9	351.56	3	59.99	1051.65	2.3	98 98 98 96 89 92 88 98 99	KLPGKLHLF	HCD	Q52LW3|RHG29_HUMAN
3	24878	20130504_EXQ3_MiBa_SA_Fib-1.raw	EYMKVQTEL	9	92	9	570.785	2	60.05	1139.55	2.7	97 93 84 89 91 87 97 98 99	EYMKVQTEL	HCD	O43318|M3K7_HUMAN
3	24888	20130504_EXQ3_MiBa_SA_Fib-1.raw	HLLLKTTF	8	95	8	486.8	2	60.08	971.58	5.6	95 99 100 99 84 90 99 99	HLLLKTTF	HCD	O94979|SC31A_HUMAN
3	24895	20130504_EXQ3_MiBa_SA_Fib-1.raw	EFVAKGHLF	9	94	9	524.288	2	60.1	1046.55	5.7	91 88 99 98 96 89 95 99 99	EFVAKGHLF	HCD	Q9BUE0|MED18_HUMAN
3	24907	20130504_EXQ3_MiBa_SA_Fib-1.raw	NVDMKLGV	8	96	8	438.238	2	60.13	874.458	4.4	92 97 100 98 98 98 96 97	NVDMKLGV	HCD	P16070|CD44_HUMAN
3	24917	20130504_EXQ3_MiBa_SA_Fib-1.raw	LYADVGGKQF	10	94	10	549.287	2	60.15	1096.56	3.5	98 98 99 99 99 98 89 83 82 95	LYADVGGKQF	HCD	P51571|SSRD_HUMAN
3	24924	20130504_EXQ3_MiBa_SA_Fib-1.raw	DYLKFKEKF	9	95	9	609.333	2	60.16	1216.65	2.3	98 96 98 98 94 87 93 95 97	DYLKFKEKF	HCD	Q5JTJ3|COA6_HUMAN
3	24925	20130504_EXQ3_MiBa_SA_Fib-1.raw	TVGAFFASK	9	93	9	464.253	2	60.17	926.486	5.6	92 92 96 94 95 96 95 90 95	TVGAFFASK	HCD	Q92843|B2CL2_HUMAN
3	24933	20130504_EXQ3_MiBa_SA_Fib-1.raw	VLFKDFVNK	9	96	9	370.552	3	60.19	1108.63	4.6	95 98 97 97 98 96 95 94 97	VLFKDFVNK	HCD	Q63HN8|RN213_HUMAN
3	24936	20130504_EXQ3_MiBa_SA_Fib-1.raw	VFQKQFYRL	9	87	9	410.235	3	60.19	1227.68	5.4	89 85 87 93 89 89 81 80 91	VFQKQFYRL	HCD	Q99698|LYST_HUMAN
3	24944	20130504_EXQ3_MiBa_SA_Fib-1.raw	EFVAKGHLF	9	95	9	349.86	3	60.21	1046.55	3.8	95 92 98 99 98 94 89 98 98	EFVAKGHLF	HCD	Q9BUE0|MED18_HUMAN
3	24954	20130504_EXQ3_MiBa_SA_Fib-1.raw	VLFKDFVNK	9	93	9	555.323	2	60.24	1108.63	3	95 94 94 92 96 89 93 93 97	VLFKDFVNK	HCD	Q63HN8|RN213_HUMAN
3	24966	20130504_EXQ3_MiBa_SA_Fib-1.raw	YLYVTKVLK	9	97	9	563.849	2	60.27	1125.68	3.3	97 99 99 99 95 94 96 97 98	YLYVTKVLK	HCD	O43731|ERD23_HUMAN
3	24976	20130504_EXQ3_MiBa_SA_Fib-1.raw	LYVNPANTHQF	11	96	11	652.328	2	60.29	1302.64	3.9	98 99 100 99 97 97 93 96 89 94 98	LYVNPANTHQF	HCD	Q5TAQ9|DCAF8_HUMAN:tr|G3V3G9|G3V3G9_HUMAN
3	24987	20130504_EXQ3_MiBa_SA_Fib-1.raw	PYLWWKKHM	9	98	9	430.23	3	60.32	1287.66	6.5	95 99 100 99 99 98 99 99 99	PYLWWKKHM	HCD	Q9BW60|ELOV1_HUMAN
3	24996	20130504_EXQ3_MiBa_SA_Fib-1.raw	KLFSGVFVK	9	99	9	512.815	2	60.35	1023.61	4.2	100 100 100 99 97 98 100 100 100	KLFSGVFVK	HCD	Q6DKI1|RL7L_HUMAN
3	25001	20130504_EXQ3_MiBa_SA_Fib-1.raw	KLPGKLHLF	9	93	9	351.56	3	60.36	1051.65	4	97 97 97 94 88 86 86 97 98	KLPGKLHLF	HCD	Q52LW3|RHG29_HUMAN
3	25011	20130504_EXQ3_MiBa_SA_Fib-1.raw	ATFPLSVQK	9	97	9	495.787	2	60.38	989.555	4.4	97 98 100 99 99 96 94 93 98	ATFPLSVQK	HCD	P26196|DDX6_HUMAN
3	25044	20130504_EXQ3_MiBa_SA_Fib-1.raw	KYLSGLAHF	9	98	9	518.286	2	60.47	1034.55	2.6	100 100 100 98 92 97 100 100 100	KYLSGLAHF	HCD	Q10713|MPPA_HUMAN
3	25088	20130504_EXQ3_MiBa_SA_Fib-1.raw	VFLDKQNGF	9	94	9	534.282	2	60.57	1066.54	4.7	99 99 99 98 87 87 90 93 97	VFLDKQNGF	HCD		+	O95319[454..459,485..487]	VFIDKQNGF
3	25097	20130504_EXQ3_MiBa_SA_Fib-1.raw	LYYTGKYQSL	10	97	10	618.319	2	60.6	1234.62	0.7	99 99 100 100 96 95 95 93 96 98	LYYTGKYQSL	HCD	O75592|MYCB2_HUMAN
3	25128	20130504_EXQ3_MiBa_SA_Fib-1.raw	LLFPHQPLSR	10	93	10	403.238	3	60.68	1206.69	3.3	98 98 99 98 95 95 86 86 86 93	LLFPHQPLSR	HCD	Q8TBZ3|WDR20_HUMAN
3	25130	20130504_EXQ3_MiBa_SA_Fib-1.raw	AVLSWKLAK	9	96	9	339.216	3	60.69	1014.62	3.8	91 92 99 99 98 98 99 99 99	AVLSWKLAK	HCD	Q7Z3B0|SIM15_HUMAN
3	25164	20130504_EXQ3_MiBa_SA_Fib-1.raw	KLLELLSQK	9	98	9	536.345	2	60.77	1070.67	5.6	99 100 100 100 100 99 97 92 97	KLLELLSQK	HCD		+	Q96PY5[820..825,815..817]	KILEIISQK
3	25172	20130504_EXQ3_MiBa_SA_Fib-1.raw	VLSWKLAK	8	93	8	472.802	2	60.79	943.585	4.4	93 94 95 94 93 90 91 96	VLSWKLAK	HCD	Q7Z3B0|SIM15_HUMAN
3	25221	20130504_EXQ3_MiBa_SA_Fib-1.raw	KYVHLFPKL	9	95	9	382.236	3	60.91	1143.68	3.9	97 89 90 95 99 99 97 95 96	KYVHLFPKL	HCD	O75643|U520_HUMAN
3	25250	20130504_EXQ3_MiBa_SA_Fib-1.raw	EAGAAGLRW	9	97	9	465.746	2	60.99	929.472	5.5	98 98 99 99 99 98 98 93 94	EAGAAGLRW	HCD	Q9NZL4|HPBP1_HUMAN
3	25251	20130504_EXQ3_MiBa_SA_Fib-1.raw	ALASGTGLFK	10	92	10	482.779	2	60.99	963.539	3.8	97 97 99 97 88 86 80 92 94 96	ALASGTGLFK	HCD	Q12884|SEPR_HUMAN
3	25263	20130504_EXQ3_MiBa_SA_Fib-1.raw	SLDQPFLSK	9	94	9	517.782	2	61.02	1033.54	4.6	90 94 99 96 93 95 96 92 96	SLDQPFLSK	HCD	Q8WWN8|ARAP3_HUMAN
3	25286	20130504_EXQ3_MiBa_SA_Fib-1.raw	VVVPPLPGK	9	91	9	453.297	2	61.08	904.574	6	88 91 99 99 94 93 82 81 96	VVVPPLPGK	HCD	O60493|SNX3_HUMAN
3	25333	20130504_EXQ3_MiBa_SA_Fib-1.raw	KLMPVVMLNK	10	95	10	586.85	2	61.21	1171.68	3.4	99 98 99 96 93 96 90 95 93 96	KLMPVVMLNK	HCD		+
3	25338	20130504_EXQ3_MiBa_SA_Fib-1.raw	ALFSKVLER	9	98	9	354.884	3	61.22	1061.62	6	97 99 99 99 99 99 98 98 95	ALFSKVLER	HCD	Q03001|DYST_HUMAN
3	25353	20130504_EXQ3_MiBa_SA_Fib-1.raw	LLNLKVLDK	9	94	9	352.568	3	61.25	1054.67	5.6	97 96 83 94 96 96 96 96 92	LLNLKVLDK	HCD	O95503|CBX6_HUMAN
3	25359	20130504_EXQ3_MiBa_SA_Fib-1.raw	KLWADLPAPK	10	97	10	569.836	2	61.27	1137.65	3.3	99 99 99 98 98 98 95 95 95 97	KLWADLPAPK	HCD	P49419|AL7A1_HUMAN
3	25374	20130504_EXQ3_MiBa_SA_Fib-1.raw	AVHEAWAGMLK	11	98	11	606.815	2	61.31	1211.61	3.1	94 98 99 100 100 99 98 97 96 99 99	AVHEAWAGMLK	HCD	Q8N129|CNPY4_HUMAN
3	25395	20130504_EXQ3_MiBa_SA_Fib-1.raw	ELVRKWSL	8	90	8	515.808	2	61.36	1029.6	4.7	93 93 95 92 92 82 85 97	ELVRKWSL	HCD	P53367|ARFP1_HUMAN
3	25409	20130504_EXQ3_MiBa_SA_Fib-1.raw	LLYENPNFTGK	11	96	11	648.337	2	61.4	1294.66	2.9	100 100 100 100 98 91 91 95 93 92 97	LLYENPNFTGK	HCD	P43320|CRBB2_HUMAN
3	25425	20130504_EXQ3_MiBa_SA_Fib-1.raw	FAPVNVTTEVKS	12	98	12	646.349	2	61.44	1290.68	1.8	99 99 99 99 99 99 99 98 99 98 98 98	FAPVNVTTEVKS	HCD	Q5VTE0|EF1A3_HUMAN:P68104|EF1A1_HUMAN
3	25427	20130504_EXQ3_MiBa_SA_Fib-1.raw	ATNKLTLLFK	10	98	10	383.574	3	61.44	1147.7	3.3	97 98 97 98 99 100 100 99 98 97	ATNKLTLLFK	HCD	Q6NW40|RGMB_HUMAN
3	25472	20130504_EXQ3_MiBa_SA_Fib-1.raw	AVGLVLPAK	9	93	9	434.289	2	61.55	866.559	4.8	85 82 93 96 97 98 97 98 98	AVGLVLPAK	HCD	O75911|DHRS3_HUMAN
3	25507	20130504_EXQ3_MiBa_SA_Fib-1.raw	YLKAFKVAY	9	98	9	551.821	2	61.64	1101.62	5	99 99 99 99 99 98 98 99 100	YLKAFKVAY	HCD	Q08431|MFGM_HUMAN
3	25513	20130504_EXQ3_MiBa_SA_Fib-1.raw	VYQHLFTRL	9	94	9	392.89	3	61.66	1175.64	3.8	98 98 97 96 98 96 88 83 94	VYQHLFTRL	HCD	O43299|AP5Z1_HUMAN
3	25514	20130504_EXQ3_MiBa_SA_Fib-1.raw	KYLEDKDVFQKF	12	96	12	520.611	3	61.66	1558.8	5.1	99 99 99 98 91 90 98 99 95 89 96 99	KYLEDKDVFQKF	HCD	Q13616|CUL1_HUMAN
3	25547	20130504_EXQ3_MiBa_SA_Fib-1.raw	VYEDLRYKL	9	97	9	599.828	2	61.74	1197.64	1.5	99 99 99 99 97 94 95 96 98	VYEDLRYKL	HCD	O00762|UBE2C_HUMAN
3	25561	20130504_EXQ3_MiBa_SA_Fib-1.raw	LYLKQLKTF	9	98	9	385.238	3	61.77	1152.69	2.7	97 99 100 99 97 98 98 99 98	LYLKQLKTF	HCD	Q08999|RBL2_HUMAN
3	25593	20130504_EXQ3_MiBa_SA_Fib-1.raw	QYTQALEKF	9	93	9	564.293	2	61.85	1126.57	5	85 86 95 93 97 97 98 96 97	QYTQALEKF	HCD	O43150|ASAP2_HUMAN
3	25601	20130504_EXQ3_MiBa_SA_Fib-1.raw	LYLKQLKTF	9	98	9	577.353	2	61.87	1152.69	1.4	98 100 100 99 96 98 100 100 100	LYLKQLKTF	HCD	Q08999|RBL2_HUMAN
3	25622	20130504_EXQ3_MiBa_SA_Fib-1.raw	KMPKMKMPTF	10	97	10	619.827	2	61.93	1237.64	0.9	99 98 97 98 96 98 97 97 98 99	KMPKMKMPTF	HCD	Q09666|AHNK_HUMAN
3	25635	20130504_EXQ3_MiBa_SA_Fib-1.raw	FTAPPVLGK	9	94	9	465.279	2	61.96	928.538	5	97 99 100 99 90 83 93 90 97	FTAPPVLGK	HCD	P35658|NU214_HUMAN
3	25668	20130504_EXQ3_MiBa_SA_Fib-1.raw	VLMNSLLTK	9	92	9	509.805	2	62.05	1017.59	6.5	97 97 92 88 84 87 94 92 96	VLMNSLLTK	HCD	Q96A73|P33MX_HUMAN
3	25671	20130504_EXQ3_MiBa_SA_Fib-1.raw	ALFKNLLLKK	10	97	10	396.603	3	62.06	1186.78	5.3	97 98 97 97 93 98 99 98 97 99	ALFKNLLLKK	HCD	P42226|STAT6_HUMAN
3	25691	20130504_EXQ3_MiBa_SA_Fib-1.raw	ALYFPKNGDPSGLAK	15	95	15	526.619	3	62.11	1576.83	5.9	94 96 99 100 99 99 97 90 96 95 92 83 94 98 99	ALYFPKNGDPSGLAK	HCD	Q14693|LPIN1_HUMAN
3	25746	20130504_EXQ3_MiBa_SA_Fib-1.raw	KYPENDLFRKL	11	97	11	474.932	3	62.24	1421.77	4.8	100 99 98 99 98 99 99 97 93 93 98	KYPENDLFRKL	HCD	P29375|KDM5A_HUMAN
3	25747	20130504_EXQ3_MiBa_SA_Fib-1.raw	KLLPSVVLK	9	97	9	498.847	2	62.25	995.674	4.4	99 100 100 96 92 94 98 99 99	KLLPSVVLK	HCD	Q99075|HBEGF_HUMAN
3	25756	20130504_EXQ3_MiBa_SA_Fib-1.raw	SYYKDALRF	9	96	9	388.203	3	62.27	1161.58	4.8	93 97 99 99 99 98 97 89 95	SYYKDALRF	HCD	Q9UNM6|PSD13_HUMAN
3	25775	20130504_EXQ3_MiBa_SA_Fib-1.raw	KYLDLDKGF	9	98	9	549.797	2	62.32	1097.58	3.1	99 99 100 99 96 98 97 97 98	KYLDLDKGF	HCD	Q9BRK3|MXRA8_HUMAN
3	25790	20130504_EXQ3_MiBa_SA_Fib-1.raw	MPKLKMPKL	9	97	9	362.559	3	62.35	1084.65	3.8	96 98 99 99 99 95 95 97 97	MPKLKMPKL	HCD	Q09666|AHNK_HUMAN
3	25795	20130504_EXQ3_MiBa_SA_Fib-1.raw	FVYDHVFAEK	10	98	10	418.877	3	62.37	1253.61	2.3	99 99 100 100 99 99 97 96 98 99	FVYDHVFAEK	HCD	Q01850|CDR2_HUMAN
3	25835	20130504_EXQ3_MiBa_SA_Fib-1.raw	TYLEKALKL	9	97	9	539.83	2	62.46	1077.64	2.1	97 99 98 97 96 96 99 99 99	TYLEKALKL	HCD	Q93009|UBP7_HUMAN
3	25839	20130504_EXQ3_MiBa_SA_Fib-1.raw	TYLEKALKL	9	98	9	360.223	3	62.46	1077.64	2.5	99 100 100 99 99 98 99 98 98	TYLEKALKL	HCD	Q93009|UBP7_HUMAN
3	25870	20130504_EXQ3_MiBa_SA_Fib-1.raw	LLSPLLLKK	9	98	9	342.243	3	62.55	1023.71	2.8	96 95 99 100 100 100 99 98 99	LLSPLLLKK	HCD	O94953|KDM4B_HUMAN
3	25887	20130504_EXQ3_MiBa_SA_Fib-1.raw	TLFPKVLGK	9	97	9	334.884	3	62.59	1001.63	2.7	91 96 99 98 98 98 99 96 99	TLFPKVLGK	HCD	Q7Z7M9|GALT5_HUMAN
3	25918	20130504_EXQ3_MiBa_SA_Fib-1.raw	KFLDKQLEL	9	97	9	567.333	2	62.67	1132.65	2.5	99 99 99 98 94 93 98 99 100	KFLDKQLEL	HCD	O95140|MFN2_HUMAN
3	25940	20130504_EXQ3_MiBa_SA_Fib-1.raw	MPKLKMPKL	9	98	9	362.558	3	62.72	1084.65	3.2	97 99 100 99 99 98 98 98 97	MPKLKMPKL	HCD	Q09666|AHNK_HUMAN
3	25947	20130504_EXQ3_MiBa_SA_Fib-1.raw	NYDKVEKLF	9	94	9	385.874	3	62.73	1154.6	2.2	87 95 96 97 97 97 93 96 97	NYDKVEKLF	HCD	Q12996|CSTF3_HUMAN
3	25973	20130504_EXQ3_MiBa_SA_Fib-1.raw	TYLEKALKL	9	92	9	539.829	2	62.8	1077.64	-0.4	91 95 97 93 89 86 87 96 97	TYLEKALKL	HCD	Q93009|UBP7_HUMAN
3	25986	20130504_EXQ3_MiBa_SA_Fib-1.raw	DHFETLMKY	9	89	9	592.277	2	62.83	1182.54	0.6	92 81 84 96 81 86 96 96 95	DHFETLMKY	HCD	P07814|SYEP_HUMAN
3	26028	20130504_EXQ3_MiBa_SA_Fib-1.raw	KVNLLPVLAK	10	94	10	547.87	2	62.94	1093.72	3.2	99 98 96 98 99 83 82 98 99 99	KVNLLPVLAK	HCD	Q9P0V9|SEP10_HUMAN
3	26061	20130504_EXQ3_MiBa_SA_Fib-1.raw	KFLDKQLEL	9	95	9	567.334	2	63.02	1132.65	3.1	99 99 98 96 83 91 97 98 99	KFLDKQLEL	HCD	O95140|MFN2_HUMAN
3	26083	20130504_EXQ3_MiBa_SA_Fib-1.raw	MPKLKMPKL	9	97	9	362.558	3	63.08	1084.65	3.1	96 99 99 99 99 96 96 96 97	MPKLKMPKL	HCD	Q09666|AHNK_HUMAN
3	26138	20130504_EXQ3_MiBa_SA_Fib-1.raw	EYYDKHFTEF	10	97	10	689.801	2	63.19	1377.59	0.3	99 99 100 99 98 95 91 94 100 100	EYYDKHFTEF	HCD	P38606|VATA_HUMAN
3	26164	20130504_EXQ3_MiBa_SA_Fib-1.raw	HFLPYNAKF	9	94	9	568.799	2	63.25	1135.58	1.2	93 97 99 93 90 93 97 95 97	HFLPYNAKF	HCD	Q9UBP9|GULP1_HUMAN
3	26167	20130504_EXQ3_MiBa_SA_Fib-1.raw	KTLMEEQLVLK	11	97	11	666.385	2	63.26	1330.75	1.8	99 99 100 99 98 95 92 97 99 100 100	KTLMEEQLVLK	HCD	Q9H845|ACAD9_HUMAN
3	26256	20130504_EXQ3_MiBa_SA_Fib-1.raw	AGLGFLGK	8	92	8	381.73	2	63.48	761.443	2.8	93 95 97 91 88 90 90 94	AGLGFLGK	HCD		+	Q9Y399[14..15,23..28]	AGLGFLGK
3	26264	20130504_EXQ3_MiBa_SA_Fib-1.raw	AMADTFLEH	9	95	9	517.735	2	63.5	1033.45	0.9	82 85 99 99 98 98 99 99 97	AMADTFLEH	HCD	P14618|KPYM_HUMAN
3	26272	20130504_EXQ3_MiBa_SA_Fib-1.raw	AYGKDFHLL	9	98	9	532.283	2	63.52	1062.55	2.4	97 97 98 98 98 98 98 100 100	AYGKDFHLL	HCD	Q8N108|MIER1_HUMAN
3	26286	20130504_EXQ3_MiBa_SA_Fib-1.raw	GMANLLTGPK	10	93	10	501.277	2	63.55	1000.54	3	82 81 99 98 99 99 98 96 91 97	GMANLLTGPK	HCD	Q99536|VAT1_HUMAN
3	26355	20130504_EXQ3_MiBa_SA_Fib-1.raw	ATLGALLQK	9	97	9	457.79	2	63.72	913.56	5.4	96 96 99 98 97 98 98 96 97	ATLGALLQK	HCD	Q6ZS30|NBEL1_HUMAN
3	26359	20130504_EXQ3_MiBa_SA_Fib-1.raw	LASEPLNM	8	97	8	874.436	1	63.73	873.427	2.8	97 93 98 99 100 100 98 99	LASEPLNM	HCD	P12111|CO6A3_HUMAN
3	26405	20130504_EXQ3_MiBa_SA_Fib-1.raw	AYGKDFHLL	9	95	9	355.192	3	63.84	1062.55	3.3	98 99 98 97 91 81 93 100 100	AYGKDFHLL	HCD	Q8N108|MIER1_HUMAN
3	26408	20130504_EXQ3_MiBa_SA_Fib-1.raw	KSFKLSGFSFK	11	97	11	425.91	3	63.84	1274.7	4.4	95 95 96 98 99 98 97 97 97 99 99	KSFKLSGFSFK	HCD	P29966|MARCS_HUMAN
3	26413	20130504_EXQ3_MiBa_SA_Fib-1.raw	AMADTFLEH	9	97	9	517.736	2	63.86	1033.45	4	94 92 99 99 98 98 99 99 95	AMADTFLEH	HCD	P14618|KPYM_HUMAN
3	26420	20130504_EXQ3_MiBa_SA_Fib-1.raw	AVWDVGSHFK	10	95	10	573.293	2	63.88	1144.57	4.9	91 93 99 99 98 94 93 90 97 98	AVWDVGSHFK	HCD	Q8IVW1|ARL17_HUMAN
3	26427	20130504_EXQ3_MiBa_SA_Fib-1.raw	LLREAESLLAK	11	96	11	414.921	3	63.9	1241.73	4.9	100 98 95 87 90 99 99 99 99 99 99	LLREAESLLAK	HCD	P78371|TCPB_HUMAN
3	26453	20130504_EXQ3_MiBa_SA_Fib-1.raw	KYLEGVSDF	9	99	9	1057.52	1	63.96	1056.51	3.9	98 99 100 100 97 98 100 100 100	KYLEGVSDF	HCD	Q9Y573|IPP_HUMAN
3	26469	20130504_EXQ3_MiBa_SA_Fib-1.raw	SLYDSKLWTTK	11	96	11	447.909	3	64	1340.7	5.7	91 94 98 98 93 93 98 98 98 99 99	SLYDSKLWTTK	HCD	Q9NUX5|POTE1_HUMAN
3	26473	20130504_EXQ3_MiBa_SA_Fib-1.raw	SLYPKLFQK	9	94	9	375.224	3	64.01	1122.64	5.2	87 94 99 99 98 97 92 88 97	SLYPKLFQK	HCD	Q9H6T3|RPAP3_HUMAN
3	26483	20130504_EXQ3_MiBa_SA_Fib-1.raw	KLYLLSSARMLK	12	94	12	474.957	3	64.03	1421.84	4.1	99 99 99 100 100 99 96 86 83 82 95 98	KLYLLSSARMLK	HCD		+
3	26496	20130504_EXQ3_MiBa_SA_Fib-1.raw	LVWSKNGLPLK	11	94	11	418.926	3	64.06	1253.75	4.5	95 95 97 98 96 93 85 92 93 96 97	LVWSKNGLPLK	HCD		+
3	26499	20130504_EXQ3_MiBa_SA_Fib-1.raw	LVWSKNGLPLK	11	92	11	627.884	2	64.07	1253.75	2.8	97 98 98 97 95 86 82 84 90 95 98	LVWSKNGLPLK	HCD		+
3	26507	20130504_EXQ3_MiBa_SA_Fib-1.raw	MLAVPVRLK	9	96	9	342.889	3	64.09	1025.64	4.6	91 96 99 99 99 97 94 94 97	MLAVPVRLK	HCD	Q8NC38|CA213_HUMAN
3	26514	20130504_EXQ3_MiBa_SA_Fib-1.raw	ALFDGVVSK	9	97	9	468.266	2	64.11	934.512	4.6	97 98 99 99 95 95 99 98 99	ALFDGVVSK	HCD	Q8N442|GUF1_HUMAN
3	26526	20130504_EXQ3_MiBa_SA_Fib-1.raw	SYYETSKMKVLKF	13	97	13	541.955	3	64.14	1622.84	4	99 99 100 100 98 97 95 94 97 97 98 99 99	SYYETSKMKVLKF	HCD	Q9UNF1|MAGD2_HUMAN
3	26529	20130504_EXQ3_MiBa_SA_Fib-1.raw	MMSKLSSMMLK	11	97	11	429.552	3	64.14	1285.63	4.8	96 97 99 99 99 99 99 97 96 98 98	MMSKLSSMMLK	HCD		+
3	26569	20130504_EXQ3_MiBa_SA_Fib-1.raw	VFLDHPVHL	9	98	9	359.536	3	64.24	1075.58	3.1	98 99 99 100 99 99 99 96 98	VFLDHPVHL	HCD	Q6N022|TEN4_HUMAN
3	26580	20130504_EXQ3_MiBa_SA_Fib-1.raw	EHLDLGLKY	9	97	9	544.295	2	64.27	1086.57	4.4	97 94 99 99 97 95 99 99 99	EHLDLGLKY	HCD	P62913|RL11_HUMAN
3	26592	20130504_EXQ3_MiBa_SA_Fib-1.raw	LLNYAPLEK	9	98	9	530.808	2	64.29	1059.6	3.9	100 99 99 99 99 97 97 98 98	LLNYAPLEK	HCD	P62875|RPAB5_HUMAN
3	26594	20130504_EXQ3_MiBa_SA_Fib-1.raw	ASFPKVFLK	9	97	9	346.213	3	64.3	1035.61	4.4	95 96 98 97 98 99 98 98 99	ASFPKVFLK	HCD	Q9UKA2|FBXL4_HUMAN
3	26602	20130504_EXQ3_MiBa_SA_Fib-1.raw	VFLDHPVHL	9	98	9	538.8	2	64.32	1075.58	3.4	98 99 99 99 98 97 98 98 99	VFLDHPVHL	HCD	Q6N022|TEN4_HUMAN
3	26606	20130504_EXQ3_MiBa_SA_Fib-1.raw	TYLTSVSRL	9	93	9	520.295	2	64.33	1038.57	4.9	96 97 99 99 97 93 89 82 94	TYLTSVSRL	HCD	Q9Y236|OSGI2_HUMAN
3	26616	20130504_EXQ3_MiBa_SA_Fib-1.raw	GMYLLSKYLRK	11	91	11	457.934	3	64.35	1370.77	5	88 86 99 99 98 94 94 85 87 86 94	GMYLLSKYLRK	HCD	P08243|ASNS_HUMAN
3	26626	20130504_EXQ3_MiBa_SA_Fib-1.raw	SYLDRVRSL	9	94	9	370.21	3	64.38	1107.6	4.3	98 98 99 98 92 92 92 86 96	SYLDRVRSL	HCD	P05783|K1C18_HUMAN
3	26635	20130504_EXQ3_MiBa_SA_Fib-1.raw	NYLDKVQSF	9	97	9	557.282	2	64.4	1112.55	0	93 96 100 99 98 97 97 99 99	NYLDKVQSF	HCD		+	P08670[116..121,204..206]	NYIDKVQSF
3	26640	20130504_EXQ3_MiBa_SA_Fib-1.raw	TPLTSMVVTKPEDN	14	98	14	766.388	2	64.41	1530.76	1.5	99 100 100 100 100 100 100 100 100 100 96 97 97 98	TPLTSMVVTKPEDN	HCD	Q06033|ITIH3_HUMAN
3	26648	20130504_EXQ3_MiBa_SA_Fib-1.raw	LLYVAGGLTK	10	91	10	517.817	2	64.43	1033.62	2.3	98 99 99 97 93 80 81 86 89 95	LLYVAGGLTK	HCD	Q6TFL4|KLH24_HUMAN
3	26658	20130504_EXQ3_MiBa_SA_Fib-1.raw	KYTKLFNDF	9	99	9	588.31	2	64.46	1174.6	3	100 100 100 99 99 100 99 100 100	KYTKLFNDF	HCD	Q15326|ZMY11_HUMAN
3	26681	20130504_EXQ3_MiBa_SA_Fib-1.raw	QLKWRTPL	8	87	8	521.31	2	64.51	1040.61	-6.6	80 90 95 95 87 87 81 90	QLKWRTPL	HCD		+	Q96RT8[830..833,188..191]	QIKWRTPL
3	26691	20130504_EXQ3_MiBa_SA_Fib-1.raw	VAYGESHLF	9	97	9	511.752	2	64.54	1021.49	2.8	97 99 99 99 99 98 92 97 99	VAYGESHLF	HCD	P12109|CO6A1_HUMAN
3	26692	20130504_EXQ3_MiBa_SA_Fib-1.raw	VVGVGMTKF	9	98	9	469.264	2	64.54	936.51	2.4	100 100 100 99 97 95 98 98 98	VVGVGMTKF	HCD	P22307|NLTP_HUMAN
3	26714	20130504_EXQ3_MiBa_SA_Fib-1.raw	VFKPLVEKF	9	95	9	369.56	3	64.59	1105.65	3.2	92 96 99 98 98 97 97 91 96	VFKPLVEKF	HCD	O00442|RTCA_HUMAN
3	26717	20130504_EXQ3_MiBa_SA_Fib-1.raw	VFKPLVEKF	9	96	9	553.835	2	64.6	1105.65	1.9	95 98 99 97 97 97 98 96 97	VFKPLVEKF	HCD	O00442|RTCA_HUMAN
3	26722	20130504_EXQ3_MiBa_SA_Fib-1.raw	ELWKKVETL	9	95	9	573.332	2	64.62	1144.65	1.2	95 97 99 100 89 85 99 100 100	ELWKKVETL	HCD	Q96BA8|CR3L1_HUMAN
3	26726	20130504_EXQ3_MiBa_SA_Fib-1.raw	LALPTGVK	8	98	8	798.51	1	64.62	797.501	1.5	98 99 100 99 97 95 98 100	LALPTGVK	HCD	P00395|COX1_HUMAN
3	26727	20130504_EXQ3_MiBa_SA_Fib-1.raw	QYVDFHNQL	9	96	9	582.278	2	64.63	1162.54	0.7	93 99 100 100 99 94 94 94 99	QYVDFHNQL	HCD	P28715|ERCC5_HUMAN:tr|R4GMW8|R4GMW8_HUMAN
3	26740	20130504_EXQ3_MiBa_SA_Fib-1.raw	EYVEKFYRL	9	95	9	416.221	3	64.66	1245.64	2	94 93 97 99 98 98 96 88 95	EYVEKFYRL	HCD	Q92878|RAD50_HUMAN
3	26747	20130504_EXQ3_MiBa_SA_Fib-1.raw	EYVEKFYRL	9	97	9	623.828	2	64.67	1245.64	1	98 99 99 99 98 98 95 95 99	EYVEKFYRL	HCD	Q92878|RAD50_HUMAN
3	26750	20130504_EXQ3_MiBa_SA_Fib-1.raw	TYTNVLHNL	9	93	9	537.784	2	64.68	1073.55	2.6	98 96 96 92 93 97 90 88 95	TYTNVLHNL	HCD		+	Q53FV1[60..61,52..58]	TYTNVIHNL
3	26760	20130504_EXQ3_MiBa_SA_Fib-1.raw	KWLTKSFHF	9	97	9	398.555	3	64.71	1192.64	2	97 98 99 99 98 95 94 95 99	KWLTKSFHF	HCD	Q9NQQ7|S35C2_HUMAN
3	26762	20130504_EXQ3_MiBa_SA_Fib-1.raw	QLFQRPNAL	9	95	9	543.808	2	64.71	1085.6	2.6	93 99 99 98 98 89 91 97 99	QLFQRPNAL	HCD	Q14671|PUM1_HUMAN
3	26789	20130504_EXQ3_MiBa_SA_Fib-1.raw	STFFYPKLK	9	97	9	565.818	2	64.78	1129.62	4	98 99 100 100 99 93 93 97 98	STFFYPKLK	HCD	Q9HC62|SENP2_HUMAN
3	26798	20130504_EXQ3_MiBa_SA_Fib-1.raw	KYTKLFNDF	9	97	9	588.309	2	64.8	1174.6	0.7	98 96 97 98 98 98 96 99 100	KYTKLFNDF	HCD	Q15326|ZMY11_HUMAN
3	26822	20130504_EXQ3_MiBa_SA_Fib-1.raw	KYLDDKDVFQKF	12	99	12	515.937	3	64.86	1544.79	1.1	100 99 100 99 99 98 99 100 99 96 99 100	KYLDDKDVFQKF	HCD	Q13617|CUL2_HUMAN
3	26831	20130504_EXQ3_MiBa_SA_Fib-1.raw	LYQDHMQYL	9	91	9	605.783	2	64.88	1209.55	2.4	93 91 87 95 85 91 92 97 98	LYQDHMQYL	HCD	P41221|WNT5A_HUMAN
3	26843	20130504_EXQ3_MiBa_SA_Fib-1.raw	LLALPTGVK	9	95	9	456.302	2	64.91	910.585	4.7	99 99 99 99 93 91 90 93 97	LLALPTGVK	HCD	P00395|COX1_HUMAN
3	26855	20130504_EXQ3_MiBa_SA_Fib-1.raw	HYLPSYYHL	9	92	9	596.794	2	64.93	1191.57	2.2	85 95 98 85 80 92 99 99 100	HYLPSYYHL	HCD	Q96C86|DCPS_HUMAN
3	26859	20130504_EXQ3_MiBa_SA_Fib-1.raw	YLDKVRFL	8	97	8	351.876	3	64.94	1052.6	3.5	97 98 99 98 98 96 94 97	YLDKVRFL	HCD	P08670|VIME_HUMAN
3	26900	20130504_EXQ3_MiBa_SA_Fib-1.raw	FYLPKDAVKHL	11	95	11	444.258	3	65.03	1329.74	5	98 99 100 99 98 96 92 93 94 89 97	FYLPKDAVKHL	HCD	Q9NS23|RASF1_HUMAN
3	26923	20130504_EXQ3_MiBa_SA_Fib-1.raw	FYLPKDAVKHL	11	95	11	665.88	2	65.09	1329.74	1.5	96 95 99 94 91 94 91 95 98 95 98	FYLPKDAVKHL	HCD	Q9NS23|RASF1_HUMAN
3	26928	20130504_EXQ3_MiBa_SA_Fib-1.raw	NYLNHWNHF	9	91	9	415.526	3	65.1	1243.55	4.3	81 93 96 92 91 95 94 89 94	NYLNHWNHF	HCD	Q9H479|FN3K_HUMAN
3	26935	20130504_EXQ3_MiBa_SA_Fib-1.raw	LLMLRAAA	8	96	8	429.767	2	65.12	857.516	4.6	100 99 97 95 95 97 92 95	LLMLRAAA	HCD	Q14112|NID2_HUMAN
3	26955	20130504_EXQ3_MiBa_SA_Fib-1.raw	KYLDQKFVL	9	95	9	577.337	2	65.17	1152.65	3.6	99 99 100 99 93 81 89 99 100	KYLDQKFVL	HCD	Q14738|2A5D_HUMAN:Q13362|2A5G_HUMAN:Q16537|2A5E_HUMAN
3	26978	20130504_EXQ3_MiBa_SA_Fib-1.raw	KYFEKQFEL	9	96	9	616.322	2	65.23	1230.63	1.5	99 99 100 99 95 90 92 98 99	KYFEKQFEL	HCD	Q6P1N9|TATD1_HUMAN
3	27045	20130504_EXQ3_MiBa_SA_Fib-1.raw	VYNSEYYHF	9	98	9	611.265	2	65.39	1220.51	1.7	99 99 99 99 99 99 99 95 99	VYNSEYYHF	HCD	Q13308|PTK7_HUMAN
3	27067	20130504_EXQ3_MiBa_SA_Fib-1.raw	YYLHQNNLVHL	11	94	11	471.916	3	65.45	1412.72	4.9	99 98 99 93 91 84 88 94 97 93 98	YYLHQNNLVHL	HCD	O94768|ST17B_HUMAN
3	27142	20130504_EXQ3_MiBa_SA_Fib-1.raw	SYLDKVRAL	9	96	9	355.543	3	65.64	1063.6	4.1	97 98 99 99 98 97 92 90 95	SYLDKVRAL	HCD	P19012|K1C15_HUMAN:P13645|K1C10_HUMAN:P02533|K1C14_HUMAN:Q04695|K1C17_HUMAN:P08779|K1C16_HUMAN
3	27185	20130504_EXQ3_MiBa_SA_Fib-1.raw	VYNSEYYHF	9	98	9	611.265	2	65.75	1220.51	1.2	97 98 98 99 99 99 99 94 98	VYNSEYYHF	HCD	Q13308|PTK7_HUMAN
3	27231	20130504_EXQ3_MiBa_SA_Fib-1.raw	SYLKDTKLW	9	93	9	385.215	3	65.86	1152.62	4.7	96 97 98 96 95 87 88 93 95	SYLKDTKLW	HCD	Q9Y6E0|STK24_HUMAN
3	27244	20130504_EXQ3_MiBa_SA_Fib-1.raw	KLFLGMLSK	9	97	9	518.818	2	65.9	1035.62	6	98 99 100 99 96 94 98 98 99	KLFLGMLSK	HCD	Q92879|CELF1_HUMAN
3	27308	20130504_EXQ3_MiBa_SA_Fib-1.raw	QAADLLLYK	9	98	9	517.8	2	66.06	1033.58	5.1	94 99 99 100 100 100 100 99 99	QAADLLLYK	HCD	Q9UGM6|SYWM_HUMAN
3	27309	20130504_EXQ3_MiBa_SA_Fib-1.raw	LGNLNTLVVK	10	98	10	535.834	2	66.06	1069.65	4.5	99 98 98 99 97 98 99 98 99 98	LGNLNTLVVK	HCD	P07910|HNRPC_HUMAN
3	27323	20130504_EXQ3_MiBa_SA_Fib-1.raw	SLLKALLGK	9	91	9	471.824	2	66.09	941.627	6	88 94 98 98 95 84 80 93 96	SLLKALLGK	HCD		+	O15550[82..84,70..75]	SLIKALLGK
3	27337	20130504_EXQ3_MiBa_SA_Fib-1.raw	KMFPDPWNAK	10	97	10	617.309	2	66.13	1232.6	1.8	99 99 100 99 99 96 95 95 98 99	KMFPDPWNAK	HCD		+
3	27337	20130504_EXQ3_MiBa_SA_Fib-1.raw	KMFPDWPNAK	10	96	10	617.309	2	66.13	1232.6	1.8	99 99 100 99 99 92 87 92 98 98	KMFPDWPNAK	HCD		+
3	27341	20130504_EXQ3_MiBa_SA_Fib-1.raw	LYLEKLKTL	9	99	9	560.855	2	66.14	1119.69	5.3	97 100 100 99 99 99 100 100 99	LYLEKLKTL	HCD	Q15149|PLEC_HUMAN
3	27343	20130504_EXQ3_MiBa_SA_Fib-1.raw	LYLEKLKTL	9	98	9	374.24	3	66.15	1119.69	5.8	97 99 99 99 98 99 99 99 100	LYLEKLKTL	HCD	Q15149|PLEC_HUMAN
3	27353	20130504_EXQ3_MiBa_SA_Fib-1.raw	TPLTSMVVTKPED	13	97	13	709.368	2	66.17	1416.72	3	99 99 100 100 100 100 100 100 100 100 96 86 93	TPLTSMVVTKPED	HCD	Q06033|ITIH3_HUMAN
3	27372	20130504_EXQ3_MiBa_SA_Fib-1.raw	ALEENPYFRLK	11	95	11	460.585	3	66.22	1378.72	5.5	98 99 99 97 96 96 97 97 89 91 94	ALEENPYFRLK	HCD	Q9BZF1|OSBL8_HUMAN
3	27373	20130504_EXQ3_MiBa_SA_Fib-1.raw	SPFQPHVPY	9	94	9	536.269	2	66.22	1070.52	4	97 94 97 94 92 91 99 95 96	SPFQPHVPY	HCD	Q9BX40|LS14B_HUMAN
3	27376	20130504_EXQ3_MiBa_SA_Fib-1.raw	LYLKEVTKF	9	93	9	570.839	2	66.23	1139.66	4.6	86 89 97 95 94 94 97 97 97	LYLKEVTKF	HCD	Q9HB90|RRAGC_HUMAN
3	27379	20130504_EXQ3_MiBa_SA_Fib-1.raw	ALEENPYFRLK	11	93	11	690.371	2	66.23	1378.72	2.1	97 98 100 100 97 82 85 91 91 94 96	ALEENPYFRLK	HCD	Q9BZF1|OSBL8_HUMAN
3	27382	20130504_EXQ3_MiBa_SA_Fib-1.raw	MLGTVVALK	9	93	9	466.288	2	66.24	930.557	5.7	93 97 94 88 87 94 95 96 96	MLGTVVALK	HCD		+	Q8NH80[267..272,298..300]	MLGTVVALK
3	27383	20130504_EXQ3_MiBa_SA_Fib-1.raw	AEEGFYKF	8	98	8	495.734	2	66.25	989.449	4.8	99 99 100 98 98 99 99 99	AEEGFYKF	HCD	P46977|STT3A_HUMAN
3	27406	20130504_EXQ3_MiBa_SA_Fib-1.raw	MLFQNPRLLK	10	94	10	420.583	3	66.3	1258.72	3.9	94 98 98 95 93 87 90 95 98 99	MLFQNPRLLK	HCD		+
3	27408	20130504_EXQ3_MiBa_SA_Fib-1.raw	VLSLEGKPL	9	94	9	478.297	2	66.3	954.575	4.5	95 96 98 97 97 89 91 89 96	VLSLEGKPL	HCD	P23528|COF1_HUMAN
3	27409	20130504_EXQ3_MiBa_SA_Fib-1.raw	MLFQNPRLLK	10	94	10	630.37	2	66.31	1258.72	2.2	87 97 98 96 95 90 93 96 98 99	MLFQNPRLLK	HCD		+
3	27420	20130504_EXQ3_MiBa_SA_Fib-1.raw	DEDTLYHL	8	97	8	1005.46	1	66.33	1004.45	3.5	92 97 98 97 99 100 97 100	DEDTLYHL	HCD	P31153|METK2_HUMAN
3	27422	20130504_EXQ3_MiBa_SA_Fib-1.raw	PVYSSMLLK	9	95	9	519.291	2	66.34	1036.56	4.5	96 98 99 98 91 85 99 99 98	PVYSSMLLK	HCD		+
3	27422	20130504_EXQ3_MiBa_SA_Fib-1.raw	PVYSSMLKL	9	94	9	519.291	2	66.34	1036.56	4.5	96 98 99 98 91 83 97 94 96	PVYSSMLKL	HCD		+	O75694[601..605,1023..1026]	PVYSSMLKL
3	27441	20130504_EXQ3_MiBa_SA_Fib-1.raw	QYGKNFFRL	9	95	9	391.546	3	66.38	1171.61	2.4	82 94 96 97 96 97 98 98 99	QYGKNFFRL	HCD	Q9P2R6|RERE_HUMAN
3	27458	20130504_EXQ3_MiBa_SA_Fib-1.raw	VDDTQFVRFDSDAASPR	17	95	17	642.639	3	66.43	1924.89	2.8	100 100 100 100 99 98 98 87 86 96 95 97 94 93 93 92 97	VDDTQFVRFDSDAASPR	HCD	Q95604|1C17_HUMAN:Q31612|1B73_HUMAN
3	27461	20130504_EXQ3_MiBa_SA_Fib-1.raw	VYVVGTAHF	9	96	9	496.765	2	66.43	991.513	3.5	97 99 100 99 95 94 96 94 98	VYVVGTAHF	HCD	Q9H4I3|TRABD_HUMAN
3	27499	20130504_EXQ3_MiBa_SA_Fib-1.raw	ATSLPALLK	9	96	9	457.293	2	66.53	912.564	7.4	98 97 99 99 93 93 97 97 97	ATSLPALLK	HCD	Q9UMS4|PRP19_HUMAN
3	27504	20130504_EXQ3_MiBa_SA_Fib-1.raw	EYNNNFHVL	9	95	9	575.272	2	66.54	1148.53	3.4	97 93 95 94 95 97 93 97 99	EYNNNFHVL	HCD	Q8NFU5|IPMK_HUMAN
3	27551	20130504_EXQ3_MiBa_SA_Fib-1.raw	VYLLKGGYERF	11	92	11	448.917	3	66.65	1343.72	4.9	95 98 99 99 99 95 84 86 90 83 91	VYLLKGGYERF	HCD	Q9Y6J8|STYL1_HUMAN
3	27583	20130504_EXQ3_MiBa_SA_Fib-1.raw	KLLPDTLLEK	10	98	10	585.362	2	66.74	1168.71	1.6	99 100 100 97 97 97 98 97 98 98	KLLPDTLLEK	HCD	Q9UMY1|NOL7_HUMAN
3	27612	20130504_EXQ3_MiBa_SA_Fib-1.raw	ATYYGAFLK	9	97	9	517.274	2	66.82	1032.53	4.9	96 97 99 99 94 95 98 98 99	ATYYGAFLK	HCD	O95819|M4K4_HUMAN:Q8N4C8|MINK1_HUMAN
3	27635	20130504_EXQ3_MiBa_SA_Fib-1.raw	KFLDPLTG	8	96	8	890.503	1	66.88	889.491	5.3	98 98 99 99 98 98 88 91	KFLDPLTG	HCD	P40818|UBP8_HUMAN
3	27639	20130504_EXQ3_MiBa_SA_Fib-1.raw	LLEPYNKYRF	10	94	10	671.864	2	66.89	1341.71	4.3	100 99 100 94 91 90 93 91 88 95	LLEPYNKYRF	HCD	P35579|MYH9_HUMAN
3	27646	20130504_EXQ3_MiBa_SA_Fib-1.raw	LLEPYNKYRF	10	94	10	448.246	3	66.9	1341.71	5.8	99 99 99 98 97 95 96 86 85 94	LLEPYNKYRF	HCD	P35579|MYH9_HUMAN
3	27676	20130504_EXQ3_MiBa_SA_Fib-1.raw	TLLSKQLL	8	97	8	458.298	2	66.97	914.58	2.5	96 97 99 98 96 94 98 100	TLLSKQLL	HCD	Q9UPY3|DICER_HUMAN
3	27683	20130504_EXQ3_MiBa_SA_Fib-1.raw	LLGPMFSGK	9	98	9	475.264	2	66.99	948.51	4.1	100 100 100 98 97 98 97 96 98	LLGPMFSGK	HCD	P04183|KITH_HUMAN
3	27696	20130504_EXQ3_MiBa_SA_Fib-1.raw	VYSEKVMHMF	10	98	10	424.205	3	67.03	1269.59	3.2	98 99 99 99 98 98 97 98 100 100	VYSEKVMHMF	HCD	Q92614|MY18A_HUMAN
3	27712	20130504_EXQ3_MiBa_SA_Fib-1.raw	ALPALVMSK	9	96	9	465.281	2	67.07	928.542	5.9	95 97 98 98 96 95 92 96 99	ALPALVMSK	HCD	P36578|RL4_HUMAN
3	27760	20130504_EXQ3_MiBa_SA_Fib-1.raw	LMAFALGNK	9	97	9	482.771	2	67.2	963.521	5.9	98 98 100 100 99 99 98 93 96	LMAFALGNK	HCD	P12111|CO6A3_HUMAN
3	27768	20130504_EXQ3_MiBa_SA_Fib-1.raw	YFDPANGKF	9	94	9	529.753	2	67.22	1057.49	4.6	98 99 100 96 92 90 89 92 97	YFDPANGKF	HCD	P13639|EF2_HUMAN
3	27821	20130504_EXQ3_MiBa_SA_Fib-1.raw	LLGPMFSGK	9	97	9	475.264	2	67.35	948.51	4.2	100 100 100 99 97 98 95 93 97	LLGPMFSGK	HCD	P04183|KITH_HUMAN
3	27849	20130504_EXQ3_MiBa_SA_Fib-1.raw	ATLSQFYLNK	10	96	10	592.821	2	67.42	1183.62	2.4	88 90 100 100 99 99 100 99 98 98	ATLSQFYLNK	HCD	Q96EK5|KBP_HUMAN
3	27858	20130504_EXQ3_MiBa_SA_Fib-1.raw	VLHQLFSKF	9	94	9	373.551	3	67.44	1117.63	2.3	97 95 87 89 94 97 96 96 96	VLHQLFSKF	HCD	P26599|PTBP1_HUMAN:O95758|PTBP3_HUMAN
[truncated: 6,212 more rows]

## Sheet: Mel15
Fraction	Scan	Source.File	Peptide	Tag.length	ALC....	Length	m.z	z	RT	Mass	ppm	local.confidence....	tag....0..	mode	database.match	denovo.only	tagpep.hit	tagpep.peptide
6	32	20141208_QEp7_MiBa_SA_HLA-I-p_MM15_3_B.raw	ESTGTTSHR	9	93	9	488.23	2	0.07	974.442	3.7	88 93 97 95 95 96 96 91 95	ESTGTTSHR	HCD	P34810|CD68_HUMAN
6	91	20141208_QEp7_MiBa_SA_HLA-I-p_MM15_3_B.raw	TTAQKVSKK	9	94	9	330.871	3	0.22	989.587	3.8	100 99 98 94 95 96 95 83 90	TTAQKVSKK	HCD	Q9BW19|KIFC1_HUMAN
6	94	20141208_QEp7_MiBa_SA_HLA-I-p_MM15_3_B.raw	TTAQKVSKK	9	97	9	495.803	2	0.22	989.587	3.9	100 100 99 96 96 98 97 97 100	TTAQKVSKK	HCD	Q9BW19|KIFC1_HUMAN
6	257	20141208_QEp7_MiBa_SA_HLA-I-p_MM15_3_B.raw	GTAHSVNKR	9	95	9	323.847	3	0.61	968.515	3.6	90 97 99 98 98 97 94 93 93	GTAHSVNKR	HCD	Q9P203|BTBD7_HUMAN
6	303	20141208_QEp7_MiBa_SA_HLA-I-p_MM15_3_B.raw	ATKKKALSTK	10	91	10	359.234	3	0.72	1074.68	4.7	90 93 96 95 92 89 86 87 91 98	ATKKKALSTK	HCD	O00311|CDC7_HUMAN
6	344	20141208_QEp7_MiBa_SA_HLA-I-p_MM15_3_B.raw	KTRHDELRKK	10	91	10	437.595	3	0.82	1309.76	4.7	96 85 89 81 96 97 92 90 95 99	KTRHDELRKK	HCD	P53801|PTTG_HUMAN
6	371	20141208_QEp7_MiBa_SA_HLA-I-p_MM15_3_B.raw	KVKSLGHHK	9	93	9	345.215	3	0.88	1032.62	2.7	95 95 96 93 93 90 87 92 98	KVKSLGHHK	HCD	Q9H2G9|GO45_HUMAN
6	415	20141208_QEp7_MiBa_SA_HLA-I-p_MM15_3_B.raw	KVFKSKNK	8	93	8	489.811	2	0.99	977.602	4.9	99 99 97 92 86 88 89 96	KVFKSKNK	HCD	Q68CL5|TPGS2_HUMAN
6	433	20141208_QEp7_MiBa_SA_HLA-I-p_MM15_3_B.raw	KVFKSKNK	8	95	8	326.876	3	1.03	977.602	4.4	99 99 99 98 95 92 89 95	KVFKSKNK	HCD	Q68CL5|TPGS2_HUMAN
6	435	20141208_QEp7_MiBa_SA_HLA-I-p_MM15_3_B.raw	VTKAKKAAPK	10	99	10	347.899	3	1.04	1040.67	5.4	99 100 100 99 99 99 99 99 99 99	VTKAKKAAPK	HCD	P16402|H13_HUMAN
6	446	20141208_QEp7_MiBa_SA_HLA-I-p_MM15_3_B.raw	ASKKPLKEK	9	97	9	343.555	3	1.06	1027.64	4.1	94 97 99 100 99 99 95 97 98	ASKKPLKEK	HCD	Q5T2E6|CJ076_HUMAN
6	581	20141208_QEp7_MiBa_SA_HLA-I-p_MM15_3_B.raw	KTKDEPVKK	9	99	9	536.824	2	1.39	1071.63	4.4	98 99 99 99 100 99 99 100 100	KTKDEPVKK	HCD	O60524|NEMF_HUMAN
6	707	20141208_QEp7_MiBa_SA_HLA-I-p_MM15_3_B.raw	AAKSDETAAK	10	95	10	496.259	2	1.69	990.498	4.8	89 92 98 94 94 94 95 98 99 99	AAKSDETAAK	HCD	P04792|HSPB1_HUMAN
6	726	20141208_QEp7_MiBa_SA_HLA-I-p_MM15_3_B.raw	AAKSDETAAK	10	95	10	331.175	3	1.73	990.498	4.1	83 87 96 96 97 99 99 99 99 98	AAKSDETAAK	HCD	P04792|HSPB1_HUMAN
6	728	20141208_QEp7_MiBa_SA_HLA-I-p_MM15_3_B.raw	SVSSSQKRQ	9	90	9	336.182	3	1.74	1005.52	3.7	83 86 98 98 94 91 92 86 89	SVSSSQKRQ	HCD		+	O75037[865..868,803..807]	SVSSSQKRQ
6	731	20141208_QEp7_MiBa_SA_HLA-I-p_MM15_3_B.raw	EVDEGKSKR	9	91	9	524.278	2	1.74	1046.54	5.5	96 96 99 98 88 87 88 84 90	EVDEGKSKR	HCD	O15031|PLXB2_HUMAN
6	738	20141208_QEp7_MiBa_SA_HLA-I-p_MM15_3_B.raw	HSKKDTEVR	9	96	9	367.202	3	1.76	1098.58	4.6	92 95 98 99 99 98 98 95 95	HSKKDTEVR	HCD	Q15397|K0020_HUMAN
6	781	20141208_QEp7_MiBa_SA_HLA-I-p_MM15_3_B.raw	SVRAAGKEK	9	96	9	315.855	3	1.86	944.54	4.2	99 99 99 98 99 95 91 96 98	SVRAAGKEK	HCD	O95425|SVIL_HUMAN
6	793	20141208_QEp7_MiBa_SA_HLA-I-p_MM15_3_B.raw	KLKSGAEAK	9	96	9	466.284	2	1.89	930.55	4.8	98 99 99 96 84 89 99 100 100	KLKSGAEAK	HCD	P06746|DPOLB_HUMAN
6	808	20141208_QEp7_MiBa_SA_HLA-I-p_MM15_3_B.raw	KVKSQSKMASK	11	91	11	407.906	3	1.93	1220.69	4	94 97 97 88 81 85 89 88 92 94 97	KVKSQSKMASK	HCD	P49796|RGS3_HUMAN
6	822	20141208_QEp7_MiBa_SA_HLA-I-p_MM15_3_B.raw	KLKKTETQEK	10	97	10	411.58	3	1.96	1231.71	3.8	97 98 99 99 99 99 95 91 98 99	KLKKTETQEK	HCD	P63313|TYB10_HUMAN:P62328|TYB4_HUMAN
6	826	20141208_QEp7_MiBa_SA_HLA-I-p_MM15_3_B.raw	STSGALKKK	9	96	9	460.284	2	1.97	918.55	4.2	81 98 98 96 96 98 99 99 99	STSGALKKK	HCD	Q9UPV0|CE164_HUMAN
6	829	20141208_QEp7_MiBa_SA_HLA-I-p_MM15_3_B.raw	KLKKTETQEK	10	98	10	616.867	2	1.98	1231.71	4.3	98 100 100 99 97 98 97 95 99 99	KLKKTETQEK	HCD	P63313|TYB10_HUMAN:P62328|TYB4_HUMAN
6	851	20141208_QEp7_MiBa_SA_HLA-I-p_MM15_3_B.raw	AAKSDETAAK	10	99	10	496.259	2	2.03	990.498	4.5	96 99 100 99 99 99 99 100 100 100	AAKSDETAAK	HCD	P04792|HSPB1_HUMAN
6	887	20141208_QEp7_MiBa_SA_HLA-I-p_MM15_3_B.raw	AVHKSKSLK	9	95	9	333.211	3	2.11	996.608	2.8	94 97 98 99 97 93 91 93 98	AVHKSKSLK	HCD	P36956|SRBP1_HUMAN
6	904	20141208_QEp7_MiBa_SA_HLA-I-p_MM15_3_B.raw	AVHKSKSLK	9	94	9	499.313	2	2.15	996.608	2.9	85 87 98 99 98 94 92 95 99	AVHKSKSLK	HCD	P36956|SRBP1_HUMAN
6	925	20141208_QEp7_MiBa_SA_HLA-I-p_MM15_3_B.raw	TASASHTER	9	91	9	480.232	2	2.2	958.447	2.3	97 97 98 96 93 85 84 86 90	TASASHTER	HCD	Q9Y4E5|ZN451_HUMAN
6	931	20141208_QEp7_MiBa_SA_HLA-I-p_MM15_3_B.raw	KVAKSPAKAK	10	96	10	343.227	3	2.21	1026.65	5.1	90 93 95 98 99 98 96 95 98 99	KVAKSPAKAK	HCD	Q02539|H11_HUMAN
6	966	20141208_QEp7_MiBa_SA_HLA-I-p_MM15_3_B.raw	KLKKTETQEK	10	96	10	411.58	3	2.3	1231.71	4.6	97 98 99 99 98 98 92 88 97 99	KLKKTETQEK	HCD	P63313|TYB10_HUMAN:P62328|TYB4_HUMAN
6	976	20141208_QEp7_MiBa_SA_HLA-I-p_MM15_3_B.raw	KLKKTETQEK	10	97	10	616.866	2	2.32	1231.71	3.6	97 100 100 99 96 97 95 91 97 99	KLKKTETQEK	HCD	P63313|TYB10_HUMAN:P62328|TYB4_HUMAN
6	1015	20141208_QEp7_MiBa_SA_HLA-I-p_MM15_3_B.raw	KMDQPAKKK	9	93	9	358.544	3	2.4	1072.61	3.5	96 84 94 83 91 93 97 99 100	KMDQPAKKK	HCD	O14578|CTRO_HUMAN
6	1033	20141208_QEp7_MiBa_SA_HLA-I-p_MM15_3_B.raw	KATKSPAKPK	10	97	10	352.559	3	2.45	1054.65	4.9	97 89 93 99 99 99 99 99 98 99	KATKSPAKPK	HCD	P16401|H15_HUMAN
6	1115	20141208_QEp7_MiBa_SA_HLA-I-p_MM15_3_B.raw	KLKKTETQEK	10	96	10	411.58	3	2.65	1231.71	4.2	97 99 100 99 98 98 90 88 97 99	KLKKTETQEK	HCD	P63313|TYB10_HUMAN:P62328|TYB4_HUMAN
6	1127	20141208_QEp7_MiBa_SA_HLA-I-p_MM15_3_B.raw	KLKKTETQEK	10	94	10	616.867	2	2.67	1231.71	5.3	97 99 99 99 94 94 87 83 96 98	KLKKTETQEK	HCD	P63313|TYB10_HUMAN:P62328|TYB4_HUMAN
6	1151	20141208_QEp7_MiBa_SA_HLA-I-p_MM15_3_B.raw	EAHRLKNEK	9	94	9	375.546	3	2.73	1123.61	4.4	98 98 98 93 87 90 91 97 99	EAHRLKNEK	HCD	O60264|SMCA5_HUMAN:P28370|SMCA1_HUMAN
6	1152	20141208_QEp7_MiBa_SA_HLA-I-p_MM15_3_B.raw	KVMKDAKTK	9	91	9	350.212	3	2.73	1047.61	3.1	87 86 96 96 96 86 86 94 98	KVMKDAKTK	HCD	P11387|TOP1_HUMAN
6	1155	20141208_QEp7_MiBa_SA_HLA-I-p_MM15_3_B.raw	EAHRLKNEK	9	96	9	562.815	2	2.74	1123.61	5.3	95 93 93 97 98 97 95 98 100	EAHRLKNEK	HCD	O60264|SMCA5_HUMAN:P28370|SMCA1_HUMAN
6	1157	20141208_QEp7_MiBa_SA_HLA-I-p_MM15_3_B.raw	KVMKDAKTK	9	98	9	524.815	2	2.74	1047.61	4.5	99 99 99 99 99 95 98 99 100	KVMKDAKTK	HCD	P11387|TOP1_HUMAN
6	1179	20141208_QEp7_MiBa_SA_HLA-I-p_MM15_3_B.raw	ASNPKASAK	9	93	9	437.245	2	2.79	872.472	4	94 95 95 86 89 94 93 94 98	ASNPKASAK	HCD	Q15006|EMC2_HUMAN
6	1182	20141208_QEp7_MiBa_SA_HLA-I-p_MM15_3_B.raw	KATKSPAKPK	10	95	10	352.558	3	2.8	1054.65	3.5	93 85 93 97 99 99 98 97 95 98	KATKSPAKPK	HCD	P16401|H15_HUMAN
6	1185	20141208_QEp7_MiBa_SA_HLA-I-p_MM15_3_B.raw	KQKLKGGPK	9	96	9	492.324	2	2.8	982.629	4.4	98 95 98 98 98 94 93 95 98	KQKLKGGPK	HCD	Q01831|XPC_HUMAN
6	1200	20141208_QEp7_MiBa_SA_HLA-I-p_MM15_3_B.raw	TTKPKATAK	9	94	9	473.292	2	2.84	944.565	4.6	94 98 99 92 86 90 93 96 99	TTKPKATAK	HCD	Q14978|NOLC1_HUMAN
6	1233	20141208_QEp7_MiBa_SA_HLA-I-p_MM15_3_B.raw	KTSPTTQSK	9	97	9	489.269	2	2.91	976.519	5.4	99 100 99 97 97 96 95 96 98	KTSPTTQSK	HCD	Q5UIP0|RIF1_HUMAN
6	1373	20141208_QEp7_MiBa_SA_HLA-I-p_MM15_3_B.raw	DTHSEGKPR	9	95	9	342.839	3	3.24	1025.49	4.6	95 97 98 98 98 93 94 92 96	DTHSEGKPR	HCD	Q8IVC4|ZN584_HUMAN
6	1501	20141208_QEp7_MiBa_SA_HLA-I-p_MM15_3_B.raw	ALKSKAAQK	9	98	9	472.8	2	3.54	943.581	3.7	97 99 100 99 98 99 98 96 99	ALKSKAAQK	HCD	O95466|FMNL1_HUMAN
6	1596	20141208_QEp7_MiBa_SA_HLA-I-p_MM15_3_B.raw	KTSAVSNTK	9	92	9	468.263	2	3.77	934.508	4.1	99 98 96 88 90 88 86 93 99	KTSAVSNTK	HCD	Q8NDC0|MISSL_HUMAN
6	1647	20141208_QEp7_MiBa_SA_HLA-I-p_MM15_3_B.raw	KTKGPLKQK	9	97	9	343.227	3	3.89	1026.65	3.6	97 98 99 99 97 98 97 94 98	KTKGPLKQK	HCD	O95997|PTTG1_HUMAN
6	1648	20141208_QEp7_MiBa_SA_HLA-I-p_MM15_3_B.raw	KAAGAGKVTK	10	95	10	310.863	3	3.89	929.566	3.1	97 98 98 97 97 92 91 95 97 98	KAAGAGKVTK	HCD	P68104|EF1A1_HUMAN
6	1661	20141208_QEp7_MiBa_SA_HLA-I-p_MM15_3_B.raw	SSKAAGTPK	9	97	9	423.739	2	3.92	845.461	3.9	94 98 99 99 98 96 98 98 99	SSKAAGTPK	HCD	P49916|DNLI3_HUMAN
6	1782	20141208_QEp7_MiBa_SA_HLA-I-p_MM15_3_B.raw	SVNNKVSKK	9	87	9	335.202	3	4.21	1002.58	1.1	86 82 83 81 89 90 88 90 97	SVNNKVSKK	HCD	Q5T036|F120S_HUMAN
6	1826	20141208_QEp7_MiBa_SA_HLA-I-p_MM15_3_B.raw	KTKGPLKQK	9	95	9	343.227	3	4.31	1026.65	3.5	97 98 99 96 91 96 95 91 97	KTKGPLKQK	HCD	O95997|PTTG1_HUMAN
6	1841	20141208_QEp7_MiBa_SA_HLA-I-p_MM15_3_B.raw	ESGPKNGER	9	92	9	487.241	2	4.35	972.462	4.7	91 94 97 95 96 93 81 90 95	ESGPKNGER	HCD	Q969F9|HPS3_HUMAN
6	2008	20141208_QEp7_MiBa_SA_HLA-I-p_MM15_3_B.raw	GTNKVASQK	9	94	9	466.764	2	4.75	931.509	5.1	83 92 94 98 99 99 96 93 99	GTNKVASQK	HCD	Q15417|CNN3_HUMAN
6	2060	20141208_QEp7_MiBa_SA_HLA-I-p_MM15_3_B.raw	KVKDSSVGK	9	97	9	474.281	2	4.87	946.545	3.6	98 98 97 98 96 94 97 99 99	KVKDSSVGK	HCD	Q13015|AF1Q_HUMAN
6	2108	20141208_QEp7_MiBa_SA_HLA-I-p_MM15_3_B.raw	KVAKQQRPR	9	89	9	370.901	3	4.99	1109.68	3.8	99 99 97 88 81 80 82 82 95	KVAKQQRPR	HCD		+	Q7Z401[37..40,531..535]	KVAKQQRPR
6	2127	20141208_QEp7_MiBa_SA_HLA-I-p_MM15_3_B.raw	EVQEKSSGR	9	93	9	510.262	2	5.04	1018.5	5.1	94 94 95 97 96 96 90 84 94	EVQEKSSGR	HCD	P47756|CAPZB_HUMAN
6	2137	20141208_QEp7_MiBa_SA_HLA-I-p_MM15_3_B.raw	KVKDSSVGK	9	93	9	316.523	3	5.06	946.545	3.8	93 87 88 94 93 96 97 95 97	KVKDSSVGK	HCD	Q13015|AF1Q_HUMAN
6	2148	20141208_QEp7_MiBa_SA_HLA-I-p_MM15_3_B.raw	GTNKVASQK	9	96	9	466.764	2	5.08	931.509	5	85 94 96 99 100 99 99 98 99	GTNKVASQK	HCD	Q15417|CNN3_HUMAN
6	2248	20141208_QEp7_MiBa_SA_HLA-I-p_MM15_3_B.raw	KAKKPAAAAGAK	12	96	12	371.238	3	5.33	1110.69	3.8	95 94 97 99 97 98 99 99 97 90 95 99	KAKKPAAAAGAK	HCD	P10412|H14_HUMAN
6	2255	20141208_QEp7_MiBa_SA_HLA-I-p_MM15_3_B.raw	KAKKPAAAAGAK	12	97	12	556.353	2	5.35	1110.69	3.9	97 97 99 100 97 96 96 97 96 97 99 100	KAKKPAAAAGAK	HCD	P10412|H14_HUMAN
6	2386	20141208_QEp7_MiBa_SA_HLA-I-p_MM15_3_B.raw	KAKKPAAAAGAK	12	95	12	371.238	3	5.67	1110.69	4.7	93 88 94 99 98 98 99 99 97 90 94 98	KAKKPAAAAGAK	HCD	P10412|H14_HUMAN
6	2408	20141208_QEp7_MiBa_SA_HLA-I-p_MM15_3_B.raw	KAPKSPAKAK	10	93	10	342.555	3	5.72	1024.64	4.7	82 92 95 96 97 95 97 98 94 93	KAPKSPAKAK	HCD	P10412|H14_HUMAN
6	2423	20141208_QEp7_MiBa_SA_HLA-I-p_MM15_3_B.raw	MTDEHGHQR	9	94	9	555.743	2	5.76	1109.47	4.2	90 98 99 99 95 95 89 91 93	MTDEHGHQR	HCD	Q9NRP0|OSTC_HUMAN
6	2433	20141208_QEp7_MiBa_SA_HLA-I-p_MM15_3_B.raw	MTDEHGHQR	9	93	9	370.831	3	5.79	1109.47	4.6	87 94 98 99 96 95 88 91 90	MTDEHGHQR	HCD	Q9NRP0|OSTC_HUMAN
6	2468	20141208_QEp7_MiBa_SA_HLA-I-p_MM15_3_B.raw	AAKPKTAKPK	10	94	10	347.225	3	5.87	1038.65	-0.4	96 98 99 98 97 96 89 87 88 95	AAKPKTAKPK	HCD	P10412|H14_HUMAN
6	2485	20141208_QEp7_MiBa_SA_HLA-I-p_MM15_3_B.raw	KLVVKKNKK	9	93	9	362.259	3	5.91	1083.75	4.5	96 97 98 98 96 83 83 93 98	KLVVKKNKK	HCD		+
6	2489	20141208_QEp7_MiBa_SA_HLA-I-p_MM15_3_B.raw	AKPKTAKPK	9	91	9	323.548	3	5.92	967.618	4	89 87 93 96 93 91 91 90 97	AKPKTAKPK	HCD	P10412|H14_HUMAN
6	2494	20141208_QEp7_MiBa_SA_HLA-I-p_MM15_3_B.raw	ESSPSGSKSQR	11	95	11	575.281	2	5.93	1148.54	4.4	97 99 100 100 99 96 94 93 87 86 96	ESSPSGSKSQR	HCD	Q9NX63|MIC19_HUMAN
6	2558	20141208_QEp7_MiBa_SA_HLA-I-p_MM15_3_B.raw	KAPKSPAKAK	10	97	10	342.555	3	6.08	1024.64	4.7	93 97 97 97 97 96 97 98 99 99	KAPKSPAKAK	HCD	P10412|H14_HUMAN
6	2560	20141208_QEp7_MiBa_SA_HLA-I-p_MM15_3_B.raw	TTLSKAKNK	9	99	9	495.803	2	6.08	989.587	4.2	100 100 100 100 100 100 99 99 99	TTLSKAKNK	HCD	P55160|NCKPL_HUMAN
6	2568	20141208_QEp7_MiBa_SA_HLA-I-p_MM15_3_B.raw	KSAAKAVKPK	10	99	10	514.337	2	6.1	1026.65	3.8	99 99 99 99 99 98 99 100 100 100	KSAAKAVKPK	HCD	P16403|H12_HUMAN
6	2700	20141208_QEp7_MiBa_SA_HLA-I-p_MM15_3_B.raw	KSAAKAVKPK	10	97	10	343.227	3	6.42	1026.65	5	98 93 96 99 99 98 99 99 98 99	KSAAKAVKPK	HCD	P16403|H12_HUMAN
6	2715	20141208_QEp7_MiBa_SA_HLA-I-p_MM15_3_B.raw	KSAAKAVKPK	10	98	10	514.337	2	6.45	1026.65	5.2	100 98 99 99 97 97 99 100 100 100	KSAAKAVKPK	HCD	P16403|H12_HUMAN
6	2732	20141208_QEp7_MiBa_SA_HLA-I-p_MM15_3_B.raw	KSDKNSSFRSK	11	96	11	428.564	3	6.49	1282.66	4.9	98 98 99 98 99 99 99 97 89 91 97	KSDKNSSFRSK	HCD	O95239|KIF4A_HUMAN
6	2743	20141208_QEp7_MiBa_SA_HLA-I-p_MM15_3_B.raw	KLSSKTAAK	9	94	9	311.864	3	6.51	932.565	3.7	89 90 96 95 91 96 97 98 99	KLSSKTAAK	HCD	Q96LR5|UB2E2_HUMAN
6	2752	20141208_QEp7_MiBa_SA_HLA-I-p_MM15_3_B.raw	KLSSKTTAK	9	96	9	482.298	2	6.54	962.576	5	99 99 99 95 93 95 95 97 99	KLSSKTTAK	HCD	Q969T4|UB2E3_HUMAN
6	2887	20141208_QEp7_MiBa_SA_HLA-I-p_MM15_3_B.raw	VSSSVHSKR	9	96	9	329.519	3	6.86	985.53	4.2	95 98 99 99 98 96 94 92 96	VSSSVHSKR	HCD	Q9H3Q1|BORG4_HUMAN
6	2993	20141208_QEp7_MiBa_SA_HLA-I-p_MM15_3_B.raw	LLKRTTKK	8	90	8	329.895	3	7.1	986.66	4.2	91 89 82 85 92 93 96 99	LLKRTTKK	HCD		+	Q9Y6X8[143..146,118..121]	LIKRTTKK
6	3098	20141208_QEp7_MiBa_SA_HLA-I-p_MM15_3_B.raw	KLYSTKKRK	9	92	9	384.582	3	7.36	1150.72	4.7	97 97 96 90 89 88 90 89 94	KLYSTKKRK	HCD		+
6	3137	20141208_QEp7_MiBa_SA_HLA-I-p_MM15_3_B.raw	KCSEPQSSK	9	97	9	497.24	2	7.45	992.46	4.8	99 99 98 99 95 92 99 99 99	KCSEPQSSK	HCD	P24001|IL32_HUMAN
6	3138	20141208_QEp7_MiBa_SA_HLA-I-p_MM15_3_B.raw	LLRKTTKK	8	97	8	329.895	3	7.45	986.66	4.4	99 96 93 92 98 99 100 100	LLRKTTKK	HCD		+
6	3138	20141208_QEp7_MiBa_SA_HLA-I-p_MM15_3_B.raw	LLKRTTKK	8	93	8	329.895	3	7.45	986.66	4.4	88 91 87 87 98 99 100 100	LLKRTTKK	HCD		+	Q9Y6X8[143..146,118..121]	LIKRTTKK
6	3276	20141208_QEp7_MiBa_SA_HLA-I-p_MM15_3_B.raw	KCSEPQSSK	9	94	9	497.24	2	7.79	992.46	5	98 97 95 95 87 88 96 98 99	KCSEPQSSK	HCD	P24001|IL32_HUMAN
6	3281	20141208_QEp7_MiBa_SA_HLA-I-p_MM15_3_B.raw	LLKRTTKK	8	94	8	329.895	3	7.8	986.66	3.9	88 90 89 92 98 99 99 100	LLKRTTKK	HCD		+	Q9Y6X8[143..146,118..121]	LIKRTTKK
6	3281	20141208_QEp7_MiBa_SA_HLA-I-p_MM15_3_B.raw	LKLRTTKK	8	90	8	329.895	3	7.8	986.66	3.9	81 80 84 88 97 99 99 100	LKLRTTKK	HCD		+	Q14839[326..326,345..351]	IKLRTTKK
6	3363	20141208_QEp7_MiBa_SA_HLA-I-p_MM15_3_B.raw	ESHPHGVKR	9	95	9	349.523	3	8	1045.54	5	87 92 94 99 97 98 97 97 96	ESHPHGVKR	HCD	O00193|SMAP_HUMAN
6	3445	20141208_QEp7_MiBa_SA_HLA-I-p_MM15_3_B.raw	ESASEAAKK	9	93	9	460.74	2	8.19	919.461	4.2	87 91 96 96 97 90 92 96 98	ESASEAAKK	HCD	P51572|BAP31_HUMAN
6	3644	20141208_QEp7_MiBa_SA_HLA-I-p_MM15_3_B.raw	ATKKPAPEK	9	97	9	323.864	3	8.67	968.565	3.9	94 98 99 100 99 99 98 98 96	ATKKPAPEK	HCD	P36578|RL4_HUMAN
6	3666	20141208_QEp7_MiBa_SA_HLA-I-p_MM15_3_B.raw	ATKKPAPEK	9	98	9	485.292	2	8.73	968.565	3.6	96 98 99 100 99 99 97 99 99	ATKKPAPEK	HCD	P36578|RL4_HUMAN
6	3667	20141208_QEp7_MiBa_SA_HLA-I-p_MM15_3_B.raw	KLKDQAAKDK	10	94	10	382.229	3	8.73	1143.66	3.4	98 97 95 92 87 93 96 93 96 97	KLKDQAAKDK	HCD	Q15561|TEAD4_HUMAN
6	3731	20141208_QEp7_MiBa_SA_HLA-I-p_MM15_3_B.raw	KLKDTKSRPK	10	95	10	400.921	3	8.88	1199.73	6	98 99 98 98 99 98 93 87 87 96	KLKDTKSRPK	HCD	Q9GZR7|DDX24_HUMAN
6	3744	20141208_QEp7_MiBa_SA_HLA-I-p_MM15_3_B.raw	FTADRHKKR	9	92	9	386.889	3	8.91	1157.64	2.6	98 98 95 95 89 80 90 89 94	FTADRHKKR	HCD	Q9Y6I4|UBP3_HUMAN
6	3759	20141208_QEp7_MiBa_SA_HLA-I-p_MM15_3_B.raw	KQHSLTKNTAK	11	95	11	419.243	3	8.95	1254.7	3.4	89 88 97 99 100 98 97 93 93 98 98	KQHSLTKNTAK	HCD	O60869|EDF1_HUMAN
6	3786	20141208_QEp7_MiBa_SA_HLA-I-p_MM15_3_B.raw	ATKKPAPEK	9	97	9	323.864	3	9.01	968.565	4.9	94 98 99 99 98 98 97 98 95	ATKKPAPEK	HCD	P36578|RL4_HUMAN
6	3809	20141208_QEp7_MiBa_SA_HLA-I-p_MM15_3_B.raw	ATKKPAPEK	9	97	9	485.292	2	9.06	968.565	4.9	93 93 99 100 99 99 97 98 99	ATKKPAPEK	HCD	P36578|RL4_HUMAN
6	3872	20141208_QEp7_MiBa_SA_HLA-I-p_MM15_3_B.raw	KLKDTKSRPK	10	95	10	400.921	3	9.22	1199.73	5.6	98 98 98 99 99 99 94 88 86 96	KLKDTKSRPK	HCD	Q9GZR7|DDX24_HUMAN
6	3891	20141208_QEp7_MiBa_SA_HLA-I-p_MM15_3_B.raw	KLKDTKSRPK	10	96	10	600.878	2	9.27	1199.73	5	98 99 99 99 97 95 95 93 93 98	KLKDTKSRPK	HCD	Q9GZR7|DDX24_HUMAN
6	3899	20141208_QEp7_MiBa_SA_HLA-I-p_MM15_3_B.raw	KQHSLTKNTAK	11	95	11	419.244	3	9.29	1254.7	4.5	85 95 98 99 100 99 98 93 93 97 98	KQHSLTKNTAK	HCD	O60869|EDF1_HUMAN
6	3900	20141208_QEp7_MiBa_SA_HLA-I-p_MM15_3_B.raw	KQHSLTKNTAK	11	98	11	628.362	2	9.29	1254.7	4.4	98 98 99 100 99 98 97 94 96 99 100	KQHSLTKNTAK	HCD	O60869|EDF1_HUMAN
6	3929	20141208_QEp7_MiBa_SA_HLA-I-p_MM15_3_B.raw	ATKKPAPEK	9	97	9	323.864	3	9.36	968.565	3.9	93 98 99 99 99 99 98 98 96	ATKKPAPEK	HCD	P36578|RL4_HUMAN
6	3954	20141208_QEp7_MiBa_SA_HLA-I-p_MM15_3_B.raw	ATKKPAPEK	9	97	9	485.292	2	9.41	968.565	4.1	95 98 99 100 99 98 95 97 98	ATKKPAPEK	HCD	P36578|RL4_HUMAN
6	4000	20141208_QEp7_MiBa_SA_HLA-I-p_MM15_3_B.raw	KLKEHVRSK	9	95	9	375.57	3	9.53	1123.68	5.2	98 99 98 99 96 98 91 89 92	KLKEHVRSK	HCD	O15205|UBD_HUMAN
6	4012	20141208_QEp7_MiBa_SA_HLA-I-p_MM15_3_B.raw	KLKDTKSRPK	10	92	10	400.921	3	9.56	1199.73	4.5	95 97 96 98 98 97 91 81 80 94	KLKDTKSRPK	HCD	Q9GZR7|DDX24_HUMAN
6	4034	20141208_QEp7_MiBa_SA_HLA-I-p_MM15_3_B.raw	KVSKASGVSK	10	96	10	330.871	3	9.61	989.587	3.8	97 98 98 95 94 95 93 94 97 99	KVSKASGVSK	HCD	Q9UNF1|MAGD2_HUMAN
6	4041	20141208_QEp7_MiBa_SA_HLA-I-p_MM15_3_B.raw	KQHSLTKNTAK	11	94	11	419.244	3	9.63	1254.7	4.7	87 85 98 99 100 99 97 92 91 97 99	KQHSLTKNTAK	HCD	O60869|EDF1_HUMAN
6	4042	20141208_QEp7_MiBa_SA_HLA-I-p_MM15_3_B.raw	KQHSLTKNTAK	11	96	11	628.362	2	9.63	1254.7	4.3	98 98 99 100 100 98 95 90 91 97 99	KQHSLTKNTAK	HCD	O60869|EDF1_HUMAN
6	4045	20141208_QEp7_MiBa_SA_HLA-I-p_MM15_3_B.raw	KVSKASGVSK	10	97	10	495.803	2	9.64	989.587	4.2	100 99 99 99 98 95 93 96 99 99	KVSKASGVSK	HCD	Q9UNF1|MAGD2_HUMAN
6	4049	20141208_QEp7_MiBa_SA_HLA-I-p_MM15_3_B.raw	FTNGGKEKR	9	94	9	518.783	2	9.65	1035.55	4.9	98 98 98 97 87 83 96 96 98	FTNGGKEKR	HCD	O15239|NDUA1_HUMAN
6	4080	20141208_QEp7_MiBa_SA_HLA-I-p_MM15_3_B.raw	KVEKKLRAK	9	94	9	367.25	3	9.72	1098.72	5.1	96 94 97 96 97 94 89 90 94	KVEKKLRAK	HCD		+
6	4121	20141208_QEp7_MiBa_SA_HLA-I-p_MM15_3_B.raw	KLYSDGKKK	9	98	9	356.215	3	9.82	1065.62	4.9	98 99 100 100 99 94 95 99 100	KLYSDGKKK	HCD	O14672|ADA10_HUMAN
6	4122	20141208_QEp7_MiBa_SA_HLA-I-p_MM15_3_B.raw	KLKEHVRSK	9	96	9	562.851	2	9.82	1123.68	4.8	98 99 99 99 95 97 95 93 94	KLKEHVRSK	HCD	O15205|UBD_HUMAN
6	4123	20141208_QEp7_MiBa_SA_HLA-I-p_MM15_3_B.raw	VLKGVHSHKK	10	93	10	378.238	3	9.82	1131.69	2.7	97 98 98 93 91 85 94 86 97 99	VLKGVHSHKK	HCD	P62750|RL23A_HUMAN
6	4142	20141208_QEp7_MiBa_SA_HLA-I-p_MM15_3_B.raw	KLKEHVRSK	9	97	9	375.57	3	9.87	1123.68	5.9	98 99 99 99 98 98 93 92 97	KLKEHVRSK	HCD	O15205|UBD_HUMAN
6	4143	20141208_QEp7_MiBa_SA_HLA-I-p_MM15_3_B.raw	GAAKEEPKR	9	95	9	329.187	3	9.87	984.535	4.6	90 97 99 98 99 98 94 92 90	GAAKEEPKR	HCD	P05114|HMGN1_HUMAN
6	4147	20141208_QEp7_MiBa_SA_HLA-I-p_MM15_3_B.raw	VLKGVHSHKK	10	93	10	566.854	2	9.88	1131.69	4.4	94 96 94 91 94 90 93 87 97 99	VLKGVHSHKK	HCD	P62750|RL23A_HUMAN
6	4201	20141208_QEp7_MiBa_SA_HLA-I-p_MM15_3_B.raw	HVPKPGHKR	9	93	9	352.547	3	10.01	1054.61	4.4	92 93 97 98 95 95 84 90 94	HVPKPGHKR	HCD	Q9Y4I1|MYO5A_HUMAN
6	4219	20141208_QEp7_MiBa_SA_HLA-I-p_MM15_3_B.raw	KMGVAAHKK	9	99	9	323.862	3	10.06	968.559	5.2	98 98 99 100 100 100 99 100 100	KMGVAAHKK	HCD	P05109|S10A8_HUMAN
6	4226	20141208_QEp7_MiBa_SA_HLA-I-p_MM15_3_B.raw	KVEKKLRAK	9	94	9	367.25	3	10.07	1098.72	4.9	98 97 99 98 97 93 89 88 94	KVEKKLRAK	HCD	O95365|ZBT7A_HUMAN
6	4252	20141208_QEp7_MiBa_SA_HLA-I-p_MM15_3_B.raw	AAKPKAAKPK	10	95	10	337.224	3	10.14	1008.64	4.2	91 98 99 98 98 98 95 92 91 96	AAKPKAAKPK	HCD	P16401|H15_HUMAN
6	4261	20141208_QEp7_MiBa_SA_HLA-I-p_MM15_3_B.raw	VLKGVHSHKK	10	97	10	378.238	3	10.16	1131.69	3.9	98 98 99 97 97 96 99 97 99 100	VLKGVHSHKK	HCD	P62750|RL23A_HUMAN
6	4282	20141208_QEp7_MiBa_SA_HLA-I-p_MM15_3_B.raw	KLKEHVRSK	9	95	9	375.57	3	10.21	1123.68	4.6	98 99 98 99 97 98 91 88 92	KLKEHVRSK	HCD	O15205|UBD_HUMAN
6	4287	20141208_QEp7_MiBa_SA_HLA-I-p_MM15_3_B.raw	GAAKEEPKR	9	95	9	329.187	3	10.22	984.535	4.5	90 97 99 99 99 99 94 92 90	GAAKEEPKR	HCD	P05114|HMGN1_HUMAN
6	4302	20141208_QEp7_MiBa_SA_HLA-I-p_MM15_3_B.raw	AAKPKAAKPK	10	93	10	505.332	2	10.25	1008.64	4.6	85 82 93 94 95 95 97 96 96 98	AAKPKAAKPK	HCD	P16401|H15_HUMAN
6	4303	20141208_QEp7_MiBa_SA_HLA-I-p_MM15_3_B.raw	STSTSSMKK	9	95	9	478.742	2	10.26	955.464	4.9	91 98 99 98 96 93 88 97 99	STSTSSMKK	HCD	P27816|MAP4_HUMAN
6	4309	20141208_QEp7_MiBa_SA_HLA-I-p_MM15_3_B.raw	ETEKSKLKR	9	91	9	373.558	3	10.27	1117.65	5.6	96 93 96 93 90 89 91 84 89	ETEKSKLKR	HCD	Q03001|DYST_HUMAN
6	4363	20141208_QEp7_MiBa_SA_HLA-I-p_MM15_3_B.raw	ATKSPAKPK	9	98	9	464.287	2	10.4	926.555	5	97 99 100 100 97 97 98 98 99	ATKSPAKPK	HCD	P16401|H15_HUMAN
6	4368	20141208_QEp7_MiBa_SA_HLA-I-p_MM15_3_B.raw	KQFTGKSTK	9	97	9	512.796	2	10.41	1023.57	5.3	98 96 99 98 94 97 98 98 99	KQFTGKSTK	HCD	Q15397|K0020_HUMAN
6	4404	20141208_QEp7_MiBa_SA_HLA-I-p_MM15_3_B.raw	KLSQKKLKK	9	90	9	367.591	3	10.49	1099.74	5.4	97 95 87 82 91 86 83 96 99	KLSQKKLKK	HCD		+
6	4425	20141208_QEp7_MiBa_SA_HLA-I-p_MM15_3_B.raw	KLKEHVRSK	9	95	9	375.57	3	10.55	1123.68	4.7	98 99 99 99 97 98 90 87 94	KLKEHVRSK	HCD	O15205|UBD_HUMAN
6	4474	20141208_QEp7_MiBa_SA_HLA-I-p_MM15_3_B.raw	ATKSPAKPK	9	97	9	309.861	3	10.66	926.555	5.1	95 98 99 100 99 98 98 97 97	ATKSPAKPK	HCD	P16401|H15_HUMAN
6	4482	20141208_QEp7_MiBa_SA_HLA-I-p_MM15_3_B.raw	SAHKNTFKR	9	96	9	363.538	3	10.68	1087.59	4.4	95 99 99 99 97 97 97 95 93	SAHKNTFKR	HCD		+
6	4482	20141208_QEp7_MiBa_SA_HLA-I-p_MM15_3_B.raw	SAHKNTFRK	9	94	9	363.538	3	10.68	1087.59	4.4	95 98 99 99 97 96 95 80 89	SAHKNTFRK	HCD		+
6	4498	20141208_QEp7_MiBa_SA_HLA-I-p_MM15_3_B.raw	KLRATGGNRTK	11	92	11	401.244	3	10.72	1200.71	4.5	99 98 96 95 95 92 89 88 84 89 95	KLRATGGNRTK	HCD	P62263|RS14_HUMAN
6	4505	20141208_QEp7_MiBa_SA_HLA-I-p_MM15_3_B.raw	ATKSPAKPK	9	94	9	464.287	2	10.73	926.555	5.5	94 97 99 99 91 86 93 93 98	ATKSPAKPK	HCD	P16401|H15_HUMAN
6	4569	20141208_QEp7_MiBa_SA_HLA-I-p_MM15_3_B.raw	KLKEHVRSK	9	92	9	375.57	3	10.89	1123.68	4.2	97 98 97 98 94 96 80 81 92	KLKEHVRSK	HCD	O15205|UBD_HUMAN
6	4596	20141208_QEp7_MiBa_SA_HLA-I-p_MM15_3_B.raw	TASRPSSSR	9	94	9	316.835	3	10.96	947.479	4.1	99 99 97 95 89 88 94 95 98	TASRPSSSR	HCD	P08670|VIME_HUMAN
6	4626	20141208_QEp7_MiBa_SA_HLA-I-p_MM15_3_B.raw	SAHKNTFKR	9	91	9	363.538	3	11.03	1087.59	4.3	89 96 97 98 94 92 87 89 86	SAHKNTFKR	HCD		+
6	4637	20141208_QEp7_MiBa_SA_HLA-I-p_MM15_3_B.raw	KTLDKAERK	9	92	9	363.554	3	11.05	1087.63	4.5	96 97 98 98 95 85 88 81 93	KTLDKAERK	HCD		+	Q6PII3[77..82,350..352]	KTLDKAERK
6	4658	20141208_QEp7_MiBa_SA_HLA-I-p_MM15_3_B.raw	KVKPPKTNHK	10	92	10	392.914	3	11.1	1175.71	4.4	96 99 100 99 97 94 85 80 81 97	KVKPPKTNHK	HCD	Q96ME7|ZN512_HUMAN
6	4669	20141208_QEp7_MiBa_SA_HLA-I-p_MM15_3_B.raw	ETAGSAQGR	9	96	9	438.714	2	11.13	875.41	4.9	96 95 99 99 98 96 94 93 94	ETAGSAQGR	HCD	P55268|LAMB2_HUMAN
6	4698	20141208_QEp7_MiBa_SA_HLA-I-p_MM15_3_B.raw	VTQGHTAGR	9	90	9	463.746	2	11.2	925.473	5.6	93 92 95 95 91 94 85 80 94	VTQGHTAGR	HCD	Q92545|TM131_HUMAN
6	4741	20141208_QEp7_MiBa_SA_HLA-I-p_MM15_3_B.raw	ASSKDALKK	9	95	9	474.282	2	11.3	946.545	5.4	90 84 97 96 98 95 98 100 100	ASSKDALKK	HCD	P23528|COF1_HUMAN:Q9Y281|COF2_HUMAN:P60981|DEST_HUMAN
6	4745	20141208_QEp7_MiBa_SA_HLA-I-p_MM15_3_B.raw	QTSESTNQR	9	94	9	525.747	2	11.31	1049.47	4.5	88 97 99 99 98 97 93 90 93	QTSESTNQR	HCD	Q9BVK6|TMED9_HUMAN
6	4758	20141208_QEp7_MiBa_SA_HLA-I-p_MM15_3_B.raw	TTSQGGVKR	9	89	9	311.843	3	11.34	932.504	4.9	96 94 95 91 89 80 83 85 90	TTSQGGVKR	HCD	P18615|NELFE_HUMAN
6	4760	20141208_QEp7_MiBa_SA_HLA-I-p_MM15_3_B.raw	ASSKDALKK	9	97	9	316.524	3	11.34	946.545	4.1	96 97 97 96 98 97 98 99 100	ASSKDALKK	HCD	P23528|COF1_HUMAN:Q9Y281|COF2_HUMAN:P60981|DEST_HUMAN
6	4765	20141208_QEp7_MiBa_SA_HLA-I-p_MM15_3_B.raw	ASSKDALKK	9	97	9	316.523	3	11.35	946.545	4	95 98 99 99 99 93 95 100 100	ASSKDALKK	HCD	P23528|COF1_HUMAN:Q9Y281|COF2_HUMAN:P60981|DEST_HUMAN
6	4770	20141208_QEp7_MiBa_SA_HLA-I-p_MM15_3_B.raw	STAEEAAKKKR	11	95	11	406.9	3	11.37	1217.67	4.6	96 98 99 99 99 98 98 97 89 84 89	STAEEAAKKKR	HCD	P50579|MAP2_HUMAN
6	4820	20141208_QEp7_MiBa_SA_HLA-I-p_MM15_3_B.raw	ETAGSAQGR	9	94	9	438.714	2	11.48	875.41	4.6	90 81 98 98 98 97 96 94 95	ETAGSAQGR	HCD	P55268|LAMB2_HUMAN
6	4828	20141208_QEp7_MiBa_SA_HLA-I-p_MM15_3_B.raw	KVHKALSAK	9	94	9	491.317	2	11.5	980.613	7.1	96 96 95 96 95 95 86 90 98	KVHKALSAK	HCD		+	O94988[451..454,328..332]	KVHKAISAK
6	4862	20141208_QEp7_MiBa_SA_HLA-I-p_MM15_3_B.raw	QTQGGGSVTKK	11	94	11	545.799	2	11.58	1089.58	4.6	87 95 95 97 95 90 90 93 98 99 100	QTQGGGSVTKK	HCD	P02545|LMNA_HUMAN
6	4884	20141208_QEp7_MiBa_SA_HLA-I-p_MM15_3_B.raw	ASSKDALKK	9	98	9	474.282	2	11.64	946.545	4.7	99 99 99 98 99 98 99 100 100	ASSKDALKK	HCD	P23528|COF1_HUMAN:Q9Y281|COF2_HUMAN:P60981|DEST_HUMAN
6	4888	20141208_QEp7_MiBa_SA_HLA-I-p_MM15_3_B.raw	QTSESTNQR	9	94	9	525.746	2	11.64	1049.47	4.4	84 94 99 99 98 96 94 92 90	QTSESTNQR	HCD	Q9BVK6|TMED9_HUMAN
6	4911	20141208_QEp7_MiBa_SA_HLA-I-p_MM15_3_B.raw	ASSKDALKK	9	97	9	316.524	3	11.7	946.545	4.2	96 97 98 98 99 97 98 99 100	ASSKDALKK	HCD	P23528|COF1_HUMAN:Q9Y281|COF2_HUMAN:P60981|DEST_HUMAN
6	4957	20141208_QEp7_MiBa_SA_HLA-I-p_MM15_3_B.raw	EAAAATQKR	9	95	9	473.262	2	11.8	944.504	6.2	98 99 100 100 98 95 91 88 89	EAAAATQKR	HCD	Q15149|PLEC_HUMAN
6	5002	20141208_QEp7_MiBa_SA_HLA-I-p_MM15_3_B.raw	KAKKPAAAGVK	11	97	11	356.903	3	11.9	1067.68	5.1	95 94 98 99 98 99 99 99 97 99 99	KAKKPAAAGVK	HCD	P16401|H15_HUMAN
6	5003	20141208_QEp7_MiBa_SA_HLA-I-p_MM15_3_B.raw	KAKKPAAAGVK	11	98	11	534.851	2	11.9	1067.68	6.6	98 99 100 100 98 97 98 99 99 100 100	KAKKPAAAGVK	HCD	P16401|H15_HUMAN
6	5013	20141208_QEp7_MiBa_SA_HLA-I-p_MM15_3_B.raw	SAAKAVKPK	9	98	9	450.289	2	11.91	898.56	4.3	93 98 99 100 99 100 100 100 100	SAAKAVKPK	HCD	P16403|H12_HUMAN
6	5019	20141208_QEp7_MiBa_SA_HLA-I-p_MM15_3_B.raw	GLNKGHKVTK	10	97	10	361.222	3	11.92	1080.64	3.9	86 96 97 98 98 98 99 99 99 99	GLNKGHKVTK	HCD	Q9Y3U8|RL36_HUMAN
6	5020	20141208_QEp7_MiBa_SA_HLA-I-p_MM15_3_B.raw	GLYEKKKTSRK	11	92	11	669.402	2	11.92	1336.78	4.5	83 90 98 99 100 100 99 93 85 84 92	GLYEKKKTSRK	HCD	P62847|RS24_HUMAN
6	5023	20141208_QEp7_MiBa_SA_HLA-I-p_MM15_3_B.raw	AMKKDPVKK	9	96	9	348.881	3	11.92	1043.62	4.6	93 93 98 98 98 97 98 99 99	AMKKDPVKK	HCD	Q99729|ROAA_HUMAN
6	5033	20141208_QEp7_MiBa_SA_HLA-I-p_MM15_3_B.raw	GLNKGHKVTK	10	97	10	541.33	2	11.93	1080.64	4.5	90 95 97 99 99 98 100 100 100 100	GLNKGHKVTK	HCD	Q9Y3U8|RL36_HUMAN
6	5047	20141208_QEp7_MiBa_SA_HLA-I-p_MM15_3_B.raw	KVKKPATAAGTK	12	96	12	400.589	3	11.94	1198.74	5.2	96 97 99 99 98 97 98 98 94 91 94 98	KVKKPATAAGTK	HCD	P16402|H13_HUMAN
6	5052	20141208_QEp7_MiBa_SA_HLA-I-p_MM15_3_B.raw	ETSNPNKPK	9	94	9	507.767	2	11.95	1013.51	5.3	91 95 98 97 93 89 95 95 96	ETSNPNKPK	HCD	O60885|BRD4_HUMAN
6	5063	20141208_QEp7_MiBa_SA_HLA-I-p_MM15_3_B.raw	KVKKPATAAGTK	12	95	12	600.38	2	11.96	1198.74	5.2	80 97 100 100 96 93 92 95 97 96 97 99	KVKKPATAAGTK	HCD	P16402|H13_HUMAN
6	5069	20141208_QEp7_MiBa_SA_HLA-I-p_MM15_3_B.raw	STTSHLSKR	9	98	9	508.781	2	11.96	1015.54	5.7	97 99 100 99 99 100 97 96 98	STTSHLSKR	HCD	P49023|PAXI_HUMAN
6	5077	20141208_QEp7_MiBa_SA_HLA-I-p_MM15_3_B.raw	RRKPSVTNR	9	92	9	371.893	3	11.97	1112.65	3.6	96 94 97 95 93 88 85 86 95	RRKPSVTNR	HCD	Q9NRH2|SNRK_HUMAN
6	5090	20141208_QEp7_MiBa_SA_HLA-I-p_MM15_3_B.raw	NAAPSSTKR	9	94	9	466.253	2	11.98	930.488	3.5	93 96 100 99 97 95 92 88 94	NAAPSSTKR	HCD	Q9NR81|ARHG3_HUMAN
6	5097	20141208_QEp7_MiBa_SA_HLA-I-p_MM15_3_B.raw	SVQKSSGVK	9	92	9	460.267	2	11.99	918.513	5.7	91 93 95 98 97 89 82 90 99	SVQKSSGVK	HCD	Q05682|CALD1_HUMAN
6	5107	20141208_QEp7_MiBa_SA_HLA-I-p_MM15_3_B.raw	GLYEKKKTSRKQ	12	93	12	489.289	3	12	1464.84	3.1	88 98 99 99 98 99 99 98 86 81 81 91	GLYEKKKTSRKQ	HCD	P62847|RS24_HUMAN
6	5121	20141208_QEp7_MiBa_SA_HLA-I-p_MM15_3_B.raw	EAAEKATSR	9	95	9	481.751	2	12.02	961.483	4.2	98 99 99 99 97 96 90 89 95	EAAEKATSR	HCD	O95810|SDPR_HUMAN
6	5123	20141208_QEp7_MiBa_SA_HLA-I-p_MM15_3_B.raw	KATGAATPK	9	97	9	422.75	2	12.02	843.481	3.7	99 99 99 93 90 97 99 99 100	KATGAATPK	HCD	P10412|H14_HUMAN
6	5124	20141208_QEp7_MiBa_SA_HLA-I-p_MM15_3_B.raw	TTSQNVSKR	9	92	9	340.854	3	12.02	1019.54	4.1	94 95 95 91 90 94 94 92 91	TTSQNVSKR	HCD	Q96EV2|RBM33_HUMAN
6	5136	20141208_QEp7_MiBa_SA_HLA-I-p_MM15_3_B.raw	KATGAATPK	9	97	9	844.492	1	12.03	843.481	3.7	98 98 98 93 94 99 99 97 98	KATGAATPK	HCD	P10412|H14_HUMAN
6	5144	20141208_QEp7_MiBa_SA_HLA-I-p_MM15_3_B.raw	KLASKSATSAK	11	95	11	546.327	2	12.05	1090.63	3.9	99 99 99 98 96 89 87 91 94 97 99	KLASKSATSAK	HCD	Q14669|TRIPC_HUMAN
6	5155	20141208_QEp7_MiBa_SA_HLA-I-p_MM15_3_B.raw	GTLAKSGTK	9	96	9	431.755	2	12.07	861.492	3.7	92 98 100 100 99 98 93 95 99	GTLAKSGTK	HCD	P08238|HS90B_HUMAN:P07900|HS90A_HUMAN
6	5163	20141208_QEp7_MiBa_SA_HLA-I-p_MM15_3_B.raw	ATEGKQRLK	9	92	9	515.806	2	12.08	1029.59	3.8	94 97 99 93 88 85 88 92 97	ATEGKQRLK	HCD	Q9NVI7|ATD3A_HUMAN
6	5173	20141208_QEp7_MiBa_SA_HLA-I-p_MM15_3_B.raw	SEEQLRKK	8	90	8	339.862	3	12.09	1016.56	2.7	86 95 96 90 91 81 85 96	SEEQLRKK	HCD	P55055|NR1H2_HUMAN
6	5178	20141208_QEp7_MiBa_SA_HLA-I-p_MM15_3_B.raw	STAKRTLSK	9	92	9	496.3	2	12.09	990.582	3.9	89 94 97 95 89 83 91 98 99	STAKRTLSK	HCD	O15042|SR140_HUMAN
6	5179	20141208_QEp7_MiBa_SA_HLA-I-p_MM15_3_B.raw	ESHSHTVTNR	10	96	10	584.281	2	12.09	1166.54	4	96 98 99 100 99 99 98 90 89 97	ESHSHTVTNR	HCD	O75925|PIAS1_HUMAN
6	5180	20141208_QEp7_MiBa_SA_HLA-I-p_MM15_3_B.raw	EAAKSDETAAK	11	99	11	560.779	2	12.1	1119.54	2.7	99 99 100 100 100 100 100 99 100 100 100	EAAKSDETAAK	HCD	P04792|HSPB1_HUMAN
6	5182	20141208_QEp7_MiBa_SA_HLA-I-p_MM15_3_B.raw	EVSSQSGGAKR	11	93	11	553.285	2	12.1	1104.55	2.3	94 94 100 99 97 97 90 84 85 88 95	EVSSQSGGAKR	HCD	Q8NF91|SYNE1_HUMAN
6	5185	20141208_QEp7_MiBa_SA_HLA-I-p_MM15_3_B.raw	ALEKRQAEK	9	95	9	536.812	2	12.1	1071.6	5	98 98 98 94 89 87 95 98 99	ALEKRQAEK	HCD	P53814|SMTN_HUMAN
6	5215	20141208_QEp7_MiBa_SA_HLA-I-p_MM15_3_B.raw	YTKSSHLKAHQR	12	95	12	485.934	3	12.15	1454.77	3.7	99 99 100 100 99 98 100 99 98 80 87 94	YTKSSHLKAHQR	HCD	O75840|KLF7_HUMAN
6	5217	20141208_QEp7_MiBa_SA_HLA-I-p_MM15_3_B.raw	HLNGTASQK	9	95	9	478.253	2	12.15	954.488	3.7	97 98 97 94 96 99 93 86 99	HLNGTASQK	HCD	Q9H3L0|MMAD_HUMAN
6	5224	20141208_QEp7_MiBa_SA_HLA-I-p_MM15_3_B.raw	EAAQESTRR	9	92	9	524.265	2	12.16	1046.51	3.9	99 97 97 89 97 89 84 86 97	EAAQESTRR	HCD	Q86Y07|VRK2_HUMAN
6	5232	20141208_QEp7_MiBa_SA_HLA-I-p_MM15_3_B.raw	KLKKPLKTK	9	95	9	361.927	3	12.18	1082.75	3.7	89 89 97 99 98 98 98 98 98	KLKKPLKTK	HCD		+
6	5235	20141208_QEp7_MiBa_SA_HLA-I-p_MM15_3_B.raw	STSSKSPPR	9	96	9	473.754	2	12.18	945.488	5.2	90 99 100 100 99 99 96 91 96	STSSKSPPR	HCD	P78347|GTF2I_HUMAN
6	5241	20141208_QEp7_MiBa_SA_HLA-I-p_MM15_3_B.raw	EVKKQSVSR	9	95	9	354.21	3	12.19	1059.6	3.7	92 95 97 98 94 94 96 97 96	EVKKQSVSR	HCD	P05106|ITB3_HUMAN
6	5261	20141208_QEp7_MiBa_SA_HLA-I-p_MM15_3_B.raw	EVKKQSVSR	9	93	9	530.812	2	12.22	1059.6	5.5	94 96 99 98 92 86 88 92 97	EVKKQSVSR	HCD	P05106|ITB3_HUMAN
6	5263	20141208_QEp7_MiBa_SA_HLA-I-p_MM15_3_B.raw	TVKKADKVEQR	11	97	11	651.384	2	12.23	1300.75	5	94 97 100 100 100 99 97 97 98 94 97	TVKKADKVEQR	HCD	Q99832|TCPH_HUMAN
6	5264	20141208_QEp7_MiBa_SA_HLA-I-p_MM15_3_B.raw	VLKGVHSHK	9	95	9	335.539	3	12.23	1003.59	3.6	96 98 98 95 92 92 97 93 97	VLKGVHSHK	HCD	P62750|RL23A_HUMAN
6	5266	20141208_QEp7_MiBa_SA_HLA-I-p_MM15_3_B.raw	KVNELAKHK	9	98	9	533.824	2	12.23	1065.63	4.6	99 99 98 99 99 99 99 98 100	KVNELAKHK	HCD	Q13561|DCTN2_HUMAN
6	5270	20141208_QEp7_MiBa_SA_HLA-I-p_MM15_3_B.raw	TTAQTARNSTK	11	94	11	589.813	2	12.24	1177.61	4.7	100 99 99 96 95 89 87 88 90 95 99	TTAQTARNSTK	HCD		+
6	5276	20141208_QEp7_MiBa_SA_HLA-I-p_MM15_3_B.raw	TVKKADKVEQR	11	96	11	434.591	3	12.25	1300.75	4.7	92 98 100 99 97 97 97 97 97 94 89	TVKKADKVEQR	HCD	Q99832|TCPH_HUMAN
6	5279	20141208_QEp7_MiBa_SA_HLA-I-p_MM15_3_B.raw	VLKGVHSHK	9	97	9	502.806	2	12.25	1003.59	4.5	96 97 99 96 96 98 99 98 99	VLKGVHSHK	HCD	P62750|RL23A_HUMAN
6	5285	20141208_QEp7_MiBa_SA_HLA-I-p_MM15_3_B.raw	HPNQEDHET	9	92	9	553.731	2	12.26	1105.44	4.6	97 94 87 84 93 98 87 92 96	HPNQEDHET	HCD	Q14108|SCRB2_HUMAN
6	5286	20141208_QEp7_MiBa_SA_HLA-I-p_MM15_3_B.raw	KVNELAKHK	9	96	9	356.219	3	12.26	1065.63	4.3	98 97 95 98 99 98 93 93 98	KVNELAKHK	HCD	Q13561|DCTN2_HUMAN
6	5288	20141208_QEp7_MiBa_SA_HLA-I-p_MM15_3_B.raw	KAAPAPKAQK	10	96	10	505.313	2	12.27	1008.61	3.7	99 100 100 99 99 94 93 92 93 99	KAAPAPKAQK	HCD	P50914|RL14_HUMAN
6	5309	20141208_QEp7_MiBa_SA_HLA-I-p_MM15_3_B.raw	ETVKLKHKR	9	97	9	380.242	3	12.3	1137.7	4.7	95 97 99 99 99 99 96 97 96	ETVKLKHKR	HCD	Q8NFC6|BD1L1_HUMAN
6	5310	20141208_QEp7_MiBa_SA_HLA-I-p_MM15_3_B.raw	AVKPKAAKPK	10	95	10	346.567	3	12.31	1036.68	3.6	92 96 98 97 97 97 93 92 94 98	AVKPKAAKPK	HCD	P16403|H12_HUMAN:P10412|H14_HUMAN:P16401|H15_HUMAN
6	5311	20141208_QEp7_MiBa_SA_HLA-I-p_MM15_3_B.raw	EAEKAEAQR	9	95	9	516.262	2	12.31	1030.5	5.4	99 98 99 98 98 98 89 84 93	EAEKAEAQR	HCD	Q96PP8|GBP5_HUMAN
6	5313	20141208_QEp7_MiBa_SA_HLA-I-p_MM15_3_B.raw	SNYERTHSR	9	93	9	383.853	3	12.31	1148.53	4.7	92 95 96 96 92 93 88 95 95	SNYERTHSR	HCD	P03905|NU4M_HUMAN
6	5317	20141208_QEp7_MiBa_SA_HLA-I-p_MM15_3_B.raw	QSSSTENPK	9	86	9	489.233	2	12.32	976.446	6.5	83 91 95 86 81 87 80 82 94	QSSSTENPK	HCD		+	Q16666[192..192,179..186]	QSSSTENPK
6	5319	20141208_QEp7_MiBa_SA_HLA-I-p_MM15_3_B.raw	KLKQSVGNK	9	95	9	334.543	3	12.32	1000.6	3.8	96 98 98 94 97 98 93 91 96	KLKQSVGNK	HCD	Q01780|EXOSX_HUMAN
6	5321	20141208_QEp7_MiBa_SA_HLA-I-p_MM15_3_B.raw	KAAPAPKAQK	10	90	10	337.211	3	12.32	1008.61	4.2	90 82 88 97 98 97 95 83 81 95	KAAPAPKAQK	HCD	P50914|RL14_HUMAN
6	5322	20141208_QEp7_MiBa_SA_HLA-I-p_MM15_3_B.raw	KLKQSVGNK	9	98	9	501.311	2	12.32	1000.6	4.4	99 100 99 98 98 99 99 99 100	KLKQSVGNK	HCD	Q01780|EXOSX_HUMAN
6	5325	20141208_QEp7_MiBa_SA_HLA-I-p_MM15_3_B.raw	KSNVTKTMK	9	99	9	518.797	2	12.33	1035.57	4.5	100 99 99 100 100 99 99 99 100	KSNVTKTMK	HCD	Q9Y255|PRLD1_HUMAN
6	5332	20141208_QEp7_MiBa_SA_HLA-I-p_MM15_3_B.raw	DAAKKGVVK	9	98	9	458.287	2	12.34	914.555	4.1	98 99 100 100 99 97 99 100 100	DAAKKGVVK	HCD	P09429|HMGB1_HUMAN
6	5335	20141208_QEp7_MiBa_SA_HLA-I-p_MM15_3_B.raw	TSSKGQLQK	9	96	9	488.777	2	12.35	975.535	4.1	99 99 99 98 92 91 97 95 99	TSSKGQLQK	HCD	Q99541|PLIN2_HUMAN
6	5342	20141208_QEp7_MiBa_SA_HLA-I-p_MM15_3_B.raw	KVADHSGQVK	10	97	10	534.796	2	12.36	1067.57	4.3	100 100 100 100 99 99 89 91 99 100	KVADHSGQVK	HCD	Q7Z4G1|COMD6_HUMAN
6	5347	20141208_QEp7_MiBa_SA_HLA-I-p_MM15_3_B.raw	EAVAAQGKAKK	11	98	11	550.827	2	12.37	1099.63	4.6	99 99 100 100 100 98 92 95 98 100 100	EAVAAQGKAKK	HCD	Q8N0Y7|PGAM4_HUMAN:P18669|PGAM1_HUMAN
6	5352	20141208_QEp7_MiBa_SA_HLA-I-p_MM15_3_B.raw	DAAKKGVVK	9	94	9	305.86	3	12.38	914.555	3.6	97 94 97 98 96 83 89 96 98	DAAKKGVVK	HCD	P09429|HMGB1_HUMAN
6	5378	20141208_QEp7_MiBa_SA_HLA-I-p_MM15_3_B.raw	SLTKNTAK	8	95	8	431.754	2	12.42	861.492	2.7	93 97 98 96 90 94 97 99	SLTKNTAK	HCD	O60869|EDF1_HUMAN
6	5381	20141208_QEp7_MiBa_SA_HLA-I-p_MM15_3_B.raw	AMNESSSGK	9	96	9	455.703	2	12.43	909.386	5	93 92 97 98 98 99 98 97 97	AMNESSSGK	HCD	Q9BY42|RTF2_HUMAN
6	5397	20141208_QEp7_MiBa_SA_HLA-I-p_MM15_3_B.raw	VAAKKTKKSLE	11	97	11	601.88	2	12.46	1201.74	4.3	97 97 99 99 99 97 97 97 96 97 100	VAAKKTKKSLE	HCD	P62888|RL30_HUMAN
6	5402	20141208_QEp7_MiBa_SA_HLA-I-p_MM15_3_B.raw	HSNGVSTGR	9	91	9	457.728	2	12.47	913.437	4.9	95 97 94 87 90 90 89 84 94	HSNGVSTGR	HCD
6	5406	20141208_QEp7_MiBa_SA_HLA-I-p_MM15_3_B.raw	TMMKNAQKK	9	93	9	540.291	2	12.47	1078.56	4.1	97 96 96 96 85 86 87 98 100	TMMKNAQKK	HCD	Q9BZE4|NOG1_HUMAN
6	5408	20141208_QEp7_MiBa_SA_HLA-I-p_MM15_3_B.raw	TMMKNAQKK	9	89	9	360.529	3	12.48	1078.56	3.6	92 90 91 94 85 81 82 91 98	TMMKNAQKK	HCD	Q9BZE4|NOG1_HUMAN
6	5413	20141208_QEp7_MiBa_SA_HLA-I-p_MM15_3_B.raw	ETEQGEQQR	9	95	9	552.752	2	12.49	1103.48	4.2	98 94 99 97 97 98 93 91 92	ETEQGEQQR	HCD	Q15149|PLEC_HUMAN
6	5436	20141208_QEp7_MiBa_SA_HLA-I-p_MM15_3_B.raw	HVGSTTASR	9	96	9	458.238	2	12.53	914.457	4.1	98 99 98 97 95 94 93 94 97	HVGSTTASR	HCD	O60341|KDM1A_HUMAN
6	5445	20141208_QEp7_MiBa_SA_HLA-I-p_MM15_3_B.raw	MAAKKTSTPK	10	88	10	354.872	3	12.55	1061.59	4.5	92 94 86 84 96 88 85 84 87 95	MAAKKTSTPK	HCD	Q96KR1|ZFR_HUMAN
6	5469	20141208_QEp7_MiBa_SA_HLA-I-p_MM15_3_B.raw	VKPKAAKPK	9	94	9	322.888	3	12.59	965.639	4.2	95 96 96 96 93 92 93 92 98	VKPKAAKPK	HCD	P16403|H12_HUMAN:P10412|H14_HUMAN:P16401|H15_HUMAN
6	5471	20141208_QEp7_MiBa_SA_HLA-I-p_MM15_3_B.raw	DASHMGHAR	9	97	9	491.222	2	12.6	980.425	5.3	96 97 99 100 99 98 95 98 98	DASHMGHAR	HCD	P49589|SYCC_HUMAN
6	5484	20141208_QEp7_MiBa_SA_HLA-I-p_MM15_3_B.raw	ALKESTSSK	9	91	9	475.763	2	12.62	949.508	4.2	89 91 90 94 86 90 93 95 98	ALKESTSSK	HCD	P78347|GTF2I_HUMAN
6	5502	20141208_QEp7_MiBa_SA_HLA-I-p_MM15_3_B.raw	AVKPKAAKPK	10	95	10	346.568	3	12.66	1036.68	5.8	94 97 99 97 96 97 93 93 92 96	AVKPKAAKPK	HCD	P16403|H12_HUMAN:P10412|H14_HUMAN:P16401|H15_HUMAN
6	5507	20141208_QEp7_MiBa_SA_HLA-I-p_MM15_3_B.raw	HVSKEETPK	9	92	9	352.19	3	12.67	1053.55	3.8	87 93 92 85 91 97 96 95 96	HVSKEETPK	HCD	Q63HN8|RN213_HUMAN
6	5521	20141208_QEp7_MiBa_SA_HLA-I-p_MM15_3_B.raw	HATTSNTVSK	10	95	10	523.27	2	12.7	1044.52	5.7	97 99 99 97 88 88 95 98 99 99	HATTSNTVSK	HCD	Q6NZI2|PTRF_HUMAN
6	5523	20141208_QEp7_MiBa_SA_HLA-I-p_MM15_3_B.raw	TVAETSKEK	9	95	9	496.769	2	12.7	991.519	5.3	94 95 99 99 98 94 89 92 96	TVAETSKEK	HCD	O60318|GANP_HUMAN
6	5525	20141208_QEp7_MiBa_SA_HLA-I-p_MM15_3_B.raw	GTAAKSLTKK	10	92	10	335.543	3	12.7	1003.6	4.4	86 91 98 97 96 91 92 94 85 94	GTAAKSLTKK	HCD	Q9NUV9|GIMA4_HUMAN
6	5538	20141208_QEp7_MiBa_SA_HLA-I-p_MM15_3_B.raw	GTAAKSLTKK	10	98	10	502.811	2	12.73	1003.6	4.2	91 98 100 100 100 98 98 99 100 100	GTAAKSLTKK	HCD	Q9NUV9|GIMA4_HUMAN
6	5542	20141208_QEp7_MiBa_SA_HLA-I-p_MM15_3_B.raw	ETASEGTEAKK	11	96	11	575.786	2	12.73	1149.55	5.9	97 98 99 99 99 97 94 95 94 95 98	ETASEGTEAKK	HCD	O75717|WDHD1_HUMAN
6	5547	20141208_QEp7_MiBa_SA_HLA-I-p_MM15_3_B.raw	HSQDLSSKR	9	91	9	529.275	2	12.74	1056.53	4.4	95 97 94 96 92 86 85 83 93	HSQDLSSKR	HCD	Q63HN8|RN213_HUMAN
6	5567	20141208_QEp7_MiBa_SA_HLA-I-p_MM15_3_B.raw	ATQTRTVNK	9	92	9	509.788	2	12.78	1017.56	4.5	90 90 85 87 91 96 97 98 100	ATQTRTVNK	HCD	Q6P2Q9|PRP8_HUMAN
6	5580	20141208_QEp7_MiBa_SA_HLA-I-p_MM15_3_B.raw	KLLKPVKKK	9	97	9	361.267	3	12.8	1080.77	3.8	96 98 99 99 93 94 99 100 100	KLLKPVKKK	HCD		+
6	5589	20141208_QEp7_MiBa_SA_HLA-I-p_MM15_3_B.raw	HRFHGKGSGKM	11	97	11	621.323	2	12.82	1240.62	5.1	90 93 99 99 99 99 98 99 99 99 99	HRFHGKGSGKM	HCD	O43290|SNUT1_HUMAN
6	5590	20141208_QEp7_MiBa_SA_HLA-I-p_MM15_3_B.raw	EVKKAEHVAR	10	96	10	389.56	3	12.82	1165.66	0.4	93 96 98 98 98 99 96 96 96 95	EVKKAEHVAR	HCD	Q9Y6X9|MORC2_HUMAN
6	5594	20141208_QEp7_MiBa_SA_HLA-I-p_MM15_3_B.raw	KVDAGGKVK	9	96	9	451.279	2	12.83	900.539	5.8	98 99 99 98 92 92 96 98 100	KVDAGGKVK	HCD	Q02878|RL6_HUMAN
6	5599	20141208_QEp7_MiBa_SA_HLA-I-p_MM15_3_B.raw	AVLKGVHSHKK	11	98	11	401.918	3	12.83	1202.72	5	95 98 99 99 97 98 99 99 99 100 100	AVLKGVHSHKK	HCD	P62750|RL23A_HUMAN
6	5605	20141208_QEp7_MiBa_SA_HLA-I-p_MM15_3_B.raw	KLLKPVKKK	9	98	9	541.397	2	12.84	1080.77	4.7	99 99 100 99 95 96 99 100 100	KLLKPVKKK	HCD		+
6	5607	20141208_QEp7_MiBa_SA_HLA-I-p_MM15_3_B.raw	AVLKGVHSHKK	11	98	11	602.373	2	12.84	1202.72	4.9	96 98 100 100 99 99 99 100 99 100 100	AVLKGVHSHKK	HCD	P62750|RL23A_HUMAN
6	5610	20141208_QEp7_MiBa_SA_HLA-I-p_MM15_3_B.raw	ATNGKVLKK	9	99	9	479.809	2	12.85	957.597	5.7	98 99 99 99 99 100 100 100 100	ATNGKVLKK	HCD	P01583|IL1A_HUMAN
6	5613	20141208_QEp7_MiBa_SA_HLA-I-p_MM15_3_B.raw	KTDPHLKEK	9	94	9	548.313	2	12.85	1094.61	3.3	95 94 97 91 85 95 96 97 97	KTDPHLKEK	HCD	Q7L311|ARMX2_HUMAN
6	5619	20141208_QEp7_MiBa_SA_HLA-I-p_MM15_3_B.raw	KLPGKGKSTMKK	12	95	12	434.938	3	12.87	1301.79	4.6	100 99 99 99 98 93 92 92 84 90 99 100	KLPGKGKSTMKK	HCD	Q5SSJ5|HP1B3_HUMAN
6	5621	20141208_QEp7_MiBa_SA_HLA-I-p_MM15_3_B.raw	KSAEKALGK	9	96	9	311.192	3	12.87	930.55	4	96 92 96 99 97 97 98 97 98	KSAEKALGK	HCD	Q9BY42|RTF2_HUMAN
6	5622	20141208_QEp7_MiBa_SA_HLA-I-p_MM15_3_B.raw	KLPGKGKSTMKK	12	97	12	651.903	2	12.87	1301.79	4.7	100 100 99 98 98 97 96 95 94 94 100 100	KLPGKGKSTMKK	HCD	Q5SSJ5|HP1B3_HUMAN
6	5627	20141208_QEp7_MiBa_SA_HLA-I-p_MM15_3_B.raw	VVKPKKAAPK	10	96	10	355.911	3	12.87	1064.71	3.4	96 99 99 97 96 97 96 95 94 98	VVKPKKAAPK	HCD	P16403|H12_HUMAN
6	5631	20141208_QEp7_MiBa_SA_HLA-I-p_MM15_3_B.raw	KSAEKALGK	9	97	9	466.284	2	12.88	930.55	4.6	99 98 94 95 95 96 99 99 99	KSAEKALGK	HCD	Q9BY42|RTF2_HUMAN
6	5639	20141208_QEp7_MiBa_SA_HLA-I-p_MM15_3_B.raw	EVEQGQTSNKR	11	96	11	638.321	2	12.89	1274.62	4.5	99 99 100 98 98 97 98 98 90 93 97	EVEQGQTSNKR	HCD	O75461|E2F6_HUMAN
6	5661	20141208_QEp7_MiBa_SA_HLA-I-p_MM15_3_B.raw	KQKKPLVGK	9	97	9	1025.69	1	12.91	1024.68	6.1	98 95 99 100 98 99 99 91 94	KQKKPLVGK	HCD	P36578|RL4_HUMAN
6	5666	20141208_QEp7_MiBa_SA_HLA-I-p_MM15_3_B.raw	RRFKGVKR	8	92	8	349.563	3	12.91	1045.66	4	95 92 93 92 90 92 93 96	RRFKGVKR	HCD	Q12965|MYO1E_HUMAN
6	5676	20141208_QEp7_MiBa_SA_HLA-I-p_MM15_3_B.raw	VVKPKKAAPK	10	98	10	533.363	2	12.93	1064.71	4.6	98 99 100 98 97 98 99 100 99 100	VVKPKKAAPK	HCD	P16403|H12_HUMAN
6	5682	20141208_QEp7_MiBa_SA_HLA-I-p_MM15_3_B.raw	VVKPKKAAPK	10	96	10	1065.72	1	12.93	1064.71	5	89 96 98 98 99 99 99 99 90 94	VVKPKKAAPK	HCD	P16403|H12_HUMAN
6	5686	20141208_QEp7_MiBa_SA_HLA-I-p_MM15_3_B.raw	KTYTKSSHLK	10	97	10	398.229	3	12.94	1191.66	4.3	98 98 99 99 98 99 95 88 99 100	KTYTKSSHLK	HCD	O43474|KLF4_HUMAN
6	5688	20141208_QEp7_MiBa_SA_HLA-I-p_MM15_3_B.raw	KTYTKSSHLK	10	98	10	596.841	2	12.94	1191.66	4.4	99 100 100 99 99 98 97 96 100 100	KTYTKSSHLK	HCD	O43474|KLF4_HUMAN
6	5690	20141208_QEp7_MiBa_SA_HLA-I-p_MM15_3_B.raw	VKPKKAAPK	9	96	9	322.888	3	12.94	965.639	4.3	93 96 98 98 98 97 97 96 98	VKPKKAAPK	HCD	P16403|H12_HUMAN
6	5693	20141208_QEp7_MiBa_SA_HLA-I-p_MM15_3_B.raw	NALLHRHK	8	93	8	494.796	2	12.94	987.573	4.1	88 96 99 98 88 92 90 98	NALLHRHK	HCD	Q15149|PLEC_HUMAN
6	5696	20141208_QEp7_MiBa_SA_HLA-I-p_MM15_3_B.raw	YTKKVGKAPK	10	98	10	373.903	3	12.95	1118.68	6.2	98 99 100 100 99 97 97 98 98 98	YTKKVGKAPK	HCD	P49207|RL34_HUMAN
6	5700	20141208_QEp7_MiBa_SA_HLA-I-p_MM15_3_B.raw	YTKKVGKAPK	10	98	10	560.35	2	12.95	1118.68	4.5	96 98 100 100 100 97 97 99 99 100	YTKKVGKAPK	HCD	P49207|RL34_HUMAN
6	5716	20141208_QEp7_MiBa_SA_HLA-I-p_MM15_3_B.raw	ETPKVAKQEKK	11	93	11	429.256	3	12.97	1284.74	4.6	92 85 97 97 98 98 97 85 87 97 100	ETPKVAKQEKK	HCD		+
6	5716	20141208_QEp7_MiBa_SA_HLA-I-p_MM15_3_B.raw	TEPKVAKQEKK	11	93	11	429.256	3	12.97	1284.74	4.6	80 82 97 97 99 98 98 88 90 98 100	TEPKVAKQEKK	HCD		+
6	5731	20141208_QEp7_MiBa_SA_HLA-I-p_MM15_3_B.raw	ETPKVAKQEKK	11	98	11	643.38	2	12.99	1284.74	4.4	99 99 99 99 100 100 98 96 98 100 100	ETPKVAKQEKK	HCD		+
6	5731	20141208_QEp7_MiBa_SA_HLA-I-p_MM15_3_B.raw	ETKPVAKQEKK	11	97	11	643.38	2	12.99	1284.74	4.4	97 97 97 97 99 99 96 92 97 99 100	ETKPVAKQEKK	HCD		+
6	5737	20141208_QEp7_MiBa_SA_HLA-I-p_MM15_3_B.raw	DTNESTNTR	9	96	9	1037.45	1	13	1036.44	5.2	97 88 93 99 99 98 95 97 99	DTNESTNTR	HCD	P49755|TMEDA_HUMAN
6	5751	20141208_QEp7_MiBa_SA_HLA-I-p_MM15_3_B.raw	EAAREAEQR	9	97	9	353.846	3	13.02	1058.51	4	98 98 98 97 99 99 99 95 96	EAAREAEQR	HCD		+	Q95604[172..179,169..169]	EAAREAEQR
6	5765	20141208_QEp7_MiBa_SA_HLA-I-p_MM15_3_B.raw	RLWDHKKKK	9	91	9	619.881	2	13.04	1237.74	5.3	88 88 90 95 96 99 100 85 84	RLWDHKKKK	HCD		+
6	5767	20141208_QEp7_MiBa_SA_HLA-I-p_MM15_3_B.raw	TLNNKVQKK	9	95	9	536.829	2	13.04	1071.64	3.2	97 97 95 93 95 95 93 97 100	TLNNKVQKK	HCD	P23497|SP100_HUMAN
6	5792	20141208_QEp7_MiBa_SA_HLA-I-p_MM15_3_B.raw	EAAKHHKDVLR	11	96	11	435.247	3	13.08	1302.72	3.8	97 98 99 97 96 98 98 98 91 94 97	EAAKHHKDVLR	HCD	Q15646|OASL_HUMAN
6	5796	20141208_QEp7_MiBa_SA_HLA-I-p_MM15_3_B.raw	EAAKHHKDVLR	11	98	11	652.369	2	13.08	1302.72	5.8	98 98 100 100 100 99 98 98 97 98 99	EAAKHHKDVLR	HCD	Q15646|OASL_HUMAN
6	5803	20141208_QEp7_MiBa_SA_HLA-I-p_MM15_3_B.raw	KVKTPQPKK	9	93	9	527.344	2	13.1	1052.67	3.2	96 99 99 99 88 80 90 96 99	KVKTPQPKK	HCD	P16402|H13_HUMAN
6	5806	20141208_QEp7_MiBa_SA_HLA-I-p_MM15_3_B.raw	ALLRKTTKK	9	97	9	353.574	3	13.1	1057.7	3.8	100 99 99 95 93 97 99 100 100	ALLRKTTKK	HCD		+
6	5810	20141208_QEp7_MiBa_SA_HLA-I-p_MM15_3_B.raw	RSASSATQVHK	11	94	11	586.315	2	13.11	1170.61	4.6	94 92 90 89 92 93 96 96 99 99 100	RSASSATQVHK	HCD		+
6	5827	20141208_QEp7_MiBa_SA_HLA-I-p_MM15_3_B.raw	KAVDKKAAGAGKVTK	15	97	15	491.306	3	13.13	1470.89	5.1	99 99 99 100 100 100 100 99 94 91 91 95 98 99 99	KAVDKKAAGAGKVTK	HCD	P68104|EF1A1_HUMAN
6	5833	20141208_QEp7_MiBa_SA_HLA-I-p_MM15_3_B.raw	SQHVRKLR	8	90	8	341.879	3	13.13	1022.61	5.2	87 90 90 94 90 89 91 95	SQHVRKLR	HCD	Q02878|RL6_HUMAN
6	5836	20141208_QEp7_MiBa_SA_HLA-I-p_MM15_3_B.raw	KAKKPAAATVTK	12	98	12	607.388	2	13.14	1212.76	5.7	98 99 100 100 99 98 98 98 98 99 100 100	KAKKPAAATVTK	HCD	P16403|H12_HUMAN
6	5844	20141208_QEp7_MiBa_SA_HLA-I-p_MM15_3_B.raw	TTKRPVTTTK	10	92	10	378.229	3	13.14	1131.66	4.1	97 96 89 85 85 89 90 95 98 98	TTKRPVTTTK	HCD	Q9BQ51|PD1L2_HUMAN
6	5845	20141208_QEp7_MiBa_SA_HLA-I-p_MM15_3_B.raw	STKKGPLTK	9	96	9	320.536	3	13.14	958.581	3.7	94 98 99 99 95 88 97 98 98	STKKGPLTK	HCD	O00178|GTPB1_HUMAN
6	5848	20141208_QEp7_MiBa_SA_HLA-I-p_MM15_3_B.raw	DASEAEHQR	9	98	9	521.734	2	13.15	1041.45	5.7	98 99 99 100 100 100 98 98 98	DASEAEHQR	HCD	P13747|HLAE_HUMAN
6	5855	20141208_QEp7_MiBa_SA_HLA-I-p_MM15_3_B.raw	TTKRPVTTTK	10	94	10	566.84	2	13.15	1131.66	4.4	86 90 93 94 91 92 97 99 100 100	TTKRPVTTTK	HCD	Q9BQ51|PD1L2_HUMAN
6	5863	20141208_QEp7_MiBa_SA_HLA-I-p_MM15_3_B.raw	EAAAEAKAR	9	96	9	306.168	3	13.16	915.477	4.1	96 98 100 99 99 96 95 94 93	EAAAEAKAR	HCD	Q9UNF1|MAGD2_HUMAN
6	5865	20141208_QEp7_MiBa_SA_HLA-I-p_MM15_3_B.raw	EAAAEAKAR	9	97	9	458.748	2	13.16	915.477	4	98 99 100 100 99 97 96 96 95	EAAAEAKAR	HCD	Q9UNF1|MAGD2_HUMAN
6	5866	20141208_QEp7_MiBa_SA_HLA-I-p_MM15_3_B.raw	STKKGPLTK	9	96	9	480.3	2	13.16	958.581	4.4	93 97 99 100 96 90 94 99 100	STKKGPLTK	HCD	O00178|GTPB1_HUMAN
6	5870	20141208_QEp7_MiBa_SA_HLA-I-p_MM15_3_B.raw	EATEAARQR	9	94	9	516.268	2	13.17	1030.52	6.5	96 93 97 99 97 93 91 91 98	EATEAARQR	HCD	Q15149|PLEC_HUMAN
6	5871	20141208_QEp7_MiBa_SA_HLA-I-p_MM15_3_B.raw	KVAGAATPKK	10	96	10	485.808	2	13.17	969.597	4.6	99 99 99 94 92 87 98 96 98 100	KVAGAATPKK	HCD	P16402|H13_HUMAN
6	5883	20141208_QEp7_MiBa_SA_HLA-I-p_MM15_3_B.raw	KTATAVAHCKR	11	94	11	395.89	3	13.18	1184.64	4.1	96 97 97 97 98 99 99 95 87 80 90	KTATAVAHCKR	HCD	P62249|RS16_HUMAN
6	5885	20141208_QEp7_MiBa_SA_HLA-I-p_MM15_3_B.raw	ALNSRQAQK	9	91	9	508.288	2	13.18	1014.56	5	92 94 95 88 82 87 91 92 99	ALNSRQAQK	HCD	P78317|RNF4_HUMAN
6	5886	20141208_QEp7_MiBa_SA_HLA-I-p_MM15_3_B.raw	KTATAVAHCKR	11	98	11	593.332	2	13.18	1184.64	4.6	99 100 100 100 100 100 100 97 97 96 99	KTATAVAHCKR	HCD	P62249|RS16_HUMAN
6	5896	20141208_QEp7_MiBa_SA_HLA-I-p_MM15_3_B.raw	KTRAGGVMK	9	91	9	316.522	3	13.19	946.538	5.1	97 91 90 82 83 93 97 96 98	KTRAGGVMK	HCD	Q9Y2L1|RRP44_HUMAN
6	5913	20141208_QEp7_MiBa_SA_HLA-I-p_MM15_3_B.raw	KMKALQREK	9	94	9	566.339	2	13.21	1130.66	3.8	97 99 100 99 98 88 85 91 96	KMKALQREK	HCD	Q96J88|ESIP1_HUMAN
6	5919	20141208_QEp7_MiBa_SA_HLA-I-p_MM15_3_B.raw	EVAKKEKQLR	10	95	10	410.252	3	13.21	1227.73	3.7	92 96 99 99 97 98 96 93 95 94	EVAKKEKQLR	HCD	Q9BZR9|TRIM8_HUMAN
6	5924	20141208_QEp7_MiBa_SA_HLA-I-p_MM15_3_B.raw	ETKKPPLKK	9	93	9	534.845	2	13.22	1067.67	5.2	81 81 97 99 98 94 95 99 100	ETKKPPLKK	HCD	O15042|SR140_HUMAN
6	5928	20141208_QEp7_MiBa_SA_HLA-I-p_MM15_3_B.raw	ETVSKTTNR	9	95	9	518.277	2	13.22	1034.54	3.9	98 99 100 100 99 98 91 85 94	ETVSKTTNR	HCD	Q8IWC1|MA7D3_HUMAN
6	5942	20141208_QEp7_MiBa_SA_HLA-I-p_MM15_3_B.raw	QAAGNAVKR	9	97	9	457.764	2	13.24	913.509	4.7	95 99 100 99 98 97 97 98 97	QAAGNAVKR	HCD	Q9Y490|TLN1_HUMAN:Q9Y4G6|TLN2_HUMAN
6	5948	20141208_QEp7_MiBa_SA_HLA-I-p_MM15_3_B.raw	EATPGAQKR	9	91	9	479.262	2	13.25	956.504	5.2	95 94 99 98 94 90 82 80 91	EATPGAQKR	HCD	Q16666|IF16_HUMAN
6	5964	20141208_QEp7_MiBa_SA_HLA-I-p_MM15_3_B.raw	EGTTPKPK	8	91	8	429.242	2	13.27	856.465	4	88 89 95 97 94 96 86 90	EGTTPKPK	HCD	P61927|RL37_HUMAN
6	5975	20141208_QEp7_MiBa_SA_HLA-I-p_MM15_3_B.raw	EQRPERVK	8	88	8	347.866	3	13.28	1040.57	5	88 83 89 91 89 85 89 95	EQRPERVK	HCD	P13693|TCTP_HUMAN
6	5991	20141208_QEp7_MiBa_SA_HLA-I-p_MM15_3_B.raw	TVKGPKGEER	10	96	10	367.542	3	13.29	1099.6	3.9	97 99 100 99 97 96 90 94 96 96	TVKGPKGEER	HCD	P21333|FLNA_HUMAN
6	5992	20141208_QEp7_MiBa_SA_HLA-I-p_MM15_3_B.raw	KASSSLPKK	9	94	9	473.294	2	13.3	944.565	7.7	99 98 98 91 83 89 95 98 100	KASSSLPKK	HCD	Q9UNZ5|L10K_HUMAN
6	5999	20141208_QEp7_MiBa_SA_HLA-I-p_MM15_3_B.raw	EAAEAHRQVR	10	94	10	389.54	3	13.3	1165.6	3.4	98 99 100 100 99 95 91 82 85 96	EAAEAHRQVR	HCD	P50579|MAP2_HUMAN
6	6009	20141208_QEp7_MiBa_SA_HLA-I-p_MM15_3_B.raw	SLKNASTAK	9	96	9	460.266	2	13.31	918.513	4.7	93 97 99 97 97 95 96 98 99	SLKNASTAK	HCD	P49792|RBP2_HUMAN
6	6031	20141208_QEp7_MiBa_SA_HLA-I-p_MM15_3_B.raw	ETKKELEENKR	11	97	11	702.381	2	13.34	1402.74	4.2	98 98 99 99 100 99 99 97 91 94 98	ETKKELEENKR	HCD	P55081|MFAP1_HUMAN
6	6037	20141208_QEp7_MiBa_SA_HLA-I-p_MM15_3_B.raw	KQSAPVSSK	9	96	9	466.267	2	13.35	930.513	5.5	97 91 94 96 93 96 99 100 100	KQSAPVSSK	HCD	Q86Z02|HIPK1_HUMAN
6	6040	20141208_QEp7_MiBa_SA_HLA-I-p_MM15_3_B.raw	HSLSVAKKR	9	98	9	513.317	2	13.35	1024.61	4.5	98 99 100 99 99 98 98 98 98	HSLSVAKKR	HCD	Q2M389|WASH7_HUMAN
6	6041	20141208_QEp7_MiBa_SA_HLA-I-p_MM15_3_B.raw	KVYGKSSHLK	10	96	10	573.838	2	13.35	1145.66	4.5	99 99 99 97 95 95 95 90 99 100	KVYGKSSHLK	HCD	Q9Y2Y9|KLF13_HUMAN
6	6042	20141208_QEp7_MiBa_SA_HLA-I-p_MM15_3_B.raw	EVEQGQTSNK	10	94	10	560.269	2	13.36	1118.52	3.7	93 88 99 95 91 90 98 97 97 97	EVEQGQTSNK	HCD	O75461|E2F6_HUMAN
6	6046	20141208_QEp7_MiBa_SA_HLA-I-p_MM15_3_B.raw	ECLHPEKQQKK	11	91	11	684.363	2	13.36	1366.7	5.9	93 88 97 97 89 88 90 86 86 94 98	ECLHPEKQQKK	HCD	Q99829|CPNE1_HUMAN
6	6048	20141208_QEp7_MiBa_SA_HLA-I-p_MM15_3_B.raw	ATPKKTVPK	9	95	9	323.876	3	13.36	968.602	4.2	89 93 99 99 97 95 93 95 96	ATPKKTVPK	HCD	Q14978|NOLC1_HUMAN
6	6049	20141208_QEp7_MiBa_SA_HLA-I-p_MM15_3_B.raw	ATPKKTVPK	9	95	9	485.31	2	13.37	968.602	4.8	97 98 98 98 94 92 93 92 97	ATPKKTVPK	HCD	Q14978|NOLC1_HUMAN
6	6053	20141208_QEp7_MiBa_SA_HLA-I-p_MM15_3_B.raw	RLLKEHQAK	9	94	9	561.843	2	13.37	1121.67	4.8	88 93 96 94 97 93 93 98 99	RLLKEHQAK	HCD	P78537|BL1S1_HUMAN
6	6056	20141208_QEp7_MiBa_SA_HLA-I-p_MM15_3_B.raw	ATPKKTVPK	9	94	9	969.615	1	13.37	968.602	6	89 88 88 95 99 98 98 97 98	ATPKKTVPK	HCD	Q14978|NOLC1_HUMAN
6	6061	20141208_QEp7_MiBa_SA_HLA-I-p_MM15_3_B.raw	RRLALKKQR	9	95	9	390.265	3	13.38	1167.77	4	93 95 97 96 96 98 96 90 95	RRLALKKQR	HCD	P62753|RS6_HUMAN
6	6072	20141208_QEp7_MiBa_SA_HLA-I-p_MM15_3_B.raw	HVTPSVKKR	9	97	9	351.219	3	13.39	1050.63	4.4	92 97 100 100 100 99 99 98 96	HVTPSVKKR	HCD	O60271|JIP4_HUMAN
6	6074	20141208_QEp7_MiBa_SA_HLA-I-p_MM15_3_B.raw	NTKDKNTVVR	10	95	10	392.224	3	13.4	1173.65	4.1	86 97 99 99 98 95 93 93 97 96	NTKDKNTVVR	HCD	Q92616|GCN1L_HUMAN
6	6083	20141208_QEp7_MiBa_SA_HLA-I-p_MM15_3_B.raw	HVTPSVKKR	9	90	9	526.325	2	13.41	1050.63	5.9	97 99 99 92 83 80 86 86 93	HVTPSVKKR	HCD	O60271|JIP4_HUMAN
6	6085	20141208_QEp7_MiBa_SA_HLA-I-p_MM15_3_B.raw	HQPHKVTQYK	10	96	10	633.344	2	13.41	1264.67	5.1	89 93 99 99 100 99 97 95 99 99	HQPHKVTQYK	HCD	Q969Q0|RL36L_HUMAN:P83881|RL36A_HUMAN
6	6090	20141208_QEp7_MiBa_SA_HLA-I-p_MM15_3_B.raw	EVQKATQTGR	10	93	10	559.305	2	13.41	1116.59	5.6	95 95 98 100 99 98 93 83 82 96	EVQKATQTGR	HCD	Q9NY15|STAB1_HUMAN
6	6093	20141208_QEp7_MiBa_SA_HLA-I-p_MM15_3_B.raw	SRLAHYNKR	9	94	9	572.823	2	13.42	1143.63	4.4	88 84 98 98 96 97 95 98 99	SRLAHYNKR	HCD	P62807|H2B1C_HUMAN:Q99879|H2B1M_HUMAN:Q16778|H2B2E_HUMAN:O60814|H2B1K_HUMAN:Q8N257|H2B3B_HUMAN:P06899|H2B1J_HUMAN
6	6094	20141208_QEp7_MiBa_SA_HLA-I-p_MM15_3_B.raw	QTQGGGSVTK	10	96	10	481.751	2	13.42	961.483	4.7	87 97 96 97 97 97 98 98 99 99	QTQGGGSVTK	HCD	P02545|LMNA_HUMAN
6	6097	20141208_QEp7_MiBa_SA_HLA-I-p_MM15_3_B.raw	SVSKDQPGR	9	93	9	325.175	3	13.42	972.499	4.4	84 90 98 97 98 94 93 93 94	SVSKDQPGR	HCD	Q6PK04|CC137_HUMAN
6	6102	20141208_QEp7_MiBa_SA_HLA-I-p_MM15_3_B.raw	QTQGGGSVTK	10	97	10	962.494	1	13.42	961.483	4.2	89 95 96 99 99 100 99 99 99 99	QTQGGGSVTK	HCD	P02545|LMNA_HUMAN
6	6108	20141208_QEp7_MiBa_SA_HLA-I-p_MM15_3_B.raw	SVSKDQPGR	9	94	9	487.259	2	13.43	972.499	4.6	98 97 99 98 98 94 86 86 94	SVSKDQPGR	HCD	Q6PK04|CC137_HUMAN
6	6123	20141208_QEp7_MiBa_SA_HLA-I-p_MM15_3_B.raw	MVKDQQEAEKK	11	97	11	667.346	2	13.45	1332.67	5.3	98 99 100 99 93 90 98 95 99 100 100	MVKDQQEAEKK	HCD	Q14204|DYHC1_HUMAN
6	6149	20141208_QEp7_MiBa_SA_HLA-I-p_MM15_3_B.raw	TTAGNLKNHR	10	96	10	371.205	3	13.47	1110.59	4.3	100 99 99 97 95 98 98 95 90 95	TTAGNLKNHR	HCD	Q86VK4|ZN410_HUMAN
6	6153	20141208_QEp7_MiBa_SA_HLA-I-p_MM15_3_B.raw	ESSGGPSTSR	10	96	10	482.722	2	13.47	963.426	4.5	92 96 99 99 98 97 97 95 96 93	ESSGGPSTSR	HCD	P19447|ERCC3_HUMAN
6	6156	20141208_QEp7_MiBa_SA_HLA-I-p_MM15_3_B.raw	NSAPSGQER	9	90	9	473.225	2	13.48	944.431	3.9	90 94 99 99 93 81 81 89 94	NSAPSGQER	HCD	Q8IXQ3|CI040_HUMAN
6	6158	20141208_QEp7_MiBa_SA_HLA-I-p_MM15_3_B.raw	ESADAGGAQR	10	97	10	481.223	2	13.48	960.426	4.5	96 98 99 99 99 98 97 96 96 97	ESADAGGAQR	HCD	Q9Y5X1|SNX9_HUMAN
6	6163	20141208_QEp7_MiBa_SA_HLA-I-p_MM15_3_B.raw	ESADAGGAQR	10	95	10	961.439	1	13.49	960.426	5.5	95 89 93 98 97 97 97 97 97 99	ESADAGGAQR	HCD	Q9Y5X1|SNX9_HUMAN
6	6164	20141208_QEp7_MiBa_SA_HLA-I-p_MM15_3_B.raw	STSTTMSHR	9	95	9	504.235	2	13.49	1006.45	4.3	84 98 99 99 99 97 97 93 95	STSTTMSHR	HCD		+	P18583[321..326,1856..1858]	STSTTMSHR
6	6172	20141208_QEp7_MiBa_SA_HLA-I-p_MM15_3_B.raw	SRTSSMASR	9	94	9	491.743	2	13.5	981.466	5.1	85 85 95 97 96 92 98 99 100	SRTSSMASR	HCD	Q9H3M7|TXNIP_HUMAN
6	6175	20141208_QEp7_MiBa_SA_HLA-I-p_MM15_3_B.raw	KLPGKGKSTMK	11	96	11	587.856	2	13.5	1173.69	5.2	99 99 99 98 97 95 94 93 93 93 99	KLPGKGKSTMK	HCD	Q5SSJ5|HP1B3_HUMAN
6	6180	20141208_QEp7_MiBa_SA_HLA-I-p_MM15_3_B.raw	KTTLQKMGKK	10	96	10	388.239	3	13.51	1161.69	4.9	98 99 100 98 93 95 92 94 97 99	KTTLQKMGKK	HCD	Q13185|CBX3_HUMAN
6	6188	20141208_QEp7_MiBa_SA_HLA-I-p_MM15_3_B.raw	KTTLQKMGKK	10	97	10	581.855	2	13.52	1161.69	4.6	99 99 99 98 96 97 94 98 99 100	KTTLQKMGKK	HCD	Q13185|CBX3_HUMAN
6	6194	20141208_QEp7_MiBa_SA_HLA-I-p_MM15_3_B.raw	SAAPPQEKK	9	95	9	478.267	2	13.52	954.513	5.8	91 94 99 99 93 89 96 97 99	SAAPPQEKK	HCD	P20810|ICAL_HUMAN
6	6204	20141208_QEp7_MiBa_SA_HLA-I-p_MM15_3_B.raw	AVSKVSTNK	9	96	9	467.275	2	13.54	932.529	6.3	90 95 99 99 99 98 96 96 99	AVSKVSTNK	HCD	P52594|AGFG1_HUMAN
6	6211	20141208_QEp7_MiBa_SA_HLA-I-p_MM15_3_B.raw	KVLKAQAQSQK	11	97	11	614.875	2	13.54	1227.73	5.1	100 100 100 100 99 97 94 92 94 94 99	KVLKAQAQSQK	HCD	P49207|RL34_HUMAN
6	6221	20141208_QEp7_MiBa_SA_HLA-I-p_MM15_3_B.raw	KVLKAQAQSQK	11	93	11	410.252	3	13.56	1227.73	4.4	99 99 99 98 97 93 89 87 87 88 97	KVLKAQAQSQK	HCD	P49207|RL34_HUMAN
6	6224	20141208_QEp7_MiBa_SA_HLA-I-p_MM15_3_B.raw	EAAHGTVTR	9	95	9	314.5	3	13.56	940.473	4.2	93 95 97 94 94 94 95 96 96	EAAHGTVTR	HCD	P48735|IDHP_HUMAN
6	6226	20141208_QEp7_MiBa_SA_HLA-I-p_MM15_3_B.raw	EATAASTSR	9	97	9	447.222	2	13.56	892.425	4.8	96 94 99 100 99 99 97 96 96	EATAASTSR	HCD	O95721|SNP29_HUMAN
6	6227	20141208_QEp7_MiBa_SA_HLA-I-p_MM15_3_B.raw	SLRASTSK	8	93	8	425.245	2	13.56	848.472	4.5	84 86 93 92 94 99 100 100	SLRASTSK	HCD	P62753|RS6_HUMAN
6	6228	20141208_QEp7_MiBa_SA_HLA-I-p_MM15_3_B.raw	DTSAPNAKR	9	90	9	480.252	2	13.56	958.483	6.3	95 97 99 99 88 82 84 82 91	DTSAPNAKR	HCD	Q9HCE5|MET14_HUMAN
6	6235	20141208_QEp7_MiBa_SA_HLA-I-p_MM15_3_B.raw	RRAGPGVAR	9	93	9	313.859	3	13.58	938.552	4.4	95 90 89 86 92 94 96 98 98	RRAGPGVAR	HCD		+	Q9BW19[488..493,526..528]	RRAGPGVAR
6	6235	20141208_QEp7_MiBa_SA_HLA-I-p_MM15_3_B.raw	RRQPGVAR	8	91	8	313.859	3	13.58	938.552	4.4	94 85 83 87 91 96 98 98	RRQPGVAR	HCD		+	Q15884[401..405,338..340]	RRQPGVAR
6	6246	20141208_QEp7_MiBa_SA_HLA-I-p_MM15_3_B.raw	EAAHGTVTR	9	91	9	471.246	2	13.59	940.473	5.2	97 97 99 97 86 82 84 89 96	EAAHGTVTR	HCD	P48735|IDHP_HUMAN
6	6247	20141208_QEp7_MiBa_SA_HLA-I-p_MM15_3_B.raw	SSSPLSKKR	9	94	9	495.293	2	13.59	988.567	4.2	93 100 100 99 98 93 90 85 92	SSSPLSKKR	HCD	P22314|UBA1_HUMAN
6	6249	20141208_QEp7_MiBa_SA_HLA-I-p_MM15_3_B.raw	KLKEKQLQR	9	95	9	390.917	3	13.59	1169.72	4	97 98 95 98 96 93 95 92 94	KLKEKQLQR	HCD	Q9Y5A7|NUB1_HUMAN
6	6250	20141208_QEp7_MiBa_SA_HLA-I-p_MM15_3_B.raw	SVNNKVSEK	9	94	9	335.518	3	13.59	1003.53	3.6	97 97 94 91 96 96 88 92 96	SVNNKVSEK	HCD		+	Q5JWR5[1407..1410,1279..1283]	SVNNKVSEK
6	6251	20141208_QEp7_MiBa_SA_HLA-I-p_MM15_3_B.raw	SVNNKVSEK	9	96	9	502.774	2	13.6	1003.53	4.4	96 97 96 95 97 99 97 97 98	SVNNKVSEK	HCD		+	Q5JWR5[1407..1410,1279..1283]	SVNNKVSEK
6	6252	20141208_QEp7_MiBa_SA_HLA-I-p_MM15_3_B.raw	KSFEKTNPK	9	96	9	539.801	2	13.6	1077.58	5.3	99 99 99 99 93 92 93 96 98	KSFEKTNPK	HCD	Q9UHK0|NUFP1_HUMAN
6	6256	20141208_QEp7_MiBa_SA_HLA-I-p_MM15_3_B.raw	DAKGGGSSTVQR	12	94	12	581.797	2	13.6	1161.57	5.4	97 98 100 100 99 96 96 94 88 87 88 97	DAKGGGSSTVQR	HCD	Q9BT23|LIMD2_HUMAN
6	6257	20141208_QEp7_MiBa_SA_HLA-I-p_MM15_3_B.raw	SSSPLSKKR	9	92	9	330.531	3	13.6	988.567	4.1	86 100 99 97 97 92 89 83 90	SSSPLSKKR	HCD	P22314|UBA1_HUMAN
6	6258	20141208_QEp7_MiBa_SA_HLA-I-p_MM15_3_B.raw	SASSATQVHK	10	98	10	508.265	2	13.61	1014.51	5.9	92 98 100 100 100 99 98 99 99 100	SASSATQVHK	HCD		+
6	6303	20141208_QEp7_MiBa_SA_HLA-I-p_MM15_3_B.raw	KLEEQARAK	9	92	9	358.21	3	13.65	1071.6	4.2	98 99 99 98 92 83 83 85 93	KLEEQARAK	HCD	Q14247|SRC8_HUMAN
6	6313	20141208_QEp7_MiBa_SA_HLA-I-p_MM15_3_B.raw	KLEEQARAK	9	97	9	536.812	2	13.67	1071.6	5.8	100 100 100 100 94 91 96 98 99	KLEEQARAK	HCD	Q14247|SRC8_HUMAN
6	6317	20141208_QEp7_MiBa_SA_HLA-I-p_MM15_3_B.raw	LVDPKHHR	8	98	8	501.288	2	13.68	1000.56	4.9	96 98 100 98 98 98 99 100	LVDPKHHR	HCD	Q00341|VIGLN_HUMAN
6	6337	20141208_QEp7_MiBa_SA_HLA-I-p_MM15_3_B.raw	AAAAPASGK	9	98	9	743.408	1	13.71	742.397	5.2	98 99 100 100 99 98 98 98 99	AAAAPASGK	HCD	P53007|TXTP_HUMAN
6	6344	20141208_QEp7_MiBa_SA_HLA-I-p_MM15_3_B.raw	KSYDQVHSGK	10	94	10	574.791	2	13.73	1147.56	5.2	99 98 96 96 85 82 94 97 98 99	KSYDQVHSGK	HCD	Q15067|ACOX1_HUMAN
6	6347	20141208_QEp7_MiBa_SA_HLA-I-p_MM15_3_B.raw	ALHSKVVRNR	10	95	10	590.36	2	13.73	1178.7	4.9	96 98 99 99 94 91 95 90 91 98	ALHSKVVRNR	HCD	P62854|RS26_HUMAN
6	6349	20141208_QEp7_MiBa_SA_HLA-I-p_MM15_3_B.raw	KVYTKSSHLK	10	98	10	595.851	2	13.73	1189.68	5.3	100 100 100 100 99 98 97 96 100 100	KVYTKSSHLK	HCD	O75840|KLF7_HUMAN:P57682|KLF3_HUMAN:Q9Y4X4|KLF12_HUMAN
6	6353	20141208_QEp7_MiBa_SA_HLA-I-p_MM15_3_B.raw	KVSLTKTAKK	10	93	10	368.577	3	13.74	1102.71	2.8	97 96 94 93 91 90 88 88 93 98	KVSLTKTAKK	HCD	Q9UKD2|MRT4_HUMAN
6	6355	20141208_QEp7_MiBa_SA_HLA-I-p_MM15_3_B.raw	QSSDLTKHQR	10	95	10	600.313	2	13.74	1198.61	4.5	88 97 99 99 99 98 98 92 94 94	QSSDLTKHQR	HCD	P17029|ZKSC1_HUMAN
6	6369	20141208_QEp7_MiBa_SA_HLA-I-p_MM15_3_B.raw	ATTSNTVSK	9	93	9	454.739	2	13.76	907.461	3.3	95 95 99 97 94 93 95 87 88	ATTSNTVSK	HCD	Q6NZI2|PTRF_HUMAN
6	6372	20141208_QEp7_MiBa_SA_HLA-I-p_MM15_3_B.raw	RVKDLNSSTK	10	96	10	574.327	2	13.76	1146.64	4	90 90 93 97 97 96 99 100 100 100	RVKDLNSSTK	HCD	Q14678|KANK1_HUMAN
6	6380	20141208_QEp7_MiBa_SA_HLA-I-p_MM15_3_B.raw	VLKKVLRHK	9	95	9	374.262	3	13.77	1119.76	4.4	95 98 99 99 98 97 88 87 97	VLKKVLRHK	HCD		+
6	6382	20141208_QEp7_MiBa_SA_HLA-I-p_MM15_3_B.raw	ATTSNTVSK	9	99	9	908.472	1	13.78	907.461	3.7	98 98 100 99 99 99 100 100 100	ATTSNTVSK	HCD	Q6NZI2|PTRF_HUMAN
6	6389	20141208_QEp7_MiBa_SA_HLA-I-p_MM15_3_B.raw	YASGRTTG	8	91	8	406.7	2	13.79	811.382	3.9	97 97 97 88 87 89 86 89	YASGRTTG	HCD	P60709|ACTB_HUMAN:P63261|ACTG_HUMAN:P62736|ACTA_HUMAN:P63267|ACTH_HUMAN
6	6390	20141208_QEp7_MiBa_SA_HLA-I-p_MM15_3_B.raw	TAASSVKTR	9	96	9	307.511	3	13.79	919.509	3.7	98 99 99 99 99 98 94 90 89	TAASSVKTR	HCD	Q9NQW6|ANLN_HUMAN
6	6400	20141208_QEp7_MiBa_SA_HLA-I-p_MM15_3_B.raw	TAASSVKTR	9	96	9	460.764	2	13.8	919.509	4.8	99 99 100 100 99 98 92 90 94	TAASSVKTR	HCD	Q9NQW6|ANLN_HUMAN
6	6413	20141208_QEp7_MiBa_SA_HLA-I-p_MM15_3_B.raw	GLYTKSKTK	9	97	9	513.305	2	13.82	1024.59	4.5	90 97 99 99 99 97 96 99 99	GLYTKSKTK	HCD	Q5SY16|NOL9_HUMAN
6	6428	20141208_QEp7_MiBa_SA_HLA-I-p_MM15_3_B.raw	RVAKVTGGAASK	12	97	12	572.846	2	13.85	1143.67	4.6	95 93 96 97 98 98 97 97 99 100 100 100	RVAKVTGGAASK	HCD	P42766|RL35_HUMAN
6	6446	20141208_QEp7_MiBa_SA_HLA-I-p_MM15_3_B.raw	VVGTERGR	8	90	8	437.251	2	13.87	872.483	5.6	98 96 89 88 87 86 87 95	VVGTERGR	HCD	P78347|GTF2I_HUMAN
6	6472	20141208_QEp7_MiBa_SA_HLA-I-p_MM15_3_B.raw	HGSNLQQAR	9	96	9	505.763	2	13.91	1009.51	6	99 99 99 98 99 91 91 97 99	HGSNLQQAR	HCD	P51114|FXR1_HUMAN
6	6482	20141208_QEp7_MiBa_SA_HLA-I-p_MM15_3_B.raw	EVAEAENRK	9	95	9	523.27	2	13.92	1044.52	5.5	95 95 100 100 99 98 90 89 97	EVAEAENRK	HCD		+	P58107[1556..1559,1618..1622]	EVAEAENRK
6	6492	20141208_QEp7_MiBa_SA_HLA-I-p_MM15_3_B.raw	STLGETSKK	9	98	9	475.762	2	13.93	949.508	2.3	97 99 100 98 99 98 98 98 99	STLGETSKK	HCD	Q86U06|RBM23_HUMAN
6	6499	20141208_QEp7_MiBa_SA_HLA-I-p_MM15_3_B.raw	EAAEKLKNR	9	96	9	353.538	3	13.94	1057.59	4.6	99 99 99 97 96 98 96 94 93	EAAEKLKNR	HCD	P33992|MCM5_HUMAN
6	6501	20141208_QEp7_MiBa_SA_HLA-I-p_MM15_3_B.raw	ETKPVSSTR	9	92	9	502.775	2	13.95	1003.53	5.1	88 80 95 96 96 95 92 91 96	ETKPVSSTR	HCD
6	6529	20141208_QEp7_MiBa_SA_HLA-I-p_MM15_3_B.raw	RLAKAVNEK	9	97	9	514.817	2	13.98	1027.61	5.1	93 95 96 98 98 98 97 99 100	RLAKAVNEK	HCD	P06733|ENOA_HUMAN
6	6531	20141208_QEp7_MiBa_SA_HLA-I-p_MM15_3_B.raw	DASETTSTR	9	95	9	967.438	1	13.98	966.425	5.4	96 85 91 98 99 99 98 97 98	DASETTSTR	HCD	Q14258|TRI25_HUMAN
6	6533	20141208_QEp7_MiBa_SA_HLA-I-p_MM15_3_B.raw	ATYETKESK	9	95	9	352.847	3	13.98	1055.51	4.3	88 96 98 99 95 92 96 96 97	ATYETKESK	HCD	P23528|COF1_HUMAN:Q9Y281|COF2_HUMAN
6	6534	20141208_QEp7_MiBa_SA_HLA-I-p_MM15_3_B.raw	ATYETKESK	9	98	9	528.767	2	13.98	1055.51	5.4	99 100 100 100 98 96 99 99 99	ATYETKESK	HCD	P23528|COF1_HUMAN:Q9Y281|COF2_HUMAN
6	6551	20141208_QEp7_MiBa_SA_HLA-I-p_MM15_3_B.raw	KLKRHTPLSK	10	97	10	604.389	2	14.01	1206.76	6.5	95 96 96 96 95 99 99 99 99 99	KLKRHTPLSK	HCD	P55854|SUMO3_HUMAN
6	6557	20141208_QEp7_MiBa_SA_HLA-I-p_MM15_3_B.raw	SSSPTSSPK	9	95	9	439.219	2	14.02	876.419	5	90 99 99 98 98 97 96 88 96	SSSPTSSPK	HCD	Q9P2N6|KANL3_HUMAN
6	6559	20141208_QEp7_MiBa_SA_HLA-I-p_MM15_3_B.raw	RLKTVAGSK	9	93	9	480.306	2	14.02	958.592	5.1	83 87 90 90 96 99 99 100 100	RLKTVAGSK	HCD	P49771|FLT3L_HUMAN
6	6577	20141208_QEp7_MiBa_SA_HLA-I-p_MM15_3_B.raw	EAAKLARSR	9	92	9	501.298	2	14.05	1000.58	4.2	96 92 97 98 96 87 80 88 96	EAAKLARSR	HCD	P42331|RHG25_HUMAN
6	6580	20141208_QEp7_MiBa_SA_HLA-I-p_MM15_3_B.raw	KSKEYFSKQK	10	98	10	636.854	2	14.05	1271.69	5.1	97 99 99 99 98 96 99 98 97 99	KSKEYFSKQK	HCD	Q06830|PRDX1_HUMAN
6	6586	20141208_QEp7_MiBa_SA_HLA-I-p_MM15_3_B.raw	AAAKPVATK	9	98	9	856.529	1	14.06	855.518	4.5	98 97 98 99 97 98 99 99 100	AAAKPVATK	HCD	P12111|CO6A3_HUMAN
6	6587	20141208_QEp7_MiBa_SA_HLA-I-p_MM15_3_B.raw	AAAKPVATK	9	97	9	428.768	2	14.06	855.518	4.9	98 99 99 98 92 92 98 99 100	AAAKPVATK	HCD	P12111|CO6A3_HUMAN
6	6593	20141208_QEp7_MiBa_SA_HLA-I-p_MM15_3_B.raw	KLSKDNLKK	9	96	9	537.341	2	14.07	1072.66	7.3	99 99 97 92 94 91 97 100 100	KLSKDNLKK	HCD	Q9Y5J1|UTP18_HUMAN
6	6601	20141208_QEp7_MiBa_SA_HLA-I-p_MM15_3_B.raw	KSKEYFSKQK	10	92	10	424.905	3	14.08	1271.69	5.2	95 84 83 98 96 94 97 93 92 95	KSKEYFSKQK	HCD	Q06830|PRDX1_HUMAN
6	6612	20141208_QEp7_MiBa_SA_HLA-I-p_MM15_3_B.raw	AAKPVATK	8	94	8	393.249	2	14.09	784.481	4.1	91 95 98 91 92 97 97 98	AAKPVATK	HCD	P12111|CO6A3_HUMAN
6	6617	20141208_QEp7_MiBa_SA_HLA-I-p_MM15_3_B.raw	HPVSDHEAT	9	94	9	992.448	1	14.1	991.436	5.3	98 99 100 99 99 82 91 87 93	HPVSDHEAT	HCD	Q95604|1C17_HUMAN
6	6618	20141208_QEp7_MiBa_SA_HLA-I-p_MM15_3_B.raw	DASPTSTSK	9	95	9	893.426	1	14.1	892.414	5	95 96 98 89 87 98 98 97 98	DASPTSTSK	HCD	Q9UHA2|S18L2_HUMAN
6	6619	20141208_QEp7_MiBa_SA_HLA-I-p_MM15_3_B.raw	ALHNHYTQK	9	97	9	371.194	3	14.1	1110.56	3.7	97 99 99 99 98 99 98 96 97	ALHNHYTQK	HCD	P01857|IGHG1_HUMAN
6	6620	20141208_QEp7_MiBa_SA_HLA-I-p_MM15_3_B.raw	DVAKVKQENK	10	96	10	386.889	3	14.11	1157.64	3.8	98 98 98 99 99 98 90 94 93 98	DVAKVKQENK	HCD	P11216|PYGB_HUMAN
6	6622	20141208_QEp7_MiBa_SA_HLA-I-p_MM15_3_B.raw	ALHNHYTQK	9	99	9	556.288	2	14.11	1110.56	3.8	98 100 100 99 99 100 99 99 100	ALHNHYTQK	HCD	P01857|IGHG1_HUMAN
6	6625	20141208_QEp7_MiBa_SA_HLA-I-p_MM15_3_B.raw	DVAKVKQENK	10	98	10	579.83	2	14.11	1157.64	4.4	99 99 100 100 100 99 94 97 96 99	DVAKVKQENK	HCD	P11216|PYGB_HUMAN
6	6626	20141208_QEp7_MiBa_SA_HLA-I-p_MM15_3_B.raw	ETGAGKHVPR	10	98	10	526.288	2	14.11	1050.56	5.2	98 99 99 99 98 99 98 99 99 99	ETGAGKHVPR	HCD	Q71U36|TBA1A_HUMAN:P68366|TBA4A_HUMAN
6	6631	20141208_QEp7_MiBa_SA_HLA-I-p_MM15_3_B.raw	YVGAAKTK	8	97	8	419.247	2	14.12	836.476	3.6	99 98 98 97 95 98 97 99	YVGAAKTK	HCD	Q9NVQ4|FAIM1_HUMAN
6	6633	20141208_QEp7_MiBa_SA_HLA-I-p_MM15_3_B.raw	KLKTGTVGK	9	96	9	466.303	2	14.12	930.586	4.7	97 99 99 98 89 90 97 99 100	KLKTGTVGK	HCD	Q9BWU0|NADAP_HUMAN
6	6636	20141208_QEp7_MiBa_SA_HLA-I-p_MM15_3_B.raw	TVYEDKSGKQR	11	96	11	655.842	2	14.12	1309.66	5.9	97 99 100 100 100 99 99 92 90 90 98	TVYEDKSGKQR	HCD	Q969X5|ERGI1_HUMAN
6	6641	20141208_QEp7_MiBa_SA_HLA-I-p_MM15_3_B.raw	KLQEKVVKK	9	95	9	550.366	2	14.13	1098.71	3.9	98 97 91 87 91 96 99 100 100	KLQEKVVKK	HCD	Q9NSV4|DIAP3_HUMAN
6	6642	20141208_QEp7_MiBa_SA_HLA-I-p_MM15_3_B.raw	KLKTGTVGK	9	92	9	311.204	3	14.13	930.586	3.5	92 97 96 94 82 86 93 95 98	KLKTGTVGK	HCD	Q9BWU0|NADAP_HUMAN
6	6646	20141208_QEp7_MiBa_SA_HLA-I-p_MM15_3_B.raw	ALHNHYTQK	9	98	9	1111.57	1	14.14	1110.56	5.5	95 97 99 99 99 99 99 97 99	ALHNHYTQK	HCD	P01857|IGHG1_HUMAN
6	6651	20141208_QEp7_MiBa_SA_HLA-I-p_MM15_3_B.raw	EAVRQDEQQR	10	91	10	629.814	2	14.15	1257.61	5.7	96 86 91 81 91 98 98 86 91 99	EAVRQDEQQR	HCD	Q9P2E9|RRBP1_HUMAN
6	6655	20141208_QEp7_MiBa_SA_HLA-I-p_MM15_3_B.raw	EAGSSGLGKAKR	12	93	12	387.553	3	14.16	1159.63	4.2	96 98 98 98 94 95 97 96 96 82 80 91	EAGSSGLGKAKR	HCD	Q15004|PAF15_HUMAN
6	6658	20141208_QEp7_MiBa_SA_HLA-I-p_MM15_3_B.raw	EVNNFQKKK	9	97	9	567.82	2	14.16	1133.62	5.1	95 96 97 98 99 98 99 100 100	EVNNFQKKK	HCD	Q9NVA2|SEP11_HUMAN
6	6659	20141208_QEp7_MiBa_SA_HLA-I-p_MM15_3_B.raw	EAGSSGLGKAKR	12	96	12	580.825	2	14.16	1159.63	3.9	99 99 99 99 98 96 97 92 93 94 95 97	EAGSSGLGKAKR	HCD	Q15004|PAF15_HUMAN
6	6665	20141208_QEp7_MiBa_SA_HLA-I-p_MM15_3_B.raw	ETGPGGTSR	9	92	9	431.209	2	14.17	860.399	4.5	88 85 98 98 97 94 90 88 94	ETGPGGTSR	HCD	Q7Z417|NUFP2_HUMAN
6	6684	20141208_QEp7_MiBa_SA_HLA-I-p_MM15_3_B.raw	YNEATGGK	8	98	8	839.393	1	14.21	838.382	4.6	94 97 99 100 100 99 98 99	YNEATGGK	HCD	P07437|TBB5_HUMAN:P68371|TBB4B_HUMAN
6	6689	20141208_QEp7_MiBa_SA_HLA-I-p_MM15_3_B.raw	ETPKVAKQEK	10	95	10	386.557	3	14.21	1156.64	3.8	94 92 97 97 98 97 97 87 95 97	ETPKVAKQEK	HCD		+
6	6689	20141208_QEp7_MiBa_SA_HLA-I-p_MM15_3_B.raw	TEPKVAKQEK	10	94	10	386.557	3	14.21	1156.64	3.8	95 93 96 96 98 97 97 87 94 97	TEPKVAKQEK	HCD		+
6	6691	20141208_QEp7_MiBa_SA_HLA-I-p_MM15_3_B.raw	AVKETSSVK	9	96	9	474.774	2	14.22	947.529	4.6	90 94 96 98 96 97 98 99 100	AVKETSSVK	HCD	Q8TCZ2|C99L2_HUMAN
6	6692	20141208_QEp7_MiBa_SA_HLA-I-p_MM15_3_B.raw	ETPKVAKQEK	10	97	10	579.333	2	14.22	1156.64	5.5	99 98 98 98 98 98 94 91 97 98	ETPKVAKQEK	HCD		+
6	6695	20141208_QEp7_MiBa_SA_HLA-I-p_MM15_3_B.raw	ESTSSGNVSNR	11	95	11	569.263	2	14.22	1136.51	4.7	92 87 99 100 99 98 97 98 92 90 95	ESTSSGNVSNR	HCD	P23193|TCEA1_HUMAN
6	6699	20141208_QEp7_MiBa_SA_HLA-I-p_MM15_3_B.raw	KLFKHLSKK	9	99	9	564.869	2	14.23	1127.72	4.8	99 99 100 99 98 99 100 100 100	KLFKHLSKK	HCD	Q9NVP1|DDX18_HUMAN
6	6702	20141208_QEp7_MiBa_SA_HLA-I-p_MM15_3_B.raw	VLKAQAQSQKAK	12	98	12	650.394	2	14.23	1298.77	4.6	99 100 100 100 99 99 98 95 94 98 99 100	VLKAQAQSQKAK	HCD	P49207|RL34_HUMAN
6	6706	20141208_QEp7_MiBa_SA_HLA-I-p_MM15_3_B.raw	YNEATGGK	8	94	8	420.201	2	14.24	838.382	5.4	95 95 98 96 93 90 92 95	YNEATGGK	HCD	P07437|TBB5_HUMAN:P68371|TBB4B_HUMAN
6	6718	20141208_QEp7_MiBa_SA_HLA-I-p_MM15_3_B.raw	ELAKVHQNK	9	97	9	356.207	3	14.26	1065.59	4.7	92 97 98 99 99 97 96 96 99	ELAKVHQNK	HCD	Q99741|CDC6_HUMAN
6	6727	20141208_QEp7_MiBa_SA_HLA-I-p_MM15_3_B.raw	ELAKVHQNK	9	98	9	533.807	2	14.27	1065.59	5	98 99 100 100 100 99 98 98 99	ELAKVHQNK	HCD	Q99741|CDC6_HUMAN
6	6730	20141208_QEp7_MiBa_SA_HLA-I-p_MM15_3_B.raw	AVAARAAANK	10	98	10	471.78	2	14.28	941.541	4.6	97 98 100 99 96 97 99 99 99 100	AVAARAAANK	HCD		+
6	6745	20141208_QEp7_MiBa_SA_HLA-I-p_MM15_3_B.raw	VTHEGSTVEK	10	94	10	362.854	3	14.3	1085.54	5.3	87 94 96 99 95 96 94 91 95 95	VTHEGSTVEK	HCD	P0CG05|LAC2_HUMAN:P0CF74|LAC6_HUMAN:P0CG06|LAC3_HUMAN:B9A064|IGLL5_HUMAN:P0CG04|LAC1_HUMAN:A0M8Q6|LAC7_HUMAN
6	6747	20141208_QEp7_MiBa_SA_HLA-I-p_MM15_3_B.raw	KSAPATGGVK	10	96	10	458.269	2	14.3	914.519	6.2	99 99 99 96 94 94 91 93 98 99	KSAPATGGVK	HCD	P68431|H31_HUMAN:Q71DI3|H32_HUMAN
6	6750	20141208_QEp7_MiBa_SA_HLA-I-p_MM15_3_B.raw	KLKEVEAAKK	10	98	10	381.91	3	14.3	1142.7	5	97 97 95 97 98 100 100 100 100 100	KLKEVEAAKK	HCD	Q9UNF0|PACN2_HUMAN
6	6754	20141208_QEp7_MiBa_SA_HLA-I-p_MM15_3_B.raw	HVADTKVNTK	10	99	10	556.81	2	14.31	1111.6	6	99 100 100 100 99 99 99 97 98 100	HVADTKVNTK	HCD	Q9UNF1|MAGD2_HUMAN
6	6755	20141208_QEp7_MiBa_SA_HLA-I-p_MM15_3_B.raw	SLYKEGHSK	9	97	9	524.778	2	14.31	1047.53	5.8	94 98 99 98 98 95 97 100 100	SLYKEGHSK	HCD	Q14839|CHD4_HUMAN
6	6758	20141208_QEp7_MiBa_SA_HLA-I-p_MM15_3_B.raw	KLKEVEAAKK	10	99	10	572.362	2	14.31	1142.7	6.2	98 99 99 99 98 99 99 100 100 100	KLKEVEAAKK	HCD	Q9UNF0|PACN2_HUMAN
6	6767	20141208_QEp7_MiBa_SA_HLA-I-p_MM15_3_B.raw	HLGPVHREK	9	94	9	536.807	2	14.32	1071.59	5.3	99 99 99 96 93 85 88 95 97	HLGPVHREK	HCD	P55160|NCKPL_HUMAN
6	6768	20141208_QEp7_MiBa_SA_HLA-I-p_MM15_3_B.raw	SSLRASTSK	9	98	9	468.761	2	14.32	935.504	4.5	98 96 98 97 97 98 99 100 100	SSLRASTSK	HCD	P62753|RS6_HUMAN
6	6775	20141208_QEp7_MiBa_SA_HLA-I-p_MM15_3_B.raw	KQYHRLLKR	9	96	9	414.593	3	14.33	1240.75	5	99 94 97 91 95 98 99 98 99	KQYHRLLKR	HCD	P23511|NFYA_HUMAN
6	6776	20141208_QEp7_MiBa_SA_HLA-I-p_MM15_3_B.raw	EAGKGGALR	9	94	9	429.745	2	14.33	857.472	5	98 98 99 98 96 86 89 94 97	EAGKGGALR	HCD		+	Q9Y673[86..87,142..148]	EAGKGGAIR
6	6776	20141208_QEp7_MiBa_SA_HLA-I-p_MM15_3_B.raw	EAGKGQLR	8	93	8	429.745	2	14.33	857.472	5	98 97 98 96 91 81 89 95	EAGKGQLR	HCD		+	Q96PZ7[1138..1142,1020..1022]	EAGKGQLR
6	6777	20141208_QEp7_MiBa_SA_HLA-I-p_MM15_3_B.raw	HTNSKAFTAK	10	98	10	552.797	2	14.33	1103.57	5.7	98 98 97 96 97 99 99 99 100 100	HTNSKAFTAK	HCD	Q9Y5W9|SNX11_HUMAN
6	6784	20141208_QEp7_MiBa_SA_HLA-I-p_MM15_3_B.raw	KLEEVERKK	9	94	9	386.901	3	14.34	1157.68	4.8	97 98 99 99 96 92 81 89 98	KLEEVERKK	HCD	Q14152|EIF3A_HUMAN
6	6785	20141208_QEp7_MiBa_SA_HLA-I-p_MM15_3_B.raw	SSLRASTSK	9	95	9	312.843	3	14.34	935.504	3.3	99 98 99 98 95 89 92 94 96	SSLRASTSK	HCD	P62753|RS6_HUMAN
6	6787	20141208_QEp7_MiBa_SA_HLA-I-p_MM15_3_B.raw	AVLKGVHSHK	10	93	10	359.219	3	14.34	1074.63	4.2	81 87 98 97 93 94 94 97 94 97	AVLKGVHSHK	HCD	P62750|RL23A_HUMAN
6	6790	20141208_QEp7_MiBa_SA_HLA-I-p_MM15_3_B.raw	AVLKGVHSHK	10	98	10	538.325	2	14.34	1074.63	5.5	94 98 100 100 99 99 99 99 99 100	AVLKGVHSHK	HCD	P62750|RL23A_HUMAN
6	6793	20141208_QEp7_MiBa_SA_HLA-I-p_MM15_3_B.raw	ATSVAAARK	9	95	9	437.762	2	14.34	873.503	6	96 98 100 99 99 98 91 86 95	ATSVAAARK	HCD	O00762|UBE2C_HUMAN
6	6811	20141208_QEp7_MiBa_SA_HLA-I-p_MM15_3_B.raw	HSNTQTLGK	9	96	9	493.259	2	14.36	984.499	4.7	97 98 95 93 91 98 99 99 100	HSNTQTLGK	HCD	Q6PKG0|LARP1_HUMAN
6	6812	20141208_QEp7_MiBa_SA_HLA-I-p_MM15_3_B.raw	KLRDQMKTK	9	95	9	574.337	2	14.37	1146.65	4.1	97 95 95 96 91 91 98 99 100	KLRDQMKTK	HCD	Q9Y2D4|EXC6B_HUMAN
6	6820	20141208_QEp7_MiBa_SA_HLA-I-p_MM15_3_B.raw	TVKKGKPELR	10	93	10	385.913	3	14.37	1154.71	3.9	93 96 99 98 87 89 94 96 93 93	TVKKGKPELR	HCD	P62829|RL23_HUMAN
6	6821	20141208_QEp7_MiBa_SA_HLA-I-p_MM15_3_B.raw	SASEATVKR	9	94	9	474.762	2	14.37	947.504	5.1	90 96 100 100 99 97 90 85 93	SASEATVKR	HCD	P51114|FXR1_HUMAN
6	6830	20141208_QEp7_MiBa_SA_HLA-I-p_MM15_3_B.raw	RRVGDGVQR	9	91	9	348.202	3	14.39	1041.58	3.8	90 86 89 88 95 95 95 91 95	RRVGDGVQR	HCD	Q07820|MCL1_HUMAN
6	6848	20141208_QEp7_MiBa_SA_HLA-I-p_MM15_3_B.raw	LLREDKSNAK	10	94	10	391.893	3	14.41	1172.65	4.3	99 97 90 94 95 95 93 91 95 98	LLREDKSNAK	HCD	Q96T88|UHRF1_HUMAN
6	6860	20141208_QEp7_MiBa_SA_HLA-I-p_MM15_3_B.raw	QLKDGKTTVK	10	94	10	559.335	2	14.42	1116.65	4.7	84 91 98 98 91 92 96 96 98 100	QLKDGKTTVK	HCD	Q15149|PLEC_HUMAN
6	6876	20141208_QEp7_MiBa_SA_HLA-I-p_MM15_3_B.raw	TASRSNLAR	9	92	9	325.85	3	14.45	974.526	3.6	99 97 90 84 87 88 92 96 98	TASRSNLAR	HCD	O95976|IGSF6_HUMAN
6	6877	20141208_QEp7_MiBa_SA_HLA-I-p_MM15_3_B.raw	GRNNGKKLM	9	92	9	1017.57	1	14.45	1016.55	4.4	86 86 89 94 97 99 94 93 91	GRNNGKKLM	HCD	P46782|RS5_HUMAN
6	6899	20141208_QEp7_MiBa_SA_HLA-I-p_MM15_3_B.raw	TSSSSVQAR	9	97	9	461.735	2	14.49	921.452	3.2	98 99 100 100 98 96 95 96 95	TSSSSVQAR	HCD	Q9UKV3|ACINU_HUMAN
6	6904	20141208_QEp7_MiBa_SA_HLA-I-p_MM15_3_B.raw	SNSSQVVKR	9	98	9	502.78	2	14.5	1003.54	5.1	97 99 100 100 98 99 98 97 97	SNSSQVVKR	HCD	P43353|AL3B1_HUMAN
6	6911	20141208_QEp7_MiBa_SA_HLA-I-p_MM15_3_B.raw	GTAAKSLTK	9	97	9	876.519	1	14.5	875.508	4.7	88 90 99 100 100 99 99 100 100	GTAAKSLTK	HCD	Q9NUV9|GIMA4_HUMAN
6	6916	20141208_QEp7_MiBa_SA_HLA-I-p_MM15_3_B.raw	RRFKPLKR	8	91	8	367.579	3	14.51	1099.71	4.6	93 90 86 86 93 95 95 97	RRFKPLKR	HCD	O00160|MYO1F_HUMAN
6	6927	20141208_QEp7_MiBa_SA_HLA-I-p_MM15_3_B.raw	TATAVAHCKR	10	95	10	353.192	3	14.52	1056.55	4.7	98 97 96 95 96 98 97 93 92 95	TATAVAHCKR	HCD	P62249|RS16_HUMAN
6	6933	20141208_QEp7_MiBa_SA_HLA-I-p_MM15_3_B.raw	TATAVAHCKR	10	99	10	529.285	2	14.53	1056.55	6.2	99 100 100 100 99 99 99 99 99 99	TATAVAHCKR	HCD	P62249|RS16_HUMAN
6	6940	20141208_QEp7_MiBa_SA_HLA-I-p_MM15_3_B.raw	RRSKELTVR	9	95	9	382.237	3	14.54	1143.68	3.8	90 93 96 96 98 98 96 96 99	RRSKELTVR	HCD	P17844|DDX5_HUMAN
6	6941	20141208_QEp7_MiBa_SA_HLA-I-p_MM15_3_B.raw	EANGANGSKAVAR	13	96	13	622.824	2	14.54	1243.63	5.5	96 98 99 99 99 99 98 98 98 88 91 99 97	EANGANGSKAVAR	HCD	Q7Z5L9|I2BP2_HUMAN
6	6950	20141208_QEp7_MiBa_SA_HLA-I-p_MM15_3_B.raw	SSAPQSVKR	9	90	9	320.515	3	14.55	958.52	4	89 91 97 96 92 88 88 85 92	SSAPQSVKR	HCD		+
6	6955	20141208_QEp7_MiBa_SA_HLA-I-p_MM15_3_B.raw	ESHPEAAPK	9	97	9	483.24	2	14.55	964.461	5.2	93 94 96 98 99 99 100 100 100	ESHPEAAPK	HCD	Q9Y2H0|DLGP4_HUMAN
6	6958	20141208_QEp7_MiBa_SA_HLA-I-p_MM15_3_B.raw	EALKPSQKTR	10	92	10	579.339	2	14.56	1156.66	5.4	97 96 99 99 94 89 84 82 87 96	EALKPSQKTR	HCD	Q641Q2|FA21A_HUMAN:Q9Y4E1|FA21C_HUMAN
6	6961	20141208_QEp7_MiBa_SA_HLA-I-p_MM15_3_B.raw	AVRSSARLK	9	97	9	329.875	3	14.56	986.598	4.7	98 98 99 98 97 96 96 98 99	AVRSSARLK	HCD	Q8IYL3|CA174_HUMAN
6	6962	20141208_QEp7_MiBa_SA_HLA-I-p_MM15_3_B.raw	ETSAAKLKR	9	95	9	335.203	3	14.56	1002.58	5.2	92 94 96 97 98 97 97 94 92	ETSAAKLKR	HCD	tr|L7N2F9|L7N2F9_HUMAN:P63027|VAMP2_HUMAN:Q15836|VAMP3_HUMAN
6	6963	20141208_QEp7_MiBa_SA_HLA-I-p_MM15_3_B.raw	HTLNGHNAEVRK	12	95	12	459.247	3	14.56	1374.71	6.1	97 99 99 98 99 99 99 99 98 87 81 96	HTLNGHNAEVRK	HCD	P22626|ROA2_HUMAN
6	6966	20141208_QEp7_MiBa_SA_HLA-I-p_MM15_3_B.raw	ETSAAKLKR	9	98	9	502.301	2	14.56	1002.58	5.2	97 98 99 100 99 99 99 99 98	ETSAAKLKR	HCD	tr|L7N2F9|L7N2F9_HUMAN:P63027|VAMP2_HUMAN:Q15836|VAMP3_HUMAN
6	6970	20141208_QEp7_MiBa_SA_HLA-I-p_MM15_3_B.raw	KTKHLEQNGSLK	12	95	12	691.893	2	14.57	1381.77	3	94 98 100 100 100 98 90 88 91 95 99 100	KTKHLEQNGSLK	HCD	Q8NCN4|RN169_HUMAN
6	6972	20141208_QEp7_MiBa_SA_HLA-I-p_MM15_3_B.raw	ETDSRPVSR	9	92	9	349.514	3	14.57	1045.52	4.5	94 93 98 96 94 85 87 93 96	ETDSRPVSR	HCD	Q86XI2|CNDG2_HUMAN
6	6974	20141208_QEp7_MiBa_SA_HLA-I-p_MM15_3_B.raw	EVAEKQEATR	10	95	10	580.802	2	14.57	1159.58	5.1	95 97 99 99 98 95 97 89 90 96	EVAEKQEATR	HCD	Q14980|NUMA1_HUMAN
6	6976	20141208_QEp7_MiBa_SA_HLA-I-p_MM15_3_B.raw	HSTGLNRPK	9	91	9	505.283	2	14.58	1008.55	4.4	99 99 98 87 85 80 82 93 97	HSTGLNRPK	HCD	P28749|RBL1_HUMAN
6	6994	20141208_QEp7_MiBa_SA_HLA-I-p_MM15_3_B.raw	SSADGSQPPK	10	96	10	487.236	2	14.6	972.451	5.5	99 99 100 100 97 94 91 96 96 97	SSADGSQPPK	HCD	Q15291|RBBP5_HUMAN
6	6995	20141208_QEp7_MiBa_SA_HLA-I-p_MM15_3_B.raw	SSFSKLHRK	9	92	9	545.312	2	14.6	1088.61	0.9	92 88 88 97 97 97 85 91 97	SSFSKLHRK	HCD		+	Q9H582[672..678,688..689]	SSFSKIHRK
6	7013	20141208_QEp7_MiBa_SA_HLA-I-p_MM15_3_B.raw	KRLKDAVAH	9	88	9	519.318	2	14.62	1036.61	6.3	84 81 87 81 81 92 97 99 99	KRLKDAVAH	HCD	P49792|RBP2_HUMAN:O14715|RGPD8_HUMAN:Q99666|RGPD5_HUMAN
6	7014	20141208_QEp7_MiBa_SA_HLA-I-p_MM15_3_B.raw	KTSATVGPK	9	98	9	444.764	2	14.62	887.508	5.7	98 99 98 97 97 98 99 99 99	KTSATVGPK	HCD	P16104|H2AX_HUMAN
6	7017	20141208_QEp7_MiBa_SA_HLA-I-p_MM15_3_B.raw	ATYGKPVHH	9	98	9	505.267	2	14.63	1008.51	6	98 98 100 99 99 96 97 99 100	ATYGKPVHH	HCD	P61313|RL15_HUMAN
6	7021	20141208_QEp7_MiBa_SA_HLA-I-p_MM15_3_B.raw	KVKGNVFKNK	10	93	10	387.909	3	14.63	1160.7	3.3	95 98 98 84 84 94 98 97 94 96	KVKGNVFKNK	HCD	P84098|RL19_HUMAN
6	7022	20141208_QEp7_MiBa_SA_HLA-I-p_MM15_3_B.raw	HSATTLGNK	9	99	9	464.749	2	14.63	927.477	6.8	98 98 99 99 100 100 99 99 99	HSATTLGNK	HCD	P51610|HCFC1_HUMAN
6	7024	20141208_QEp7_MiBa_SA_HLA-I-p_MM15_3_B.raw	KAYEKPPEK	9	97	9	545.303	2	14.64	1088.59	3.7	99 98 99 99 98 97 95 97 98	KAYEKPPEK	HCD	Q12905|ILF2_HUMAN
6	7026	20141208_QEp7_MiBa_SA_HLA-I-p_MM15_3_B.raw	STLSSNASKGR	11	95	11	554.295	2	14.64	1106.57	6	97 98 100 100 98 96 96 92 92 91 95	STLSSNASKGR	HCD	Q9Y3B1|SLMO2_HUMAN
6	7029	20141208_QEp7_MiBa_SA_HLA-I-p_MM15_3_B.raw	ATYGKPVHH	9	98	9	1009.53	1	14.64	1008.51	5.3	96 96 99 99 100 99 100 100 100	ATYGKPVHH	HCD	P61313|RL15_HUMAN
6	7030	20141208_QEp7_MiBa_SA_HLA-I-p_MM15_3_B.raw	KMHKRLLGH	9	97	9	560.335	2	14.64	1118.65	4.7	97 95 97 99 97 98 99 99 99	KMHKRLLGH	HCD	Q8WWQ0|PHIP_HUMAN:Q6RI45|BRWD3_HUMAN
6	7031	20141208_QEp7_MiBa_SA_HLA-I-p_MM15_3_B.raw	HTGKLKALK	9	95	9	332.552	3	14.64	994.629	4.9	91 90 91 90 98 98 99 99 100	HTGKLKALK	HCD	P26639|SYTC_HUMAN
6	7033	20141208_QEp7_MiBa_SA_HLA-I-p_MM15_3_B.raw	EVKPKPSVKR	10	93	10	584.367	2	14.64	1166.71	4.6	93 92 99 99 97 86 87 87 94 97	EVKPKPSVKR	HCD	Q86VG3|CK074_HUMAN
6	7035	20141208_QEp7_MiBa_SA_HLA-I-p_MM15_3_B.raw	EVAPEEDERKKR	12	96	12	495.93	3	14.65	1484.76	6.2	97 97 100 100 100 99 97 95 87 92 95 97	EVAPEEDERKKR	HCD	P18847|ATF3_HUMAN
6	7038	20141208_QEp7_MiBa_SA_HLA-I-p_MM15_3_B.raw	TTAEGMAKK	9	93	9	468.747	2	14.65	935.475	6	100 99 99 98 88 83 95 86 94	TTAEGMAKK	HCD	Q92522|H1X_HUMAN
6	7039	20141208_QEp7_MiBa_SA_HLA-I-p_MM15_3_B.raw	EAPRSGTTPR	10	94	10	357.858	3	14.65	1070.55	4.6	97 97 96 95 91 92 94 95 93 95	EAPRSGTTPR	HCD		+
6	7041	20141208_QEp7_MiBa_SA_HLA-I-p_MM15_3_B.raw	KVFGGTVHKK	10	98	10	367.56	3	14.66	1099.65	8	98 99 99 99 96 97 99 99 100 100	KVFGGTVHKK	HCD	P49915|GUAA_HUMAN
6	7051	20141208_QEp7_MiBa_SA_HLA-I-p_MM15_3_B.raw	KVFGGTVHKK	10	96	10	550.836	2	14.67	1099.65	6	100 100 100 96 84 90 94 99 100 100	KVFGGTVHKK	HCD	P49915|GUAA_HUMAN
6	7052	20141208_QEp7_MiBa_SA_HLA-I-p_MM15_3_B.raw	RLKEVNETNK	10	95	10	615.847	2	14.67	1229.67	6.1	89 91 92 97 96 96 99 98 98 100	RLKEVNETNK	HCD	Q9UPN9|TRI33_HUMAN
6	7055	20141208_QEp7_MiBa_SA_HLA-I-p_MM15_3_B.raw	ETPTAESKER	10	96	10	574.287	2	14.68	1146.55	6.2	99 97 99 99 98 98 92 91 95 96	ETPTAESKER	HCD	Q9Y6A5|TACC3_HUMAN
6	7072	20141208_QEp7_MiBa_SA_HLA-I-p_MM15_3_B.raw	EVQNVHGSER	10	93	10	577.783	2	14.7	1153.55	4.1	94 95 96 97 99 97 94 81 89 94	EVQNVHGSER	HCD	Q9BZZ2|SN_HUMAN
6	7077	20141208_QEp7_MiBa_SA_HLA-I-p_MM15_3_B.raw	KVFGGTVHKK	10	97	10	1100.66	1	14.7	1099.65	5.6	98 98 99 96 95 98 99 95 99 100	KVFGGTVHKK	HCD	P49915|GUAA_HUMAN
6	7087	20141208_QEp7_MiBa_SA_HLA-I-p_MM15_3_B.raw	RLHSGPVTK	9	96	9	497.796	2	14.71	993.572	5.1	93 91 92 97 97 97 98 100 100	RLHSGPVTK	HCD		+
6	7094	20141208_QEp7_MiBa_SA_HLA-I-p_MM15_3_B.raw	SLLGKKGQQK	10	95	10	543.838	2	14.73	1085.66	4.9	97 99 100 99 99 99 93 83 87 99	SLLGKKGQQK	HCD	P0C0S5|H2AZ_HUMAN
6	7121	20141208_QEp7_MiBa_SA_HLA-I-p_MM15_3_B.raw	TGNKLRYNSK	10	95	10	590.828	2	14.76	1179.64	4.4	92 92 94 98 99 96 94 93 98 99	TGNKLRYNSK	HCD	P62891|RL39_HUMAN
6	7129	20141208_QEp7_MiBa_SA_HLA-I-p_MM15_3_B.raw	STGGPATAR	9	93	9	409.214	2	14.77	816.409	4.6	89 89 99 99 97 96 91 90 95	STGGPATAR	HCD	Q9BRZ2|TRI56_HUMAN
6	7142	20141208_QEp7_MiBa_SA_HLA-I-p_MM15_3_B.raw	KSSKPLMEK	9	98	9	349.869	3	14.79	1046.58	4.7	98 98 99 99 98 99 97 99 98	KSSKPLMEK	HCD	Q14469|HES1_HUMAN
6	7145	20141208_QEp7_MiBa_SA_HLA-I-p_MM15_3_B.raw	SSAASGLKR	9	94	9	438.751	2	14.79	875.482	5	99 99 100 99 96 86 89 86 93	SSAASGLKR	HCD	Q99755|PI51A_HUMAN
6	7151	20141208_QEp7_MiBa_SA_HLA-I-p_MM15_3_B.raw	KSSKPLMEK	9	98	9	524.3	2	14.8	1046.58	5.8	99 99 100 99 97 97 98 100 99	KSSKPLMEK	HCD	Q14469|HES1_HUMAN
6	7170	20141208_QEp7_MiBa_SA_HLA-I-p_MM15_3_B.raw	ATARPGPTR	9	92	9	309.512	3	14.83	925.509	3.6	97 97 97 97 94 86 84 84 94	ATARPGPTR	HCD		+	P16112[453..455,483..488]	ATARPGPTR
6	7183	20141208_QEp7_MiBa_SA_HLA-I-p_MM15_3_B.raw	KVAGAATPK	9	97	9	421.76	2	14.85	841.502	4.2	100 99 99 94 94 97 99 99 99	KVAGAATPK	HCD	P16402|H13_HUMAN
6	7186	20141208_QEp7_MiBa_SA_HLA-I-p_MM15_3_B.raw	KLLESQSKK	9	93	9	354.218	3	14.85	1059.63	4.4	92 97 100 100 95 82 86 91 97	KLLESQSKK	HCD	Q9HCK1|ZDBF2_HUMAN
6	7190	20141208_QEp7_MiBa_SA_HLA-I-p_MM15_3_B.raw	SVAEERAGR	9	94	9	325.507	3	14.86	973.494	4.4	97 98 98 98 97 89 89 89 97	SVAEERAGR	HCD	P61313|RL15_HUMAN
6	7194	20141208_QEp7_MiBa_SA_HLA-I-p_MM15_3_B.raw	KVAGAATPK	9	99	9	842.513	1	14.86	841.502	4.5	99 99 100 98 99 100 100 99 99	KVAGAATPK	HCD	P16402|H13_HUMAN
6	7196	20141208_QEp7_MiBa_SA_HLA-I-p_MM15_3_B.raw	SVAEERAGR	9	91	9	487.757	2	14.86	973.494	4.9	94 94 96 97 94 88 84 81 95	SVAEERAGR	HCD	P61313|RL15_HUMAN
6	7202	20141208_QEp7_MiBa_SA_HLA-I-p_MM15_3_B.raw	GKADGAEAKPAE	12	93	12	1143.57	1	14.88	1142.56	6	81 82 93 98 96 97 99 100 99 87 87 96	GKADGAEAKPAE	HCD	P35579|MYH9_HUMAN
6	7214	20141208_QEp7_MiBa_SA_HLA-I-p_MM15_3_B.raw	ATAEKCLHK	9	93	9	334.181	3	14.89	999.517	3.7	96 97 97 94 88 89 93 91 98	ATAEKCLHK	HCD	Q9NX07|TSAP1_HUMAN
6	7222	20141208_QEp7_MiBa_SA_HLA-I-p_MM15_3_B.raw	ESTSTTMSHR	10	96	10	568.756	2	14.9	1135.49	5.1	91 95 99 99 99 99 95 96 94 96	ESTSTTMSHR	HCD		+
6	7226	20141208_QEp7_MiBa_SA_HLA-I-p_MM15_3_B.raw	STTASLSKK	9	97	9	461.766	2	14.9	921.513	4.5	97 99 100 99 98 97 98 92 94	STTASLSKK	HCD	Q86TP1|PRUNE_HUMAN
6	7237	20141208_QEp7_MiBa_SA_HLA-I-p_MM15_3_B.raw	EVHDKGALR	9	95	9	342.191	3	14.92	1023.55	5.5	93 95 95 98 97 96 96 96 94	EVHDKGALR	HCD	Q08AF3|SLFN5_HUMAN
6	7238	20141208_QEp7_MiBa_SA_HLA-I-p_MM15_3_B.raw	ELAHNVSSKNR	11	96	11	418.893	3	14.92	1253.65	7.5	94 94 99 99 99 100 100 98 95 94 92	ELAHNVSSKNR	HCD	P62910|RL32_HUMAN
6	7241	20141208_QEp7_MiBa_SA_HLA-I-p_MM15_3_B.raw	ELAHNVSSKNR	11	98	11	627.834	2	14.92	1253.65	4.3	99 99 100 100 100 100 100 97 93 93 98	ELAHNVSSKNR	HCD	P62910|RL32_HUMAN
6	7251	20141208_QEp7_MiBa_SA_HLA-I-p_MM15_3_B.raw	STTASLSKK	9	98	9	922.525	1	14.93	921.513	4.8	94 97 99 99 100 100 100 100 100	STTASLSKK	HCD	Q86TP1|PRUNE_HUMAN
6	7255	20141208_QEp7_MiBa_SA_HLA-I-p_MM15_3_B.raw	KSADPLKSK	9	97	9	487.289	2	14.94	972.56	3.9	98 95 97 99 96 98 99 99 100	KSADPLKSK	HCD	Q9Y6W3|CAN7_HUMAN
6	7274	20141208_QEp7_MiBa_SA_HLA-I-p_MM15_3_B.raw	RRLKELVKK	9	94	9	585.399	2	14.96	1168.78	5.7	94 84 92 87 96 99 99 100 100	RRLKELVKK	HCD	P07900|HS90A_HUMAN
6	7288	20141208_QEp7_MiBa_SA_HLA-I-p_MM15_3_B.raw	TTASQTNLKK	10	96	10	546.309	2	14.98	1090.6	5.1	100 100 100 98 94 94 89 94 98 99	TTASQTNLKK	HCD	Q9UMY1|NOL7_HUMAN
6	7291	20141208_QEp7_MiBa_SA_HLA-I-p_MM15_3_B.raw	KVEAKLRAK	9	92	9	348.231	3	14.99	1041.67	4.4	95 96 97 95 95 93 87 84 94	KVEAKLRAK	HCD	P05455|LA_HUMAN
6	7297	20141208_QEp7_MiBa_SA_HLA-I-p_MM15_3_B.raw	KVEAKLRAK	9	94	9	521.843	2	14.99	1041.67	5.5	99 99 99 96 94 88 87 89 97	KVEAKLRAK	HCD	P05455|LA_HUMAN
6	7304	20141208_QEp7_MiBa_SA_HLA-I-p_MM15_3_B.raw	AMYKRKYSAAK	11	96	11	439.579	3	15	1315.71	5.7	97 95 97 97 95 94 94 95 98 100 100	AMYKRKYSAAK	HCD	Q02878|RL6_HUMAN
6	7315	20141208_QEp7_MiBa_SA_HLA-I-p_MM15_3_B.raw	AMYKRKYSAAK	11	96	11	658.864	2	15.01	1315.71	5.2	94 89 96 96 97 97 97 99 99 100 100	AMYKRKYSAAK	HCD	Q02878|RL6_HUMAN
6	7318	20141208_QEp7_MiBa_SA_HLA-I-p_MM15_3_B.raw	DAVAPGNKGR	10	92	10	492.767	2	15.02	983.515	5.6	91 88 98 100 99 94 87 89 87 95	DAVAPGNKGR	HCD	Q9BQ70|TCF25_HUMAN
6	7344	20141208_QEp7_MiBa_SA_HLA-I-p_MM15_3_B.raw	KLKQDLARQK	10	95	10	614.384	2	15.05	1226.75	6.8	98 99 99 97 98 95 94 91 90 97	KLKQDLARQK	HCD	Q9UPN3|MACF1_HUMAN
6	7348	20141208_QEp7_MiBa_SA_HLA-I-p_MM15_3_B.raw	KLFKKPLKK	9	98	9	565.398	2	15.05	1128.77	5.5	99 99 99 100 99 96 97 99 100	KLFKKPLKK	HCD		+
6	7348	20141208_QEp7_MiBa_SA_HLA-I-p_MM15_3_B.raw	KLKFKPLKK	9	94	9	565.398	2	15.05	1128.77	5.5	96 93 83 89 98 95 97 99 100	KLKFKPLKK	HCD		+	Q8NDI1[135..141,143..144]	KLKFKPLKK
6	7356	20141208_QEp7_MiBa_SA_HLA-I-p_MM15_3_B.raw	KQYPPNTSK	9	96	9	531.786	2	15.06	1061.55	5.7	97 97 100 99 93 91 95 97 99	KQYPPNTSK	HCD	P43490|NAMPT_HUMAN
6	7357	20141208_QEp7_MiBa_SA_HLA-I-p_MM15_3_B.raw	KVLKKATLK	9	97	9	343.58	3	15.06	1027.71	5	98 98 99 99 98 95 96 97 99	KVLKKATLK	HCD		+
6	7358	20141208_QEp7_MiBa_SA_HLA-I-p_MM15_3_B.raw	KVLKKATLK	9	99	9	514.866	2	15.06	1027.71	5.7	99 99 100 100 99 98 99 99 100	KVLKKATLK	HCD	Q15418|KS6A1_HUMAN:P51812|KS6A3_HUMAN
6	7367	20141208_QEp7_MiBa_SA_HLA-I-p_MM15_3_B.raw	KLFKKPLKK	9	97	9	1129.79	1	15.07	1128.77	6.4	96 97 98 99 100 97 98 93 97	KLFKKPLKK	HCD	Q13586|STIM1_HUMAN
6	7369	20141208_QEp7_MiBa_SA_HLA-I-p_MM15_3_B.raw	KVKGPALSRK	10	96	10	361.907	3	15.07	1082.69	5.5	96 99 99 98 98 98 98 91 90 96	KVKGPALSRK	HCD	Q16666|IF16_HUMAN
6	7377	20141208_QEp7_MiBa_SA_HLA-I-p_MM15_3_B.raw	EVFHSGHSR	9	94	9	528.258	2	15.08	1054.49	6.1	93 96 99 98 99 94 84 92 97	EVFHSGHSR	HCD	Q5T9C2|F102A_HUMAN
6	7382	20141208_QEp7_MiBa_SA_HLA-I-p_MM15_3_B.raw	TAAAAATGR	9	97	9	789.425	1	15.09	788.414	4.9	93 94 98 99 100 100 99 98 99	TAAAAATGR	HCD	Q06481|APLP2_HUMAN
6	7385	20141208_QEp7_MiBa_SA_HLA-I-p_MM15_3_B.raw	DVSNTTTAQKR	11	93	11	610.818	2	15.09	1219.62	4.8	92 91 99 99 99 99 97 90 83 86 92	DVSNTTTAQKR	HCD	P29590|PML_HUMAN
6	7404	20141208_QEp7_MiBa_SA_HLA-I-p_MM15_3_B.raw	EVLAQARKK	9	97	9	521.825	2	15.11	1041.63	5.7	96 98 100 100 96 92 94 98 100	EVLAQARKK	HCD	Q16555|DPYL2_HUMAN
6	7407	20141208_QEp7_MiBa_SA_HLA-I-p_MM15_3_B.raw	TTLSAEKVKKK	11	95	11	411.592	3	15.11	1231.75	4.6	98 99 99 97 92 92 90 92 97 99 99	TTLSAEKVKKK	HCD	O75691|UTP20_HUMAN
6	7411	20141208_QEp7_MiBa_SA_HLA-I-p_MM15_3_B.raw	STMKKSFRVKK	11	97	11	670.402	2	15.12	1338.78	6	98 98 99 100 99 94 92 93 97 99 100	STMKKSFRVKK	HCD	Q5SSJ5|HP1B3_HUMAN
6	7427	20141208_QEp7_MiBa_SA_HLA-I-p_MM15_3_B.raw	SSAAVHRLK	9	97	9	484.788	2	15.13	967.556	5.1	98 99 100 100 100 97 94 94 97	SSAAVHRLK	HCD	O95503|CBX6_HUMAN
6	7437	20141208_QEp7_MiBa_SA_HLA-I-p_MM15_3_B.raw	GTYDAKVKK	9	99	9	505.29	2	15.14	1008.56	5.6	95 99 100 100 100 100 100 100 100	GTYDAKVKK	HCD	Q9BW30|TPPP3_HUMAN
6	7464	20141208_QEp7_MiBa_SA_HLA-I-p_MM15_3_B.raw	ATKTPMSQK	9	97	9	496.268	2	15.17	990.517	4.7	96 98 100 100 99 98 97 93 98	ATKTPMSQK	HCD		+
6	7466	20141208_QEp7_MiBa_SA_HLA-I-p_MM15_3_B.raw	HLKRVAAPK	9	97	9	510.33	2	15.17	1018.64	4.9	97 98 97 95 92 97 99 100 100	HLKRVAAPK	HCD	P62701|RS4X_HUMAN:Q8TD47|RS4Y2_HUMAN:P22090|RS4Y1_HUMAN
6	7472	20141208_QEp7_MiBa_SA_HLA-I-p_MM15_3_B.raw	TASGPAVKR	9	95	9	443.761	2	15.18	885.503	4.2	99 99 100 99 97 93 90 88 94	TASGPAVKR	HCD	Q96RQ9|OXLA_HUMAN
6	7483	20141208_QEp7_MiBa_SA_HLA-I-p_MM15_3_B.raw	RLSKGLSEK	9	93	9	509.309	2	15.19	1016.6	5	89 88 89 94 92 95 98 99 99	RLSKGLSEK	HCD	Q13823|NOG2_HUMAN
6	7484	20141208_QEp7_MiBa_SA_HLA-I-p_MM15_3_B.raw	ESAKVGDQAQR	11	94	11	1188.6	1	15.19	1187.59	5.1	95 91 86 95 97 98 99 95 94 94 99	ESAKVGDQAQR	HCD	P61158|ARP3_HUMAN
6	7486	20141208_QEp7_MiBa_SA_HLA-I-p_MM15_3_B.raw	EAYPDGSSKEKR	12	94	12	456.227	3	15.2	1365.65	4.4	95 92 99 99 100 97 97 93 88 94 92 94	EAYPDGSSKEKR	HCD	Q2TAY7|SMU1_HUMAN
6	7498	20141208_QEp7_MiBa_SA_HLA-I-p_MM15_3_B.raw	ESAKVGDQAQR	11	94	11	594.805	2	15.21	1187.59	4.7	96 97 99 100 100 98 98 86 84 86 95	ESAKVGDQAQR	HCD	P61158|ARP3_HUMAN
6	7506	20141208_QEp7_MiBa_SA_HLA-I-p_MM15_3_B.raw	GVHGGTLGGK	10	96	10	441.746	2	15.21	881.472	5.5	95 97 98 98 95 96 98 95 96 99	GVHGGTLGGK	HCD		+
6	7506	20141208_QEp7_MiBa_SA_HLA-I-p_MM15_3_B.raw	GVHGGTLNK	9	96	9	441.746	2	15.21	881.472	5.4	95 97 98 98 94 95 97 96 99	GVHGGTLNK	HCD		+
6	7506	20141208_QEp7_MiBa_SA_HLA-I-p_MM15_3_B.raw	GVHNTLGGK	9	93	9	441.746	2	15.21	881.472	5.4	94 96 94 85 85 95 95 96 99	GVHNTLGGK	HCD		+
6	7508	20141208_QEp7_MiBa_SA_HLA-I-p_MM15_3_B.raw	SSASPTSPK	9	97	9	431.222	2	15.22	860.424	5.6	99 99 100 99 97 97 97 95 96	SSASPTSPK	HCD		+	Q13107[247..251,243..246]	SSASPTSPK
6	7510	20141208_QEp7_MiBa_SA_HLA-I-p_MM15_3_B.raw	EAYPDGSSKEKR	12	96	12	683.837	2	15.22	1365.65	5.3	99 99 100 99 99 97 96 94 90 95 96 98	EAYPDGSSKEKR	HCD	Q2TAY7|SMU1_HUMAN
6	7512	20141208_QEp7_MiBa_SA_HLA-I-p_MM15_3_B.raw	SSAGQQVAR	9	96	9	452.238	2	15.22	902.457	5.5	98 99 100 99 95 93 95 96 96	SSAGQQVAR	HCD	P98160|PGBM_HUMAN
6	7513	20141208_QEp7_MiBa_SA_HLA-I-p_MM15_3_B.raw	EAAPKGPSR	9	95	9	304.836	3	15.22	911.482	4.7	93 91 98 98 98 96 95 94 93	EAAPKGPSR	HCD	Q96J88|ESIP1_HUMAN
6	7515	20141208_QEp7_MiBa_SA_HLA-I-p_MM15_3_B.raw	STLSSNASK	9	96	9	447.732	2	15.22	893.445	4	95 97 100 100 98 95 96 94 97	STLSSNASK	HCD	Q9Y3B1|SLMO2_HUMAN
6	7521	20141208_QEp7_MiBa_SA_HLA-I-p_MM15_3_B.raw	STLSSNASK	9	98	9	894.457	1	15.23	893.445	4.8	93 95 100 100 100 99 99 99 98	STLSSNASK	HCD	Q9Y3B1|SLMO2_HUMAN
6	7522	20141208_QEp7_MiBa_SA_HLA-I-p_MM15_3_B.raw	KSGPVLAKR	9	95	9	319.208	3	15.23	954.597	4.5	94 96 97 98 99 97 93 92 92	KSGPVLAKR	HCD	Q8N3X1|FNBP4_HUMAN
6	7534	20141208_QEp7_MiBa_SA_HLA-I-p_MM15_3_B.raw	KSGPVLAKR	9	98	9	478.308	2	15.25	954.597	5.3	100 100 99 98 98 99 98 96 97	KSGPVLAKR	HCD	Q8N3X1|FNBP4_HUMAN
6	7537	20141208_QEp7_MiBa_SA_HLA-I-p_MM15_3_B.raw	KMAEEKLTHK	10	97	10	405.559	3	15.25	1213.65	4.7	99 94 98 99 98 96 98 97 97 100	KMAEEKLTHK	HCD	P16949|STMN1_HUMAN
6	7542	20141208_QEp7_MiBa_SA_HLA-I-p_MM15_3_B.raw	YFKNSSSAK	9	98	9	516.264	2	15.26	1030.51	4.8	98 99 99 99 99 98 97 97 99	YFKNSSSAK	HCD	P13611|CSPG2_HUMAN
6	7546	20141208_QEp7_MiBa_SA_HLA-I-p_MM15_3_B.raw	KVAPETKVK	9	96	9	333.879	3	15.26	998.612	4	90 88 98 99 100 99 98 98 99	KVAPETKVK	HCD	Q13356|PPIL2_HUMAN
6	7557	20141208_QEp7_MiBa_SA_HLA-I-p_MM15_3_B.raw	DTLKNSDKNVR	11	95	11	430.567	3	15.28	1288.67	3.9	96 98 99 98 97 96 98 97 92 92 90	DTLKNSDKNVR	HCD	Q5UIP0|RIF1_HUMAN
6	7559	20141208_QEp7_MiBa_SA_HLA-I-p_MM15_3_B.raw	EVGHTGVTK	9	94	9	464.25	2	15.28	926.482	4.7	88 91 97 94 96 91 95 98 99	EVGHTGVTK	HCD	P46019|KPB2_HUMAN
6	7567	20141208_QEp7_MiBa_SA_HLA-I-p_MM15_3_B.raw	TTAKLSTSAKR	11	96	11	582.344	2	15.29	1162.67	5.4	100 100 100 100 100 100 98 91 87 92 97	TTAKLSTSAKR	HCD	Q969T4|UB2E3_HUMAN
6	7580	20141208_QEp7_MiBa_SA_HLA-I-p_MM15_3_B.raw	LYTKKVGK	8	98	8	312.869	3	15.31	935.58	4.9	97 98 99 98 98 98 98 98	LYTKKVGK	HCD	P49207|RL34_HUMAN
6	7593	20141208_QEp7_MiBa_SA_HLA-I-p_MM15_3_B.raw	TSHQVHTLR	9	96	9	360.199	3	15.32	1077.57	6.5	98 98 98 97 98 95 96 96 94	TSHQVHTLR	HCD	Q8IVF7|FMNL3_HUMAN
6	7599	20141208_QEp7_MiBa_SA_HLA-I-p_MM15_3_B.raw	HSVTGSAVSK	10	95	10	486.762	2	15.33	971.504	5.6	94 98 98 95 81 93 96 99 99 99	HSVTGSAVSK	HCD	Q13492|PICAL_HUMAN
6	7602	20141208_QEp7_MiBa_SA_HLA-I-p_MM15_3_B.raw	HGANLQQAR	9	90	9	497.765	2	15.33	993.51	5.2	93 96 97 90 90 85 83 87 95	HGANLQQAR	HCD	Q06787|FMR1_HUMAN:P51116|FXR2_HUMAN
6	7603	20141208_QEp7_MiBa_SA_HLA-I-p_MM15_3_B.raw	TSHQVHTLR	9	93	9	539.795	2	15.33	1077.57	6.3	96 97 96 97 97 91 88 87 93	TSHQVHTLR	HCD	Q8IVF7|FMNL3_HUMAN
6	7609	20141208_QEp7_MiBa_SA_HLA-I-p_MM15_3_B.raw	HPLSDHEA	8	98	8	453.212	2	15.34	904.404	5.2	97 98 99 96 98 98 100 99	HPLSDHEA	HCD	Q31612|1B73_HUMAN:P01893|HLAH_HUMAN:P13747|HLAE_HUMAN:P30511|HLAF_HUMAN
6	7610	20141208_QEp7_MiBa_SA_HLA-I-p_MM15_3_B.raw	TAAGAPAQR	9	93	9	421.73	2	15.34	841.441	4.9	96 97 99 99 98 89 88 83 93	TAAGAPAQR	HCD	Q63ZY3|KANK2_HUMAN
6	7633	20141208_QEp7_MiBa_SA_HLA-I-p_MM15_3_B.raw	ESTGSLAKR	9	97	9	474.762	2	15.37	947.504	5.6	96 98 99 99 98 98 98 98 98	ESTGSLAKR	HCD	P04075|ALDOA_HUMAN
6	7640	20141208_QEp7_MiBa_SA_HLA-I-p_MM15_3_B.raw	EVPDAEKQQSHQR	13	95	13	776.383	2	15.37	1550.74	5.2	99 98 99 99 99 99 98 93 92 92 84 93 98	EVPDAEKQQSHQR	HCD	O14879|IFIT3_HUMAN
6	7647	20141208_QEp7_MiBa_SA_HLA-I-p_MM15_3_B.raw	EASRLAHYNKR	11	93	11	672.864	2	15.38	1343.71	6	95 83 88 92 97 98 94 96 93 97 99	EASRLAHYNKR	HCD	P62807|H2B1C_HUMAN:Q99879|H2B1M_HUMAN:Q16778|H2B2E_HUMAN:O60814|H2B1K_HUMAN:Q8N257|H2B3B_HUMAN:P06899|H2B1J_HUMAN
6	7655	20141208_QEp7_MiBa_SA_HLA-I-p_MM15_3_B.raw	AVTKYTSSK	9	99	9	492.774	2	15.39	983.529	4.9	96 99 100 100 99 99 100 100 100	AVTKYTSSK	HCD	P62807|H2B1C_HUMAN:Q99879|H2B1M_HUMAN:Q16778|H2B2E_HUMAN:Q8N257|H2B3B_HUMAN
6	7656	20141208_QEp7_MiBa_SA_HLA-I-p_MM15_3_B.raw	EAGSHTLQR	9	97	9	333.507	3	15.39	997.494	4.5	97 98 98 99 98 99 98 95 95	EAGSHTLQR	HCD	Q95604|1C17_HUMAN
6	7660	20141208_QEp7_MiBa_SA_HLA-I-p_MM15_3_B.raw	EAGSHTLQR	9	99	9	499.757	2	15.39	997.494	4.8	99 99 100 100 99 99 99 98 99	EAGSHTLQR	HCD	Q95604|1C17_HUMAN
6	7668	20141208_QEp7_MiBa_SA_HLA-I-p_MM15_3_B.raw	ESQAGQQVSR	10	95	10	545.271	2	15.4	1088.52	6	91 85 97 100 99 96 96 97 98 97	ESQAGQQVSR	HCD	P49815|TSC2_HUMAN
6	7674	20141208_QEp7_MiBa_SA_HLA-I-p_MM15_3_B.raw	AVTKYTSSK	9	95	9	984.541	1	15.41	983.529	5.1	83 86 99 100 100 100 100 97 97	AVTKYTSSK	HCD	P62807|H2B1C_HUMAN:Q99879|H2B1M_HUMAN:Q16778|H2B2E_HUMAN:Q8N257|H2B3B_HUMAN
6	7675	20141208_QEp7_MiBa_SA_HLA-I-p_MM15_3_B.raw	KVKEEKAYKALK	12	95	12	478.963	3	15.41	1433.86	5.3	98 99 98 96 95 86 94 95 94 96 98 100	KVKEEKAYKALK	HCD	P83111|LACTB_HUMAN
6	7676	20141208_QEp7_MiBa_SA_HLA-I-p_MM15_3_B.raw	EAGSHTLQR	9	93	9	998.506	1	15.41	997.494	5.2	96 87 86 91 91 98 98 96 99	EAGSHTLQR	HCD	Q95604|1C17_HUMAN
6	7680	20141208_QEp7_MiBa_SA_HLA-I-p_MM15_3_B.raw	EASPGSETQR	10	96	10	531.251	2	15.42	1060.48	7.9	98 97 100 99 99 98 98 92 89 96	EASPGSETQR	HCD	P98175|RBM10_HUMAN
6	7681	20141208_QEp7_MiBa_SA_HLA-I-p_MM15_3_B.raw	ASYGVSKGK	9	98	9	896.487	1	15.42	895.476	3.5	95 97 100 100 100 100 100 100 100	ASYGVSKGK	HCD	Q00839|HNRPU_HUMAN
6	7686	20141208_QEp7_MiBa_SA_HLA-I-p_MM15_3_B.raw	KVMTKVLKK	9	99	9	537.86	2	15.43	1073.7	4.6	99 99 99 99 98 98 100 100 100	KVMTKVLKK	HCD	O15050|TRNK1_HUMAN
6	7687	20141208_QEp7_MiBa_SA_HLA-I-p_MM15_3_B.raw	RLRGGKVLR	9	94	9	352.238	3	15.43	1053.69	4.6	91 96 96 92 89 93 96 98 99	RLRGGKVLR	HCD		+	P56730[171..176,386..388]	RLRGGKVIR
6	7687	20141208_QEp7_MiBa_SA_HLA-I-p_MM15_3_B.raw	RLRNKVLR	8	90	8	352.238	3	15.43	1053.69	4.6	88 92 90 82 84 92 98 99	RLRNKVLR	HCD		+	Q99460[159..160,194..199]	RLRNKVLR
6	7690	20141208_QEp7_MiBa_SA_HLA-I-p_MM15_3_B.raw	RLRGPGGPR	9	93	9	322.531	3	15.43	964.568	4.1	94 96 95 95 93 91 92 91 95	RLRGPGGPR	HCD	Q13283|G3BP1_HUMAN
6	7697	20141208_QEp7_MiBa_SA_HLA-I-p_MM15_3_B.raw	EASPGSETQR	10	96	10	1061.49	1	15.44	1060.48	6	99 97 98 94 89 92 98 98 97 99	EASPGSETQR	HCD	P98175|RBM10_HUMAN
6	7698	20141208_QEp7_MiBa_SA_HLA-I-p_MM15_3_B.raw	VVSKSGSLK	9	93	9	452.779	2	15.45	903.539	6.1	99 99 99 97 87 83 90 94 98	VVSKSGSLK	HCD	Q14978|NOLC1_HUMAN
6	7699	20141208_QEp7_MiBa_SA_HLA-I-p_MM15_3_B.raw	KRSKLKSFVK	10	95	10	610.899	2	15.45	1219.78	5.8	96 93 92 87 93 97 98 98 100 100	KRSKLKSFVK	HCD	P61353|RL27_HUMAN
6	7702	20141208_QEp7_MiBa_SA_HLA-I-p_MM15_3_B.raw	GLGPKASQK	9	97	9	443.264	2	15.45	884.508	5.4	93 98 99 99 98 98 96 95 99	GLGPKASQK	HCD	O60832|DKC1_HUMAN
6	7703	20141208_QEp7_MiBa_SA_HLA-I-p_MM15_3_B.raw	ETSSLHRPR	9	95	9	541.793	2	15.46	1081.56	7.8	96 94 98 95 93 91 97 97 98	ETSSLHRPR	HCD		+
6	7706	20141208_QEp7_MiBa_SA_HLA-I-p_MM15_3_B.raw	KVKEEKAYKALK	12	98	12	717.941	2	15.46	1433.86	4.7	98 99 99 99 96 94 97 98 98 99 100 100	KVKEEKAYKALK	HCD	P83111|LACTB_HUMAN
6	7707	20141208_QEp7_MiBa_SA_HLA-I-p_MM15_3_B.raw	KVSLTKTAK	9	98	9	488.316	2	15.46	974.612	4.7	99 99 99 99 99 98 98 98 99	KVSLTKTAK	HCD	Q9UKD2|MRT4_HUMAN
6	7710	20141208_QEp7_MiBa_SA_HLA-I-p_MM15_3_B.raw	TTKKPPLAQK	10	90	10	371.234	3	15.47	1110.68	4.7	87 92 89 95 92 93 91 88 85 95	TTKKPPLAQK	HCD	O75146|HIP1R_HUMAN
6	7713	20141208_QEp7_MiBa_SA_HLA-I-p_MM15_3_B.raw	KVSLTKTAK	9	96	9	325.88	3	15.47	974.612	4.2	92 90 97 98 98 97 97 97 98	KVSLTKTAK	HCD	Q9UKD2|MRT4_HUMAN
6	7729	20141208_QEp7_MiBa_SA_HLA-I-p_MM15_3_B.raw	GLGPKASQK	9	97	9	885.519	1	15.49	884.508	4.5	92 96 99 98 98 99 98 96 99	GLGPKASQK	HCD	O60832|DKC1_HUMAN
6	7732	20141208_QEp7_MiBa_SA_HLA-I-p_MM15_3_B.raw	DSAEDQKLHR	10	97	10	400.2	3	15.5	1197.57	5	97 98 99 99 98 95 97 98 95 97	DSAEDQKLHR	HCD	Q9H467|CUED2_HUMAN
6	7733	20141208_QEp7_MiBa_SA_HLA-I-p_MM15_3_B.raw	TVSEAGQAR	9	95	9	459.738	2	15.5	917.457	4.2	96 97 99 99 97 89 89 93 96	TVSEAGQAR	HCD		+	Q5H9F3[1429..1432,1086..1090]	TVSEAGQAR
6	7742	20141208_QEp7_MiBa_SA_HLA-I-p_MM15_3_B.raw	TLSQSRTPK	9	94	9	509.291	2	15.51	1016.56	5.9	98 97 98 93 86 87 94 96 98	TLSQSRTPK	HCD		+	Q15047[184..187,142..146]	TLSQSRTPK
6	7742	20141208_QEp7_MiBa_SA_HLA-I-p_MM15_3_B.raw	TLSGASRTPK	10	92	10	509.291	2	15.51	1016.56	5.9	98 98 98 86 83 88 89 94 97 98	TLSGASRTPK	HCD		+
6	7747	20141208_QEp7_MiBa_SA_HLA-I-p_MM15_3_B.raw	KRLHGVGFKK	10	98	10	585.37	2	15.51	1168.72	5.1	98 98 99 98 98 98 99 100 100 100	KRLHGVGFKK	HCD	P62899|RL31_HUMAN
6	7750	20141208_QEp7_MiBa_SA_HLA-I-p_MM15_3_B.raw	DSAEDQKLHR	10	99	10	599.797	2	15.52	1197.57	5	99 99 100 100 100 99 99 100 99 100	DSAEDQKLHR	HCD	Q9H467|CUED2_HUMAN
6	7756	20141208_QEp7_MiBa_SA_HLA-I-p_MM15_3_B.raw	AMNHPGHLK	9	95	9	335.509	3	15.52	1003.5	4	90 90 97 96 97 96 94 98 98	AMNHPGHLK	HCD	P00374|DYR_HUMAN
6	7757	20141208_QEp7_MiBa_SA_HLA-I-p_MM15_3_B.raw	KKAHLGTALK	10	97	10	533.842	2	15.52	1065.67	4.4	100 99 100 99 98 91 93 96 100 100	KKAHLGTALK	HCD	P62266|RS23_HUMAN
6	7761	20141208_QEp7_MiBa_SA_HLA-I-p_MM15_3_B.raw	KANPQVLKK	9	96	9	513.33	2	15.53	1024.64	5.5	99 99 96 87 88 98 100 100 100	KANPQVLKK	HCD		+
6	7780	20141208_QEp7_MiBa_SA_HLA-I-p_MM15_3_B.raw	AMNHPGHLK	9	98	9	502.76	2	15.54	1003.5	4.2	95 96 99 99 99 99 99 100 100	AMNHPGHLK	HCD	P00374|DYR_HUMAN
6	7785	20141208_QEp7_MiBa_SA_HLA-I-p_MM15_3_B.raw	KVVVSPTKK	9	98	9	493.326	2	15.55	984.633	4.9	99 100 100 100 100 97 96 99 100	KVVVSPTKK	HCD	P19338|NUCL_HUMAN
6	7786	20141208_QEp7_MiBa_SA_HLA-I-p_MM15_3_B.raw	KAFQATQQK	9	97	9	525.293	2	15.55	1048.57	4.5	100 99 99 98 99 97 90 94 99	KAFQATQQK	HCD	Q8WTS6|SETD7_HUMAN
6	7790	20141208_QEp7_MiBa_SA_HLA-I-p_MM15_3_B.raw	TTTHLTKTVK	10	98	10	565.335	2	15.56	1128.65	3.7	100 99 99 98 99 98 98 98 99 100	TTTHLTKTVK	HCD	Q9Y2J2|E41L3_HUMAN:O43491|E41L2_HUMAN
6	7803	20141208_QEp7_MiBa_SA_HLA-I-p_MM15_3_B.raw	ESSEPTVRK	9	94	9	516.772	2	15.57	1031.52	4.6	94 96 99 99 96 89 89 88 96	ESSEPTVRK	HCD		+
6	7816	20141208_QEp7_MiBa_SA_HLA-I-p_MM15_3_B.raw	KVVVSPTKK	9	99	9	985.644	1	15.59	984.633	4.2	97 99 100 100 100 99 99 100 100	KVVVSPTKK	HCD	P19338|NUCL_HUMAN
6	7818	20141208_QEp7_MiBa_SA_HLA-I-p_MM15_3_B.raw	STEEGKKVLR	10	97	10	573.831	2	15.59	1145.64	5.9	98 99 100 100 97 97 97 96 97 99	STEEGKKVLR	HCD	Q9UBP6|TRMB_HUMAN
6	7821	20141208_QEp7_MiBa_SA_HLA-I-p_MM15_3_B.raw	KAFQATQQK	9	96	9	1049.58	1	15.6	1048.57	3	99 99 98 97 99 99 90 94 99	KAFQATQQK	HCD	Q8WTS6|SETD7_HUMAN
6	7822	20141208_QEp7_MiBa_SA_HLA-I-p_MM15_3_B.raw	KLYTKHGTLK	10	99	10	594.861	2	15.6	1187.7	4.1	100 100 100 100 100 99 98 98 100 100	KLYTKHGTLK	HCD	Q15155|NOMO1_HUMAN
6	7823	20141208_QEp7_MiBa_SA_HLA-I-p_MM15_3_B.raw	EVKSLTKER	9	93	9	545.319	2	15.6	1088.62	4.8	92 92 98 99 99 90 84 90 95	EVKSLTKER	HCD	Q02224|CENPE_HUMAN
6	7838	20141208_QEp7_MiBa_SA_HLA-I-p_MM15_3_B.raw	NTSHQVHTLR	10	94	10	596.815	2	15.62	1191.61	4.3	90 96 98 96 97 98 96 91 90 94	NTSHQVHTLR	HCD	Q8IVF7|FMNL3_HUMAN
6	7840	20141208_QEp7_MiBa_SA_HLA-I-p_MM15_3_B.raw	RLLDHVKKK	9	96	9	568.869	2	15.62	1135.72	4.3	88 91 95 97 97 100 100 100 100	RLLDHVKKK	HCD	Q86XP3|DDX42_HUMAN
6	7842	20141208_QEp7_MiBa_SA_HLA-I-p_MM15_3_B.raw	SLYDSKRQSGK	11	93	11	423.56	3	15.62	1267.65	4	94 95 99 99 92 90 88 87 90 95 98	SLYDSKRQSGK	HCD	P55265|DSRAD_HUMAN
6	7844	20141208_QEp7_MiBa_SA_HLA-I-p_MM15_3_B.raw	TTSDKLASR	9	96	9	326.847	3	15.63	977.514	4	98 97 98 98 97 98 96 95 94	TTSDKLASR	HCD	Q12888|TP53B_HUMAN
6	7849	20141208_QEp7_MiBa_SA_HLA-I-p_MM15_3_B.raw	KLYTKHGTLK	10	94	10	396.91	3	15.63	1187.7	4.4	97 97 99 97 97 90 87 87 97 99	KLYTKHGTLK	HCD	Q15155|NOMO1_HUMAN
6	7854	20141208_QEp7_MiBa_SA_HLA-I-p_MM15_3_B.raw	DTLDEGKSNR	10	96	10	567.776	2	15.64	1133.53	4.9	97 98 100 100 99 98 98 91 88 95	DTLDEGKSNR	HCD	P33176|KINH_HUMAN
6	7856	20141208_QEp7_MiBa_SA_HLA-I-p_MM15_3_B.raw	ALSKPTEK	8	95	8	437.258	2	15.64	872.497	4.8	95 97 98 97 91 91 96 97	ALSKPTEK	HCD	O43852|CALU_HUMAN
[truncated: 81,172 more rows]

## Sheet: Mel16
Fraction	Scan	Source.File	Peptide	Tag.length	ALC....	Length	m.z	z	RT	Mass	ppm	local.confidence....	tag....0..	mode	database.match	denovo.only	tagpep.hit	tagpep.peptide
[truncated: 30,537 more rows]

[truncated: 1 more sheets: RA957]
