# Supplementary material for: Estimating the Contribution of Proteasomal Spliced Peptides to the HLA-I Ligandome*
Source: Mol Cell Proteomics. 2018 Sep 5;17(12):2347–57. doi: 10.1074/mcp.RA118.000877 (PMC6283289; doi:10.1074/mcp.RA118.000877)
Supplement: supplemental Table 1 [file 138326_2_supp_192525_py4q2y.xlsx]

## Sheet:  PSMs Fib Mascot
Number	scan number	sequnce	ion score	type
1	1985	GTASRPSSSR	30.66	pcp
2	2067	RLGETSASKK	44.09	pcp
3	2088	KVKSGAIGR	31.59	pcp
4	2128	ALKKPIKGK	25.58	pcp
5	2226	KVKTPQPKK	27.41	pcp
6	2231	KIKGKPLCK	30.38	pcp
7	2237	RVYSGHQGR	25.56	pcp
8	2246	KIKGKPLCK	34.49	pcp
9	2279	KLWGKQKNK	28.11	pcp
10	2314	VVKPKKAAPK	27.39	pcp
11	2321	KGAGPLRGK	31.41	pcp
12	2355	KIKGKPLCK	28.76	pcp
13	2357	VKPKAAKPK	29.7	pcp
14	2381	KTARPARSV	34.37	psp
15	2403	KQSAPVSSK	38.22	pcp
16	2418	KGGNLPPVHV	25.84	psp
17	2433	VVKPKKAAPK	30.91	pcp
18	2442	KGAGPLRGK	31.42	pcp
19	2449	AMKTKEPVKK	25.3	pcp
20	2454	VVKPGNTKEK	29.63	pcp
21	2484	VVKPPQGYIV	28.79	psp
22	2498	KTAISPRGR	37.38	psp
23	2514	KHSPPPPEK	28.86	psp
24	2592	KVRSTGPAK	27.44	psp
25	2611	AAAKPVATK	46.11	pcp
26	2615	KTAISPRGR	45.53	psp
27	2631	HHGPHGLGH	33.65	pcp
28	2638	HSKPPGPPSL	26.48	psp
29	2643	AAATPVKAAA	28.71	psp
30	2644	KHSPPPPEK	29.46	psp
31	2682	KVQVTNKGK	26.07	psp
32	2733	AAAKPVATK	49.96	pcp
33	2742	KAAAPVAKA	32.53	psp
34	2769	AAAAAPVATK	33.78	psp
35	2795	ALKEEASVPLT	32.16	psp
36	2840	KIYPGHGRR	29.68	pcp
37	2852	AAAKPVATK	58.15	pcp
38	2862	KLSDGAPQAK	30.57	psp
39	2962	KIYPGHGRR	27.68	pcp
40	2973	AAAKPVATK	53.24	pcp
41	3092	AAAKPVATK	59.8	pcp
42	3149	KELAGRVQK	29.8	psp
43	3197	TGRSSALTNHK	25.88	psp
44	3217	SAPYKNQPEK	25.89	psp
45	3223	AAAKPVATK	56.22	pcp
46	3244	KEAPPAVQK	28.99	psp
47	3273	KELAGRVQK	37.19	psp
48	3310	KPFNRKDKLK	30.43	psp
49	3313	KMAPKPQSR	27.47	pcp
50	3321	TSMLLDQVHK	26.98	psp
51	3354	TAAKPVAAK	52.93	pcp
52	3371	GERSSALTNHK	28.15	psp
53	3391	KIRSEFKRK	31.57	pcp
54	3404	HSNTQTLGK	50.04	pcp
55	3444	HTLERSTISL	29.25	psp
56	3448	KWKVTASVV	30.37	psp
57	3456	KACKVLVEK	25.11	pcp
58	3486	TAAKPVAAK	48.43	pcp
59	3512	KLHTVQPKGK	39.5	pcp
60	3519	RTAGAIRGR	36.11	pcp
61	3533	HSNTQTLGK	42.55	pcp
62	3551	KTKPGILKK	29.84	pcp
63	3566	HSSPASTPK	26.45	pcp
64	3572	HVSSKPSTMK	29.72	pcp
65	3573	ATAGPGTTK	49.83	pcp
66	3580	KWKVTASVV	34.73	psp
67	3619	KVYTKSSHLK	38.97	pcp
68	3622	KVYTKSSHLK	65.11	pcp
69	3627	KNQKQVSSTK	29.27	psp
70	3633	KTTGSLSTKP	40.72	psp
71	3662	KVRAVTGGAASK	32.49	psp
72	3665	KKGPHACPLK	25.15	psp
73	3668	KSARPTKAASK	35.23	psp
74	3675	HIDPATHRQK	25.62	pcp
75	3676	KKLMPGKKEL	39.29	psp
76	3677	KIQEKVVKK	32.11	pcp
77	3680	TTKPVTTTK	37.79	pcp
78	3685	RLAAAGARLS	36.58	psp
79	3693	KIQEKVVKK	32.74	pcp
80	3698	GTAKEGQGPGPK	34.97	pcp
81	3702	HLDQTYLLLS	31.61	psp
82	3715	TTKPVTTTK	29.22	pcp
83	3718	KQRPAVGAEK	48.34	pcp
84	3728	ALIGKKGQQK	25.33	psp
85	3729	ALIGKKGQQK	27.5	psp
86	3733	KLKEKQIQR	34.96	pcp
87	3741	SSAKPVIKK	40.08	pcp
88	3764	KSFEKTNPK	25.48	pcp
89	3768	ALSKPTEKK	37.17	pcp
90	3777	RIAKLEKAK	26	pcp
91	3784	KHQPHKVTQY	39.46	pcp
92	3787	KSADPLKSK	64.02	pcp
93	3792	RVAKTNSLR	45.75	pcp
94	3795	KLEEQARAK	27.44	pcp
95	3797	GMITKQAKK	26.86	pcp
96	3798	GMITKQAKK	39.76	pcp
97	3800	KSADPLKSK	53.42	pcp
98	3801	KLEEQARAK	47.28	pcp
99	3810	LLKAPAKKK	31.81	pcp
100	3811	KIIGKVHEK	34.6	pcp
101	3818	KGGCKPKAAP	33.59	psp
102	3833	EHLESHKKY	30.29	pcp
103	3843	KERKVWQKR	26.72	psp
104	3850	LASPSKSKAI	27.86	psp
105	3854	KEQAVLDEEK	42.93	psp
106	3878	STAQKAIGK	37.68	pcp
107	3884	HHKYNSDKSSTY	25.06	pcp
108	3885	KSKEYFSKQK	28.31	pcp
109	3886	AVRGAGVAGGK	26.7	psp
110	3897	KARGPGLEK	27.19	pcp
111	3900	GLPSSQSHRK	53.16	pcp
112	3910	RSAPAASER	35.74	pcp
113	3915	KTFDSSRQR	25.94	pcp
114	3917	KVFGGTVHKK	49.82	pcp
115	3926	KVFGGTVHKK	48.74	pcp
116	3927	KVFGGTVHKK	40.64	pcp
117	3928	HTKIRHVDA	27.63	pcp
118	3930	KVFSGKSER	35	pcp
119	3931	SLYKEGHSK	42.17	pcp
120	3932	SLYKEGHSK	29.12	pcp
121	3961	RLQSKVTAK	35.8	pcp
122	3972	STTASLSKK	45.24	pcp
123	3982	RLQSKVTAK	44.83	pcp
124	3983	KLSKDNLKK	35.12	pcp
125	3984	KLSKDNLKK	53.91	pcp
126	3999	QPKAKAKEL	28.03	pcp
127	4015	GTIGHVAHGK	30.07	pcp
128	4017	KMDRGGGIGDR	30.86	psp
129	4026	RMHTGEKPYK	29.73	pcp
130	4028	SLIGKKGQQK	29.18	pcp
131	4029	GTIGHVAHGK	42.81	pcp
132	4030	KIFKKPLKK	36.03	pcp
133	4031	LENKKGKSL	34.82	psp
134	4036	KMDTEKAPEL	26.19	psp
135	4039	SLIGKKGQQK	42.24	pcp
136	4043	KIFKKPLKK	51.75	pcp
137	4045	KRQPESGIK	36.52	psp
138	4047	ELKEKKKEL	30.35	pcp
139	4049	KSYDQVHSGK	56.91	pcp
140	4056	KHGGDLKQHHK	26.31	psp
141	4062	KLPYHSLKG	36.62	psp
142	4063	KLSSPPGRAN	28.69	psp
143	4067	TSLPKTFAP	26.09	psp
144	4089	RSAKTLTPK	27.38	pcp
145	4097	THEKDKRYY	29.29	pcp
146	4102	KINGKVAER	44.32	pcp
147	4107	KVAGAATPK	44.08	pcp
148	4119	AAAKPVATAK	37.84	psp
149	4125	KSSAPGMTK	70.06	pcp
150	4129	KGLGGAGGQSK	29.04	psp
151	4141	KPFNPVLGRG	27.93	psp
152	4149	KECGIHISEK	59.66	psp
153	4150	DHAQQPYSM	32.3	psp
154	4155	IKNKGVNGGK	35.16	psp
155	4168	KVPDQKGTPK	37.48	pcp
156	4169	KIYHGGEGVEVL	30.69	psp
157	4175	KVPDQKGTPK	34.09	pcp
158	4183	KAYKTVIKK	32.72	pcp
159	4204	KDKNASASK	41.82	psp
160	4210	KVKMTTHLKK	34.07	pcp
161	4211	KRDKPSPAG	28.59	psp
162	4218	NHGPPLHSH	35.62	pcp
163	4224	RLANKAVQR	40.62	pcp
164	4226	AAAAKPVATK	56.07	pcp
165	4230	AAAKPVATK	30.96	pcp
166	4234	SGVSRKPAPG	36.83	psp
167	4247	NHGPPLHSH	32.93	pcp
168	4252	KLSRDEKLKK	27.88	psp
169	4262	EEKKLSSRDP	27.7	psp
170	4266	DLKEKKEVK	32.66	psp
171	4269	DGKKKISTV	36.14	pcp
172	4270	KTTVKKGDV	28.94	psp
173	4277	IVDKMAPGSASK	25.75	psp
174	4278	ATEDSQRYK	45.65	pcp
175	4280	LENKKGKAL	46.53	psp
176	4284	KADGAEAKPAE	60.2	pcp
177	4289	KAEKSHDEPG	27.42	psp
178	4301	TRSPVKQPR	28.91	psp
179	4306	AVKGIGSGK	48.19	pcp
180	4317	KNKNKVMSK	27.04	psp
181	4322	RTKKVGIVGK	40.25	pcp
182	4325	RTKKVGIVGK	38.78	pcp
183	4326	HQAINLGAT	26.09	psp
184	4333	HHHPGHVGSY	26.36	pcp
185	4338	HHHPGHVGSY	33.46	pcp
186	4356	ATAAKPVAAK	62.15	pcp
187	4367	KSGPVIAKR	52.95	pcp
188	4371	KESRAPSRSV	37.07	psp
189	4373	GTSGPHVGK	38.86	pcp
190	4375	KSGPVIAKR	56.71	pcp
191	4377	AVVKPGNTK	28.41	pcp
192	4386	NHGPPLHSH	34.75	pcp
193	4392	IVRDPKATK	25.2	pcp
194	4430	LGSEHRLSNK	27.97	psp
195	4433	ATYGKPVHH	38.31	pcp
196	4434	RIKEVNETNK	30.98	pcp
197	4438	SLYKEGHTK	32.65	pcp
198	4439	SLYKEGHTK	49.1	pcp
199	4455	TIKDRNGKEV	30.76	pcp
200	4457	KGATYPVHH	27.8	psp
201	4465	RVFKEENQK	34.9	pcp
202	4477	AAAKPVTNI	33.8	psp
203	4499	TTKPVTTTTK	58.25	pcp
204	4519	VSSKPSTMK	28.36	pcp
205	4529	SMDKHPSPR	28.85	pcp
206	4531	TTKPVTTTTK	29.63	pcp
207	4532	RTGKPIAVK	29.49	pcp
208	4533	VSSKPSTMK	53.19	pcp
209	4536	KSVFLLHKK	26.55	psp
210	4537	TQHIQQPRK	27.31	pcp
211	4540	KLKQDIARQK	29.18	pcp
212	4541	KTHPCAAPG	25.87	psp
213	4543	KVAPETKVK	42.69	pcp
214	4544	KSFDQKVKEK	41.67	pcp
215	4546	IIADKQSGK	56.72	pcp
216	4548	KVAPETKVK	58.08	pcp
217	4551	NIKKKQEAL	30.27	pcp
218	4552	KLKQDIARQK	39.68	pcp
219	4554	HSYLGGGGRK	28.66	pcp
220	4559	SHFHNKRDSAY	31.07	pcp
221	4566	KTQTMKTPG	26.99	psp
222	4581	HSGPISTSK	51.14	psp
223	4587	RIGIAGSKK	43.94	pcp
224	4588	RIGIAGSKK	34.2	pcp
225	4589	KSGAKKTLF	28.41	psp
226	4590	KHRIDGKTY	29.79	pcp
227	4595	RVKLPSGSKK	40.47	pcp
228	4599	KIIEGGAAHK	26.94	pcp
229	4602	KLQPGSVKK	42.83	pcp
230	4619	KAANRDIKAA	31.96	psp
231	4620	KRITKEINEK	38.74	psp
232	4646	KEPVLQKSK	32.41	psp
233	4650	KQGQPVLKK	34.27	psp
234	4664	KANGLPAVKK	25.8	psp
235	4668	KFLGMSFNKK	45.57	psp
236	4690	VVSKSGSLK	29.37	pcp
237	4694	KVRTPGVSKK	33.9	psp
238	4696	KQQIHVKKK	37.38	psp
239	4698	KQQIHVKKK	48.79	psp
240	4699	VVNDAGRPK	41.02	pcp
241	4707	VVNDAGRPK	27.99	pcp
242	4716	KISNACPQTK	25.58	psp
243	4731	GLGPKASQK	39.34	pcp
244	4734	KGADQAEISQP	26.18	psp
245	4736	GTIGKKFARK	29.63	pcp
246	4743	DVKKRIKEA	30.64	pcp
247	4744	KGRDELKCRKR	27.02	psp
248	4749	KASRATSVL	31.84	psp
249	4750	KVRIPGSKKS	31.61	psp
250	4755	GLRPNGQTK	28.65	pcp
251	4773	KEYMALQQKK	31.03	psp
252	4776	KQENPPAVQQK	50.57	psp
253	4783	KRIPLPTKK	29.17	psp
254	4786	KRIPLPTKK	35.53	psp
255	4790	SVFKSARQK	25.23	pcp
256	4791	NHHPYPHNHY	31.5	pcp
257	4806	KKQKQQSPG	29.92	psp
258	4812	KQYPPNTSK	40.66	pcp
259	4819	ATSQQKRLP	38.56	psp
260	4826	TTKKPPLAQK	34.78	pcp
261	4831	NHHPYPHNHY	42.03	pcp
262	4837	KTPKTPKPSK	34.68	psp
263	4842	KTDKSRTFA	26.5	psp
264	4846	QSHMVKTLSH	48.94	psp
265	4855	TAKLSSTTTGKP	33.83	psp
266	4865	HIYKDVEKK	27.59	pcp
267	4873	RTKAVGTITK	29.21	pcp
268	4879	AIAKQALKK	33.99	pcp
269	4881	GKADGAEAKPAE	35.25	pcp
270	4883	SLYAKVKKK	25.56	pcp
271	4887	KGCQLMAVK	33.19	psp
272	4888	KPGFLGTSR	25.23	psp
273	4889	SLYAKVKKK	30.25	pcp
274	4897	HGPLTATGTK	28.32	psp
275	4903	RVKLPSGSKK	27.77	pcp
276	4926	MVSSQTKTVRKN	27.08	pcp
277	4927	KAFQATQQK	68.73	pcp
278	4931	KMAEEKLTHK	54.62	pcp
279	4934	AVYGKAQNR	34.43	pcp
280	4936	AVYGKAQNR	38.28	pcp
281	4937	KAFQATQQK	33.25	pcp
282	4938	ASYGVSKGK	46.27	pcp
283	4940	KTRNHSTAYLTK	36.95	pcp
284	4942	EHRHAAAAL	49.78	pcp
285	4945	EHRHAAAAL	25.63	pcp
286	4960	ASYGVSKGK	42.15	pcp
287	4969	VLSTESPASK	42.97	psp
288	4973	RLDAVRHAR	25.78	pcp
289	4983	KLKPGVIKK	27.18	pcp
290	4984	KIYGENGSK	47.27	pcp
291	4987	KLKPGVIKK	39.18	pcp
292	4996	RVTGALQKK	32.31	psp
293	5005	KLVKPTTEK	35.2	pcp
294	5017	KLVKPTTEK	58.75	pcp
295	5018	AVTKYTSSK	46.53	pcp
296	5026	MTNSKQSIAK	48.03	pcp
297	5027	MTNSKQSIAK	56.09	pcp
298	5030	RQKQGVVLK	28.85	pcp
299	5035	QMAPSSSNK	43.43	pcp
300	5042	RIIHSSVQK	31	pcp
301	5044	KGRANLGVLK	35.35	psp
302	5057	AVTKYTSSK	55.11	pcp
303	5074	SHQGQQQSY	46.59	pcp
304	5090	ASYGVSKGK	40.01	pcp
305	5101	KASTKVLVK	41.95	pcp
306	5109	KTFGQKPVK	29.02	pcp
307	5123	VLSTESPASK	31.02	psp
308	5126	KLYTKHGTLK	74.67	pcp
309	5127	THRSGQGAF	36.4	pcp
310	5141	TTAKPVATK	30.77	psp
311	5150	VAAKPVATK	34	pcp
312	5152	KMDAKTTVGK	60.6	pcp
313	5159	AIKKPLTQK	33.64	pcp
314	5160	KIMHPVSGK	48.27	pcp
315	5165	KIMHPVSGK	60.43	pcp
316	5170	KVFSKNVSK	30.23	pcp
317	5181	AIKKPLTQK	35.56	pcp
318	5204	EHKSPDGRTY	32.35	pcp
319	5216	KPTRGTSSK	32.6	psp
320	5225	KWGKPVMVK	33.01	psp
321	5245	TISQTSRKP	31.76	psp
322	5249	EKPHSEAGTA	30.96	psp
323	5262	YLQKKIGSL	25.12	psp
324	5266	RVTYPAKAK	26.22	pcp
325	5275	KTLQPSSQNTK	35.34	pcp
326	5278	PGSLSKPTLSH	44.58	psp
327	5281	KAKCKEKAK	38.92	psp
328	5285	ILANHVAKK	41.96	pcp
329	5299	KQQTIPLKKK	30.71	pcp
330	5301	RIYPSKTNR	31.25	pcp
331	5303	SSYSQVRNK	46.79	pcp
332	5306	KTTTPTTNK	33.5	psp
333	5308	RIYPSKTNR	27	pcp
334	5317	TYKDTHRKF	26.42	pcp
335	5324	FSSSHRYHK	36.79	pcp
336	5325	ATFSSSHRYHK	55.19	pcp
337	5328	KVESDPRYK	39.28	pcp
338	5333	KLQGQVSAK	51.13	pcp
339	5365	TFSSSHRYHK	30.62	pcp
340	5371	SAAAAAAWK	56.75	psp
341	5376	SIRDTPAKNAQK	37.66	pcp
342	5377	QVYPGKGGGSK	27.9	pcp
343	5379	AVKEKGSTL	28.24	pcp
344	5383	SLASKAQTQK	38.53	pcp
345	5392	KTYIPPKGETKK	50.52	pcp
346	5393	RVLDVTKKK	33.95	pcp
347	5394	KSLGCSKKAK	33.52	psp
348	5398	KAAQPPEQKRK	29.07	psp
349	5405	KTNPSQTTK	29.31	psp
350	5406	KQVQVTKKK	33.66	psp
351	5413	RISKEVIRK	37.51	pcp
352	5414	KTIDASVSKK	44.17	pcp
353	5422	RIDGPTGQK	32.38	pcp
354	5428	KTIDASVSKK	52.28	pcp
355	5431	KAKCKEKAK	34.47	psp
356	5434	RGAPPIRDK	28.83	pcp
357	5438	RIQDKVTAK	32.6	psp
358	5445	KAGRDKDVL	30.93	psp
359	5459	ATATSSPPPK	43.14	pcp
360	5461	LQQVVRQVTH	37.6	psp
361	5462	KTKDPIIREK	30.16	pcp
362	5469	KVYLGVKKK	31.74	pcp
363	5471	KLLNKAIKK	37.77	pcp
364	5473	GVLKKVIRHK	41.83	pcp
365	5479	RVHDPVTAKPK	25.68	pcp
366	5481	KVRISPDGKK	26.1	psp
367	5482	VVKKHIKEL	38.01	pcp
368	5487	KTKDPIIREK	45.81	pcp
369	5488	HIHKSLIGK	28.28	pcp
370	5489	HIHKSLIGK	35.01	pcp
371	5506	KTIGQVKTPQ	26	psp
372	5528	HVFKPATSK	29.95	pcp
373	5530	GTFNPEKGKQK	47.2	pcp
374	5533	VEKEKSVAV	36.47	psp
375	5534	ASYGSTTTK	42.75	pcp
376	5539	KLGKEQLAGK	38.05	psp
377	5541	LSDDDTESK	29.38	pcp
378	5543	SLYAKVRKK	26.56	pcp
379	5545	RVYDLGKKK	33.66	pcp
380	5549	SLYAKVRKK	32.16	pcp
381	5553	KTYIPPKGETKK	55.15	pcp
382	5557	HHVIARHEY	28.34	pcp
383	5559	RTYDGDGYKK	41.1	pcp
384	5560	KYNQLGKKK	57.95	psp
385	5564	GSYVTHETK	35.85	pcp
386	5577	KLNIEGKSK	48.95	pcp
387	5580	KDEMFGYGKK	25.53	psp
388	5596	KRAASAIESI	28.58	psp
389	5604	IQYGTSKGK	35.57	pcp
390	5610	IQYGTSKGK	52.61	pcp
391	5612	KTEEVGEGRVK	25.59	pcp
392	5614	SINKPTSER	30.19	pcp
393	5618	PAAAAPAATK	25.11	psp
394	5621	KEAGVGNGLQK	43.57	psp
395	5625	KDRIAANINK	40	psp
396	5629	KVSPASGVSK	60.12	pcp
397	5641	LAQQAVKRTAH	41.54	pcp
398	5643	AQNAKVIEK	42.79	pcp
399	5655	AISPKPQSQK	25.73	pcp
400	5659	TVLKPGNSK	27.44	pcp
401	5673	KEPEVLVHKQ	26.49	psp
402	5677	QLAEAHAQAK	63.15	pcp
403	5678	HHRPDSSTL	26.61	pcp
404	5680	AHQGTASQY	59.96	pcp
405	5689	KMPNKMIRK	26.04	pcp
406	5706	KTYIPPKGETKK	52.38	pcp
407	5708	HTPSPTSPK	35.7	pcp
408	5720	SQSSHLLRKP	26.84	psp
409	5722	ALYEAKRQK	53.85	pcp
410	5730	SIYDSKRQSGK	26.32	pcp
411	5737	SIYDSKRQSGK	32.95	pcp
412	5742	KVKMTTHLK	37.54	pcp
413	5745	KLFSAPSGK	34.42	psp
414	5759	KTGHVIAVK	30.94	pcp
415	5761	QKNLSVADHSK	27.16	psp
416	5763	ALKNPGKYK	29.85	pcp
417	5766	STYGVTKGK	42.25	pcp
418	5777	GTKAVTKYTSSK	37.54	pcp
419	5785	VVDAHVREK	26.79	pcp
420	5786	STYGVTKGK	29.69	pcp
421	5791	VVDAHVREK	44.05	pcp
422	5794	KAGGGGLVAGK	26.38	psp
423	5798	KVPSQSGVGK	50.22	pcp
424	5808	GQRKPATSY	44.38	pcp
425	5810	HNRIQYHNKL	27.59	psp
426	5830	KVQSKVNLK	33.45	pcp
427	5832	ADGAEAKPAE	57.2	pcp
428	5834	KVQSKVNLK	47.73	pcp
429	5835	HLAEKFRQK	32.34	pcp
430	5847	RVVGKYCEK	27.93	pcp
431	5860	RVVGKYCEK	26.28	pcp
432	5871	KTYIPPKGETKK	44.2	pcp
433	5874	KVFNQPKAK	31.21	pcp
434	5878	KVFNQPKAK	34.86	pcp
435	5880	KVINAENAAHK	55.04	pcp
436	5887	IITDRQSGK	29.8	pcp
437	5890	TVQQHPSTPK	25.19	pcp
438	5899	KIIENNTASK	76.07	pcp
439	5900	HSSGPMVEK	35.75	pcp
440	5901	TVTPASSAK	48.32	pcp
441	5906	KPPASRSGSK	30.01	psp
442	5909	AHHGDTKVAY	34.67	pcp
443	5917	AHHGDTKVAY	26.58	pcp
444	5921	RTYSSGHNRL	26.32	pcp
445	5924	KLGGTLARK	28.12	pcp
446	5939	RLKQKAESL	35.5	pcp
447	5940	KVHMNLLLGS	34.42	psp
448	5941	KSAWHILEK	34.24	psp
449	5950	KINKAIVSK	63.83	pcp
450	5951	KIAKQIVQK	62.04	pcp
451	5955	KLRPPGAEK	34.37	pcp
452	5959	AVTKYTSAK	47.91	pcp
453	5962	KIAKQIVQK	53.28	pcp
454	5985	SVSPASAGK	30.81	pcp
455	5989	KPIAPCGAPSK	38.92	psp
456	5993	KTAPPGSAVGK	50.54	pcp
457	6000	NHKKWKVKY	26.3	pcp
458	6005	GQTKVLTQK	41.07	pcp
459	6017	VTAPPARNR	27.67	pcp
460	6027	KTYIPPKGETKK	50.52	pcp
461	6036	KCFGQAQAL	44.58	psp
462	6064	IVDEGHRMK	32.19	pcp
463	6071	RSMPEQTGEK	45.87	pcp
464	6073	KMKAPEKKPLVK	33.03	pcp
465	6086	KKQSKLGNSK	28.36	psp
466	6087	AQESKIRYK	32.98	pcp
467	6089	SVSSPVKSK	42.78	pcp
468	6100	HHVSPHETY	35.91	pcp
469	6103	KLRPPGAEK	44.67	pcp
470	6111	STTPPTSAK	28.06	pcp
471	6116	ATTTTVTTK	38.48	pcp
472	6119	ILDAKTREK	29.55	pcp
473	6124	PNGTWKDKD	25.97	psp
474	6144	VYTKKTTKL	31.27	pcp
475	6151	KLYEEGSNK	50.56	pcp
476	6152	KAARDVPASK	31.79	psp
477	6154	ALKQISSNK	39.65	pcp
478	6175	SVYSPVKKK	26.16	pcp
479	6179	KTYIPPKGETKK	40.75	pcp
480	6184	AMKTDGATVK	34.21	pcp
481	6185	AMKTDGATVK	39.25	pcp
482	6188	GSRAGPLSGK	29.62	pcp
483	6190	VNKESSETPDQ	46.76	pcp
484	6204	HHHGVGQGF	32	pcp
485	6208	HAYEHSLGK	27.66	pcp
486	6216	ATEAKKDSPG	31.02	psp
487	6223	KSGPPELRK	36.17	pcp
488	6227	KDKRLAELLK	25.49	psp
489	6253	SHITPSTQQH	33.48	pcp
490	6289	SHHRNIATY	33.16	pcp
491	6300	KTISQAVNK	54.65	pcp
492	6304	KVGDALKEK	52.44	pcp
493	6305	SQGPISKPK	43.65	pcp
494	6314	SQGPISKPK	31.38	pcp
495	6327	KTDPKMLSK	37.35	pcp
496	6328	KTDPKMLSK	56.31	pcp
497	6333	KLDSKAIAK	34.51	pcp
498	6337	KTTDRYIQQK	49.97	pcp
499	6340	RVQEENARLK	26.47	pcp
500	6347	KSGPEPKLR	25.71	psp
501	6348	RMISHSELRK	31.41	pcp
502	6349	RLAELSKSNK	42.03	pcp
503	6352	STLGSQGQTGK	45.93	pcp
504	6358	RLREGQTLR	26.77	pcp
505	6362	AHNAIEKRY	30.33	pcp
506	6370	KIYNSRVQR	28.12	pcp
507	6377	SGKPPEKLR	42.41	psp
508	6379	RGGSPLNTGK	34.17	pcp
509	6385	IVNASTTNK	47.59	pcp
510	6401	LLKVDLTGK	31.11	psp
511	6412	AVYGQKEIHRK	31.57	pcp
512	6413	KVSKELVEK	34.32	pcp
513	6415	KVSKELVEK	62.54	pcp
514	6418	AVYGQKEIHRK	36.68	pcp
515	6428	RIHSLTSSR	26.54	psp
516	6432	KLLEKHITK	37.79	pcp
517	6434	NHADSRASL	28.35	pcp
518	6447	HTLSKVASL	32.92	psp
519	6449	KQIEHTLNEK	64.26	pcp
520	6450	KLLEKHITK	51.89	pcp
521	6454	KTYIPPKGETKK	26.99	pcp
522	6456	KQIEHTLNEK	31.01	pcp
523	6460	KLYAQVKQK	52.7	pcp
524	6466	EEKQSPLQK	32.05	pcp
525	6468	KLYAQVKQK	32.7	pcp
526	6472	KTWSTNQLTK	32.29	psp
527	6477	KVDVPFAGED	32.45	psp
528	6481	QRAQQVLQK	46.47	psp
529	6489	VDKKKLKEV	37.13	psp
530	6503	KVQDVKKTIQK	29.36	pcp
531	6512	IIAKVTAKK	26.81	pcp
532	6522	KQRDSEIMQQK	36.25	pcp
533	6523	IIAKVTAKK	42.7	pcp
534	6531	GTGASGSFK	30.73	pcp
535	6533	HLNGKNSSL	25.18	pcp
536	6536	KQRDSEIMQQK	52.66	pcp
537	6537	FTHIPSQGK	28.39	psp
538	6538	SGHTRPSSL	34.66	pcp
539	6546	RLPQKPLHR	29.55	pcp
540	6548	SVYHISGKK	30.92	pcp
541	6570	THHTTQQTF	49.77	pcp
542	6578	THHTTQQTF	33.64	pcp
543	6582	RLPQHTPTSR	41.21	pcp
544	6589	ALYSGVHKK	27.83	pcp
545	6601	KAASKTLLEK	35.85	pcp
546	6608	THHTTQQTF	34.23	pcp
547	6619	ALYSGVHKK	44.61	pcp
548	6635	KITGEGVIR	28.98	psp
549	6669	KMDQPPQAK	25.32	pcp
550	6685	ALYSGVHKK	29.5	pcp
551	6699	KVTGSLETK	52.72	pcp
552	6725	KIQDKTLTGK	27.75	psp
553	6731	RLKPTNPAAQK	42.67	pcp
554	6742	RLLGEGYKKK	30.45	pcp
555	6748	KGSWPGFQK	44.42	psp
556	6751	KVFGGTVHK	36.49	pcp
557	6753	KVFGGTVHK	51.7	pcp
558	6781	KLTPRNPAAQK	47.19	psp
559	6784	RMTHKLLSR	26.29	pcp
560	6787	AVYENAREK	26.46	pcp
561	6788	SLGQTTTTK	39.54	pcp
562	6789	AVYENAREK	32.77	pcp
563	6792	TVGSAISRK	27.78	pcp
564	6806	GTVAHKIMQK	28.75	pcp
565	6812	RLFKDGKMK	40.63	pcp
566	6817	RTGPPMGSR	42.72	pcp
567	6820	KKMKGSGKMK	31.24	psp
568	6823	ATNKFITKDK	63.5	pcp
569	6831	ATNKFITKDK	48.51	pcp
570	6832	KTSSAFVGK	56.57	pcp
571	6847	KTSSAFVGK	27.02	pcp
572	6853	GHNEAVSHY	27.04	pcp
573	6855	RLSENASKAVR	43.68	pcp
574	6876	RIHGSPLQK	25.11	pcp
575	6885	RMISKQFHH	25.09	pcp
576	6886	RIHGVGFKK	29.36	pcp
577	6890	RIHGVGFKK	37.94	pcp
578	6892	HHFQNGIGH	49.22	pcp
579	6897	KLHTSIAGR	47.04	pcp
580	6899	RIHGSPLQK	31.7	pcp
581	6920	AQYPESCKK	33.42	pcp
582	6924	AAEEPSKVEEK	36.74	pcp
583	6930	VTKEHTHFD	26.14	psp
584	6940	KSQNGEFMTHK	28.76	pcp
585	6945	RTLPSTSSSGSK	59.61	pcp
586	6946	KQSKPLFSNK	51.29	pcp
587	6952	RLYEHIKNDK	28.58	pcp
588	6953	GSYSSHISSK	59.36	pcp
589	6954	KYSTKVLTTK	35.98	psp
590	6958	GSYSSHISSK	31	pcp
591	6962	GSYSSHISSK	34.64	pcp
592	6967	GTDSHLVVKK	27.57	pcp
593	6968	KVHYNIGKNDK	42.42	psp
594	6971	RVKLPSGSK	30.4	pcp
595	6980	STSENITQK	28.8	pcp
596	6983	RTLPSTSSSGSK	45.76	pcp
597	6984	KRSIDNVLEK	30.68	psp
598	6989	IHQDNTQRQY	30.04	pcp
599	7008	VVDAKTLKK	32.62	pcp
600	7019	ATFSTGERK	33.84	pcp
601	7021	KLSVPVRKK	31.69	pcp
602	7023	KASGRLLSSL	29.18	psp
603	7027	RVKLPSGSK	52.36	pcp
604	7028	KIKDKNEILK	39.92	pcp
605	7030	AAAKVILKK	38.38	pcp
606	7035	AAAKVILKK	53.97	pcp
607	7037	SVSPVKATQK	33.54	pcp
608	7039	DTAMSRPGR	28.06	pcp
609	7041	TVAPTTANK	42.91	pcp
610	7056	KIKDKNEILK	57.12	pcp
611	7060	VDGKADGAEAKP	43.74	pcp
612	7064	KLALTKNPK	41.29	pcp
613	7065	VLNKVPVKHR	36.65	pcp
614	7066	KMFSHQVQK	54.38	pcp
615	7068	KQLGPAQPK	33.79	pcp
616	7070	KPDFPDDKP	25.47	psp
617	7078	KLALTKNPK	44.66	pcp
618	7087	STGPITKPK	43.43	pcp
619	7095	KIQQQIIRHK	25.4	pcp
620	7099	KLCRGFKAP	25.29	psp
621	7101	MHQIRKSEY	28.34	pcp
622	7105	KKNKDESSGK	37.71	psp
623	7107	RVYNSHSLR	25.12	pcp
624	7112	AAAPVCSSK	65.71	pcp
625	7119	KGKKTMGKVS	31.45	psp
626	7122	KLVTKLQNSERK	25.64	pcp
627	7128	KTKVPEVTK	26.47	pcp
628	7129	RLPASSIKK	32.29	pcp
629	7130	KQSPPISTSK	37.16	pcp
630	7133	HQSPSSSSY	37.77	pcp
631	7140	KSPGNKGSVK	32.17	psp
632	7141	KVIPTSSEK	39.33	pcp
633	7143	ATDPKAIGH	34.15	pcp
634	7145	SHSNSPTNM	26.17	pcp
635	7150	KVYPKAVER	30.7	pcp
636	7155	KSAFPAQSK	26.14	pcp
637	7160	KVYPKAVER	38.1	pcp
638	7166	IHSTTGTRY	28.87	pcp
639	7184	SLKEKFNGK	39.83	pcp
640	7186	RVYAENAIRKK	34.62	pcp
641	7188	KTKVPEVTK	56.54	pcp
642	7195	KYRTLVAGK	27.4	psp
643	7197	KVKPPHGFQK	26.33	pcp
644	7204	EIRDKKTGL	29.33	pcp
645	7205	KVYYPVRHH	28.73	pcp
646	7215	KIAVAAASK	61.37	pcp
647	7218	KVTGTLETK	44.86	pcp
648	7231	AVATNQPPK	35.47	pcp
649	7238	KINSEPKIK	47.58	pcp
650	7242	THTTTGSTY	44.34	pcp
651	7248	KINSEPKIK	60.82	pcp
652	7249	LSYDQPRKK	34.92	pcp
653	7259	RVAPSLKSQR	35.58	pcp
654	7262	QLYHSPARR	25.94	pcp
655	7270	KANESHIVV	38.41	psp
656	7279	SHSHQSQIY	30.49	pcp
657	7283	RAYNGQFKEK	30.74	pcp
658	7290	KTKVPEVTK	39.72	pcp
659	7292	GMASKINTK	30.59	pcp
660	7294	ALGCDSKIRSK	30.52	psp
661	7302	KKNQRISEL	26.83	psp
662	7306	NSKLRQENM	28.19	pcp
663	7308	KVVEDRGGLLL	43.86	psp
664	7312	ALGCDSKIRSK	34.11	psp
665	7313	GIYPHEPKHK	36.88	pcp
666	7326	ASCNQTLSK	43.52	pcp
667	7327	KASTPALAK	44.46	pcp
668	7328	RLRDPDSHIVKK	39.61	pcp
669	7347	KLISLKNTKD	42.8	psp
670	7354	KLISLKNTKD	56.61	psp
671	7358	QNNASPNEAL	28.07	psp
672	7360	LSDDDTESKT	49.97	pcp
673	7378	RHGPPMHSY	35.27	pcp
674	7379	KGSQQKFIAH	26.93	psp
675	7380	SLKQKLVNK	30.81	pcp
676	7384	KMAGAMSTTAK	44.48	pcp
677	7395	SLKQKLVNK	31.84	pcp
678	7396	RHAQSGTIM	32.73	pcp
679	7398	SVLEKTTTK	32.94	pcp
680	7413	ATYHGSFSTKK	31.13	pcp
681	7417	THHVQAESY	43.96	pcp
682	7419	ATYHGSFSTKK	46.32	pcp
683	7427	STYHGSFSTKK	27.51	psp
684	7433	KNKEEKYSI	45.75	psp
685	7434	SLYHKLREK	35.42	pcp
686	7436	TIKEGSQLK	34.97	pcp
687	7439	SLNKQIAQK	38.12	pcp
688	7447	TYHGSFSTKK	36.39	pcp
689	7462	RHYEKKGLAY	25.71	pcp
690	7467	KEMKAAALK	30.68	psp
691	7468	AVAARAGLR	32.58	psp
692	7475	HSGTIITQK	32.19	pcp
693	7480	KDARSPVAK	34.51	psp
694	7481	KAKEPPFVRK	42.29	pcp
695	7503	KTYIPPKGETK	39.18	pcp
696	7507	TLKPMGNAK	30.6	pcp
697	7508	SSYPDCKTK	25.74	pcp
698	7511	KTYIPPKGETK	35.43	pcp
699	7512	GTAPAFKQK	36.36	pcp
700	7523	KVQPPAPNP	25.66	psp
701	7525	GHGNGGTVY	38.97	pcp
702	7540	KDKPPAPPN	25.38	psp
703	7544	KHKTFVEKY	32.83	pcp
704	7545	KMTAILTSDK	43.96	psp
705	7550	ELSDDDTESK	64.41	pcp
706	7557	KHKTFVEKY	32.49	pcp
707	7570	SSMKKTTTL	27.04	pcp
708	7573	KSNNSMAQAMK	74.28	pcp
709	7580	ATSNVHMVK	30.13	pcp
710	7581	TVSPHAMGK	29.83	pcp
711	7595	TVSPHAMGK	31.46	pcp
712	7598	TVEEGQRLK	34.51	pcp
713	7600	ATSNVHMVK	45.36	pcp
714	7604	KQQQAAEHYK	25.85	psp
715	7616	HTYLANGQTK	48.71	pcp
716	7618	SIQKPYNQK	37.81	pcp
717	7628	KLHDGTSVAVK	60.63	pcp
718	7637	SRNEGTATY	31.14	pcp
719	7657	AVASSVVKQK	70.06	pcp
720	7664	KTYIPPKGETK	42.03	pcp
721	7665	KSVWPALVG	29.32	psp
722	7666	SHVGAGVVH	44.24	pcp
723	7676	KTYIPPKGETK	53.07	pcp
724	7682	SVNGKVLSK	57.77	pcp
725	7688	SVNGKVLSK	48.51	pcp
726	7695	VYVKLSITYA	31.38	psp
727	7703	KGGDKVLSK	59.06	psp
728	7709	AVTSGVATK	57.74	pcp
729	7711	KLARSVLSH	27.75	psp
730	7722	RLASKVISH	43.9	pcp
731	7733	KVKGVTNQTGLK	44.13	pcp
732	7744	KPLSPEEATK	39.04	psp
733	7768	KINPVQQSR	34.3	pcp
734	7772	KLTQNVDSK	50.25	psp
735	7777	TTGEPATPK	36.04	pcp
736	7780	LSDDDTESKTSD	78.64	pcp
737	7781	KDHIFLNKA	36.8	psp
738	7787	KVPSHLLRSK	42.74	pcp
739	7789	KEIRKEELQ	26.46	psp
740	7818	KTYIPPGETKK	36.89	psp
741	7838	KTYIPPKADKT	43.16	psp
742	7841	SVNGKVLSK	33.77	pcp
743	7845	TMGHHTVGLK	27.6	pcp
744	7856	RHGPPMHYT	25.37	psp
745	7867	RVTVGTIKK	46.23	pcp
746	7870	TMGHHTVGLK	43.87	pcp
747	7871	KIIQKALQK	27.22	pcp
748	7875	RQVVPISKK	25.66	pcp
749	7877	KLAETLGRK	31.14	pcp
750	7878	KTRPLPKSK	32.95	psp
751	7887	KLIEVVKKK	44.31	pcp
752	7891	ALPEHSPAK	33.19	pcp
753	7900	FVLKHKVAQK	25.04	pcp
754	7904	KLKEPQPVSK	51.25	pcp
755	7906	KLAETLGRK	28.7	pcp
756	7913	HHGQTGGIY	27.59	pcp
757	7915	KTGEVLDTK	48.4	pcp
758	7921	KDKPRAAGGAK	27.61	psp
759	7925	KCANLIVTY	30.71	psp
760	7940	KEGDEVGIAGK	34.29	psp
761	7945	KVFDAKPSAK	50.05	pcp
762	7947	GTYGPPAKR	28.99	pcp
763	7954	KVFDAKPSAK	53.3	pcp
764	7956	QVNSKAPLSK	27.51	pcp
765	7957	AVAHALTEK	51.31	pcp
766	7962	KLPPPVARK	31.12	pcp
767	7963	TAMKKGETL	26.89	pcp
768	7970	RTYEEGLKH	40.58	pcp
769	7973	SVYSGIRHK	28.68	pcp
770	7976	KMYEEHLKR	26	pcp
771	7977	KLGGVIKEK	38.25	pcp
772	7978	ATMPKKGILKK	27.91	pcp
773	7980	YENQKQSSY	29.75	pcp
774	7981	RTYEEGLKH	29.3	pcp
775	7983	KTYIPPKGETK	28.76	pcp
776	7985	SDETKAAEEPS	51.28	pcp
777	7987	KLGGVIKEK	59.27	pcp
778	7991	YKVDAKPSAK	44.24	psp
779	7996	SHMSQSSSY	33.61	pcp
780	8000	KNAEVHESY	26.48	psp
781	8003	QEEEYQREG	43.49	psp
782	8009	QLAQEAAQK	55.95	pcp
783	8010	KLQANGPVAK	33.35	pcp
784	8028	SHMSQSSSY	50.8	pcp
785	8029	RLSPSPTSQR	40.16	pcp
786	8030	GVLKKVIRH	27.4	pcp
787	8039	SMPDNTAAQK	39.67	pcp
788	8042	GVLKKVIRH	35.87	pcp
789	8043	RLSPSPTSQR	37.65	pcp
790	8049	VAAVGILCLT	30.24	psp
791	8051	KVAENVIRQK	31.62	pcp
792	8052	TSNPVTTTK	48.67	pcp
793	8054	VAAVGILCLT	32.4	psp
794	8055	KVAENVIRQK	53.77	pcp
795	8056	KLNITPTKK	36.52	pcp
796	8060	RLSPSPSDAGR	27.82	psp
797	8061	GTQGSPITK	36.01	pcp
798	8064	KLNITTPKK	69.52	psp
799	8067	HVYTPSTTK	30.79	pcp
800	8068	LSRESPTGASR	26.7	psp
801	8071	VVNPKYEGK	38.62	pcp
802	8099	KEKLTVGTL	31.7	psp
803	8106	KTQPPLMKR	31.41	pcp
804	8115	AVRPPAAAAK	36.52	psp
805	8116	TSNPVTTTK	32.05	pcp
806	8118	KLATGIVAKK	36.16	psp
807	8128	ITLSGCPLLK	29.14	psp
808	8130	HLTLMGNGSI	31.36	psp
809	8132	EAALETSSAL	30.16	psp
810	8155	KFPGCGGLSY	30.68	psp
811	8165	KTYIPPKGETK	37.83	pcp
812	8174	GSSLPTSSK	41.23	pcp
813	8178	KTRTGELINR	27.44	pcp
814	8181	KTRDDFKIQK	26.15	psp
815	8184	KEANRLGEK	46.38	psp
816	8196	KDSFRTASNK	45.6	psp
817	8207	RSYVTTSTR	34.52	pcp
818	8217	GTGKTLIGK	39.52	pcp
819	8218	RTQNVLGEK	31.28	pcp
820	8225	HVYTPSTTK	29.94	pcp
821	8228	SVAPPGGSR	30.36	pcp
822	8229	KVDGRVVEPK	33.5	pcp
823	8232	GLEEKVRAK	37.24	pcp
824	8236	RSYVTTSTR	33.15	pcp
825	8242	RVKDPNSGLPK	32.01	pcp
826	8243	KLYPGTGSK	45.1	pcp
827	8244	VVGPELHHK	26.32	pcp
828	8251	KIHAGPITK	64.96	pcp
829	8276	KVAPAPAVVKK	67.33	pcp
830	8283	KMKKPIMKV	36.49	psp
831	8288	KVAPAPAVVKK	40.73	pcp
832	8297	KYLGKTHNL	36.45	pcp
833	8304	SIRQAGGIGK	40.63	pcp
834	8327	KVYDKAINR	43.18	pcp
835	8328	KTYIPPKGETK	30.48	pcp
836	8333	KATGVRGLETL	37.46	psp
837	8338	RVIAKALEK	38.34	pcp
838	8343	KVYDKAINR	47.36	pcp
839	8349	KVGEFSGANK	66.38	pcp
840	8359	KVGEFSGANK	36	pcp
841	8360	RLDTGNSMTK	43.85	pcp
842	8362	KIFKNFKEK	50.49	pcp
843	8368	YHKVSQNGY	49.64	pcp
844	8373	SQATPHSSY	28.32	pcp
845	8377	QPFEAAFQK	26.94	psp
846	8393	ASYSDGKLK	34.64	pcp
847	8410	AQADWAAKK	30.61	pcp
848	8413	KVYPGMKKKM	28.46	psp
849	8416	EHAHVTQCLS	31.36	psp
850	8419	KLKEFGTAR	44.31	pcp
851	8424	AHAKSSVAL	33.17	pcp
852	8426	QTHTRHYEL	27.15	pcp
853	8432	AMGSGTAVAK	41.61	pcp
854	8450	VVDNGSGMCKG	53.56	psp
855	8487	KLLSAGATK	27.03	pcp
856	8498	NHGPPLHSHQY	34.42	pcp
857	8502	KTYIPPKGETK	35.42	pcp
858	8512	KSNKYLTVNK	25.09	pcp
859	8515	NHGPPLHSHQY	32.71	pcp
860	8519	KLAKVYQPK	26.3	pcp
861	8526	KLPSSVGQK	40.23	pcp
862	8530	SVNGKVLSKGQ	46.26	pcp
863	8537	RLKEAYSVK	36.59	pcp
864	8538	KLKEEVINK	36.09	pcp
865	8545	KLKEEVINK	59.44	pcp
866	8549	RLKEAYSVK	29.95	pcp
867	8555	RLSDGTMAR	27.05	pcp
868	8557	AHRPVAVAA	33.42	pcp
869	8580	IIYKGGTSR	40.55	pcp
870	8583	KISTVVSSK	68.16	pcp
871	8599	IIYKGGTSR	31.51	pcp
872	8625	THSPAGTSV	42.84	pcp
873	8637	SLFAKNPKSK	31.6	pcp
874	8640	VVMRDPNTK	37.19	pcp
875	8645	LTTKAPGKSI	31.31	psp
876	8646	SPKKKDLSL	32.36	pcp
877	8651	HRSPSSTSF	27.41	pcp
878	8679	AVYGQNDIHHK	26.01	pcp
879	8681	YGQNDIHHK	33.26	pcp
880	8683	AVYGQNDIHHK	47.89	pcp
881	8690	IHSQTSQQY	41.4	pcp
882	8692	STVGSAISRK	35.98	pcp
883	8694	GQAVALRAK	32.61	pcp
884	8704	AVKDPLVKK	32.15	pcp
885	8705	QHDDGRVSY	27.18	pcp
886	8712	KGWEVVALKK	41.31	psp
887	8723	ILKDGKMVQK	39.26	pcp
888	8731	SPKKKDLSL	35.01	pcp
889	8736	KTHAVILSR	38.62	pcp
890	8746	AQNEPLTQK	31.09	pcp
891	8747	KTFKTVEPTGK	32.53	pcp
892	8750	SHVALKHPA	34.59	psp
893	8777	AILDKTTNK	42.62	pcp
894	8781	KVHIVVTSK	39.7	pcp
895	8786	AHAHPQEVY	49.24	pcp
896	8838	GMSEKAIEK	33.54	pcp
897	8844	HHVSVTKQL	33.51	pcp
898	8849	KTEKDEKELT	38.36	psp
899	8852	KIRDLGSNK	49.65	psp
900	8861	KGACPKVIQK	31.46	psp
901	8863	AVKDPLVKK	33.32	pcp
902	8878	KTRLAEAGAM	31.62	psp
903	8880	ATTGKILEK	38.15	pcp
904	8893	KQSGVPLAKK	32.72	psp
905	8908	RLSPSPTSER	39.22	psp
906	8911	SHRSPSSTSF	35.47	pcp
907	8912	ILDSKPTANK	46.89	pcp
908	8922	KGEESKEIT	43.76	psp
909	8936	KMPTTPVKAK	38.38	pcp
910	8941	HTRTPPIIHR	33.2	pcp
911	8951	KETRAMAGK	27.16	psp
912	8965	KGDAFTENGK	46.75	psp
913	8967	TAADGHERAAPG	27.24	psp
914	8981	KACGFKETAF	27.34	psp
915	8987	GTSSVIVSRK	35	pcp
916	8993	KCLPHLAGSL	28.23	psp
917	8997	SHASPSPVA	50.24	pcp
918	9000	KVYGPGVAK	32.57	pcp
919	9010	KVLALQARK	27.35	pcp
920	9014	RHFSKSDSF	33.44	pcp
921	9025	SHASPSPVA	45.3	pcp
922	9039	RLPSSTLKR	59.95	pcp
923	9046	SPTKATSAAM	27.12	psp
924	9047	KGLNNLHLKK	25.46	psp
925	9061	KTYIPPKGETK	34.15	pcp
926	9063	GMAGSAMSSK	50.23	pcp
927	9064	KTDSDIISK	49.52	pcp
928	9066	KLRDVGAYSK	38.02	pcp
929	9069	THVDKAEGTTY	35.43	pcp
930	9085	KVYGPGVAK	47.75	pcp
931	9088	RLFKDGKLK	41.67	pcp
932	9090	KAIMDAGIAK	32.33	psp
933	9094	RMGTPHLQK	29.36	pcp
934	9101	KVFVWGKIK	31.57	psp
935	9106	YQNKNAYAP	25.05	psp
936	9124	AVRPPAAAAAK	40.94	pcp
937	9131	KTYLGEEGK	46.35	pcp
938	9138	KVYGPGVAK	38.21	pcp
939	9139	RVYDPASPQRR	35.61	pcp
940	9157	KGNSPLLQK	36.9	pcp
941	9162	RSAEAQPEAQPA	43.04	pcp
942	9164	ELSGKSVQSL	30.3	psp
943	9175	QLAKAQLQK	38.6	pcp
944	9187	AVRPPAAAAAK	29.85	pcp
945	9198	ALHGPSGVGK	42.68	pcp
946	9200	KGNSPLLQK	32.15	pcp
947	9228	KTIDKKTFYK	29.35	pcp
948	9237	KETSHPLKQ	26.97	psp
949	9240	KGNTSFPVQK	31.77	psp
950	9241	KTYIPPKGETK	26.42	pcp
951	9253	VSYSHIQSK	33.96	pcp
952	9256	VSYSHIQSK	42.75	pcp
953	9260	KQITSWAQK	29.75	psp
954	9262	AVRPPAAAAAK	46.42	pcp
955	9264	KTETPIVSK	49.99	pcp
956	9266	KSAEAILKR	55.65	pcp
957	9273	KLLDDPSKQK	31.57	pcp
958	9276	KLLDDPSKQK	47.91	pcp
959	9277	HVYVGNISKK	25.95	pcp
960	9282	KQFVSDVAWK	27.32	psp
961	9284	KVSTSPLTK	36.61	pcp
962	9294	KVLNTSLKEK	41.59	pcp
963	9295	KSAEAILKR	33.1	pcp
964	9296	HVYVGNISKK	27.83	pcp
965	9303	KGNSPLLQK	40.63	pcp
966	9307	KCGPRGGQVAK	36.15	psp
967	9318	VDGGPVTTTK	41.14	psp
968	9327	GLDPSQRPK	33.83	pcp
969	9331	VASFPKKQE	25.01	pcp
970	9338	ALHGPSGVGK	53.05	pcp
971	9352	VVMRDPQTK	29.81	pcp
972	9385	KLPKGILKK	34.86	pcp
973	9388	KRPAPAPAPA	26.59	psp
974	9390	QAAAFGPKP	29.16	psp
975	9398	KTYIPPKGETK	46.93	pcp
976	9402	VVLENAAKK	28.47	pcp
977	9418	KEVKEKEVV	29.52	psp
978	9428	GSYESTLKK	28.49	pcp
979	9437	KVSTSPLTK	28.91	pcp
980	9441	EHAGSSNAF	55.31	pcp
981	9452	SHYGSENSM	37.89	pcp
982	9456	KLGPNDQYK	30.69	pcp
983	9503	VVMRDPQTK	40.2	pcp
984	9505	KHDGGGGAAAL	25.95	psp
985	9517	AVRPPAAAAAK	36.15	pcp
986	9521	KVLALQARK	29.35	pcp
987	9527	KVLALQARK	36.83	pcp
988	9529	SSYHGSFSTK	35.51	psp
989	9532	KIKTHKPPGK	36.26	psp
990	9538	ATGPALDNK	57.92	pcp
991	9545	YSLGSGPGTASR	27.1	psp
992	9547	AVRPPAAAAAK	46.97	pcp
993	9549	HRFYGKNSSY	30.53	pcp
994	9553	RVKGVTIVK	30.7	pcp
995	9560	IEKHAGLVY	27.65	psp
996	9561	SLRQGGTLTGK	27.58	pcp
997	9562	SLRQGGTLTGK	46.1	pcp
998	9567	ELSDDDTESKT	49.81	pcp
999	9569	LRSVGSPALR	32.07	psp
1000	9584	ATNTTMMGK	71.67	pcp
1001	9587	SIYPHGSTDK	31.88	pcp
1002	9592	KEEAVPDVER	40.34	psp
1003	9594	RVLVTHGISK	25.93	psp
1004	9596	KLHQRVEQL	31.31	pcp
1005	9600	KILADATAK	57.24	pcp
1006	9603	HVSPGQLTK	31.77	pcp
1007	9607	RVLVTHGISK	35.28	psp
1008	9616	KAVRAKTVL	32.62	psp
1009	9617	GVHGGLINK	31.02	pcp
1010	9632	GHVALVGGGK	42.14	psp
1011	9633	KLYNKITSR	56.76	pcp
1012	9648	SAKLRQSGL	32.85	pcp
1013	9659	GHSTYPSHQY	32.63	pcp
1014	9691	KMNIKHIDDLFL	32.18	psp
1015	9693	KRAAAVLLSAK	40.85	psp
1016	9703	GTRVVKANI	25.4	psp
1017	9707	ILEDEQTQRQK	62.11	pcp
1018	9708	RVSDPTTSTMK	33.14	pcp
1019	9716	KLFGTSGQK	44.45	pcp
1020	9717	DHGQSNPTY	26.48	pcp
1021	9751	VLSGPSGTGK	29.15	pcp
1022	9753	KTTGQVVAMK	29.41	pcp
1023	9767	GVHGGLINK	35.48	pcp
1024	9772	RVAAHPILR	46.63	pcp
1025	9776	KFNTQNVEK	27	psp
1026	9778	GVHGGLINK	36.01	pcp
1027	9780	KINPNTAYQK	53.11	pcp
1028	9783	GTYHGSFSTK	26.09	psp
1029	9792	GTYHGSFSTK	39.71	psp
1030	9817	GQLGKPLAK	30.29	pcp
1031	9830	SQGPVKHVY	27.5	pcp
1032	9831	QGLKRLHTV	29.01	pcp
1033	9838	KVATTVISK	35.92	pcp
1034	9839	LTEPNADPRKK	31.03	pcp
1035	9840	YQHGHINSY	27.52	pcp
1036	9847	VHVKAGRVY	30.04	pcp
1037	9859	NQKLKQENL	30.77	pcp
1038	9871	KKQSKPVQVAT	31.82	psp
1039	9874	VTNPDIAAKK	53.74	pcp
1040	9881	QRKGAGSVF	35.53	pcp
1041	9891	HGYENPTYK	42.42	pcp
1042	9892	KMFKQTFSTK	31.83	psp
1043	9902	RVMKALVNR	48.13	pcp
1044	9907	VSEKGTVQQADE	55.11	pcp
1045	9916	TPHLQDAQVK	34.48	psp
1046	9921	IASSSGSTAIK	55.94	pcp
1047	9922	LTEPNADPRKK	31.68	pcp
1048	9924	ASFDKAKLK	38.43	pcp
1049	9925	ASFDKAKLK	53.89	pcp
1050	9926	KTKNCGHTGK	27.95	psp
1051	9932	RVYDVSSGR	33.57	pcp
1052	9941	KSAFAPFSK	31.27	psp
1053	9943	RVMKALVNR	41.86	pcp
1054	9949	KGERSLAVNK	28.74	psp
1055	9952	RLFSSSSNTTK	42.67	pcp
1056	9967	KYTPPPHHI	35.42	pcp
1057	9970	HLKEDQTEY	32.83	pcp
1058	9978	STYHGSFSTK	28.51	psp
1059	9983	TAASSSSLEKD	43.94	psp
1060	9987	RAAIPIAKR	28.79	pcp
1061	9994	KVSKAAILAR	40.99	pcp
1062	9999	KKGLGRQLEI	29.78	psp
1063	10001	KISPYYRTK	26.54	pcp
1064	10003	SVNSQTLNR	33.84	pcp
1065	10007	KLKEPLPNGK	47.96	pcp
1066	10014	IIGPNGSGK	44.63	pcp
1067	10018	KLDAANKAL	27.2	psp
1068	10020	KYTPPPHHI	45.52	pcp
1069	10022	VVGPCLPFC	29.01	psp
1070	10025	LGYKDAAVIC	30.12	psp
1071	10027	RLLPGSQQK	30.4	pcp
1072	10032	AVAPGHPLAK	30.24	pcp
1073	10034	AVAPGHPLAK	35.32	pcp
1074	10043	YHRKENLEY	26.2	pcp
1075	10046	KKQKSPTQAVV	36.35	psp
1076	10048	KVASLTLHNK	50.55	pcp
1077	10053	HGYENPTYK	36.81	pcp
1078	10060	LSPSTFHAL	46.02	psp
1079	10066	HLAEKTSSL	33.04	pcp
1080	10079	KIDEKTAELK	49.16	pcp
1081	10080	RILPESQQK	30.53	pcp
1082	10084	AAESGAKEELQ	43.83	pcp
1083	10088	GTAEVELKK	28.62	pcp
1084	10090	RVVDGKDLTTK	38.48	pcp
1085	10094	STSSPSVPK	35.63	pcp
1086	10098	AVSVITDEE	45.04	psp
1087	10100	RIAGEASRLAH	25.11	pcp
1088	10112	ATSRHPSDAPQ	26.12	psp
1089	10116	LSYSTSSSK	44.6	pcp
1090	10121	RLSYNVREK	29.31	pcp
1091	10122	SHHPVQQVY	57.16	pcp
1092	10124	KIRAQMLEK	26.02	psp
1093	10132	VVSEKQFSK	55.43	pcp
1094	10133	VVSEKQFSK	41.2	pcp
1095	10138	VLKEKGQSL	28.09	pcp
1096	10141	KAATAQSLVL	29.23	psp
1097	10144	KLNENAISR	59.85	pcp
1098	10156	KSSERSIYK	25.69	psp
1099	10159	KSLGHGLINK	28.75	pcp
1100	10164	KEKHAPPQK	34.77	psp
1101	10172	KVLAKQLVH	48.4	pcp
1102	10174	KKFFPKRGQ	27.84	psp
1103	10176	EHHPGTTSF	25.84	pcp
1104	10198	SVAKTILKR	53.53	pcp
1105	10200	KLDRKEALL	29.19	psp
1106	10201	SALKKDKGG	31.31	psp
1107	10203	KAGEVFIHK	53.45	pcp
1108	10208	KSDEGSVLVK	31	psp
1109	10209	SVAKTILKR	45.37	pcp
1110	10211	QHSDIAQRY	40.08	pcp
1111	10214	KAGEVFIHK	41.1	pcp
1112	10224	VTGPNMGGK	40.15	pcp
1113	10226	RANVGKLLK	26.72	pcp
1114	10234	IVGDPSTAK	27.15	pcp
1115	10237	KLRKGAVIT	31.27	psp
1116	10241	AHGTFYTSH	59.18	pcp
1117	10242	KRIGKVLAT	44.88	psp
1118	10247	KFTLELKEK	39.69	psp
1119	10257	KIFTHDPED	27.05	psp
1120	10264	RIGQVGKFK	33.29	pcp
1121	10266	KTGRPAKFK	33.01	psp
1122	10273	AGTYHGSFSTK	26.03	psp
1123	10287	ATYHGSFSTK	30.97	pcp
1124	10288	TYHGSFSTK	36.47	pcp
1125	10289	ATYHGSFSTK	54.57	pcp
1126	10292	HHHAGYEQF	32.47	pcp
1127	10299	ATYHGSFSTK	53	pcp
1128	10309	RIYGESADAVKK	47.47	pcp
1129	10310	KRGGLKVVL	33.73	psp
1130	10315	KMLDHEYTTK	26.14	pcp
1131	10320	HQRDGLSSY	40.36	pcp
1132	10329	RSYPVTEQRVK	26.37	pcp
1133	10332	KAGMNPASK	30.38	psp
1134	10334	VVDNGSGMCKAN	43.27	psp
1135	10344	YQKKDPPATE	25.52	psp
1136	10354	HIDGHPRPTY	25.51	pcp
1137	10356	SVDPKNYPK	26.99	pcp
1138	10363	LVNKESSETPDQ	47.41	pcp
1139	10366	SVDPKNYPK	33.36	pcp
1140	10380	ALVGGGSSPK	72.34	pcp
1141	10383	GHFDTKIGH	38.03	pcp
1142	10398	RLVESTSLRK	32.95	pcp
1143	10403	KIGKSILGK	31.74	pcp
1144	10410	KQIMAVSNLK	27.94	psp
1145	10411	ATLPKNPPPK	30.39	pcp
1146	10416	IVGDPSTAK	36.16	pcp
1147	10428	VVMRDPASK	42.19	pcp
1148	10429	AIAQPATTAK	34.81	pcp
1149	10432	KPDNVSYKP	27.1	psp
1150	10442	ATTHEIMGPK	28.9	pcp
1151	10443	KTKELIGSMK	40.05	pcp
1152	10445	KLFPDKGTEK	27.14	pcp
1153	10447	ATAASDRMEKS	36.09	psp
1154	10460	ATYHGSFSTK	31.6	pcp
1155	10461	ATYHGSFSTK	40.83	pcp
1156	10475	ATYHGSFSTK	49.68	pcp
1157	10484	ATEQPLTAK	47.82	pcp
1158	10493	KAGMNPASK	34.44	psp
1159	10497	VLGAPVKGK	35.17	pcp
1160	10502	ATLPKNPPPK	40.87	pcp
1161	10513	ATEQPLTAK	46.14	pcp
1162	10515	SVDPKNYPK	28.39	pcp
1163	10526	SVDPKNYPK	31.85	pcp
1164	10528	KTQSTLLGAK	26.98	psp
1165	10531	DHVSQTHSF	30.89	pcp
1166	10532	KTQDQISNIK	51.19	pcp
1167	10538	KNAAKDMAQK	39.09	psp
1168	10539	RYIDTHNRV	29.01	pcp
1169	10552	RIRTGSALVQR	30.21	pcp
1170	10560	HHAYPGAGV	35.62	pcp
1171	10574	AALKKALAA	28.73	pcp
1172	10577	KSQDPPALAR	35.67	pcp
1173	10599	ATLPKNPPPK	42.91	pcp
1174	10603	ATAASSSSLEKD	37.02	psp
1175	10607	QLSKPLSER	34.12	pcp
1176	10610	KTIQVPQQK	34.96	pcp
1177	10611	QLSKPLSER	36.24	pcp
1178	10612	KQLGQPVVSK	48.87	pcp
1179	10615	ATYHGSFSTK	26.83	pcp
1180	10618	HYGHAGTVY	34.77	pcp
1181	10621	KYFAKHPRL	27.56	pcp
1182	10626	KAYSGNSFKK	43.56	psp
1183	10631	KYPIVKPGP	26.22	psp
1184	10636	ATEQPLTAK	41.21	pcp
1185	10647	FENASSSSLEKS	27.34	psp
1186	10653	GTLTKNLSEK	46.62	pcp
1187	10660	NHRQTPVSY	28.87	pcp
1188	10673	ELEKRSDSL	31.55	pcp
1189	10685	KEITQQAVK	46.89	psp
1190	10691	RIVAPPGGR	37.91	pcp
1191	10696	IQGPPGTGK	25.31	pcp
1192	10703	ALSPSLKNK	32.34	pcp
1193	10704	RIVAPPGGR	26.62	pcp
1194	10708	SHQHVKITY	48.8	pcp
1195	10720	RTSPPVSVR	29.79	pcp
1196	10757	IVKPKPRAL	27.29	pcp
1197	10772	KLLGHLVKEK	76.77	pcp
1198	10773	RVLMEGKLTHK	29.86	pcp
1199	10798	KMAPLAVAEK	45.75	psp
1200	10802	STSERTLLK	27.7	pcp
1201	10805	VVLEGLQTPV	25.09	psp
1202	10809	ALDPDKPTN	25.96	pcp
1203	10814	QQYESVAAK	54.68	pcp
1204	10819	AQAESLRYK	26.04	pcp
1205	10820	AQAESLRYK	33.47	pcp
1206	10837	RSAPPLLKR	35.92	pcp
1207	10838	RISGYNIRH	41.11	pcp
1208	10843	ALISKASNTPK	30.19	pcp
1209	10850	DVKKRAVAL	31.31	pcp
1210	10854	QHYGQQGQGY	41.97	pcp
1211	10860	GSSPVAMQK	33.85	pcp
1212	10862	RVLNKLGGVK	47.57	pcp
1213	10873	RIYSQKIGIKK	41.55	pcp
1214	10876	THAPGNVEKY	37.03	pcp
1215	10881	KLNPYAKTMR	27.62	pcp
1216	10885	KASAGPERPK	27.34	psp
1217	10893	HTASPTGMMK	52.86	pcp
1218	10896	KLVDSKHGQLIK	31.89	pcp
1219	10906	AMHPTLAGK	50.29	pcp
1220	10908	KLQQVMQAK	42.52	pcp
1221	10914	FIKIYCRTI	33.71	psp
1222	10917	KGGPRGPPLEK	31.09	psp
1223	10920	KENTPVPSEK	42.67	psp
1224	10923	AVGPHLTAK	32.84	pcp
1225	10929	KVMSVVQTK	31.18	pcp
1226	10937	RLYGNTPMRR	29.36	pcp
1227	10946	STLPKPVQK	44.44	pcp
1228	10947	KPFLIPSPV	32.07	psp
1229	10949	KDDIFNVAK	25.37	psp
1230	10952	NHEDKIRVV	31.22	pcp
1231	10956	LHGNPGSTY	33.08	pcp
1232	10959	KLKEGGLIDK	31.96	pcp
1233	10962	TVWNRTAEK	38.74	pcp
1234	10970	NHKDPESTQF	50	pcp
1235	10972	KLKEGGLIDK	66.22	pcp
1236	10973	KLYPDSRVR	36.72	pcp
1237	10990	KLPEEVVKK	30.78	pcp
1238	10993	HLAPPQPAK	39.01	pcp
1239	11000	LSGAGEHLKTD	51.21	pcp
1240	11008	KIFGADILEK	38.23	psp
1241	11012	VLDPKSKWRSK	27.63	pcp
1242	11015	ATAASSSSLEKD	52	psp
1243	11017	KLPEEVVKK	25.25	pcp
1244	11018	NHVTSSPVA	47.53	pcp
1245	11025	NHGQGSYSY	60.61	pcp
1246	11026	TIMPAKDSQI	40.98	psp
1247	11033	KILPTSETK	29.19	pcp
1248	11034	GHEDKIRVV	25.29	pcp
1249	11036	VTYNGVDNNK	46.55	pcp
1250	11038	TRTPQASTY	31.83	pcp
1251	11043	IPTHHPRVY	25.57	pcp
1252	11052	KEQGKTIQK	38.79	psp
1253	11055	KDLKARMVSK	31.95	psp
1254	11060	KILDQYRQK	26.38	pcp
1255	11063	VLDPKSKWRSK	39.06	pcp
1256	11066	HRYGDGGSSF	38.93	pcp
1257	11069	STASELSPK	52.79	pcp
1258	11071	KLYTKHGTLKY	40.01	pcp
1259	11073	SGPEGPNTPQPV	31.37	psp
1260	11091	HLYNSLTRNK	25.15	pcp
1261	11096	SHNPNTTNNF	43.45	pcp
1262	11100	SSAPPLTGK	49.49	pcp
1263	11109	KLYTKHGTLKY	25.91	pcp
1264	11118	HLYNSLTRNK	42.05	pcp
1265	11133	DVSKPDLQGK	39.18	psp
1266	11151	SSAPPLTGK	33.09	pcp
1267	11175	ATAASWRSLCT	28.19	psp
1268	11181	GHSPPSSSL	29.2	pcp
1269	11191	VVMAADRSLKK	46.78	pcp
1270	11200	RLAGSALTDK	39.79	pcp
1271	11201	HRYGDGGSSF	25.43	pcp
1272	11202	GTPEKPLYH	37.06	pcp
1273	11215	IVYGQPRTR	30.82	pcp
1274	11221	ATYNYGTHVT	26.05	psp
1275	11230	ALSSVGSPK	58.5	pcp
1276	11233	ARITDTIRPK	30.88	psp
1277	11236	RTYQSITER	33.89	pcp
1278	11238	RAIETRLSPK	27.62	psp
1279	11241	HRYGDGGSSF	40.86	pcp
1280	11242	KSSTKHISSK	43.52	psp
1281	11253	FGYAPEQSE	25.47	psp
1282	11260	KEEATYIQK	29.22	psp
1283	11263	HVYSFPNKQK	29.72	pcp
1284	11266	ALSSVGSPK	58.51	pcp
1285	11274	SSAPPLTGK	37	pcp
1286	11275	YGHLLGLSY	30.8	psp
1287	11277	KLSGSLVAK	37.84	pcp
1288	11279	SHFQSSNKF	29.21	pcp
1289	11290	GLYGQTTGK	39.55	pcp
1290	11294	ALAGLAKTK	47.35	pcp
1291	11299	KLFEKKYSVK	35.6	pcp
1292	11305	RNFSAAARWG	27.81	psp
1293	11315	ADGTTAKDL	33.75	pcp
1294	11316	GLYGQTTGK	47.82	pcp
1295	11319	KLFEKKYSVK	42.8	pcp
1296	11323	KTALHMLLKK	34.22	psp
1297	11334	KIFSDKDGYK	42.19	pcp
1298	11342	KWVGPKLDL	29.29	psp
1299	11351	KIFSDKDGYK	57.69	pcp
1300	11353	KLKVVITSK	32.02	pcp
1301	11354	THNGESVSY	43.57	pcp
1302	11356	FDSDAASPR	52.05	pcp
1303	11359	QLYSKAVQR	37.5	pcp
1304	11362	RVFQETQKLK	39.37	pcp
1305	11369	KLGMTPIRK	27.81	pcp
1306	11393	RVYDPASPQR	25.33	pcp
1307	11397	KMPKVKMPK	28.57	pcp
1308	11400	KSTSPPVLSH	56.17	psp
1309	11403	KTQPPVAVAEQ	29.23	psp
1310	11408	KKQMNGGAAK	51.97	psp
1311	11418	KEEATYIQK	30.98	psp
1312	11448	RVYDPASPQR	43.98	pcp
1313	11452	KVYTPVASR	25.06	pcp
1314	11489	AVATKFVNK	25.97	pcp
1315	11494	KMPKVKMPK	34.37	pcp
1316	11500	VLGTVVHGK	25.11	pcp
1317	11507	RVYGGLTTK	28.68	pcp
1318	11510	KLDQTIMRK	38	pcp
1319	11511	AVATKFVNK	42.86	pcp
1320	11518	AVNPKEIASK	45.27	pcp
1321	11521	RVYGGLTTK	34.61	pcp
1322	11530	VVGPVGAGK	41.33	pcp
1323	11532	ACNGTVIEH	31.93	pcp
1324	11533	KLDQTIMRK	41.54	pcp
1325	11552	ALKTGIVAK	51.77	pcp
1326	11555	ALKTGIVAK	44.34	pcp
1327	11560	KMPKVKMPK	40.62	pcp
1328	11561	HYHTGPGSPSY	28.23	pcp
1329	11563	LLYGEKGTGK	29.33	pcp
1330	11573	RIIEKVIHR	34.97	pcp
1331	11574	RTQLPQSMK	25.95	pcp
1332	11575	KTLGPILKK	38.61	pcp
1333	11584	DVKSKTEAL	28.36	pcp
1334	11599	RIIEKVIHR	39.26	pcp
1335	11604	AVNPKEIASK	60.69	pcp
1336	11615	KVNTGLMTSK	77.63	pcp
1337	11618	KTLGPILKK	32.62	pcp
1338	11630	KLANPSIVTKK	39.16	pcp
1339	11632	YDGHAGSQVAK	32.36	pcp
1340	11635	KSTQGSQSAK	29.89	psp
1341	11639	AHQGNPAVY	26.41	pcp
1342	11640	AISSSAISK	53.1	pcp
1343	11662	AVYTKMMTKK	28.71	pcp
1344	11677	VLNTSLKEK	30.31	pcp
1345	11681	EHLRETQAQY	26.79	pcp
1346	11686	RLEAGLNRVK	42.6	pcp
1347	11689	HILDGSPEK	44.04	pcp
1348	11690	ILYDHAHVK	29.13	pcp
1349	11692	KKEVRTLGAI	25.27	psp
1350	11695	AVASFPKKQE	29.73	pcp
1351	11698	KLKAWNDIKK	36.2	pcp
1352	11700	ILYDHAHVK	41.77	pcp
1353	11704	KIRQDSVTKL	32.42	pcp
1354	11706	KTGLKSWIL	28.91	psp
1355	11708	AVASFPKKQE	31.04	pcp
1356	11722	KLKAWNDIKK	59.5	pcp
1357	11726	YHIKETTTSL	26.88	psp
1358	11729	ADGTTAKDLA	26.68	psp
1359	11736	AVAFKPTSNR	26.88	pcp
1360	11747	HLLTGRVTV	26.33	psp
1361	11750	KTYVGHPVKM	34.4	pcp
1362	11751	GTKGPSNVFK	30.13	pcp
1363	11755	SVINKVTEK	25.76	pcp
1364	11756	KTYVGHPVKM	38.89	pcp
1365	11760	KVAPAPAVVK	39.59	pcp
1366	11767	KVYPSSLSK	31.88	pcp
1367	11773	KVAPAPAVVK	30.88	pcp
1368	11787	WNDRGNSTF	34.13	psp
1369	11792	QELVELDTHI	28.65	psp
1370	11804	KHVESFQQLK	35.28	psp
1371	11814	AVSILYHLA	28.17	psp
1372	11821	VNETQPPQSE	43.02	pcp
1373	11822	HIKPHIDSV	34.14	pcp
1374	11831	RTDPHWSAVQK	25.19	pcp
1375	11847	GTKGPSNVFK	38.19	pcp
1376	11861	RIHPVSTMVK	32.29	pcp
1377	11874	KEDVLKIGAKSK	26.62	psp
1378	11888	KLVEQAFRK	32.66	pcp
1379	11905	KGNDIIAAAK	40.28	pcp
1380	11908	VFQEKHHVI	34.9	pcp
1381	11916	ILGSPSSQK	25.09	psp
1382	11923	VLLISIEEW	31.54	psp
1383	11926	RILKHILTQR	31.17	pcp
1384	11930	AVAAGVPEKT	29.47	psp
1385	11943	RVKVSQAAADLK	38.43	pcp
1386	11945	VNETQPPQSE	43.99	pcp
1387	11946	HRYGDGGSTF	39.73	pcp
1388	11948	KTPTSPLKMK	61.25	pcp
1389	11952	VSDPSSPQYGK	46.28	pcp
1390	11959	PQGAVFNTY	45.88	psp
1391	11960	VLCQPTGGK	43.55	pcp
1392	11964	RVKVSQAAADLK	56.55	pcp
1393	11976	ITDPHSPSRFR	29.13	pcp
1394	11978	VNETQPPQSE	30.72	pcp
1395	11986	KKPLTAHEAI	26.66	psp
1396	11994	KFLTHTSGKLI	25.2	psp
1397	11996	AHGKVSVEY	34.19	pcp
1398	11998	KIMEYYEKK	39.1	pcp
1399	12001	KLAPEFAKR	36.55	pcp
1400	12004	ALPEKVVNK	30.88	pcp
1401	12015	FGGLGSKSK	28.14	pcp
1402	12018	AHYHTGPGSPSY	45.81	pcp
1403	12023	AHYHTGPGSPSY	28.49	pcp
1404	12028	SHVSGTTTL	43.58	pcp
1405	12030	GTYVKPLSNK	40.9	pcp
1406	12034	GTYVKPLSNK	33.99	pcp
1407	12036	SHHHSSVIF	35.74	pcp
1408	12037	SHHHSSVIF	39.58	pcp
1409	12040	IHKEHIVGY	28.22	pcp
1410	12049	SHVSGTTTL	64.95	pcp
1411	12051	SHHHSSVIF	57.52	pcp
1412	12063	ATNTSAPDLK	46.2	pcp
1413	12073	RLPTKKLFH	35.86	pcp
1414	12075	KIERAIGLK	35.54	pcp
1415	12077	ITDPHSPSRFR	27.63	pcp
1416	12099	NQKPPSAEY	33.08	pcp
1417	12101	SHLAGAKVY	30.16	pcp
1418	12105	RLHVLKALK	41.41	pcp
1419	12110	NQKPPSAEY	31.3	pcp
1420	12111	RTKYTITPVK	30.4	pcp
1421	12115	KEKDAESSIK	38.3	psp
1422	12117	ICSTKKTSI	34.23	psp
1423	12118	KLLERNKEL	42.44	psp
1424	12119	THVDLQDYR	36.12	psp
1425	12124	SHLGESSSY	34.26	pcp
1426	12133	RTYDPEGFKK	30.89	pcp
1427	12140	HVYSWPKNK	44.18	pcp
1428	12156	KSFDKNLYR	31.21	pcp
1429	12159	SLVGQTSPK	40.55	pcp
1430	12168	KNKGPTTPAAK	29.87	psp
1431	12182	KSFDKNLYR	47.43	pcp
1432	12187	TMAPPIKSK	32.03	pcp
1433	12189	GQLSVHTPK	35.48	pcp
1434	12193	KSIGVKYKPV	25.06	psp
1435	12194	QYTPHSHQF	39.9	pcp
1436	12198	SHHHSSVIF	47.75	pcp
1437	12199	SHHHSSVIF	34.77	pcp
1438	12205	ALKNPPINTK	29.81	pcp
1439	12210	SHHHSSVIF	54.98	pcp
1440	12212	AQKRLGHKSL	25.37	psp
1441	12213	ASFQSTSVK	53.31	pcp
1442	12216	VLYPETSRK	27.52	pcp
1443	12220	KLGDSPIQK	54.77	pcp
1444	12223	KLLAHPLQR	43.1	pcp
1445	12225	SMNANTITK	47.78	pcp
1446	12226	KVAKPTSMY	40.21	pcp
1447	12227	KLLAHPLQR	27.25	pcp
1448	12244	KLMSGIINH	28.7	psp
1449	12253	NQKPPSAEY	31.72	pcp
1450	12258	KIAPESAIK	32.31	pcp
1451	12259	KIADMGHLK	42.63	pcp
1452	12278	KLSGLLRQK	28.09	pcp
1453	12287	KLSGLLRQK	26.01	pcp
1454	12291	SHRPSLNSV	40.1	pcp
1455	12294	KEMLTAATR	43.42	psp
1456	12308	KIIPTPPRSK	25.42	pcp
1457	12315	KVLQIGSAK	45.32	pcp
1458	12319	RHNLSLNRY	31.04	pcp
1459	12322	VHGKPSVVY	25.25	pcp
1460	12344	KTLESAVVK	60.39	pcp
1461	12354	VTYDGVREEG	32.09	psp
1462	12363	SHHHSSVIF	35.6	pcp
1463	12364	SHHHSSVIF	43.39	pcp
1464	12371	GTQPGPLLKK	26.62	pcp
1465	12376	GTQPGPLLKK	30.61	pcp
1466	12377	ATALPTGTSK	46.88	pcp
1467	12378	SMYNSVSQK	31.5	pcp
1468	12385	ALKNPPINTK	48.45	pcp
1469	12396	RTNEVVAIK	50.59	pcp
1470	12398	THSPSNAQF	47.26	pcp
1471	12401	KTEPPYALGK	31.42	psp
1472	12411	KGEPLQSLTI	27.66	psp
1473	12423	SHYLYVRAH	30.59	pcp
1474	12426	ATALPTGTSK	53.02	pcp
1475	12430	GSGKVTFPK	31.53	pcp
1476	12432	FEGFPDKQPRKK	27.18	pcp
1477	12433	KIWVRTALK	30.94	psp
1478	12434	SVFQQGMKNK	25.9	pcp
1479	12435	SVFQQGMKNK	32.25	pcp
1480	12438	TLYTAPEAAVP	34.86	psp
1481	12455	KESTISVAQK	62.41	psp
1482	12469	ATPSSSLPK	28.8	pcp
1483	12477	GLYYIHRNK	28.88	pcp
1484	12481	AALEKPLSH	44.99	pcp
1485	12492	RMVDMPANNK	27.58	pcp
1486	12500	KSYPSLTTK	38.87	pcp
1487	12518	SHYDSEKGEF	27.18	pcp
1488	12519	QLQSRIQQL	28.28	psp
1489	12522	RLKAKEYSL	27.64	pcp
1490	12523	AVAIKAMAK	53.29	pcp
1491	12526	THREDSVSL	41.82	pcp
1492	12534	AVAIKAMAK	42.93	pcp
1493	12536	THANNTSVIS	31.8	psp
1494	12547	SIFSGTEKGSK	37.86	pcp
1495	12548	THREDGVAL	35.9	pcp
1496	12563	QLSKPSLEK	25.83	pcp
1497	12570	AVAIKAMAK	61.34	pcp
1498	12581	KRDGTAGILK	56.3	psp
1499	12585	THTRHYELY	33.81	pcp
1500	12592	LTGKPVMVK	33.21	pcp
1501	12619	RVITEEEKNFK	59.24	pcp
1502	12623	SHLAVVLDDI	44.31	psp
1503	12651	RMFGGPGTAR	34.79	psp
1504	12653	YMYMGKNTGK	39.56	pcp
1505	12669	VSVSSPWLTAK	26.61	psp
1506	12702	GSSDVIIHR	38.21	pcp
1507	12704	KLDVLRASK	32.47	psp
1508	12710	KLIQEKKDNLLK	26.56	pcp
1509	12719	GHFENQKVM	55.55	pcp
1510	12722	VYPPHSHSI	27.31	pcp
1511	12724	HRYGDGGSTF	31.75	pcp
1512	12728	KISNLKKILK	32.77	pcp
1513	12732	SHLDKASVM	32.14	pcp
1514	12735	NERHSYQVY	27.85	pcp
1515	12738	KVSQVIMEK	30.99	pcp
1516	12746	KSQKHEQLSK	38.02	psp
1517	12751	QIKQKVDSL	34.46	pcp
1518	12753	SHLDKASVM	32.66	pcp
1519	12754	RIYGESADAVK	48.84	pcp
1520	12771	TLKSEQEEY	36.75	pcp
1521	12790	KKSDPVVSY	26.8	pcp
1522	12795	RIYGESADAVK	56.5	pcp
1523	12804	SHLDKASVM	74.86	pcp
1524	12805	KLHFIFRHK	34.23	pcp
1525	12820	FIKKKIEEV	26.67	pcp
1526	12829	HLYQESISK	42.97	pcp
1527	12836	TLRAGKLGPT	26.9	psp
1528	12851	VVDPVVREK	28	pcp
1529	12854	ATTLKNRPL	37.36	pcp
1530	12869	KTFTKWVNK	37.92	pcp
1531	12884	LQQEDQSQLQK	29.71	psp
1532	12891	AHSPPVKSF	32.62	pcp
1533	12898	RSFTVAVTHIS	26.82	psp
1534	12913	AVHEDGPLPK	25.74	psp
1535	12914	KSQKHEQLSK	35.72	psp
1536	12916	RMFGGPGTASR	38.5	pcp
1537	12917	RFIEDGKKKTTF	33.74	pcp
1538	12926	KVIDPVTGK	66.13	pcp
1539	12929	RLKQQTIPLK	27.7	pcp
1540	12938	ATVTPSPVK	53.46	pcp
1541	12939	RIFTSVPKR	29.23	pcp
1542	12962	AVDDRGLYK	28.47	pcp
1543	12987	ATVTPSPVK	59	pcp
1544	12991	MIYASSKDAIKK	58.42	pcp
1545	12992	IINEPTAAK	36.25	psp
1546	12993	KQLEKDTQTK	38.15	psp
1547	13002	VHYNGPSKAGY	39.17	pcp
1548	13005	GTYSKIMNH	45.69	pcp
1549	13007	GTYSKIMNH	39.45	pcp
1550	13012	KGMIVKILGSV	28.39	psp
1551	13013	SDNLSNSVSSL	27.25	psp
1552	13014	EHRTGTVGF	36.34	pcp
1553	13016	RIRNISNTVMK	36.44	pcp
1554	13028	THNPTNATL	39.73	pcp
1555	13029	HHYFSKADHF	25.26	pcp
1556	13046	ASSPGGVYATR	50.21	pcp
1557	13051	GSFNYARPK	50.36	pcp
1558	13065	AVSSLIRNK	30	pcp
1559	13073	THGGTLSSY	43.98	pcp
1560	13076	ALYMASQPKNK	40.12	pcp
1561	13079	AHKIYIHSY	27.95	pcp
1562	13089	AVSSLIRNK	44.89	pcp
1563	13095	LPYNHQHEY	25.19	pcp
1564	13118	THNPTNATL	37.57	pcp
1565	13125	SPKHSQVSH	29.5	psp
1566	13126	RVKYGTVFK	36.07	pcp
1567	13138	QIKKKLEEF	27.31	pcp
1568	13142	QLYWSHPRK	35.22	pcp
1569	13147	GTSSVIVSR	58.93	pcp
1570	13164	KQGLRVAGAL	25.15	psp
1571	13171	KTFEGNLTTK	70.74	pcp
1572	13184	LSNSSITTK	28.97	psp
1573	13193	KTYEIIIMEL	34.86	psp
1574	13206	GLSARALLEK	34.42	psp
1575	13210	KGQKSRIIKS	25.62	psp
1576	13211	LPYNHQHEY	43.99	pcp
1577	13236	AVIGHFNGK	26.42	pcp
1578	13237	ASPKEKYSL	27.88	pcp
1579	13239	FSLTPENSWTGK	40.58	psp
1580	13247	AVIGHFNGK	46.15	pcp
1581	13252	ARPDEKAIM	29	pcp
1582	13255	LPYNHQHEY	37.26	pcp
1583	13261	KTVPVEAVTSK	53.97	pcp
1584	13284	QQLAQATGKPPQ	55.53	pcp
1585	13288	LSGGPGDGP	26.26	pcp
1586	13299	MVGPPGTGK	30.79	pcp
1587	13300	DHSTPPSAY	33.57	pcp
1588	13301	QLYWSHPRK	35.2	pcp
1589	13311	QLYWSHPRK	35.82	pcp
1590	13313	KWVNILLKK	39.89	psp
1591	13314	KLLDAKNTINK	31.34	pcp
1592	13317	MATAASMRTSR	36.43	psp
1593	13322	KTLDLASKA	30.53	psp
1594	13334	HQMTPSSSY	51.53	pcp
1595	13343	AKLADTNETKAI	33.81	psp
1596	13344	KVAGANVVAKA	31.19	psp
1597	13375	RLVQGSILKK	26	pcp
1598	13398	ALKVPTTEK	26.6	pcp
1599	13423	HEIAHNAAF	35.14	pcp
1600	13424	DIVFVGDATPDN	33.83	psp
1601	13434	RVAPAEPLSR	26.65	pcp
1602	13439	DHQQNSPTL	42.97	pcp
1603	13448	THVEKQLSSY	46.05	pcp
1604	13449	ASALPTGSPK	30.89	pcp
1605	13457	HLNPDTELK	35.47	pcp
1606	13468	HKIEAGNEF	28.33	pcp
1607	13471	LHHDTDDVTY	38.73	pcp
1608	13496	ALKVPTTEK	30.34	pcp
1609	13503	ASMPENTVAQK	41.32	pcp
1610	13510	SVLEPGTAK	33.42	pcp
1611	13515	KEAAASVAMEK	42.75	psp
1612	13524	ATGSVFTGK	37.85	pcp
1613	13534	KLGPALTRKV	25.39	pcp
1614	13540	KLNNRQLNY	40.61	pcp
1615	13542	RWPKKSAEF	35.98	pcp
1616	13556	RVFTTVGSAEK	50.05	pcp
1617	13581	ALDKNFHMK	30.68	pcp
1618	13588	KEGMTEEEVE	49.5	psp
1619	13589	KTFGETHPFTK	60.64	pcp
1620	13608	IVGPNGVGK	29.17	pcp
1621	13609	SVRPKPFLNR	27.08	pcp
1622	13610	VVGPVGCGK	43.15	pcp
1623	13619	MHGPPQLSH	35.05	pcp
1624	13631	SVSTHLITK	27.72	pcp
1625	13632	KVKQLPLVK	42.05	pcp
1626	13635	KENLNALQK	35.43	psp
1627	13642	SSSSSGKVIHR	26.03	psp
1628	13652	QLYKEQLAK	53.18	pcp
1629	13663	QLYKEQLAK	29.45	pcp
1630	13677	AVYNSWKNNK	30.09	pcp
1631	13683	RLYGNTPMR	30.35	pcp
1632	13690	ADGTTELIN	34.56	psp
1633	13696	GTADVHFER	30.78	pcp
1634	13697	GTADVHFER	46.65	pcp
1635	13698	ALAEKMLKEK	34.35	pcp
1636	13700	YTMKKVHAL	30.21	pcp
1637	13701	SHIPQSSSY	33	pcp
1638	13703	ALAEKMLKEK	46.52	pcp
1639	13708	SLYGPGTNR	39.12	pcp
1640	13710	KYLASGHTL	25.74	psp
1641	13720	SLYGPGTNR	31.11	pcp
1642	13740	GRVCDAVKALK	38.28	psp
1643	13749	KAFNQGKIFK	30.87	pcp
1644	13752	TLSQPVPAK	56.45	pcp
1645	13755	KLTQDDKALK	45.99	psp
1646	13758	RAYPHVFTK	26.23	pcp
1647	13765	NHKDFKELRY	30.94	pcp
1648	13767	KAFNQGKIFK	54.71	pcp
1649	13769	SISSAVKSA	32.18	pcp
1650	13783	RILGKPVMER	31.82	pcp
1651	13790	ETNKRFSSL	26.05	pcp
1652	13791	TAQKRVYSL	29.81	pcp
1653	13793	RAYPHVFTK	34.15	pcp
1654	13800	TAALPYPLE	26.2	psp
1655	13802	KMPKIKMPK	35	pcp
1656	13808	KLPVKIVQK	28.14	pcp
1657	13812	FMTADETRN	50.98	pcp
1658	13820	GLETEKADVQ	26.21	pcp
1659	13823	IIYRMTNQK	30.62	pcp
1660	13826	KHQEHILRF	25.09	pcp
1661	13829	KESFSSLQIK	27.62	psp
1662	13834	QVYMKPPAH	26.44	pcp
1663	13837	KHQEHILRF	32.01	pcp
1664	13840	SVNLKVSPK	39.4	pcp
1665	13846	QLYSKAIQR	36.2	pcp
1666	13851	ILENIQRNK	32.56	pcp
1667	13852	QVYMKPPAH	29.61	pcp
1668	13853	SVNLKVSPK	44.11	pcp
1669	13856	KGGVILQTPK	26.13	psp
1670	13860	SHIPQSSSY	30.92	pcp
1671	13861	HLEDIVRQK	32.39	pcp
1672	13863	QHHQIIQQY	44.36	pcp
1673	13866	QHHQIIQQY	32.52	pcp
1674	13873	HLEDIVRQK	35.16	pcp
1675	13886	LQDSVGKSFK	35.44	psp
1676	13897	ALKQGWLHK	40.97	pcp
1677	13900	TVNPVAIHK	30.1	pcp
1678	13915	IHSKVKVIY	29.15	pcp
1679	13918	ALDTKIGRYK	37.65	pcp
1680	13926	VVNKVPLTGK	46.47	pcp
1681	13928	ALDTKIGRYK	38.66	pcp
1682	13937	KIDGQTREL	29.24	psp
1683	13942	RIYNMEMARK	36.26	pcp
1684	13947	KYLPYNHQHEY	37.2	pcp
1685	13950	VVNKVPLTGK	50.71	pcp
1686	13967	RHWEQAGEY	32.79	pcp
1687	13982	ATWMGKIHSK	35.75	pcp
1688	13992	LVGPPGTGK	44.31	pcp
1689	13993	KTVGPNATY	37.85	psp
1690	13994	KMLEAENALKK	28.59	pcp
1691	13995	KTVGPNATY	52.22	psp
1692	14002	KLAPAMKTQKL	26.64	pcp
1693	14004	LERKKLSQL	26.24	psp
1694	14026	KEPGESSGQAF	25.65	psp
1695	14027	GVADKILKK	31.76	pcp
1696	14037	GVADKILKK	40.33	pcp
1697	14039	HPYSPLSPK	37.77	pcp
1698	14043	KSNYQVFQK	36.31	pcp
1699	14047	NDLGGDAEVN	39.03	psp
1700	14048	NHHLQETSF	59.74	pcp
1701	14051	NHHLQETSF	31.62	pcp
1702	14053	DHYHSDVAY	34.8	pcp
1703	14059	GTYHGMTLK	34.98	pcp
1704	14070	KMPKIKMPK	37.07	pcp
1705	14071	ILNKKLLSR	28.08	pcp
1706	14075	THNEPGVRL	42.66	pcp
1707	14088	NHHLQETSF	46.5	pcp
1708	14090	VVNKVPLTGK	28.74	pcp
1709	14093	ISGPISTSK	50.05	pcp
1710	14094	NGATRKLAL	46.26	pcp
1711	14102	KPEVSMLAKP	27.44	psp
1712	14107	KMYKPEVSMK	32.98	pcp
1713	14110	QVSVRPLQH	31.85	pcp
1714	14112	DVNETQPPQSE	31	pcp
1715	14120	RLLKKQFFH	31.95	pcp
1716	14123	TLPKDEPSPV	28.17	psp
1717	14126	ASDPGRYLQS	32.36	psp
1718	14132	VALPNYSMHS	25.38	psp
1719	14136	ILPKNVLKK	29.69	pcp
1720	14140	KIREGQVEVLK	48.43	pcp
1721	14141	DIVFVGDATPDN	25.75	psp
1722	14142	RVNEVNQFAAK	33.63	pcp
1723	14151	ILPKNVLKK	41.96	pcp
1724	14164	KTVGPNATY	38.14	psp
1725	14174	AVTTVVNPK	57.76	pcp
1726	14175	KTKWKALSK	26.26	psp
1727	14185	THLENPTKY	41.48	pcp
1728	14198	SLKQAPLVH	44.05	pcp
1729	14214	HIYDTKLGTDK	50.66	pcp
1730	14216	SLKQAPLVH	46.59	pcp
1731	14221	VLYKGVLKR	32.62	pcp
1732	14230	ITYTPSDGTQK	41.79	pcp
1733	14231	HIYDTKLGTDK	45.42	pcp
1734	14242	RHSEPSKLTF	28.38	pcp
1735	14249	KDFKPLGVK	29.38	psp
1736	14252	KMVVLGGLNIG	26.18	psp
1737	14255	KSSAWDSLNK	28.56	psp
1738	14261	TVRPPVAVK	28.08	pcp
1739	14269	TVRPPVAVK	28.33	pcp
1740	14271	RHSEPSKLTF	47	pcp
1741	14272	TRSTGLLGVK	31.03	psp
1742	14311	DASPGRAHSVP	30.76	psp
1743	14353	VLKEGVLEK	29.38	pcp
1744	14379	VSKAKADVSL	31.66	psp
1745	14393	KILGPQGNTIK	39.37	pcp
1746	14403	TVRPPVAVK	29.34	pcp
1747	14406	NHGGHYVVY	28.21	pcp
1748	14412	KLYEQLSGK	37.7	pcp
1749	14416	QLYKESLTK	31.15	pcp
1750	14429	KPQQMCKGY	26.53	psp
1751	14430	SVYQIKVHR	27.1	pcp
1752	14434	TVRPPVAVK	29.65	pcp
1753	14436	YREAPIDKKGNF	25.49	pcp
1754	14441	VVAPPGAPK	30.16	pcp
1755	14442	KLEAFYALGK	29.33	psp
1756	14450	RLYQECEKLK	29.64	pcp
1757	14453	AGVVHNACALGK	25.56	psp
1758	14456	KVYNENLVH	40.48	pcp
1759	14457	EEQSKITEL	30.38	psp
1760	14459	GLAPSIRTK	31.79	pcp
1761	14461	FVYEPKEQK	30.02	pcp
1762	14471	GTYSKIMDH	50.23	pcp
1763	14474	KTYHALSNLPK	38.43	pcp
1764	14482	KVYTPSISK	54.04	pcp
1765	14485	KVYTPSISK	44.71	pcp
1766	14493	KLLKTSMLK	51.93	pcp
1767	14498	KTLDQAKAVLK	33.88	pcp
1768	14500	VRFDSDAASPR	40.95	pcp
1769	14509	KLYGKPIRV	25.83	pcp
1770	14511	RIFQEQVEK	37.3	pcp
1771	14512	KLLKTSMLK	28.92	pcp
1772	14515	ATFYGPVKK	26.38	pcp
1773	14523	KPEEISTATY	40.64	psp
1774	14527	ALMGYATHK	34.23	pcp
1775	14535	ALMGYATHK	45.47	pcp
1776	14541	KERPVSLEK	31.08	psp
1777	14543	KKIREVEVL	35.62	psp
1778	14545	RIFAPNHVVAK	25.12	pcp
1779	14550	QHSLAGQTY	43.93	pcp
1780	14551	KVAIKIISK	43.18	pcp
1781	14556	ALAVSPAAGK	27.64	psp
1782	14560	QHSSLSTRF	30.66	pcp
1783	14561	RIFAPNHVVAK	41.37	pcp
1784	14562	NHERFETTY	35.18	pcp
1785	14576	TVRPPVAVK	30.44	pcp
1786	14582	QHSLAGQTY	45.74	pcp
1787	14590	KERVKLEIT	26.94	psp
1788	14623	SHEEGRLVY	27.04	pcp
1789	14634	TYAEKLHRL	26.53	pcp
1790	14636	KGKGDLKTYR	29.64	psp
1791	14640	KAGERPLIK	31.88	psp
1792	14654	VIDNGSGMCKQ	43.79	psp
1793	14658	VAYGSYTAK	26.63	pcp
1794	14678	THAPATLEA	55.46	pcp
1795	14680	ALQSITAGQK	39.1	pcp
1796	14700	IVQTLGKTG	45.05	pcp
1797	14702	RYTDVSTRY	31.29	pcp
1798	14706	THAANTVVY	62.01	pcp
1799	14709	THAPATLEA	32.11	pcp
1800	14726	EESSSKSSQPL	28.87	psp
1801	14731	KTFPNTIEH	44.57	pcp
1802	14736	QTNPTYLAK	46.01	pcp
1803	14738	ILNKKLLEH	41.26	pcp
1804	14743	RLPKGAVLYK	35.18	pcp
1805	14747	ASAAGPVIQK	34.44	psp
1806	14748	KLANPSIVTK	38.58	pcp
1807	14752	TVRPPVAVK	27.76	pcp
1808	14761	GVYGDVQRVK	42.71	pcp
1809	14765	NRPGTVSSL	35.35	pcp
1810	14767	APNLADGFTY	26.21	psp
1811	14768	HHQNEVINY	40.99	pcp
1812	14769	THYPAQQGEY	37.51	pcp
1813	14777	KTPSSASAELTL	26.58	psp
1814	14800	ILNKKLLEH	64.73	pcp
1815	14801	RVITYLDHSTQK	29.99	pcp
1816	14810	KLPKQPVIVK	40.67	pcp
1817	14811	GTTSCIIQK	43.63	pcp
1818	14820	SHLKHLTGF	26.91	pcp
1819	14831	KEPHSLRVQK	25.18	psp
1820	14848	KLPKQPVIVK	44.2	pcp
1821	14849	QYTHKIYHL	27.93	pcp
1822	14853	KLPSSEPLSR	30.2	pcp
1823	14856	KLAERFLAK	26.7	pcp
1824	14862	KLPSSEPLSR	32.97	pcp
1825	14868	SIGSPVKVGK	27.92	pcp
1826	14895	KTFPNTIEH	26.13	pcp
1827	14906	DSKKLPSPA	27.73	pcp
1828	14908	YNEATGGKYVPR	49.59	pcp
1829	14911	YNEATGGKYVPR	59.02	pcp
1830	14937	KFQAGNGGTLK	29.76	psp
1831	14944	KLNEILQARGK	28.35	pcp
1832	14945	RMYSQLKTLQK	29.45	pcp
1833	14958	EAAQKNMAL	29.83	pcp
1834	14963	TIKVTAVKEL	29.7	psp
1835	14970	GQWGGGSHY	46.31	pcp
1836	14972	KLPKQPVIVK	30.91	pcp
1837	14983	QLGQPVVSK	40.65	pcp
1838	14985	SHHPPVSAF	37.14	pcp
1839	14986	EIQYRKETL	26.06	psp
1840	14989	KVSYAAAKDAFE	30.71	psp
1841	14990	KAVGQLGSILK	27.38	psp
1842	14996	VVYAPLSKK	32.5	pcp
1843	15012	KFGSQIPAKR	27.74	psp
1844	15032	RLYDLPAKR	27.38	pcp
1845	15073	SVYYNEATGGK	45.08	pcp
1846	15093	KLYASHSQFIK	28.01	pcp
1847	15107	AVYTKMMTK	69.17	pcp
1848	15110	KPNSPQLKPIQ	26.39	psp
1849	15111	SHVTGLHSL	26.84	pcp
1850	15117	AVYTKMMTK	35.96	pcp
1851	15121	SLYAHPIEH	29.78	pcp
1852	15140	RVSYQKLLK	38.64	pcp
1853	15148	SHHPPVSAF	43.36	pcp
1854	15152	HHSYDHVIY	25.61	pcp
1855	15159	AMYDKGPFRSK	27	pcp
1856	15160	KRYEGKILK	37.46	psp
1857	15172	HHSYDHVIY	26.27	pcp
1858	15173	RILGPGLNK	28.14	pcp
1859	15183	KGDGNVGVVL	31.69	psp
1860	15197	KAVCKSKKAL	30.89	psp
1861	15206	IINSSITTK	58.89	pcp
1862	15211	IINSSITTK	58.53	pcp
1863	15212	AATSVHVVA	31.12	pcp
1864	15216	RFLEKAKAL	35.68	pcp
1865	15219	RILGPGLNK	43.02	pcp
1866	15225	VVIQDMAGQLG	27.76	psp
1867	15228	RVFTGVVTK	27.76	pcp
1868	15230	YYEHVKARF	34.03	pcp
1869	15240	KSSPSKQLLH	28.52	psp
1870	15269	KPNSPQLKPIQ	26.62	psp
1871	15272	SHVDPTKVY	43.7	pcp
1872	15275	KVCAPVLAK	28.89	pcp
1873	15282	EYSKQMQRF	31.87	pcp
1874	15288	ALYATKTLR	33.03	pcp
1875	15295	MLNKSILST	28.91	psp
1876	15296	MLNKSILST	28.34	psp
1877	15305	KEDYGLIQK	40.01	psp
1878	15321	AQTDPTTGY	48.31	pcp
1879	15333	VLNPTPIKR	43.16	pcp
1880	15340	NHFEGHYQY	48.77	pcp
1881	15354	SRPEAAQQAF	62.03	pcp
1882	15363	KIFTMSQLS	26.14	psp
1883	15369	TVNTSLVGK	58.67	pcp
1884	15382	SISGPISTSK	30.06	pcp
1885	15451	DHMQTQNQF	26.18	pcp
1886	15465	RILSGVVTK	28.5	pcp
1887	15472	VLCPPPVKK	27.99	pcp
1888	15475	IVNPNAAYDK	41.17	pcp
1889	15493	ELFKDKKAL	26.18	pcp
1890	15497	KLEEVLTNK	56.96	pcp
1891	15498	VLAPEGSVANK	48.06	pcp
1892	15503	VLCPPPVKK	29.56	pcp
1893	15514	DLNEKARAL	26.32	pcp
1894	15522	KSGKPKVTK	33.97	pcp
1895	15530	MATAATFDEVLE	29.27	psp
1896	15560	QHYYEGGNSQY	41.36	pcp
1897	15569	TEPVSAELS	31.66	psp
1898	15571	ITSPVVTQK	44.05	pcp
1899	15583	KVESLEEEVD	55.55	psp
1900	15594	ELKEKLRSI	27.88	pcp
1901	15605	HHHPLPAAGF	27.51	pcp
1902	15615	RVILPCRISP	34.68	psp
1903	15617	HISTPLVSK	27.14	pcp
1904	15624	NPNLRKNVL	28.33	pcp
1905	15627	KVPAGASVPPP	25.55	psp
1906	15628	TEREPDQTF	26.75	pcp
1907	15634	VYIGDAHTNT	33.78	pcp
1908	15636	RQYDKFLTH	35.88	pcp
1909	15639	ILKEPMKLA	26.17	psp
1910	15646	TLKQKVENL	25.8	pcp
1911	15648	DTMKKFKSL	40.34	pcp
1912	15655	RQYDKFLTH	27.91	pcp
1913	15678	AMKPKPLSV	44.15	pcp
1914	15680	RVLDFDVKRK	34.73	pcp
1915	15691	ELKRKFEQL	29.63	pcp
1916	15704	SSPKGKFSL	28.39	pcp
1917	15710	KASSRNVAVQ	30.27	psp
1918	15722	PNGTSNVKSY	36.37	psp
1919	15726	VVLGSGGVGK	45.41	pcp
1920	15734	SSPKGKFSL	25.05	pcp
1921	15742	KFYGNRHLI	39.95	pcp
1922	15749	MHKLSPEEY	26.26	pcp
1923	15753	KVVASVHAVK	29.96	psp
1924	15755	KIISESAQLA	25.32	psp
1925	15762	ERIMKAQAL	30.44	pcp
1926	15773	SHGNSMTEL	37.69	pcp
1927	15777	HHMGGMAGL	33.14	pcp
1928	15780	KYDEELEVG	27.76	psp
1929	15790	KLALLKAPAK	65.86	pcp
1930	15791	KLLDPIREK	42.38	pcp
1931	15806	KYISKPENL	35.34	pcp
1932	15812	KIIDPLKRE	35.35	psp
1933	15816	SVWHGTLSK	28.87	pcp
1934	15826	PYNHQHEYF	28.36	pcp
1935	15841	RTGPPMGSRF	36.4	pcp
1936	15842	RTGPPMGSFR	30.16	psp
1937	15849	RVGPTILNK	29.46	pcp
1938	15857	HVVSGCGLGF	27.51	psp
1939	15883	VIYQKPQLK	29.16	pcp
1940	15889	KIMKDILEK	28.23	pcp
1941	15900	VLGPTPVQK	45.34	pcp
1942	15903	AGAPGGPRAY	25.5	psp
1943	15911	ELHKKLLSV	30.54	pcp
1944	15914	AHYDEQQNF	28.06	pcp
1945	15916	NHVQPPETM	39.44	pcp
1946	15918	VHPPPTTTY	28.68	pcp
1947	15931	NHHEFEVKY	33.5	pcp
1948	15935	ILKGIPIKK	32.42	pcp
1949	15946	TVYRNPESFK	37.56	pcp
1950	15948	TMYTRYKIVQK	30.88	pcp
1951	15969	GLYVGAKKRTD	32.92	psp
1952	15974	GQYGNPLNK	41.69	pcp
1953	15976	VLYPSAQEK	35.45	pcp
1954	15978	VLGPTPVQK	41.89	pcp
1955	15986	ASNLNLKPG	49.59	pcp
1956	15988	DEEATGTIQED	38.89	pcp
1957	15990	HHFDVKAAET	27.44	psp
1958	16000	KVFKQIFSK	42.29	pcp
1959	16007	RTGPPMGSRF	35.65	pcp
1960	16011	DEEATGTIQED	73.61	pcp
1961	16013	ASNLNLKPG	58.25	pcp
1962	16028	GQYGNPLNK	29.67	pcp
1963	16031	KHLYLIGKG	32.38	psp
1964	16033	KVFAIKGFSK	26.27	psp
1965	16034	SYLSQHQRI	26.07	pcp
1966	16042	ASAAATRGLK	32.53	psp
1967	16058	KYLLSIVQR	32.03	psp
1968	16063	KYIKEAVRL	27.08	pcp
1969	16064	KINPTSSLYK	43.72	pcp
1970	16066	KHGPSPEKETI	30.23	psp
1971	16073	VHPPPTTTY	28.69	pcp
1972	16076	SIFKQPVTK	31.4	pcp
1973	16078	SIFKQPVTK	48.58	pcp
1974	16088	YRLEVISQSQ	32.29	psp
1975	16089	KVLECYNLKQ	46.97	psp
1976	16099	ALYPEGQAPVKK	28.44	pcp
1977	16100	RITTPYMTK	25.8	pcp
1978	16120	KVYNGILEK	28.62	pcp
1979	16122	EAVNMVSSQTKT	43.08	pcp
1980	16130	VRACENIAGHLK	27.98	psp
1981	16143	KSFHPVTPS	27.87	psp
1982	16152	KEVRIHAAL	30.75	psp
1983	16153	SHSISSSSF	31.37	pcp
1984	16154	KMGQPVLPR	35.14	pcp
1985	16162	RMKDPTFLGK	37.4	pcp
1986	16169	KWLCMLTLGK	39.62	psp
1987	16174	DLVILWMALIK	25.2	psp
1988	16176	KILEAASKLQ	40.51	psp
1989	16193	SHSISSSSF	54.02	pcp
1990	16194	GLLPDSTEKP	30.29	psp
1991	16201	RTIPSPYPASK	35.74	pcp
1992	16207	KSCKVPPPKP	49.93	psp
1993	16213	KYLHPPPHL	31.32	pcp
1994	16219	MIYASSKDAIK	27.82	pcp
1995	16220	MIYASSKDAIK	48.5	pcp
1996	16221	KTPEMIIQK	48.3	pcp
1997	16228	KTPEMIIQK	30.35	pcp
1998	16230	GLYKAPLSK	42.38	pcp
1999	16233	KFLDAGHKL	42.97	pcp
[truncated: 2,818 more rows]

## Sheet: PSMs Fib Mascot MQ
Number	type	Length Mascot	sequnce Mascot	ion score	scan number	Sequence MaxQuant	Length MaxQuant	Proteins	Scan number	Modifications	Charge	Delta score	Score	PEP	Retention time	Mass Error [ppm]	Mass	m/z
1	pcp	10	GTASRPSSSR	30.66	1985	GTASRPSSSR	10	sp|P08670|VIME_HUMAN	1985	Unmodified	3	30.118	106.4	0.0014924	6.0349	-0.031057	1004.5	335.841
2	pcp	10	RLGETSASKK	44.09	2067	RLGETSASKK	10	sp|P30559|OXYR_HUMAN	2067	Unmodified	3	15.304	69.721	0.025012	6.2803	0.5799	1075.6	359.54
3	pcp	9	KVKSGAIGR	31.59	2088
4	pcp	9	ALKKPIKGK	25.58	2128
5	pcp	9	KVKTPQPKK	27.41	2226
6	pcp	9	KIKGKPLCK	30.38	2231
7	pcp	9	RVYSGHQGR	25.56	2237
8	pcp	9	KIKGKPLCK	34.49	2246	KIKGKPLCK	9	sp|Q7Z3E5|ARMC9_HUMAN	2246	Unmodified	3	52.334	112.84	0.0094713	6.8062	0.34055	1013.64	338.888
9	pcp	9	KLWGKQKNK	28.11	2279	KLWGKQKNK	9	sp|Q99607|ELF4_HUMAN	2279	Unmodified	3	50.674	113.26	0.0093553	6.8991	-0.40905	1128.68	377.233
10	pcp	10	VVKPKKAAPK	27.39	2314
11	pcp	9	KGAGPLRGK	31.41	2321
12	pcp	9	KIKGKPLCK	28.76	2355
13	pcp	9	VKPKAAKPK	29.7	2357
14	psp	9	KTARPARSV	34.37	2381
15	pcp	9	KQSAPVSSK	38.22	2403
16	psp	10	KGGNLPPVHV	25.84	2418
17	pcp	10	VVKPKKAAPK	30.91	2433	VVKPKKAAPK	10	sp|P16403|H12_HUMAN	2433	Unmodified	3	23.318	89.886	0.015483	7.3413	-0.1886	1064.71	355.91
18	pcp	9	KGAGPLRGK	31.42	2442
19	pcp	10	AMKTKEPVKK	25.3	2449	AMKTKEPVKK	10	sp|Q14103|HNRPD_HUMAN	2449	Unmodified	3	68.663	101.39	0.0063498	7.3872	0.18546	1158.68	387.234
20	pcp	10	VVKPGNTKEK	29.63	2454	VVKPGNTKEK	10	sp|Q9NWN3|FBX34_HUMAN	2454	Unmodified	3	44.107	99.568	0.0025766	7.4017		1098.64	367.221
21	psp	10	VVKPPQGYIV	28.79	2484
22	psp	9	KTAISPRGR	37.38	2498
23	psp	9	KHSPPPPEK	28.86	2514
24	psp	9	KVRSTGPAK	27.44	2592
25	pcp	9	AAAKPVATK	46.11	2611
26	psp	9	KTAISPRGR	45.53	2615
27	pcp	9	HHGPHGLGH	33.65	2631	HHGPHGLGH	9	sp|Q15427|SF3B4_HUMAN	2631	Unmodified	3	53.728	95.62	0.0091542	7.9239	0.43858	947.447	316.823
28	psp	10	HSKPPGPPSL	26.48	2638	KHSPPPPEK	9	LM_splice_KHSPPPPEK	2638	Unmodified	3	49.91	88.948	0.019373	7.9453	-0.52697	1015.55	339.522
29	psp	10	AAATPVKAAA	28.71	2643	AAAAAPVATK	10	LM_splice_AAAAAPVATK;DeNovo_spliced__AAAAAPVATK	2643	Unmodified	2	29.503	113.26	0.0033066	7.9571	0.095757	869.497	435.756
30	psp	9	KHSPPPPEK	29.46	2644
31	psp	9	KVQVTNKGK	26.07	2682	KVQVTNKGK	9	LM_splice_KVQVTNKGK	2682	Unmodified	3	35.848	80.165	0.032689	8.0654	0.57821	1000.6	334.542
32	pcp	9	AAAKPVATK	49.96	2733
33	psp	9	KAAAPVAKA	32.53	2742
34	psp	10	AAAAAPVATK	33.78	2769	AAAAAPVATK	10	LM_splice_AAAAAPVATK;DeNovo_spliced__AAAAAPVATK	2769	Unmodified	2	20.67	111.74	0.0035925	8.3075	0.095757	869.497	435.756
35	psp	11	ALKEEASVPLT	32.16	2795
36	pcp	9	KIYPGHGRR	29.68	2840	KIYPGHGRR	9	sp|P83731|RL24_HUMAN	2840	Unmodified	3	13.614	82.529	0.032952	8.5133	0.53725	1082.61	361.877
37	pcp	9	AAAKPVATK	58.15	2852
38	psp	10	KLSDGAPQAK	30.57	2862	RMRGPAQAK	9	sp|Q8NC54|KCT2_HUMAN	2862	Unmodified	3	22.307	80.165	0.032689	8.5749	-2.0671	1013.56	338.859
39	pcp	9	KIYPGHGRR	27.68	2962
40	pcp	9	AAAKPVATK	53.24	2973
41	pcp	9	AAAKPVATK	59.8	3092
42	psp	9	KELAGRVQK	29.8	3149
43	psp	11	TGRSSALTNHK	25.88	3197	TGRSSALTNHK	11	LM_splice_TGRSSALTNHK	3197	Unmodified	3	37.972	99.752	0.004202	9.5227	-1.8349	1170.61	391.211
44	psp	10	SAPYKNQPEK	25.89	3217
45	pcp	9	AAAKPVATK	56.22	3223
46	psp	9	KEAPPAVQK	28.99	3244	KEAPPAVQK	9	LM_splice_KEAPPAVQK	3244	Unmodified	2	51.582	123.72	0.0059235	9.6501	3.6574	966.55	484.282
47	psp	9	KELAGRVQK	37.19	3273	KELAGRVQK	9	LM_splice_KELAGRVQK	3273	Unmodified	2	12.207	103.83	0.011997	9.7292	-0.12427	1027.61	514.814
48	psp	10	KPFNRKDKLK	30.43	3310
49	pcp	9	KMAPKPQSR	27.47	3313
50	psp	10	TSMLLDQVHK	26.98	3321
51	pcp	9	TAAKPVAAK	52.93	3354	TAAKPVAAK	9	sp|P12111|CO6A3_HUMAN	3354	Unmodified	2	36.055	118.33	0.0078795	9.9573	0.307	855.518	428.766
52	psp	11	GERSSALTNHK	28.15	3371	GERSSALTNHK	11	LM_splice_GERSSALTNHK	3371	Unmodified	3	36.487	81.92	0.0059315	10.001	0.071012	1198.61	400.542
53	pcp	9	KIRSEFKRK	31.57	3391
54	pcp	9	HSNTQTLGK	50.04	3404	HSNTQTLGK	9	sp|Q6PKG0|LARP1_HUMAN	3404	Unmodified	2	73.847	123.29	0.0060804	10.09	0.33835	984.499	493.257
55	psp	10	HTLERSTISL	29.25	3444
56	psp	9	KWKVTASVV	30.37	3448	RTGKVTVEK	9	sp|Q15149|PLEC_HUMAN	3448	Unmodified	3	15.544	94.692	0.011524	10.208	-2.2089	1016.6	339.873
57	pcp	9	KACKVLVEK	25.11	3456	RTGKVTVEK	9	sp|Q15149|PLEC_HUMAN	3456	Unmodified	2	26.908	96.331	0.017	10.23	-0.90698	1016.6	509.306
58	pcp	9	TAAKPVAAK	48.43	3486	TAAKPVAAK	9	sp|P12111|CO6A3_HUMAN	3486	Unmodified	2	25.943	97.635	0.016044	10.312	0.307	855.518	428.766
59	pcp	10	KLHTVQPKGK	39.5	3512	KLHTVQPKGK	10	sp|A2A3N6|PIPSL_HUMAN;sp|P55036|PSMD4_HUMAN	3512	Unmodified	3	32.316	100.69	0.0021239	10.378	-0.40145	1134.69	379.236
60	pcp	9	RTAGAIRGR	36.11	3519
61	pcp	9	HSNTQTLGK	42.55	3533	HSNTQTLGK	9	sp|Q6PKG0|LARP1_HUMAN	3533	Unmodified	2	65.063	125.18	0.005393	10.439	0.33835	984.499	493.257
62	pcp	9	KTKPGILKK	29.84	3551
63	pcp	9	HSSPASTPK	26.45	3566
64	pcp	10	HVSSKPSTMK	29.72	3572	HVSSKPSTMK	10	sp|O95573|ACSL3_HUMAN	3572	Unmodified	3	33.393	74.841	0.035463	10.549	-0.039746	1100.56	367.862
65	pcp	9	ATAGPGTTK	49.83	3573
66	psp	9	KWKVTASVV	34.73	3580	RTGKVTVEK	9	sp|Q15149|PLEC_HUMAN	3580	Unmodified	3	28.313	137.98	0.0018852	10.571	-2.2089	1016.6	339.873
67	pcp	10	KVYTKSSHLK	38.97	3619	KVYTKSSHLK	10	sp|Q99612|KLF6_HUMAN;sp|O75840|KLF7_HUMAN;sp|P57682|KLF3_HUMAN;sp|O95600|KLF8_HUMAN;sp|Q9Y4X4|KLF12_HUMAN;sp|Q13887|KLF5_HUMAN	3619	Unmodified	3	66.702	138.99	0.00036923	10.678	-0.51391	1189.68	397.568
68	pcp	10	KVYTKSSHLK	65.11	3622	KVYTKSSHLK	10	sp|Q99612|KLF6_HUMAN;sp|O75840|KLF7_HUMAN;sp|P57682|KLF3_HUMAN;sp|O95600|KLF8_HUMAN;sp|Q9Y4X4|KLF12_HUMAN;sp|Q13887|KLF5_HUMAN	3622	Unmodified	2	29.911	105.98	0.0046793	10.686	0.45466	1189.68	595.848
69	psp	10	KNQKQVSSTK	29.27	3627
70	psp	10	KTTGSLSTKP	40.72	3633	KTTGSLSTKP	10	LM_splice_KTTGSLSTKP	3633	Unmodified	2	38.873	93.649	0.012497	10.717	-0.10872	1018.57	510.29
71	psp	12	KVRAVTGGAASK	32.49	3662
72	psp	10	KKGPHACPLK	25.15	3665
73	psp	11	KSARPTKAASK	35.23	3668
74	pcp	10	HIDPATHRQK	25.62	3675	HIDPATHRQK	10	sp|P49327|FAS_HUMAN	3675	Unmodified	3	61.706	125.75	0.0014157	10.816	-0.26904	1201.63	401.551
75	psp	10	KKLMPGKKEL	39.29	3676	ELRQKKKEL	9	sp|Q8IY18|SMC5_HUMAN	3676	Unmodified	2	0.66666	85.731	0.030448	10.818	0.18801	1170.71	586.361
76	pcp	9	KIQEKVVKK	32.11	3677	KIQEKVVKK	9	sp|Q9NSV4|DIAP3_HUMAN	3677	Unmodified	3	74.94	140.16	0.0022215	10.82	-0.17676	1098.71	367.245
77	pcp	9	TTKPVTTTK	37.79	3680
78	psp	10	RLAAAGARLS	36.58	3685
79	pcp	9	KIQEKVVKK	32.74	3693
80	pcp	12	GTAKEGQGPGPK	34.97	3698	GTAKEGQGPGPK	12	sp|Q15113|PCOC1_HUMAN	3698	Unmodified	3	41.787	69.451	0.020427	10.876	-0.58624	1125.58	376.2
81	psp	10	HLDQTYLLLS	31.61	3702
82	pcp	9	TTKPVTTTK	29.22	3715
83	pcp	10	KQRPAVGAEK	48.34	3718	KQRPAVGAEK	10	sp|A9YTQ3|AHRR_HUMAN	3718	Unmodified	2	42.032	111.46	0.004558	10.928	0.75382	1082.62	542.317
84	psp	10	ALIGKKGQQK	25.33	3728
85	psp	10	ALIGKKGQQK	27.5	3729	ALIGKKGQQK	10	LM_splice_ALIGKKGQQK	3729	Unmodified	2	31.842	145.34	0.00040651	10.959	-2.9854	1069.66	535.838
86	pcp	9	KLKEKQIQR	34.96	3733	KLKEKQIQR	9	sp|Q9Y5A7|NUB1_HUMAN	3733	Unmodified	3	18.763	150.27	0.0018952	10.97	0.79693	1169.72	390.915
87	pcp	9	SSAKPVIKK	40.08	3741	SSAKPVIKK	9	sp|Q9GZR1|SENP6_HUMAN	3741	Unmodified	2	27.036	90.601	0.021205	10.991	-2.1174	956.602	479.308
88	pcp	9	KSFEKTNPK	25.48	3764
89	pcp	9	ALSKPTEKK	37.17	3768
90	pcp	9	RIAKLEKAK	26	3777	RIAKLEKAK	9	sp|P62424|RL7A_HUMAN	3777	Unmodified	3	25.874	118.71	0.0063607	11.088	0.73816	1055.68	352.901
91	pcp	10	KHQPHKVTQY	39.46	3784	KHQPHKVTQY	10	sp|Q969Q0|RL36L_HUMAN;sp|P83881|RL36A_HUMAN;tr|H7BZ11|H7BZ11_HUMAN	3784	Unmodified	2	144.8	176.33	0.00037861	11.109	0.92541	1264.67	633.341
92	pcp	9	KSADPLKSK	64.02	3787	KSADPLKSK	9	sp|Q9Y6W3|CAN7_HUMAN	3787	Unmodified	2	32.715	105.98	0.011396	11.115	0.33916	972.56	487.287
93	pcp	9	RVAKTNSLR	45.75	3792	RVAKTNSLR	9	sp|Q53HL2|BOREA_HUMAN	3792	Unmodified	3	76.959	129.83	0.00213	11.129	0.21825	1043.62	348.881
94	pcp	9	KLEEQARAK	27.44	3795	KLEEQARAK	9	sp|Q14247|SRC8_HUMAN	3795	Unmodified	3	62.338	181.55	0.00037527	11.135	-0.79725	1071.6	358.209
95	pcp	9	GMITKQAKK	26.86	3797	GMITKQAKK	9	sp|P36873|PP1G_HUMAN	3797	Unmodified	3	62.981	109.11	0.0046898	11.137	-1.4119	1003.58	335.536
96	pcp	9	GMITKQAKK	39.76	3798	GMITKQAKK	9	sp|P36873|PP1G_HUMAN	3798	Unmodified	2	93.849	156.51	0.0018651	11.139	1.0077	1003.58	502.8
97	pcp	9	KSADPLKSK	53.42	3800	KSADPLKSK	9	sp|Q9Y6W3|CAN7_HUMAN	3800	Unmodified	3	34.407	82.831	0.026787	11.141	-0.37182	972.56	325.194
98	pcp	9	KLEEQARAK	47.28	3801	KLEEQARAK	9	sp|Q14247|SRC8_HUMAN	3801	Unmodified	2	39.536	195.05	0.00030218	11.143	0.02938	1071.6	536.809
99	pcp	9	LLKAPAKKK	31.81	3810
100	pcp	9	KIIGKVHEK	34.6	3811	KIIGKVHEK	9	sp|Q9H4H8|FA83D_HUMAN	3811	Unmodified	2	46.377	91.867	0.020277	11.168	0.15452	1050.65	526.335
101	psp	10	KGGCKPKAAP	33.59	3818	GTVKPR	6	sp|P17931|LEG3_HUMAN	3818	Unmodified	3	99.433	138.4	0.001861	11.186	-0.15706	955.52	319.514
102	pcp	9	EHLESHKKY	30.29	3833	EHLESHKKY	9	sp|Q9Y2D5|AKAP2_HUMAN	3833	Unmodified	2	99.479	168.27	0.0013372	11.215	-1.4213	1169.58	585.799
103	psp	9	KERKVWQKR	26.72	3843
104	psp	10	LASPSKSKAI	27.86	3850
105	psp	10	KEQAVLDEEK	42.93	3854	RKFSHEQEK	9		3854	Unmodified	2	0	112.17	0.0096593	11.254	0.90107	1187.6	594.81
106	pcp	9	STAQKAIGK	37.68	3878	STAQKAIGK	9	sp|Q14195|DPYL3_HUMAN	3878	Unmodified	2	40.166	91.064	0.020865	11.315	1.0087	902.519	452.267
107	pcp	12	HHKYNSDKSSTY	25.06	3884	HHKYNSDKSSTY	12	sp|P07339|CATD_HUMAN	3884	Unmodified	3	92.642	116.71	0.00024986	11.33	1.2578	1465.66	489.56
108	pcp	10	KSKEYFSKQK	28.31	3885	KSKEYFSKQK	10	sp|Q06830|PRDX1_HUMAN	3885	Unmodified	3	62.033	103.43	0.0051586	11.331	1.0921	1271.69	424.903
109	psp	11	AVRGAGVAGGK	26.7	3886	LGVQGRANK	9		3886	Unmodified	2	4.3751	97.068	0.033094	11.334	0.89854	941.541	471.778
110	pcp	9	KARGPGLEK	27.19	3897	KARGPGLEK	9	sp|P21333|FLNA_HUMAN	3897	Unmodified	2	35.893	113.18	0.0093777	11.364	-1.008	954.561	478.288
111	pcp	10	GLPSSQSHRK	53.16	3900	GLPSSQSHRK	10	sp|Q7Z3E5|ARMC9_HUMAN	3900	Unmodified	2	51.491	110.41	0.0038435	11.371	-1.0764	1095.58	548.797
112	pcp	9	RSAPAASER	35.74	3910
113	pcp	9	KTFDSSRQR	25.94	3915
114	pcp	10	KVFGGTVHKK	49.82	3917	KVFGGTVHKK	10	sp|P49915|GUAA_HUMAN	3917	Unmodified	3	97.525	153.33	0.00036754	11.406	-2.4694	1099.65	367.557
115	pcp	10	KVFGGTVHKK	48.74	3926	KVFGGTVHKK	10	sp|P49915|GUAA_HUMAN	3926	Unmodified	3	68.112	113.27	0.0013191	11.426	-2.4694	1099.65	367.557
116	pcp	10	KVFGGTVHKK	40.64	3927	KVFGGTVHKK	10	sp|P49915|GUAA_HUMAN	3927	Unmodified	2	57.531	110.88	0.003754	11.427	-0.99603	1099.65	550.832
117	pcp	9	HTKIRHVDA	27.63	3928	HTKIRHVDA	9	sp|Q13283|G3BP1_HUMAN;sp|Q9UN86|G3BP2_HUMAN	3928	Unmodified	2	41.782	96.331	0.02413	11.428	-1.2653	1075.59	538.802
118	pcp	9	KVFSGKSER	35	3930	KVFSGKSER	9	sp|P14866|HNRPL_HUMAN;tr|M0QYT0|M0QYT0_HUMAN	3930	Unmodified	3	42.848	96.342	0.017609	11.431	-0.53003	1036.57	346.529
119	pcp	9	SLYKEGHSK	42.17	3931	SLYKEGHSK	9	sp|Q14839|CHD4_HUMAN	3931	Unmodified	2	95.207	151.22	0.0018906	11.432	-0.72205	1047.53	524.775
120	pcp	9	SLYKEGHSK	29.12	3932	SLYKEGHSK	9	sp|Q14839|CHD4_HUMAN	3932	Unmodified	3	56.723	110.47	0.0043711	11.433	-1.4374	1047.53	350.186
121	pcp	9	RLQSKVTAK	35.8	3961	RLQSKVTAK	9	sp|P00966|ASSY_HUMAN	3961	Unmodified	3	70.497	137.46	0.0018695	11.487	0.42939	1029.63	344.217
122	pcp	9	STTASLSKK	45.24	3972	STTASLSKK	9	sp|Q86TP1|PRUNE_HUMAN	3972	Unmodified	2	19.262	87.476	0.0238	11.516	-0.063469	921.513	461.764
123	pcp	9	RLQSKVTAK	44.83	3982	RLQSKVTAK	9	sp|P00966|ASSY_HUMAN	3982	Unmodified	2	54.619	130.31	0.0035302	11.54	1.1435	1029.63	515.822
124	pcp	9	KLSKDNLKK	35.12	3983	KLSKDNLKK	9	sp|Q9Y5J1|UTP18_HUMAN	3983	Unmodified	3	16.273	117.53	0.0081581	11.542	0.39697	1072.66	358.561
125	pcp	9	KLSKDNLKK	53.91	3984	KLSKDNLKK	9	sp|Q9Y5J1|UTP18_HUMAN	3984	Unmodified	2	68.173	169.77	0.0010176	11.544	0.54076	1072.66	537.337
126	pcp	9	QPKAKAKEL	28.03	3999
127	pcp	10	GTIGHVAHGK	30.07	4015
128	psp	11	KMDRGGGIGDR	30.86	4017	KMDRGGGIGDR	11	LM_splice_KMDRGGGIGDR	4017	Unmodified	2	0	84.615	0.016742	11.619	-0.283	1160.57	581.293
129	pcp	10	RMHTGEKPYK	29.73	4026	RMHTGEKPYK	10	sp|Q05481|ZNF91_HUMAN;sp|P17030|ZNF25_HUMAN;sp|Q3KP31|ZN791_HUMAN;sp|Q2M3X9|ZN674_HUMAN;sp|Q86XU0|ZN677_HUMAN;sp|Q3MIS6|ZN528_HUMAN;sp|Q8N972|ZN709_HUMAN;sp|O75437|ZN254_HUMAN;sp|A6NNF4|ZN726_HUMAN;sp|Q6ZN19|ZN841_HUMAN;sp|Q9HCG1|ZN160_HUMAN;sp|Q9P2J8|ZN624_HUMAN	4026	Unmodified	3	64.91	103.21	0.0052	11.642	-0.12709	1245.63	416.217
130	pcp	10	SLIGKKGQQK	29.18	4028	SLIGKKGQQK	10	sp|Q71UI9|H2AV_HUMAN;sp|P0C0S5|H2AZ_HUMAN	4028	Unmodified	3	62.027	126.07	0.00038907	11.645	-0.86129	1085.66	362.893
131	pcp	10	GTIGHVAHGK	42.81	4029	GTIGHVAHGK	10	tr|F8W810|F8W810_HUMAN;sp|Q2VIR3|IF2GL_HUMAN;sp|P41091|IF2G_HUMAN	4029	Unmodified	2	57.044	111.82	0.014523	11.646	0.75835	975.525	488.77
132	pcp	9	KIFKKPLKK	36.03	4030	KIFKKPLKK	9	sp|Q13586|STIM1_HUMAN	4030	Unmodified	3	70.351	142.04	0.0018684	11.648	0.64892	1128.77	377.265
133	psp	9	LENKKGKSL	34.82	4031	LENKKGKSL	9	LM_splice_LENKKGKSL	4031	Unmodified	2	0	161.28	0.001842	11.649	-0.060009	1015.6	508.809
134	psp	10	KMDTEKAPEL	26.19	4036	KMDPNTGRSR	10	sp|Q99729|ROAA_HUMAN	4036	Unmodified	3	25.509	70.942	0.029571	11.66	-1.7639	1160.57	387.865
135	pcp	10	SLIGKKGQQK	42.24	4039	SLIGKKGQQK	10	sp|Q71UI9|H2AV_HUMAN;sp|P0C0S5|H2AZ_HUMAN	4039	Unmodified	2	50.376	133.58	0.00050072	11.664	-0.58006	1085.66	543.835
136	pcp	9	KIFKKPLKK	51.75	4043	KIFKKPLKK	9	sp|Q13586|STIM1_HUMAN	4043	Unmodified	2	64.06	121.62	0.0066867	11.67	0.02165	1128.77	565.395
137	psp	9	KRQPESGIK	36.52	4045	RQKPESLGK	9	sp|Q9H583|HEAT1_HUMAN	4045	Unmodified	3	29.386	151.22	0.0012332	11.677	-0.086703	1041.59	348.205
138	pcp	9	ELKEKKKEL	30.35	4047	ELKEKKKEL	9	sp|Q14683|SMC1A_HUMAN	4047	Unmodified	2	7.2567	97.965	0.017118	11.681	0.17078	1143.69	572.85
139	pcp	10	KSYDQVHSGK	56.91	4049	KSYDQVHSGK	10	sp|Q15067|ACOX1_HUMAN	4049	Unmodified	2	46.041	119.27	0.0022623	11.685	0.038331	1147.56	574.788
140	psp	11	KHGGDLKQHHK	26.31	4056
141	psp	9	KLPYHSLKG	36.62	4062
142	psp	10	KLSSPPGRAN	28.69	4063
143	psp	9	TSLPKTFAP	26.09	4067
144	pcp	9	RSAKTLTPK	27.38	4089	RSAKTLTPK	9	sp|O15228|GNPAT_HUMAN	4089	Unmodified	3	67.092	110.53	0.0054871	11.779	-0.37772	1000.6	334.542
145	pcp	9	THEKDKRYY	29.29	4097	THEKDKRYY	9	sp|Q9H582|ZN644_HUMAN	4097	Unmodified	3	57.486	96.665	0.016755	11.793	1.2716	1238.6	413.875
146	pcp	9	KINGKVAER	44.32	4102	KINGKVAER	9	sp|P23921|RIR1_HUMAN	4102	Unmodified	2	22.43	105.1	0.019784	11.806	-1.2276	1013.6	507.806
147	pcp	9	KVAGAATPK	44.08	4107	KVAGAATPK	9	sp|P16402|H13_HUMAN	4107	Unmodified	2	9.279	98.233	0.015605	11.816	-0.31727	841.502	421.758
148	psp	10	AAAKPVATAK	37.84	4119	AAAKPVATAK	10	LM_splice_AAAKPVATAK;DeNovo_spliced__AAAKPVATAK	4119	Unmodified	2	26.275	90.696	0.0055408	11.843		926.555	464.285
149	pcp	9	KSSAPGMTK	70.06	4125	KSSAPGMTK	9	sp|Q14995|NR1D2_HUMAN	4125	Unmodified	2	74.119	143.03	0.0021427	11.861	0.04582	905.464	453.739
150	psp	11	KGLGGAGGQSK	29.04	4129
151	psp	10	KPFNPVLGRG	27.93	4141
152	psp	10	KECGIHISEK	59.66	4149	RTDGHTLSEK	10	sp|Q9NZN8|CNOT2_HUMAN	4149	Unmodified	2	89.409	177.78	6.2254e-05	11.915	0.60504	1142.57	572.291
153	psp	9	DHAQQPYSM	32.3	4150
154	psp	10	IKNKGVNGGK	35.16	4155
155	pcp	10	KVPDQKGTPK	37.48	4168	KVPDQKGTPK	10	sp|Q8N8I0|SAM12_HUMAN	4168	Unmodified	3	47.065	99.343	0.0039838	11.96	0.50508	1096.62	366.549
156	psp	12	KIYHGGEGVEVL	30.69	4169
157	pcp	10	KVPDQKGTPK	34.09	4175	KVPDQKGTPK	10	sp|Q8N8I0|SAM12_HUMAN	4175	Unmodified	2	52.782	85.622	0.02234	11.974	0.79019	1096.62	549.319
158	pcp	9	KAYKTVIKK	32.72	4183	KAYKTVIKK	9	sp|P43686|PRS6B_HUMAN	4183	Unmodified	3	52.593	134.51	0.002575	11.99	0.0078918	1077.69	360.238
159	psp	9	KDKNASASK	41.82	4204	RLGETSASK	9	sp|P30559|OXYR_HUMAN	4204	Unmodified	2	21.824	145.9	0.0019971	12.038	-0.68238	947.504	474.759
160	pcp	10	KVKMTTHLKK	34.07	4210	KVKMTTHLKK	10	sp|P63165|SUMO1_HUMAN	4210	Unmodified	3	47.264	86.014	0.021388	12.054	-0.49026	1212.74	405.253
161	psp	9	KRDKPSPAG	28.59	4211	ATASPPRQK	9	sp|Q9UQ35|SRRM2_HUMAN	4211	Unmodified	3	53.293	101.25	0.007049	12.055	-0.30997	954.525	319.182
162	pcp	9	NHGPPLHSH	35.62	4218	NHGPPLHSH	9	sp|O00470|MEIS1_HUMAN	4218	Unmodified	3	133.44	156.51	0.0018651	12.067	-1.1494	994.473	332.498
163	pcp	9	RLANKAVQR	40.62	4224	RLANKAVQR	9	sp|Q9H0C8|ILKAP_HUMAN	4224	Unmodified	3	55.161	111.82	0.0097577	12.081	0.43267	1054.64	352.553
164	pcp	10	AAAAKPVATK	56.07	4226	AAAAKPVATK	10	sp|P12111|CO6A3_HUMAN	4226	Unmodified	3	38.779	142.83	0.00031415	12.083	0.15002	926.555	309.859
165	pcp	9	AAAKPVATK	30.96	4230	AAAKPVATK	9	sp|P12111|CO6A3_HUMAN	4230	Unmodified	2	48.504	99.136	0.014942	12.091	-0.016794	855.518	428.766
166	psp	10	SGVSRKPAPG	36.83	4234	ATASPPRQK	9	sp|Q9UQ35|SRRM2_HUMAN	4234	Unmodified	2	39.428	110.81	0.010042	12.103	0.35225	954.525	478.27
167	pcp	9	NHGPPLHSH	32.93	4247	NHGPPLHSH	9	sp|O00470|MEIS1_HUMAN	4247	Unmodified	2	120.75	183.9	0.0010476	12.133	-0.20349	994.473	498.244
168	psp	10	KLSRDEKLKK	27.88	4252
169	psp	10	EEKKLSSRDP	27.7	4262
170	psp	9	DLKEKKEVK	32.66	4266	DLKEKKEKV	9	sp|P20962|PTMS_HUMAN	4266	Unmodified	2	9.8063	115.78	0.0086472	12.173	1.5826	1115.65	558.835
171	pcp	9	DGKKKISTV	36.14	4269	DGKKKISTV	9	sp|P37108|SRP14_HUMAN	4269	Unmodified	2	62.236	123.21	0.0061095	12.177	-1.059	974.576	488.295
172	psp	9	KTTVKKGDV	28.94	4270
173	psp	12	IVDKMAPGSASK	25.75	4277	IVDDRGRSTGK	11	sp|P23246|SFPQ_HUMAN	4277	Unmodified	3	27.449	81.92	0.022293	12.194	-0.11069	1202.64	401.886
174	pcp	9	ATEDSQRYK	45.65	4278	ATEDSQRYK	9	sp|P62699|YPEL5_HUMAN	4278	Unmodified	2	66.267	164.57	0.0016652	12.195	-0.15816	1096.51	549.265
175	psp	9	LENKKGKAL	46.53	4280	EINKKGKAL	9	sp|O15164|TIF1A_HUMAN	4280	Unmodified	2	2.901	117.4	0.0081937	12.198	0.48023	999.608	500.811
176	pcp	11	KADGAEAKPAE	60.2	4284	KADGAEAKPAE	11	sp|P35579|MYH9_HUMAN	4284	Unmodified	2	67.028	129.69	0.0001238	12.205	-0.0786	1085.54	543.775
177	psp	10	KAEKSHDEPG	27.42	4289	ATEDSQRYK	9	sp|P62699|YPEL5_HUMAN	4289	Unmodified	3	54.537	115.7	0.0026211	12.216	0.70958	1096.51	366.512
178	psp	9	TRSPVKQPR	28.91	4301	RTSPVPRQK	9	sp|P55290|CAD13_HUMAN	4301	Unmodified	3	21.639	80.706	0.020849	12.242	-0.79416	1067.62	356.881
179	pcp	9	AVKGIGSGK	48.19	4306	AVKGIGSGK	9	sp|Q99538|LGMN_HUMAN	4306	Unmodified	2	15.068	104.44	0.011828	12.25	0.85005	815.486	408.751
180	psp	9	KNKNKVMSK	27.04	4317	RTLNKVAMK	9	sp|Q9Y678|COPG1_HUMAN;sp|Q9UBF2|COPG2_HUMAN	4317	Oxidation (M)	3	14.335	94.309	0.018484	12.275	-0.15557	1075.62	359.546
181	pcp	10	RTKKVGIVGK	40.25	4322	RTKKVGIVGK	10	sp|P61513|RL37A_HUMAN	4322	Unmodified	3	64.028	113.03	0.0033499	12.288	-1.1088	1084.71	362.577
182	pcp	10	RTKKVGIVGK	38.78	4325	RTKKVGIVGK	10	sp|P61513|RL37A_HUMAN	4325	Unmodified	2	59.152	123.86	0.0044811	12.292	-0.21536	1084.71	543.361
183	psp	9	HQAINLGAT	26.09	4326
184	pcp	10	HHHPGHVGSY	26.36	4333	HHHPGHVGSY	10	sp|Q15915|ZIC1_HUMAN	4333	Unmodified	3	64.702	93.429	0.0024276	12.31	-0.96004	1126.51	376.509
185	pcp	10	HHHPGHVGSY	33.46	4338	HHHPGHVGSY	10	sp|Q15915|ZIC1_HUMAN	4338	Unmodified	2	98.969	148.33	0.00038665	12.317	-0.84446	1126.51	564.26
186	pcp	10	ATAAKPVAAK	62.15	4356	ATAAKPVAAK	10	sp|P12111|CO6A3_HUMAN	4356	Unmodified	2	50.567	143.04	0.00042497	12.361	-0.64349	926.555	464.285
187	pcp	9	KSGPVIAKR	52.95	4367	KSGPVIAKR	9	sp|Q8N3X1|FNBP4_HUMAN	4367	Unmodified	3	80.617	123.86	0.0058715	12.384	0.95544	954.597	319.206
188	psp	10	KESRAPSRSV	37.07	4371
189	pcp	9	GTSGPHVGK	38.86	4373
190	pcp	9	KSGPVIAKR	56.71	4375	KSGPVIAKR	9	sp|Q8N3X1|FNBP4_HUMAN	4375	Unmodified	2	49.569	141.2	0.0051069	12.403	1.4774	954.597	478.306
191	pcp	9	AVVKPGNTK	28.41	4377
192	pcp	9	NHGPPLHSH	34.75	4386	NHGPPLHSH	9	sp|O00470|MEIS1_HUMAN	4386	Unmodified	3	126.77	161.02	0.0018433	12.431	-1.1494	994.473	332.498
193	pcp	9	IVRDPKATK	25.2	4392	IVRDPKATK	9	sp|Q9BSI4|TINF2_HUMAN	4392	Unmodified	3	40.283	91.087	0.011632	12.443	-0.030598	1026.62	343.213
194	psp	10	LGSEHRLSNK	27.97	4430	AVSEHRLSNK	10	sp|Q86YD1|PTOV1_HUMAN	4430	Unmodified	2	16.053	128.35	0.0010754	12.522	0.25731	1139.6	570.81
195	pcp	9	ATYGKPVHH	38.31	4433	ATYGKPVHH	9	sp|P61313|RL15_HUMAN	4433	Unmodified	2	66.61	144.35	0.0020759	12.527	-2.8445	1008.51	505.264
196	pcp	10	RIKEVNETNK	30.98	4434	RIKEVNETNK	10	sp|Q9UPN9|TRI33_HUMAN	4434	Unmodified	3	77.895	111.86	0.0010857	12.528	0.19129	1229.67	410.898
197	pcp	9	SLYKEGHTK	32.65	4438	SLYKEGHTK	9	sp|Q12873|CHD3_HUMAN	4438	Unmodified	3	60.699	120.76	0.0069974	12.533	-1.0516	1061.55	354.857
198	pcp	9	SLYKEGHTK	49.1	4439	SLYKEGHTK	9	sp|Q12873|CHD3_HUMAN	4439	Unmodified	2	94.602	153.97	0.0023593	12.534	-0.34142	1061.55	531.783
199	pcp	10	TIKDRNGKEV	30.76	4455	TIKDRNGKEV	10	sp|O75534|CSDE1_HUMAN	4455	Unmodified	2	71.284	135.55	0.0023106	12.562	-0.092652	1158.64	580.325
200	psp	9	KGATYPVHH	27.8	4457	ATYGKPVHH	9	sp|P61313|RL15_HUMAN	4457	Unmodified	1	14.563	89.752	0.021828	12.565	0.96582	1008.51	1009.52
201	pcp	9	RVFKEENQK	34.9	4465	RVFKEENQK	9	sp|Q9NYF8|BCLF1_HUMAN	4465	Unmodified	3	131.51	206.43	2.5722e-07	12.58	1.0509	1176.63	393.216
202	psp	9	AAAKPVTNI	33.8	4477
203	pcp	10	TTKPVTTTTK	58.25	4499	TTKPVTTTTK	10	sp|P12111|CO6A3_HUMAN	4499	Unmodified	2	25.606	136.49	0.00047743	12.66	0.35602	1076.61	539.311
204	pcp	9	VSSKPSTMK	28.36	4519	VSSKPSTMK	9	sp|O95573|ACSL3_HUMAN	4519	Unmodified	3	29.73	79.148	0.02212	12.711	1.898	963.506	322.176
205	pcp	9	SMDKHPSPR	28.85	4529	SMDKHPSPR	9	sp|P51397|DAP1_HUMAN	4529	Unmodified	3	64.362	88.392	0.022827	12.735	1.5864	1053.5	352.175
206	pcp	10	TTKPVTTTTK	29.63	4531	TTKPVTTTTK	10	sp|P12111|CO6A3_HUMAN	4531	Unmodified	3	32.171	80.014	0.010915	12.739	0.7697	1076.61	359.877
207	pcp	9	RTGKPIAVK	29.49	4532
208	pcp	9	VSSKPSTMK	53.19	4533
209	psp	9	KSVFLLHKK	26.55	4536
210	pcp	9	TQHIQQPRK	27.31	4537	TQHIQQPRK	9	sp|P51397|DAP1_HUMAN	4537	Unmodified	2	40.28	89.698	0.021868	12.753	1.1777	1134.63	568.32
211	pcp	10	KLKQDIARQK	29.18	4540	KLKQDIARQK	10	sp|Q9UPN3|MACF1_HUMAN	4540	Unmodified	3	102.48	163.64	0.00034027	12.764	-0.79237	1226.75	409.923
212	psp	9	KTHPCAAPG	25.87	4541
213	pcp	9	KVAPETKVK	42.69	4543	KVAPETKVK	9	sp|Q13356|PPIL2_HUMAN	4543	Unmodified	3	74.064	152.67	0.0016849	12.769	-1.1339	998.612	333.878
214	pcp	10	KSFDQKVKEK	41.67	4544	KSFDQKVKEK	10	sp|O60902|SHOX2_HUMAN	4544	Unmodified	3	61.431	126.71	0.00040038	12.77	0.47407	1235.69	412.903
215	pcp	9	IIADKQSGK	56.72	4546	IIADKQSGK	9	sp|Q13151|ROA0_HUMAN	4546	Unmodified	3	56.529	113.71	0.0022601	12.773		958.545	320.522
216	pcp	9	KVAPETKVK	58.08	4548	KVAPETKVK	9	sp|Q13356|PPIL2_HUMAN	4548	Unmodified	2	39.941	118.71	0.0077424	12.778	-0.26519	998.612	500.313
217	pcp	9	NIKKKQEAL	30.27	4551	NIKKKQEAL	9	sp|Q13813|SPTN1_HUMAN	4551	Unmodified	2	60.461	138.78	0.0023581	12.787	-0.80041	1070.64	536.33
218	pcp	10	KLKQDIARQK	39.68	4552	KLKQDIARQK	10	sp|Q9UPN3|MACF1_HUMAN	4552	Unmodified	2	36.743	98.943	0.0080786	12.79	0.057102	1226.75	614.38
219	pcp	10	HSYLGGGGRK	28.66	4554	HSYLGGGGRK	10	sp|O60356|NUPR1_HUMAN	4554	Unmodified	3	63.596	95.09	0.011353	12.794	-0.85243	1030.53	344.518
220	pcp	11	SHFHNKRDSAY	31.07	4559	SHFHNKRDSAY	11	sp|Q8TF72|SHRM3_HUMAN	4559	Unmodified	2	55.709	103.31	0.0064004	12.805	0.83478	1360.63	681.321
221	psp	9	KTQTMKTPG	26.99	4566
222	psp	9	HSGPISTSK	51.14	4581	HSGPISTSK	9	LM_splice_HSGPISTSK	4581	Unmodified	2	45.476	154.49	0.0018748	12.849	-0.58774	912.466	457.241
223	pcp	9	RIGIAGSKK	43.94	4587
224	pcp	9	RIGIAGSKK	34.2	4588	RIGIAGSKK	9	sp|O94916|NFAT5_HUMAN	4588	Unmodified	2	22.853	92.051	0.021882	12.865	-0.072929	928.582	465.298
225	psp	9	KSGAKKTLF	28.41	4589
226	pcp	9	KHRIDGKTY	29.79	4590	KHRIDGKTY	9	sp|P19525|E2AK2_HUMAN	4590	Unmodified	2	51.166	98.233	0.015605	12.87	0.98629	1116.6	559.309
227	pcp	10	RVKLPSGSKK	40.47	4595
228	pcp	10	KIIEGGAAHK	26.94	4599
229	pcp	9	KLQPGSVKK	42.83	4602	KLQPGSVKK	9	sp|P51911|CNN1_HUMAN;sp|Q15417|CNN3_HUMAN	4602	Unmodified	3	26.184	95.608	0.0092857	12.901	0.10546	983.613	328.878
230	psp	10	KAANRDIKAA	31.96	4619
231	psp	10	KRITKEINEK	38.74	4620	RLKTKENLEK	10	sp|Q6NZI2|PTRF_HUMAN	4620	Unmodified	3	12.742	89.805	0.013378	12.943	-0.64361	1257.74	420.254
232	psp	9	KEPVLQKSK	32.41	4646
233	psp	9	KQGQPVLKK	34.27	4650	KQGQPVLKK	9	LM_splice_KQGQPVLKK	4650	Unmodified	3	40.209	117.04	0.0028132	13.006	-1.5082	1024.64	342.554
234	psp	10	KANGLPAVKK	25.8	4664	KQGQPVLKK	9	LM_splice_KQGQPVLKK	4664	Unmodified	2	38.458	125.25	0.0053672	13.03	-0.38531	1024.64	513.327
235	psp	10	KFLGMSFNKK	45.57	4668	RIQEHFNKK	9	sp|Q9NUU7|DD19A_HUMAN;sp|Q9UMR2|DD19B_HUMAN	4668	Unmodified	2	28.485	82.452	0.033984	13.039	0.92699	1198.66	600.336
236	pcp	9	VVSKSGSLK	29.37	4690
237	psp	10	KVRTPGVSKK	33.9	4694
238	psp	9	KQQIHVKKK	37.38	4696	RLIDHVKKK	9	sp|Q86XP3|DDX42_HUMAN	4696	Unmodified	3	19.898	107.21	0.011052	13.107	-1.6193	1135.72	379.58
239	psp	9	KQQIHVKKK	48.79	4698	RLIDHVKKK	9	sp|Q86XP3|DDX42_HUMAN	4698	Unmodified	2	7.5056	132.76	0.0089059	13.111	0.21422	1135.72	568.867
240	pcp	9	VVNDAGRPK	41.02	4699	VVNDAGRPK	9	sp|P11142|HSP7C_HUMAN	4699	Unmodified	2	46.605	118.74	0.007731	13.114	-0.66808	954.525	478.27
241	pcp	9	VVNDAGRPK	27.99	4707	VVNDAGRPK	9	sp|P11142|HSP7C_HUMAN	4707	Unmodified	3	39.005	99.442	0.0089271	13.132	-0.17886	954.525	319.182
242	psp	10	KISNACPQTK	25.58	4716	VVMRDPQTK	9	sp|P51991|ROA3_HUMAN	4716	Oxidation (M)	2	29.838	88.819	0.022513	13.152	-0.14198	1088.56	545.29
243	pcp	9	GLGPKASQK	39.34	4731	GLGPKASQK	9	sp|O60832|DKC1_HUMAN	4731	Unmodified	2	33.119	142.04	0.0021929	13.187	-0.36539	884.508	443.261
244	psp	11	KGADQAEISQP	26.18	4734
245	pcp	10	GTIGKKFARK	29.63	4736
246	pcp	9	DVKKRIKEA	30.64	4743	DVKKRIKEA	9	sp|Q9Y6X9|MORC2_HUMAN	4743	Unmodified	2	61.194	114.97	0.0088751	13.215	-0.22538	1085.66	543.835
247	psp	11	KGRDELKCRKR	27.02	4744
248	psp	9	KASRATSVL	31.84	4749
249	psp	10	KVRIPGSKKS	31.61	4750
250	pcp	9	GLRPNGQTK	28.65	4755	GLRPNGQTK	9	sp|Q9GZT9|EGLN1_HUMAN	4755	Unmodified	3	51.209	109.44	0.010425	13.237	-0.43441	969.536	324.186
251	psp	10	KEYMALQQKK	31.03	4773	KTTDRYVQQK	10	sp|Q9BTC8|MTA3_HUMAN;sp|Q13330|MTA1_HUMAN	4773	Unmodified	3	6.2439	103.7	0.0051082	13.284	-0.0090392	1265.67	422.898
252	psp	11	KQENPPAVQQK	50.57	4776	KTTDRYVQQK	10	sp|Q9BTC8|MTA3_HUMAN;sp|Q13330|MTA1_HUMAN	4776	Unmodified	2	32.017	145.72	0.00129	13.29	0.62323	1265.67	633.844
253	psp	9	KRIPLPTKK	29.17	4783	KRIPLPTKK	9	LM_splice_KRIPLPTKK	4783	Unmodified	2	7.8346	146.81	0.002913	13.31	0.0014981	1079.72	540.866
254	psp	9	KRIPLPTKK	35.53	4786	RIKPLPTKK	9	sp|O60341|KDM1A_HUMAN	4786	Unmodified	3	1.8586	87.149	0.024405	13.316	0.9273	1079.72	360.913
255	pcp	9	SVFKSARQK	25.23	4790	SVFKSARQK	9	sp|P51531|SMCA2_HUMAN	4790	Unmodified	2	92.382	138.06	0.0023948	13.323	0.29723	1049.6	525.806
256	pcp	10	NHHPYPHNHY	31.5	4791	NHHPYPHNHY	10	sp|Q99967|CITE2_HUMAN	4791	Unmodified	3	84.624	112.8	0.0033922	13.325	-0.87905	1314.56	439.195
257	psp	9	KKQKQQSPG	29.92	4806	ATSQQPLRK	9	sp|Q92599|SEPT8_HUMAN	4806	Unmodified	3	16.14	88.37	0.011848	13.358	0.51644	1027.58	343.533
258	pcp	9	KQYPPNTSK	40.66	4812	KQYPPNTSK	9	sp|P43490|NAMPT_HUMAN	4812	Unmodified	2	25.321	104.44	0.020718	13.374	0.12239	1061.55	531.783
259	psp	9	ATSQQKRLP	38.56	4819	ATSQQKRLP	9	LM_splice_ATSQQKRLP	4819	Unmodified	2	8.0707	133.6	8.5804e-06	13.391		1027.58	514.796
260	pcp	10	TTKKPPLAQK	34.78	4826	TTKKPPLAQK	10	sp|O75146|HIP1R_HUMAN	4826	Unmodified	2	34.483	98.048	0.021877	13.41	0.038937	1110.68	556.345
261	pcp	10	NHHPYPHNHY	42.03	4831	NHHPYPHNHY	10	sp|Q99967|CITE2_HUMAN	4831	Unmodified	2	150.05	193.86	0.00013436	13.42	0.6052	1314.56	658.289
262	psp	10	KTPKTPKPSK	34.68	4837
263	psp	9	KTDKSRTFA	26.5	4842
264	psp	10	QSHMVKTLSH	48.94	4846
265	psp	12	TAKLSSTTTGKP	33.83	4855	TAKLSSTTTGKP	12	LM_splice_TAKLSSTTTGKP	4855	Unmodified	2	21.039	83.862	0.021199	13.477	-0.48358	1190.65	596.333
266	pcp	9	HIYKDVEKK	27.59	4865	HIYKDVEKK	9	sp|Q9UJF2|NGAP_HUMAN	4865	Unmodified	3	43.815	86.898	0.02487	13.497	-1.2668	1158.64	387.221
267	pcp	10	RTKAVGTITK	29.21	4873	RTKAVGTITK	10	sp|O00178|GTPB1_HUMAN	4873	Unmodified	3	43.89	99.439	0.0041224	13.519	1.9103	1073.66	358.893
268	pcp	9	AIAKQALKK	33.99	4879	AIAKQALKK	9	sp|Q9NQR1|SETD8_HUMAN	4879	Unmodified	3	60.881	111.95	0.0097221	13.533	0.85888	969.634	324.218
269	pcp	12	GKADGAEAKPAE	35.25	4881	GKADGAEAKPAE	12	sp|P35579|MYH9_HUMAN	4881	Unmodified	2	30.349	81.625	0.026123	13.54	-0.74379	1142.56	572.286
270	pcp	9	SLYAKVKKK	25.56	4883
271	psp	9	KGCQLMAVK	33.19	4887
272	psp	9	KPGFLGTSR	25.23	4888
273	pcp	9	SLYAKVKKK	30.25	4889	SLYAKVKKK	9	sp|Q9HBL0|TENS1_HUMAN	4889	Unmodified	2	42.707	116.37	0.0084817	13.558	1.1361	1063.68	532.845
274	psp	10	HGPLTATGTK	28.32	4897	RVYGTTGTK	9	sp|Q6UN15|FIP1_HUMAN	4897	Unmodified	2	46.213	148.62	0.0019031	13.579	2.0226	981.524	491.769
275	pcp	10	RVKLPSGSKK	27.77	4903
276	pcp	12	MVSSQTKTVRKN	27.08	4926	MVSSQTKTVRKN	12	sp|Q8TAD7|OCC1_HUMAN	4926	Unmodified	3	63.749	106.49	0.001582	13.646	-0.48608	1377.74	460.254
277	pcp	9	KAFQATQQK	68.73	4927	KAFQATQQK	9	sp|Q8WTS6|SETD7_HUMAN	4927	Unmodified	2	179.96	320.94	7.0196e-86	13.648	-3.044	1048.57	525.291
278	pcp	10	KMAEEKLTHK	54.62	4931	KMAEEKLTHK	10	sp|P16949|STMN1_HUMAN	4931	Unmodified	3	58.935	110.66	0.001662	13.653	-0.0052044	1213.65	405.557
279	pcp	9	AVYGKAQNR	34.43	4934	AVYGKAQNR	9	sp|Q9Y646|CBPQ_HUMAN	4934	Unmodified	3	63.264	119.27	0.0023549	13.657	0.033697	1005.54	336.186
280	pcp	9	AVYGKAQNR	38.28	4936	AVYGKAQNR	9	sp|Q9Y646|CBPQ_HUMAN	4936	Unmodified	2	90.996	157.99	0.0018579	13.664	0.64165	1005.54	503.775
281	pcp	9	KAFQATQQK	33.25	4937	KAFQATQQK	9	sp|Q8WTS6|SETD7_HUMAN	4937	Unmodified	3	66.097	127.68	0.0019245	13.665	0.16397	1048.57	350.529
282	pcp	9	ASYGVSKGK	46.27	4938
283	pcp	12	KTRNHSTAYLTK	36.95	4940	KTRNHSTAYLTK	12	sp|O00254|PAR3_HUMAN	4940	Unmodified	3	64.267	105.95	0.0016525	13.67	-0.60871	1418.76	473.928
284	pcp	9	EHRHAAAAL	49.78	4942	EHRHAAAAL	9	sp|P31483|TIA1_HUMAN	4942	Unmodified	2	33.846	93.195	0.019301	13.674	-1.0069	974.505	488.26
285	pcp	9	EHRHAAAAL	25.63	4945
286	pcp	9	ASYGVSKGK	42.15	4960	ASYGVSKGK	9	sp|Q00839|HNRPU_HUMAN	4960	Unmodified	1	33.493	118.41	0.0078524	13.712	0.54487	895.476	896.484
287	psp	10	VLSTESPASK	42.97	4969	VVMRDPASK	9	sp|P22626|ROA2_HUMAN	4969	Oxidation (M)	2	53.274	128.38	0.0042302	13.73	0.15201	1017.53	509.771
288	pcp	9	RLDAVRHAR	25.78	4973
289	pcp	9	KLKPGVIKK	27.18	4983	KLKPGVIKK	9	sp|Q8WWI1|LMO7_HUMAN	4983	Unmodified	3	24.962	153.08	0.0017448	13.766	0.58431	1009.7	337.574
290	pcp	9	KIYGENGSK	47.27	4984	KIYGENGSK	9	sp|Q8WWI1|LMO7_HUMAN	4984	Unmodified	2	18.938	88.136	0.023014	13.769	0.97637	994.508	498.261
291	pcp	9	KLKPGVIKK	39.18	4987	KLKPGVIKK	9	sp|Q8WWI1|LMO7_HUMAN	4987	Unmodified	2	23.19	98.299	0.015556	13.776	0.24574	1009.7	505.858
292	psp	9	RVTGALQKK	32.31	4996	RLSGALQKK	9	sp|Q96HU1|SGSM3_HUMAN	4996	Unmodified	3	16.117	88.392	0.022827	13.793	0.35543	999.619	334.214
293	pcp	9	KLVKPTTEK	35.2	5005	KLVKPTTEK	9	sp|A0AVT1|UBA6_HUMAN	5005	Unmodified	3	51.352	138.66	0.0022341	13.816	0.45455	1042.64	348.553
294	pcp	9	KLVKPTTEK	58.75	5017	KLVKPTTEK	9	sp|A0AVT1|UBA6_HUMAN	5017	Unmodified	2	52.29	149.72	0.0018978	13.843	0.42124	1042.64	522.327
295	pcp	9	AVTKYTSSK	46.53	5018	AVTKYTSSK	9	sp|Q99879|H2B1M_HUMAN;sp|Q99877|H2B1N_HUMAN;sp|Q93079|H2B1H_HUMAN;sp|Q5QNW6|H2B2F_HUMAN;sp|P62807|H2B1C_HUMAN;sp|P58876|H2B1D_HUMAN;sp|Q99880|H2B1L_HUMAN;sp|Q16778|H2B2E_HUMAN;sp|P33778|H2B1B_HUMAN;sp|P23527|H2B1O_HUMAN;sp|Q8N257|H2B3B_HUMAN;sp|Q96A08|H2B1A_HUMAN	5018	Unmodified	3	80.73	135.71	0.002514	13.844	-0.18509	983.529	328.85
296	pcp	10	MTNSKQSIAK	48.03	5026	MTNSKQSIAK	10	sp|P18206|VINC_HUMAN	5026	Unmodified	3	70.653	112.36	0.00072045	13.864	0.092436	1106.58	369.866
297	pcp	10	MTNSKQSIAK	56.09	5027	MTNSKQSIAK	10	sp|P18206|VINC_HUMAN	5027	Unmodified	2	135.53	191.4	5.29e-06	13.865	-0.22011	1106.58	554.295
298	pcp	9	RQKQGVVLK	28.85	5030	RQKQGVVLK	9	sp|P19525|E2AK2_HUMAN	5030	Unmodified	3	63.573	135	0.0026114	13.87	0.51408	1054.66	352.561
299	pcp	9	QMAPSSSNK	43.43	5035	QMAPSSSNK	9	sp|Q5VYK3|ECM29_HUMAN	5035	Unmodified	2	33.123	111.74	0.0097805	13.883	-0.37739	948.433	475.224
300	pcp	9	RIIHSSVQK	31	5042	RIIHSSVQK	9	sp|Q8N766|EMC1_HUMAN	5042	Unmodified	3	69.045	101.46	0.0084479	13.897		1066.62	356.549
301	psp	10	KGRANLGVLK	35.35	5044
302	pcp	9	AVTKYTSSK	55.11	5057	AVTKYTSSK	9	sp|Q99879|H2B1M_HUMAN;sp|Q99877|H2B1N_HUMAN;sp|Q93079|H2B1H_HUMAN;sp|Q5QNW6|H2B2F_HUMAN;sp|P62807|H2B1C_HUMAN;sp|P58876|H2B1D_HUMAN;sp|Q99880|H2B1L_HUMAN;sp|Q16778|H2B2E_HUMAN;sp|P33778|H2B1B_HUMAN;sp|P23527|H2B1O_HUMAN;sp|Q8N257|H2B3B_HUMAN;sp|Q96A08|H2B1A_HUMAN	5057	Unmodified	2	80.471	145.72	0.0032862	13.935	-0.30253	983.529	492.772
303	pcp	9	SHQGQQQSY	46.59	5074	SHQGQQQSY	9	sp|Q12906|ILF3_HUMAN	5074	Unmodified	2	42.176	82.279	0.033416	13.971	0.3783	1061.45	531.734
304	pcp	9	ASYGVSKGK	40.01	5090
305	pcp	9	KASTKVLVK	41.95	5101	KASTKVLVK	9	sp|Q14517|FAT1_HUMAN	5101	Unmodified	3	38.165	101.38	0.0092289	14.035	0.51618	972.633	325.218
306	pcp	9	KTFGQKPVK	29.02	5109	KTFGQKPVK	9	sp|Q12824|SNF5_HUMAN	5109	Unmodified	3	53.937	92.239	0.017219	14.05	0.54465	1031.61	344.878
307	psp	10	VLSTESPASK	31.02	5123	VVMRDPASK	9	sp|P22626|ROA2_HUMAN	5123	Oxidation (M)	2	68.759	118.41	0.0078524	14.083	0.11199	1017.53	509.771
308	pcp	10	KLYTKHGTLK	74.67	5126	KLYTKHGTLK	10	sp|Q15155|NOMO1_HUMAN;sp|P69849|NOMO3_HUMAN;sp|Q5JPE7|NOMO2_HUMAN	5126	Unmodified	2	69.46	174.98	0.0003733	14.09	0.2455	1187.7	594.859
309	pcp	9	THRSGQGAF	36.4	5127
310	psp	9	TTAKPVATK	30.77	5141
311	pcp	9	VAAKPVATK	34	5150	VAAKPVATK	9	sp|P12111|CO6A3_HUMAN	5150	Unmodified	1	23.129	85.676	0.027131	14.141	0.50686	883.549	884.556
312	pcp	10	KMDAKTTVGK	60.6	5152	KMDAKTTVGK	10	sp|Q5T0N5|FBP1L_HUMAN	5152	Unmodified	3	72.691	103.08	0.0023359	14.146	-0.89172	1077.59	360.202
313	pcp	9	AIKKPLTQK	33.64	5159	AIKKPLTQK	9	sp|Q92925|SMRD2_HUMAN	5159	Unmodified	3	43.11	103.55	0.0081937	14.163	-0.052037	1025.66	342.894
314	pcp	9	KIMHPVSGK	48.27	5160
315	pcp	9	KIMHPVSGK	60.43	5165
316	pcp	9	KVFSKNVSK	30.23	5170
317	pcp	9	AIKKPLTQK	35.56	5181	AIKKPLTQK	9	sp|Q92925|SMRD2_HUMAN	5181	Unmodified	2	92.503	186.76	0.00019983	14.215	0.62861	1025.66	513.837
318	pcp	10	EHKSPDGRTY	32.35	5204	EHKSPDGRTY	10	sp|O75400|PR40A_HUMAN	5204	Unmodified	2	3.2737	114.28	0.0031132	14.262	1.6701	1188.55	595.283
319	psp	9	KPTRGTSSK	32.6	5216
320	psp	9	KWGKPVMVK	33.01	5225
321	psp	9	TISQTSRKP	31.76	5245	TISQTSRKP	9	LM_splice_TISQTSRKP	5245	Unmodified	2	33.355	94.114	0.033984	14.361	0.52489	1016.56	509.288
322	psp	10	EKPHSEAGTA	30.96	5249	EKPHSEAGTA	10	LM_splice_EKPHSEAGTA	5249	Unmodified	2	35.822	116.05	0.0077986	14.366	-0.6893	1025.48	513.746
323	psp	9	YLQKKIGSL	25.12	5262
324	pcp	9	RVTYPAKAK	26.22	5266
325	pcp	11	KTLQPSSQNTK	35.34	5275	KTLQPSSQNTK	11	sp|Q13112|CAF1B_HUMAN	5275	Unmodified	3	52.702	86.463	0.0020952	14.425	0.61625	1230.66	411.226
326	psp	11	PGSLSKPTLSH	44.58	5278	AHRQKFLSH	9	sp|Q96DX7|TRI44_HUMAN	5278	Unmodified	2	37.897	107.9	0.010858	14.437	0.54783	1122.6	562.31
327	psp	9	KAKCKEKAK	38.92	5281	RVTYPAKAK	9	sp|P04844|RPN2_HUMAN	5281	Unmodified	2	37.401	113.26	0.010669	14.442	-0.73829	1032.61	517.311
328	pcp	9	ILANHVAKK	41.96	5285	ILANHVAKK	9	sp|P49736|MCM2_HUMAN	5285	Unmodified	2	62.782	145.04	0.0020407	14.451	-0.31115	992.613	497.314
329	pcp	10	KQQTIPLKKK	30.71	5299	KQQTIPLKKK	10	sp|Q96CS2|HAUS1_HUMAN	5299	Unmodified	3	53.143	89.827	0.01553	14.485	0.24418	1210.78	404.599
330	pcp	9	RIYPSKTNR	31.25	5301	RIYPSKTNR	9	sp|Q8TF74|WIPF2_HUMAN	5301	Unmodified	3	96.67	141.02	0.0022448	14.489	0.6162	1133.63	378.884
331	pcp	9	SSYSQVRNK	46.79	5303	SSYSQVRNK	9	sp|Q14997|PSME4_HUMAN	5303	Unmodified	2	62.602	180.54	0.00040936	14.493	0.7139	1067.54	534.775
332	psp	9	KTTTPTTNK	33.5	5306	ATARVMTNK	9	sp|O43251|RFOX2_HUMAN;sp|A6NFN3|RFOX3_HUMAN;sp|Q9NWB1|RFOX1_HUMAN	5306	Unmodified	2	33.952	100.98	0.013586	14.498	0.95836	990.528	496.271
333	pcp	9	RIYPSKTNR	27	5308
334	pcp	9	TYKDTHRKF	26.42	5317	TYKDTHRKF	9	sp|Q13099|IFT88_HUMAN	5317	Unmodified	3	41.607	81.525	0.03481	14.518	0.25644	1194.61	399.212
335	pcp	9	FSSSHRYHK	36.79	5324	FSSSHRYHK	9	sp|O94979|SC31A_HUMAN	5324	Unmodified	2	24.591	102.51	0.012463	14.533	-0.31523	1147.55	574.783
336	pcp	11	ATFSSSHRYHK	55.19	5325	ATFSSSHRYHK	11	sp|O94979|SC31A_HUMAN	5325	Unmodified	2	194.31	274.52	9.2324e-21	14.535	0.18925	1319.64	660.826
337	pcp	9	KVESDPRYK	39.28	5328	KVESDPRYK	9	sp|O14776|TCRG1_HUMAN	5328	Unmodified	3	12.641	101.46	0.0084331	14.542		1120.59	374.536
338	pcp	9	KLQGQVSAK	51.13	5333	KLQGQVSAK	9	sp|O95235|KI20A_HUMAN	5333	Unmodified	2	36.745	114.89	0.014464	14.555	-0.65662	957.561	479.788
339	pcp	10	TFSSSHRYHK	30.62	5365	TFSSSHRYHK	10	sp|O94979|SC31A_HUMAN	5365	Unmodified	2	39.562	82.645	0.029571	14.632	0.2865	1248.6	625.307
340	psp	9	SAAAAAAWK	56.75	5371	GTAAAAATGR	10	sp|Q06481|APLP2_HUMAN	5371	Unmodified	2	61.604	151.97	0.00037985	14.643	0.8905	845.436	423.725
341	pcp	12	SIRDTPAKNAQK	37.66	5376	SIRDTPAKNAQK	12	sp|P06748|NPM_HUMAN	5376	Unmodified	3	60.099	107.39	0.0014654	14.657	-0.66965	1327.72	443.581
342	pcp	11	QVYPGKGGGSK	27.9	5377	QVYPGKGGGSK	11	sp|Q14696|MESD_HUMAN	5377	Unmodified	2	24.133	89.171	0.0095682	14.659	-0.64522	1076.56	539.288
343	pcp	9	AVKEKGSTL	28.24	5379	AVKEKGSTL	9	sp|O00767|ACOD_HUMAN	5379	Unmodified	2	10.154	96.948	0.016548	14.664	-0.046862	931.534	466.774
344	pcp	10	SLASKAQTQK	38.53	5383
345	pcp	12	KTYIPPKGETKK	50.52	5392	KTYIPPKGETKK	12	sp|B2RPK0|HGB1A_HUMAN;sp|P09429|HMGB1_HUMAN	5392	Unmodified	3	71.131	119.79	0.00010372	14.694	0.05401	1388.8	463.942
346	pcp	9	RVLDVTKKK	33.95	5393	RVLDVTKKK	9	sp|Q9BUT1|BDH2_HUMAN	5393	Unmodified	3	29.044	110.38	0.010161	14.696	-0.45707	1085.69	362.905
347	psp	10	KSLGCSKKAK	33.52	5394
348	psp	11	KAAQPPEQKRK	29.07	5398	RLEPPEQRKK	10	sp|Q9H4B4|PLK3_HUMAN	5398	Unmodified	3	3.5352	106.62	0.0017285	14.709	0.19248	1279.74	427.586
349	psp	9	KTNPSQTTK	29.31	5405	RSTDPVTTK	9	sp|Q9Y520|PRC2C_HUMAN	5405	Unmodified	2	33.458	118.67	0.0077578	14.724	0.34471	1003.53	502.772
350	psp	9	KQVQVTKKK	33.66	5406	RVLDVTKKK	9	sp|Q9BUT1|BDH2_HUMAN	5406	Unmodified	2	2.9922	93.649	0.030487	14.726	-0.10331	1085.69	543.853
351	pcp	9	RISKEVIRK	37.51	5413	RISKEVIRK	9	sp|O75521|ECI2_HUMAN	5413	Unmodified	3	30.216	104.48	0.011814	14.743	-0.63665	1127.71	376.912
352	pcp	10	KTIDASVSKK	44.17	5414	KTIDASVSKK	10	sp|Q6VMQ6|MCAF1_HUMAN	5414	Unmodified	3	35.247	93.839	0.012346	14.744	-0.35194	1075.62	359.549
353	pcp	9	RIDGPTGQK	32.38	5422	RIDGPTGQK	9	sp|Q14766|LTBP1_HUMAN	5422	Unmodified	2	19.741	94.85	0.018087	14.764	-0.51262	970.52	486.267
354	pcp	10	KTIDASVSKK	52.28	5428	KTIDASVSKK	10	sp|Q6VMQ6|MCAF1_HUMAN	5428	Unmodified	2	47.236	101.39	0.0083275	14.78	-0.37998	1075.62	538.819
355	psp	9	KAKCKEKAK	34.47	5431	RVTYPAKAK	9	sp|P04844|RPN2_HUMAN	5431	Unmodified	2	24.484	101.54	0.0131	14.789	-0.73829	1032.61	517.311
356	pcp	9	RGAPPIRDK	28.83	5434	RGAPPIRDK	9	sp|Q9BYG0|B3GN5_HUMAN	5434	Unmodified	3	41.404	113.1	0.0094001	14.794	-0.84882	1008.58	337.202
357	psp	9	RIQDKVTAK	32.6	5438	RIQDKVTAK	9	LM_splice_RIQDKVTAK	5438	Unmodified	3	24.341	76.619	0.030884	14.801	-2.0385	1057.62	353.549
358	psp	9	KAGRDKDVL	30.93	5445
359	pcp	10	ATATSSPPPK	43.14	5459	ATATSSPPPK	10	sp|Q96QD9|UIF_HUMAN	5459	Unmodified	2	33.921	92.838	0.01314	14.851	0.24304	955.497	478.756
360	psp	10	LQQVVRQVTH	37.6	5461
361	pcp	10	KTKDPIIREK	30.16	5462	KTKDPIIREK	10	sp|Q9P291|ARMX1_HUMAN	5462	Unmodified	3	93.839	145.28	0.00040704	14.859	-1.2638	1226.73	409.919
362	pcp	9	KVYLGVKKK	31.74	5469	KVYLGVKKK	9	sp|Q96P48|ARAP1_HUMAN	5469	Unmodified	3	71.311	128.12	0.0043254	14.874	0.10758	1061.7	354.906
363	pcp	9	KLLNKAIKK	37.77	5471	KLLNKALKK	9		5471	Unmodified	3	0	149.82	0.0018974	14.877	0.25083	1054.72	352.581
364	pcp	10	GVLKKVIRHK	41.83	5473	GVLKKVIRHK	10	sp|P24821|TENA_HUMAN	5473	Unmodified	2	153.93	194.2	0.00023738	14.882	0.4204	1176.78	589.398
365	pcp	11	RVHDPVTAKPK	25.68	5479
366	psp	10	KVRISPDGKK	26.1	5481
367	pcp	9	VVKKHIKEL	38.01	5482	VVKKHIKEL	9	sp|O43663|PRC1_HUMAN	5482	Unmodified	2	71.875	106.68	0.011198	14.9	0.24239	1092.7	547.358
368	pcp	10	KTKDPIIREK	45.81	5487	KTKDPIIREK	10	sp|Q9P291|ARMX1_HUMAN	5487	Unmodified	2	38.096	150.04	0.00042553	14.914	1.1204	1226.73	614.375
369	pcp	9	HIHKSLIGK	28.28	5488	HIHKSLIGK	9	sp|Q71UI9|H2AV_HUMAN;sp|P0C0S5|H2AZ_HUMAN	5488	Unmodified	3	59.924	121.6	0.002514	14.916	-0.73236	1031.62	344.882
370	pcp	9	HIHKSLIGK	35.01	5489	HIHKSLIGK	9	sp|Q71UI9|H2AV_HUMAN;sp|P0C0S5|H2AZ_HUMAN	5489	Unmodified	2	30.8	120.15	0.0072184	14.917	-0.44473	1031.62	516.819
371	psp	10	KTIGQVKTPQ	26	5506
372	pcp	9	HVFKPATSK	29.95	5528	HVFKPATSK	9	sp|Q8IYT2|CMTR2_HUMAN	5528	Unmodified	2	63.647	111.82	0.0097577	14.993	-2.8796	1013.57	507.79
373	pcp	11	GTFNPEKGKQK	47.2	5530	GTFNPEKGKQK	11	sp|B2RTY4|MYO9A_HUMAN	5530	Unmodified	2	84.305	138.08	0.00026028	15	-0.79812	1232.65	617.333
374	psp	9	VEKEKSVAV	36.47	5533
375	pcp	9	ASYGSTTTK	42.75	5534
376	psp	10	KLGKEQLAGK	38.05	5539	KLGKELQQK	9	sp|O75116|ROCK2_HUMAN	5539	Unmodified	3	28.816	115.71	0.001633	15.017		1070.64	357.889
377	pcp	9	LSDDDTESK	29.38	5541	LSDDDTESK	9	sp|P35580|MYH10_HUMAN	5541	Unmodified	2	22.224	87.476	0.0238	15.026	0.90469	1008.42	505.22
378	pcp	9	SLYAKVRKK	26.56	5543
379	pcp	9	RVYDLGKKK	33.66	5545	RVYDLGKKK	9	sp|Q15393|SF3B3_HUMAN	5545	Unmodified	3	30.854	119.22	0.0075565	15.031	-0.48549	1105.66	369.561
380	pcp	9	SLYAKVRKK	32.16	5549	SLYAKVRKK	9	sp|Q68CZ2|TENS3_HUMAN	5549	Unmodified	2	66.935	121.09	0.011052	15.036	0.026365	1091.68	546.848
381	pcp	12	KTYIPPKGETKK	55.15	5553	KTYIPPKGETKK	12	sp|B2RPK0|HGB1A_HUMAN;sp|P09429|HMGB1_HUMAN	5553	Unmodified	3	61.013	106.29	0.001608	15.045	0.05401	1388.8	463.942
382	pcp	9	HHVIARHEY	28.34	5557	HHVIARHEY	9	sp|Q8WUH1|CHUR_HUMAN;tr|B4DL54|B4DL54_HUMAN	5557	Unmodified	2	90.737	136.75	0.0024612	15.05	-0.11756	1160.58	581.299
383	pcp	10	RTYDGDGYKK	41.1	5559	RTYDGDGYKK	10	sp|O95989|NUDT3_HUMAN	5559	Unmodified	3	105.04	129.82	0.00048496	15.053	-0.024298	1201.57	401.532
384	psp	9	KYNQLGKKK	57.95	5560	KYNQLGKKK	9	LM_splice_KYNQLGKKK	5560	Unmodified	2	14.004	101.64	0.023498	15.054	1.2721	1105.66	553.838
385	pcp	9	GSYVTHETK	35.85	5564	GSYVTHETK	9	sp|Q96FJ2|DYL2_HUMAN;sp|P63167|DYL1_HUMAN	5564	Unmodified	2	68.35	125.16	0.0054005	15.063	0.91654	1020.49	511.251
386	pcp	9	KLNIEGKSK	48.95	5577	KLNIEGKSK	9	sp|Q09666|AHNK_HUMAN	5577	Unmodified	3	30.271	94.087	0.013753	15.086	-0.41045	1015.6	339.541
387	psp	10	KDEMFGYGKK	25.53	5580
388	psp	10	KRAASAIESI	28.58	5596
389	pcp	9	IQYGTSKGK	35.57	5604	IQYGTSKGK	9	sp|P28370|SMCA1_HUMAN	5604	Unmodified	3	51.232	83.647	0.015314	15.15	0.86232	980.529	327.85
390	pcp	9	IQYGTSKGK	52.61	5610	IQYGTSKGK	9	sp|P28370|SMCA1_HUMAN	5610	Unmodified	2	22.703	95.741	0.017433	15.166	1.3245	980.529	491.272
391	pcp	11	KTEEVGEGRVK	25.59	5612	KTEEVGEGRVK	11	sp|Q8N9B5|JMY_HUMAN	5612	Unmodified	3	33.225	99.281	0.002373	15.169	1.1045	1230.66	411.226
392	pcp	9	SINKPTSER	30.19	5614
393	psp	10	PAAAAPAATK	25.11	5618	PAAAAPAATK	10	LM_splice_PAAAAPAATK	5618	Unmodified	2	37.082	99.799	0.0076153	15.187	0.18581	867.481	434.748
394	psp	11	KEAGVGNGLQK	43.57	5621	ASGSQPKGLQK	11	sp|Q9UBD5|ORC3_HUMAN	5621	Unmodified	2	13.414	112.41	0.0012987	15.194	0.59695	1099.6	550.807
395	psp	10	KDRIAANINK	40	5625	KDRIAANINK	10	LM_splice_KDRIAANINK	5625	Unmodified	2	2.7815	74.92	0.026615	15.204	-0.24765	1141.66	571.836
396	pcp	10	KVSPASGVSK	60.12	5629	KVSPASGVSK	10	sp|Q9UNY4|TTF2_HUMAN	5629	Unmodified	2	26.901	97.813	0.005016	15.216		958.545	480.28
397	pcp	11	LAQQAVKRTAH	41.54	5641	LAQQAVKRTAH	11	sp|P04844|RPN2_HUMAN	5641	Unmodified	2	56.887	89.886	0.0091985	15.244	0.46591	1221.69	611.854
398	pcp	9	AQNAKVIEK	42.79	5643	AQNAKVIEK	9	sp|Q9H5V9|CX056_HUMAN	5643	Unmodified	2	88.868	177.91	0.0018699	15.247	1.4579	999.571	500.793
399	pcp	10	AISPKPQSQK	25.73	5655	AISPKPQSQK	10	sp|A8MW92|P20L1_HUMAN	5655	Unmodified	2	55.978	122.33	0.0018627	15.278	0.45786	1082.61	542.311
400	pcp	9	TVLKPGNSK	27.44	5659
401	psp	10	KEPEVLVHKQ	26.49	5673
402	pcp	10	QLAEAHAQAK	63.15	5677	QLAEAHAQAK	10	sp|Q15149|PLEC_HUMAN	5677	Unmodified	2	60.981	112.41	0.0058196	15.333	2.0549	1065.56	533.786
403	pcp	9	HHRPDSSTL	26.61	5678	HHRPDSSTL	9	sp|P35568|IRS1_HUMAN	5678	Unmodified	2	40.334	94.302	0.017	15.335	-0.14641	1048.51	525.26
404	pcp	9	AHQGTASQY	59.96	5680	AHQGTASQY	9	sp|Q99829|CPNE1_HUMAN	5680	Unmodified	2	37.836	112.17	0.0096593	15.34	0.33298	961.425	481.72
405	pcp	9	KMPNKMIRK	26.04	5689
406	pcp	12	KTYIPPKGETKK	52.38	5706	KTYIPPKGETKK	12	sp|B2RPK0|HGB1A_HUMAN;sp|P09429|HMGB1_HUMAN	5706	Unmodified	3	61.793	115.24	0.00044183	15.399	0.05401	1388.8	463.942
407	pcp	9	HTPSPTSPK	35.7	5708
408	psp	10	SQSSHLLRKP	26.84	5720
409	pcp	9	ALYEAKRQK	53.85	5722	ALYEAKRQK	9	sp|P26006|ITA3_HUMAN	5722	Unmodified	2	90.268	178.3	0.00048464	15.429	-0.051249	1105.62	553.819
410	pcp	11	SIYDSKRQSGK	26.32	5730
411	pcp	11	SIYDSKRQSGK	32.95	5737	SIYDSKRQSGK	11	sp|P55265|DSRAD_HUMAN	5737	Unmodified	2	103.16	136.96	0.00077812	15.463	0.3529	1267.65	634.833
412	pcp	9	KVKMTTHLK	37.54	5742
413	psp	9	KLFSAPSGK	34.42	5745	KNSKVSSGK	9		5745	Unmodified	2	0	86.833	0.02499	15.479	-0.50387	933.524	467.769
414	pcp	9	KTGHVIAVK	30.94	5759
415	psp	11	QKNLSVADHSK	27.16	5761
416	pcp	9	ALKNPGKYK	29.85	5763	ALKNPGKYK	9	sp|P10768|ESTD_HUMAN	5763	Unmodified	3	30.803	101.72	0.0070972	15.522	-0.15558	1017.6	340.206
417	pcp	9	STYGVTKGK	42.25	5766	STYGVTKGK	9	tr|H3BQZ7|H3BQZ7_HUMAN;sp|Q1KMD3|HNRL2_HUMAN	5766	Unmodified	2	48.614	117.04	0.0082954	15.527	-0.74277	939.503	470.759
418	pcp	12	GTKAVTKYTSSK	37.54	5777	GTKAVTKYTSSK	12	sp|Q99879|H2B1M_HUMAN;sp|Q99877|H2B1N_HUMAN;sp|Q93079|H2B1H_HUMAN;sp|Q5QNW6|H2B2F_HUMAN;sp|P62807|H2B1C_HUMAN;sp|P58876|H2B1D_HUMAN;sp|Q99880|H2B1L_HUMAN;sp|Q16778|H2B2E_HUMAN;sp|P33778|H2B1B_HUMAN;sp|P23527|H2B1O_HUMAN;sp|Q8N257|H2B3B_HUMAN;sp|Q96A08|H2B1A_HUMAN	5777	Unmodified	3	57.417	89.747	0.011236	15.548	1.568	1269.69	424.238
419	pcp	9	VVDAHVREK	26.79	5785	VVDAHVREK	9	sp|P36406|TRI23_HUMAN	5785	Unmodified	3	55.471	104.89	0.0052796	15.568	0.069934	1051.58	351.533
420	pcp	9	STYGVTKGK	29.69	5786	STYGVTKGK	9	tr|H3BQZ7|H3BQZ7_HUMAN;sp|Q1KMD3|HNRL2_HUMAN	5786	Unmodified	3	34.56	80.688	0.020679	15.569	0.28781	939.503	314.175
421	pcp	9	VVDAHVREK	44.05	5791	VVDAHVREK	9	sp|P36406|TRI23_HUMAN	5791	Unmodified	2	92.385	181.53	0.000376	15.579	-0.58707	1051.58	526.796
422	psp	11	KAGGGGLVAGK	26.38	5794
423	pcp	10	KVPSQSGVGK	50.22	5798
424	pcp	9	GQRKPATSY	44.38	5808	GQRKPATSY	9	sp|P46779|RL28_HUMAN	5808	Unmodified	2	30.883	99.305	0.014818	15.611	-1.2097	1006.52	504.267
425	psp	10	HNRIQYHNKL	27.59	5810	HNRIQYHNKL	10	LM_splice_HNRIQYHNKL	5810	Unmodified	2	45.467	104.45	0.0098784	15.613	0.10228	1321.7	661.857
426	pcp	9	KVQSKVNLK	33.45	5830
427	pcp	10	ADGAEAKPAE	57.2	5832	ADGAEAKPAE	10	sp|P35579|MYH9_HUMAN	5832	Unmodified	2	106.15	196.52	1.7987e-07	15.658	0.49095	957.44	479.727
428	pcp	9	KVQSKVNLK	47.73	5834	KVQSKVNLK	9	sp|Q14204|DYHC1_HUMAN	5834	Unmodified	2	55.779	166.09	0.0015303	15.662	0.090522	1042.65	522.332
429	pcp	9	HLAEKFRQK	32.34	5835	HLAEKFRQK	9	sp|O43707|ACTN4_HUMAN;sp|P35609|ACTN2_HUMAN;sp|Q08043|ACTN3_HUMAN;sp|P12814|ACTN1_HUMAN	5835	Unmodified	2	87.896	155.88	0.0026595	15.665	0.3738	1155.65	578.833
430	pcp	9	RVVGKYCEK	27.93	5847	RVVGKYCEK	9	sp|Q00610|CLH1_HUMAN	5847	Unmodified	3	70.112	123.86	0.0058715	15.696	-0.46388	1080.58	361.199
431	pcp	9	RVVGKYCEK	26.28	5860
432	pcp	12	KTYIPPKGETKK	44.2	5871	KTYIPPKGETKK	12	sp|B2RPK0|HGB1A_HUMAN;sp|P09429|HMGB1_HUMAN	5871	Unmodified	3	66.137	108.23	0.0013552	15.754	0.05401	1388.8	463.942
433	pcp	9	KVFNQPKAK	31.21	5874	KVFNQPKAK	9	sp|Q14008|CKAP5_HUMAN	5874	Unmodified	3	72.147	122.19	0.0021011	15.761	-0.72806	1058.62	353.882
434	pcp	9	KVFNQPKAK	34.86	5878	KVFNQPKAK	9	sp|Q14008|CKAP5_HUMAN	5878	Unmodified	2	69.396	142.64	0.0021624	15.771	0.078557	1058.62	530.319
435	pcp	11	KVINAENAAHK	55.04	5880	KVINAENAAHK	11	sp|O60292|SI1L3_HUMAN;sp|Q9P2F8|SI1L2_HUMAN;sp|O43166|SI1L1_HUMAN	5880	Unmodified	3	79.987	127.83	1.1729e-05	15.776	-0.42888	1193.65	398.891
436	pcp	9	IITDRQSGK	29.8	5887	IITDRQSGK	9	sp|P22626|ROA2_HUMAN	5887	Unmodified	2	32.513	101.9	0.021774	15.797	1.6552	1016.56	509.288
437	pcp	10	TVQQHPSTPK	25.19	5890	TVQQHPSTPK	10	sp|O94916|NFAT5_HUMAN	5890	Unmodified	2	31.407	94.804	0.019181	15.805	0.48519	1121.58	561.799
438	pcp	10	KIIENNTASK	76.07	5899	KIIENNTASK	10	sp|Q8IY21|DDX60_HUMAN	5899	Unmodified	2	80.251	200.71	1.1179e-07	15.826	0.26971	1116.61	559.314
439	pcp	9	HSSGPMVEK	35.75	5900	HSSGPMVEK	9	sp|Q8IVP5|FUND1_HUMAN	5900	Unmodified	2	81.733	153.08	0.0018816	15.829	0.13955	970.454	486.234
440	pcp	9	TVTPASSAK	48.32	5901	TVTPASSAK	9	sp|Q16555|DPYL2_HUMAN	5901	Unmodified	2	24.074	87.639	0.023498	15.832	0.34329	860.46	431.237
441	psp	10	KPPASRSGSK	30.01	5906
442	pcp	10	AHHGDTKVAY	34.67	5909	AHHGDTKVAY	10	sp|P53602|MVD1_HUMAN	5909	Unmodified	2	73.65	107.9	0.018834	15.852	-0.12014	1097.53	549.77
443	pcp	10	AHHGDTKVAY	26.58	5917
444	pcp	10	RTYSSGHNRL	26.32	5921
445	pcp	9	KLGGTLARK	28.12	5924
446	pcp	9	RLKQKAESL	35.5	5939	RLKQKAESL	9	sp|Q9H819|DJC18_HUMAN	5939	Unmodified	2	22.44	107.01	0.020718	15.921	0.51975	1071.64	536.827
447	psp	10	KVHMNLLLGS	34.42	5940
448	psp	9	KSAWHILEK	34.24	5941
449	pcp	9	KINKAIVSK	63.83	5950	KINKAIVSK	9	sp|P07093|GDN_HUMAN	5950	Unmodified	3	40.299	125.97	0.0051069	15.946	-0.14804	999.644	334.222
450	pcp	9	KIAKQIVQK	62.04	5951	KIAKQIVQK	9	sp|P60604|UB2G2_HUMAN	5951	Unmodified	2	78.692	171.38	0.0019036	15.949	0.067076	1054.69	528.35
451	pcp	9	KLRPPGAEK	34.37	5955	KLRPPGAEK	9	sp|P53365|ARFP2_HUMAN	5955	Unmodified	2	40.762	108.74	0.010621	15.957	0.49346	994.592	498.303
452	pcp	9	AVTKYTSAK	47.91	5959	AVTKYTSAK	9	sp|O60814|H2B1K_HUMAN;sp|P57053|H2BFS_HUMAN;sp|P06899|H2B1J_HUMAN	5959	Unmodified	3	51.003	115.71	0.0035444	15.969	-0.58245	967.534	323.519
453	pcp	9	KIAKQIVQK	53.28	5962	KIAKQIVQK	9	sp|P60604|UB2G2_HUMAN	5962	Unmodified	3	67.336	163.15	0.0017907	15.974	-0.022783	1054.69	352.569
454	pcp	9	SVSPASAGK	30.81	5985
455	psp	11	KPIAPCGAPSK	38.92	5989
456	pcp	11	KTAPPGSAVGK	50.54	5993	KTAPPGSAVGK	11	sp|Q9BTC0|DIDO1_HUMAN	5993	Unmodified	2	47.911	110.46	0.0046333	16.05	1.2137	1011.57	506.793
457	pcp	9	NHKKWKVKY	26.3	6000	NHKKWKVKY	9	sp|P11388|TOP2A_HUMAN	6000	Unmodified	2	111.2	150.17	0.0020875	16.065	3.992	1229.7	615.859
458	pcp	9	GQTKVLTQK	41.07	6005	GQTKVLTQK	9	sp|Q9H3M7|TXNIP_HUMAN	6005	Unmodified	2	49.696	164.68	0.0016549	16.078	-0.68062	1001.59	501.801
459	pcp	9	VTAPPARNR	27.67	6017	VTAPPARNR	9	sp|Q9UFW8|CGBP1_HUMAN	6017	Unmodified	2	36.11	125.25	0.0053672	16.109	0.24923	980.552	491.283
460	pcp	12	KTYIPPKGETKK	50.52	6027	KTYIPPKGETKK	12	sp|B2RPK0|HGB1A_HUMAN;sp|P09429|HMGB1_HUMAN	6027	Unmodified	3	63.094	124.47	6.6255e-05	16.135	0.05401	1388.8	463.942
461	psp	9	KCFGQAQAL	44.58	6036	HHTTSAQAL	9	sp|Q8IZD2|KMT2E_HUMAN	6036	Unmodified	2	32.648	83.614	0.030945	16.157	-0.11478	964.473	483.244
462	pcp	9	IVDEGHRMK	32.19	6064	IVDEGHRMK	9	sp|P51531|SMCA2_HUMAN;sp|P51532|SMCA4_HUMAN	6064	Unmodified	2	64.865	137.9	0.0024028	16.223	-0.46538	1083.55	542.782
463	pcp	10	RSMPEQTGEK	45.87	6071	RSMPEQTGEK	10	sp|P62888|RL30_HUMAN	6071	Unmodified	2	71.73	167.09	0.00027186	16.242	-0.069485	1161.54	581.78
464	pcp	12	KMKAPEKKPLVK	33.03	6073	KMKAPEKKPLVK	12	sp|P35221|CTNA1_HUMAN;sp|P26232|CTNA2_HUMAN	6073	Unmodified	3	68.392	98.942	0.00027162	16.248	-0.70345	1395.86	466.295
465	psp	10	KKQSKLGNSK	28.36	6086
466	pcp	9	AQESKIRYK	32.98	6087	AQESKIRYK	9	sp|A0FGR8|ESYT2_HUMAN	6087	Unmodified	2	69.85	113.66	0.0066221	16.284	0.17913	1121.62	561.817
467	pcp	9	SVSSPVKSK	42.78	6089
468	pcp	9	HHVSPHETY	35.91	6100	HHVSPHETY	9	sp|A5PLL7|TM189_HUMAN;tr|I3L0A0|I3L0A0_HUMAN	6100	Unmodified	2	113.46	140.98	0.006878	16.316	-1.1206	1105.49	553.754
469	pcp	9	KLRPPGAEK	44.67	6103	KLRPPGAEK	9	sp|P53365|ARFP2_HUMAN	6103	Unmodified	2	48.32	126.24	0.0050075	16.323	0.49346	994.592	498.303
470	pcp	9	STTPPTSAK	28.06	6111
471	pcp	9	ATTTTVTTK	38.48	6116	ATTTTVTTK	9	sp|Q86Z02|HIPK1_HUMAN	6116	Unmodified	2	42.647	82.75	0.032543	16.349	-0.89927	922.497	462.256
472	pcp	9	ILDAKTREK	29.55	6119	ILDAKTREK	9	sp|Q9NZ01|TECR_HUMAN	6119	Unmodified	2	58.392	150.17	0.0018956	16.354	-1.473	1072.62	537.319
473	psp	9	PNGTWKDKD	25.97	6124
474	pcp	9	VYTKKTTKL	31.27	6144
475	pcp	9	KLYEEGSNK	50.56	6151	KLYEEGSNK	9	sp|P25788|PSA3_HUMAN	6151	Unmodified	2	33.606	158.61	0.0018549	16.427	-0.080863	1066.53	534.272
476	psp	10	KAARDVPASK	31.79	6152
477	pcp	9	ALKQISSNK	39.65	6154	ALKQISSNK	9	sp|P10768|ESTD_HUMAN	6154	Unmodified	2	66.413	153.08	0.0018816	16.435	0.23626	987.571	494.793
478	pcp	9	SVYSPVKKK	26.16	6175
479	pcp	12	KTYIPPKGETKK	40.75	6179	KTYIPPKGETKK	12	sp|B2RPK0|HGB1A_HUMAN;sp|P09429|HMGB1_HUMAN	6179	Unmodified	3	43.843	91.032	0.010329	16.497	0.05401	1388.8	463.942
480	pcp	10	AMKTDGATVK	34.21	6184
481	pcp	10	AMKTDGATVK	39.25	6185	AMKTDGATVK	10	sp|P36956|SRBP1_HUMAN	6185	Unmodified	2	38.607	108.43	0.0042162	16.509	-0.29946	1020.53	511.271
482	pcp	10	GSRAGPLSGK	29.62	6188
483	pcp	11	VNKESSETPDQ	46.76	6190	VNKESSETPDQ	11	sp|P16070|CD44_HUMAN	6190	Unmodified	2	75.233	140.49	1.2108e-05	16.523	0.14839	1232.55	617.283
484	pcp	9	HHHGVGQGF	32	6204	HHHGVGQGF	9	sp|Q04446|GLGB_HUMAN	6204	Unmodified	2	73.145	111.28	0.0099096	16.554	-0.036178	974.447	488.231
485	pcp	9	HAYEHSLGK	27.66	6208	HAYEHSLGK	9	sp|O60664|PLIN3_HUMAN	6208	Unmodified	2	77.648	111.82	0.0097577	16.564	2.6228	1040.5	521.259
486	psp	10	ATEAKKDSPG	31.02	6216	ATQKTVDGPS	10	sp|P04406|G3P_HUMAN;sp|O14556|G3PT_HUMAN	6216	Unmodified	2	50.062	154.12	0.00037585	16.585	0.4033	1002.5	502.256
487	pcp	9	KSGPPELRK	36.17	6223	KSGPPELRK	9	sp|Q96JM3|CHAP1_HUMAN	6223	Unmodified	3	12.311	80.037	0.019373	16.606	-0.57012	1010.59	337.87
488	psp	10	KDKRLAELLK	25.49	6227	RVKEKEAILK	10	sp|Q9P0V9|SEP10_HUMAN	6227	Unmodified	3	34.511	81.799	0.031626	16.613	0.48587	1212.76	405.259
489	pcp	10	SHITPSTQQH	33.48	6253	SHITPSTQQH	10	sp|P55061|BI1_HUMAN	6253	Unmodified	2	66.629	165.15	0.00031025	16.676	-0.67939	1134.54	568.278
490	pcp	9	SHHRNIATY	33.16	6289	SHHRNIATY	9	sp|O95819|M4K4_HUMAN;sp|Q9UKE5|TNIK_HUMAN;sp|Q8N4C8|MINK1_HUMAN	6289	Unmodified	2	76.2	149.82	0.0018974	16.763	0.22931	1097.54	549.776
491	pcp	9	KTISQAVNK	54.65	6300
492	pcp	9	KVGDALKEK	52.44	6304	KVGDALKEK	9	sp|P41221|WNT5A_HUMAN	6304	Unmodified	3	30.575	106.4	0.010669	16.795	-0.54622	986.576	329.866
493	pcp	9	SQGPISKPK	43.65	6305
494	pcp	9	SQGPISKPK	31.38	6314
495	pcp	9	KTDPKMLSK	37.35	6327	KTDPKMLSK	9	sp|Q9UBD5|ORC3_HUMAN	6327	Unmodified	3	39.544	83.862	0.030487	16.842	0.040395	1046.58	349.867
496	pcp	9	KTDPKMLSK	56.31	6328	KTDPKMLSK	9	sp|Q9UBD5|ORC3_HUMAN	6328	Unmodified	2	81.268	157.75	0.001859	16.844	-0.098678	1046.58	524.297
497	pcp	9	KLDSKAIAK	34.51	6333
498	pcp	10	KTTDRYIQQK	49.97	6337	KTTDRYIQQK	10	sp|O94776|MTA2_HUMAN	6337	Unmodified	2	101.02	196.52	5.021e-05	16.863	0.44358	1279.69	640.851
499	pcp	10	RVQEENARLK	26.47	6340	RVQEENARLK	10	sp|Q5JRA6|MIA3_HUMAN	6340	Unmodified	3	115.68	164.66	1.9015e-07	16.867	0.38852	1241.68	414.902
500	psp	9	KSGPEPKLR	25.71	6347
501	pcp	10	RMISHSELRK	31.41	6348	RMISHSELRK	10	sp|O15172|PSPHL_HUMAN	6348	Unmodified	2	34.326	86.18	0.0047065	16.882	1.1099	1255.68	628.848
502	pcp	10	RLAELSKSNK	42.03	6349	RLAELSKSNK	10	sp|Q3ZCQ8|TIM50_HUMAN	6349	Unmodified	3	50.674	93.477	0.0029526	16.883	0.65404	1144.66	382.559
503	pcp	11	STLGSQGQTGK	45.93	6352	STLGSQGQTGK	11	sp|Q9H944|MED20_HUMAN	6352	Unmodified	2	12.799	109.29	0.0084818	16.889	0.71732	1062.53	532.273
504	pcp	9	RLREGQTLR	26.77	6358	RLREGQTLR	9	sp|O00165|HAX1_HUMAN	6358	Unmodified	3	37.907	91.658	0.020429	16.904	-1.5317	1127.65	376.891
505	pcp	9	AHNAIEKRY	30.33	6362	AHNAIEKRY	9	sp|P36956|SRBP1_HUMAN	6362	Unmodified	3	52.297	94.692	0.011511	16.909	0.97344	1100.57	367.865
506	pcp	9	KIYNSRVQR	28.12	6370	KIYNSRVQR	9	sp|Q5VY09|IER5_HUMAN	6370	Unmodified	2	58.943	101.54	0.0092526	16.926	0.50916	1162.66	582.336
507	psp	9	SGKPPEKLR	42.41	6377
508	pcp	10	RGGSPLNTGK	34.17	6379	RGGSPLNTGK	10	sp|P12111|CO6A3_HUMAN	6379	Unmodified	2	32.165	83.358	0.027839	16.946	0.39856	985.53	493.773
509	pcp	9	IVNASTTNK	47.59	6385	IVNASTTNK	9	sp|O15056|SYNJ2_HUMAN	6385	Unmodified	2	37.439	117.04	0.0082954	16.957	-0.7339	946.508	474.261
510	psp	9	LLKVDLTGK	31.11	6401	LLKVDLTGK	9	LM_splice_LLKVDLTGK	6401	Unmodified	2	6.0259	87.323	0.024084	16.992	-2.9356	985.617	493.816
511	pcp	11	AVYGQKEIHRK	31.57	6412	AVYGQKEIHRK	11	sp|Q13283|G3BP1_HUMAN	6412	Unmodified	3	60.892	94.767	0.0067301	17.019	-2.0202	1327.74	443.586
512	pcp	9	KVSKELVEK	34.32	6413
513	pcp	9	KVSKELVEK	62.54	6415	KVSKELVEK	9	sp|Q9P2E9|RRBP1_HUMAN	6415	Unmodified	2	42.619	106.35	0.01129	17.024	0.22342	1058.63	530.324
514	pcp	11	AVYGQKEIHRK	36.68	6418	AVYGQKEIHRK	11	sp|Q13283|G3BP1_HUMAN	6418	Unmodified	2	125.7	171.85	4.2005e-06	17.031	0.67684	1327.74	664.875
515	psp	9	RIHSLTSSR	26.54	6428	LRHTSLSSR	9	DeNovo_spliced__LRHTSLSSR	6428	Unmodified	2	0.63145	96.665	0.016755	17.053	-0.39679	1055.58	528.799
516	pcp	9	KLLEKHITK	37.79	6432	KLLEHKITK	9		6432	Unmodified	3	6.6724	88.681	0.015751	17.064	-0.29749	1108.7	370.573
517	pcp	9	NHADSRASL	28.35	6434
518	psp	9	HTLSKVASL	32.92	6447	HTLSKKEL	8	sp|P06703|S10A6_HUMAN	6447	Unmodified	2	32.087	131.22	0.017172	17.094	0.25721	954.55	478.282
519	pcp	10	KQIEHTLNEK	64.26	6449	KQIEHTLNEK	10	sp|P22694|KAPCB_HUMAN;sp|P17612|KAPCA_HUMAN	6449	Unmodified	2	101.14	225.01	2.2005e-17	17.099	0.36014	1238.66	620.338
520	pcp	9	KLLEKHITK	51.89	6450	KLLEHKITK	9		6450	Unmodified	2	4.3378	88.392	0.022827	17.101	-0.37886	1108.7	555.356
521	pcp	12	KTYIPPKGETKK	26.99	6454
522	pcp	10	KQIEHTLNEK	31.01	6456
523	pcp	9	KLYAQVKQK	52.7	6460	KLYAQVKQK	9	sp|Q9Y4X5|ARI1_HUMAN	6460	Unmodified	2	57.272	125.58	0.0052466	17.127	-1.4007	1104.67	553.34
524	pcp	9	EEKQSPLQK	32.05	6466
525	pcp	9	KLYAQVKQK	32.7	6468	KLYAQVKQK	9	sp|Q9Y4X5|ARI1_HUMAN	6468	Unmodified	3	76.679	119.86	0.0021624	17.145	0.68292	1104.67	369.229
526	psp	10	KTWSTNQLTK	32.29	6472
527	psp	10	KVDVPFAGED	32.45	6477
528	psp	9	QRAQQVLQK	46.47	6481	RQAQQVIQK	9	sp|Q8N122|RPTOR_HUMAN	6481	Unmodified	2	0	104.45	0.011825	17.177	0.30051	1097.63	549.823
529	psp	9	VDKKKLKEV	37.13	6489	DVKKKIKEV	9	sp|Q8IWA4|MFN1_HUMAN	6489	Unmodified	2	6.0693	138.08	0.0059987	17.201	0.40905	1085.68	543.848
530	pcp	11	KVQDVKKTIQK	29.36	6503	KVQDVKKTIQK	11	sp|Q9P2J5|SYLC_HUMAN	6503	Unmodified	3	51.246	91.961	0.0059315	17.231	0.71338	1313.8	438.942
531	pcp	9	IIAKVTAKK	26.81	6512
532	pcp	11	KQRDSEIMQQK	36.25	6522	KQRDSEIMQQK	11	sp|P84101|SERF2_HUMAN	6522	Unmodified	3	100.97	168.3	2.3717e-06	17.276	-1.3083	1389.7	464.242
533	pcp	9	IIAKVTAKK	42.7	6523	IIAKVTAKK	9	sp|Q6UXV4|MIC27_HUMAN	6523	Unmodified	3	17.151	105.52	0.0062788	17.277	1.3201	970.654	324.559
534	pcp	9	GTGASGSFK	30.73	6531
535	pcp	9	HLNGKNSSL	25.18	6533	HLNGKNSSL	9	sp|Q96FT9|IFT43_HUMAN	6533	Unmodified	2	35.073	93.267	0.019249	17.298	-0.20203	968.504	485.259
536	pcp	11	KQRDSEIMQQK	52.66	6536	KQRDSEIMQQK	11	sp|P84101|SERF2_HUMAN	6536	Unmodified	2	87.614	167.09	3.8153e-06	17.304	0.72677	1389.7	695.859
537	psp	9	FTHIPSQGK	28.39	6537
538	pcp	9	SGHTRPSSL	34.66	6538	SGHTRPSSL	9	sp|Q6P0Q8|MAST2_HUMAN	6538	Unmodified	2	48.67	104.2	0.011894	17.309	0.57184	940.473	471.244
539	pcp	9	RLPQKPLHR	29.55	6546	RLPQKPLHR	9	sp|Q7Z591|AKNA_HUMAN	6546	Unmodified	3	75.427	115.49	0.0087277	17.327	-0.28561	1143.7	382.24
540	pcp	9	SVYHISGKK	30.92	6548	SVYHISGKK	9	sp|Q9NTJ3|SMC4_HUMAN	6548	Unmodified	2	78.791	124.74	0.005552	17.329	-0.25239	1017.56	509.788
541	pcp	9	THHTTQQTF	49.77	6570	THHTTQQTF	9	sp|Q14157|UBP2L_HUMAN	6570	Unmodified	2	75.709	141.78	0.0022061	17.368	-0.39962	1099.5	550.76
542	pcp	9	THHTTQQTF	33.64	6578	THHTTQQTF	9	sp|Q14157|UBP2L_HUMAN	6578	Unmodified	3	70.459	97.431	0.0099856	17.383	0.6066	1099.5	367.509
543	pcp	10	RLPQHTPTSR	41.21	6582	RLPQHTPTSR	10	sp|Q96S06|LMF1_HUMAN	6582	Unmodified	2	43.023	91.584	0.0028695	17.391	0.13978	1191.65	596.831
544	pcp	9	ALYSGVHKK	27.83	6589	ALYSGVHKK	9	sp|O94885|SASH1_HUMAN	6589	Unmodified	1	38.62	87.181	0.024346	17.411	0.23048	1001.57	1002.57
545	pcp	10	KAASKTLLEK	35.85	6601
546	pcp	9	THHTTQQTF	34.23	6608
547	pcp	9	ALYSGVHKK	44.61	6619	ALYSGVHKK	9	sp|O94885|SASH1_HUMAN	6619	Unmodified	2	45.725	116.25	0.0085157	17.493	-2.8122	1001.57	501.79
548	psp	9	KITGEGVIR	28.98	6635
549	pcp	9	KMDQPPQAK	25.32	6669
550	pcp	9	ALYSGVHKK	29.5	6685
551	pcp	9	KVTGSLETK	52.72	6699	KVTGSLETK	9	sp|P21796|VDAC1_HUMAN	6699	Unmodified	2	63.328	139.02	0.0023462	17.698	0.90807	961.544	481.779
552	psp	10	KIQDKTLTGK	27.75	6725
553	pcp	11	RLKPTNPAAQK	42.67	6731	RLKPTNPAAQK	11	sp|P52948|NUP98_HUMAN	6731	Unmodified	3	4.4242	128.85	0.00015269	17.777	0.1757	1222.71	408.579
554	pcp	10	RLLGEGYKKK	30.45	6742	RLLGEGYKKK	10	sp|P09619|PGFRB_HUMAN	6742	Unmodified	3	55.561	81.625	0.011893	17.803	0.65537	1190.71	397.912
555	psp	9	KGSWPGFQK	44.42	6748
556	pcp	9	KVFGGTVHK	36.49	6751	KVFGGTVHK	9	sp|P49915|GUAA_HUMAN	6751	Unmodified	3	67.583	141.25	0.0016035	17.825	-1.4847	971.555	324.859
557	pcp	9	KVFGGTVHK	51.7	6753	KVFGGTVHK	9	sp|P49915|GUAA_HUMAN	6753	Unmodified	2	23.423	113.18	0.0093777	17.829	-1.4627	971.555	486.785
558	psp	11	KLTPRNPAAQK	47.19	6781	RLKPTNPAAQK	11	sp|P52948|NUP98_HUMAN	6781	Unmodified	2	20.19	86.624	0.035115	17.893	0.486	1222.71	612.365
559	pcp	9	RMTHKLLSR	26.29	6784
560	pcp	9	AVYENAREK	26.46	6787	AVYENAREK	9	sp|Q75QN2|INT8_HUMAN	6787	Unmodified	3	23.458	90.15	0.021536	17.908	-0.49116	1078.54	360.521
561	pcp	9	SLGQTTTTK	39.54	6788	SLGQTTTTK	9	sp|Q9NR99|MXRA5_HUMAN	6788	Unmodified	2	46.478	88.37	0.022843	17.909	-0.23256	935.492	468.753
562	pcp	9	AVYENAREK	32.77	6789	AVYENAREK	9	sp|Q75QN2|INT8_HUMAN	6789	Unmodified	2	38.455	139.74	0.0069974	17.91	-0.47259	1078.54	540.278
563	pcp	9	TVGSAISRK	27.78	6792	TVGSAISRK	9	sp|O43399|TPD54_HUMAN	6792	Unmodified	3	35.045	95.09	0.017911	17.915	-0.72145	917.529	306.85
564	pcp	10	GTVAHKIMQK	28.75	6806
565	pcp	9	RLFKDGKMK	40.63	6812	RLFKDGKMK	9	sp|P35354|PGH2_HUMAN	6812	Unmodified	3	93.583	145.84	0.0020005	17.959	-1.4137	1121.64	374.887
566	pcp	9	RTGPPMGSR	42.72	6817
567	psp	10	KKMKGSGKMK	31.24	6820	RLFKDGKMK	9	sp|P35354|PGH2_HUMAN	6820	Unmodified	2	102.33	158.87	0.0022879	17.979	-0.085575	1121.64	561.826
568	pcp	10	ATNKFITKDK	63.5	6823	ATNKFITKDK	10	sp|P31271|HXA13_HUMAN	6823	Unmodified	2	165.31	256.38	1.9147e-17	17.985	0.56568	1164.65	583.332
569	pcp	10	ATNKFITKDK	48.51	6831	ATNKFITKDK	10	sp|P31271|HXA13_HUMAN	6831	Unmodified	3	88.779	132.32	0.00055547	18.005	-0.38583	1164.65	389.224
570	pcp	9	KTSSAFVGK	56.57	6832	KTSSAFVGK	9	sp|Q99460|PSMD1_HUMAN	6832	Unmodified	2	50.958	126.07	0.0050711	18.006	-0.056119	923.508	462.761
571	pcp	9	KTSSAFVGK	27.02	6847
572	pcp	9	GHNEAVSHY	27.04	6853	GHNEAVSHY	9	tr|M0R150|M0R150_HUMAN;sp|Q6ZSZ5|ARHGI_HUMAN	6853	Unmodified	2	93.146	154.12	0.0018766	18.05	0.36929	1012.44	507.225
573	pcp	11	RLSENASKAVR	43.68	6855	RLSENASKAVR	11	sp|O75151|PHF2_HUMAN	6855	Unmodified	3	44.048	75.479	0.035561	18.053	0.73699	1229.68	410.902
574	pcp	9	RIHGSPLQK	25.11	6876
575	pcp	9	RMISKQFHH	25.09	6885	RMISKQFHH	9	sp|Q99613|EIF3C_HUMAN;sp|B5ME19|EIFCL_HUMAN	6885	Unmodified	3	120.69	143.7	0.0018915	18.119	0.78237	1182.61	395.21
576	pcp	9	RIHGVGFKK	29.36	6886	RIHGVGFKK	9	sp|P62899|RL31_HUMAN	6886	Unmodified	3	65.539	128.12	0.0062788	18.12	-0.076001	1040.62	347.882
577	pcp	9	RIHGVGFKK	37.94	6890	RIHGVGFKK	9	sp|P62899|RL31_HUMAN	6890	Unmodified	2	58.493	148.04	0.0019059	18.126	0.087277	1040.62	521.319
578	pcp	9	HHFQNGIGH	49.22	6892	HHFQNGIGH	9	sp|Q9Y4X0|AMMR1_HUMAN	6892	Unmodified	2	112.84	178.65	0.00047289	18.131	-0.21522	1045.48	523.749
579	pcp	9	KLHTSIAGR	47.04	6897	KLHTSIAGR	9	sp|P04035|HMDH_HUMAN	6897	Unmodified	2	32.034	102.95	0.020484	18.142	-1.8182	981.572	491.793
580	pcp	9	RIHGSPLQK	31.7	6899	RIHGSPLQK	9	sp|O00566|MPP10_HUMAN	6899	Unmodified	2	34.551	95.311	0.035161	18.145	-0.069957	1034.6	518.307
581	pcp	9	AQYPESCKK	33.42	6920
582	pcp	11	AAEEPSKVEEK	36.74	6924	AAEEPSKVEEK	11	sp|P29966|MARCS_HUMAN	6924	Unmodified	2	63.592	152.54	4.0807e-06	18.203	0.46011	1215.6	608.806
583	psp	9	VTKEHTHFD	26.14	6930
584	pcp	11	KSQNGEFMTHK	28.76	6940
585	pcp	12	RTLPSTSSSGSK	59.61	6945	RTLPSTSSSGSK	12	sp|P08651|NFIC_HUMAN	6945	Unmodified	2	37.503	129.74	0.0015745	18.253	0.0068684	1206.62	604.317
586	pcp	10	KQSKPLFSNK	51.29	6946	KQSKPLFSNK	10	sp|O75159|SOCS5_HUMAN	6946	Unmodified	2	47.582	96.143	0.028599	18.255	1.7183	1175.67	588.84
587	pcp	10	RLYEHIKNDK	28.58	6952	RLYEHIKNDK	10	sp|O60337|MARH6_HUMAN	6952	Unmodified	3	60.078	141.1	0.00044053	18.27	-1.1874	1314.7	439.242
588	pcp	10	GSYSSHISSK	59.36	6953	GSYSSHISSK	10	sp|P37275|ZEB1_HUMAN;sp|O60315|ZEB2_HUMAN	6953	Unmodified	2	129.58	208.35	1.5802e-11	18.271	-0.71166	1051.49	526.754
589	psp	10	KYSTKVLTTK	35.98	6954	RVWKHLTTK	9	DeNovo_spliced__RVWKHLTTK	6954	Unmodified	2	46.795	162.49	0.0022309	18.273	-0.053669	1167.69	584.851
590	pcp	10	GSYSSHISSK	31	6958
591	pcp	10	GSYSSHISSK	34.64	6962
592	pcp	10	GTDSHLVVKK	27.57	6967	GTDSHLVVKK	10	sp|Q96P48|ARAP1_HUMAN	6967	Unmodified	2	104.6	146.03	0.00040099	18.295	0.6403	1082.61	542.311
593	psp	11	KVHYNIGKNDK	42.42	6968	RLYEHIKNDK	10	sp|O60337|MARH6_HUMAN	6968	Unmodified	2	26.558	159.79	0.00038345	18.298	-0.38768	1314.7	658.359
594	pcp	9	RVKLPSGSK	30.4	6971
595	pcp	9	STSENITQK	28.8	6980	STSENITQK	9	sp|O00571|DDX3X_HUMAN;sp|O15523|DDX3Y_HUMAN	6980	Unmodified	2	33.033	107.01	0.013237	18.329	-1.1707	1006.49	504.254
596	pcp	12	RTLPSTSSSGSK	45.76	6983	RTLPSTSSSGSK	12	sp|P08651|NFIC_HUMAN	6983	Unmodified	3	49.529	80.96	0.027587	18.337	1.0254	1206.62	403.214
597	psp	10	KRSIDNVLEK	30.68	6984
598	pcp	10	IHQDNTQRQY	30.04	6989	IHQDNTQRQY	10	sp|Q8WVM7|STAG1_HUMAN	6989	Unmodified	2	34.141	87.308	0.018247	18.35	0.51864	1301.61	651.813
599	pcp	9	VVDAKTLKK	32.62	7008	VVDAKTLKK	9	sp|P13010|XRCC5_HUMAN	7008	Unmodified	3	45.435	113.66	0.0028861	18.4	-0.18109	1000.63	334.55
600	pcp	9	ATFSTGERK	33.84	7019	ATFSTGERK	9	sp|Q9NPD3|EXOS4_HUMAN	7019	Unmodified	2	79.593	140.35	0.0022786	18.425	-0.11568	995.504	498.759
601	pcp	9	KLSVPVRKK	31.69	7021	KLSVPVRKK	9	sp|P46100|ATRX_HUMAN	7021	Unmodified	3	51.338	131.5	0.0024612	18.428	0.34529	1053.7	352.241
602	psp	10	KASGRLLSSL	29.18	7023	EAKRKISSL	9	sp|Q14320|FA50A_HUMAN	7023	Unmodified	2	9.0998	93.598	0.019006	18.433	1.0757	1030.61	516.314
603	pcp	9	RVKLPSGSK	52.36	7027	RVKLPSGSK	9	sp|P62917|RL8_HUMAN	7027	Unmodified	2	40.663	116.52	0.0071437	18.443	-0.6974	970.592	486.303
604	pcp	10	KIKDKNEILK	39.92	7028	KIKDKNEILK	10	sp|Q9BZF9|UACA_HUMAN	7028	Unmodified	3	30.212	98.737	0.0084579	18.445	-0.27664	1227.76	410.259
605	pcp	9	AAAKVILKK	38.38	7030	AAAKVILKK	9	sp|Q5EE01|CENPW_HUMAN	7030	Unmodified	3	39.996	85.676	0.015044	18.448	0.15508	940.643	314.555
606	pcp	9	AAAKVILKK	53.97	7035	AAAKVILKK	9	sp|Q5EE01|CENPW_HUMAN	7035	Unmodified	2	53.28	146.54	0.0019647	18.46	-0.41005	940.643	471.329
607	pcp	10	SVSPVKATQK	33.54	7037	SVSPVKATQK	10	sp|Q86XJ1|GA2L3_HUMAN	7037	Unmodified	3	33.332	105.98	0.0018382	18.467	0.69922	1043.6	348.873
608	pcp	9	DTAMSRPGR	28.06	7039
609	pcp	9	TVAPTTANK	42.91	7041	TVAPTTANK	9	sp|O00391|QSOX1_HUMAN	7041	Unmodified	2	30.387	91.069	0.020862	18.472	-0.61223	901.487	451.751
610	pcp	10	KIKDKNEILK	57.12	7056	KIKDKNEILK	10	sp|Q9BZF9|UACA_HUMAN	7056	Unmodified	2	39.11	140.75	0.00046332	18.506	0.14339	1227.76	614.885
611	pcp	12	VDGKADGAEAKP	43.74	7060	VDGKADGAEAKP	12	sp|P35579|MYH9_HUMAN	7060	Unmodified	2	57.981	94.363	0.0079775	18.52	-0.095542	1156.57	579.293
612	pcp	9	KLALTKNPK	41.29	7064	KLALTKNPK	9	sp|Q12851|M4K2_HUMAN	7064	Unmodified	3	0	102.62	0.012384	18.526	0.52383	1011.64	338.222
613	pcp	10	VLNKVPVKHR	36.65	7065	VLNKVPVKHR	10	sp|Q9P2N5|RBM27_HUMAN	7065	Unmodified	3	87.273	129.38	0.00094009	18.528	0.33859	1188.75	397.256
614	pcp	9	KMFSHQVQK	54.38	7066	KMFSHQVQK	9	sp|Q9Y4C2|TCAF1_HUMAN	7066	Unmodified	2	60.698	166.09	0.0015303	18.531	0.085325	1131.59	566.8
615	pcp	9	KQLGPAQPK	33.79	7068	KQLGPAQPK	9	sp|Q6NZY7|BORG3_HUMAN	7068	Unmodified	2	33.251	95.909	0.030078	18.536	-0.70334	965.566	483.79
616	psp	9	KPDFPDDKP	25.47	7070
617	pcp	9	KLALTKNPK	44.66	7078
618	pcp	9	STGPITKPK	43.43	7087
619	pcp	10	KIQQQIIRHK	25.4	7095	KIQQQIIRHK	10	sp|Q9UPN3|MACF1_HUMAN	7095	Unmodified	3	99.472	154.01	0.00037605	18.603	-0.61323	1290.79	431.27
620	psp	9	KLCRGFKAP	25.29	7099
621	pcp	9	MHQIRKSEY	28.34	7101
622	psp	10	KKNKDESSGK	37.71	7105
623	pcp	9	RVYNSHSLR	25.12	7107
624	pcp	9	AAAPVCSSK	65.71	7112	AAAPVCSSK	9	sp|Q8IUR6|CRERF_HUMAN	7112	Unmodified	2	42.513	101.43	0.013258	18.642	-0.16213	832.411	417.213
625	psp	10	KGKKTMGKVS	31.45	7119	FIREKGKSV	9	sp|P52701|MSH6_HUMAN	7119	Unmodified	2	61.494	111.06	0.0099698	18.659	0.23319	1062.62	532.317
626	pcp	12	KLVTKLQNSERK	25.64	7122
627	pcp	9	KTKVPEVTK	26.47	7128
628	pcp	9	RLPASSIKK	32.29	7129
629	pcp	10	KQSPPISTSK	37.16	7130	KQSPPISTSK	10	sp|P33981|TTK_HUMAN	7130	Unmodified	2	36.857	93.667	0.016857	18.682	-1.3496	1071.59	536.803
630	pcp	9	HQSPSSSSY	37.77	7133	HQSPSSSSY	9	sp|O43298|ZBT43_HUMAN	7133	Unmodified	2	44.876	119.29	0.0075321	18.69	-0.23288	978.404	490.209
631	psp	10	KSPGNKGSVK	32.17	7140	RVASPTSGVK	10	sp|Q9Y4H2|IRS2_HUMAN	7140	Unmodified	2	31.327	90.142	0.01528	18.708	-0.76235	1000.57	501.291
632	pcp	9	KVIPTSSEK	39.33	7141	KVIPTSSEK	9	sp|Q9NR99|MXRA5_HUMAN	7141	Unmodified	2	7.1294	104.2	0.011894	18.711	-0.69113	987.56	494.787
633	pcp	9	ATDPKAIGH	34.15	7143	ATDPKAIGH	9	sp|Q99437|VATO_HUMAN	7143	Unmodified	2	47.935	104.06	0.011934	18.715	-0.34985	908.472	455.243
634	pcp	9	SHSNSPTNM	26.17	7145	SHSNSPTNM	9	sp|Q01196|RUNX1_HUMAN	7145	Unmodified	2	37.142	87.181	0.024346	18.719	-0.56707	973.392	487.703
635	pcp	9	KVYPKAVER	30.7	7150
636	pcp	9	KSAFPAQSK	26.14	7155
637	pcp	9	KVYPKAVER	38.1	7160
638	pcp	9	IHSTTGTRY	28.87	7166
639	pcp	9	SLKEKFNGK	39.83	7184	SLKEKFNGK	9	sp|Q16666|IF16_HUMAN	7184	Unmodified	2	52.422	118.5	0.0078211	18.808	-0.88747	1049.59	525.801
640	pcp	11	RVYAENAIRKK	34.62	7186	RVYAENAIRKK	11	sp|Q9HD42|CHM1A_HUMAN	7186	Unmodified	3	103.89	151.79	4.117e-06	18.813	-0.39617	1346.78	449.933
641	pcp	9	KTKVPEVTK	56.54	7188	KTKVPEVTK	9	sp|Q9UPQ9|TNR6B_HUMAN	7188	Unmodified	2	47.332	118.71	0.0077424	18.817	0.69212	1028.62	515.319
642	psp	9	KYRTLVAGK	27.4	7195
643	pcp	10	KVKPPHGFQK	26.33	7197	KVKPPHGFQK	10	sp|Q96JM7|LMBL3_HUMAN	7197	Unmodified	3	61.913	105.2	0.0048263	18.835	0.7464	1164.68	389.233
644	pcp	9	EIRDKKTGL	29.33	7204	EIRDKKTGL	9	sp|Q92878|RAD50_HUMAN	7204	Unmodified	2	26.412	96.668	0.018956	18.854	0.20371	1058.61	530.311
645	pcp	9	KVYYPVRHH	28.73	7205	KVYYPVRHH	9	sp|Q9Y4A5|TRRAP_HUMAN	7205	Unmodified	2	110.51	167.24	0.0014286	18.856	0.45168	1197.64	599.828
646	pcp	9	KIAVAAASK	61.37	7215	KIAVAAASK	9	sp|P29373|RABP2_HUMAN	7215	Unmodified	2	16.544	101.46	0.013237	18.876	-1.1436	857.533	429.774
647	pcp	9	KVTGTLETK	44.86	7218
648	pcp	9	AVATNQPPK	35.47	7231	AVATNQPPK	9	sp|P56945|BCAR1_HUMAN	7231	Unmodified	2	32.608	104.75	0.011741	18.914	-0.058155	924.503	463.259
649	pcp	9	KINSEPKIK	47.58	7238	KINSEPKIK	9	sp|Q9NXD2|MTMRA_HUMAN	7238	Unmodified	3	84.697	167.12	0.0018895	18.931	-0.99571	1055.63	352.885
650	pcp	9	THTTTGSTY	44.34	7242	THTTTGSTY	9	sp|Q6ZS17|FA65A_HUMAN	7242	Unmodified	1	130.46	188.58	0.00013888	18.939	0.71722	967.425	968.432
651	pcp	9	KINSEPKIK	60.82	7248	KINSEPKIK	9	sp|Q9NXD2|MTMRA_HUMAN	7248	Unmodified	2	61.69	148.52	0.0019036	18.951	-0.2713	1055.63	528.824
652	pcp	9	LSYDQPRKK	34.92	7249	LSYDQPRKK	9	sp|Q14241|ELOA1_HUMAN	7249	Unmodified	2	83.885	153.08	0.0018816	18.953	0.55635	1133.62	567.817
653	pcp	10	RVAPSLKSQR	35.58	7259	RVAPSLKSQR	10	sp|P49257|LMAN1_HUMAN	7259	Unmodified	3	57.237	97.734	0.0092545	18.975	-1.6466	1140.67	381.232
654	pcp	9	QLYHSPARR	25.94	7262	QLYHSPARR	9	sp|Q15717|ELAV1_HUMAN	7262	Unmodified	2	60.256	119.17	0.0085717	18.982	-0.31725	1126.6	564.307
655	psp	9	KANESHIVV	38.41	7270	IHKESGQVV	9	sp|Q13188|STK3_HUMAN	7270	Unmodified	2	24.073	82.241	0.033486	18.998	-1.0205	995.54	498.777
656	pcp	9	SHSHQSQIY	30.49	7279	SHSHQSQIY	9	sp|O15027|SC16A_HUMAN	7279	Unmodified	2	30.766	97.798	0.015924	19.021	-0.11571	1085.49	543.752
657	pcp	10	RAYNGQFKEK	30.74	7283	RAYNGQFKEK	10	sp|O60423|AT8B3_HUMAN	7283	Unmodified	3	71.621	119.22	2.859e-07	19.029		1239.64	414.219
658	pcp	9	KTKVPEVTK	39.72	7290	KTKVPEVTK	9	sp|Q9UPQ9|TNR6B_HUMAN	7290	Unmodified	3	45.311	92.538	0.011894	19.047	0.46239	1028.62	343.882
659	pcp	9	GMASKINTK	30.59	7292	GMASKINTK	9	sp|P78347|GTF2I_HUMAN	7292	Unmodified	2	47.47	131.22	0.003199	19.051	0.18152	948.506	475.26
660	psp	11	ALGCDSKIRSK	30.52	7294	ALGCDSKIRSK	11	LM_splice_ALGCDSKIRSK	7294	Unmodified	3	47.393	83.045	0.019975	19.053	0.55705	1176.63	393.217
661	psp	9	KKNQRISEL	26.83	7302	QNRKKLSEL	9	sp|P07900|HS90A_HUMAN	7302	Unmodified	2	2.8486	105.57	0.011511	19.069	0.13064	1114.65	558.33
662	pcp	9	NSKLRQENM	28.19	7306	NSKLRQENM	9	sp|P40222|TXLNA_HUMAN	7306	Unmodified	2	94.299	139.98	0.0022976	19.077	-0.40944	1118.55	560.282
663	psp	11	KVVEDRGGLLL	43.86	7308
664	psp	11	ALGCDSKIRSK	34.11	7312
665	pcp	10	GIYPHEPKHK	36.88	7313	GIYPHEPKHK	10	sp|O00541|PESC_HUMAN	7313	Unmodified	2	87.745	146.03	0.00040099	19.095	-0.38738	1204.64	603.325
666	pcp	9	ASCNQTLSK	43.52	7326	ASCNQTLSK	9	sp|Q5T4F4|ZFY27_HUMAN	7326	Unmodified	2	64.789	150.05	0.0018962	19.126	-0.024579	950.449	476.232
667	pcp	9	KASTPALAK	44.46	7327	KASTPALAK	9	sp|Q8IV32|CCD71_HUMAN	7327	Unmodified	2	39.617	119.07	0.0076132	19.127	-0.38267	885.528	443.771
668	pcp	12	RLRDPDSHIVKK	39.61	7328	RLRDPDSHIVKK	12	sp|Q96EK5|KBP_HUMAN	7328	Unmodified	3	44.815	90.731	0.0016082	19.129	-0.18564	1462.84	488.62
669	psp	10	KLISLKNTKD	42.8	7347	KLLKSKNLTD	10	sp|Q6P2E9|EDC4_HUMAN	7347	Unmodified	3	6.2216	80.755	0.008628	19.175	-0.66246	1158.7	387.24
670	psp	10	KLISLKNTKD	56.61	7354	KLISLKNTKD	10	LM_splice_KLISLKNTKD	7354	Unmodified	2	28.502	123.86	0.0016625	19.188	-0.013043	1158.7	580.356
671	psp	10	QNNASPNEAL	28.07	7358
672	pcp	10	LSDDDTESKT	49.97	7360	LSDDDTESKT	10	sp|P35580|MYH10_HUMAN	7360	Unmodified	2	28.019	162.31	0.00036055	19.204	-0.23399	1109.47	555.743
673	pcp	9	RHGPPMHSY	35.27	7378	RHGPPMHSY	9	sp|O14770|MEIS2_HUMAN	7378	Unmodified	3	95.501	116.37	0.0025112	19.244	-0.66792	1080.49	361.171
674	psp	10	KGSQQKFIAH	26.93	7379
675	pcp	9	SLKQKLVNK	30.81	7380	SLKQKLVNK	9	sp|Q08AF3|SLFN5_HUMAN	7380	Unmodified	3	51.767	126.07	0.0050711	19.247	0.64591	1056.67	353.229
676	pcp	11	KMAGAMSTTAK	44.48	7384	KMAGAMSTTAK	11	sp|Q9UQN3|CHM2B_HUMAN	7384	Unmodified	2	44.425	93.843	0.0071989	19.255	0.29037	1095.54	548.778
677	pcp	9	SLKQKLVNK	31.84	7395	SLKQKLVNK	9	sp|Q08AF3|SLFN5_HUMAN	7395	Unmodified	2	62.126	146.69	0.0034933	19.277	0.29052	1056.67	529.34
678	pcp	9	RHAQSGTIM	32.73	7396
679	pcp	9	SVLEKTTTK	32.94	7398	SVLEKTTTK	9	sp|A1L4H1|SRCRL_HUMAN	7398	Unmodified	2	26.428	94.85	0.018087	19.281	1.0901	1005.57	503.793
680	pcp	11	ATYHGSFSTKK	31.13	7413
681	pcp	9	THHVQAESY	43.96	7417	THHVQAESY	9	sp|Q96EK7|F120B_HUMAN	7417	Unmodified	2	41.364	117.4	0.0081937	19.321	0.13651	1070.48	536.246
682	pcp	11	ATYHGSFSTKK	46.32	7419	ATYHGSFSTKK	11	sp|P12111|CO6A3_HUMAN	7419	Unmodified	2	171.39	223.87	1.0395e-07	19.323	-0.10572	1225.61	613.812
683	psp	11	STYHGSFSTKK	27.51	7427
684	psp	9	KNKEEKYSI	45.75	7433	EEKNKKYSL	9	sp|Q13439|GOGA4_HUMAN	7433	Unmodified	2	37.227	130.66	0.0034049	19.351	0.29447	1137.6	569.809
685	pcp	9	SLYHKLREK	35.42	7434	SLYHKLREK	9	sp|Q15392|DHC24_HUMAN	7434	Unmodified	2	113.88	169.41	0.0018842	19.354	1.6002	1172.67	587.341
686	pcp	9	TIKEGSQLK	34.97	7436	TIKEGSQLK	9	sp|P55769|NH2L1_HUMAN	7436	Unmodified	2	6.793	126.07	0.0091672	19.356	-0.006774	1002.57	502.293
687	pcp	9	SLNKQIAQK	38.12	7439	SLNKQIAQK	9	sp|Q567U6|CCD93_HUMAN	7439	Unmodified	2	54.646	175.51	0.0018595	19.36	-0.79795	1028.6	515.306
688	pcp	10	TYHGSFSTKK	36.39	7447	TYHGSFSTKK	10	sp|P12111|CO6A3_HUMAN;LM_splice_STYHGSFSTKK	7447	Unmodified	3	75.911	123.51	0.00066263	19.379	0.32467	1154.57	385.865
689	pcp	10	RHYEKKGLAY	25.71	7462
690	psp	9	KEMKAAALK	30.68	7467
691	psp	9	AVAARAGLR	32.58	7468	AVAAVAARR	9	sp|Q14697|GANAB_HUMAN	7468	Unmodified	2	50.086	178.84	0.00046634	19.432	-1.7999	883.535	442.775
692	pcp	9	HSGTIITQK	32.19	7475
693	psp	9	KDARSPVAK	34.51	7480
694	pcp	10	KAKEPPFVRK	42.29	7481	KAKEPPFVRK	10	sp|Q9UPT8|ZC3H4_HUMAN	7481	Unmodified	3	89.158	121.41	0.00038611	19.458	-0.89609	1198.72	400.58
695	pcp	11	KTYIPPKGETK	39.18	7503	KTYIPPKGETK	11	sp|B2RPK0|HGB1A_HUMAN;sp|P09429|HMGB1_HUMAN	7503	Unmodified	3	9.598	87.641	0.010509	19.51	0.46154	1260.71	421.243
696	pcp	9	TLKPMGNAK	30.6	7507	TLKPMGNAK	9	sp|Q15746|MYLK_HUMAN	7507	Unmodified	2	18.448	94.302	0.018489	19.517	1.9133	958.527	480.271
697	pcp	9	SSYPDCKTK	25.74	7508
698	pcp	11	KTYIPPKGETK	35.43	7511	KTYIPPKGETK	11	sp|B2RPK0|HGB1A_HUMAN;sp|P09429|HMGB1_HUMAN	7511	Unmodified	2	10.58	96.113	0.0087458	19.53	1.1247	1260.71	631.361
699	pcp	9	GTAPAFKQK	36.36	7512
700	psp	9	KVQPPAPNP	25.66	7523
701	pcp	9	GHGNGGTVY	38.97	7525	GHGNGGTVY	9	sp|Q13163|MP2K5_HUMAN	7525	Unmodified	2	55.558	88.029	0.023093	19.557	-0.27109	860.378	431.196
702	psp	9	KDKPPAPPN	25.38	7540
703	pcp	9	KHKTFVEKY	32.83	7544	KHKTFVEKY	9	sp|Q16543|CDC37_HUMAN	7544	Unmodified	2	93.72	159.79	0.0018492	19.602	-0.033099	1178.64	590.33
704	psp	10	KMTAILTSDK	43.96	7545
705	pcp	10	ELSDDDTESK	64.41	7550	ELSDDDTESK	10	sp|P35580|MYH10_HUMAN	7550	Unmodified	2	46.472	107.15	0.004457	19.616	0.026428	1137.47	569.741
706	pcp	9	KHKTFVEKY	32.49	7557	KHKTFVEKY	9	sp|Q16543|CDC37_HUMAN	7557	Unmodified	3	63.498	104.22	0.0086659	19.633	-1.2319	1178.64	393.889
707	pcp	9	SSMKKTTTL	27.04	7570
708	pcp	11	KSNNSMAQAMK	74.28	7573	KSNNSMAQAMK	11	sp|O43633|CHM2A_HUMAN	7573	Unmodified	2	71.624	122.69	0.00036452	19.666	0.23706	1208.56	605.289
709	pcp	9	ATSNVHMVK	30.13	7580
710	pcp	9	TVSPHAMGK	29.83	7581
711	pcp	9	TVSPHAMGK	31.46	7595
712	pcp	9	TVEEGQRLK	34.51	7598	TVEEGQRLK	9	sp|O95819|M4K4_HUMAN;sp|Q9UKE5|TNIK_HUMAN;sp|Q8N4C8|MINK1_HUMAN	7598	Unmodified	2	30.595	96.668	0.018484	19.722	-0.51956	1058.57	530.293
713	pcp	9	ATSNVHMVK	45.36	7600
714	psp	10	KQQQAAEHYK	25.85	7604
715	pcp	10	HTYLANGQTK	48.71	7616	HTYLANGQTK	10	sp|Q9H3M7|TXNIP_HUMAN	7616	Unmodified	2	141.83	218.6	2.3243e-07	19.756	-0.11591	1131.57	566.791
716	pcp	9	SIQKPYNQK	37.81	7618
717	pcp	11	KLHDGTSVAVK	60.63	7628	KLHDGTSVAVK	11	sp|Q3MIX3|ADCK5_HUMAN	7628	Unmodified	3	34.019	88.803	0.0019981	19.783	0.82882	1153.65	385.556
718	pcp	9	SRNEGTATY	31.14	7637
719	pcp	10	AVASSVVKQK	70.06	7657	AVASSVVKQK	10	sp|Q8WUI4|HDAC7_HUMAN	7657	Unmodified	2	62.622	144.9	0.00041005	19.848	1.6524	1015.6	508.809
720	pcp	11	KTYIPPKGETK	42.03	7664
721	psp	9	KSVWPALVG	29.32	7665
722	pcp	9	SHVGAGVVH	44.24	7666	SHVGAGVVH	9	sp|P12110|CO6A2_HUMAN	7666	Unmodified	2	109.22	160.68	0.0018449	19.867	-0.75432	861.446	431.73
723	pcp	11	KTYIPPKGETK	53.07	7676	KTYIPPKADKT	11	LM_splice_KTYIPPKADKT	7676	Unmodified	2	2.8005	109.42	0.0064087	19.891	1.1247	1260.71	631.361
724	pcp	9	SVNGKVLSK	57.77	7682
725	pcp	9	SVNGKVLSK	48.51	7688	SVNGKVLSK	9	sp|Q15155|NOMO1_HUMAN;sp|P69849|NOMO3_HUMAN;sp|Q5JPE7|NOMO2_HUMAN	7688	Unmodified	3	57.165	125.18	0.005393	19.912	-1.6462	930.55	311.191
726	psp	10	VYVKLSITYA	31.38	7695	VYVKLSITYA	10	LM_splice_VYVKLSITYA	7695	Unmodified	2	25.859	85.064	0.010368	19.923	-1.6878	1155.65	578.834
727	psp	9	KGGDKVLSK	59.06	7703	SVNGKVLSK	9	sp|Q15155|NOMO1_HUMAN;sp|P69849|NOMO3_HUMAN;sp|Q5JPE7|NOMO2_HUMAN	7703	Unmodified	1	36.649	147.4	0.0028261	19.939	1.0097	930.55	931.557
728	pcp	9	AVTSGVATK	57.74	7709	AVTSGVATK	9	sp|Q8WZ71|TM158_HUMAN	7709	Unmodified	2	32.698	112.41	0.0095921	19.951	0.50589	832.465	417.24
729	psp	9	KLARSVLSH	27.75	7711	RLASKVISH	9	sp|Q6YHU6|THADA_HUMAN	7711	Unmodified	2	5.9878	98.458	0.030234	19.954	0.31601	1009.6	505.809
730	pcp	9	RLASKVISH	43.9	7722	RLASKVISH	9	sp|Q6YHU6|THADA_HUMAN	7722	Unmodified	3	18.53	104.2	0.011894	19.98	-0.80305	1009.6	337.542
731	pcp	12	KVKGVTNQTGLK	44.13	7733	KVKGVTNQTGLK	12	sp|Q9Y3A2|UTP11_HUMAN	7733	Unmodified	3	77.884	132.14	4.8063e-06	20.004	-0.21043	1271.76	424.926
732	psp	10	KPLSPEEATK	39.04	7744	KPLSPEEATK	10	LM_splice_KPLSPEEATK	7744	Unmodified	2	3.5954	95.502	0.012936	20.033	0.45759	1098.59	550.303
733	pcp	9	KINPVQQSR	34.3	7768	KINPVQQSR	9	sp|Q8IUR6|CRERF_HUMAN	7768	Unmodified	2	19.62	95.358	0.017714	20.087	-0.58166	1068.6	535.309
734	psp	9	KLTQNVDSK	50.25	7772	KLTNNISDK	9	sp|O15119|TBX3_HUMAN;sp|Q13207|TBX2_HUMAN	7772	Unmodified	2	16.893	87.149	0.024405	20.096	-2.2395	1031.56	516.788
735	pcp	9	TTGEPATPK	36.04	7777	TTGEPATPK	9	sp|Q8N5Y2|MS3L1_HUMAN	7777	Unmodified	2	75.846	151.04	7.418e-10	20.109		900.455	451.235
736	pcp	12	LSDDDTESKTSD	78.64	7780	LSDDDTESKTSD	12	sp|P35580|MYH10_HUMAN	7780	Unmodified	2	185.55	247.22	2.1844e-33	20.116	0.33715	1311.53	656.773
737	psp	9	KDHIFLNKA	36.8	7781	ENQRLLNAK	9		7781	Unmodified	2	24.799	109.86	0.010307	20.118	-0.59388	1084.6	543.307
738	pcp	10	KVPSHLLRSK	42.74	7787	KVPSHLLRSK	10	sp|P78563|RED1_HUMAN	7787	Unmodified	3	58.9	101.3	0.0064278	20.133	0.27603	1163.71	388.912
739	psp	9	KEIRKEELQ	26.46	7789
740	psp	11	KTYIPPGETKK	36.89	7818	KTYIPPKGETK	11	sp|B2RPK0|HGB1A_HUMAN;sp|P09429|HMGB1_HUMAN	7818	Unmodified	3	13.071	103.76	0.0025446	20.211	0.46154	1260.71	421.243
741	psp	11	KTYIPPKADKT	43.16	7838	KTYIPPKADKT	11	LM_splice_KTYIPPKADKT	7838	Unmodified	2	13.033	106.29	0.0057273	20.255	1.1247	1260.71	631.361
742	pcp	9	SVNGKVLSK	33.77	7841
743	pcp	10	TMGHHTVGLK	27.6	7845	TMGHHTVGLK	10	sp|Q09666|AHNK_HUMAN	7845	Unmodified	3	55.309	91.549	0.004765	20.269	0.44187	1079.55	360.859
744	psp	9	RHGPPMHYT	25.37	7856	RHGPPMHYT	9	LM_splice_RHGPPMHYT	7856	Unmodified	2	48.963	87.754	0.023294	20.293	1.7213	1094.51	548.261
745	pcp	9	RVTVGTIKK	46.23	7867	RVTVGTIKK	9	sp|Q86SE9|PCGF5_HUMAN	7867	Unmodified	3	42.533	112.36	0.005162	20.315	0.97144	1000.64	334.554
746	pcp	10	TMGHHTVGLK	43.87	7870	TMGHHTVGLK	10	sp|Q09666|AHNK_HUMAN	7870	Unmodified	2	93.049	171.56	0.0001831	20.32	-0.43101	1079.55	540.785
747	pcp	9	KIIQKALQK	27.22	7871	KIIQKALQK	9	sp|P17655|CAN2_HUMAN	7871	Unmodified	3	38.955	113.26	0.0093553	20.321	0.0065693	1068.7	357.241
748	pcp	9	RQVVPISKK	25.66	7875
749	pcp	9	KLAETLGRK	31.14	7877	KLAETLGRK	9	sp|P48059|LIMS1_HUMAN	7877	Unmodified	3	46.14	137.05	0.0019512	20.334	0.31488	1014.62	339.213
750	psp	9	KTRPLPKSK	32.95	7878	RQVVPISKK	9	sp|Q96EU6|RRP36_HUMAN	7878	Unmodified	2	30.8	105.1	0.011641	20.337	0.18964	1053.67	527.84
751	pcp	9	KLIEVVKKK	44.31	7887	KLIEVVKKK	9	sp|Q02880|TOP2B_HUMAN	7887	Unmodified	3	74.693	125.97	0.0051069	20.357	0.1747	1083.74	362.253
752	pcp	9	ALPEHSPAK	33.19	7891	ALPEHSPAK	9	sp|Q8NDC0|MISSL_HUMAN	7891	Unmodified	2	42.355	95.909	0.01731	20.364	0.17349	948.503	475.259
753	pcp	10	FVLKHKVAQK	25.04	7900	FVLKHKVAQK	10	sp|Q9UNL2|SSRG_HUMAN	7900	Unmodified	3	56.783	101.65	0.0061492	20.383	0.72651	1196.74	399.92
754	pcp	10	KLKEPQPVSK	51.25	7904
755	pcp	9	KLAETLGRK	28.7	7906	KLAETLGRK	9	sp|P48059|LIMS1_HUMAN	7906	Unmodified	2	27.056	82.426	0.033144	20.398	-0.054029	1014.62	508.317
756	pcp	9	HHGQTGGIY	27.59	7913	HHGQTGGIY	9	sp|Q86XK2|FBX11_HUMAN	7913	Unmodified	2	23.746	102.77	0.012294	20.411	0.33341	968.446	485.23
757	pcp	9	KTGEVLDTK	48.4	7915	KTGEVLDTK	9	sp|Q92520|FAM3C_HUMAN	7915	Unmodified	2	33.208	117.71	0.011931	20.416	1.2749	989.539	495.777
758	psp	11	KDKPRAAGGAK	27.61	7921	RIAGQVAAANK	11	sp|P39019|RS19_HUMAN	7921	Unmodified	2	14.23	99.442	0.0043594	20.432	-0.60235	1097.63	549.823
759	psp	9	KCANLIVTY	30.71	7925
760	psp	11	KEGDEVGIAGK	34.29	7940
761	pcp	10	KVFDAKPSAK	50.05	7945	KVFDAKPSAK	10	sp|Q8WVV9|HNRLL_HUMAN	7945	Unmodified	3	48.233	115.65	0.0012031	20.483	-1.4627	1089.62	364.213
762	pcp	9	GTYGPPAKR	28.99	7947
763	pcp	10	KVFDAKPSAK	53.3	7954	KVFDAKPSAK;YHHTGNNTF	20	sp|Q8WVV9|HNRLL_HUMAN;sp|Q8N8S7|ENAH_HUMAN	7954;7954	Unmodified	2	47.967	98.935	0.00774865	20.505	0.21608	1089.54	545.778
764	pcp	10	QVNSKAPLSK	27.51	7956
765	pcp	9	AVAHALTEK	51.31	7957	AVAHALTEK	9	sp|P49368|TCPG_HUMAN	7957	Unmodified	2	72.991	161.02	0.0021427	20.51	0.54742	938.519	470.267
766	pcp	9	KLPPPVARK	31.12	7962
767	pcp	9	TAMKKGETL	26.89	7963	TAMKKGETL	9	sp|Q9NR30|DDX21_HUMAN	7963	Unmodified	2	43.781	96.948	0.016548	20.526	-0.97055	977.522	489.768
768	pcp	9	RTYEEGLKH	40.58	7970	RTYEEGLKH	9	sp|P31948|STIP1_HUMAN	7970	Unmodified	3	46.513	82.831	0.032395	20.535	-0.53533	1131.57	378.196
769	pcp	9	SVYSGIRHK	28.68	7973	SVYSGIRHK	9	sp|Q14642|I5P1_HUMAN	7973	Unmodified	2	58.964	135	0.0025501	20.543	-0.62244	1045.57	523.791
770	pcp	9	KMYEEHLKR	26	7976
771	pcp	9	KLGGVIKEK	38.25	7977	KLGGVIKEK	9	sp|Q9Y2X3|NOP58_HUMAN	7977	Unmodified	3	14.332	132.39	0.0018758	20.548	0.16902	970.618	324.546
772	pcp	11	ATMPKKGILKK	27.91	7978
773	pcp	9	YENQKQSSY	29.75	7980	YENQKQSSY	9	sp|Q92804|RBP56_HUMAN	7980	Unmodified	2	97.382	172.59	0.00095342	20.553	0.47335	1145.5	573.757
774	pcp	9	RTYEEGLKH	29.3	7981
775	pcp	11	KTYIPPKGETK	28.76	7983
776	pcp	11	SDETKAAEEPS	51.28	7985	SDETKAAEEPS	11	sp|P29966|MARCS_HUMAN	7985	Unmodified	2	60.766	119.75	0.00046583	20.567	0.087988	1162.5	582.257
777	pcp	9	KLGGVIKEK	59.27	7987	KLGGVIKEK	9	sp|Q9Y2X3|NOP58_HUMAN	7987	Unmodified	2	10.624	136.21	0.0024888	20.569	0.68932	970.618	486.316
778	psp	10	YKVDAKPSAK	44.24	7991
779	pcp	9	SHMSQSSSY	33.61	7996	SHMSQSSSY	9	sp|Q99081|HTF4_HUMAN	7996	Unmodified	2	66.796	107.57	0.010948	20.59	0.8842	1012.39	507.203
780	psp	9	KNAEVHESY	26.48	8000	NKAEVHESY	9	sp|Q15067|ACOX1_HUMAN	8000	Unmodified	2	4.5283	96.311	0.017015	20.597	1.8573	1075.49	538.754
781	psp	9	QEEEYQREG	43.49	8003	QEEEYQREG	9	LM_splice_QEEEYQREG	8003	Unmodified	2	0	99.755	0.014488	20.604	0.33565	1166.48	584.249
782	pcp	9	QLAQEAAQK	55.95	8009	QLAQEAAQK	9	sp|Q15149|PLEC_HUMAN	8009	Unmodified	2	35.436	134.81	0.0025597	20.622	1.4097	985.519	493.767
783	pcp	10	KLQANGPVAK	33.35	8010	KLQANGPVAK	10	sp|Q14978|NOLC1_HUMAN	8010	Unmodified	2	54.64	101.72	0.026564	20.625	0.46154	1024.6	513.309
784	pcp	9	SHMSQSSSY	50.8	8028	SHMSQSSSY	9	sp|Q99081|HTF4_HUMAN	8028	Unmodified	1	66.541	129.38	0.0038673	20.666	2.3767	1012.39	1013.4
785	pcp	10	RLSPSPTSQR	40.16	8029
786	pcp	9	GVLKKVIRH	27.4	8030	GVLKKVIRH	9	sp|P24821|TENA_HUMAN	8030	Unmodified	3	93.851	137.62	0.0021629	20.669	-0.1585	1048.69	350.57
787	pcp	10	SMPDNTAAQK	39.67	8039	SMPDNTAAQK	10	sp|P35579|MYH9_HUMAN;sp|P35749|MYH11_HUMAN	8039	Unmodified	2	55.447	102.51	0.0054607	20.685	0.80462	1061.48	531.748
788	pcp	9	GVLKKVIRH	35.87	8042	GVLKKVIRH	9	sp|P24821|TENA_HUMAN	8042	Unmodified	2	111.35	142.64	0.0021629	20.689	1.2555	1048.69	525.351
789	pcp	10	RLSPSPTSQR	37.65	8043
790	psp	10	VAAVGILCLT	30.24	8049
791	pcp	10	KVAENVIRQK	31.62	8051	KVAENVIRQK	10	sp|Q6ZSC3|RBM43_HUMAN	8051	Unmodified	3	77.828	155.57	0.00037313	20.705	0.71766	1183.7	395.575
792	pcp	9	TSNPVTTTK	48.67	8052	TSNPVTTTK	9	sp|P12111|CO6A3_HUMAN	8052	Unmodified	2	30.565	106.6	0.011221	20.706	-0.34138	947.492	474.753
793	psp	10	VAAVGILCLT	32.4	8054
794	pcp	10	KVAENVIRQK	53.77	8055	KVAENVIRQK	10	sp|Q6ZSC3|RBM43_HUMAN	8055	Unmodified	2	110.21	206.23	1.3413e-07	20.711	0.72119	1183.7	592.859
795	pcp	9	KLNITPTKK	36.52	8056	KLNITPTKK	9	sp|Q7KZ85|SPT6H_HUMAN	8056	Unmodified	3	5.3553	81.525	0.03481	20.712	1.2297	1041.65	348.225
796	psp	11	RLSPSPSDAGR	27.82	8060
797	pcp	9	GTQGSPITK	36.01	8061
798	psp	9	KLNITTPKK	69.52	8064	KLNITPTKK	9	sp|Q7KZ85|SPT6H_HUMAN	8064	Unmodified	2	5.3756	185.81	0.00068288	20.729	1.4555	1041.65	521.835
799	pcp	9	HVYTPSTTK	30.79	8067	HVYTPSTTK	9	sp|Q9H9E1|ANRA2_HUMAN	8067	Unmodified	2	97.203	153.08	0.0018816	20.733	0.021621	1032.52	517.269
800	psp	11	LSRESPTGASR	26.7	8068
801	pcp	9	VVNPKYEGK	38.62	8071	VVNPKYEGK	9	sp|P05556|ITB1_HUMAN	8071	Unmodified	3	20.438	92.051	0.011026	20.744	0.78862	1032.56	345.194
802	psp	9	KEKLTVGTL	31.7	8099	KEKLTVGTL	9	LM_splice_KEKLTVGTL	8099	Unmodified	2	19.268	112.41	0.0095921	20.805	-0.40214	987.596	494.805
803	pcp	9	KTQPPLMKR	31.41	8106
804	psp	10	AVRPPAAAAK	36.52	8115	AVRPPAAAAK	10	LM_splice_AVRPPAAAAK;DeNovo_spliced__AVRPPAAAAK	8115	Unmodified	3	53.25	105.98	0.0018382	20.848	0.92717	950.566	317.863
805	pcp	9	TSNPVTTTK	32.05	8116
806	psp	10	KLATGIVAKK	36.16	8118	ALKTGIVAKK	10	sp|Q9BQ61|CS043_HUMAN	8118	Unmodified	3	32.767	99.973	0.0074771	20.853	0.32173	1027.68	343.566
807	psp	10	ITLSGCPLLK	29.14	8128
808	psp	10	HLTLMGNGSI	31.36	8130	HLRESNSSL	9	sp|Q9Y597|KCTD3_HUMAN	8130	Unmodified	2	6.1475	88.819	0.022513	20.88	0.372	1041.52	521.767
809	psp	10	EAALETSSAL	30.16	8132	EAAQKNMAL	9	sp|P35579|MYH9_HUMAN	8132	Oxidation (M)	2	21.934	120.46	0.0071086	20.883	0.59547	990.48	496.247
810	psp	10	KFPGCGGLSY	30.68	8155
811	pcp	11	KTYIPPKGETK	37.83	8165	KTYIPPKGETK	11	sp|B2RPK0|HGB1A_HUMAN;sp|P09429|HMGB1_HUMAN	8165	Unmodified	2	3.4251	99.568	0.0073105	20.961	1.1247	1260.71	631.361
812	pcp	9	GSSLPTSSK	41.23	8174	GSSLPTSSK	9	sp|Q9H3P7|GCP60_HUMAN	8174	Unmodified	2	3.6556	82.426	0.033144	20.981	0.022261	862.44	432.227
813	pcp	10	KTRTGELINR	27.44	8178
814	psp	10	KTRDDFKIQK	26.15	8181
815	psp	9	KEANRLGEK	46.38	8184	RTQNVLGEK	9	sp|P23396|RS3_HUMAN	8184	Unmodified	2	11.004	93.649	0.018969	20.999	-0.85134	1043.57	522.793
816	psp	10	KDSFRTASNK	45.6	8196	KDSFRTASNK	10	LM_splice_KDSFRTASNK	8196	Unmodified	2	5.0962	99.788	0.0076242	21.023	-0.067158	1152.59	577.302
817	pcp	9	RSYVTTSTR	34.52	8207	RSYVTTSTR	9	sp|P08670|VIME_HUMAN	8207	Unmodified	2	74.215	140.49	0.0022719	21.046	-3.01	1069.55	535.783
818	pcp	9	GTGKTLIGK	39.52	8217	GTGKTLIGK	9	sp|Q6PIW4|FIGL1_HUMAN	8217	Unmodified	2	58.949	152.11	0.0018863	21.072	-0.071468	873.528	437.771
819	pcp	9	RTQNVLGEK	31.28	8218
820	pcp	9	HVYTPSTTK	29.94	8225
821	pcp	9	SVAPPGGSR	30.36	8228	SVAPPGGSR	9	sp|Q14934|NFAC4_HUMAN	8228	Unmodified	2	5.6337	122.18	0.0064843	21.095	-1.0655	826.43	414.222
822	pcp	10	KVDGRVVEPK	33.5	8229
823	pcp	9	GLEEKVRAK	37.24	8232	GLEEKVRAK	9	sp|P49321|NASP_HUMAN	8232	Unmodified	2	52.895	136.21	0.0024888	21.103	2.0466	1028.6	515.306
824	pcp	9	RSYVTTSTR	33.15	8236	RSYVTTSTR	9	sp|P08670|VIME_HUMAN	8236	Unmodified	3	58.504	85.807	0.014942	21.115	1.0622	1069.55	357.524
825	pcp	11	RVKDPNSGLPK	32.01	8242
826	pcp	9	KLYPGTGSK	45.1	8243	KLYPGTGSK	9	sp|Q32MH5|F214A_HUMAN	8243	Unmodified	2	20.085	85.862	0.026787	21.127	-0.62035	949.523	475.769
827	pcp	9	VVGPELHHK	26.32	8244
828	pcp	9	KIHAGPITK	64.96	8251	KIHAGPITK	9	sp|P62333|PRS10_HUMAN	8251	Unmodified	3	51.818	105.98	0.011396	21.145	0.25795	963.587	322.203
829	pcp	11	KVAPAPAVVKK	67.33	8276	KVAPAPAVVKK	11	sp|P62424|RL7A_HUMAN	8276	Unmodified	3	78.706	104.82	0.0049476	21.202		1106.72	369.913
830	psp	9	KMKKPIMKV	36.49	8283	AVRKSAIMVK	10	sp|Q15067|ACOX1_HUMAN	8283	Unmodified	3	92.653	127.83	0.0011431	21.217	-0.5467	1101.67	368.23
831	pcp	11	KVAPAPAVVKK	40.73	8288
832	pcp	9	KYLGKTHNL	36.45	8297	KYLGKTHNL	9	sp|Q9Y4A5|TRRAP_HUMAN	8297	Unmodified	2	54.381	143.28	0.0023939	21.249	0.048465	1072.6	537.309
833	pcp	10	SIRQAGGIGK	40.63	8304
834	pcp	9	KVYDKAINR	43.18	8327	KVYDKAINR	9	sp|Q6KC79|NIPBL_HUMAN	8327	Unmodified	3	56.709	89.029	0.011934	21.32	1.7083	1105.62	369.549
835	pcp	11	KTYIPPKGETK	30.48	8328
836	psp	11	KATGVRGLETL	37.46	8333	EQRKKIETL	9	sp|Q96SU4|OSBL9_HUMAN	8333	Unmodified	2	40.835	148.5	0.0019037	21.329	1.2756	1143.66	572.838
837	pcp	9	RVIAKALEK	38.34	8338	RVIAKALEK	9	sp|P46060|RAGP1_HUMAN	8338	Unmodified	3	14.323	88.495	0.02275	21.34	0.75832	1026.65	343.226
838	pcp	9	KVYDKAINR	47.36	8343	KVYDKAINR	9	sp|Q6KC79|NIPBL_HUMAN	8343	Unmodified	2	76.356	121.05	0.0068938	21.348	2.0699	1105.62	553.819
839	pcp	10	KVGEFSGANK	66.38	8349	KVGEFSGANK	10	sp|P10599|THIO_HUMAN	8349	Unmodified	2	90.311	162.8	0.00047381	21.363	-2.3727	1035.53	518.775
840	pcp	10	KVGEFSGANK	36	8359
841	pcp	10	RLDTGNSMTK	43.85	8360	RLDTGNSMTK	10	sp|Q9BYV8|CEP41_HUMAN	8360	Unmodified	2	35.932	121.61	0.0019571	21.384	0.44024	1121.55	561.782
842	pcp	9	KIFKNFKEK	50.49	8362	KIFKNFKEK	9	sp|P35606|COPB2_HUMAN	8362	Unmodified	2	119.26	204.42	7.0295e-07	21.389	0.99424	1180.7	591.356
843	pcp	9	YHKVSQNGY	49.64	8368	YHKVSQNGY	9	sp|Q14693|LPIN1_HUMAN	8368	Unmodified	2	96.97	149.65	0.0018982	21.402	-0.18728	1094.51	548.265
844	pcp	9	SQATPHSSY	28.32	8373
845	psp	9	QPFEAAFQK	26.94	8377
846	pcp	9	ASYSDGKLK	34.64	8393	ASYSDGKLK	9	sp|P40692|MLH1_HUMAN	8393	Unmodified	2	30.292	107.57	0.010948	21.448	0.0047197	967.497	484.756
847	pcp	9	AQADWAAKK	30.61	8410
848	psp	10	KVYPGMKKKM	28.46	8413
849	psp	10	EHAHVTQCLS	31.36	8416	EHAHNMRVM	9	sp|P13639|EF2_HUMAN	8416	Unmodified	2	132.92	186.09	0.00022256	21.498	-0.28303	1123.5	562.758
850	pcp	9	KLKEFGTAR	44.31	8419	KLKEFGTAR	9	sp|O15266|SHOX_HUMAN	8419	Unmodified	3	40.195	118.71	0.006878	21.502	0.31848	1048.6	350.542
851	pcp	9	AHAKSSVAL	33.17	8424	AHAKSSVAL	9	sp|Q9ULK4|MED23_HUMAN	8424	Unmodified	2	39.094	95.815	0.017379	21.514	0.28769	882.492	442.253
852	pcp	9	QTHTRHYEL	27.15	8426	QTHTRHYEL	9	sp|Q9P0V9|SEP10_HUMAN;sp|Q14141|SEPT6_HUMAN;sp|Q9NVA2|SEP11_HUMAN	8426	Unmodified	2	64.739	111.82	0.0097577	21.516	1.1489	1183.57	592.794
853	pcp	10	AMGSGTAVAK	41.61	8432	AMGSGTAVAK	10	sp|P16615|AT2A2_HUMAN;sp|O14983|AT2A1_HUMAN;sp|Q93084|AT2A3_HUMAN	8432	Unmodified	2	40.97	88.819	0.01633	21.529	0.037509	891.448	446.731
854	psp	11	VVDNGSGMCKG	53.56	8450	VVDNGSGMCKG	11	LM_splice_LVVDNGSGMCKG;LM_splice_VVDNGSGMCKG	8450	Unmodified	2	53.548	146.81	1.4954e-13	21.564		1065.46	533.736
855	pcp	9	KLLSAGATK	27.03	8487
856	pcp	11	NHGPPLHSHQY	34.42	8498	NHGPPLHSHQY	11	sp|O00470|MEIS1_HUMAN	8498	Unmodified	2	82.059	134.84	1.8229e-05	21.67	1.5324	1285.6	643.805
857	pcp	11	KTYIPPKGETK	35.42	8502	KTYIPPKGETK	11	sp|B2RPK0|HGB1A_HUMAN;sp|P09429|HMGB1_HUMAN	8502	Unmodified	3	8.0671	79.152	0.027995	21.68	0.46154	1260.71	421.243
858	pcp	10	KSNKYLTVNK	25.09	8512
859	pcp	11	NHGPPLHSHQY	32.71	8515	NHGPPLHSHQY	11	sp|O00470|MEIS1_HUMAN	8515	Unmodified	3	136.05	166.87	3.8739e-06	21.708	0.33844	1285.6	429.539
860	pcp	9	KLAKVYQPK	26.3	8519	KLAKVYQPK	9	sp|Q8NCA5|FA98A_HUMAN	8519	Unmodified	3	38.098	72.879	0.023294	21.713	1.3809	1073.66	358.894
861	pcp	9	KLPSSVGQK	40.23	8526	KLPSSVGQK	9	sp|Q9NPF5|DMAP1_HUMAN	8526	Unmodified	2	17.268	94.114	0.018627	21.729	-2.0416	942.55	472.282
862	pcp	11	SVNGKVLSKGQ	46.26	8530
863	pcp	9	RLKEAYSVK	36.59	8537	RLKEAYSVK	9	sp|Q6P2Q9|PRP8_HUMAN	8537	Unmodified	3	58.223	128.03	0.0043567	21.755	-0.16473	1092.63	365.217
864	pcp	9	KLKEEVINK	36.09	8538	KLKEEVINK	9	sp|Q96G28|CFA36_HUMAN	8538	Unmodified	3	45.462	117.71	0.0025619	21.756	1.794	1099.66	367.561
865	pcp	9	KLKEEVINK	59.44	8545	KLKEEVINK	9	sp|Q96G28|CFA36_HUMAN	8545	Unmodified	2	42.06	187.22	0.00018465	21.778	0.1282	1099.66	550.837
866	pcp	9	RLKEAYSVK	29.95	8549	RLKEAYSVK	9	sp|Q6P2Q9|PRP8_HUMAN	8549	Unmodified	2	39.171	104.42	0.020568	21.785	1.5184	1092.63	547.322
867	pcp	9	RLSDGTMAR	27.05	8555	RLSDGTMAR	9	sp|P26358|DNMT1_HUMAN	8555	Unmodified	2	34.809	95.608	0.017531	21.8	0.63701	1005.5	503.759
868	pcp	9	AHRPVAVAA	33.42	8557	AHRPVAVAA	9	sp|Q8WVM7|STAG1_HUMAN;sp|Q8N3U4|STAG2_HUMAN	8557	Unmodified	2	40.469	88.643	0.022642	21.803	-0.21801	890.509	446.262
869	pcp	9	IIYKGGTSR	40.55	8580	IIYKGGTSR	9	sp|P06396|GELS_HUMAN	8580	Unmodified	2	4.4498	121.62	0.0066867	21.852	-2.8806	993.561	497.788
870	pcp	9	KISTVVSSK	68.16	8583	KISTVVSSK	9	sp|P37108|SRP14_HUMAN	8583	Unmodified	2	27.9	143.39	0.0021244	21.857	-0.35677	947.565	474.79
871	pcp	9	IIYKGGTSR	31.51	8599	IIYKGGTSR	9	sp|P06396|GELS_HUMAN	8599	Unmodified	3	5.2642	83.456	0.015091	21.897	-1.9841	993.561	332.194
872	pcp	9	THSPAGTSV	42.84	8625	THSPAGTSV	9	sp|P38571|LICH_HUMAN	8625	Unmodified	2	31.359	100.74	0.013764	21.959	0.040467	855.409	428.712
873	pcp	10	SLFAKNPKSK	31.6	8637	SLFAKNPKSK	10	sp|Q12874|SF3A3_HUMAN	8637	Unmodified	2	55.878	114.86	0.0030044	21.987	1.1983	1118.64	560.33
874	pcp	9	VVMRDPNTK	37.19	8640	VVMRDPNTK	9	sp|Q32P51|RA1L2_HUMAN;sp|P09651|ROA1_HUMAN	8640	Unmodified	2	97.197	151.97	0.001887	21.994	-0.51337	1058.55	530.284
875	psp	10	LTTKAPGKSI	31.31	8645
876	pcp	9	SPKKKDLSL	32.36	8646	SPKKKDLSL	9	sp|Q93045|STMN2_HUMAN	8646	Unmodified	2	38.529	128.28	0.0058377	22.008	-2.6847	1014.61	508.311
877	pcp	9	HRSPSSTSF	27.41	8651	HRSPSSTSF	9	sp|Q5VU43|MYOME_HUMAN	8651	Unmodified	2	34.548	101.54	0.013176	22.016	1.1428	1004.47	503.241
878	pcp	11	AVYGQNDIHHK	26.01	8679	AVYGQNDIHHK	11	sp|Q9UN86|G3BP2_HUMAN	8679	Unmodified	3	61.138	108.7	0.00045302	22.073	0.67546	1280.63	427.883
879	pcp	9	YGQNDIHHK	33.26	8681
880	pcp	11	AVYGQNDIHHK	47.89	8683	AVYGQNDIHHK	11	sp|Q9UN86|G3BP2_HUMAN	8683	Unmodified	2	88.75	162.88	3.5434e-06	22.08	0.43702	1280.63	641.32
881	pcp	9	IHSQTSQQY	41.4	8690	IHSQTSQQY	9	sp|P15924|DESP_HUMAN	8690	Unmodified	2	74.711	154.31	0.0018757	22.1	0.075426	1090.5	546.259
882	pcp	10	STVGSAISRK	35.98	8692
883	pcp	9	GQAVALRAK	32.61	8694
884	pcp	9	AVKDPLVKK	32.15	8704	AVKDPLVKK	9	sp|Q96CB8|INT12_HUMAN	8704	Unmodified	3	38.043	74.424	0.032543	22.128	0.088386	996.633	333.218
885	pcp	9	QHDDGRVSY	27.18	8705
886	psp	10	KGWEVVALKK	41.31	8712
887	pcp	10	ILKDGKMVQK	39.26	8723	ILKDGKMVQK	10	sp|O15439|MRP4_HUMAN	8723	Unmodified	2	102.62	172.25	0.00041111	22.169	-0.14164	1158.68	580.347
888	pcp	9	SPKKKDLSL	35.01	8731
889	pcp	9	KTHAVILSR	38.62	8736	KTHAVILSR	9	sp|Q96FV2|SCRN2_HUMAN	8736	Unmodified	3	33.958	103.87	0.011986	22.2	-0.88464	1023.62	342.214
890	pcp	9	AQNEPLTQK	31.09	8746	AQNEPLTQK	9	sp|O95104|SFR15_HUMAN	8746	Unmodified	2	71.81	123.16	0.0061286	22.224	-0.029282	1027.53	514.772
891	pcp	11	KTFKTVEPTGK	32.53	8747
892	psp	9	SHVALKHPA	34.59	8750
893	pcp	9	AILDKTTNK	42.62	8777	AILDKTTNK	9	sp|P29558|RBMS1_HUMAN;sp|Q15434|RBMS2_HUMAN	8777	Unmodified	3	90.414	155.07	0.001872	22.297	0.021757	1002.57	335.198
894	pcp	9	KVHIVVTSK	39.7	8781	KVHIVVTSK	9	sp|Q99715|COCA1_HUMAN	8781	Unmodified	2	39.35	90.696	0.021136	22.305	-0.051983	1009.63	505.821
895	pcp	9	AHAHPQEVY	49.24	8786
896	pcp	9	GMSEKAIEK	33.54	8838	GMSEKAIEK	9	sp|Q6UWU4|CF089_HUMAN	8838	Unmodified	2	49.238	113.66	0.0092424	22.432	0.037483	991.501	496.758
897	pcp	9	HHVSVTKQL	33.51	8844	HHVSVTKQL	9	sp|O94901|SUN1_HUMAN	8844	Unmodified	3	78.752	106.93	0.007049	22.446	0.0045296	1047.58	350.201
898	psp	10	KTEKDEKELT	38.36	8849
899	psp	9	KIRDLGSNK	49.65	8852	KIRDLGSNK	9	LM_splice_KIRDLGSNK	8852	Unmodified	2	10.126	138.4	0.0023779	22.466	-0.34196	1029.59	515.804
900	psp	10	KGACPKVIQK	31.46	8861
901	pcp	9	AVKDPLVKK	33.32	8863	AVKDPLVKK	9	sp|Q96CB8|INT12_HUMAN	8863	Unmodified	3	43.663	70.552	0.033144	22.49	0.088386	996.633	333.218
902	psp	10	KTRLAEAGAM	31.62	8878	RIKETAQAM	9	sp|Q93063|EXT2_HUMAN	8878	Unmodified	2	36.116	73.665	0.032738	22.525	-0.96376	1046.55	524.284
903	pcp	9	ATTGKILEK	38.15	8880
904	psp	10	KQSGVPLAKK	32.72	8893	KQSGVPLAKK	10	LM_splice_KQSGVPLAKK	8893	Unmodified	2	18.802	93.178	0.0077986	22.561	-0.3195	1054.65	528.332
905	psp	10	RLSPSPTSER	39.22	8908
906	pcp	10	SHRSPSSTSF	35.47	8911
907	pcp	10	ILDSKPTANK	46.89	8912	ILDSKPTANK	10	sp|Q9ULV4|COR1C_HUMAN	8912	Unmodified	2	30.926	122.44	0.0069107	22.604	-0.69083	1085.61	543.811
908	psp	9	KGEESKEIT	43.76	8922
909	pcp	10	KMPTTPVKAK	38.38	8936
910	pcp	10	HTRTPPIIHR	33.2	8941	HTRTPPIIHR	10	sp|Q9H4A3|WNK1_HUMAN;sp|Q9BYP7|WNK3_HUMAN;sp|Q9Y3S1|WNK2_HUMAN	8941	Unmodified	2	41.15	65.305	0.02299	22.668	0.26056	1226.7	614.357
911	psp	9	KETRAMAGK	27.16	8951
912	psp	10	KGDAFTENGK	46.75	8965	RMFNAENGK	9	sp|P37837|TALDO_HUMAN	8965	Unmodified	2	80.977	150.17	0.0018956	22.721	-0.87229	1065.5	533.759
913	psp	12	TAADGHERAAPG	27.24	8967	TAADGHERAAPG	12	LM_splice_TAADGHERAAPG	8967	Unmodified	2	11.059	79.974	0.029757	22.726	0.18967	1151.53	576.773
914	psp	10	KACGFKETAF	27.34	8981	VQRNHETAF	9	sp|Q07820|MCL1_HUMAN	8981	Unmodified	2	38.616	91.783	0.020338	22.755	-0.5039	1100.54	551.275
915	pcp	10	GTSSVIVSRK	35	8987	GTSSVIVSRK	10	sp|Q9UKB1|FBW1B_HUMAN	8987	Unmodified	2	53.582	93.649	0.012497	22.774	0.32959	1032.59	517.304
916	psp	10	KCLPHLAGSL	28.23	8993
917	pcp	9	SHASPSPVA	50.24	8997	SHASPSPVA	9	sp|Q96HC4|PDLI5_HUMAN	8997	Unmodified	2	40.397	105.2	0.011614	22.798	-0.076779	851.414	426.714
918	pcp	9	KVYGPGVAK	32.57	9000
919	pcp	9	KVLALQARK	27.35	9010	KVLALQARK	9	sp|Q96SB4|SRPK1_HUMAN	9010	Unmodified	3	48.484	85.676	0.027131	22.827	0.65698	1025.67	342.898
920	pcp	9	RHFSKSDSF	33.44	9014
921	pcp	9	SHASPSPVA	45.3	9025	SHASPSPVA	9	sp|Q96HC4|PDLI5_HUMAN	9025	Unmodified	1	63.772	130.77	0.0033651	22.865	0.12663	851.414	852.421
922	pcp	9	RLPSSTLKR	59.95	9039	RLPSSTLKR	9	sp|Q86Y91|KI18B_HUMAN	9039	Unmodified	3	39.566	110.47	0.0050075	22.902	-0.13271	1056.64	353.221
923	psp	10	SPTKATSAAM	27.12	9046	SPTKPGSQY	9	sp|P15884|ITF2_HUMAN	9046	Unmodified	2	51.069	106.6	0.011221	22.919	0.025425	963.466	482.74
924	psp	10	KGLNNLHLKK	25.46	9047	RVAEALHKLK	10	sp|Q96A73|P33MX_HUMAN	9047	Unmodified	3	28.701	80.979	0.033616	22.921	1.3703	1163.71	388.912
925	pcp	11	KTYIPPKGETK	34.15	9061
926	pcp	10	GMAGSAMSSK	50.23	9063
927	pcp	9	KTDSDIISK	49.52	9064	KTDSDIISK	9	sp|P08579|RU2B_HUMAN	9064	Unmodified	2	45.597	128.35	0.004243	22.967	0.68189	1005.53	503.774
928	pcp	10	KLRDVGAYSK	38.02	9066
929	pcp	11	THVDKAEGTTY	35.43	9069	THVDKAEGTTY	11	sp|O14617|AP3D1_HUMAN	9069	Unmodified	2	64.786	116.13	0.00076287	22.978	0.30918	1220.57	611.291
930	pcp	9	KVYGPGVAK	47.75	9085	KVYGPGVAK	9	sp|P21333|FLNA_HUMAN	9085	Unmodified	3	36.128	74.92	0.025062	23.022	0.69409	917.533	306.852
931	pcp	9	RLFKDGKLK	41.67	9088	RLFKDGKLK	9	sp|P23219|PGH1_HUMAN	9088	Unmodified	3	71.54	139.38	0.002328	23.028	-0.58036	1103.68	368.901
932	psp	10	KAIMDAGIAK	32.33	9090
933	pcp	9	RMGTPHLQK	29.36	9094	RMGTPHLQK	9	sp|Q9UQ16|DYN3_HUMAN;sp|P50570|DYN2_HUMAN	9094	Unmodified	3	60.109	86.898	0.016194	23.043	0.69087	1066.57	356.531
934	psp	9	KVFVWGKIK	31.57	9101	KVFVWGKIK	9	LM_splice_KVFVWGKIK	9101	Unmodified	2	0	91.906	0.020248	23.057	-3.3317	1103.69	552.85
935	psp	9	YQNKNAYAP	25.05	9106
936	pcp	11	AVRPPAAAAAK	40.94	9124	AVRPPAAAAAK	11	sp|P12111|CO6A3_HUMAN	9124	Unmodified	3	62.907	101.93	0.0030981	23.115	0.54105	1021.6	341.542
937	pcp	9	KTYLGEEGK	46.35	9131	KTYLGEEGK	9	sp|Q9BV86|NTM1A_HUMAN	9131	Unmodified	2	64.776	120.45	0.0071103	23.133	1.1958	1023.52	512.769
938	pcp	9	KVYGPGVAK	38.21	9138	KVYGPGVAK	9	sp|P21333|FLNA_HUMAN	9138	Unmodified	2	66.759	127.12	0.0046898	23.151	-2.6695	917.533	459.774
939	pcp	11	RVYDPASPQRR	35.61	9139	RVYDPASPQRR	11	sp|Q6RFH5|WDR74_HUMAN	9139	Unmodified	3	76.693	115.33	0.00087879	23.152	-1.2616	1343.71	448.909
940	pcp	9	KGNSPLLQK	36.9	9157	KGNSPLLQK	9	sp|Q9H1I8|ASCC2_HUMAN	9157	Unmodified	2	23.596	108.81	0.010602	23.201	-1.5465	983.576	492.795
941	pcp	12	RSAEAQPEAQPA	43.04	9162
942	psp	10	ELSGKSVQSL	30.3	9164	ESKEKVSQL	9	sp|Q15075|EEA1_HUMAN	9164	Unmodified	2	36.709	137.69	0.0024135	23.22	1.1007	1046.56	524.288
943	pcp	9	QLAKAQLQK	38.6	9175	QLAKAQLQK	9	sp|Q00610|CLH1_HUMAN	9175	Unmodified	2	30.821	152.34	0.0018852	23.247	-0.28527	1026.62	514.317
944	pcp	11	AVRPPAAAAAK	29.85	9187	AVRPPAAAAAK	11	sp|P12111|CO6A3_HUMAN	9187	Unmodified	2	39.528	78.334	0.018293	23.28	0.36741	1021.6	511.809
945	pcp	10	ALHGPSGVGK	42.68	9198	ALHGPSGVGK	10	sp|Q9NXH8|TOR4A_HUMAN	9198	Unmodified	3	43.766	73.841	0.014916	23.306	0.27172	921.503	308.175
946	pcp	9	KGNSPLLQK	32.15	9200	KGNSPLLQK	9	sp|Q9H1I8|ASCC2_HUMAN	9200	Unmodified	3	41.539	104.2	0.0071086	23.31	-0.083083	983.576	328.866
947	pcp	10	KTIDKKTFYK	29.35	9228	KTIDKKTFYK	10	sp|Q15545|TAF7_HUMAN	9228	Unmodified	3	74.729	110.38	0.0050139	23.383	0.76354	1270.73	424.583
948	psp	9	KETSHPLKQ	26.97	9237	RMGTPHLQK	9	sp|Q9UQ16|DYN3_HUMAN;sp|P50570|DYN2_HUMAN	9237	Unmodified	3	40.045	70.363	0.031771	23.405	0.69087	1066.57	356.531
949	psp	10	KGNTSFPVQK	31.77	9240
950	pcp	11	KTYIPPKGETK	26.42	9241
951	pcp	9	VSYSHIQSK	33.96	9253	VSYSHIQSK	9	sp|P27816|MAP4_HUMAN	9253	Unmodified	3	34.306	89.029	0.011934	23.444	0.76542	1047.53	350.186
952	pcp	9	VSYSHIQSK	42.75	9256	VSYSHIQSK	9	sp|P27816|MAP4_HUMAN	9256	Unmodified	2	36.56	109.44	0.010425	23.451	-0.10164	1047.53	524.775
953	psp	9	KQITSWAQK	29.75	9260
954	pcp	11	AVRPPAAAAAK	46.42	9262	AVRPPAAAAAK	11	sp|P12111|CO6A3_HUMAN	9262	Unmodified	3	57.842	118.28	0.00051635	23.464	0.54105	1021.6	341.542
955	pcp	9	KTETPIVSK	49.99	9264	KTETPIVSK	9	sp|O95292|VAPB_HUMAN	9264	Unmodified	2	22.127	90.108	0.021567	23.469	0.10422	1001.58	501.795
956	pcp	9	KSAEAILKR	55.65	9266	KSAEAILKR	9	sp|Q9P2R3|ANFY1_HUMAN	9266	Unmodified	3	19.444	72.848	0.030234	23.473	0.15708	1014.62	339.213
957	pcp	10	KLLDDPSKQK	31.57	9273	KLLDDPSKQK	10	sp|Q92925|SMRD2_HUMAN	9273	Unmodified	3	47.098	89.9	0.004641	23.492	-0.55473	1170.66	391.228
958	pcp	10	KLLDDPSKQK	47.91	9276	KLLDDPSKQK	10	sp|Q92925|SMRD2_HUMAN	9276	Unmodified	2	60.743	145.9	0.00040201	23.496	1.0155	1170.66	586.338
959	pcp	10	HVYVGNISKK	25.95	9277
960	psp	10	KQFVSDVAWK	27.32	9282
961	pcp	9	KVSTSPLTK	36.61	9284	KVSTSPLTK	9	sp|Q9Y320|TMX2_HUMAN	9284	Unmodified	2	18.29	100.57	0.013891	23.515	-0.64729	959.565	480.79
962	pcp	10	KVLNTSLKEK	41.59	9294	KVLNTSLKEK	10	sp|Q16666|IF16_HUMAN	9294	Unmodified	3	34.149	75.229	0.036029	23.54	0.26967	1158.7	387.24
963	pcp	9	KSAEAILKR	33.1	9295
964	pcp	10	HVYVGNISKK	27.83	9296	HVYVGNISKK	10	sp|Q9Y2F5|ICE1_HUMAN	9296	Unmodified	2	78.329	119.21	0.0078285	23.545	0.074341	1143.64	572.827
965	pcp	9	KGNSPLLQK	40.63	9303	KGNSPLLQK	9	sp|Q9H1I8|ASCC2_HUMAN	9303	Unmodified	2	69.49	158.61	0.0018549	23.565	-1.5465	983.576	492.795
966	psp	11	KCGPRGGQVAK	36.15	9307	AVPVSESNVAK	11	sp|Q5JUQ0|FA78A_HUMAN	9307	Unmodified	2	25.96	75.378	0.035768	23.574	0.99327	1099.59	550.801
967	psp	10	VDGGPVTTTK	41.14	9318
968	pcp	9	GLDPSQRPK	33.83	9327	GLDPSQRPK	9	sp|Q8WVB6|CTF18_HUMAN	9327	Unmodified	2	45.552	110.31	0.010181	23.63	0.36256	996.535	499.275
969	pcp	9	VASFPKKQE	25.01	9331	VASFPKKQE	9	sp|P14406|CX7A2_HUMAN	9331	Unmodified	2	39.211	109.48	0.010414	23.637	1.4986	1032.56	517.287
970	pcp	10	ALHGPSGVGK	53.05	9338	ALHGPSGVGK	10	sp|Q9NXH8|TOR4A_HUMAN	9338	Unmodified	3	59.222	91.636	0.0031282	23.656	0.27172	921.503	308.175
971	pcp	9	VVMRDPQTK	29.81	9352	VVMRDPQTK	9	sp|P51991|ROA3_HUMAN	9352	Unmodified	2	80.721	150.53	0.0018939	23.691	-0.32344	1072.57	537.292
972	pcp	9	KLPKGILKK	34.86	9385	KLPKGILKK	9	sp|Q9H093|NUAK2_HUMAN	9385	Unmodified	3	0.50826	95.358	0.017714	23.761	-0.38536	1023.72	342.246
973	psp	10	KRPAPAPAPA	26.59	9388
974	psp	9	QAAAFGPKP	29.16	9390
975	pcp	11	KTYIPPKGETK	46.93	9398
976	pcp	9	VVLENAAKK	28.47	9402
977	psp	9	KEVKEKEVV	29.52	9418	DLKEKKEVV	9	sp|P06454|PTMA_HUMAN	9418	Unmodified	2	22.636	111.46	0.014625	23.828	-0.42008	1086.63	544.322
978	pcp	9	GSYESTLKK	28.49	9428
979	pcp	9	KVSTSPLTK	28.91	9437
980	pcp	9	EHAGSSNAF	55.31	9441	EHAGSSNAF	9	sp|P14735|IDE_HUMAN	9441	Unmodified	2	84.245	132.09	0.0028827	23.887	-0.49495	918.383	460.199
981	pcp	9	SHYGSENSM	37.89	9452	SHYGSENSM	9	sp|Q9UKA2|FBXL4_HUMAN	9452	Unmodified	2	56.466	104.21	0.011892	23.915	0.36827	1010.38	506.195
982	pcp	9	KLGPNDQYK	30.69	9456
983	pcp	9	VVMRDPQTK	40.2	9503	VVMRDPQTK	9	sp|P51991|ROA3_HUMAN	9503	Unmodified	2	80.645	149.27	0.0019	24.042	-0.32344	1072.57	537.292
984	psp	11	KHDGGGGAAAL	25.95	9505	EHRDAAAAL	9	sp|Q01085|TIAR_HUMAN	9505	Unmodified	2	11.226	85.642	0.027194	24.045	0.32901	952.473	477.244
985	pcp	11	AVRPPAAAAAK	36.15	9517	AVRPPAAAAAK	11	sp|P12111|CO6A3_HUMAN	9517	Unmodified	3	54.573	107.06	0.00207	24.074	0.54105	1021.6	341.542
986	pcp	9	KVLALQARK	29.35	9521	KVLALQARK	9	sp|Q96SB4|SRPK1_HUMAN	9521	Unmodified	2	59.566	108.92	0.019819	24.081	0.64267	1025.67	513.843
987	pcp	9	KVLALQARK	36.83	9527	KVLALQARK	9	sp|Q96SB4|SRPK1_HUMAN	9527	Unmodified	3	62.72	109.11	0.010518	24.099	0.62403	1025.67	342.898
988	psp	10	SSYHGSFSTK	35.51	9529	SSYHGSFSTK	10	LM_splice_SSYHGSFSTK;DeNovo_spliced__SSYHGSFSTK	9529	Unmodified	2	82.804	113.15	0.0033261	24.102	0.75562	1099.49	550.754
989	psp	10	KIKTHKPPGK	36.26	9532	KLPHRLIEK	9	sp|O14503|BHE40_HUMAN;sp|Q9C0J9|BHE41_HUMAN	9532	Unmodified	2	10.833	84.498	0.018484	24.109	1.1871	1132.71	567.361
990	pcp	9	ATGPALDNK	57.92	9538	ATGPALDNK	9	sp|O15031|PLXB2_HUMAN	9538	Unmodified	2	21.766	104.44	0.011828	24.125	0.89467	885.456	443.735
991	psp	12	YSLGSGPGTASR	27.1	9545
992	pcp	11	AVRPPAAAAAK	46.97	9547	AVRPPAAAAAK	11	sp|P12111|CO6A3_HUMAN	9547	Unmodified	2	49.763	99.802	0.016652	24.145	0.36741	1021.6	511.809
993	pcp	10	HRFYGKNSSY	30.53	9549	HRFYGKNSSY	10	sp|Q13283|G3BP1_HUMAN	9549	Unmodified	2	80.983	142.98	0.00042542	24.149	1.8395	1257.59	629.802
994	pcp	9	RVKGVTIVK	30.7	9553
995	psp	9	IEKHAGLVY	27.65	9560
996	pcp	11	SLRQGGTLTGK	27.58	9561	SLRQGGTLTGK	11	sp|Q9UQL6|HDAC5_HUMAN	9561	Unmodified	3	51.417	91.202	0.0017674	24.174	0.91254	1116.63	373.216
997	pcp	11	SLRQGGTLTGK	46.1	9562	SLRQGGTLTGK	11	sp|Q9UQL6|HDAC5_HUMAN	9562	Unmodified	2	39.773	88.056	0.010134	24.177	0.69175	1116.63	559.32
998	pcp	11	ELSDDDTESKT	49.81	9567	ELSDDDTESKT	11	sp|P35580|MYH10_HUMAN	9567	Unmodified	2	67.939	131.5	0.0018039	24.188	0.31495	1238.52	620.265
999	psp	10	LRSVGSPALR	32.07	9569	SRLVKERAP	9		9569	Unmodified	3	8.2221	72.325	0.028856	24.196	-0.90782	1054.62	352.549
1000	pcp	9	ATNTTMMGK	71.67	9584	ATNTTMMGK	9	sp|Q8IYA7|MKX_HUMAN	9584	Unmodified	2	53.601	122.52	0.0063607	24.23	-1.1017	953.431	477.723
1001	pcp	10	SIYPHGSTDK	31.88	9587
1002	psp	10	KEEAVPDVER	40.34	9592
1003	psp	10	RVLVTHGISK	25.93	9594	RVLVTHGSLK	10	DeNovo_spliced__RVLVTHGSLK	9594	Unmodified	3	17.129	114.86	0.0030036	24.252	-0.87431	1108.67	370.565
1004	pcp	9	KLHQRVEQL	31.31	9596	KLHQRVEQL	9	sp|P49716|CEBPD_HUMAN	9596	Unmodified	2	49.732	108.98	0.0099717	24.256	0.084482	1149.66	575.838
1005	pcp	9	KILADATAK	57.24	9600
1006	pcp	9	HVSPGQLTK	31.77	9603	HVSPGQLTK	9	sp|Q8N7R7|CCYL1_HUMAN	9603	Unmodified	2	3.6131	101.65	0.0131	24.278	-2.8777	965.529	483.772
1007	psp	10	RVLVTHGISK	35.28	9607	RVLVTHGSLK	10	DeNovo_spliced__RVLVTHGSLK	9607	Unmodified	2	30.671	131.46	0.0038375	24.285	-0.088639	1108.67	555.343
1008	psp	9	KAVRAKTVL	32.62	9616
1009	pcp	9	GVHGGLINK	31.02	9617
1010	psp	10	GHVALVGGGK	42.14	9632	GVHGGLINK	9	sp|P07737|PROF1_HUMAN	9632	Unmodified	1	0	134.12	0.0025944	24.34	0.86995	893.508	894.516
1011	pcp	9	KLYNKITSR	56.76	9633	KLYNKITSR	9	sp|Q92989|CLP1_HUMAN	9633	Unmodified	2	76.883	162.97	0.0018635	24.342	0.15289	1121.66	561.835
1012	pcp	9	SAKLRQSGL	32.85	9648	SAKLRQSGL	9	sp|Q9NZN5|ARHGC_HUMAN	9648	Unmodified	2	18.509	88.136	0.023014	24.374	-0.76268	958.556	480.285
1013	pcp	10	GHSTYPSHQY	32.63	9659	GHSTYPSHQY	10	sp|P30043|BLVRB_HUMAN	9659	Unmodified	2	94.962	142.04	0.0011164	24.399	1.0403	1175.5	588.757
1014	psp	12	KMNIKHIDDLFL	32.18	9691	KMNIKHIDDLFL	12	LM_splice_KMNIKHIDDLFL	9691	Unmodified	2	22.64	80.239	0.029174	24.475	-1.4439	1485.8	743.908
1015	psp	11	KRAAAVLLSAK	40.85	9693	RVNKVIIGTK	10	sp|P49770|EI2BB_HUMAN	9693	Unmodified	3	29.012	90.827	0.014736	24.479	-0.59464	1126.72	376.58
1016	psp	9	GTRVVKANI	25.4	9703
1017	pcp	11	ILEDEQTQRQK	62.11	9707	ILEDEQTQRQK	11	sp|Q9P2E9|RRBP1_HUMAN	9707	Unmodified	2	134.59	219.8	4.0575e-15	24.508	0.7855	1386.71	694.362
1018	pcp	11	RVSDPTTSTMK	33.14	9708	RVSDPTTSTMK	11	sp|Q99715|COCA1_HUMAN	9708	Unmodified	2	47.306	99.788	0.0041838	24.51	-0.04278	1221.6	611.808
1019	pcp	9	KLFGTSGQK	44.45	9716	KLFGTSGQK	9	sp|P00533|EGFR_HUMAN	9716	Unmodified	2	23.316	83.998	0.030234	24.533	0.4421	964.534	483.274
1020	pcp	9	DHGQSNPTY	26.48	9717	DHGQSNPTY	9	sp|Q6JQN1|ACD10_HUMAN	9717	Unmodified	2	102.37	136.11	0.0024936	24.535	0.078146	1017.42	509.715
1021	pcp	10	VLSGPSGTGK	29.15	9751
1022	pcp	10	KTTGQVVAMK	29.41	9753
1023	pcp	9	GVHGGLINK	35.48	9767
1024	pcp	9	RVAAHPILR	46.63	9772	RVAAHPILR	9	sp|Q9UNH7|SNX6_HUMAN	9772	Unmodified	3	42.6	114.64	0.0052756	24.666	-0.52062	1031.64	344.886
1025	psp	9	KFNTQNVEK	27	9776
1026	pcp	9	GVHGGLINK	36.01	9778	GVHGGLINK	9	sp|P07737|PROF1_HUMAN	9778	Unmodified	1	0	122.79	0.0062614	24.682	0.86995	893.508	894.516
1027	pcp	10	KINPNTAYQK	53.11	9780	KINPNTAYQK	10	sp|Q5MIZ7|P4R3B_HUMAN;sp|Q6IN85|P4R3A_HUMAN	9780	Unmodified	2	100.77	167.12	0.00027118	24.686	0.83524	1175.63	588.822
1028	psp	10	GTYHGSFSTK	26.09	9783	GTYHGSFSTK	10	LM_splice_GTYHGSFSTK;LM_splice_AGTYHGSFSTK	9783	Unmodified	3	44.408	68.132	0.031257	24.692	0.45461	1083.5	362.173
1029	psp	10	GTYHGSFSTK	39.71	9792	GTYHGSFSTK	10	LM_splice_GTYHGSFSTK;LM_splice_AGTYHGSFSTK	9792	Unmodified	2	102.62	150.53	0.00038254	24.714	0.60411	1083.5	542.757
1030	pcp	9	GQLGKPLAK	30.29	9817
1031	pcp	9	SQGPVKHVY	27.5	9830
1032	pcp	9	QGLKRLHTV	29.01	9831
1033	pcp	9	KVATTVISK	35.92	9838
1034	pcp	11	LTEPNADPRKK	31.03	9839
1035	pcp	9	YQHGHINSY	27.52	9840	YQHGHINSY	9	sp|Q9Y297|FBW1A_HUMAN;sp|Q9UKB1|FBW1B_HUMAN	9840	Unmodified	2	68.883	118.32	0.007883	24.821	0.29654	1117.49	559.754
1036	pcp	9	VHVKAGRVY	30.04	9847	VHVKAGRVY	9	sp|Q07954|LRP1_HUMAN	9847	Unmodified	2	42.537	91.041	0.020882	24.836	0.56461	1027.59	514.804
1037	pcp	9	NQKLKQENL	30.77	9859	NQKLKQENL	9	sp|P36956|SRBP1_HUMAN	9859	Unmodified	2	96.204	183.9	0.00029618	24.868	0.21315	1113.61	557.814
1038	psp	11	KKQSKPVQVAT	31.82	9871	KTSTVPPSLRK	11	sp|Q99941|ATF6B_HUMAN	9871	Unmodified	3	14.017	75.849	0.034797	24.891	1.0099	1212.72	405.247
1039	pcp	10	VTNPDIAAKK	53.74	9874	VTNPDIAAKK	10	sp|O75691|UTP20_HUMAN	9874	Unmodified	2	38.752	131.22	0.00069939	24.896	-0.30626	1055.6	528.806
1040	pcp	9	QRKGAGSVF	35.53	9881	QRKGAGSVF	9	sp|P62917|RL8_HUMAN	9881	Unmodified	2	51.807	102.77	0.012294	24.91	-0.78912	948.514	475.264
1041	pcp	9	HGYENPTYK	42.42	9891	HGYENPTYK	9	sp|Q06481|APLP2_HUMAN	9891	Unmodified	2	96.698	153.24	0.0018808	24.936	-1.7752	1107.5	554.757
1042	psp	10	KMFKQTFSTK	31.83	9892
1043	pcp	9	RVMKALVNR	48.13	9902
1044	pcp	12	VSEKGTVQQADE	55.11	9907	VSEKGTVQQADE	12	sp|P32969|RL9_HUMAN	9907	Unmodified	2	156.33	252.14	1.5921e-34	24.97	0.39794	1289.61	645.812
1045	psp	10	TPHLQDAQVK	34.48	9916	RTYSPSAQVK	10	sp|Q13671|RIN1_HUMAN	9916	Unmodified	2	23.575	142.98	0.00042542	24.993	-0.1283	1135.6	568.807
1046	pcp	11	IASSSGSTAIK	55.94	9921	IASSSGSTAIK	11	sp|O75368|SH3L1_HUMAN	9921	Unmodified	2	59.974	149.27	0.00010508	25.005	1.6299	1020.55	511.28
1047	pcp	11	LTEPNADPRKK	31.68	9922	LTEPNADPRKK	11	sp|O95373|IPO7_HUMAN	9922	Unmodified	2	38.572	111.06	0.0014937	25.008	0.60477	1267.69	634.851
1048	pcp	9	ASFDKAKLK	38.43	9924	ASFDKAKLK	9	sp|P63313|TYB10_HUMAN	9924	Unmodified	3	39.682	125.82	0.005162	25.012	-1.2163	1006.58	336.534
1049	pcp	9	ASFDKAKLK	53.89	9925	ASFDKAKLK	9	sp|P63313|TYB10_HUMAN	9925	Unmodified	2	61.127	159.58	0.0018773	25.013	0.15316	1006.58	504.298
1050	psp	10	KTKNCGHTGK	27.95	9926
1051	pcp	9	RVYDVSSGR	33.57	9932
1052	psp	9	KSAFAPFSK	31.27	9941
1053	pcp	9	RVMKALVNR	41.86	9943	RVMKALVNR	9	sp|Q08945|SSRP1_HUMAN	9943	Unmodified	2	48.531	87.323	0.024084	25.049	-0.26199	1085.65	543.832
1054	psp	10	KGERSLAVNK	28.74	9949
1055	pcp	11	RLFSSSSNTTK	42.67	9952	RLFSSSSNTTK	11	sp|O60271|JIP4_HUMAN	9952	Unmodified	2	7.3917	87.298	0.011214	25.067	0.072294	1226.63	614.32
1056	pcp	9	KYTPPPHHI	35.42	9967
1057	pcp	9	HLKEDQTEY	32.83	9970	HLKEDQTEY	9	sp|P07900|HS90A_HUMAN;sp|Q14568|HS902_HUMAN;sp|Q58FF6|H90B4_HUMAN;sp|Q58FF7|H90B3_HUMAN;sp|P08238|HS90B_HUMAN	9970	Unmodified	2	67.814	130.28	0.0035418	25.11	0.43133	1161.53	581.772
1058	psp	10	STYHGSFSTK	28.51	9978
1059	psp	11	TAASSSSLEKD	43.94	9983	TAASSSSLEKD	11	LM_splice_ATAASSSSLEKD;LM_splice_TAASSSSLEKD	9983	Unmodified	2	50.974	121.83	0.00039414	25.135	1.4033	1094.51	548.262
1060	pcp	9	RAAIPIAKR	28.79	9987	RAAIPIAKR	9	sp|Q6TFL4|KLH24_HUMAN	9987	Unmodified	3	27.14	88.819	0.022513	25.146	-0.40253	994.64	332.554
1061	pcp	10	KVSKAAILAR	40.99	9994
1062	psp	10	KKGLGRQLEI	29.78	9999
1063	pcp	9	KISPYYRTK	26.54	10001	KISPYYRTK	9	sp|Q96ES7|SGF29_HUMAN	10001	Unmodified	3	82.698	147.41	0.0019208	25.182	0.45124	1154.64	385.889
1064	pcp	9	SVNSQTLNR	33.84	10003	SVNSQTLNR	9	sp|Q9NYJ8|TAB2_HUMAN	10003	Unmodified	2	26.278	107.57	0.010948	25.185	1.4573	1017.52	509.767
1065	pcp	10	KLKEPLPNGK	47.96	10007	KLKEPLPNGK	10	sp|Q9UGL1|KDM5B_HUMAN	10007	Unmodified	2	45.053	152.06	0.00037969	25.194	1.0057	1122.68	562.345
1066	pcp	9	IIGPNGSGK	44.63	10014
1067	psp	9	KLDAANKAL	27.2	10018
1068	pcp	9	KYTPPPHHI	45.52	10020	KYTPPPHHI	9	sp|O43920|NDUS5_HUMAN	10020	Unmodified	2	68.252	162.51	0.0018782	25.225	0.18938	1088.58	545.296
1069	psp	9	VVGPCLPFC	29.01	10022
1070	psp	10	LGYKDAAVIC	30.12	10025	GLYADTREK	9	sp|Q53F19|CQ085_HUMAN	10025	Unmodified	2	86.906	176.6	0.00059789	25.233	0.029874	1051.53	526.772
1071	pcp	9	RLLPGSQQK	30.4	10027	RLLPGSQQK	9	sp|Q8N8N0|RN152_HUMAN	10027	Unmodified	2	45.609	156.62	0.0018645	25.237	0.43577	1025.6	513.806
1072	pcp	10	AVAPGHPLAK	30.24	10032
1073	pcp	10	AVAPGHPLAK	35.32	10034
1074	pcp	9	YHRKENLEY	26.2	10043	YHRKENLEY	9	sp|Q9BT17|MTG1_HUMAN;tr|E9PI62|E9PI62_HUMAN	10043	Unmodified	2	43.966	111.95	0.014444	25.274	0.68938	1250.6	626.309
1075	psp	11	KKQKSPTQAVV	36.35	10046
1076	pcp	10	KVASLTLHNK	50.55	10048	KVASLTLHNK	10	sp|Q9P0K7|RAI14_HUMAN	10048	Unmodified	3	84.216	133.75	0.00049935	25.28	-4.0049	1109.66	370.893
1077	pcp	9	HGYENPTYK	36.81	10053	HGYENPTYK	9	sp|Q06481|APLP2_HUMAN	10053	Unmodified	2	51.52	83.456	0.031238	25.293	-1.7752	1107.5	554.757
1078	psp	9	LSPSTFHAL	46.02	10060
1079	pcp	9	HLAEKTSSL	33.04	10066	HLAEKTSSL	9	sp|Q69YN4|VIR_HUMAN	10066	Unmodified	2	37.619	110.41	0.010788	25.32	-0.27274	984.524	493.269
1080	pcp	10	KIDEKTAELK	49.16	10079	KIDEKTAELK	10	sp|Q9BZD4|NUF2_HUMAN	10079	Unmodified	3	62.763	138.99	0.00045738	25.348	0.35958	1173.66	392.227
1081	pcp	9	RILPESQQK	30.53	10080	RILPESQQK	9	sp|Q9Y227|ENTP4_HUMAN	10080	Unmodified	2	54.251	150.36	0.0018947	25.351	-0.23741	1097.62	549.817
1082	pcp	11	AAESGAKEELQ	43.83	10084	AAESGAKEELQ	11	sp|P29966|MARCS_HUMAN	10084	Unmodified	2	70.022	147.75	1.3822e-13	25.358		1131.54	566.778
1083	pcp	9	GTAEVELKK	28.62	10088	GTAEVELKK	9	sp|P14618|KPYM_HUMAN	10088	Unmodified	2	32.818	113.26	0.015743	25.367	-0.25781	973.544	487.779
1084	pcp	11	RVVDGKDLTTK	38.48	10090	RVVDGKDLTTK	11	sp|Q9BXW9|FACD2_HUMAN	10090	Unmodified	3	60.303	125.36	8.8351e-06	25.37	-0.052782	1230.69	411.238
1085	pcp	9	STSSPSVPK	35.63	10094
1086	psp	9	AVSVITDEE	45.04	10098	IVGSLTDEE	9		10098	Unmodified	2	0	97.068	0.01646	25.387	1.2356	961.46	481.737
1087	pcp	11	RIAGEASRLAH	25.11	10100	RIAGEASRLAH	11	sp|Q99879|H2B1M_HUMAN;sp|Q99877|H2B1N_HUMAN;sp|Q93079|H2B1H_HUMAN;sp|Q5QNW6|H2B2F_HUMAN;sp|P62807|H2B1C_HUMAN;sp|P58876|H2B1D_HUMAN;sp|Q16778|H2B2E_HUMAN;sp|P33778|H2B1B_HUMAN;sp|P23527|H2B1O_HUMAN;sp|Q6DRA6|H2B2D_HUMAN;sp|Q6DN03|H2B2C_HUMAN;sp|O60814|H2B1K_HUMAN;sp|P06899|H2B1J_HUMAN	10100	Unmodified	3	77.212	119.55	0.0004726	25.389	0.6504	1179.65	394.223
1088	psp	11	ATSRHPSDAPQ	26.12	10112
1089	pcp	9	LSYSTSSSK	44.6	10116
1090	pcp	9	RLSYNVREK	29.31	10121	RLSYNVREK	9	sp|Q13247|SRSF6_HUMAN	10121	Unmodified	3	70.767	137.46	0.0024254	25.432	-0.429	1163.64	388.888
1091	pcp	9	SHHPVQQVY	57.16	10122	SHHPVQQVY	9	sp|O14607|UTY_HUMAN	10122	Unmodified	2	42.892	100.45	0.013977	25.433	-0.61503	1093.53	547.773
1092	psp	9	KIRAQMLEK	26.02	10124	RLKAQMIEK	9	sp|Q13813|SPTN1_HUMAN	10124	Unmodified	3	3.0324	103.01	0.012229	25.436	-1.2404	1115.65	372.89
1093	pcp	9	VVSEKQFSK	55.43	10132	VVSEKQFSK	9	sp|Q6P5R6|RL22L_HUMAN	10132	Unmodified	3	66.626	123.35	0.002292	25.451	-0.21759	1050.57	351.198
1094	pcp	9	VVSEKQFSK	41.2	10133	EHARPQTTL;VVSEKQFSK	19	sp|P42765|THIM_HUMAN;sp|Q6P5R6|RL22L_HUMAN	10133;10133	Unmodified	2	41.162	97.4545	0.0145319	25.452	-0.342085	1051.06	526.535
1095	pcp	9	VLKEKGQSL	28.09	10138	LVKQGEKSL	9		10138	Unmodified	2	0	81.191	0.022843	25.459	-0.15299	1000.59	501.303
1096	psp	10	KAATAQSLVL	29.23	10141
1097	pcp	9	KLNENAISR	59.85	10144	KLNENAISR	9	sp|O95361|TRI16_HUMAN;tr|H0Y626|H0Y626_HUMAN	10144	Unmodified	2	41.508	98.055	0.015736	25.47	-2.7921	1043.57	522.793
1098	psp	9	KSSERSIYK	25.69	10156
1099	pcp	10	KSLGHGLINK	28.75	10159	KSLGHGLINK	10	sp|Q8NI36|WDR36_HUMAN	10159	Unmodified	3	56.559	106	0.004674	25.495	0.58072	1065.63	356.217
1100	psp	9	KEKHAPPQK	34.77	10164	QVYRGALQK	9	sp|P20591|MX1_HUMAN	10164	Unmodified	2	21.538	120.92	0.0069399	25.506	0.902	1061.6	531.806
1101	pcp	9	KVLAKQLVH	48.4	10172	KVLAKQLVH	9	sp|Q9UQN3|CHM2B_HUMAN	10172	Unmodified	3	82.413	144.38	0.0020747	25.516	0.2598	1034.66	345.894
1102	psp	9	KKFFPKRGQ	27.84	10174	KFKFPGRQK	9	sp|Q96L21|RL10L_HUMAN;sp|P27635|RL10_HUMAN	10174	Unmodified	3	10.844	69.825	0.027716	25.522	0.4849	1134.67	379.229
1103	pcp	9	EHHPGTTSF	25.84	10176	EHHPGTTSF	9	sp|Q969I6|S38A4_HUMAN	10176	Unmodified	2	68.062	128.86	0.007731	25.526	0.18902	1011.44	506.728
1104	pcp	9	SVAKTILKR	53.53	10198	SVAKTILKR	9	sp|Q9H8S9|MOB1A_HUMAN;sp|Q7L9L4|MOB1B_HUMAN	10198	Unmodified	3	40.935	107.21	0.011052	25.562	-0.81356	1014.65	339.226
1105	psp	9	KLDRKEALL	29.19	10200
1106	psp	9	SALKKDKGG	31.31	10201
1107	pcp	9	KAGEVFIHK	53.45	10203	KAGEVFIHK	9	sp|Q15233|NONO_HUMAN	10203	Unmodified	3	68.566	123.29	0.0060804	25.568	-1.7772	1027.58	343.534
1108	psp	10	KSDEGSVLVK	31	10208
1109	pcp	9	SVAKTILKR	45.37	10209	SVAKTILKR	9	sp|Q9H8S9|MOB1A_HUMAN;sp|Q7L9L4|MOB1B_HUMAN	10209	Unmodified	2	68.677	153.24	0.0019034	25.581	0.14049	1014.65	508.335
1110	pcp	9	QHSDIAQRY	40.08	10211	QHSDIAQRY	9	sp|Q9BS26|ERP44_HUMAN	10211	Unmodified	2	89.601	171.38	0.0010607	25.584	-0.14337	1116.53	559.273
1111	pcp	9	KAGEVFIHK	41.1	10214	KAGEVFIHK	9	sp|Q15233|NONO_HUMAN	10214	Unmodified	2	62.743	128	0.010135	25.588	0.44931	1027.58	514.798
1112	pcp	9	VTGPNMGGK	40.15	10224
1113	pcp	9	RANVGKLLK	26.72	10226	RANVGKLLK	9	sp|Q9UBQ5|EIF3K_HUMAN	10226	Unmodified	3	12.447	83.948	0.030328	25.611	1.0254	997.64	333.554
1114	pcp	9	IVGDPSTAK	27.15	10234
1115	psp	9	KLRKGAVIT	31.27	10237
1116	pcp	9	AHGTFYTSH	59.18	10241	AHGTFYTSH	9	sp|Q8IXJ6|SIR2_HUMAN	10241	Unmodified	2	118.87	193.98	3.0232e-06	25.642	0.86728	1019.45	510.73
1117	psp	9	KRIGKVLAT	44.88	10242
1118	psp	9	KFTLELKEK	39.69	10247	KFKFPGRQK	9	sp|Q96L21|RL10L_HUMAN;sp|P27635|RL10_HUMAN	10247	Unmodified	2	39.011	93.561	0.019033	25.654	0.83087	1134.67	568.34
1119	psp	9	KIFTHDPED	27.05	10257
1120	pcp	9	RIGQVGKFK	33.29	10264	RIGQVGKFK	9	sp|Q8NDD1|CA131_HUMAN	10264	Unmodified	3	66.468	109.71	0.0055189	25.695	-0.35503	1031.62	344.882
1121	psp	9	KTGRPAKFK	33.01	10266
1122	psp	11	AGTYHGSFSTK	26.03	10273
1123	pcp	10	ATYHGSFSTK	30.97	10287	ATYHGSFSTK	10	sp|P12111|CO6A3_HUMAN;DeNovo_spliced__LLATYHGSFSTK	10287	Unmodified	3	75.695	110.39	0.0013737	25.734	-2.6728	1097.51	366.845
1124	pcp	9	TYHGSFSTK	36.47	10288
1125	pcp	10	ATYHGSFSTK	54.57	10289
1126	pcp	9	HHHAGYEQF	32.47	10292	HHHAGYEQF	9	sp|P13473|LAMP2_HUMAN	10292	Unmodified	2	62.126	131.3	0.011443	25.74	-0.16456	1124.48	563.247
1127	pcp	10	ATYHGSFSTK	53	10299	ATYHGSFSTK	10	sp|P12111|CO6A3_HUMAN;DeNovo_spliced__LLATYHGSFSTK	10299	Unmodified	1	113.64	157.99	0.00036861	25.753	0.84723	1097.51	1098.52
1128	pcp	12	RIYGESADAVKK	47.47	10309	RIYGESADAVKK	12	sp|P51114|FXR1_HUMAN	10309	Unmodified	3	94.983	117.7	0.00012075	25.769	0.12791	1335.71	446.245
1129	psp	9	KRGGLKVVL	33.73	10310
1130	pcp	10	KMLDHEYTTK	26.14	10315
1131	pcp	9	HQRDGLSSY	40.36	10320	HQRDGLSSY	9	sp|Q9HBZ2|ARNT2_HUMAN	10320	Unmodified	2	72.779	144.12	0.0020875	25.788	0.58086	1061.49	531.752
1132	pcp	11	RSYPVTEQRVK	26.37	10329	RSYPVTEQRVK	11	sp|Q8IYA6|CKP2L_HUMAN	10329	Unmodified	3	46.667	79.283	0.027724	25.805	0.22033	1361.74	454.921
1133	psp	9	KAGMNPASK	30.38	10332
1134	psp	12	VVDNGSGMCKAN	43.27	10334	VVDNGSGMCKAN	12	LM_splice_VVDNGSGMCKAN	10334	Unmodified	2	53.414	95.523	0.0071583	25.812	-0.34451	1193.52	597.766
1135	psp	10	YQKKDPPATE	25.52	10344
1136	pcp	10	HIDGHPRPTY	25.51	10354	HIDGHPRPTY	10	sp|Q13308|PTK7_HUMAN	10354	Unmodified	3	45.879	82.261	0.030504	25.853	0.62912	1191.58	398.2
1137	pcp	9	SVDPKNYPK	26.99	10356	SVDPKNYPK	9	sp|P01584|IL1B_HUMAN	10356	Unmodified	3	50.091	87.639	0.013102	25.856	-0.62665	1046.54	349.854
1138	pcp	12	LVNKESSETPDQ	47.41	10363	LVNKESSETPDQ	12	sp|P16070|CD44_HUMAN	10363	Unmodified	2	96.556	205.53	2.8726e-14	25.871	1.0095	1345.64	673.825
1139	pcp	9	SVDPKNYPK	33.36	10366	SVDPKNYPK	9	sp|P01584|IL1B_HUMAN	10366	Unmodified	2	55.611	116.37	0.0084818	25.875	-1.0353	1046.54	524.277
1140	pcp	10	ALVGGGSSPK	72.34	10380	ALVGGGSSPK	10	sp|Q9Y484|WIPI4_HUMAN	10380	Unmodified	1	52.422	118.5	0.0023642	25.905	0.91136	871.476	872.484
1141	pcp	9	GHFDTKIGH	38.03	10383	GHFDTKIGH	9	sp|Q9UHY7|ENOPH_HUMAN	10383	Unmodified	3	71.334	105.52	0.0062788	25.914	-0.36103	1010.49	337.838
1142	pcp	10	RLVESTSLRK	32.95	10398
1143	pcp	9	KIGKSILGK	31.74	10403
1144	psp	10	KQIMAVSNLK	27.94	10410	RVTSQVSNLK	10	sp|Q5W0Q7|USPL1_HUMAN	10410	Unmodified	2	10.364	77.533	0.034204	25.976	0.29043	1130.64	566.328
1145	pcp	10	ATLPKNPPPK	30.39	10411
1146	pcp	9	IVGDPSTAK	36.16	10416
1147	pcp	9	VVMRDPASK	42.19	10428	VVMRDPASK	9	sp|P22626|ROA2_HUMAN	10428	Unmodified	2	87.763	124.92	0.006729	26.013	0.023345	1001.53	501.774
1148	pcp	10	AIAQPATTAK	34.81	10429	AIAQPATTAK	10	sp|Q96Q83|ALKB3_HUMAN	10429	Unmodified	2	12.042	109.11	0.0040883	26.015	0.74621	970.545	486.28
1149	psp	9	KPDNVSYKP	27.1	10432
1150	pcp	10	ATTHEIMGPK	28.9	10442
1151	pcp	10	KTKELIGSMK	40.05	10443
1152	pcp	10	KLFPDKGTEK	27.14	10445	KLFPDKGTEK	10	sp|Q5VZ89|DEN4C_HUMAN	10445	Unmodified	3	50.352	128.01	0.001119	26.049	-0.86801	1161.64	388.22
1153	psp	11	ATAASDRMEKS	36.09	10447	ATAASSSSLEKD	12	LM_splice_ATAASSSSLEKD	10447	Unmodified	2	42.743	122.96	7.8324e-05	26.054	-0.26788	1165.55	583.78
1154	pcp	10	ATYHGSFSTK	31.6	10460	ATYHGSFSTK	10	sp|P12111|CO6A3_HUMAN;DeNovo_spliced__LLATYHGSFSTK	10460	Unmodified	3	60.393	86.014	0.0074423	26.086	-2.6728	1097.51	366.845
1155	pcp	10	ATYHGSFSTK	40.83	10461
1156	pcp	10	ATYHGSFSTK	49.68	10475	ATYHGSFSTK	10	sp|P12111|CO6A3_HUMAN;DeNovo_spliced__LLATYHGSFSTK	10475	Unmodified	1	107.4	147.4	0.00038998	26.112	0.84723	1097.51	1098.52
1157	pcp	9	ATEQPLTAK	47.82	10484	ATEQPLTAK	9	sp|Q9H173|SIL1_HUMAN	10484	Unmodified	2	28.235	128.69	0.0041201	26.131	-0.25337	957.513	479.764
1158	psp	9	KAGMNPASK	34.44	10493	VMRDPASK	8	sp|P22626|ROA2_HUMAN	10493	Unmodified	2	29.015	120.87	0.029337	26.153	-0.23905	902.464	452.239
1159	pcp	9	VLGAPVKGK	35.17	10497	VLGAPVKGK	9	sp|Q9NY93|DDX56_HUMAN	10497	Unmodified	2	37.173	81.784	0.034331	26.163	-0.72581	867.554	434.784
1160	pcp	10	ATLPKNPPPK	40.87	10502
1161	pcp	9	ATEQPLTAK	46.14	10513	ATEQPLTAK	9	sp|Q9H173|SIL1_HUMAN	10513	Unmodified	1	47.491	115.71	0.0086659	26.203	0.56828	957.513	958.52
1162	pcp	9	SVDPKNYPK	28.39	10515	SVDPKNYPK	9	sp|P01584|IL1B_HUMAN	10515	Unmodified	3	35.066	78.149	0.020252	26.209	-0.62665	1046.54	349.854
1163	pcp	9	SVDPKNYPK	31.85	10526	SVDPKNYPK	9	sp|P01584|IL1B_HUMAN	10526	Unmodified	2	45.605	84.568	0.029181	26.236	-1.0353	1046.54	524.277
1164	psp	10	KTQSTLLGAK	26.98	10528	KTSQLTLQK	9	DeNovo_spliced__KTSQLTLQK	10528	Unmodified	2	16.247	100.25	0.014128	26.24	-1.3552	1045.61	523.814
1165	pcp	9	DHVSQTHSF	30.89	10531	DHVSQTHSF	9	sp|P12757|SKIL_HUMAN	10531	Unmodified	2	53.679	125.82	0.005162	26.247	0.59988	1056.46	529.239
1166	pcp	10	KTQDQISNIK	51.19	10532	KTQDQISNIK	10	sp|Q14847|LASP1_HUMAN	10532	Unmodified	2	52.894	147.74	0.00070595	26.25	1.0968	1173.64	587.825
1167	psp	10	KNAAKDMAQK	39.09	10538	AMSERALAQK	10	sp|P18583|SON_HUMAN	10538	Unmodified	2	55.806	115.82	0.0029045	26.269	0.033478	1103.58	552.795
1168	pcp	9	RYIDTHNRV	29.01	10539	RYIDTHNRV	9	sp|Q9NYY3|PLK2_HUMAN	10539	Unmodified	3	57.028	123.6	0.0059686	26.27	-1.2371	1172.61	391.876
1169	pcp	11	RIRTGSALVQR	30.21	10552
1170	pcp	9	HHAYPGAGV	35.62	10560
1171	pcp	9	AALKKALAA	28.73	10574	AALKKALAA	9	sp|P16402|H13_HUMAN;sp|Q02539|H11_HUMAN;sp|P16403|H12_HUMAN;sp|P10412|H14_HUMAN;sp|P16401|H15_HUMAN	10574	Unmodified	2	18.23	85.265	0.027891	26.346	-1.9799	855.554	428.784
1172	pcp	10	KSQDPPALAR	35.67	10577	KSQDPPALAR	10	sp|O15231|ZN185_HUMAN	10577	Unmodified	2	35.291	81.263	0.032926	26.354	0.79435	1081.59	541.801
1173	pcp	10	ATLPKNPPPK	42.91	10599
1174	psp	12	ATAASSSSLEKD	37.02	10603	ATAASSSSLEKD	12	LM_splice_ATAASSSSLEKD	10603	Unmodified	2	70.142	147.2	1.9226e-08	26.414	-1.009	1165.55	583.78
1175	pcp	9	QLSKPLSER	34.12	10607	QLSKPLSER	9	sp|Q6VY07|PACS1_HUMAN	10607	Unmodified	3	31.989	86.18	0.013586	26.42	0.2714	1056.59	353.205
1176	pcp	9	KTIQVPQQK	34.96	10610	KTIQVPQQK	9	sp|Q9BY77|PDIP3_HUMAN	10610	Unmodified	2	48.888	105.94	0.020843	26.427	0.99493	1068.63	535.322
1177	pcp	9	QLSKPLSER	36.24	10611	QLSKPLSER	9	sp|Q6VY07|PACS1_HUMAN	10611	Unmodified	2	24.655	142.04	0.0021929	26.429	0.42999	1056.59	529.304
1178	pcp	10	KQLGQPVVSK	48.87	10612	KQLGQPVVSK	10	sp|Q15746|MYLK_HUMAN	10612	Unmodified	2	65.153	133.13	0.00046357	26.432	0.48611	1082.64	542.33
1179	pcp	10	ATYHGSFSTK	26.83	10615
1180	pcp	9	HYGHAGTVY	34.77	10618	HYGHAGTVY	9	sp|Q9P2J3|KLHL9_HUMAN;sp|Q9P2N7|KLH13_HUMAN	10618	Unmodified	2	61.984	114.67	0.0089595	26.444	-0.36496	1003.45	502.733
1181	pcp	9	KYFAKHPRL	27.56	10621
1182	psp	10	KAYSGNSFKK	43.56	10626
1183	psp	9	KYPIVKPGP	26.22	10631	ATPKVKNQL	9	sp|Q9Y2Q3|GSTK1_HUMAN	10631	Unmodified	3	25.762	84.743	0.016068	26.464	0.18218	997.592	333.538
1184	pcp	9	ATEQPLTAK	41.21	10636	ATEQPLTAK	9	sp|Q9H173|SIL1_HUMAN	10636	Unmodified	2	46.252	116.25	0.0085157	26.477	-0.25337	957.513	479.764
1185	psp	12	FENASSSSLEKS	27.34	10647	MATAASSSSLEKS	13	sp|P60709|ACTB_HUMAN;sp|P63261|ACTG_HUMAN;sp|Q6S8J3|POTEE_HUMAN;sp|P68032|ACTC_HUMAN;sp|P68133|ACTS_HUMAN;sp|P63267|ACTH_HUMAN;sp|P62736|ACTA_HUMAN	10647	Oxidation (M)	2	93.797	196.88	3.1539e-18	26.499	-0.10011	1284.59	643.301
1186	pcp	10	GTLTKNLSEK	46.62	10653	GTLTKNLSEK	10	sp|Q8TEU7|RPGF6_HUMAN;tr|E9PCH4|E9PCH4_HUMAN	10653	Unmodified	2	96.845	202.2	3.4728e-05	26.507	0.19242	1089.6	545.809
1187	pcp	9	NHRQTPVSY	28.87	10660	NHRQTPVSY	9	sp|P61587|RND3_HUMAN	10660	Unmodified	1	48.643	96.492	0.016883	26.522	0.69787	1100.54	1101.54
1188	pcp	9	ELEKRSDSL	31.55	10673	ELEKRSDSL	9	sp|Q53GA4|PHLA2_HUMAN	10673	Unmodified	2	8.1055	125.49	0.0052796	26.547	1.1486	1075.55	538.783
1189	psp	9	KEITQQAVK	46.89	10685
1190	pcp	9	RIVAPPGGR	37.91	10691	RIVAPPGGR	9	sp|Q14195|DPYL3_HUMAN;sp|Q14194|DPYL1_HUMAN;sp|Q16555|DPYL2_HUMAN	10691	Unmodified	3	17.329	76.679	0.020042	26.585	-0.13458	921.551	308.191
1191	pcp	9	IQGPPGTGK	25.31	10696
1192	pcp	9	ALSPSLKNK	32.34	10703	ALSPSLKNK	9	sp|Q7Z333|SETX_HUMAN	10703	Unmodified	2	36.528	114.2	0.00909	26.611	-0.010817	956.565	479.29
1193	pcp	9	RIVAPPGGR	26.62	10704	RIVAPPGGR	9	sp|Q14195|DPYL3_HUMAN;sp|Q14194|DPYL1_HUMAN;sp|Q16555|DPYL2_HUMAN	10704	Unmodified	2	34.403	87.754	0.023294	26.612	-0.73259	921.551	461.783
1194	pcp	9	SHQHVKITY	48.8	10708	SHQHVKITY	9	sp|P38435|VKGC_HUMAN	10708	Unmodified	2	75.395	142.43	0.0021734	26.618	-0.63489	1111.58	556.796
1195	pcp	9	RTSPPVSVR	29.79	10720
1196	pcp	9	IVKPKPRAL	27.29	10757	IVKPKPRAL	9	sp|Q92539|LPIN2_HUMAN	10757	Unmodified	3	47.811	86.833	0.02499	26.733	-0.9514	1020.68	341.234
1197	pcp	10	KLLGHLVKEK	76.77	10772	KLLGHLVKEK	10	sp|P14868|SYDC_HUMAN	10772	Unmodified	2	81.916	142.83	0.0013864	26.768	0.1874	1163.74	582.877
1198	pcp	11	RVLMEGKLTHK	29.86	10773	RVLMEGKLTHK	11	sp|Q8IVD9|NUDC3_HUMAN	10773	Unmodified	3	83.45	136.53	4.0807e-06	26.771	-0.79625	1310.75	437.924
1199	psp	10	KMAPLAVAEK	45.75	10798	RLAEAAVAEK	10	sp|Q8N201|INT1_HUMAN	10798	Unmodified	2	20.976	102.52	0.0054528	26.824	1.0448	1056.59	529.304
1200	pcp	9	STSERTLLK	27.7	10802	STSERTLLK	9	sp|Q6P2E9|EDC4_HUMAN	10802	Unmodified	2	47.53	96.034	0.020003	26.835	0.81555	1033.58	517.796
1201	psp	10	VVLEGLQTPV	25.09	10805	VVLEKAMHK	9	sp|Q8WYP3|RIN2_HUMAN	10805	Unmodified	3	31.608	75.378	0.02799	26.839	0.71226	1053.6	352.207
1202	pcp	9	ALDPDKPTN	25.96	10809	ALDPDKPTN	9	sp|Q07954|LRP1_HUMAN	10809	Unmodified	2	22.149	91.064	0.020865	26.847	0.20781	969.477	485.746
1203	pcp	9	QQYESVAAK	54.68	10814	QQYESVAAK	9	sp|P08670|VIME_HUMAN	10814	Unmodified	2	45.611	82.452	0.033094	26.859	-0.99039	1022.5	512.259
1204	pcp	9	AQAESLRYK	26.04	10819
1205	pcp	9	AQAESLRYK	33.47	10820	AQAESLRYK	9	sp|P23396|RS3_HUMAN	10820	Unmodified	2	56.474	158.07	0.0018575	26.87	0.22069	1064.56	533.288
1206	pcp	9	RSAPPLLKR	35.92	10837	RSAPPLLKR	9	sp|Q5TB80|CE162_HUMAN	10837	Unmodified	3	42.756	85.355	0.027725	26.907	0.90573	1036.65	346.557
1207	pcp	9	RISGYNIRH	41.11	10838	RISGYNIRH	9	sp|Q8IWV7|UBR1_HUMAN	10838	Unmodified	3	16.986	90.827	0.02104	26.908	0.7715	1114.6	372.54
1208	pcp	11	ALISKASNTPK	30.19	10843	ALISKASNTPK	11	sp|Q7Z3E5|ARMC9_HUMAN	10843	Unmodified	2	39.797	100.58	0.0089279	26.918	-0.21002	1128.65	565.332
1209	pcp	9	DVKKRAVAL	31.31	10850
1210	pcp	10	QHYGQQGQGY	41.97	10854	QHYGQQGQGY	10	sp|Q7Z5J4|RAI1_HUMAN	10854	Unmodified	2	121.96	158.08	0.00036844	26.944	0.30791	1164.49	583.255
1211	pcp	9	GSSPVAMQK	33.85	10860
1212	pcp	10	RVLNKLGGVK	47.57	10862	RVLNKLGGVK	10	sp|O00244|ATOX1_HUMAN	10862	Unmodified	2	87.547	179.17	0.00030168	26.959	-0.92846	1082.69	542.353
1213	pcp	11	RIYSQKIGIKK	41.55	10873	RIYSQKIGIKK	11	sp|Q7Z2Z2|ETUD1_HUMAN	10873	Unmodified	3	49.339	96.64	0.0057801	26.978	0.99716	1332.82	445.282
1214	pcp	10	THAPGNVEKY	37.03	10876
1215	pcp	10	KLNPYAKTMR	27.62	10881
1216	psp	10	KASAGPERPK	27.34	10885
1217	pcp	10	HTASPTGMMK	52.86	10893	HTASPTGMMK	10	sp|O94855|SC24D_HUMAN	10893	Unmodified	2	109.93	177.91	6.1686e-05	27.02	-0.18655	1059.48	530.749
1218	pcp	12	KLVDSKHGQLIK	31.89	10896	KLVDSKHGQLIK	12	sp|Q5KU26|COL12_HUMAN	10896	Unmodified	3	64.803	107.65	0.0014317	27.023	-0.15492	1364.81	455.945
1219	pcp	9	AMHPTLAGK	50.29	10906	AMHPTLAGK	9	sp|P11940|PABP1_HUMAN;sp|Q9H361|PABP3_HUMAN	10906	Unmodified	3	56.117	113.71	0.0092289	27.043	0.10026	924.485	309.169
1220	pcp	9	KLQQVMQAK	42.52	10908	KLQQVMQAK	9	sp|Q86U86|PB1_HUMAN	10908	Unmodified	2	92.966	151.56	0.0018889	27.048	-1.9835	1072.61	537.31
1221	psp	9	FIKIYCRTI	33.71	10914	RTFSYIKNK	9	sp|Q12802|AKP13_HUMAN	10914	Unmodified	3	50.724	87.789	0.014128	27.063	0.64852	1155.64	386.221
1222	psp	11	KGGPRGPPLEK	31.09	10917
1223	psp	10	KENTPVPSEK	42.67	10920
1224	pcp	9	AVGPHLTAK	32.84	10923	AVGPHLTAK	9	sp|Q8WVP5|TP8L1_HUMAN	10923	Unmodified	2	30.811	91.783	0.020338	27.084	0.22778	892.513	447.264
1225	pcp	9	KVMSVVQTK	31.18	10929
1226	pcp	10	RLYGNTPMRR	29.36	10937	RLYGNTPMRR	10	sp|Q14667|K0100_HUMAN	10937	Unmodified	3	73.75	118.91	0.0023102	27.113	-2.6798	1262.67	421.896
1227	pcp	9	STLPKPVQK	44.44	10946	STLPKPVQK	9	sp|Q9NUL3|STAU2_HUMAN	10946	Unmodified	2	58.026	135.77	0.0025112	27.131	0.062403	996.597	499.306
1228	psp	9	KPFLIPSPV	32.07	10947
1229	psp	9	KDDIFNVAK	25.37	10949
1230	pcp	9	NHEDKIRVV	31.22	10952	NHEDKIRVV	9	sp|Q9H4M9|EHD1_HUMAN	10952	Unmodified	3	66.516	100.48	0.010024	27.138	-0.26521	1108.6	370.54
1231	pcp	9	LHGNPGSTY	33.08	10956	LHGNPGSTY	9	sp|Q7Z2W4|ZCCHV_HUMAN	10956	Unmodified	2	50.498	119.89	0.0073155	27.148	-0.89291	944.435	473.225
1232	pcp	10	KLKEGGLIDK	31.96	10959	KLKEGGLIDK	10	sp|Q92830|KAT2A_HUMAN	10959	Unmodified	3	34.728	101.3	0.0041901	27.152	0.47367	1099.66	367.561
1233	pcp	9	TVWNRTAEK	38.74	10962
1234	pcp	10	NHKDPESTQF	50	10970	NHKDPESTQF	10	sp|Q5HYW2|NHSL2_HUMAN	10970	Unmodified	2	70.57	129.38	0.00093982	27.169	0.026259	1201.54	601.775
1235	pcp	10	KLKEGGLIDK	66.22	10972	KLKEGGLIDK	10	sp|Q92830|KAT2A_HUMAN	10972	Unmodified	2	18.514	139.38	0.00045425	27.172	0.098169	1099.66	550.837
1236	pcp	9	KLYPDSRVR	36.72	10973	KLYPDSRVR	9	sp|Q96N67|DOCK7_HUMAN	10973	Unmodified	3	46.698	98.044	0.015743	27.173	-1.5568	1132.64	378.552
1237	pcp	9	KLPEEVVKK	30.78	10990
1238	pcp	9	HLAPPQPAK	39.01	10993	HLAPPQPAK	9	sp|Q14206|RCAN2_HUMAN	10993	Unmodified	2	43.015	138.37	0.0041487	27.21	-0.1787	957.54	479.777
1239	pcp	11	LSGAGEHLKTD	51.21	11000	LSGAGEHLKTD	11	sp|P35579|MYH9_HUMAN	11000	Unmodified	2	66.607	140.78	0.00016936	27.226	3.4882	1126.56	564.288
1240	psp	10	KIFGADILEK	38.23	11008	KIMKDILEK	9	sp|P07900|HS90A_HUMAN	11008	Oxidation (M)	2	18.117	135.43	0.0025283	27.242	-2.9196	1132.65	567.334
1241	pcp	11	VLDPKSKWRSK	27.63	11012	VLDPKSKWRSK	11	sp|Q9BWS9|CHID1_HUMAN	11012	Unmodified	3	57.322	97.911	0.0051355	27.252	-0.11123	1342.77	448.598
1242	psp	12	ATAASSSSLEKD	52	11015	ATAASSSSLEKD	12	LM_splice_ATAASSSSLEKD	11015	Unmodified	2	38.976	151.15	4.9273e-09	27.258	0.63697	1165.55	583.78
1243	pcp	9	KLPEEVVKK	25.25	11017
1244	pcp	9	NHVTSSPVA	47.53	11018	NHVTSSPVA	9	sp|Q7Z3K3|POGZ_HUMAN	11018	Unmodified	1	104.68	178.3	0.00048464	27.266	0.87421	910.451	911.458
1245	pcp	9	NHGQGSYSY	60.61	11025	NHGQGSYSY	9	sp|Q12906|ILF3_HUMAN	11025	Unmodified	2	58.502	133.81	0.0026103	27.284	0.60657	1011.4	506.71
1246	psp	10	TIMPAKDSQI	40.98	11026	EDRIKNESL	9		11026	Unmodified	2	0.12683	111.95	0.0097221	27.285	1.2595	1102.56	552.288
1247	pcp	9	KILPTSETK	29.19	11033
1248	pcp	9	GHEDKIRVV	25.29	11034	GHEDKIRVV	9	sp|Q9NZN4|EHD2_HUMAN	11034	Unmodified	3	46.951	94.804	0.0098778	27.303	-2.1816	1051.58	351.533
1249	pcp	10	VTYNGVDNNK	46.55	11036	VTYNGVDNNK	10	sp|Q16181|SEPT7_HUMAN	11036	Unmodified	2	83.334	144.12	0.00041628	27.306	0.14072	1122.53	562.273
1250	pcp	9	TRTPQASTY	31.83	11038	TRTPQASTY	9	sp|P46821|MAP1B_HUMAN	11038	Unmodified	2	29.174	99.442	0.014718	27.309	0.40197	1023.5	512.757
1251	pcp	9	IPTHHPRVY	25.57	11043
1252	psp	9	KEQGKTIQK	38.79	11052	GAAKDVTEESVTEDDKRRN;KEQGKTIQK	29	sp|Q8TAD7|OCC1_HUMAN;LM_splice_KEQGKTIQK	11052;11052	Unmodified	2;4	47.2407	99.3245	0.012102	27.341	0.0376105	1588.81	530.536
1253	psp	10	KDLKARMVSK	31.95	11055	KDLKARMVSK	10	LM_splice_KDLKARMVSK	11055	Unmodified	2	31.221	82.287	0.033525	27.35	-0.019981	1174.69	588.35
1254	pcp	9	KILDQYRQK	26.38	11060	KILDQYRQK	9	sp|O15397|IPO8_HUMAN	11060	Unmodified	2	56.881	140.63	0.002328	27.357	0.31426	1190.68	596.346
1255	pcp	11	VLDPKSKWRSK	39.06	11063	VLDPKSKWRSK	11	sp|Q9BWS9|CHID1_HUMAN	11063	Unmodified	2	56.028	104.82	0.0087772	27.365	1.6392	1342.77	672.393
1256	pcp	10	HRYGDGGSSF	38.93	11066	HRYGDGGSSF	10	sp|P55795|HNRH2_HUMAN	11066	Unmodified	2	36.543	95.358	0.01114	27.374	0.19155	1081.46	541.736
1257	pcp	9	STASELSPK	52.79	11069	STASELSPK	9	sp|Q3KQU3|MA7D1_HUMAN	11069	Unmodified	2	28.938	89.698	0.021868	27.378	-0.17325	918.466	460.24
1258	pcp	11	KLYTKHGTLKY	40.01	11071	KLYTKHGTLKY	11	sp|Q15155|NOMO1_HUMAN;sp|P69849|NOMO3_HUMAN;sp|Q5JPE7|NOMO2_HUMAN	11071	Unmodified	2	153.45	221.59	1.4397e-15	27.383	1.2039	1350.77	676.39
1259	psp	12	SGPEGPNTPQPV	31.37	11073
1260	pcp	10	HLYNSLTRNK	25.15	11091	HLYNSLTRNK	10	sp|P49589|SYCC_HUMAN	11091	Unmodified	3	101.83	160.53	0.00015584	27.427	-0.60856	1244.66	415.895
1261	pcp	10	SHNPNTTNNF	43.45	11096	SHNPNTTNNF	10	sp|Q9H9A7|RMI1_HUMAN	11096	Unmodified	2	37.733	112.84	0.0046793	27.435	-0.19079	1144.49	573.252
1262	pcp	9	SSAPPLTGK	49.49	11100	SSAPPLTGK	9	sp|Q9HBE1|PATZ1_HUMAN	11100	Unmodified	2	17.641	87.639	0.023498	27.446	0.0343	856.465	429.24
1263	pcp	11	KLYTKHGTLKY	25.91	11109	KLYTKHGTLKY	11	sp|Q15155|NOMO1_HUMAN;sp|P69849|NOMO3_HUMAN;sp|Q5JPE7|NOMO2_HUMAN	11109	Unmodified	3	53.677	91.202	0.0017674	27.465	-0.34239	1350.77	451.263
1264	pcp	10	HLYNSLTRNK	42.05	11118	HLYNSLTRNK	10	sp|P49589|SYCC_HUMAN	11118	Unmodified	2	82.385	138.4	0.00046215	27.48	0.48122	1244.66	623.339
1265	psp	10	DVSKPDLQGK	39.18	11133
1266	pcp	9	SSAPPLTGK	33.09	11151	SSAPPLTGK	9	sp|Q9HBE1|PATZ1_HUMAN	11151	Unmodified	1	44.601	93.162	0.019326	27.553	0.10457	856.465	857.473
1267	psp	11	ATAASWRSLCT	28.19	11175	ATAASSSSLEKD	12	LM_splice_ATAASSSSLEKD	11175	Unmodified	2	23.788	120.12	0.00010109	27.605	0.61701	1165.55	583.78
1268	pcp	9	GHSPPSSSL	29.2	11181	GHSPPSSSL	9	sp|Q96SU4|OSBL9_HUMAN	11181	Unmodified	2	25.314	88.029	0.023093	27.612	1.0668	867.409	434.712
1269	pcp	11	VVMAADRSLKK	46.78	11191	VVMAADRSLKK	11	sp|Q9H0U9|TSYL1_HUMAN	11191	Unmodified	2	74.736	130.41	0.00046594	27.635	0.53549	1216.7	609.355
1270	pcp	10	RLAGSALTDK	39.79	11200	RLAGSALTDK	10	sp|Q9NZN5|ARHGC_HUMAN	11200	Unmodified	2	16.454	105.4	0.0047884	27.655	-0.62428	1030.58	516.296
1271	pcp	10	HRYGDGGSSF	25.43	11201	HRYGDGGSSF	10	sp|P55795|HNRH2_HUMAN	11201	Unmodified	3	33.683	76.282	0.012883	27.656	0.95848	1081.46	361.493
1272	pcp	9	GTPEKPLYH	37.06	11202	GTPEKPLYH	9	sp|O60337|MARH6_HUMAN	11202	Unmodified	2	37.431	90.986	0.020923	27.657	-0.16028	1040.53	521.272
1273	pcp	9	IVYGQPRTR	30.82	11215	IVYGQPRTR	9	sp|O15270|SPTC2_HUMAN	11215	Unmodified	2	20.156	133.86	0.0026077	27.679	-0.92837	1088.61	545.312
1274	psp	10	ATYNYGTHVT	26.05	11221
1275	pcp	9	ALSSVGSPK	58.5	11230	ALSSVGSPK	9	sp|Q6YHK3|CD109_HUMAN	11230	Unmodified	1	95.624	176.09	0.00064374	27.711	1.3367	844.465	845.473
1276	psp	10	ARITDTIRPK	30.88	11233	ARITDTIRPK	10	LM_splice_ARITDTIRPK	11233	Unmodified	3	54.134	112.83	0.0033861	27.715	0.067788	1169.69	390.903
1277	pcp	9	RTYQSITER	33.89	11236	RTYQSITER	9	sp|Q96A65|EXOC4_HUMAN	11236	Unmodified	2	55.133	106.2	0.011334	27.721	-0.62533	1152.59	577.302
1278	psp	10	RAIETRLSPK	27.62	11238
1279	pcp	10	HRYGDGGSSF	40.86	11241	HRYGDGGSSF	10	sp|P55795|HNRH2_HUMAN	11241	Unmodified	2	38.164	101.64	0.0061513	27.734	-0.62902	1081.46	541.736
1280	psp	10	KSSTKHISSK	43.52	11242
1281	psp	9	FGYAPEQSE	25.47	11253
1282	psp	9	KEEATYIQK	29.22	11260
1283	pcp	10	HVYSFPNKQK	29.72	11263	HVYSFPNKQK	10	sp|P49023|PAXI_HUMAN	11263	Unmodified	3	93.574	119.62	0.0022175	27.781	-0.26559	1246.65	416.556
1284	pcp	9	ALSSVGSPK	58.51	11266	ALSSVGSPK	9	sp|Q6YHK3|CD109_HUMAN	11266	Unmodified	2	26.048	89.355	0.02212	27.785	1.0595	844.465	423.24
1285	pcp	9	SSAPPLTGK	37	11274	SSAPPLTGK	9	sp|Q9HBE1|PATZ1_HUMAN	11274	Unmodified	2	31.8	87.476	0.0238	27.802	0.0343	856.465	429.24
1286	psp	9	YGHLLGLSY	30.8	11275
1287	pcp	9	KLSGSLVAK	37.84	11277	KLSGSLVAK	9	sp|Q86UU5|GGN_HUMAN	11277	Unmodified	2	17.712	90.919	0.020972	27.807	0.30257	901.56	451.787
1288	pcp	9	SHFQSSNKF	29.21	11279	SHFQSSNKF	9	sp|Q9H4H8|FA83D_HUMAN	11279	Unmodified	2	96.282	174.02	0.00082676	27.811	0.054858	1080.5	541.257
1289	pcp	9	GLYGQTTGK	39.55	11290
1290	pcp	9	ALAGLAKTK	47.35	11294
1291	pcp	10	KLFEKKYSVK	35.6	11299	KLFEKKYSVK	10	sp|Q53T94|TAF1B_HUMAN	11299	Unmodified	3	73.991	110.84	0.0042698	27.852	0.48923	1268.75	423.924
1292	psp	10	RNFSAAARWG	27.81	11305	NRFASHTRF	9	sp|Q76N89|HECW1_HUMAN	11305	Unmodified	3	15.729	77.379	0.02703	27.86	-0.3881	1134.57	379.197
1293	pcp	9	ADGTTAKDL	33.75	11315
1294	pcp	9	GLYGQTTGK	47.82	11316	GLYGQTTGK	9	sp|Q9Y6B6|SAR1B_HUMAN;sp|Q9NR31|SAR1A_HUMAN	11316	Unmodified	1	102.98	175.12	0.00072923	27.885	1.2797	923.471	924.479
1295	pcp	10	KLFEKKYSVK	42.8	11319	KLFEKKYSVK	10	sp|Q53T94|TAF1B_HUMAN	11319	Unmodified	2	33.339	90.149	0.015275	27.894	-0.44198	1268.75	635.382
1296	psp	10	KTALHMLLKK	34.22	11323
1297	pcp	10	KIFSDKDGYK	42.19	11334	KIFSDKDGYK	10	sp|Q12884|SEPR_HUMAN	11334	Unmodified	3	52.588	86.014	0.021388	27.927	0.54526	1199.62	400.88
1298	psp	9	KWVGPKLDL	29.29	11342
1299	pcp	10	KIFSDKDGYK	57.69	11351	KIFSDKDGYK	10	sp|Q12884|SEPR_HUMAN	11351	Unmodified	2	38.662	103.7	0.013855	27.968	1.9613	1199.62	600.817
1300	pcp	9	KLKVVITSK	32.02	11353	KLKVVITSK	9	sp|Q04446|GLGB_HUMAN	11353	Unmodified	3	63.651	86.18	0.026198	27.972	0.18178	1014.68	339.234
1301	pcp	9	THNGESVSY	43.57	11354	THNGESVSY	9	sp|P60891|PRPS1_HUMAN;sp|P21108|PRPS3_HUMAN;sp|P11908|PRPS2_HUMAN	11354	Unmodified	2	51.056	103.74	0.012023	27.974	-0.013582	992.42	497.217
1302	pcp	9	FDSDAASPR	52.05	11356	FDSDAASPR	9	sp|Q31612|1B73_HUMAN;sp|Q95604|1C17_HUMAN	11356	Unmodified	2	42.177	93.143	0.01934	27.978	-0.72081	964.425	483.22
1303	pcp	9	QLYSKAVQR	37.5	11359	QLYSKAVQR	9	sp|Q8N5D0|WDTC1_HUMAN	11359	Unmodified	2	31.589	89.401	0.022086	27.984	0.30332	1091.61	546.812
1304	pcp	10	RVFQETQKLK	39.37	11362	RVFQETQKLK	10	sp|P82914|RT15_HUMAN	11362	Unmodified	3	73.888	106.62	0.004558	27.993	0.00053285	1275.73	426.251
1305	pcp	9	KLGMTPIRK	27.81	11369	KLGMTPIRK	9	sp|A6NHR9|SMHD1_HUMAN	11369	Unmodified	2	36.973	80.787	0.026198	28.008	-0.25669	1042.63	522.323
1306	pcp	10	RVYDPASPQR	25.33	11393	RVYDPASPQR	10	sp|Q6RFH5|WDR74_HUMAN	11393	Unmodified	2	51.646	125.83	0.0014048	28.063	0.1435	1187.6	594.81
1307	pcp	9	KMPKVKMPK	28.57	11397
1308	psp	10	KSTSPPVLSH	56.17	11400
1309	psp	11	KTQPPVAVAEQ	29.23	11403
1310	psp	10	KKQMNGGAAK	51.97	11408
1311	psp	9	KEEATYIQK	30.98	11418
1312	pcp	10	RVYDPASPQR	43.98	11448	RVYDPASPQR	10	sp|Q6RFH5|WDR74_HUMAN	11448	Unmodified	3	75.054	115.82	0.00041799	28.174	0.69714	1187.6	396.876
1313	pcp	9	KVYTPVASR	25.06	11452
1314	pcp	9	AVATKFVNK	25.97	11489	AVATKFVNK	9	sp|O75962|TRIO_HUMAN	11489	Unmodified	2	57.526	118.32	0.007883	28.273	-0.011328	976.571	489.293
1315	pcp	9	KMPKVKMPK	34.37	11494
1316	pcp	9	VLGTVVHGK	25.11	11500
1317	pcp	9	RVYGGLTTK	28.68	11507	RVYGGLTTK	9	sp|Q8WUM4|PDC6I_HUMAN	11507	Unmodified	2	23.823	103.42	0.012113	28.315	-2.3315	993.561	497.788
1318	pcp	9	KLDQTIMRK	38	11510	KLDQTIMRK	9	sp|Q96GM5|SMRD1_HUMAN	11510	Unmodified	3	73.231	145.84	0.0020005	28.319	-1.0555	1131.64	378.222
1319	pcp	9	AVATKFVNK	42.86	11511	AVATKFVNK	9	sp|O75962|TRIO_HUMAN	11511	Unmodified	3	46.688	88.136	0.0116	28.32	0.044153	976.571	326.531
1320	pcp	10	AVNPKEIASK	45.27	11518	AVNPKEIASK	10	sp|Q9NTJ3|SMC4_HUMAN	11518	Unmodified	3	64.102	100.69	0.0025419	28.333	-0.47252	1055.6	352.873
1321	pcp	9	RVYGGLTTK	34.61	11521	RVYGGLTTK	9	sp|Q8WUM4|PDC6I_HUMAN	11521	Unmodified	3	81.116	109.29	0.005828	28.337	-0.19107	993.561	332.194
1322	pcp	9	VVGPVGAGK	41.33	11530	VVGPVGAGK	9	sp|O15439|MRP4_HUMAN;sp|O95255|MRP6_HUMAN	11530	Unmodified	1	49.323	104.76	0.011736	28.359	0.59674	782.465	783.472
1323	pcp	9	ACNGTVIEH	31.93	11532	ACNGTVIEH	9	sp|P41567|EIF1_HUMAN;sp|O60739|EIF1B_HUMAN	11532	Unmodified	2	45.807	92.47	0.019834	28.363	-0.25041	942.423	472.219
1324	pcp	9	KLDQTIMRK	41.54	11533	KLDQTIMRK	9	sp|Q96GM5|SMRD1_HUMAN	11533	Unmodified	2	85.302	196.95	0.00034666	28.366	-0.0041919	1131.64	566.829
1325	pcp	9	ALKTGIVAK	51.77	11552	ALKTGIVAK	9	sp|Q9BQ61|CS043_HUMAN	11552	Unmodified	2	57	155.42	0.0018703	28.411	-1.5317	899.58	450.797
1326	pcp	9	ALKTGIVAK	44.34	11555	ALKTGIVAK	9	sp|Q9BQ61|CS043_HUMAN	11555	Unmodified	3	33.874	106.2	0.006878	28.415	-0.58382	899.58	300.867
1327	pcp	9	KMPKVKMPK	40.62	11560	KMPKVKMPK	9	sp|Q09666|AHNK_HUMAN	11560	Unmodified	3	13.215	103.87	0.013366	28.43	-0.22272	1085.65	362.889
1328	pcp	11	HYHTGPGSPSY	28.23	11561	HYHTGPGSPSY	11	sp|Q8NFH3|NUP43_HUMAN	11561	Unmodified	2	55.947	99.755	0.0042004	28.432	1.0062	1201.52	601.765
1329	pcp	10	LLYGEKGTGK	29.33	11563	LLYGEKGTGK	10	sp|P51398|RT29_HUMAN	11563	Unmodified	3	36.052	89.827	0.0014859	28.436		1064.59	355.869
1330	pcp	9	RIIEKVIHR	34.97	11573	RIIEKVIHR	9	sp|Q14566|MCM6_HUMAN	11573	Unmodified	3	42.511	101.66	0.013087	28.462	-0.83102	1162.73	388.584
1331	pcp	9	RTQLPQSMK	25.95	11574	RTQLPQSMK	9	sp|Q8TEL6|TP4AP_HUMAN	11574	Unmodified	2	33.624	91.584	0.031348	28.464	-0.11169	1087.58	544.798
1332	pcp	9	KTLGPILKK	38.61	11575	KTLGPILKK	9	sp|O00458|IFRD1_HUMAN	11575	Unmodified	3	39.679	85.807	0.026888	28.466	-0.14742	996.67	333.23
1333	pcp	9	DVKSKTEAL	28.36	11584
1334	pcp	9	RIIEKVIHR	39.26	11599	RIIEKVIHR	9	sp|Q14566|MCM6_HUMAN	11599	Unmodified	2	28.852	109.29	0.010697	28.518	0.48236	1162.73	582.372
1335	pcp	10	AVNPKEIASK	60.69	11604	AVNPKEIASK	10	sp|Q9NTJ3|SMC4_HUMAN	11604	Unmodified	2	73.586	135.55	0.00048496	28.532	-0.23745	1055.6	528.806
1336	pcp	10	KVNTGLMTSK	77.63	11615	KVNTGLMTSK	10	sp|Q8N3C7|CLIP4_HUMAN	11615	Unmodified	2	70.408	148.56	0.00038623	28.557	0.46281	1077.59	539.8
1337	pcp	9	KTLGPILKK	32.62	11618
1338	pcp	11	KLANPSIVTKK	39.16	11630
1339	pcp	11	YDGHAGSQVAK	32.36	11632	YDGHAGSQVAK	11	sp|P35813|PPM1A_HUMAN	11632	Unmodified	2	51.666	89.827	0.0092359	28.591	-0.29298	1131.53	566.773
1340	psp	10	KSTQGSQSAK	29.89	11635
1341	pcp	9	AHQGNPAVY	26.41	11639	AHQGNPAVY	9	sp|Q9Y6Q9|NCOA3_HUMAN	11639	Unmodified	2	61.392	104.11	0.011919	28.612	-1.5051	955.451	478.733
1342	pcp	9	AISSSAISK	53.1	11640	AISSSAISK	9	sp|Q8N684|CPSF7_HUMAN	11640	Unmodified	2	54.826	144.12	0.0020875	28.614	-1.3392	862.476	432.245
1343	pcp	10	AVYTKMMTKK	28.71	11662	AVYTKMMTKK	10	sp|P11413|G6PD_HUMAN	11662	Unmodified	3	56.374	82.417	0.030125	28.66	-0.82652	1199.64	400.887
1344	pcp	9	VLNTSLKEK	30.31	11677	VLNTSLKEK	9	sp|Q16666|IF16_HUMAN	11677	Unmodified	3	50.267	101.46	0.007731	28.688	0.48052	1030.6	344.541
1345	pcp	10	EHLRETQAQY	26.79	11681	EHLRETQAQY	10	sp|Q96SB3|NEB2_HUMAN	11681	Unmodified	2	99.272	165.15	0.00031025	28.7	0.12109	1273.61	637.81
1346	pcp	10	RLEAGLNRVK	42.6	11686	RLEAGLNRVK	10	sp|P63218|GBG5_HUMAN	11686	Unmodified	3	72.465	128.01	0.00038489	28.707	-0.48623	1154.69	385.903
1347	pcp	9	HILDGSPEK	44.04	11689
1348	pcp	9	ILYDHAHVK	29.13	11690
1349	psp	10	KKEVRTLGAI	25.27	11692	EVRKKTLQL	9	sp|P53618|COPB_HUMAN	11692	Unmodified	2	15.771	82.452	0.033401	28.72	-0.16879	1113.69	557.851
1350	pcp	10	AVASFPKKQE	29.73	11695	AVASFPKKQE	10	sp|P14406|CX7A2_HUMAN	11695	Unmodified	3	31.228	81.335	0.032751	28.725	0.35726	1103.6	368.873
1351	pcp	10	KLKAWNDIKK	36.2	11698	KLKAWNDIKK	10	sp|P36578|RL4_HUMAN	11698	Unmodified	3	47.795	136.48	0.00047754	28.729	0.33695	1242.74	415.256
1352	pcp	9	ILYDHAHVK	41.77	11700	ILYDHAHVK	9	sp|P11926|DCOR_HUMAN	11700	Unmodified	2	24.625	111.95	0.0058728	28.733	0.24967	1094.59	548.301
1353	pcp	10	KIRQDSVTKL	32.42	11704	KIRQDSVTKL	10	sp|Q00613|HSF1_HUMAN	11704	Unmodified	2	12.696	80.688	0.034322	28.744	0.61103	1186.7	594.359
1354	psp	9	KTGLKSWIL	28.91	11706
1355	pcp	10	AVASFPKKQE	31.04	11708	AVASFPKKQE	10	sp|P14406|CX7A2_HUMAN	11708	Unmodified	2	54.725	113.71	0.0042089	28.75	0.49099	1103.6	552.806
1356	pcp	10	KLKAWNDIKK	59.5	11722	KLKAWNDIKK	10	sp|P36578|RL4_HUMAN	11722	Unmodified	2	60.208	155.06	0.00038674	28.783	0.10108	1242.74	622.38
1357	psp	10	YHIKETTTSL	26.88	11726	YHLKRNQSF	9	sp|P46776|RL27A_HUMAN	11726	Unmodified	2	34.455	110.31	0.010181	28.795	0.88264	1191.61	596.815
1358	psp	10	ADGTTAKDLA	26.68	11729	ADGTTAKDLA	10	LM_splice_ADGTTAKDLA	11729	Unmodified	2	25.671	110.88	0.003754	28.799	-1.9222	961.472	481.743
1359	pcp	10	AVAFKPTSNR	26.88	11736
1360	psp	9	HLLTGRVTV	26.33	11747	HLITKRDL	8	sp|P06756|ITAV_HUMAN	11747	Unmodified	2	0.76002	114.78	0.035931	28.835	-2.0822	994.592	498.303
1361	pcp	10	KTYVGHPVKM	34.4	11750
1362	pcp	10	GTKGPSNVFK	30.13	11751	GTKGPSNVFK	10	sp|P42285|SK2L2_HUMAN	11751	Unmodified	2	54.115	112.71	0.0097077	28.841	2.4247	1033.56	517.785
1363	pcp	9	SVINKVTEK	25.76	11755	SVINKVTEK	9	sp|Q9BRS2|RIOK1_HUMAN	11755	Unmodified	2	38.395	128.28	0.0042674	28.847	0.61277	1016.59	509.301
1364	pcp	10	KTYVGHPVKM	38.89	11756
1365	pcp	10	KVAPAPAVVK	39.59	11760	KVAPAPAVVK	10	sp|P62424|RL7A_HUMAN	11760	Unmodified	2	61.337	115.49	0.0028845	28.863	-1.9053	978.623	490.319
1366	pcp	9	KVYPSSLSK	31.88	11767
1367	pcp	10	KVAPAPAVVK	30.88	11773	KVAPAPAVVK	10	sp|P62424|RL7A_HUMAN	11773	Unmodified	3	57.981	79.974	0.013457	28.892	0.02169	978.623	327.215
1368	psp	9	WNDRGNSTF	34.13	11787
1369	psp	10	QELVELDTHI	28.65	11792	EQIKEYHHL	9	sp|Q63HN8|RN213_HUMAN	11792	Unmodified	2	116.17	167.9	0.0018455	28.932	-0.12994	1195.6	598.807
1370	psp	10	KHVESFQQLK	35.28	11804
1371	psp	9	AVSILYHLA	28.17	11814
1372	pcp	10	VNETQPPQSE	43.02	11821	VNETQPPQSE	10	sp|P35580|MYH10_HUMAN	11821	Unmodified	1	76.034	178.55	5.9037e-05	28.995	1.4745	1127.51	1128.52
1373	pcp	9	HIKPHIDSV	34.14	11822	HIKPHIDSV	9	sp|Q99536|VAT1_HUMAN	11822	Unmodified	2	60.118	117.4	0.012916	28.997	-0.098069	1044.57	523.293
1374	pcp	11	RTDPHWSAVQK	25.19	11831	RTDPHWSAVQK	11	sp|O15259|NPHP1_HUMAN	11831	Unmodified	3	73.507	103.43	0.0025917	29.017	0.66902	1323.67	442.23
1375	pcp	10	GTKGPSNVFK	38.19	11847	GTKGPSNVFK	10	sp|P42285|SK2L2_HUMAN	11847	Unmodified	3	60.243	108.4	0.0042219	29.058	0.6818	1033.56	345.526
1376	pcp	10	RIHPVSTMVK	32.29	11861
1377	psp	12	KEDVLKIGAKSK	26.62	11874
1378	pcp	9	KLVEQAFRK	32.66	11888
1379	pcp	10	KGNDIIAAAK	40.28	11905	KGNDIIAAAK	10	sp|P18206|VINC_HUMAN	11905	Unmodified	2	18.311	102.52	0.014906	29.185	0.23286	999.571	500.793
1380	pcp	9	VFQEKHHVI	34.9	11908	VFQEKHHVI	9	sp|Q6UVY6|MOXD1_HUMAN	11908	Unmodified	2	61.195	116.73	0.012077	29.191	0.53451	1135.61	568.814
1381	psp	9	ILGSPSSQK	25.09	11916
1382	psp	9	VLLISIEEW	31.54	11923
1383	pcp	10	RILKHILTQR	31.17	11926	RILKHILTQR	10	sp|Q14181|DPOA2_HUMAN	11926	Unmodified	3	46.172	102.53	0.005447	29.231	-0.71021	1276.81	426.61
1384	psp	10	AVAAGVPEKT	29.47	11930
1385	pcp	12	RVKVSQAAADLK	38.43	11943	RVKVSQAAADLK	12	sp|P63218|GBG5_HUMAN	11943	Unmodified	3	40.696	94.023	0.0082172	29.265	-1.1372	1284.75	429.258
1386	pcp	10	VNETQPPQSE	43.99	11945	VNETQPPQSE	10	sp|P35580|MYH10_HUMAN	11945	Unmodified	2	88.44	156.46	0.00037148	29.271	0.23354	1127.51	564.762
1387	pcp	10	HRYGDGGSTF	39.73	11946	HRYGDGGSTF	10	sp|P31943|HNRH1_HUMAN	11946	Unmodified	2	24.89	88.37	0.016687	29.272	-1.1958	1095.47	548.744
1388	pcp	10	KTPTSPLKMK	61.25	11948	KTPTSPLKMK	10	sp|O60264|SMCA5_HUMAN	11948	Unmodified	3	77.287	131.83	0.00038288	29.275	0.022718	1129.65	377.558
1389	pcp	11	VSDPSSPQYGK	46.28	11952	VSDPSSPQYGK	11	sp|O14773|TPP1_HUMAN	11952	Unmodified	2	52.104	118.18	0.00051983	29.285	-0.62822	1163.55	582.78
1390	psp	9	PQGAVFNTY	45.88	11959	SRNEGVATY	9	sp|P35222|CTNB1_HUMAN	11959	Unmodified	2	38.319	88.358	0.022851	29.301	0.12821	995.467	498.741
1391	pcp	9	VLCQPTGGK	43.55	11960	VLCQPTGGK	9	sp|Q71UM5|RS27L_HUMAN;sp|P42677|RS27_HUMAN	11960	Unmodified	2	27.08	94.114	0.018627	29.303	-0.22805	901.469	451.742
1392	pcp	12	RVKVSQAAADLK	56.55	11964	RVKVSQAAADLK	12	sp|P63218|GBG5_HUMAN	11964	Unmodified	2	48.497	135.8	9.733e-05	29.31	-0.067716	1284.75	643.383
1393	pcp	11	ITDPHSPSRFR	29.13	11976	ITDPHSPSRFR	11	sp|P42892|ECE1_HUMAN	11976	Unmodified	2	57.363	107.08	0.0063701	29.338	0.51213	1311.67	656.841
1394	pcp	10	VNETQPPQSE	30.72	11978	VNETQPPQSE	10	sp|P35580|MYH10_HUMAN	11978	Unmodified	1	68.971	150.27	0.00038303	29.345	1.4745	1127.51	1128.52
1395	psp	10	KKPLTAHEAI	26.66	11986	SLRKYKEAL	9	sp|P52565|GDIR1_HUMAN	11986	Unmodified	2	38.732	107.15	0.011066	29.358	-0.36222	1106.64	554.33
1396	psp	11	KFLTHTSGKLI	25.2	11994
1397	pcp	9	AHGKVSVEY	34.19	11996	AHGKVSVEY	9	sp|Q92979|NEP1_HUMAN	11996	Unmodified	2	58.083	116.25	0.014128	29.376	0.4252	988.498	495.256
1398	pcp	9	KIMEYYEKK	39.1	11998	KIMEYYEKK	9	sp|P36543|VATE1_HUMAN;sp|Q96A05|VATE2_HUMAN	11998	Unmodified	3	60.662	85.958	0.018203	29.378	-0.069756	1230.63	411.218
1399	pcp	9	KLAPEFAKR	36.55	12001	KLAPEFAKR	9	sp|P30041|PRDX6_HUMAN	12001	Unmodified	3	73.75	135.43	0.0018816	29.386	0.42248	1058.62	353.882
1400	pcp	9	ALPEKVVNK	30.88	12004	ALPEKVVNK	9	sp|Q4LE39|ARI4B_HUMAN	12004	Unmodified	2	44.466	121.31	0.0067978	29.391	0.93474	996.597	499.306
1401	pcp	9	FGGLGSKSK	28.14	12015
1402	pcp	12	AHYHTGPGSPSY	45.81	12018	AHYHTGPGSPSY	12	sp|Q8NFH3|NUP43_HUMAN	12018	Unmodified	2	139.02	201.57	2.4742e-09	29.42	-0.1522	1272.55	637.283
1403	pcp	12	AHYHTGPGSPSY	28.49	12023	AHYHTGPGSPSY	12	sp|Q8NFH3|NUP43_HUMAN	12023	Unmodified	3	42.983	90.827	0.010474	29.432	-0.42265	1272.55	425.191
1404	pcp	9	SHVSGTTTL	43.58	12028	SHVSGTTTL	9	sp|Q9UPT9|UBP22_HUMAN	12028	Unmodified	2	72.713	154.09	0.0018767	29.438	-2.5172	901.451	451.733
1405	pcp	10	GTYVKPLSNK	40.9	12030	GTYVKPLSNK	10	sp|Q15067|ACOX1_HUMAN	12030	Unmodified	2	135.58	196.06	1.8735e-07	29.443	-0.77867	1105.61	553.814
1406	pcp	10	GTYVKPLSNK	33.99	12034	GTYVKPLSNK	10	sp|Q15067|ACOX1_HUMAN	12034	Unmodified	3	28.132	73.499	0.019795	29.452	-0.15217	1105.61	369.545
1407	pcp	9	SHHHSSVIF	35.74	12036	SHHHSSVIF	9	sp|Q6YHK3|CD109_HUMAN	12036	Unmodified	3	46.577	75.738	0.024929	29.455	-1.8596	1049.5	350.842
1408	pcp	9	SHHHSSVIF	39.58	12037
1409	pcp	9	IHKEHIVGY	28.22	12040
1410	pcp	9	SHVSGTTTL	64.95	12049	SHVSGTTTL	9	sp|Q9UPT9|UBP22_HUMAN	12049	Unmodified	1	102.6	183.9	0.00029629	29.475	0.52063	901.451	902.458
1411	pcp	9	SHHHSSVIF	57.52	12051	SHHHSSVIF	9	sp|Q6YHK3|CD109_HUMAN	12051	Unmodified	1	106.9	173.93	0.00083471	29.478	0.83854	1049.5	1050.51
1412	pcp	10	ATNTSAPDLK	46.2	12063	ATNTSAPDLK	10	sp|P27816|MAP4_HUMAN	12063	Unmodified	2	39.406	94.909	0.011497	29.506	0.74682	1016.51	509.264
1413	pcp	9	RLPTKKLFH	35.86	12073	RLPTKKLFH	9	sp|Q96N67|DOCK7_HUMAN	12073	Unmodified	3	110.42	143.03	0.0021427	29.531	-0.83381	1138.7	380.573
1414	pcp	9	KIERAIGLK	35.54	12075
1415	pcp	11	ITDPHSPSRFR	27.63	12077	ITDPHSPSRFR	11	sp|P42892|ECE1_HUMAN	12077	Unmodified	3	81.535	131.82	5.0436e-05	29.542	-1.2028	1311.67	438.23
1416	pcp	9	NQKPPSAEY	33.08	12099
1417	pcp	9	SHLAGAKVY	30.16	12101	SHLAGAKVY	9	sp|O95897|NOE2_HUMAN	12101	Unmodified	2	30.741	109.36	0.010448	29.598	-0.23323	944.508	473.261
1418	pcp	9	RLHVLKALK	41.41	12105	RLHVLKALK	9	sp|Q9UP65|PA24C_HUMAN	12105	Unmodified	3	62.953	96.331	0.010923	29.603	-0.38888	1076.72	359.913
1419	pcp	9	NQKPPSAEY	31.3	12110	NQKPPSAEY	9	sp|Q9UPN3|MACF1_HUMAN	12110	Unmodified	2	81.06	129.56	0.010744	29.614	-3.0474	1032.49	517.251
1420	pcp	10	RTKYTITPVK	30.4	12111	RTKYTITPVK	10	sp|Q5T653|RM02_HUMAN	12111	Unmodified	3	83.021	127.87	0.0011382	29.615	0.0073451	1205.71	402.912
1421	psp	10	KEKDAESSIK	38.3	12115	AMNREVSSLK	10	sp|P35579|MYH9_HUMAN	12115	Unmodified	2	61.732	137.95	0.0004657	29.621	0.33013	1133.59	567.8
1422	psp	9	ICSTKKTSI	34.23	12117	EQFKKTSL	8	sp|O43823|AKAP8_HUMAN	12117	Unmodified	2	28.502	119.21	0.031284	29.624	0.46588	979.534	490.774
1423	psp	9	KLLERNKEL	42.44	12118	EIKRINKEL	9	sp|O94973|AP2A2_HUMAN;sp|O95782|AP2A1_HUMAN	12118	Unmodified	2	22.73	120.76	0.011437	29.626	-0.36106	1141.68	571.848
1424	psp	9	THVDLQDYR	36.12	12119	THVDQVREY	9	sp|Q99996|AKAP9_HUMAN	12119	Unmodified	2	37.105	107.21	0.011052	29.629	0.52162	1145.55	573.781
1425	pcp	9	SHLGESSSY	34.26	12124	SHLGESSSY	9	sp|Q9NYV4|CDK12_HUMAN	12124	Unmodified	2	22.292	94.006	0.018706	29.642	0.30273	965.409	483.712
1426	pcp	10	RTYDPEGFKK	30.89	12133
1427	pcp	9	HVYSWPKNK	44.18	12140	HVYSWPKNK	9	sp|O43734|CIKS_HUMAN	12140	Unmodified	2	153.79	205.58	0.00050471	29.672	-0.3443	1157.6	579.806
1428	pcp	9	KSFDKNLYR	31.21	12156	KSFDKNLYR	9	sp|P33991|MCM4_HUMAN	12156	Unmodified	3	54.639	90.15	0.012463	29.71	0.25747	1169.62	390.88
1429	pcp	9	SLVGQTSPK	40.55	12159	SLVGQTSPK	9	sp|Q9Y2X3|NOP58_HUMAN	12159	Unmodified	2	24.793	88.358	0.022851	29.714	-0.52519	915.503	458.759
1430	psp	11	KNKGPTTPAAK	29.87	12168	RIINEPTAAK	10	DeNovo_spliced__RIINEPTAAK	12168	Unmodified	2	37.666	110.31	0.0051586	29.739	-0.43581	1111.63	556.825
1431	pcp	9	KSFDKNLYR	47.43	12182	KSFDKNLYR	9	sp|P33991|MCM4_HUMAN	12182	Unmodified	2	43.093	85.38	0.027678	29.773	-0.77981	1169.62	585.817
1432	pcp	9	TMAPPIKSK	32.03	12187	TMAPPIKSK	9	sp|Q8WYP3|RIN2_HUMAN	12187	Unmodified	3	56.792	77.662	0.0238	29.787	0.25173	971.547	324.856
1433	pcp	9	GQLSVHTPK	35.48	12189	GQLSVHTPK	9	sp|Q9H334|FOXP1_HUMAN	12189	Unmodified	2	57.065	106.42	0.011271	29.79	2.2949	965.529	483.772
1434	psp	10	KSIGVKYKPV	25.06	12193	TIKYKPKQL	9	sp|Q9Y5W7|SNX14_HUMAN	12193	Unmodified	2	58.594	138.06	0.0071756	29.798	-0.054209	1117.69	559.85
1435	pcp	9	QYTPHSHQF	39.9	12194	QYTPHSHQF	9	sp|Q8N122|RPTOR_HUMAN	12194	Unmodified	2	124.75	171.75	0.0010284	29.8	0.87185	1143.51	572.762
1436	pcp	9	SHHHSSVIF	47.75	12198
1437	pcp	9	SHHHSSVIF	34.77	12199	SHHHSSVIF	9	sp|Q6YHK3|CD109_HUMAN	12199	Unmodified	3	45.479	83.206	0.016457	29.813	-1.8596	1049.5	350.842
1438	pcp	10	ALKNPPINTK	29.81	12205	ALKNPPINTK	10	sp|O15511|ARPC5_HUMAN	12205	Unmodified	3	60.639	96.957	0.0022893	29.82	-0.45561	1094.64	365.889
1439	pcp	9	SHHHSSVIF	54.98	12210	SHHHSSVIF	9	sp|Q6YHK3|CD109_HUMAN	12210	Unmodified	1	80.241	145.04	0.0020407	29.831	0.83854	1049.5	1050.51
1440	psp	10	AQKRLGHKSL	25.37	12212
1441	pcp	9	ASFQSTSVK	53.31	12213	ASFQSTSVK	9	sp|Q9UHB6|LIMA1_HUMAN	12213	Unmodified	2	39.007	101.72	0.013045	29.837	0.26289	953.482	477.748
1442	pcp	9	VLYPETSRK	27.52	12216	VLYPETSRK	9	sp|Q9NXH8|TOR4A_HUMAN	12216	Unmodified	2	37.635	116.25	0.014128	29.843	-0.59284	1091.6	546.806
1443	pcp	9	KLGDSPIQK	54.77	12220	KLGDSPIQK	9	sp|Q13490|BIRC2_HUMAN	12220	Unmodified	2	24.279	100.02	0.014625	29.855	0.42334	984.56	493.287
1444	pcp	9	KLLAHPLQR	43.1	12223	KLLAHPLQR	9	sp|Q9NWV8|BABA1_HUMAN	12223	Unmodified	3	69.12	108.74	0.0053672	29.859	-1.0675	1074.67	359.229
1445	pcp	6	SMTITK	47.78	12225	SMTITK	6	sp|O43290|SNUT1_HUMAN	12225	Unmodified	2	28.302	91.867	0.020277	29.863	-0.17077	978.48	490.247
1446	pcp	9	KVAKPTSMY	40.21	12226
1447	pcp	9	KLLAHPLQR	27.25	12227	KLLAHPLQR	9	sp|Q9NWV8|BABA1_HUMAN	12227	Unmodified	2	44.33	98.009	0.015769	29.868	-0.6583	1074.67	538.34
1448	psp	9	KLMSGIINH	28.7	12244
1449	pcp	9	NQKPPSAEY	31.72	12253
1450	pcp	9	KIAPESAIK	32.31	12258	KIAPETAVK	9	sp|Q6NUK1|SCMC1_HUMAN	12258	Unmodified	2	3.0316	81.548	0.034768	29.94	0.074831	955.57	478.792
1451	pcp	9	KIADMGHLK	42.63	12259	KIADMGHLK	9	sp|P12004|PCNA_HUMAN	12259	Unmodified	3	59.102	108.26	0.0040307	29.942	-0.25958	1011.55	338.192
1452	pcp	9	KLSGLLRQK	28.09	12278	KLSGLLRQK	9	sp|Q6UWJ1|TMCO3_HUMAN	12278	Unmodified	3	20.846	143.03	0.0021427	29.978	1.0366	1041.67	348.229
1453	pcp	9	KLSGLLRQK	26.01	12287	KLSGLLRQK	9	sp|Q6UWJ1|TMCO3_HUMAN	12287	Unmodified	2	14.021	136.21	0.0041805	29.997	0.018986	1041.67	521.84
1454	pcp	9	SHRPSLNSV	40.1	12291	SHRPSLNSV	9	sp|Q96QB1|RHG07_HUMAN	12291	Unmodified	2	85.023	151.48	0.0018893	30.003	0.82318	995.515	498.765
1455	psp	9	KEMLTAATR	43.42	12294	RIFGEAAEK	9	sp|P21359|NF1_HUMAN	12294	Unmodified	2	52.258	124.74	0.005552	30.009	-0.01339	1019.54	510.777
1456	pcp	10	KIIPTPPRSK	25.42	12308
1457	pcp	9	KVLQIGSAK	45.32	12315
1458	pcp	9	RHNLSLNRY	31.04	12319	RHNLSLNRY	9	sp|P85037|FOXK1_HUMAN;sp|Q01167|FOXK2_HUMAN	12319	Unmodified	3	58.326	93.938	0.0089646	30.062	0.89031	1171.62	391.548
1459	pcp	9	VHGKPSVVY	25.25	12322
1460	pcp	9	KTLESAVVK	60.39	12344	KTLESAVVK	9	sp|Q8WUY3|PRUN2_HUMAN	12344	Unmodified	2	30.584	100.57	0.013891	30.111	0.43412	973.581	487.798
1461	psp	10	VTYDGVREEG	32.09	12354	VTYDGVREEG	10	LM_splice_VTYDGVREEG	12354	Unmodified	2	56.33	114.5	0.0030724	30.134	0.006054	1123.51	562.765
1462	pcp	9	SHHHSSVIF	35.6	12363	SHHHSSVIF	9	sp|Q6YHK3|CD109_HUMAN	12363	Unmodified	3	55.224	96.253	0.010166	30.158	-1.8596	1049.5	350.842
1463	pcp	9	SHHHSSVIF	43.39	12364
1464	pcp	10	GTQPGPLLKK	26.62	12371	GTQPGPLLKK	10	sp|Q86UX2|ITIH5_HUMAN	12371	Unmodified	2	62.159	106.93	0.0045	30.17	-0.2609	1037.62	519.819
1465	pcp	10	GTQPGPLLKK	30.61	12376
1466	pcp	10	ATALPTGTSK	46.88	12377	ATALPTGTSK	10	sp|Q8IUQ4|SIAH1_HUMAN	12377	Unmodified	2	0.56714	133.13	0.0005043	30.186	-2.3253	945.513	473.764
1467	pcp	9	SMYNSVSQK	31.5	12378
1468	pcp	10	ALKNPPINTK	48.45	12385	ALKNPPINTK	10	sp|O15511|ARPC5_HUMAN	12385	Unmodified	3	86.408	140.16	0.00036323	30.204	-0.45561	1094.64	365.889
1469	pcp	9	RTNEVVAIK	50.59	12396
1470	pcp	9	THSPSNAQF	47.26	12398	THSPSNAQF	9	sp|Q14CX7|NAA25_HUMAN	12398	Unmodified	2	34.937	89.142	0.022276	30.233	-0.27904	987.441	494.728
1471	psp	10	KTEPPYALGK	31.42	12401	KTPEMIIQK	9	sp|Q09666|AHNK_HUMAN	12401	Oxidation (M)	2	38.658	99.136	0.014942	30.237	-0.54457	1102.61	552.31
1472	psp	10	KGEPLQSLTI	27.66	12411
1473	pcp	9	SHYLYVRAH	30.59	12423	SHYLYVRAH	9	sp|Q9Y3A4|RRP7A_HUMAN	12423	Unmodified	3	64.435	120.87	0.002139	30.28	0.18149	1144.58	382.533
1474	pcp	10	ATALPTGTSK	53.02	12426	ATALPTGTSK	10	sp|Q8IUQ4|SIAH1_HUMAN	12426	Unmodified	1	31.214	130.66	0.00077355	30.286	0.78392	945.513	946.52
1475	pcp	9	GSGKVTFPK	31.53	12430	GSGKVTFPK	9	sp|Q09666|AHNK_HUMAN	12430	Unmodified	3	63.754	111.61	0.0035302	30.298	0.37547	919.513	307.512
1476	pcp	12	FEGFPDKQPRKK	27.18	12432	FEGFPDKQPRKK	12	sp|P26447|S10A4_HUMAN	12432	Unmodified	3	47.73	95.018	0.0075146	30.302	0.65956	1475.79	492.937
1477	psp	9	KIWVRTALK	30.94	12433	KIWVRTALK	9	LM_splice_KIWVRTALK	12433	Unmodified	3	24.629	74.165	0.023393	30.303	-3.5945	1113.7	372.241
1478	pcp	10	SVFQQGMKNK	25.9	12434	SVFQQGMKNK	10	sp|P13637|AT1A3_HUMAN;sp|P50993|AT1A2_HUMAN;sp|P05023|AT1A1_HUMAN	12434	Unmodified	3	44.906	98.233	0.0064366	30.304	0.66983	1165.59	389.538
1479	pcp	10	SVFQQGMKNK	32.25	12435	SVFQQGMKNK	10	sp|P13637|AT1A3_HUMAN;sp|P50993|AT1A2_HUMAN;sp|P05023|AT1A1_HUMAN	12435	Unmodified	2	65.607	150.17	3.5096e-11	30.307		1165.59	583.803
1480	psp	11	TLYTAPEAAVP	34.86	12438
1481	psp	10	KESTISVAQK	62.41	12455	RVFQDVAQK	9	sp|Q96P47|AGAP3_HUMAN;sp|Q9UPQ3|AGAP1_HUMAN	12455	Unmodified	2	30.645	134.48	0.0025765	30.354	-0.66958	1089.59	545.804
1482	pcp	9	ATPSSSLPK	28.8	12469
1483	pcp	9	GLYYIHRNK	28.88	12477	GLYYIHRNK	9	sp|P50750|CDK9_HUMAN	12477	Unmodified	2	101.57	168.74	0.0018456	30.399	0.07988	1162.62	582.32
1484	pcp	9	AALEKPLSH	44.99	12481	AALEKPLSH	9	sp|Q9ULJ6|ZMIZ1_HUMAN	12481	Unmodified	2	52.607	131.22	0.003199	30.407	-3.3359	964.534	483.274
1485	pcp	10	RMVDMPANNK	27.58	12492	RMVDMPANNK	10	sp|Q96S19|CP013_HUMAN	12492	Unmodified	2	48.573	112.11	0.0035231	30.43	-0.24209	1174.56	588.287
1486	pcp	9	KSYPSLTTK	38.87	12500	KSYPSLTTK	9	sp|Q15029|U5S1_HUMAN	12500	Unmodified	2	22.986	94.909	0.022692	30.445	1.3718	1023.56	512.787
1487	pcp	10	SHYDSEKGEF	27.18	12518
1488	psp	9	QLQSRIQQL	28.28	12519	EAKQRLQQL	9	sp|Q9P0U1|TOM7_HUMAN	12519	Unmodified	2	63.284	183.74	0.00030154	30.484	-0.015811	1112.63	557.322
1489	pcp	9	RLKAKEYSL	27.64	12522	RLKAKEYSL	9	sp|P54821|PRRX1_HUMAN	12522	Unmodified	2	25.369	98.629	0.015314	30.487	0.093716	1106.64	554.33
1490	pcp	9	AVAIKAMAK	53.29	12523	AVAIKAMAK	9	sp|P63241|IF5A1_HUMAN;sp|Q6IS14|IF5AL_HUMAN	12523	Unmodified	2	52.317	116.88	0.0083381	30.489	-2.8994	901.542	451.778
1491	pcp	9	THREDSVSL	41.82	12526	THREDSVSL	9	sp|Q99081|HTF4_HUMAN	12526	Unmodified	2	19.114	124.23	0.0094975	30.492	-0.38975	1042.5	522.259
1492	pcp	9	AVAIKAMAK	42.93	12534	AVAIKAMAK	9	sp|P63241|IF5A1_HUMAN;sp|Q6IS14|IF5AL_HUMAN	12534	Unmodified	3	23.118	80.165	0.018225	30.506	-1.0134	901.542	301.521
1493	psp	10	THANNTSVIS	31.8	12536	THREDSVSL	9	sp|Q99081|HTF4_HUMAN	12536	Unmodified	3	43.443	91.867	0.020277	30.509	0.76091	1042.5	348.509
1494	pcp	11	SIFSGTEKGSK	37.86	12547	SIFSGTEKGSK	11	sp|Q13177|PAK2_HUMAN	12547	Unmodified	2	0.14294	85.355	0.015218	30.535	0.64539	1139.58	570.798
1495	pcp	9	THREDGVAL	35.9	12548	THREDGVAL	9	sp|P15884|ITF2_HUMAN	12548	Unmodified	1	38.82	97.635	0.016044	30.538	0.94357	996.499	997.506
1496	pcp	9	QLSKPSLEK	25.83	12563
1497	pcp	9	AVAIKAMAK	61.34	12570	AVAIKAMAK	9	sp|P63241|IF5A1_HUMAN;sp|Q6IS14|IF5AL_HUMAN	12570	Unmodified	1	41.73	104.45	0.011825	30.588	0.44391	901.542	902.549
1498	psp	10	KRDGTAGILK	56.3	12581	RQTATQLLK	9	sp|P62424|RL7A_HUMAN	12581	Unmodified	2	5.9909	114.97	0.0088751	30.616	0.31749	1057.62	529.819
1499	pcp	9	THTRHYELY	33.81	12585	THTRHYELY	9	sp|Q9P0V9|SEP10_HUMAN;sp|Q14141|SEPT6_HUMAN;sp|Q9NVA2|SEP11_HUMAN	12585	Unmodified	2	76.859	167.23	0.0014292	30.626	-0.22849	1218.58	610.296
1500	pcp	9	LTGKPVMVK	33.21	12592	LTGKPVMVK	9	sp|P62306|RUXF_HUMAN	12592	Unmodified	3	40.958	78.149	0.020252	30.638	-0.68199	971.584	324.869
1501	pcp	11	RVITEEEKNFK	59.24	12619	RVITEEEKNFK	11	sp|P26373|RL13_HUMAN	12619	Unmodified	3	113.05	185.25	1.7583e-07	30.704	-0.11897	1391.74	464.921
1502	psp	10	SHLAVVLDDI	44.31	12623	SHHLVARVY	9	sp|O75153|CLU_HUMAN	12623	Unmodified	3	2.9812	85.731	0.02703	30.709	0.30333	1080.58	361.202
1503	psp	10	RMFGGPGTAR	34.79	12651	RMFGGPGTAR	10	LM_splice_RMFGGPGTAR	12651	Unmodified	3	53.944	72.922	0.014789	30.775	0.81647	1048.52	350.515
1504	pcp	10	YMYMGKNTGK	39.56	12653	YMYMGKNTGK	10	sp|Q8N4Q0|ZADH2_HUMAN	12653	Unmodified	2	67.59	107.69	0.014736	30.781	0.079882	1191.54	596.778
1505	psp	11	VSVSSPWLTAK	26.61	12669	VSVSSPWLTAK	11	LM_splice_VSVSSPWLTAK	12669	Unmodified	2	3.8853	81.548	0.023059	30.817	-1.5851	1173.64	587.827
1506	pcp	9	GSSDVIIHR	38.21	12702
1507	psp	9	KLDVLRASK	32.47	12704
1508	pcp	12	KLIQEKKDNLLK	26.56	12710	KLIQEKKDNLLK	12	sp|Q9HBM1|SPC25_HUMAN	12710	Unmodified	3	35.366	108.32	0.0013432	30.912	-0.0053344	1468.9	490.64
1509	pcp	9	GHFENQKVM	55.55	12719	GHFENQKVM	9	sp|Q16643|DREB_HUMAN	12719	Unmodified	2	91.037	145.65	0.0020101	30.933	0.62584	1088.51	545.261
1510	pcp	9	VYPPHSHSI	27.31	12722	VYPPHSHSI	9	sp|P42226|STAT6_HUMAN	12722	Unmodified	2	63.245	118.69	0.0077515	30.938	0.32287	1035.51	518.764
1511	pcp	10	HRYGDGGSTF	31.75	12724	HRYGDGGSTF	10	sp|P31943|HNRH1_HUMAN	12724	Unmodified	2	23.589	86.136	0.021093	30.943	-0.21	1095.47	548.744
1512	pcp	10	KISNLKKILK	32.77	12728	KISNLKKILK	10	sp|Q86VS8|HOOK3_HUMAN	12728	Unmodified	3	27.37	117.52	0.0025026	30.954	0.95657	1183.8	395.608
1513	pcp	9	SHLDKASVM	32.14	12732	SHLDKASVM	9	sp|Q16665|HIF1A_HUMAN	12732	Unmodified	2	50.151	105.52	0.011524	30.961	-2.3637	986.486	494.25
1514	pcp	9	NERHSYQVY	27.85	12735
1515	pcp	9	KVSQVIMEK	30.99	12738	KVSQVIMEK	9	sp|O75475|PSIP1_HUMAN	12738	Unmodified	2	27.28	89.827	0.021774	30.975	-0.59593	1060.6	531.305
1516	psp	10	KSQKHEQLSK	38.02	12746	TGPTRQPLQSK	11		12746	Unmodified	2	14.259	84.213	0.01757	30.988	1.4426	1211.66	606.838
1517	pcp	9	QIKQKVDSL	34.46	12751
1518	pcp	9	SHLDKASVM	32.66	12753	SHLDKASVM	9	sp|Q16665|HIF1A_HUMAN	12753	Unmodified	3	45.525	69.375	0.031502	31.004	-0.55043	986.486	329.836
1519	pcp	11	RIYGESADAVK	48.84	12754	RIYGESADAVK	11	sp|P51114|FXR1_HUMAN	12754	Unmodified	2	74.292	158.79	4.2005e-06	31.006	0.17938	1207.62	604.817
1520	pcp	9	TLKSEQEEY	36.75	12771	TLKSEQEEY	9	sp|O00159|MYO1C_HUMAN	12771	Unmodified	2	48.77	131.22	0.003199	31.042	0.36901	1125.52	563.767
1521	pcp	9	KKSDPVVSY	26.8	12790
1522	pcp	11	RIYGESADAVK	56.5	12795	RIYGESADAVK	11	sp|P51114|FXR1_HUMAN	12795	Unmodified	3	70.666	106.49	0.0021512	31.094	0.75658	1207.62	403.547
1523	pcp	9	SHLDKASVM	74.86	12804	SHLDKASVM	9	sp|Q16665|HIF1A_HUMAN	12804	Unmodified	1	42.861	87.308	0.024112	31.116	0.35693	986.486	987.493
1524	pcp	9	KLHFIFRHK	34.23	12805	KLHFIFRHK	9	sp|P27824|CALX_HUMAN;sp|O14967|CLGN_HUMAN	12805	Unmodified	2	59.268	116.37	0.012791	31.119	0.037988	1224.72	613.369
1525	pcp	9	FIKKKIEEV	26.67	12820	FIKKKIEEV	9	sp|Q8IWB9|TEX2_HUMAN	12820	Unmodified	2	27.688	126.62	0.0048701	31.15	0.83434	1132.69	567.35
1526	pcp	9	HLYQESISK	42.97	12829	HLYQESISK	9	sp|Q9C0D5|TANC1_HUMAN	12829	Unmodified	2	78.517	160.82	0.0018442	31.169	2.0487	1103.56	552.788
1527	psp	10	TLRAGKLGPT	26.9	12836
1528	pcp	9	VVDPVVREK	28	12851
1529	pcp	9	ATTLKNRPL	37.36	12854	ATTLPIRNK	9	sp|O75179|ANR17_HUMAN	12854	Unmodified	2	6.9201	124.08	0.0057928	31.226	1.0139	1012.6	507.309
1530	pcp	9	KTFTKWVNK	37.92	12869	KTFTKWVNK	9	sp|Q15149|PLEC_HUMAN;sp|Q9UPN3|MACF1_HUMAN	12869	Unmodified	3	83.956	130.41	0.0034933	31.262	1.3169	1150.65	384.557
1531	psp	11	LQQEDQSQLQK	29.71	12884	IQAGHQLQFSCL	12		12884	Unmodified	2	26.75	105.52	0.011128	31.293	-1.5822	1343.67	672.84
1532	pcp	9	AHSPPVKSF	32.62	12891	AHSPPVKSF	9	sp|Q9UQK1|PPR3C_HUMAN	12891	Unmodified	2	65.769	156.75	0.0018639	31.312	0.11982	968.508	485.261
1533	psp	11	RSFTVAVTHIS	26.82	12898
1534	psp	10	AVHEDGPLPK	25.74	12913
1535	psp	10	KSQKHEQLSK	35.72	12914
1536	pcp	11	RMFGGPGTASR	38.5	12916	RMFGGPGTASR	11	sp|P08670|VIME_HUMAN	12916	Unmodified	3	72.225	98.898	0.00044658	31.363	-0.030243	1135.56	379.526
1537	pcp	12	RFIEDGKKKTTF	33.74	12917	RFIEDGKKKTTF	12	sp|O75881|CP7B1_HUMAN	12917	Unmodified	3	93.443	134.68	3.9332e-07	31.365	0.69237	1468.8	490.609
1538	pcp	9	KVIDPVTGK	66.13	12926	KVIDPVTGK	9	sp|Q9Y2R5|RT17_HUMAN;tr|I3L0E3|I3L0E3_HUMAN	12926	Unmodified	2	32.772	109.83	0.010316	31.383	0.59053	955.57	478.792
1539	pcp	10	RLKQQTIPLK	27.7	12929	RLKQQTIPLK	10	sp|Q96CS2|HAUS1_HUMAN	12929	Unmodified	3	64.466	134.57	0.00049284	31.387	0.55694	1223.77	408.931
1540	pcp	9	ATVTPSPVK	53.46	12938	ATVTPSPVK	9	sp|Q9H1E3|NUCKS_HUMAN	12938	Unmodified	2	23.424	110.22	0.010207	31.408	-1.155	898.512	450.263
1541	pcp	9	RIFTSVPKR	29.23	12939	RIFTSVPKR	9	sp|Q53S33|BOLA3_HUMAN	12939	Unmodified	3	59.754	97.565	0.016095	31.41	2.0576	1102.66	368.561
1542	pcp	9	AVDDRGLYK	28.47	12962
1543	pcp	9	ATVTPSPVK	59	12987	ATVTPSPVK	9	sp|Q9H1E3|NUCKS_HUMAN	12987	Unmodified	1	44.179	154.49	0.0018748	31.51	0.95979	898.512	899.52
1544	pcp	12	MIYASSKDAIKK	58.42	12991	MIYASSKDAIKK	12	sp|P23528|COF1_HUMAN;sp|Q9Y281|COF2_HUMAN;sp|P60981|DEST_HUMAN	12991	Unmodified	2	95.757	155	1.8716e-07	31.524	1.9046	1353.73	677.874
1545	psp	9	IINEPTAAK	36.25	12992
1546	psp	10	KQLEKDTQTK	38.15	12993	KQLEKWMQK	9	sp|Q9H1C3|GL8D2_HUMAN	12993	Unmodified	2	17.239	128	0.0043711	31.527	0.69084	1217.66	609.837
1547	pcp	11	VHYNGPSKAGY	39.17	13002	VHYNGPSKAGY	11	sp|P55265|DSRAD_HUMAN	13002	Unmodified	2	57.515	128.86	0.00015233	31.549	0.08681	1191.57	596.791
1548	pcp	9	GTYSKIMNH	45.69	13005	GTYSKIMNH	9	sp|Q13464|ROCK1_HUMAN	13005	Unmodified	2	100.23	206.03	3.4555e-07	31.554	-0.3182	1049.5	525.755
1549	pcp	9	GTYSKIMNH	39.45	13007	GTYSKIMNH	9	sp|Q13464|ROCK1_HUMAN	13007	Unmodified	3	41.106	101.54	0.0084338	31.556	0.4033	1049.5	350.839
1550	psp	11	KGMIVKILGSV	28.39	13012
1551	psp	11	SDNLSNSVSSL	27.25	13013
1552	pcp	9	EHRTGTVGF	36.34	13014	EHRTGTVGF	9	sp|Q9BZG1|RAB34_HUMAN	13014	Unmodified	2	76.92	128.61	0.0041487	31.572	-2.4509	1002.49	502.251
1553	pcp	11	RIRNISNTVMK	36.44	13016
1554	pcp	9	THNPTNATL	39.73	13028	THNPTNATL	9	sp|Q12974|TP4A2_HUMAN;sp|Q93096|TP4A1_HUMAN;sp|O75365|TP4A3_HUMAN	13028	Unmodified	2	27.161	90.308	0.02142	31.594	0.13546	967.472	484.743
1555	pcp	10	HHYFSKADHF	25.26	13029	HHYFSKADHF	10	sp|Q9UKZ1|CNO11_HUMAN	13029	Unmodified	3	57.678	107.45	0.00093502	31.595	-0.39047	1287.58	430.2
1556	pcp	11	ASSPGGVYATR	50.21	13046	ASSPGGVYATR	11	sp|P08670|VIME_HUMAN	13046	Unmodified	2	18.739	78.759	0.028805	31.631	-1.6285	1064.53	533.27
1557	pcp	9	GSFNYARPK	50.36	13051	GSFNYARPK	9	sp|Q8WX93|PALLD_HUMAN	13051	Unmodified	2	67.906	114.99	0.015736	31.64	0.21724	1038.52	520.27
1558	pcp	9	AVSSLIRNK	30	13065	AVSSLIRNK	9	sp|P54619|AAKG1_HUMAN	13065	Unmodified	3	22.002	109.48	0.0037583	31.668	-0.25454	986.587	329.87
1559	pcp	9	THGGTLSSY	43.98	13073	THGGTLSSY	9	sp|Q9NW82|WDR70_HUMAN	13073	Unmodified	2	42.218	134.12	0.0025944	31.682	-0.35103	921.419	461.717
1560	pcp	11	ALYMASQPKNK	40.12	13076	ALYMASQPKNK	11	sp|O14548|COX7R_HUMAN	13076	Unmodified	2	113.26	194.9	1.3825e-06	31.689	-0.34508	1249.65	625.832
1561	pcp	9	AHKIYIHSY	27.95	13079	AHKIYIHSY	9	sp|Q9UHD2|TBK1_HUMAN	13079	Unmodified	2	97.554	164.72	0.0016513	31.698	1.1196	1130.59	566.301
1562	pcp	9	AVSSLIRNK	44.89	13089	AVSSLIRNK	9	sp|P54619|AAKG1_HUMAN	13089	Unmodified	2	25.146	122.18	0.0064832	31.714	-0.4201	986.587	494.301
1563	pcp	9	LPYNHQHEY	25.19	13095	LPYNHQHEY	9	sp|O95864|FADS2_HUMAN	13095	Unmodified	2	156.83	217.81	2.617e-10	31.724	-0.20446	1199.54	600.775
1564	pcp	9	THNPTNATL	37.57	13118	THNPTNATL	9	sp|Q12974|TP4A2_HUMAN;sp|Q93096|TP4A1_HUMAN;sp|O75365|TP4A3_HUMAN	13118	Unmodified	1	75.218	169.21	0.0012536	31.768	0.97632	967.472	968.48
1565	psp	9	SPKHSQVSH	29.5	13125	NQVQSGRAF	9	sp|Q14534|ERG1_HUMAN	13125	Unmodified	2	24.112	86.953	0.024767	31.785	0.21674	1005.5	503.757
1566	pcp	9	RVKYGTVFK	36.07	13126	RVKYGTVFK	9	sp|Q96ST3|SIN3A_HUMAN	13126	Unmodified	3	83.223	117.31	0.006878	31.787	0.24977	1096.64	366.554
1567	pcp	9	QIKKKLEEF	27.31	13138	QIKKKLEEF	9	sp|Q9Y6V7|DDX49_HUMAN	13138	Unmodified	2	41.165	87.181	0.030234	31.808	0.13529	1161.68	581.845
1568	pcp	9	QLYWSHPRK	35.22	13142	QLYWSHPRK	9	sp|P62273|RS29_HUMAN	13142	Unmodified	2	125.06	187.78	0.00085115	31.815	0.10305	1213.64	607.825
1569	pcp	9	GTSSVIVSR	58.93	13147	GTSSVIVSR	9	sp|Q9UKB1|FBW1B_HUMAN	13147	Unmodified	2	54.509	107.29	0.011026	31.825	-0.080592	904.498	453.256
1570	psp	10	KQGLRVAGAL	25.15	13164
1571	pcp	10	KTFEGNLTTK	70.74	13171	KTFEGNLTTK	10	sp|Q6P2Q9|PRP8_HUMAN	13171	Unmodified	2	52.691	138.36	0.00046243	31.877	0.054014	1137.6	569.809
1572	psp	9	LSNSSITTK	28.97	13184
1573	psp	10	KTYEIIIMEL	34.86	13193
1574	psp	10	GLSARALLEK	34.42	13206	AVQRTLLEK	9	sp|P14209|CD99_HUMAN	13206	Unmodified	2	14.392	111.06	0.0099707	31.964	-2.0351	1056.63	529.322
1575	psp	10	KGQKSRIIKS	25.62	13210
1576	pcp	9	LPYNHQHEY	43.99	13211	LPYNHQHEY	9	sp|O95864|FADS2_HUMAN	13211	Unmodified	1	104.32	147.19	0.0034049	31.978	1.4679	1199.54	1200.54
1577	pcp	9	AVIGHFNGK	26.42	13236	AVIGHFNGK	9	sp|P29558|RBMS1_HUMAN	13236	Unmodified	3	34.848	84.498	0.02931	32.032	0.6297	941.508	314.843
1578	pcp	9	ASPKEKYSL	27.88	13237	ASPKEKYSL	9	sp|P15924|DESP_HUMAN	13237	Unmodified	2	26.391	95.775	0.017409	32.034	2.0218	1021.54	511.779
1579	psp	12	FSLTPENSWTGK	40.58	13239
1580	pcp	9	AVIGHFNGK	46.15	13247	AVIGHFNGK	9	sp|P29558|RBMS1_HUMAN	13247	Unmodified	2	50.553	143.02	0.007731	32.054	1.2606	941.508	471.761
1581	pcp	9	ARPDEKAIM	29	13252
1582	pcp	9	LPYNHQHEY	37.26	13255	LPYNHQHEY	9	sp|O95864|FADS2_HUMAN	13255	Unmodified	2	92.753	145.16	0.0023939	32.072	-0.20446	1199.54	600.775
1583	pcp	11	KTVPVEAVTSK	53.97	13261	KTVPVEAVTSK	11	sp|Q14247|SRC8_HUMAN	13261	Unmodified	2	32.737	90.697	0.032032	32.086	0.37862	1157.67	579.84
1584	pcp	12	QQLAQATGKPPQ	55.53	13284	QQLAQATGKPPQ	12	sp|P14174|MIF_HUMAN	13284	Unmodified	2	51.704	109.66	0.010624	32.144	0.7588	1265.67	633.844
1585	pcp	9	LSGGPGDGP	26.26	13288	LSGGPGDGP	9	sp|Q13263|TIF1B_HUMAN	13288	Unmodified	1	43.378	114.72	0.0089445	32.155	1.9914	755.345	756.352
1586	pcp	9	MVGPPGTGK	30.79	13299	MVGPPGTGK	9	sp|Q9BW62|KATL1_HUMAN;sp|O75449|KTNA1_HUMAN	13299	Unmodified	2	45.873	86.794	0.025062	32.181	0.61203	842.432	422.223
1587	pcp	9	DHSTPPSAY	33.57	13300	DHSTPPSAY	9	sp|P07355|ANXA2_HUMAN;sp|A6NMY6|AXA2L_HUMAN	13300	Unmodified	2	64.601	114.72	0.0089445	32.182	0.97992	973.414	487.714
1588	pcp	9	QLYWSHPRK	35.2	13301
1589	pcp	9	QLYWSHPRK	35.82	13311
1590	psp	9	KWVNILLKK	39.89	13313
1591	pcp	11	KLLDAKNTINK	31.34	13314
1592	psp	11	MATAASMRTSR	36.43	13317	MATAASMRTSR	11	LM_splice_MATAASMRTSR	13317	Unmodified	2	2.3509	93.178	0.0075362	32.22	-2.892	1181.56	591.79
1593	psp	9	KTLDLASKA	30.53	13322
1594	pcp	9	HQMTPSSSY	51.53	13334	HQMTPSSSY	9	sp|Q93074|MED12_HUMAN	13334	Unmodified	2	57.598	138.9	0.0023525	32.257	0.33938	1036.43	519.221
1595	psp	12	AKLADTNETKAI	33.81	13343
1596	psp	11	KVAGANVVAKA	31.19	13344	RVLEAAVAAK	10	sp|Q14232|EI2BA_HUMAN	13344	Unmodified	2	7.4012	87.308	0.018247	32.281	0.30399	1026.62	514.317
1597	pcp	10	RLVQGSILKK	26	13375	RLVQGSILKK	10	sp|P12004|PCNA_HUMAN	13375	Unmodified	3	44.652	84.896	0.024104	32.353	-0.68386	1140.73	381.252
1598	pcp	9	ALKVPTTEK	26.6	13398
1599	pcp	9	HEIAHNAAF	35.14	13423	HEIAHNAAF	9	sp|O15121|DEGS1_HUMAN	13423	Unmodified	2	95.948	134.15	0.0025931	32.45	0.17267	1008.48	505.246
1600	psp	12	DIVFVGDATPDN	33.83	13424	DIVFVGDATPDN	12	LM_splice_DIVFVGDATPDN	13424	Unmodified	2	11.172	93.598	0.0085177	32.452	-2.6314	1261.58	631.799
1601	pcp	10	RVAPAEPLSR	26.65	13434
1602	pcp	9	DHQQNSPTL	42.97	13439	DHQQNSPTL	9	sp|Q9HAN9|NMNA1_HUMAN	13439	Unmodified	2	28.136	110.81	0.010042	32.481	-1.5406	1038.47	520.244
1603	pcp	10	THVEKQLSSY	46.05	13448	THVEKQLSSY	10	sp|Q96A37|RN166_HUMAN	13448	Unmodified	2	81.115	128.86	0.0037624	32.499	0.0015075	1190.59	596.304
1604	pcp	10	ASALPTGSPK	30.89	13449
1605	pcp	9	HLNPDTELK	35.47	13457	HLNPDTELK	9	sp|Q9BQ70|TCF25_HUMAN	13457	Unmodified	2	65.097	140.83	0.0022542	32.52	-0.0046921	1065.55	533.78
1606	pcp	9	HKIEAGNEF	28.33	13468	HKIEAGNEF	9	sp|O43293|DAPK3_HUMAN	13468	Unmodified	2	33.187	83.313	0.031502	32.543	0.27022	1043.5	522.759
1607	pcp	10	LHHDTDDVTY	38.73	13471	LHHDTDDVTY	10	sp|Q12797|ASPH_HUMAN	13471	Unmodified	2	64.278	108.09	0.0042812	32.549	-0.10155	1214.52	608.267
1608	pcp	9	ALKVPTTEK	30.34	13496	ALKVPTTEK	9	sp|Q04637|IF4G1_HUMAN	13496	Unmodified	3	42.563	107.79	0.010888	32.608	0.60645	985.581	329.534
1609	pcp	11	ASMPENTVAQK	41.32	13503	ASMPENTVAQK	11	sp|P35580|MYH10_HUMAN	13503	Unmodified	2	69.841	104.01	0.016963	32.622	0.93824	1174.57	588.29
1610	pcp	9	SVLEPGTAK	33.42	13510	SVLEPGTAK	9	sp|Q9Y426|CU025_HUMAN	13510	Unmodified	2	20.156	91.069	0.020862	32.638	-0.11786	900.492	451.253
1611	psp	11	KEAAASVAMEK	42.75	13515	RVWQGTMEK	9	sp|P27987|IP3KB_HUMAN	13515	Unmodified	2	67.569	145.9	0.0019971	32.648	0.22827	1133.57	567.79
1612	pcp	9	ATGSVFTGK	37.85	13524
1613	pcp	10	KLGPALTRKV	25.39	13534	KLGPALTRKV	10	sp|O94885|SASH1_HUMAN	13534	Unmodified	3	49.688	86.879	0.022044	32.692	0.32683	1081.7	361.573
1614	pcp	9	KLNNRQLNY	40.61	13540	KLNNRQLNY	9	sp|Q12792|TWF1_HUMAN	13540	Unmodified	2	92.227	138.24	0.002298	32.708	-0.36607	1161.63	581.82
1615	pcp	9	RWPKKSAEF	35.98	13542	RWPKKSAEF	9	sp|P18621|RL17_HUMAN	13542	Unmodified	2	58.11	99.139	0.015743	32.71	0.70678	1147.61	574.814
1616	pcp	11	RVFTTVGSAEK	50.05	13556	RVFTTVGSAEK	11	sp|P49327|FAS_HUMAN	13556	Unmodified	2	94.195	175.74	1.5007e-06	32.737	0.61554	1193.64	597.827
1617	pcp	9	ALDKNFHMK	30.68	13581	ALDKNFHMK	9	sp|Q15942|ZYX_HUMAN	13581	Unmodified	3	37.087	81.95	0.017433	32.79	1.6477	1102.56	368.527
1618	psp	10	KEGMTEEEVE	49.5	13588	GEKMTEEEVE	10	sp|P60660|MYL6_HUMAN;sp|P14649|MYL6B_HUMAN	13588	Unmodified	2	9.626	128.12	0.0011051	32.807	-1.7226	1179.5	590.756
1619	pcp	11	KTFGETHPFTK	60.64	13589	KTFGETHPFTK	11	sp|P09960|LKHA4_HUMAN	13589	Unmodified	3	74.978	141.37	1.1148e-05	32.809	1.3571	1291.66	431.559
1620	pcp	9	IVGPNGVGK	29.17	13608
1621	pcp	10	SVRPKPFLNR	27.08	13609	SVRPKPFLNR	10	sp|Q5TCZ1|SPD2A_HUMAN	13609	Unmodified	3	58.222	102.53	0.005447	32.854	0.49636	1212.71	405.244
1622	pcp	9	VVGPVGCGK	43.15	13610
1623	pcp	9	MHGPPQLSH	35.05	13619	MHGPPQLSH	9	sp|Q9ULJ6|ZMIZ1_HUMAN	13619	Unmodified	3	65.533	86.833	0.02499	32.878	0.073696	1002.47	335.164
1624	pcp	9	SVSTHLITK	27.72	13631
1625	pcp	9	KVKQLPLVK	42.05	13632	KVKQLPLVK	9	sp|Q00610|CLH1_HUMAN	13632	Unmodified	3	98.935	143.28	0.00213	32.898	0.44578	1051.71	351.578
1626	psp	9	KENLNALQK	35.43	13635
1627	psp	11	SSSSSGKVIHR	26.03	13642
1628	pcp	9	QLYKEQLAK	53.18	13652	QLYKEQLAK	9	sp|P35579|MYH9_HUMAN	13652	Unmodified	2	83.003	173.37	0.00088441	32.942	-1.0321	1119.63	560.822
1629	pcp	9	QLYKEQLAK	29.45	13663	QLYKEQLAK	9	sp|P35579|MYH9_HUMAN	13663	Unmodified	3	70.791	143.03	0.0018433	32.964	-1.9296	1119.63	374.217
1630	pcp	10	AVYNSWKNNK	30.09	13677	AVYNSWKNNK	10	sp|Q14562|DHX8_HUMAN	13677	Unmodified	2	108.62	176.6	0.00038126	32.99	0.0041154	1222.61	612.312
1631	pcp	9	RLYGNTPMR	30.35	13683
1632	psp	9	ADGTTELIN	34.56	13690
1633	pcp	9	GTADVHFER	30.78	13696	GTADVHFER	9	sp|Q86V81|THOC4_HUMAN	13696	Unmodified	3	34.049	72.325	0.028856	33.029	0.019456	1030.48	344.502
1634	pcp	9	GTADVHFER	46.65	13697	GTADVHFER	9	sp|Q86V81|THOC4_HUMAN	13697	Unmodified	2	70.039	143.7	0.0021087	33.03	-1.9475	1030.48	516.249
1635	pcp	10	ALAEKMLKEK	34.35	13698
1636	pcp	9	YTMKKVHAL	30.21	13700	YTMKKVHAL	9	sp|P10646|TFPI1_HUMAN	13700	Unmodified	2	88.023	117.4	0.0081937	33.036	-2.4744	1089.6	545.808
1637	pcp	9	SHIPQSSSY	33	13701	SHIPQSSSY	9	sp|P15884|ITF2_HUMAN	13701	Unmodified	1	62.389	129.42	0.0038532	33.039	0.87098	1004.46	1005.46
1638	pcp	10	ALAEKMLKEK	46.52	13703	EQEKMLKEK	9	sp|O43303|CP110_HUMAN	13703	Unmodified	2	38.732	95.909	0.025763	33.044	1.4965	1161.61	581.81
1639	pcp	9	SLYGPGTNR	39.12	13708	SLYGPGTNR	9	sp|Q9UMY1|NOL7_HUMAN	13708	Unmodified	2	45.003	121.85	0.0066029	33.057	-3.1025	963.477	482.746
1640	psp	9	KYLASGHTL	25.74	13710	KYIGTGHTI	9	DeNovo_spliced__KYIGTGHTI	13710	Unmodified	2	20.493	147.06	0.0019386	33.06	0.52845	988.534	495.274
1641	pcp	9	SLYGPGTNR	31.11	13720
1642	psp	11	GRVCDAVKALK	38.28	13740	GRVCDAVKALK	11	LM_splice_GRVCDAVKALK	13740	Unmodified	3	44.202	100.93	0.003604	33.124	1.0711	1158.65	387.225
1643	pcp	10	KAFNQGKIFK	30.87	13749	KAFNQGKIFK	10	sp|P26641|EF1G_HUMAN	13749	Unmodified	3	109.88	152.28	0.00014998	33.143	-0.021927	1179.68	394.233
1644	pcp	9	TLSQPVPAK	56.45	13752	TLSQPVPAK	9	sp|Q86SQ0|PHLB2_HUMAN	13752	Unmodified	2	28.953	89.752	0.021828	33.148	1.1249	939.539	470.777
1645	psp	10	KLTQDDKALK	45.99	13755	GRVCDAVKALK	11	LM_splice_GRVCDAVKALK	13755	Unmodified	2	18.089	105.4	0.0088166	33.155	2.6977	1158.65	580.334
1646	pcp	9	RAYPHVFTK	26.23	13758	RAYPHVFTK	9	sp|O14949|QCR8_HUMAN	13758	Unmodified	2	62.276	113.62	0.0023027	33.162		1117.6	559.809
1647	pcp	10	NHKDFKELRY	30.94	13765	NHKDFKELRY	10	sp|Q96LI5|CNO6L_HUMAN;sp|Q9ULM6|CNOT6_HUMAN	13765	Unmodified	3	77.242	116.55	0.0026861	33.178	1.1412	1348.69	450.57
1648	pcp	10	KAFNQGKIFK	54.71	13767	KAFNQGKIFK	10	sp|P26641|EF1G_HUMAN	13767	Unmodified	2	107.25	205.77	2.9479e-08	33.182	0.081003	1179.68	590.845
1649	pcp	9	SISSAVKSA	32.18	13769	SLSGSLSAK	9	DeNovo_spliced__ASLSGSLSAK;DeNovo_spliced__SLSGSLSAK	13769	Unmodified	2	47.63	144.12	0.0020875	33.185	0.52753	848.46	425.237
1650	pcp	10	RILGKPVMER	31.82	13783	RILGKPVMER	10	sp|Q14353|GAMT_HUMAN	13783	Unmodified	3	71.371	97.813	0.0032216	33.219	0.1528	1197.7	400.241
1651	pcp	9	ETNKRFSSL	26.05	13790
1652	pcp	9	TAQKRVYSL	29.81	13791	TAQKRVYSL	9	sp|P41220|RGS2_HUMAN	13791	Unmodified	2	61.477	107.9	0.01373	33.235	1.0996	1064.6	533.306
1653	pcp	9	RAYPHVFTK	34.15	13793	RAYPHVFTK	9	sp|O14949|QCR8_HUMAN	13793	Unmodified	3	107.63	128.6	0.0057928	33.241	-1.4113	1117.6	373.542
1654	psp	9	TAALPYPLE	26.2	13800
1655	pcp	9	KMPKIKMPK	35	13802	KMPKIKMPK	9	sp|Q09666|AHNK_HUMAN	13802	Unmodified	3	6.5077	93.178	0.02931	33.256	-0.55869	1099.66	367.561
1656	pcp	9	KLPVKIVQK	28.14	13808	KLPVKIVQK	9	sp|O14497|ARI1A_HUMAN	13808	Unmodified	3	56.732	86.205	0.026151	33.27	0.67237	1051.71	351.578
1657	pcp	9	FMTADETRN	50.98	13812	FMTADETRN	9	sp|P16070|CD44_HUMAN	13812	Unmodified	2	97.025	153.04	0.0018818	33.278	-0.99117	1083.47	542.74
1658	pcp	10	GLETEKADVQ	26.21	13820	GLETEKADVQ	10	sp|P51636|CAV2_HUMAN	13820	Unmodified	2	46.769	126.24	0.0013508	33.296	-0.64088	1088.54	545.275
1659	pcp	9	IIYRMTNQK	30.62	13823	IIYRMTNQK	9	sp|O75787|RENR_HUMAN	13823	Unmodified	2	64.866	136.21	0.00264	33.304	0.59623	1165.63	583.821
1660	pcp	9	KHQEHILRF	25.09	13826
1661	psp	10	KESFSSLQIK	27.62	13829
1662	pcp	9	QVYMKPPAH	26.44	13834
1663	pcp	9	KHQEHILRF	32.01	13837	KHQEHILRF	9	sp|Q13263|TIF1B_HUMAN	13837	Unmodified	2	63.73	106.6	0.011937	33.337	0.27367	1206.66	604.338
1664	pcp	9	SVNLKVSPK	39.4	13840	SVNLKVSPK	9	sp|O75475|PSIP1_HUMAN	13840	Unmodified	3	44.924	99.34	0.014792	33.341	0.0028982	970.581	324.534
1665	pcp	9	QLYSKAIQR	36.2	13846	QLYSKAIQR	9	sp|Q9UKT4|FBX5_HUMAN	13846	Unmodified	2	36.964	98.458	0.015439	33.354	1.7057	1105.62	553.819
1666	pcp	9	ILENIQRNK	32.56	13851
1667	pcp	9	QVYMKPPAH	29.61	13852
1668	pcp	9	SVNLKVSPK	44.11	13853	SVNLKVSPK	9	sp|O75475|PSIP1_HUMAN	13853	Unmodified	2	11.427	94.692	0.026878	33.369	-1.7331	970.581	486.298
1669	psp	10	KGGVILQTPK	26.13	13856	NVKILQLVN	9		13856	Unmodified	2	12.382	87.323	0.024084	33.376	0.75457	1039.64	520.827
1670	pcp	9	SHIPQSSSY	30.92	13860	SHIPQSSSY	9	sp|P15884|ITF2_HUMAN	13860	Unmodified	1	61.325	123.98	0.005828	33.388	0.87098	1004.46	1005.46
1671	pcp	9	HLEDIVRQK	32.39	13861	HLEDIVRQK	9	sp|Q14669|TRIPC_HUMAN	13861	Unmodified	3	60.087	119.07	0.0038014	33.389	-0.066188	1136.63	379.884
1672	pcp	9	QHHQIIQQY	44.36	13863	QHHQIIQQY	9	sp|Q09161|NCBP1_HUMAN	13863	Unmodified	2	16.301	158.08	0.0018575	33.392	0.31905	1193.59	597.804
1673	pcp	9	QHHQIIQQY	32.52	13866	QHHQIIQQY	9	sp|Q09161|NCBP1_HUMAN	13866	Unmodified	3	17.115	72.485	0.0306	33.396	0.58445	1193.59	398.872
1674	pcp	9	HLEDIVRQK	35.16	13873	HLEDIVRQK	9	sp|Q14669|TRIPC_HUMAN	13873	Unmodified	2	95.739	182.53	0.00034217	33.41	0.21086	1136.63	569.322
1675	psp	10	LQDSVGKSFK	35.44	13886	LQDSVGKSFK	10	LM_splice_LQDSVGKSFK	13886	Unmodified	2	22.392	109.71	0.0010027	33.435		1107.59	554.803
1676	pcp	9	ALKQGWLHK	40.97	13897
1677	pcp	9	TVNPVAIHK	30.1	13900
1678	pcp	9	IHSKVKVIY	29.15	13915	IHSKVKVIY	9	sp|P26358|DNMT1_HUMAN	13915	Unmodified	2	47.926	124.98	0.0054648	33.485	-1.3487	1085.66	543.837
1679	pcp	10	ALDTKIGRYK	37.65	13918	ALDTKIGRYK	10	sp|O60264|SMCA5_HUMAN	13918	Unmodified	3	51.492	109.66	0.0011779	33.489	-0.6818	1163.67	388.896
1680	pcp	10	VVNKVPLTGK	46.47	13926	VVNKVPLTGK	10	sp|Q8WUH6|TM263_HUMAN	13926	Unmodified	3	46.568	105.52	0.0013508	33.506	-0.29832	1053.65	352.225
1681	pcp	10	ALDTKIGRYK	38.66	13928	ALDTKIGRYK	10	sp|O60264|SMCA5_HUMAN	13928	Unmodified	2	58.4	150.27	0.00038303	33.508	-0.50875	1163.67	582.84
1682	psp	9	KIDGQTREL	29.24	13937
1683	pcp	10	RIYNMEMARK	36.26	13942	RIYNMEMARK	10	sp|P82921|RT21_HUMAN	13942	Unmodified	3	58.351	87.895	0.017063	33.535	-1.5247	1310.66	437.894
1684	pcp	11	KYLPYNHQHEY	37.2	13947	KYLPYNHQHEY	11	sp|O95864|FADS2_HUMAN	13947	Unmodified	2	155.53	217.63	1.8516e-14	33.547	0.41226	1490.69	746.354
1685	pcp	10	VVNKVPLTGK	50.71	13950	VVNKVPLTGK	10	sp|Q8WUH6|TM263_HUMAN	13950	Unmodified	2	45.462	118.67	0.0023414	33.551	-0.65257	1053.65	527.835
1686	pcp	9	RHWEQAGEY	32.79	13967
1687	pcp	10	ATWMGKIHSK	35.75	13982	ATWMGKIHSK	10	sp|P12955|PEPD_HUMAN	13982	Unmodified	2	93.885	142.98	0.00050202	33.626	0.11351	1157.6	579.808
1688	pcp	9	LVGPPGTGK	44.31	13992
1689	psp	9	KTVGPNATY	37.85	13993	TKVGPNATY	9	sp|Q9Y5V3|MAGD1_HUMAN	13993	Unmodified	1	4.4359	123.5	0.0060022	33.648	0.10194	949.487	950.494
1690	pcp	11	KMLEAENALKK	28.59	13994
1691	psp	9	KTVGPNATY	52.22	13995	TKVGPNATY	9	sp|Q9Y5V3|MAGD1_HUMAN	13995	Unmodified	2	6.2901	135.71	0.002514	33.652	-0.89988	949.487	475.751
1692	pcp	11	KLAPAMKTQKL	26.64	14002	KLAPAMKTQKL	11	sp|Q5THK1|PR14L_HUMAN	14002	Unmodified	3	55.129	88.187	0.0056536	33.667	-0.55402	1227.74	410.253
1693	psp	9	LERKKLSQL	26.24	14004	LERKKLSQL	9	LM_splice_LERKKLSQL	14004	Unmodified	2	0	109.29	0.010697	33.669	-0.59774	1113.69	557.851
1694	psp	11	KEPGESSGQAF	25.65	14026
1695	pcp	9	GVADKILKK	31.76	14027	GVADKILKK	9	sp|Q13287|NMI_HUMAN	14027	Unmodified	3	19.255	80.165	0.018225	33.719	-0.78365	970.618	324.546
1696	pcp	9	GVADKILKK	40.33	14037	GVADKILKK	9	sp|Q13287|NMI_HUMAN	14037	Unmodified	2	23.779	152.47	0.0018846	33.744	-0.82575	970.618	486.316
1697	pcp	9	HPYSPLSPK	37.77	14039	HPYSPLSPK	9	sp|Q8WUF5|IASPP_HUMAN	14039	Unmodified	2	52.935	100.02	0.014295	33.747	0.26469	1024.53	513.274
1698	pcp	9	KSNYQVFQK	36.31	14043	KSNYQVFQK	9	sp|Q6P2C8|MED27_HUMAN	14043	Unmodified	2	123.69	186.91	0.0018369	33.757	-0.1664	1140.59	571.304
1699	psp	10	NDLGGDAEVN	39.03	14047	ADIDGDGQVN	10	sp|P62158|CALM_HUMAN	14047	Unmodified	1	39.544	128.57	0.001046	33.771	1.7192	1002.43	1003.43
1700	pcp	9	NHHLQETSF	59.74	14048	NHHLQETSF	9	sp|P13693|TCTP_HUMAN;sp|Q56UQ5|TPT1L_HUMAN	14048	Unmodified	2	60.082	132.57	0.0027108	33.772	-0.95501	1111.5	556.76
1701	pcp	9	NHHLQETSF	31.62	14051	NHHLQETSF	9	sp|P13693|TCTP_HUMAN;sp|Q56UQ5|TPT1L_HUMAN	14051	Unmodified	3	70.057	105.57	0.0073155	33.776	-0.25137	1111.5	371.509
1702	pcp	9	DHYHSDVAY	34.8	14053	DHYHSDVAY	9	sp|Q07343|PDE4B_HUMAN	14053	Unmodified	2	87.242	124.89	0.0054997	33.779	-0.57888	1105.45	553.731
1703	pcp	9	GTYHGMTLK	34.98	14059	GTYHGMTLK	9	sp|Q6P1J9|CDC73_HUMAN	14059	Unmodified	2	35.966	93.143	0.01934	33.794	-0.89076	1006.49	504.253
1704	pcp	9	KMPKIKMPK	37.07	14070	KPMKIKPMK	9		14070	Unmodified	3	2.1398	109.71	0.015044	33.818	-0.55869	1099.66	367.561
1705	pcp	9	ILNKKLLSR	28.08	14071	ILNKKLLSR	9	sp|Q9Y426|CU025_HUMAN	14071	Unmodified	3	44.594	94.309	0.010915	33.819	0.09734	1083.71	362.245
1706	pcp	9	THNEPGVRL	42.66	14075	THNEPGVRL	9	sp|Q9NVA2|SEP11_HUMAN	14075	Unmodified	3	43.777	65.474	0.034135	33.826	-0.26419	1021.53	341.517
1707	pcp	9	NHHLQETSF	46.5	14088	NHHLQETSF	9	sp|P13693|TCTP_HUMAN;sp|Q56UQ5|TPT1L_HUMAN	14088	Unmodified	1	88.619	130.27	0.0035444	33.856	0.50685	1111.5	1112.51
1708	pcp	10	VVNKVPLTGK	28.74	14090
1709	pcp	9	ISGPISTSK	50.05	14093	ISGPISTSK	9	sp|Q69YQ0|CYTSA_HUMAN	14093	Unmodified	2	16.761	85.676	0.027131	33.869	0.45221	888.492	445.253
1710	pcp	9	NGATRKLAL	46.26	14094	NGATRKLAL	9	sp|P31689|DNJA1_HUMAN	14094	Unmodified	2	34.967	119.21	0.0075611	33.87	1.0595	942.561	472.288
1711	psp	10	KPEVSMLAKP	27.44	14102	SIDGRVVEPK	10	sp|P22626|ROA2_HUMAN	14102	Unmodified	2	28.059	88.177	0.01684	33.888	-0.43207	1098.6	550.309
1712	pcp	10	KMYKPEVSMK	32.98	14107
1713	pcp	9	QVSVRPLQH	31.85	14110	QVSVRPLQH	9	sp|P39656|OST48_HUMAN	14110	Unmodified	2	63.816	143.28	0.0023939	33.9	-0.87864	1062.59	532.304
1714	pcp	11	DVNETQPPQSE	31	14112	DVNETQPPQSE	11	sp|P35580|MYH10_HUMAN	14112	Unmodified	2	58.618	131.22	7.0865e-05	33.906	-0.95355	1242.54	622.275
1715	pcp	9	RLLKKQFFH	31.95	14120	RLLKKQFFH	9	sp|Q99442|SEC62_HUMAN	14120	Unmodified	3	63.306	126.52	0.0049061	33.922	-0.43624	1215.72	406.249
1716	psp	10	TLPKDEPSPV	28.17	14123	TISPYSRMK	9	sp|O15121|DEGS1_HUMAN	14123	Unmodified	2	3.8737	81.548	0.034768	33.932	-0.074967	1081.56	541.787
1717	psp	10	ASDPGRYLQS	32.36	14126
1718	psp	10	VALPNYSMHS	25.38	14132
1719	pcp	9	ILPKNVLKK	29.69	14136	ILPKNVLKK	9	sp|Q6P2Q9|PRP8_HUMAN	14136	Unmodified	3	5.6813	113.26	0.0093553	33.96	-0.25762	1051.71	351.578
1720	pcp	11	KIREGQVEVLK	48.43	14140
1721	psp	12	DIVFVGDATPDN	25.75	14141	SDAATAKNSPAET	13		14141	Unmodified	2	4.6757	73.233	0.023227	33.971	0.41284	1261.58	631.797
1722	pcp	11	RVNEVNQFAAK	33.63	14142
1723	pcp	9	ILPKNVLKK	41.96	14151	ILPKNVLKK	9	sp|Q6P2Q9|PRP8_HUMAN	14151	Unmodified	2	0	91.9	0.022513	33.996	-0.57116	1051.71	526.863
1724	psp	9	KTVGPNATY	38.14	14164
1725	pcp	9	AVTTVVNPK	57.76	14174	AVTTVVNPK	9	sp|P05556|ITB1_HUMAN	14174	Unmodified	2	67.424	139.14	0.0023097	34.044	1.7195	927.539	464.777
1726	psp	9	KTKWKALSK	26.26	14175	KTKWKALSK	9	LM_splice_KTKWKALSK	14175	Unmodified	2	4.0192	93.374	0.032738	34.046	-0.0038951	1088.67	545.343
1727	pcp	9	THLENPTKY	41.48	14185	THLENPTKY	9	sp|O75030|MITF_HUMAN	14185	Unmodified	2	95.286	139.02	0.0070374	34.065	0.77169	1101.55	551.78
1728	pcp	9	SLKQAPLVH	44.05	14198	SLKQAPLVH	9	sp|P09496|CLCA_HUMAN	14198	Unmodified	3	49.899	116.25	0.0085157	34.092	0.50362	991.581	331.534
1729	pcp	11	HIYDTKLGTDK	50.66	14214	HIYDTKLGTDK	11	sp|Q99439|CNN2_HUMAN	14214	Unmodified	3	105.44	146.16	5.9472e-06	34.125	-0.19064	1289.66	430.894
1730	pcp	9	SLKQAPLVH	46.59	14216	SLKQAPLVH	9	sp|P09496|CLCA_HUMAN	14216	Unmodified	2	59.35	98.997	0.027131	34.128	-0.031059	991.581	496.798
1731	pcp	9	VLYKGVLKR	32.62	14221	VLYKGVLKR	9	sp|Q6NW34|CC017_HUMAN	14221	Unmodified	3	24.197	76.679	0.022276	34.137	0.92694	1074.69	359.238
1732	pcp	11	ITYTPSDGTQK	41.79	14230	ITYTPSDGTQK	11	sp|O75874|IDHC_HUMAN	14230	Unmodified	2	37.161	145.9	6.2286e-06	34.157	0.71685	1209.59	605.801
1733	pcp	11	HIYDTKLGTDK	45.42	14231	HIYDTKLGTDK	11	sp|Q99439|CNN2_HUMAN	14231	Unmodified	2	155.56	218.11	3.0745e-10	34.159	1.0721	1289.66	645.838
1734	pcp	10	RHSEPSKLTF	28.38	14242	RHSEPSKLTF	10	sp|Q9UKM7|MA1B1_HUMAN	14242	Unmodified	3	81.008	101.3	0.0021274	34.183	0.083028	1200.63	401.216
1735	psp	9	KDFKPLGVK	29.38	14249	TRSTGLLGVK	10	LM_splice_TRSTGLLGVK	14249	Unmodified	2	38.664	85.731	0.022077	34.199	-0.27336	1030.61	516.314
1736	psp	11	KMVVLGGLNIG	26.18	14252
1737	psp	10	KSSAWDSLNK	28.56	14255
1738	pcp	9	TVRPPVAVK	28.08	14261
1739	pcp	9	TVRPPVAVK	28.33	14269	TVRPPVAVK	9	sp|P12111|CO6A3_HUMAN	14269	Unmodified	3	8.6555	92.538	0.011641	34.242	-2.2748	965.602	322.875
1740	pcp	10	RHSEPSKLTF	47	14271	RHSEPSKLTF	10	sp|Q9UKM7|MA1B1_HUMAN	14271	Unmodified	2	42.136	121.73	0.0019407	34.248	0.76775	1200.63	601.32
1741	psp	10	TRSTGLLGVK	31.03	14272
1742	psp	11	DASPGRAHSVP	30.76	14311
1743	pcp	9	VLKEGVLEK	29.38	14353
1744	psp	10	VSKAKADVSL	31.66	14379	SVKEKNISI	9	sp|O75159|SOCS5_HUMAN	14379	Unmodified	2	3.7241	100.09	0.014241	34.485	0.28973	1016.59	509.301
1745	pcp	11	KILGPQGNTIK	39.37	14393	KILGPQGNTIK	11	sp|Q07666|KHDR1_HUMAN	14393	Unmodified	2	61.749	123.75	0.0023614	34.514	-0.86817	1167.7	584.856
1746	pcp	9	TVRPPVAVK	29.34	14403
1747	pcp	9	NHGGHYVVY	28.21	14406
1748	pcp	9	KLYEQLSGK	37.7	14412
1749	pcp	9	QLYKESLTK	31.15	14416	QLYKESLTK	9	sp|P35580|MYH10_HUMAN	14416	Unmodified	3	43.628	92.051	0.020286	34.561	-0.017602	1108.61	370.545
1750	psp	9	KPQQMCKGY	26.53	14429
1751	pcp	9	SVYQIKVHR	27.1	14430	SVYQIKVHR	9	sp|Q14204|DYHC1_HUMAN	14430	Unmodified	3	52.895	78.516	0.020453	34.587	-0.69305	1128.64	377.221
1752	pcp	9	TVRPPVAVK	29.65	14434	TVRPPVAVK	9	sp|P12111|CO6A3_HUMAN	14434	Unmodified	3	8.8849	96.143	0.010621	34.597	-2.2748	965.602	322.875
1753	pcp	12	YREAPIDKKGNF	25.49	14436	YREAPIDKKGNF	12	sp|O14950|ML12B_HUMAN;sp|P19105|ML12A_HUMAN;sp|P24844|MYL9_HUMAN	14436	Unmodified	3	61.057	101.53	0.0019926	34.599	-0.4715	1436.74	479.921
1754	pcp	9	VVAPPGAPK	30.16	14441
1755	psp	10	KLEAFYALGK	29.33	14442
1756	pcp	10	RLYQECEKLK	29.64	14450	RLYQECEKLK	10	sp|Q92598|HS105_HUMAN;sp|O95757|HS74L_HUMAN	14450	Unmodified	3	48.209	71.221	0.021093	34.626	0.80295	1308.69	437.236
1757	psp	12	AGVVHNACALGK	25.56	14453
1758	pcp	9	KVYNENLVH	40.48	14456
1759	psp	9	EEQSKITEL	30.38	14457	LTLKSEQEE	9	sp|O00159|MYO1C_HUMAN	14457	Unmodified	2	25.483	171.75	0.0010284	34.644	-0.48067	1075.54	538.777
1760	pcp	9	GLAPSIRTK	31.79	14459	GLAPSIRTK	9	sp|P24821|TENA_HUMAN	14459	Unmodified	2	6.6137	95.909	0.01731	34.647	-0.61082	941.566	471.79
1761	pcp	9	FVYEPKEQK	30.02	14461	FVYEPKEQK	9	sp|Q16666|IF16_HUMAN	14461	Unmodified	2	97.338	151.5	0.0018893	34.649	0.27588	1166.6	584.306
1762	pcp	9	GTYSKIMDH	50.23	14471	GTYSKIMDH	9	sp|O75116|ROCK2_HUMAN	14471	Unmodified	2	105.96	158.37	0.0024254	34.669	-0.79173	1050.48	526.247
1763	pcp	11	KTYHALSNLPK	38.43	14474	KTYHALSNLPK	11	sp|O00231|PSD11_HUMAN	14474	Unmodified	3	93.603	126.83	0.00022203	34.674	-0.053383	1270.7	424.575
1764	pcp	9	KVYTPSISK	54.04	14482	KVYTPSISK	9	sp|Q5VV42|CDKAL_HUMAN	14482	Unmodified	2	26.318	96.143	0.017138	34.69	0.51018	1021.58	511.798
1765	pcp	9	KVYTPSISK	44.71	14485	KVYTPSISK	9	sp|Q5VV42|CDKAL_HUMAN	14485	Unmodified	3	51.417	91.265	0.011107	34.693	-0.11753	1021.58	341.534
1766	pcp	9	KLLKTSMLK	51.93	14493	KLLKTSMLK	9	sp|O60313|OPA1_HUMAN	14493	Unmodified	3	49.58	119.68	0.0057383	34.71	-0.083966	1060.67	354.563
1767	pcp	11	KTLDQAKAVLK	33.88	14498	KTLDQAKAVLK	11	sp|Q9H0A0|NAT10_HUMAN	14498	Unmodified	3	47.104	84.821	0.018249	34.72	-0.11753	1213.74	405.587
1768	pcp	11	VRFDSDAASPR	40.95	14500	VRFDSDAASPR	11	sp|Q31612|1B73_HUMAN;sp|Q95604|1C17_HUMAN	14500	Unmodified	3	65.169	113.61	1.9984e-05	34.726	0.4261	1219.59	407.539
1769	pcp	9	KLYGKPIRV	25.83	14509	KLYGKPIRV	9	sp|Q15427|SF3B4_HUMAN	14509	Unmodified	2	51.616	100.37	0.022086	34.741	0.1789	1072.68	537.345
1770	pcp	9	RIFQEQVEK	37.3	14511	RIFQEQVEK	9	sp|P24468|COT2_HUMAN;sp|P10589|COT1_HUMAN	14511	Unmodified	2	25.703	169.41	0.0012361	34.748	0.82362	1175.63	588.822
1771	pcp	9	KLLKTSMLK	28.92	14512	KLLKTSMLK	9	sp|O60313|OPA1_HUMAN	14512	Unmodified	2	16.829	83.998	0.030234	34.75	-0.97244	1060.67	531.341
1772	pcp	9	ATFYGPVKK	26.38	14515
1773	psp	10	KPEEISTATY	40.64	14523	RYNHITATY	9	sp|Q9NRH2|SNRK_HUMAN	14523	Unmodified	2	41.109	133.55	0.0026237	34.773	-0.02627	1137.56	569.786
1774	pcp	9	ALMGYATHK	34.23	14527
1775	pcp	9	ALMGYATHK	45.47	14535	ALMGYATHK	9	sp|P09912|IFI6_HUMAN	14535	Unmodified	2	35.158	92.439	0.018203	34.794	0.058165	990.496	496.255
1776	psp	9	KERPVSLEK	31.08	14541
1777	psp	9	KKIREVEVL	35.62	14543	ELRKKVEVL	9	sp|Q70SY1|CR3L2_HUMAN	14543	Unmodified	2	14.527	105.57	0.011511	34.814	-0.48809	1112.69	557.353
1778	pcp	11	RIFAPNHVVAK	25.12	14545	RIFAPNHVVAK	11	sp|Q02543|RL18A_HUMAN	14545	Unmodified	3	61.633	125.74	0.00025972	34.818	0.38899	1250.72	417.916
1779	pcp	9	QHSLAGQTY	43.93	14550	QHSLAGQTY	9	sp|C4AMC7|WASH3_HUMAN;tr|A0A096LP75|A0A096LP75_HUMAN;sp|Q6VEQ5|WASH2_HUMAN;sp|A8K0Z3|WASH1_HUMAN	14550	Unmodified	2	137.06	206.5	2.4271e-07	34.824	-0.23945	1003.47	502.743
1780	pcp	9	KVAIKIISK	43.18	14551	KVAIKIISK	9	sp|O96017|CHK2_HUMAN	14551	Unmodified	3	14.067	81.771	0.034356	34.826	-0.38481	998.685	333.902
1781	psp	10	ALAVSPAAGK	27.64	14556	ALAVSPAQK	9	DeNovo_spliced__ALAVSPAQK	14556	Unmodified	2	7.8555	101.28	0.013366	34.838	1.4994	883.513	442.764
1782	pcp	9	QHSSLSTRF	30.66	14560	QHSSLSTRF	9	sp|Q96J42|TXD15_HUMAN	14560	Unmodified	3	79.574	105.2	0.011615	34.848	0.48392	1061.53	354.849
1783	pcp	11	RIFAPNHVVAK	41.37	14561	RIFAPNHVVAK	11	sp|Q02543|RL18A_HUMAN	14561	Unmodified	2	49.193	111.74	0.0033759	34.85	0.099107	1250.72	626.37
1784	pcp	9	NHERFETTY	35.18	14562	NHERFETTY	9	sp|Q9NR19|ACSA_HUMAN	14562	Unmodified	2	44.857	107.57	0.010948	34.853	1.0479	1195.53	598.77
1785	pcp	9	TVRPPVAVK	30.44	14576
1786	pcp	9	QHSLAGQTY	45.74	14582	QHSLAGQTY	9	sp|C4AMC7|WASH3_HUMAN;tr|A0A096LP75|A0A096LP75_HUMAN;sp|Q6VEQ5|WASH2_HUMAN;sp|A8K0Z3|WASH1_HUMAN	14582	Unmodified	1	132.21	193.1	3.2178e-06	34.901	1.3718	1003.47	1004.48
1787	psp	9	KERVKLEIT	26.94	14590
1788	pcp	9	SHEEGRLVY	27.04	14623	SHEEGRLVY	9	sp|P35573|GDE_HUMAN	14623	Unmodified	2	18.029	88.948	0.022419	35	-0.47202	1088.53	545.27
1789	pcp	9	TYAEKLHRL	26.53	14634
1790	psp	10	KGKGDLKTYR	29.64	14636	KGKGDLKTYR	10	LM_splice_KGKGDLKTYR	14636	Unmodified	3	33.715	81.017	0.033525	35.028	0.38425	1164.66	389.228
1791	psp	9	KAGERPLIK	31.88	14640
1792	psp	11	VIDNGSGMCKQ	43.79	14654
1793	pcp	9	VAYGSYTAK	26.63	14658
1794	pcp	9	THAPATLEA	55.46	14678	THAPATLEA	9	sp|O95433|AHSA1_HUMAN	14678	Unmodified	2	23.484	84.244	0.02978	35.123	-0.65197	909.456	455.735
1795	pcp	10	ALQSITAGQK	39.1	14680	ALQSITAGQK	10	sp|O75164|KDM4A_HUMAN	14680	Unmodified	2	28.041	99.755	0.00765	35.128	3.3741	1015.57	508.79
1796	pcp	9	IVQTLGKTG	45.05	14700	IVAGTLTNK	9	sp|O75251|NDUS7_HUMAN	14700	Unmodified	2	13.958	95.741	0.017433	35.175	0.14862	915.539	458.777
1797	pcp	9	RYTDVSTRY	31.29	14702	RYTDVSTRY	9	sp|Q9Y320|TMX2_HUMAN	14702	Unmodified	2	30.78	106.88	0.011143	35.177	0.08926	1159.56	580.788
1798	pcp	9	THAANTVVY	62.01	14706	THAANTVVY	9	sp|Q6UXN9|WDR82_HUMAN	14706	Unmodified	1	56.93	107.9	0.010858	35.185	0.069175	974.482	975.489
1799	pcp	9	THAPATLEA	32.11	14709	THAPATLEA	9	sp|O95433|AHSA1_HUMAN	14709	Unmodified	1	98.207	149.99	0.0018965	35.195	-0.056365	909.456	910.463
1800	psp	11	EESSSKSSQPL	28.87	14726	EESSSKSSQPL	11	LM_splice_EESSSKSSQPL	14726	Unmodified	2	47.157	100.25	0.0039517	35.234	0.67256	1177.55	589.78
1801	pcp	9	KTFPNTIEH	44.57	14731	KTFPNTIEH	9	sp|Q9NUA8|ZBT40_HUMAN	14731	Unmodified	2	93.08	152.06	0.0018865	35.247	0.3206	1085.55	543.783
1802	pcp	9	QTNPTYLAK	46.01	14736	QTNPTYLAK	9	sp|P46940|IQGA1_HUMAN	14736	Unmodified	2	43.617	115.49	0.010425	35.255	-0.023549	1034.54	518.277
1803	pcp	9	ILNKKLLEH	41.26	14738	ILNKKLLEH	9	sp|Q9Y4B5|MTCL1_HUMAN	14738	Unmodified	3	34.496	93.649	0.010858	35.258	-0.72263	1106.68	369.901
1804	pcp	10	RLPKGAVLYK	35.18	14743	RLPKGAVLYK	10	sp|Q9P0M9|RM27_HUMAN	14743	Unmodified	3	66.305	112.71	0.0034093	35.27	0.2599	1143.71	382.245
1805	psp	10	ASAAGPVIQK	34.44	14747	ASAPQVIQK	9	DeNovo_spliced__ASAPQVIQK	14747	Unmodified	2	28.712	130.04	0.0036288	35.277	0.21967	940.534	471.274
1806	pcp	10	KLANPSIVTK	38.58	14748	KLANPSIVTK	10	sp|O60673|DPOLZ_HUMAN	14748	Unmodified	2	50.625	101.82	0.0060132	35.28	-0.82209	1069.65	535.832
1807	pcp	9	TVRPPVAVK	27.76	14752	TVRPPVAVK	9	sp|P12111|CO6A3_HUMAN	14752	Unmodified	3	6.6717	75.197	0.023014	35.291	-2.2748	965.602	322.875
1808	pcp	10	GVYGDVQRVK	42.71	14761	GVYGDVQRVK	10	sp|Q9UKA9|PTBP2_HUMAN;sp|P26599|PTBP1_HUMAN	14761	Unmodified	2	64.089	145.72	0.00040346	35.306	-1.486	1119.6	560.809
1809	pcp	9	NRPGTVSSL	35.35	14765	NRPGTVSSL	9	sp|P35659|DEK_HUMAN	14765	Unmodified	2	19.831	104.75	0.011741	35.317	-0.55895	929.493	465.754
1810	psp	10	APNLADGFTY	26.21	14767
1811	pcp	9	HHQNEVINY	40.99	14768	HHQNEVINY	9	sp|Q9NQ48|LZTL1_HUMAN	14768	Unmodified	2	58.438	123.69	0.0078795	35.322	0.3322	1152.53	577.273
1812	pcp	10	THYPAQQGEY	37.51	14769	THYPAQQGEY	10	sp|O95817|BAG3_HUMAN	14769	Unmodified	2	115.84	164.34	0.00032626	35.324	0.053657	1192.51	597.265
1813	psp	12	KTPSSASAELTL	26.58	14777
1814	pcp	9	ILNKKLLEH	64.73	14800	ILNKKLLEH	9	sp|Q9Y4B5|MTCL1_HUMAN	14800	Unmodified	2	69.816	133.23	0.0026396	35.391	-0.068899	1106.68	554.348
1815	pcp	12	RVITYLDHSTQK	29.99	14801	RVITYLDHSTQK	12	sp|Q13619|CUL4A_HUMAN	14801	Unmodified	3	90.528	116.51	0.00027626	35.392	0.25286	1459.78	487.6
1816	pcp	10	KLPKQPVIVK	40.67	14810	KLPKQPVIVK	10	sp|P46776|RL27A_HUMAN	14810	Unmodified	3	57.858	102.06	0.0058196	35.412	-1.1002	1148.76	383.929
1817	pcp	9	GTTSCIIQK	43.63	14811	GTTSCIIQK	9	sp|Q8IYA7|MKX_HUMAN	14811	Unmodified	2	36.459	89.142	0.022276	35.413	-0.81731	949.49	475.752
1818	pcp	9	SHLKHLTGF	26.91	14820	SHLKHLTGF	9	sp|Q6XZF7|DNMBP_HUMAN	14820	Unmodified	2	51.975	123.35	0.0060562	35.437	-0.29459	1038.56	520.288
1819	psp	10	KEPHSLRVQK	25.18	14831
1820	pcp	10	KLPKQPVIVK	44.2	14848	KLPKQPVIVK	10	sp|P46776|RL27A_HUMAN	14848	Unmodified	2	50.594	93.429	0.018367	35.502	-0.60615	1148.76	575.39
1821	pcp	9	QYTHKIYHL	27.93	14849	QYTHKIYHL	9	sp|Q00169|PIPNA_HUMAN;sp|P48739|PIPNB_HUMAN	14849	Unmodified	2	67.137	121.85	0.0066029	35.504	-0.60552	1201.62	601.819
1822	pcp	10	KLPSSEPLSR	30.2	14853
1823	pcp	9	KLAERFLAK	26.7	14856
1824	pcp	10	KLPSSEPLSR	32.97	14862	KLPSSEPLSR	10	sp|Q14714|SSPN_HUMAN	14862	Unmodified	3	49.38	93.477	0.0029526	35.541	-0.45693	1112.62	371.88
1825	pcp	10	SIGSPVKVGK	27.92	14868
1826	pcp	9	KTFPNTIEH	26.13	14895	KTFPNTIEH	9	sp|Q9NUA8|ZBT40_HUMAN	14895	Unmodified	2	49.193	91.085	0.02085	35.61	0.3206	1085.55	543.783
1827	pcp	9	DSKKLPSPA	27.73	14906
1828	pcp	12	YNEATGGKYVPR	49.59	14908	YNEATGGKYVPR	12	sp|P07437|TBB5_HUMAN;sp|P68371|TBB4B_HUMAN	14908	Unmodified	3	61.372	84.289	0.020258	35.638	-0.20596	1353.67	452.23
1829	pcp	12	YNEATGGKYVPR	59.02	14911	YNEATGGKYVPR	12	sp|P07437|TBB5_HUMAN;sp|P68371|TBB4B_HUMAN	14911	Unmodified	2	99.427	128.51	0.001884	35.645	-0.26958	1353.67	677.841
1830	psp	11	KFQAGNGGTLK	29.76	14937	KFQAGNGGTLK	11	LM_splice_KFQAGNGGTLK	14937	Unmodified	2	2.4659	85.731	0.014443	35.703	-2.1442	1119.6	560.809
1831	pcp	11	KLNEILQARGK	28.35	14944	KVQELLQGKRA	11	sp|Q9ULX5|RN112_HUMAN	14944	Unmodified	3	0.74976	90.05	0.0019953	35.717	-0.64247	1268.76	423.926
1832	pcp	11	RMYSQLKTLQK	29.45	14945	RMYSQLKTLQK	11	sp|Q6XZF7|DNMBP_HUMAN	14945	Unmodified	3	55.073	120.57	0.00043737	35.719	-0.41532	1394.77	465.931
1833	pcp	9	EAAQKNMAL	29.83	14958	EAAQKNMAL	9	sp|P35579|MYH9_HUMAN	14958	Unmodified	1	111.77	209.37	4.0191e-10	35.745	-0.55435	974.486	975.493
1834	psp	10	TIKVTAVKEL	29.7	14963	EIKTKIKEL	9	sp|Q92598|HS105_HUMAN	14963	Unmodified	2	9.6272	156.83	0.0018842	35.756	-1.084	1100.68	551.348
1835	pcp	9	GQWGGGSHY	46.31	14970
1836	pcp	10	KLPKQPVIVK	30.91	14972	KLPKQPVIVK	10	sp|P46776|RL27A_HUMAN	14972	Unmodified	3	59.023	100.02	0.0074423	35.779	-1.1002	1148.76	383.929
1837	pcp	9	QLGQPVVSK	40.65	14983	QLGQPVVSK	9	sp|Q15746|MYLK_HUMAN	14983	Unmodified	2	38.103	91.783	0.020338	35.801	-0.25033	954.55	478.282
1838	pcp	9	SHHPPVSAF	37.14	14985	SHHPPVSAF	9	sp|Q9H0X9|OSBL5_HUMAN	14985	Unmodified	2	59.171	113.7	0.0092318	35.805	-1.0207	977.472	489.743
1839	psp	9	EIQYRKETL	26.06	14986	IEYQRKETL	9	DeNovo_spliced__IEYQRKETL	14986	Unmodified	2	27.405	142.04	0.0021929	35.806	0.20315	1178.63	590.322
1840	psp	12	KVSYAAAKDAFE	30.71	14989	AMYDKGPFRSK	11	sp|P15559|NQO1_HUMAN	14989	Unmodified	2	124.69	168.46	2.3369e-06	35.811	1.0706	1298.64	650.329
1841	psp	11	KAVGQLGSILK	27.38	14990	IVRDIKEKL	9	sp|P60709|ACTB_HUMAN;sp|P63261|ACTG_HUMAN;sp|Q6S8J3|POTEE_HUMAN;sp|A5A3E0|POTEF_HUMAN;sp|P0CG38|POTEI_HUMAN;sp|P0CG39|POTEJ_HUMAN;sp|Q9BYX7|ACTBM_HUMAN;sp|P68032|ACTC_HUMAN;sp|P68133|ACTS_HUMAN;sp|P63267|ACTH_HUMAN;sp|P62736|ACTA_HUMAN	14990	Unmodified	3	28.148	101.38	0.012791	35.813	-0.34808	1112.69	371.905
1842	pcp	9	VVYAPLSKK	32.5	14996
1843	psp	10	KFGSQIPAKR	27.74	15012	RLYDLPAKR	9	sp|Q8NF91|SYNE1_HUMAN	15012	Unmodified	3	35.995	100.84	0.013695	35.86	0.27932	1130.66	377.893
1844	pcp	9	RLYDLPAKR	27.38	15032	RLYDLPAKR	9	sp|Q8NF91|SYNE1_HUMAN	15032	Unmodified	2	51.714	111.06	0.018647	35.903	0.39825	1130.66	566.335
1845	pcp	11	SVYYNEATGGK	45.08	15073	SVYYNEATGGK	11	sp|P07437|TBB5_HUMAN	15073	Unmodified	2	88.622	127.4	0.00020257	35.999	0.99024	1187.55	594.78
1846	pcp	11	KLYASHSQFIK	28.01	15093	KLYASHSQFIK	11	sp|Q9BW91|NUDT9_HUMAN	15093	Unmodified	3	60.084	104.04	0.00018428	36.037	-0.12635	1320.72	441.247
1847	pcp	9	AVYTKMMTK	69.17	15107	AVYTKMMTK	9	sp|P11413|G6PD_HUMAN	15107	Unmodified	2	113.43	169.44	0.0012332	36.064	1.1632	1071.55	536.78
1848	psp	11	KPNSPQLKPIQ	26.39	15110
1849	pcp	9	SHVTGLHSL	26.84	15111
1850	pcp	9	AVYTKMMTK	35.96	15117	AVYTKMMTK	9	sp|P11413|G6PD_HUMAN	15117	Unmodified	3	80.091	118.18	0.0032573	36.082	1.5378	1071.55	358.189
1851	pcp	9	SLYAHPIEH	29.78	15121	SLYAHPIEH	9	sp|Q96IV6|FXDC2_HUMAN	15121	Unmodified	2	108.34	161.9	0.001839	36.087	2.9647	1065.52	533.769
1852	pcp	9	RVSYQKLLK	38.64	15140
1853	pcp	9	SHHPPVSAF	43.36	15148	SHHPPVSAF	9	sp|Q9H0X9|OSBL5_HUMAN	15148	Unmodified	2	42.549	105.39	0.01156	36.147	-1.0207	977.472	489.743
1854	pcp	9	HHSYDHVIY	25.61	15152	HHSYDHVIY	9	sp|Q8IWV7|UBR1_HUMAN	15152	Unmodified	2	77.948	124.37	0.0081937	36.153	1.3973	1169.53	585.77
1855	pcp	11	AMYDKGPFRSK	27	15159	AMYDKGPFRSK	11	sp|P15559|NQO1_HUMAN	15159	Unmodified	2	80.395	143.96	8.3376e-06	36.167	1.0706	1298.64	650.329
1856	psp	9	KRYEGKILK	37.46	15160	KRYEGKILK	9	LM_splice_KRYEGKILK	15160	Unmodified	2	3.2133	81.548	0.029838	36.169	2.9776	1133.69	567.853
1857	pcp	9	HHSYDHVIY	26.27	15172
1858	pcp	9	RILGPGLNK	28.14	15173	RILGPGLNK	9	sp|P62906|RL10A_HUMAN	15173	Unmodified	2	54.323	133.79	0.0097577	36.2	0.76892	966.597	484.306
1859	psp	10	KGDGNVGVVL	31.69	15183
1860	psp	10	KAVCKSKKAL	30.89	15197	RFLEKAKAL	9	sp|P07942|LAMB1_HUMAN	15197	Unmodified	2	30.491	103.74	0.012023	36.249	0.44402	1074.65	538.335
1861	pcp	9	IINSSITTK	58.89	15206
1862	pcp	9	IINSSITTK	58.53	15211	IINSSITTK	9	sp|P49368|TCPG_HUMAN	15211	Unmodified	1	67.524	160.36	0.0020198	36.283	0.35915	975.56	976.567
1863	pcp	9	AATSVHVVA	31.12	15212	AATSVHVVA	9	sp|Q68EM7|RHG17_HUMAN	15212	Unmodified	1	66.633	117.6	0.0081377	36.285	-0.183	853.466	854.473
1864	pcp	9	RFLEKAKAL	35.68	15216	RFLEKAKAL	9	sp|P07942|LAMB1_HUMAN	15216	Unmodified	3	41.44	109.66	0.0063607	36.295	0.026138	1074.65	359.226
1865	pcp	9	RILGPGLNK	43.02	15219
1866	psp	11	VVIQDMAGQLG	27.76	15225
1867	pcp	9	RVFTGVVTK	27.76	15228
1868	pcp	9	YYEHVKARF	34.03	15230	YYEHVKARF	9	sp|Q9BV36|MELPH_HUMAN	15230	Unmodified	2	60.611	104.75	0.011741	36.32	0.25474	1211.61	606.812
1869	psp	10	KSSPSKQLLH	28.52	15240
1870	psp	11	KPNSPQLKPIQ	26.62	15269
1871	pcp	9	SHVDPTKVY	43.7	15272	SHVDPTKVY	9	sp|Q07157|ZO1_HUMAN	15272	Unmodified	2	40.217	113.26	0.010467	36.417	-0.6095	1044.52	523.269
1872	pcp	9	KVCAPVLAK	28.89	15275
1873	pcp	9	EYSKQMQRF	31.87	15282	EYSKQMQRF	9	sp|Q13547|HDAC1_HUMAN;sp|Q92769|HDAC2_HUMAN	15282	Unmodified	3	59.462	81.548	0.019252	36.439	-0.19353	1215.57	406.197
1874	pcp	9	ALYATKTLR	33.03	15288
1875	psp	9	MLNKSILST	28.91	15295
1876	psp	9	MLNKSILST	28.34	15296
1877	psp	9	KEDYGLIQK	40.01	15305	RMGTPYLQK	9	sp|Q05193|DYN1_HUMAN	15305	Unmodified	2	11.344	97.431	0.016194	36.484	-0.76037	1092.58	547.295
1878	pcp	9	AQTDPTTGY	48.31	15321	AQTDPTTGY	9	sp|Q9Y4K0|LOXL2_HUMAN	15321	Unmodified	1	92.054	151.04	0.0018915	36.516	0.58275	952.414	953.421
1879	pcp	9	VLNPTPIKR	43.16	15333
1880	pcp	9	NHFEGHYQY	48.77	15340	NHFEGHYQY	9	sp|P28562|DUS1_HUMAN;sp|Q13115|DUS4_HUMAN	15340	Unmodified	1	122.56	171.99	0.0010072	36.555	0.649	1193.49	1194.5
1881	pcp	10	SRPEAAQQAF	62.03	15354
1882	psp	9	KIFTMSQLS	26.14	15363
1883	pcp	9	TVNTSLVGK	58.67	15369	TVNTSLVGK	9	sp|A2RUB6|CCD66_HUMAN	15369	Unmodified	2	30.875	96.948	0.016548	36.613	0.68342	917.518	459.766
1884	pcp	10	SISGPISTSK	30.06	15382
1885	pcp	9	DHMQTQNQF	26.18	15451
1886	pcp	9	RILSGVVTK	28.5	15465	RILSGVVTK	9	sp|P62280|RS11_HUMAN	15465	Unmodified	3	19.415	91.658	0.011641	36.837	0.28011	971.613	324.878
1887	pcp	9	VLCPPPVKK	27.99	15472
1888	pcp	10	IVNPNAAYDK	41.17	15475
1889	pcp	9	ELFKDKKAL	26.18	15493	ELFKDKKAL	9	sp|O43795|MYO1B_HUMAN	15493	Unmodified	2	40.806	139.74	0.0023097	36.902	0.191	1090.64	546.327
1890	pcp	9	KLEEVLTNK	56.96	15497	KLEEVLTNK	9	sp|P78417|GSTO1_HUMAN	15497	Unmodified	2	38.486	92.239	0.020003	36.91	1.0089	1072.61	537.314
1891	pcp	11	VLAPEGSVANK	48.06	15498	VLAPEGSVANK	11	sp|Q13283|G3BP1_HUMAN	15498	Unmodified	2	34.489	116.73	0.00067671	36.913	-0.64883	1083.59	542.803
1892	pcp	9	VLCPPPVKK	29.56	15503
1893	pcp	9	DLNEKARAL	26.32	15514	DLNEKARAL	9	sp|Q9BUL8|PDC10_HUMAN	15514	Unmodified	2	35.102	98.582	0.015349	36.945	-0.27254	1028.56	515.288
1894	pcp	9	KSGKPKVTK	33.97	15522
1895	psp	12	MATAATFDEVLE	29.27	15530
1896	pcp	11	QHYYEGGNSQY	41.36	15560	QHYYEGGNSQY	11	sp|Q15532|SSXT_HUMAN;sp|O75177|CREST_HUMAN	15560	Unmodified	2	143.83	196.99	4.8931e-10	37.05	0.20203	1344.54	673.276
1897	psp	9	TEPVSAELS	31.66	15569
1898	pcp	9	ITSPVVTQK	44.05	15571	ITSPVVTQK	9	sp|P04035|HMDH_HUMAN	15571	Unmodified	2	30.736	113.94	0.0091627	37.076	0.43245	971.565	486.79
1899	psp	10	KVESLEEEVD	55.55	15583
1900	pcp	9	ELKEKLRSI	27.88	15594	ELKEKLRSI	9	sp|P30533|AMRP_HUMAN	15594	Unmodified	2	20.852	136.57	0.0024706	37.129	-0.32041	1114.67	558.343
1901	pcp	10	HHHPLPAAGF	27.51	15605	HHHPLPAAGF	10	sp|Q7L2J0|MEPCE_HUMAN	15605	Unmodified	2	117.32	154.34	0.0036096	37.15	1.8958	1082.54	542.278
1902	psp	10	RVILPCRISP	34.68	15615	RVLLPTGNQR	10	sp|P53814|SMTN_HUMAN	15615	Unmodified	2	37.816	99.815	0.0076026	37.169	-0.47829	1152.67	577.344
1903	pcp	9	HISTPLVSK	27.14	15617	HISTPLVSK	9	sp|Q8N2H9|PELI3_HUMAN	15617	Unmodified	2	80.677	143.89	0.0020994	37.171	-0.015934	980.565	491.29
1904	pcp	9	NPNLRKNVL	28.33	15624	NPNLRKNVL	9	sp|P23193|TCEA1_HUMAN	15624	Unmodified	2	56.775	107.67	0.01092	37.187	-0.21953	1066.62	534.32
1905	psp	11	KVPAGASVPPP	25.55	15627
1906	pcp	9	TEREPDQTF	26.75	15628	TEREPDQTF	9	sp|Q9GZP4|PITH1_HUMAN	15628	Unmodified	2	63.706	105.14	0.011632	37.193	-1.0841	1121.5	561.757
1907	pcp	10	VYIGDAHTNT	33.78	15634	VYIGDAHTNT	10	sp|P19021|AMD_HUMAN	15634	Unmodified	2	33.859	128.12	0.0011051	37.208	0.12488	1089.51	545.762
1908	pcp	9	RQYDKFLTH	35.88	15636	RQYDKFLTH	9	sp|Q7Z6M2|FBX33_HUMAN	15636	Unmodified	3	101.41	141.2	0.0022359	37.21	-0.43912	1206.61	403.212
1909	psp	9	ILKEPMKLA	26.17	15639
1910	pcp	9	TLKQKVENL	25.8	15646	TLKQKVENL	9	sp|O75116|ROCK2_HUMAN	15646	Unmodified	2	45.706	145.72	0.0020063	37.231	-0.65884	1071.63	536.822
1911	pcp	9	DTMKKFKSL	40.34	15648	DTMKKFKSL	9	sp|Q9BTT4|MED10_HUMAN	15648	Unmodified	2	52.758	128.86	0.0040579	37.235	-0.32225	1096.6	549.305
1912	pcp	9	RQYDKFLTH	27.91	15655	RQYDKFLTH	9	sp|Q7Z6M2|FBX33_HUMAN	15655	Unmodified	2	36.398	114.89	0.0085005	37.255	-0.21689	1206.61	604.315
1913	pcp	9	AMKPKPLSV	44.15	15678	AMKPKPLSV	9	sp|Q9NR09|BIRC6_HUMAN	15678	Unmodified	2	60.552	93.162	0.02173	37.309	-0.56546	969.568	485.791
1914	pcp	10	RVLDFDVKRK	34.73	15680	RVLDFDVKRK	10	sp|Q7Z6Z7|HUWE1_HUMAN	15680	Unmodified	3	111.64	136.49	0.00047743	37.311	-1.0544	1274.75	425.923
1915	pcp	9	ELKRKFEQL	29.63	15691	ELKRKFEQL	9	sp|Q13310|PABP4_HUMAN	15691	Unmodified	2	40.026	136.39	0.0024795	37.335	0.07432	1189.68	595.848
1916	pcp	9	SSPKGKFSL	28.39	15704
1917	psp	10	KASSRNVAVQ	30.27	15710
1918	psp	10	PNGTSNVKSY	36.37	15722	QERPSVTSY	9	sp|Q9UJX3|APC7_HUMAN	15722	Unmodified	2	34.692	118.07	0.007976	37.396	-0.69304	1065.51	533.762
1919	pcp	10	VVLGSGGVGK	45.41	15726	VVLGSGGVGK	10	sp|Q9Y3L5|RAP2C_HUMAN;sp|P61225|RAP2B_HUMAN;sp|P10114|RAP2A_HUMAN;sp|P62834|RAP1A_HUMAN;sp|P61224|RAP1B_HUMAN	15726	Unmodified	2	22.361	89.355	0.015905	37.403	1.3664	871.513	436.764
1920	pcp	9	SSPKGKFSL	25.05	15734
1921	pcp	9	KFYGNRHLI	39.95	15742	KFYGNRHLI	9	sp|Q9NWT1|PK1IP_HUMAN	15742	Unmodified	2	73.063	115.46	0.017379	37.443	0.31781	1146.63	574.322
1922	pcp	9	MHKLSPEEY	26.26	15749	MHKLSPEEY	9	sp|Q9HC24|LFG4_HUMAN	15749	Unmodified	2	51.974	88.37	0.022843	37.455	-0.42944	1132.52	567.268
1923	psp	10	KVVASVHAVK	29.96	15753
1924	psp	10	KIISESAQLA	25.32	15755	ERIMKAQAL	9	sp|P07900|HS90A_HUMAN;sp|Q58FG1|HS904_HUMAN;sp|P08238|HS90B_HUMAN	15755	Unmodified	2	63.479	113.5	0.0095066	37.47	0.23673	1058.59	530.303
1925	pcp	9	ERIMKAQAL	30.44	15762	ERIMKAQAL	9	sp|P07900|HS90A_HUMAN;sp|Q58FG1|HS904_HUMAN;sp|P08238|HS90B_HUMAN	15762	Unmodified	3	51.605	107.15	0.0074901	37.482	0.33011	1058.59	353.871
1926	pcp	9	SHGNSMTEL	37.69	15773	SHGNSMTEL	9	sp|Q9UHB7|AFF4_HUMAN	15773	Unmodified	2	28.391	93.429	0.032545	37.505	2.2382	974.413	488.214
1927	pcp	9	HHMGGMAGL	33.14	15777	HHMGGMAGL	9	sp|P61011|SRP54_HUMAN	15777	Unmodified	2	38.229	86.344	0.025895	37.515	-1.0786	909.395	455.705
1928	psp	9	KYDEELEVG	27.76	15780	LEKDYEEVG	9	sp|Q71U36|TBA1A_HUMAN;sp|P68363|TBA1B_HUMAN;sp|Q9BQE3|TBA1C_HUMAN;sp|Q13748|TBA3C_HUMAN;sp|P68366|TBA4A_HUMAN;sp|Q9NY65|TBA8_HUMAN	15780	Unmodified	2	26.922	82.452	0.033094	37.52	0.66828	1080.5	541.256
1929	pcp	10	KLALLKAPAK	65.86	15790	KLALLKAPAK	10	sp|Q9UNZ5|L10K_HUMAN	15790	Unmodified	3	66.31	114.4	0.0030906	37.539	0.94868	1051.71	351.578
1930	pcp	9	KLLDPIREK	42.38	15791	KLLDPIREK	9	sp|P54577|SYYC_HUMAN	15791	Unmodified	3	11.631	94.909	0.018044	37.541	-0.062354	1110.68	371.233
1931	pcp	9	KYISKPENL	35.34	15806	KYISKPENL	9	sp|Q9H9S4|CB39L_HUMAN;sp|Q9Y376|CAB39_HUMAN	15806	Unmodified	2	32.557	98.233	0.01524	37.567	-0.06745	1090.6	546.308
1932	psp	9	KIIDPLKRE	35.35	15812	KIIDPLKRE	9	LM_splice_KIIDPLKRE	15812	Unmodified	2	18.046	142.79	0.0066795	37.581	-0.030632	1110.68	556.345
1933	pcp	9	SVWHGTLSK	28.87	15816
1934	pcp	9	PYNHQHEYF	28.36	15826	PYNHQHEYF	9	sp|O95864|FADS2_HUMAN	15826	Unmodified	2	115.35	193.28	3.1791e-06	37.612	0.043452	1233.52	617.767
1935	pcp	10	RTGPPMGSRF	36.4	15841
1936	psp	10	RTGPPMGSFR	30.16	15842
1937	pcp	9	RVGPTILNK	29.46	15849	RVGPTILNK	9	sp|Q8NFG4|FLCN_HUMAN	15849	Unmodified	3	14.258	83.456	0.015091	37.656	0.41332	996.608	333.21
1938	psp	10	HVVSGCGLGF	27.51	15857
1939	pcp	9	VIYQKPQLK	29.16	15883	KIMKDILEK	9	sp|P07900|HS90A_HUMAN	15883	Unmodified	2	23.771	92.428	0.032391	37.731	-0.73751	1116.66	559.336
1940	pcp	9	KIMKDILEK	28.23	15889
1941	pcp	9	VLGPTPVQK	45.34	15900	VLGPTPVQK	9	sp|Q8WU20|FRS2_HUMAN	15900	Unmodified	2	65.756	113.5	0.009287	37.77	-1.0684	937.56	469.787
1942	psp	10	AGAPGGPRAY	25.5	15903
1943	pcp	9	ELHKKLLSV	30.54	15911	ELHKKLLSV	9	sp|Q96F86|EDC3_HUMAN	15911	Unmodified	2	88.393	156.62	0.0024811	37.794	0.27605	1065.65	533.835
1944	pcp	9	AHYDEQQNF	28.06	15914	AHYDEQQNF	9	sp|Q9NWT6|HIF1N_HUMAN	15914	Unmodified	2	49.998	90.777	0.021076	37.801	2.0181	1150.47	576.241
1945	pcp	9	NHVQPPETM	39.44	15916	NHVQPPETM	9	sp|Q9UIL8|PHF11_HUMAN	15916	Unmodified	2	90.873	143.56	0.0021162	37.806	0.12772	1051.48	526.745
1946	pcp	9	VHPPPTTTY	28.68	15918
1947	pcp	9	NHHEFEVKY	33.5	15931	NHHEFEVKY	9	sp|O75165|DJC13_HUMAN	15931	Unmodified	3	68.564	87.806	0.013045	37.839	-0.59832	1201.55	401.524
1948	pcp	9	ILKGIPIKK	32.42	15935
1949	pcp	10	TVYRNPESFK	37.56	15946	TVYRNPESFK	10	sp|Q9BW72|HIG2A_HUMAN	15946	Unmodified	2	82.819	140.78	0.00044306	37.869	-0.42671	1239.62	620.82
1950	pcp	11	TMYTRYKIVQK	30.88	15948	TMYTRYKIVQK	11	sp|Q8N682|DRAM1_HUMAN	15948	Unmodified	2	79.414	139.43	0.00014835	37.873	0.85143	1429.78	715.895
1951	psp	11	GLYVGAKKRTD	32.92	15969
1952	pcp	9	GQYGNPLNK	41.69	15974	GQYGNPLNK	9	sp|O14672|ADA10_HUMAN	15974	Unmodified	1	77.919	191.63	3.6334e-05	37.933	0.0296	989.493	990.5
1953	pcp	9	VLYPSAQEK	35.45	15976	VLYPSAQEK	9	sp|Q6L8Q7|PDE12_HUMAN	15976	Unmodified	2	37.233	91.783	0.020338	37.935	-1.3088	1033.54	517.779
1954	pcp	9	VLGPTPVQK	41.89	15978	VLGPTPVQK	9	sp|Q8WU20|FRS2_HUMAN	15978	Unmodified	1	127.4	214.69	2.4006e-10	37.939	0.47635	937.56	938.567
1955	pcp	9	ASNLNLKPG	49.59	15986	ASNLNLKPG	9	sp|P09382|LEG1_HUMAN	15986	Unmodified	2	30.441	136.8	0.0024589	37.958	0.64033	912.503	457.259
1956	pcp	11	DEEATGTIQED	38.89	15988	DEEATGTIQED	11	sp|O14950|ML12B_HUMAN;sp|P19105|ML12A_HUMAN	15988	Unmodified	2	78.908	123.35	0.00034167	37.962	-0.33886	1206.49	604.252
1957	psp	10	HHFDVKAAET	27.44	15990
1958	pcp	9	KVFKQIFSK	42.29	16000	KVFKQIFSK	9	sp|O15228|GNPAT_HUMAN	16000	Unmodified	3	66.147	153.05	0.0018818	37.989	0.42157	1123.68	375.566
1959	pcp	10	RTGPPMGSRF	35.65	16007
1960	pcp	11	DEEATGTIQED	73.61	16011	DEEATGTIQED	11	sp|O14950|ML12B_HUMAN;sp|P19105|ML12A_HUMAN	16011	Unmodified	1	112.58	208.11	2.1218e-14	38.013	1.3911	1206.49	1207.5
1961	pcp	9	ASNLNLKPG	58.25	16013	ASNLNLKPG	9	sp|P09382|LEG1_HUMAN	16013	Unmodified	1	14.893	122.19	0.0064802	38.017	-0.45164	912.503	913.51
1962	pcp	9	GQYGNPLNK	29.67	16028	GQYGNPLNK	9	sp|O14672|ADA10_HUMAN	16028	Unmodified	2	43.065	91.626	0.020453	38.054	-0.23497	989.493	495.754
1963	psp	9	KHLYLIGKG	32.38	16031
1964	psp	10	KVFAIKGFSK	26.27	16033	KVFKQIFSK	9	sp|O15228|GNPAT_HUMAN	16033	Unmodified	2	24.272	120.31	0.0086701	38.065	0.26358	1123.68	562.845
1965	pcp	9	SYLSQHQRI	26.07	16034	SYLSQHQRI	9	sp|Q8NA42|ZN383_HUMAN	16034	Unmodified	2	32.493	103.87	0.011986	38.068	-0.50881	1130.58	566.299
1966	psp	10	ASAAATRGLK	32.53	16042	ASAAASGGLLK	11	sp|Q96JH7|VCIP1_HUMAN	16042	Unmodified	2	38.536	120.99	0.00042309	38.087	2.9424	944.529	473.272
1967	psp	9	KYLLSIVQR	32.03	16058
1968	pcp	9	KYIKEAVRL	27.08	16063	KYIKEAVRL	9	sp|Q96NE9|FRMD6_HUMAN	16063	Unmodified	3	1.0335	90.919	0.020972	38.135	-1.3866	1118.68	373.901
1969	pcp	10	KINPTSSLYK	43.72	16064	KINPTSSLYK	10	sp|O75665|OFD1_HUMAN	16064	Unmodified	2	42.729	101.97	0.0058889	38.136	-1.9228	1149.64	575.827
1970	psp	11	KHGPSPEKETI	30.23	16066	RYLENGKETL	10	sp|P01891|1A68_HUMAN;sp|P01893|HLAH_HUMAN;sp|P30511|HLAF_HUMAN	16066	Unmodified	2	31.171	120.12	0.0021518	38.139	-0.82136	1221.64	611.825
1971	pcp	9	VHPPPTTTY	28.69	16073	VHPPPTTTY	9	sp|Q969N2|PIGT_HUMAN	16073	Unmodified	1	60.045	106.42	0.011273	38.155	1.4474	1011.5	1012.51
1972	pcp	9	SIFKQPVTK	31.4	16076	SIFKQPVTK	9	sp|O95983|MBD3_HUMAN;sp|Q9UBB5|MBD2_HUMAN	16076	Unmodified	2	84.438	143.03	0.0022719	38.159	-1.0374	1046.61	524.313
1973	pcp	9	SIFKQPVTK	48.58	16078	SIFKQPVTK	9	sp|O95983|MBD3_HUMAN;sp|Q9UBB5|MBD2_HUMAN	16078	Unmodified	3	64.164	114.97	0.0088751	38.161	-0.65153	1046.61	349.878
1974	psp	10	YRLEVISQSQ	32.29	16088
1975	psp	10	KVLECYNLKQ	46.97	16089	RTLSDYNIQK	10	sp|P62979|RS27A_HUMAN;sp|P0CG47|UBB_HUMAN;sp|P0CG48|UBC_HUMAN;sp|P62987|RL40_HUMAN	16089	Unmodified	2	51.897	159.79	0.00036525	38.186	0.42546	1236.65	619.33
1976	pcp	12	ALYPEGQAPVKK	28.44	16099
1977	pcp	9	RITTPYMTK	25.8	16100
1978	pcp	9	KVYNGILEK	28.62	16120	KVYNGILEK	9	sp|Q9P246|STIM2_HUMAN	16120	Unmodified	2	23.521	83.998	0.030234	38.256	-0.97933	1062.61	532.311
1979	pcp	12	EAVNMVSSQTKT	43.08	16122	EAVNMVSSQTKT	12	sp|Q8TAD7|OCC1_HUMAN	16122	Unmodified	2	53.851	91.937	0.033032	38.261	-0.562	1293.62	647.819
1980	psp	12	VRACENIAGHLK	27.98	16130
1981	psp	9	KSFHPVTPS	27.87	16143
1982	psp	9	KEVRIHAAL	30.75	16152
1983	pcp	9	SHSISSSSF	31.37	16153	SHSISSSSF	9	sp|O95197|RTN3_HUMAN	16153	Unmodified	2	54.046	128.48	0.0041934	38.334	1.1328	937.414	469.714
1984	pcp	9	KMGQPVLPR	35.14	16154	KMGQPVLPR	9	sp|Q92576|PHF3_HUMAN	16154	Unmodified	3	31.003	72.23	0.025657	38.337	-2.9452	1024.59	342.536
1985	pcp	10	RMKDPTFLGK	37.4	16162	RMKDPTFLGK	10	sp|Q5VWN6|F208B_HUMAN	16162	Unmodified	3	97.842	125.17	0.001491	38.359	-0.20262	1191.64	398.222
1986	psp	10	KWLCMLTLGK	39.62	16169	RMKDPTFLGK	10	sp|Q5VWN6|F208B_HUMAN	16169	Unmodified	2	80.6	142.56	0.00087538	38.37	0.69454	1191.64	596.829
1987	psp	11	DLVILWMALIK	25.2	16174
1988	psp	10	KILEAASKLQ	40.51	16176	KLLETQLQK	9	DeNovo_spliced__KLLETQLQK	16176	Unmodified	2	28.901	122.33	0.0064288	38.387	-0.15627	1099.66	550.837
1989	pcp	9	SHSISSSSF	54.02	16193	SHSISSSSF	9	sp|O95197|RTN3_HUMAN	16193	Unmodified	1	82.161	163.77	0.0017354	38.427	1.0879	937.414	938.421
1990	psp	10	GLLPDSTEKP	30.29	16194
1991	pcp	11	RTIPSPYPASK	35.74	16201	RTIPSPYPASK	11	sp|Q8WV16|DCAF4_HUMAN	16201	Unmodified	2	40.736	113.38	0.0011593	38.443	0.092835	1215.66	608.838
1992	psp	10	KSCKVPPPKP	49.93	16207	RIFEPPPPK	9	sp|O43143|DHX15_HUMAN	16207	Unmodified	2	26.492	99.136	0.026888	38.459	0.43471	1079.61	540.814
1993	pcp	9	KYLHPPPHL	31.32	16213	KYLHPPPHL	9	sp|Q9NUK0|MBNL3_HUMAN;sp|Q9NR56|MBNL1_HUMAN	16213	Unmodified	2	45.56	105.2	0.024346	38.47	-1.8751	1100.61	551.314
1994	pcp	11	MIYASSKDAIK	27.82	16219	MIYASSKDAIK	11	sp|P23528|COF1_HUMAN;sp|Q9Y281|COF2_HUMAN;sp|P60981|DEST_HUMAN	16219	Unmodified	3	38.046	77.593	0.031205	38.484	0.15756	1225.64	409.553
1995	pcp	11	MIYASSKDAIK	48.5	16220	MIYASSKDAIK	11	sp|P23528|COF1_HUMAN;sp|Q9Y281|COF2_HUMAN;sp|P60981|DEST_HUMAN	16220	Unmodified	2	66.611	137.95	0.00018639	38.485	0.44132	1225.64	613.826
1996	pcp	9	KTPEMIIQK	48.3	16221	KTPEMIIQK	9	sp|Q09666|AHNK_HUMAN	16221	Unmodified	2	91.761	175.51	0.0018877	38.486	-1.0067	1086.61	544.313
1997	pcp	9	KTPEMIIQK	30.35	16228	KTPEMIIQK	9	sp|Q09666|AHNK_HUMAN	16228	Unmodified	3	36.849	91.265	0.020718	38.499	-0.52699	1086.61	363.211
1998	pcp	9	GLYKAPLSK	42.38	16230	GLYKAPLSK	9	sp|Q8NBM4|UBAC2_HUMAN	16230	Unmodified	3	72.172	119.75	0.0024028	38.502	-0.31667	975.575	326.199
1999	pcp	9	KFLDAGHKL	42.97	16233	KFLDAGHKL	9	sp|P30101|PDIA3_HUMAN	16233	Unmodified	3	60.283	115.06	0.0088497	38.505	0.012264	1027.58	343.534
[truncated: 2,818 more rows]

## Sheet:  GR-LCL Spliced
ID	pep	length	Gene	Domain
32	AAAALGRAL	9	|P11831|SRF	8_14_17_18;|Q07065|CKAP4	87_90_104_108;|Q12772|SRBP2
1950	AAAELKLLLL	10	|P30679|GNA15	20_22_42_48
2803	AAAGIAKILLL	11	|Q9HCC8|GDPD2	164_169_188_192
3127	AAAGKLKSFAR	11	|O75448|MED24	453_455_459_466
2193	AAAHAPALRY	10	|Q9Y235|ABEC2	95_99_113_117
671	AACHSALLT	9	|Q9BXJ7|AMNLS	237_242_258_260
2575	AAFEVEGRRR	10	|Q96BJ8|ELMO3	318_324_335_337
1708	AAFREPGLSI	10	|Q3MIP1|IPIL2	85_86_92_99
2922	AAGSLSRLHPV	11	|Q04721|NOTC2	2251_2251_2238_2247
2720	AAKGFGQGSAL	11	|Q9NW07|ZN358	251_251_269_278
3010	AAKLPYLPHVT	11	|Q4KMQ1|TPRN	469_477_455_456
763	AALNRISHI	9	|Q9HBX8|LGR6	181_181_194_201
353	AAPAAPRSI	9	|Q8IX07|FOG1	472_473_456_462
1655	AAPSIFDPAK	10	|P29536|LMOD1	313_319_306_308
2653	AAPTQKSLSSL	11	|Q5SWA1|PR15B	116_119_121_127
2260	AARPKSAFDF	10	|Q9Y5V3|MAGD1	71_78_93_94
2240	AARSPFRLLG	10	|Q06033|ITIH3	18_19_24_31
672	AASKEARPG	9	|Q9NU02|ANKE1	298_302_314_317
2830	AASKERSGVVE	11	|P10412|H14	49_57_73_74;|P16402|H13	50_58_74_75;|P16403|H12	49_57_73_74
3250	AASPSSRSAVSI	12	|O95789|ZMYM6	406_408_380_388
3132	AASRLTSAIEH	11	|O15063|K0355	127_135_122_123
3361	AASVKGRNSLRA	12	|P01769|HV308	61_67_84_88
3358	AAVGTSVVSVTH	12	|Q9NYQ7|CELR3	769_779_762_762
2921	AAVLASGYVSR	11	|P58107|EPIPL	2519_2520_2539_2547
2796	AAVSGATGSRP	11	|O15231|ZN185	363_365_352_359
644	ADDELRLLY	9	|Q9Y4W2|LAS1L	92_93_109_115
581	ADTDSPLRY	9	|P08865|RSSA	129_130_150_156
2645	ADVAVGLFACL	11	|P29275|AA2BR	52_60_78_79
1743	AEMPPSEVKL	10	|Q9BWG6|SCNM1	170_171_146_153
3012	AFPNRAHSTIV	11	|O75751|S22A3	116_120_136_141
2657	AGDSLSNCALY	11	|Q8NI99|ANGL6	384_389_409_413
2684	AGIFNPPLSEK	11	|Q8NB78|KDM1B	656_658_639_646
474	AGIRALQQL	9	|P50553|ASCL1	186_187_167_173
3299	AGIRRPEGGGAA	12	|Q12946|FOXF1	41_47_21_25
1792	AGKAGGKPGL	10	|Q9Y6F6|MRVI1	396_402_407_409
3329	AGLVFLAAVSGR	12	|Q8NE01|CNNM3	229_234_241_246
2800	AGPARPRAGLA	11	|Q9BYB0|SHAN3	1458_1464_1452_1455
2185	AGPRGKAMVF	10	|Q7Z624|CMKMT	278_279_253_260
3399	AGRIEHLIGKKL	12	|Q9H0S4|DDX47	357_358_377_386
69	AGSEAHVKP	9	|Q96EW2|HBAP1	3_7_24_27
1870	AGSFLFQLLY	10	|Q9NPD5|SO1B3	436_437_418_425
3248	AGVATGAVVTIS	12	|Q8N3G9|TM130	24_27_43_50
2426	AGVLLFSVLL	10	|Q6UWB4|PRS55	27_29_2_8
1594	AHAGTFNISL	10	|O76090|BEST1	385_388_363_368
2623	AHALNDSLVAL	11	|O43933|PEX1	689_694_704_708
27	AHEEDHGSL	9	|Q8N9S7|CHDC2	104_105_81_87
138	AHGPSIINK	9	|Q9P0V3|SH3B4	455_460_470_472
1590	AHGVPPPPIL	10	|Q9UPS6|SET1B	719_720_735_742
1827	AHGVPRSSDL	10	|Q9NVH2|INT7	361_364_339_344
3197	AHIPSGGAPAEL	12	|Q96FN4|CPNE2	2_11_27_28
956	AHKEIHQQL	9	|Q9P2W9|STX18	118_123_112_114
169	AHLAAKNIL	9	|Q5TAX3|TUT4	350_354_330_333
723	AHLTGMRAL	9	|Q13310|PABP4	376_379_388_392
1775	AHMVKEQAQL	10	|Q13190|STX5	291_297_311_313
1676	AHNLPLGVPI	10	|O95872|GPAN1	235_236_248_255
555	AHNVKAMVF	9	|Q9Y5A7|NUB1	148_155_169_169
413	AHPAKAQVT	9	|O95613|PCNT	1964_1966_1974_1979
2634	AHPLSAGPPAL	11	|O95502|NPTXR	82_85_68_74
258	AHSVVDQKL	9	|Q9NQZ2|SAS10	292_293_312_318
259	AHTTVLKNL	9	|Q05707|COEA1	427_429_407_412
2644	AILCSCLSPGL	11	|O15360|FANCA	840_841_856_864
1453	AILDKNFKR	9	|Q9Y5Q9|TF3C3	676_682_664_665
2215	AILIENVILA	10	|Q5VTH9|WDR78	393_395_375_381
1883	AILRVGGVGK	10	|Q8NGS0|OR1N1	222_226_230_234
2568	AIMTFYSLGR	10	|Q92736|RYR2	2387_2393_2399_2401
189	AINQAIHVP	9	|Q9UJZ1|STML2	160_164_180_183
246	AINQLDISL	9	|Q8WXK4|ASB12	291_297_270_271
1134	AIRDSPRSL	9	|Q9BX26|SYCP2	1092_1095_1101_1105
2265	AISYETNLGF	10	|O75386|TULP3	305_311_313_315
963	AKFTKFYGF	9	|Q9Y227|ENTP4	451_455_428_431
1184	AKHLREDAL	9	|Q8TER5|ARH40	55_58_41_45
481	AKHTAKLGF	9	|Q9NXE4|NSMA3	564_569_588_590
2416	AKKKQVQVIR	10	|Q9H6F5|CCD86	331_335_319_323
3137	AKLMLESTEVG	11	|Q9NZN4|EHD2	391_394_402_408
2343	AKLMTGAAEG	10	|Q9BPX3|CND3	716_719_709_714
1881	ALAGGRPGIR	10	|Q9GZV7|HPLN2	244_247_219_224
3339	ALKDNLALARKG	12	|Q9Y276|BCS1	9_13_29_35
2990	ALLGVPHCRGK	11	|Q8N2U0|TM256	54_62_37_38
3123	ALPAGPFPLLA	11	|Q9HCC6|HES4	200_203_184_190
2832	ALPHGSRQSLA	11	|Q13796|SHRM2	1237_1241_1225_1230
1784	ALPRMQPTEF	10	|P28062|PSB8	43_46_48_53
2308	ALQEIQLETL	10	|Q7Z3Y8|K1C27	232_234_209_215
198	ALSPVLIPR	9	|O14686|KMT2D	4736_4740_4743_4746
2058	ALYSVYRGAK	10	|Q969V5|MUL1	24_30_41_43
883	ALYTEAIKH	9	|Q2KHT3|CL16A	170_177_156_156
2081	ANAEYHQLAK	10	|Q8WUM4|PDC6I	254_260_263_265
655	ANEEYELLY	9	|Q14156|EFR3A	563_566_548_552
2763	ANGQGYDSAEY	11	|Q8TF72|SHRM3	339_345_318_321
684	ANIAAPRII	9	|Q96PU8|QKI	207_209_224_229
2086	ANNEKMSLLK	10	|Q9C093|SPEF2	1714_1720_1724_1726
2636	APAAARTPAIP	11	|Q9UQ35|SRRM2	2223_2226_2245_2251
1664	APAAISFLSF	10	|Q8N201|INT1	1971_1977_1988_1990
51	APAARAMAL	9	|Q9H2U2|IPYR2	12_15_30_34
65	APAPARPIT	9	|P48444|COPD	213_219_200_201
682	APAPARRPP	9	|P42679|MATK	487_489_465_470;|P51826|AFF3
86	APAPQGVLR	9	|Q6PGN9|PSRC1	56_62_42_43
54	APAPRAPSL	9	|Q9UJW9|SRTD3	72_74_47_52;|Q9Y644|RFNG	40_44_52_55
2639	APAPRSGECGL	11	|Q9Y3B6|EMC9	32_40_28_29
140	APAPVVREV	9	|P22079|PERL	125_131_120_121
1	APATPAVVL	9	|Q9NTJ4|MA2C1	940_943_953_957
83	APAVLALPR	9	|Q9HBU6|EKI1	68_72_52_55
1587	APDGSSSVNH	10	|Q969G9|NKD1	188_192_169_173
2311	APFDRRATDI	10	|Q92466|DDB2	108_115_135_136
1850	APGHPREVEL	10	|Q9Y6N6|LAMC3	617_618_598_605
445	APGLRMDAL	9	|Q8N4S7|PAQR4	199_201_207_212
1911	APGLTGRRSL	10	|Q9C0C7|AMRA1	411_416_392_395
1800	APGRQSEAGL	10	|P83110|HTRA3	199_203_181_185
1806	APGSDKKPAK	10	|Q03111|ENL	311_313_325_331
674	APHDRAAPA	9	|Q15542|TAF5	90_94_73_76
678	APHLVKGMA	9	|P51812|KS6A3	695_701_703_704
123	APHNPAPPM	9	|Q01628|IFM3	34_41_22_22;|Q01629|IFM2	29_29_34_41
1906	APIRGRGALL	10	|Q8TF74|WIPF2	61_63_35_41
3216	APKEALAQCVLG	12	|O75131|CPNE3	498_507_478_479
1677	APKETDCVGI	10	|P51003|PAPOA	30_37_21_22
905	APKLMVPRF	9	|Q8IVF2|AHNK2	5398_5398_5387_5394
269	APKQLSSSW	9	|Q92616|GCN1L	1528_1534_1510_1511
2660	APLGAPIYTAF	11	|Q8WZ42|TITIN	1385_1390_1361_1365
2915	APLVTATVLLA	11	|Q9NPI6|DCP1A	487_493_500_503
3236	APPERQVLPAVL	12	|O15360|FANCA	737_742_757_762
2998	APPESLIAELQ	11	|Q8NFC6|BD1L1	2688_2693_2701_2705
1608	APPGSIGRAI	10	|A8MPP1|D11L8	827_830_845_850
270	APPPIKHNM	9	|Q7Z739|YTHD3	264_264_267_274;|Q9BYJ9|YTHD1
91	APQPRLSAA	9	|Q9HCJ0|TNR6C	1635_1636_1613_1619
232	APRAFIPLP	9	|Q9NRG7|D39U1	245_246_265_271
43	APRAPPAAL	9	|Q6ZN55|ZN574	704_708_718_721;|Q6ZW31|SYDE1
742	APRGERPSL	9	|O14529|CUX2	717_720_729_733
2164	APRGSGSLLR	10	|P22681|CBL	447_447_436_444
424	APRGSLSEL	9	|P24001|IL32	214_217_200_204;|Q96RR4|KKCC2	546_549_527_531
2865	APRKQLATKPS	11	|P84243|H33	16_24_31_32;|Q6NXT2|H3C	16_24_31_32
2130	APRLDSWTWP	10	|Q9UMF0|ICAM5	407_411_418_422
2874	APRNIRVNCGL	11	|P0CG22|DR4L1	204_212_194_195;|Q6PKH6|DR4L2
3030	APRPDRLVNLR	11	|O75534|CSDE1	747_755_773_774
1887	APRPGPAGLR	10	|Q8IU68|TMC8	688_693_699_702
2806	APRPRALAAAA	11	|P53007|TXTP	3_5_7_14
3348	APRPTRPDKAQL	12	|P61313|RL15	39_48_32_33
460	APRQPGLMS	9	|Q5T1J5|CHCH9	49_56_41_41;|Q9Y6H1|CHCH2	49_56_41_41
2911	APRRPTQGTVT	11	|Q8TAU3|ZN417	5_10_12_16
3287	APRRPTQGTVTF	12	|Q8TAU3|ZN417	5_10_12_17
1198	APRRSFLVL	9	|Q8N2U9|PQLC1	124_130_150_151
479	APRSEVEAN	9	|Q9Y3P9|RBGP1	160_167_159_159
355	APRSPGSLA	9	|Q9BZI1|IRX2	30_33_12_16;|Q9Y4B5|MTCL1	74_76_87_92
2267	APRSWARCGL	10	|Q9Y256|FACE2	151_158_145_146
2387	APRVVAKLIR	10	|P49750|YLPM1	1670_1673_1655_1660
8	APSIDAPKP	9	|O60641|AP180	583_587_577_580
141	APSRPPISI	9	|Q9UPU5|UBP24	2373_2375_2367_2372
3088	APSRRNRSSVL	11	|O15042|SR140	247_255_257_258
2934	APSRTPDPAPE	11	|Q13487|SNPC2	174_176_180_187
35	APTALASVV	9	|Q14773|ICAM4	237_243_220_221;|Q9P243|ZFAT	1155_1156_1146_1152
49	APTIRAGAL	9	|Q5HYR2|DMRTC	3_4_15_21
2721	APTPAVCAVAL	11	|Q96T53|MBOA4	78_79_65_73
3228	AQAEPLWQAAAI	12	|Q9NXH8|TOR4A	334_337_353_360
647	AQEVFVLFY	9	|Q5VTQ0|TT39B	412_416_395_398
1584	AQSLGESPGP	10	|Q7L5A3|F214B	194_195_170_177
1237	AQSRRQVEL	9	|Q15149|PLEC	2242_2249_2254_2254
116	AQVILVAVL	9	|Q6ZUL3|CH086	214_219_209_211
1903	ARAAGPRPLL	10	|C9JTQ0|ANR63	223_227_215_219
1414	ARAELKKKL	9	|P35749|MYH11	1274_1278_1254_1257
2726	ARAGLGGLVLL	11	|Q8TE02|ELP5	7_10_24_30
2407	ARAHSIQIQF	10	|Q02543|RL18A	119_126_144_145
73	ARAPASVLL	9	|O15021|MAST4	75_76_82_88;|P13861|KAP2	43_50_29_29
1057	ARARDPLAL	9	|Q96JQ0|PCD16	1417_1418_1437_1443
711	ARARGLTLV	9	|Q86U10|LPP60	51_56_60_62
1796	ARCGGALLAL	10	|Q9NSC2|SALL1	214_219_233_236
2988	ARCRDAASTAK	11	|Q9P219|DAPLE	877_883_858_861
2348	ARDHGAGRAL	10	|Q8NI29|FBX27	72_77_79_82
312	ARDYGLQLI	9	|A5YM72|CRNS1	413_420_439_439
2038	ARELANLVIL	10	|Q9NRY4|RHG35	609_613_599_603
1474	ARFLRRQAL	9	|P43007|SATT	32_33_38_44
1540	ARFRNLSLR	9	|Q4ZHG4|FNDC1	1305_1309_1296_1299
2814	ARGGASLLLLK	11	|Q16829|DUS7	66_75_55_55
1298	ARGRGAVLL	9	|Q9NPC1|LT4R2	82_85_100_104
2987	ARIAGKVPGLR	11	|Q8WWM7|ATX2L	524_532_545_546
1374	ARIAKIGIR	9	|Q8NH61|O51F2	153_159_164_165
1577	ARIIRKYKL	9	|Q8IZT6|ASPM	1296_1299_1278_1282
2410	ARILQKLIKP	10	|Q5T4S7|UBR4	4000_4000_4018_4026
1435	ARKDNVILR	9	|Q01082|SPTB2	501_507_517_518
2521	ARKETEFLLR	10	|Q15208|STK38	70_77_64_65;|Q9Y2H1|ST38L	71_78_65_66
1971	ARKSPALVIL	10	|O43314|VIP2	261_267_284_286
2351	ARLGGPRVTI	10	|Q9UPY3|DICER	639_641_621_627
360	ARLIAGPGL	9	|Q9UKP6|UR2R	232_234_220_225
2109	ARLQSKNNPF	10	|P57082|TBX4	260_265_242_245
803	ARLSPKLIL	9	|Q5JV73|FRPD3	987_987_971_978
688	ARLTSLGPK	9	|P78371|TCPB	24_28_43_46
1960	ARPAPPRALL	10	|P09683|SECR	18_25_6_7
244	ARPAVFPDL	9	|Q9BQT9|CSTN3	652_656_667_670
387	ARPGPALLL	9	|P57059|SIK1	354_359_340_342
1381	ARPLPVHPK	9	|P22681|CBL	678_683_661_663
1641	ARPPPIGALL	10	|Q07820|MCL1	77_84_96_97
699	ARPRAPGLL	9	|Q8NBB4|ZSCA1	205_206_195_201
397	ARPSAQAVL	9	|Q71RG6|YH006	145_149_162_165
257	ARPTVLLLL	9	|Q9NRR1|CYTL1	20_23_9_13
925	ARRIESPLK	9	|P78406|RAE1L	186_186_205_212
600	ARSDQVVLY	9	|P53816|HRSL3	125_130_104_106
3092	ARSYGKEKANK	11	|P29074|PTN4	356_358_344_351
1428	ARTAFTPRR	9	|Q15270|NKX11	262_267_259_261;|Q9UD57|NKX12	166_171_151_153
3068	ARTRQMGKGGK	11	|P18065|IBP2	223_225_200_207
1944	ARTSGGYVKL	10	|Q53LP3|SWAHC	336_342_357_359
2009	ARVGTLMANY	10	|Q6ZMG9|CERS6	228_233_250_253
3353	ARVKEVEEMCKG	12	|Q13315|ATM	2150_2160_2180_2180
405	ARVPTSSSI	9	|Q15772|SPEG	2307_2311_2321_2324
2014	ARVSDVVPEK	10	|Q8NBP5|MFSD9	138_140_157_163
3183	ARWLVRPKSGL	11	|Q8IZV5|RDH10	23_30_46_48
148	ASAQPRPVL	9	|Q96EP0|RNF31	273_279_261_262
283	ASEHSTIIY	9	|P61962|DCAF7	193_194_210_216
284	ASELHTSIY	9	|P17342|ANPRC	253_255_229_234
110	ASFGEGLLK	9	|Q9BQS8|FYCO1	1358_1363_1340_1342
492	ASKSQALIY	9	|P42345|MTOR	1979_1982_1970_1974
2984	ASLRKVGIVGK	11	|P61513|RL37A	20_23_7_13
1896	ASSNAPLPPR	10	|Q6IMN6|CAPR2	748_750_770_776;|Q7Z4K8|TRI46	667_671_686_690
2027	ASVMMIKNVL	10	|P07954|FUMH	426_428_411_417
2672	ASYTTSSLSTK	11	|Q9Y520|PRC2C	2307_2308_2321_2329
57	ATLAKGALH	9	|Q86TB3|ALPK2	2094_2099_2117_2119
3181	ATLQGGKLKWR	11	|Q9P2J9|PDP2	18_23_36_40
1629	ATLSLSGCPK	10	|Q9NYF0|DACT1	199_204_206_209
1729	AVANRNLVIL	10	|Q9NUG4|CCM2L	307_311_302_306
1606	AVFHGGSSAV	10	|O95528|GTR10	278_279_263_270
1828	AVFWGAGLVK	10	|P06331|HV209	43_45_27_33
568	AVITKLQLH	9	|Q92636|FAN	632_633_617_623
2534	AVLGNKILLL	10	|Q8WWZ7|ABCA5	628_632_634_638
2266	AVNMIDNIPK	10	|Q96NI6|LRFN5	166_167_181_188
2786	AVNYDLLVDEL	11	|Q12840|KIF5A	495_499_514_519
3307	AVRCGSSHKPGV	12	|Q9BVI0|PHF20	575_576_578_587
1020	AVRGAQLAR	9	|O14654|IRS4	1174_1179_1196_1198;|Q9NZM1|MYOF	160_163_176_180
380	AVRPSAVVT	9	|Q7Z5P9|MUC19	4011_4012_4017_4023
2761	AVVDGRVVEPK	11	|P51991|ROA3	110_111_100_108
820	AVVFRSPIK	9	|Q8NFP9|NBEA	1548_1552_1529_1532
3269	AVYEGHVSCVKG	12	|P58546|MTPN	75_83_96_98
2855	AYKDVKFGADA	11	|P10809|CH60	25_26_28_36
3143	CAQPQRSVDVI	11	|Q8N3S3|PHTF2	651_653_628_635
3243	CELNPRIEGATL	12	|Q92830|KAT2A	653_659_646_650;|Q92831|KAT2B	648_654_641_645
1668	CFSPVASTSK	10	|Q96MR6|WDR65	345_348_354_359
1869	CGIRDQTISY	10	|Q92834|RPGR	302_303_292_299
2024	CGVRIITEVI	10	|Q5K651|SAMD9	979_984_970_973
1671	CIGAVRSPPE	10	|Q96PE2|ARHGH	1552_1556_1572_1576
2498	CLALFELYTK	10	|Q8N806|UBR7	75_77_88_94
781	CLAPDIRSK	9	|Q5T7W7|TSTD2	324_330_316_317
26	CMEITMGSL	9	|Q53GL7|PAR10	434_434_417_424
2404	CMTELLLELV	10	|Q8WVM7|STAG1	501_508_484_485
6	CPGASQPIL	9	|O43603|GALR2	355_361_363_364
3338	CPHLSPAAFSSF	12	|O75360|PROP1	153_154_137_146
322	CPLLKPWAQ	9	|P04075|ALDOA	290_297_275_275
1254	CQRSLEQKI	9	|P49454|CENPF	373_375_384_389
3284	CRIHRMLPAGGI	12	|Q8IY37|DHX37	486_487_463_472
1868	CSAQRLLLSY	10	|Q6W2J9|BCOR	1525_1528_1547_1552
1863	CVTLQQQNSL	10	|P22670|RFX1	794_794_810_818
317	CVYSNNIIK	9	|Q14507|EP3A	22_28_34_35
3039	DAREIMESIKR	11	|Q14683|SMC1A	486_488_502_509
3209	DASGTKLATAMI	12	|Q9Y4P8|WIPI2	211_220_197_198
1900	DAVDSPVLLS	10	|P31371|FGF9	15_16_27_34
591	DAVRTVMSY	9	|Q8NA57|CL050	340_345_318_320
1569	DDEFEQLAY	9	|Q15911|ZFHX3	2269_2275_2265_2266
2263	DDLLPNEIAI	10	|Q8NG31|CASC5	1150_1151_1167_1174
383	DDTVAGRVA	9	|Q9H5Z1|DHX35	139_140_115_121
1777	DEEAQNLLKL	10	|Q12923|PTN13	2066_2073_2093_2094
975	DETKLKEIY	9	|Q9NYU1|UGGG2	261_263_275_280
2756	DFASEAEVATL	11	|Q9P2P6|STAR9	2461_2469_2452_2453
2573	DFLKDGPIYI	10	|P06241|FYN	352_357_337_340
2613	DFYSSPHLKR	10	|Q14865|ARI5B	830_837_816_817
2068	DGHLKDPILK	10	|Q5TGY1|TMCO4	127_129_104_110
595	DHSVSNLLY	9	|P18850|ATF6A	442_447_459_461
654	DIKDNLEQY	9	|Q8WZ64|ARAP2	10_13_19_23
2403	DILKGKMVQK	10	|P27708|PYR1	1958_1963_1950_1953
2618	DIVLNAVALL	10	|O75762|TRPA1	573_577_563_567
1781	DKDGCMVEQY	10	|P42892|ECE1	621_624_644_649
1780	DKDGVLKEIY	10	|Q9C0D0|PHAR1	164_166_157_163
2292	DKLPLPTDKI	10	|Q8NHU6|TDRD7	386_386_405_413
1229	DKLRTSFIT	9	|Q96DT5|DYH11	2366_2372_2375_2376
1854	DKSLGGIEQY	10	|Q5R3I4|TTC38	44_51_37_38
2347	DKSPPGKSSL	10	|P55198|AF17	789_789_795_803
607	DKSTLSFVY	9	|O15258|RER1	34_37_50_54
386	DKTDGGAEI	9	|Q8WZ42|TITIN	14158_14160_14144_14149
345	DKVFRQLNL	9	|O43929|ORC4	126_129_116_120
3391	DKVGNLLGKGSF	12	|O00444|PLK4	11_11_13_23
1568	DLKFPLVYK	9	|O15228|GNPAT	47_50_57_61
3224	DLLDLDGDLGSL	12	|O15085|ARHGB	435_442_427_430
1748	DLLQSSQIAM	10	|O43739|CYH3	92_97_69_72
534	DLNKDGFSI	9	|Q9NZM3|ITSN2	67_72_79_81
343	DLRTIVINY	9	|P41214|EIF2D	423_424_412_418
336	DNRPILLIK	9	|P29728|OAS2	190_193_200_204
2805	DPALGSSSVRA	11	|O60784|TOM1	328_330_344_351
1148	DPLDVIDKL	9	|Q15648|MED1	1323_1326_1306_1310
293	DQIKARALL	9	|P04920|B3A2	409_413_421_424
1264	DQIQMKQNI	9	|Q008S8|ECT2L	742_744_753_758
7	DRGSCGVTV	9	|Q6PF15|KLH35	321_323_303_308
1713	DRPKGGIVLI	10	|Q15751|HERC1	3594_3596_3616_3622
1104	DRRGLTTAL	9	|Q9Y566|SHAN1	277_282_264_266
2622	DSGTPGAEPQQ	11	|Q6NY19|KANK3	515_520_536_540
1874	DSKRKQMQEI	10	|Q15413|RYR3	1307_1308_1313_1320
708	DSPKIGNLL	9	|Q8TDW0|LRC8C	758_758_745_752
1873	DTDHQTQLLY	10	|Q06609|RAD51	184_184_197_205
2714	DTLKVYDTQLY	11	|O75923|DYSF	1500_1508_1527_1528
2962	DTNVDKVENAL	11	|A0AUZ9|KAL1L	160_166_176_179
1612	DTQAASAGQV	10	|Q9ULI4|KI26A	1251_1258_1274_1275
629	DWARGLLLF	9	|Q5T2N8|ATD3C	222_224_229_234;|Q5T9A4|ATD3B
631	DYDKYGLGY	9	|P53350|PLK1	416_417_419_425
3345	EAARESHPHGVK	12	|O00193|SMAP	28_28_3_13
1770	EASSDSILRY	10	|O15534|PER1	619_622_632_637
652	EDIHTHVLY	9	|P78395|PRAME	449_452_437_441
986	EDQVYIEKY	9	|Q6ZS30|NBEL1	1671_1672_1683_1689
3198	EEEAGEEAGSSG	12	|O75474|FRAT2	8_15_35_38;|Q92837|FRAT1	8_15_35_38
2676	EGPEQAVLNSL	11	|P41182|BCL6	393_398_382_386
1721	EGVYVPKCIA	10	|Q8IWA0|WDR75	166_170_158_162
642	EHSLIDTQY	9	|P28340|DPOD1	947_950_952_956
249	EICSQKAVL	9	|Q5VU65|P210L	112_113_88_94
984	EIQETQMKY	9	|Q7Z402|TMC7	99_99_106_113
2699	EITQVEDALAL	11	|Q9NRX1|PNO1	164_166_145_152
2125	EKLDNLPQKL	10	|Q9NU02|ANKE1	645_651_657_659
1766	EKMATNSEKV	10	|P30876|RPB2	198_203_190_193
2685	EKPHSEAGTAF	11	|P14618|KPYM	28_28_3_12
1094	EKVPTVVLL	9	|P25189|MYP0	148_152_168_171
663	ELETNQWQL	9	|Q8TC57|M1AP	342_347_336_338
3082	ELEVKESVGLK	11	|Q6YP21|KAT3	345_349_358_363
2289	ELIKEGDTSF	10	|Q96FX7|TRM61	8_15_2_3
3081	ELLGSYSLSVR	11	|Q9H6Q3|SLAP2	106_108_128_135
335	ELNAINELY	9	|P33681|CD80	181_186_196_198
593	ELNLVAHCF	9	|Q92777|SYN2	150_156_129_130
1366	ELREKQLKH	9	|Q96EA4|SPDLY	147_149_127_132
1502	ELRRFVFQK	9	|Q6XYB7|LBX2	99_100_102_108
3359	ELSPGDEAITAI	12	|Q9BRQ3|NUD22	24_27_37_44
552	ELSQLVDLV	9	|Q9NRD1|FBX6	156_157_143_149
2471	ELSVKSLQVF	10	|Q8IXQ6|PARP9	119_122_105_110
2479	ELVARAGWTR	10	|Q86TI2|DPP9	337_339_353_359
3356	ELVLKEDFILPD	12	|Q15276|RABE1	679_683_666_672
664	EMDRNFLLY	9	|O00192|ARVC	635_640_657_659
2711	EMIFNLQSSSI	11	|Q587J7|TDR12	708_714_697_700
1287	ENDFINIHY	9	|Q7Z3S7|CA2D4	323_329_337_338
634	ENTDSPLRY	9	|P08865|RSSA	136_136_149_156
3009	ENTFPSTPSAR	11	|Q9GZM8|NDEL1	226_231_245_249
1276	EPIRNRIQI	9	|P26374|RAE2	211_217_221_222
3150	EPITKGEILKR	11	|Q96M61|MAGBI	126_131_147_151
310	EPNGHRPQL	9	|Q5SNT6|FA21B	969_969_988_995;|Q5SRD0|FA21D
1185	ERAAHPLLF	9	|Q8NHJ6|LIRB4	158_165_153_153
2862	ERAGPLSGKKF	11	|P17844|DDX5	39_39_25_34
2670	ERFPAQAAAAL	11	|Q9H254|SPTN4	1050_1057_1029_1031
602	ERSLGCLLY	9	|Q8TDX7|NEK7	206_207_221_227;|Q9HC98|NEK6	217_218_232_238
2890	ERVASSDLVLY	11	|P15538|C11B1	383_391_375_376
1853	ESAMKQMDIG	10	|Q6PJP8|DCR1A	577_579_554_560
3235	ESQSETAGSTKY	12	|Q93008|USP9X	1843_1845_1855_1863
480	ESRGSPPSR	9	|Q9NYZ3|GTSE1	562_563_578_584
559	ESVTIDKAR	9	|P28066|PSA5	110_113_89_93
2917	ETAVPPLPLGS	11	|Q8NCU4|K1407	472_478_483_486
1790	ETDKFKTDFY	10	|Q7L5N1|CSN6	255_255_272_280
2908	ETDTFKLHCYG	11	|Q9Y296|TPPC4	138_147_122_122
2341	ETEREYFNYR	10	|Q7Z6E9|RBBP6	790_797_799_800
660	ETESQQIRY	9	|Q9H7F0|AT133	116_116_132_139
990	ETIGTGGLT	9	|Q14680|MELK	15_21_32_33
309	ETIISRVTK	9	|O75592|MYCB2	4163_4166_4154_4158
340	ETSWTILIK	9	|P16234|PGFRA	459_465_453_454
606	EVAKTILKR	9	|Q7L9L4|MOB1B	129_129_147_154;|Q9H8S9|MOB1A	129_129_147_154
1315	EVIAPYLVV	9	|Q8TDJ6|DMXL2	989_991_1011_1016
1787	EVRYQATDSW	10	|Q9HC10|OTOF	115_122_127_128
2490	EVSMLYLATR	10	|Q9H9E1|ANRA2	140_142_162_168
943	EVYHTISLK	9	|Q96DT6|ATG4C	194_197_175_179
2597	EYVQFKTQQY	10	|Q96CM8|ACSF2	164_166_180_186
2906	EYVQKTMLTAL	11	|P40763|STAT3	229_234_206_210
187	FAEIPVSAK	9	|Q9H1E1|RNAS7	8_8_22_29
1639	FAILGGTIVI	10	|Q6P995|F171B	355_355_358_366
596	FCFLTTIGF	9	|Q7Z418|KCNKI	316_318_321_326
3103	FEELSQLLVVI	11	|Q5JUK3|KCNT1	327_330_308_314
1499	FEVRHLYTK	9	|Q00839|HNRPU	336_337_346_352
2119	FGFDTEFLSK	10	|P51959|CCNG1	66_71_83_86
622	FGKSYLQEI	9	|Q96Q04|LMTK3	144_146_134_139
2710	FHMTEAGVYTI	11	|Q9UHJ9|PGAP2	230_233_209_215
1783	FIEETNAVCY	10	|Q9NVD3|SETD4	386_393_383_384
3147	FLKAGLDLEKK	11	|Q8IUG5|MY18B	1319_1323_1304_1309
2112	FLRGDALTQR	10	|Q9HD67|MYO10	379_382_371_376
1725	FNLDGMEAGK	10	|P36896|ACV1B	57_63_78_80
1357	FNSLQQLKH	9	|P12931|SRC	223_229_203_204
162	FPAAPAPFQ	9	|Q53H47|SETMR	72_73_46_52
1290	FPEIFRSER	9	|A8MTB9|CEA18	209_213_215_218
2306	FPHNLPVLAF	10	|Q5H8A4|PIGG	809_809_811_819
320	FPQPRLPVT	9	|Q6DCA0|AMERL	123_129_104_105
505	FPRVSTPLA	9	|P12259|FA5	1001_1004_985_989
1758	FQDVQTPSAK	10	|Q9UKF5|ADA29	688_688_708_716
1789	FQEFNVVEAW	10	|P02549|SPTA1	1930_1934_1939_1943
1293	FQFTQNQKF	9	|O75899|GABR2	760_767_740_740
2900	FQQYATGPLLK	11	|P62341|SELT	43_44_34_42
1037	FRGQGRAAV	9	|Q96S44|PRPK	48_50_53_58
1467	FRSKALEFQ	9	|Q9ULE0|WWC3	672_673_657_663
540	FRSVNGLAF	9	|P35606|COPB2	424_424_442_449
1847	FSAIASQLVY	10	|O95235|KI20A	500_508_491_491
225	FSANPGQLF	9	|Q9BRJ7|SDOS	48_49_35_41
3389	FSGVALFGTVAI	12	|Q13491|GPM6B	45_51_61_65
23	FSGVHVANF	9	|Q9NPH5|NOX4	115_121_129_130
601	FSKPQALNF	9	|Q495T6|MMEL1	594_596_599_604;|Q9NYZ3|GTSE1	600_602_586_591
3392	FSSADRATALSL	12	|Q07075|AMPE	650_655_640_645
614	FTDGKTYNK	9	|Q9GZU2|PEG3	687_690_677_681
612	FTINNTRPV	9	|Q5SZK8|FREM2	1570_1572_1584_1589
28	FVRSGFTSI	9	|O95970|LGI1	74_80_60_61
2687	FVSCGARQVPL	11	|O43246|CTR4	183_189_161_164
1791	GAAALDIIYK	10	|P35523|CLCN1	528_532_514_518
1918	GAAAPYLLKK	10	|P12883|MYH7	10_16_33_35
2050	GAACSKFFYK	10	|P52739|ZN131	42_42_53_61
2795	GAAGAVTGLPK	11	|O00268|TAF4	403_408_398_402
1893	GAGCSVLKRL	10	|Q13115|DUS4	27_29_12_18
3049	GAGPARRRPSL	11	|Q96GP6|SREC2	8_15_26_28
2808	GAGPNIHLLKG	11	|Q5TF58|IFFO2	34_37_53_59
2155	GAHRPVGLAL	10	|Q14142|TRI14	51_54_57_62
2023	GAIAEPLRKF	10	|P11678|PERE	617_623_600_602
1980	GAIFKPIISK	10	|Q92769|HDAC2	263_264_241_248
1978	GAIKLCNLLK	10	|P17405|ASM	102_102_116_124
1638	GAIYNPPSGK	10	|Q9BZZ5|API5	501_502_480_487
1797	GALAGFSAAW	10	|Q9Y5N1|HRH3	14_17_28_33
1958	GALDCAIRLK	10	|Q5UE93|PI3R6	131_131_116_124
2003	GALHLLPSQR	10	|O15234|CASC3	57_61_48_52
1709	GALLLNPLLH	10	|Q8IY67|RAVR1	363_364_345_352
2843	GALNAARVHPR	11	|O95954|FTCD	61_68_82_84
3200	GAPAIALGCLSL	12	|Q9BV20|MTNA	47_53_55_59
2996	GAPDCHHVVKV	11	|Q9Y4X5|ARI1	300_300_278_287
2461	GAPEEHRPKI	10	|P49756|RBM25	673_674_659_666
1885	GAPFLLGIKA	10	|P21399|ACOC	775_776_787_794
1908	GAPGRILLDI	10	|Q9BWT7|CAR10	309_312_315_320
1925	GAPKRDPLAI	10	|Q6NUN0|ACSM5	235_238_222_227
1882	GAPLAAKRAL	10	|Q2M296|MTHSD	301_306_323_326
202	GAPLLREVL	9	|P28070|PSB4	187_188_193_199
1825	GAPPARILEL	10	|Q9BY89|K1671	41_49_28_28
1132	GAPRDKEEL	9	|P24001|IL32	213_216_218_222
2675	GAPRDPPTETL	11	|Q9UIM3|FKBPL	65_66_39_47
2028	GAPRLTYKTV	10	|P21281|VATB2	27_28_43_50
2955	GAPRNFSHNSL	11	|Q14154|DELE	181_182_171_179
2818	GAPRRISAVSV	11	|Q7L2E3|DHX30	481_482_491_499
1636	GAPRTPSPLV	10	|P33241|LSP1	156_157_173_180
1598	GAPSGGPALF	10	|Q96T25|ZIC5	268_270_254_260
2635	GAQLCGGTVLL	11	|P08709|FA7	234_241_228_230
2758	GARCGLNPVLY	11	|P46092|CCR10	297_297_301_310
3261	GARCTAGTLHNL	12	|P35222|CTNB1	227_227_211_221
2566	GARFRLQHGL	10	|Q5TAQ9|DCAF8	175_176_182_189
3169	GARGYYRYYNK	11	|P56134|ATPK	42_43_46_54
2871	GARIFEPPPPK	11	|O43143|DHX15	411_412_399_407
2286	GARINRIMGF	10	|P49069|CAMLG	56_57_43_50
1081	GARLQKLGF	9	|P62380|TBPL1	80_82_88_93
2506	GARLRYIKQL	10	|Q9Y3Z3|SAMH1	159_160_143_150
2229	GARLSFSVSR	10	|Q8N983|RM43	37_38_28_35
2948	GARNGVMPSHF	11	|P39019|RS19	69_70_84_92
1841	GARNLYIAGF	10	|P51572|BAP31	87_88_101_108
2315	GARNVNIFKF	10	|P00338|LDHA	97_99_113_119
2550	GARSKSFSLR	10	|Q9BT23|LIMD2	6_7_26_33
2485	GARTRLLNKF	10	|Q8WYA6|CTBL1	450_451_423_430
1859	GARTVITEEF	10	|Q96I24|FUBP3	69_70_75_82
2954	GASQKNACQKY	11	|Q8IYA8|CCD36	389_392_405_411
2167	GATAVLEILK	10	|Q8WZ42|TITIN	13226_13231_13250_13253
1704	GATCELPLQK	10	|Q8IXW5|RPAP2	275_275_286_294
2701	GATECLPLDKY	11	|Q7L0Y3|MRRP1	320_320_332_341
1730	GATETKTITY	10	|O43491|E41L2	914_915_899_906
1961	GAVYRGALQK	10	|P20591|MX1	562_563_537_544
2772	GCLDPAQRALY	11	|Q86XU0|ZN677	6_6_24_33;|Q8WV37|ZN480	25_25_43_52
2778	GCLDPAQRTLY	11	|A2RRD8|ZN320	6_6_24_33;|P0CJ79|ZN888	6_6_24_33;|P17035|ZNF28
2769	GCLDPGQRALY	11	|P17097|ZNF7	7_7_20_29
2774	GCLDTAQKNLY	11	|A6NNF4|ZN726	2_2_20_29
2783	GCLDTAQRNLY	11	|O75346|ZN253	2_2_20_29;|O75373|ZN737	2_2_20_29;|P35789|ZNF93
2893	GCQRQRLPLAL	11	|P14222|PERF	101_104_86_92
3242	GCTDLLNKANTY	12	|O95198|KLHL2	160_160_170_180
2282	GCVDGTFHKY	10	|Q9Y484|WIPI4	313_313_327_335
3294	GDFILNNIMALY	12	|Q16531|DDB1	918_922_907_913
3332	GDRSGISLENGV	12	|Q8TDM6|DLG5	758_760_730_738
1860	GDSKLLSQIY	10	|Q5TEA3|CT194	356_359_369_374
2974	GDVAGEVLAQL	11	|Q8IUW3|SPA2L	190_193_166_172
3274	GDVIEAMFRGGI	12	|Q14146|URB2	264_266_237_245
1711	GEFGAVMILK	10	|P30530|UFO	545_551_561_563
3128	GELKKVEDAAA	11	|P54253|ATX1	585_592_564_566
3073	GELKRAICGTR	11	|Q5JR59|MTUS2	1017_1025_1009_1010
1799	GEPCGLRGAL	10	|Q9NX09|DDIT4	128_128_138_146
1816	GEPCNGRTAL	10	|P25963|IKBA	194_194_213_221
2820	GFGLTRLVGPV	11	|Q8TCX5|RHPN1	547_551_534_539
2152	GFPPEAIVGV	10	|P47897|SYQ	526_532_539_541
825	GFQNALLVR	9	|P02768|ALBU	423_423_427_434
3376	GFTFLSEANLLK	12	|Q86YG4|NT5D4	94_101_78_81
3205	GGASKERSGVSL	12	|P16403|H12	29_30_50_59
1812	GGCPRNFAAI	10	|Q86UN2|R4RL1	23_27_44_48
1527	GGFRYRSTR	9	|Q6UX52|CQ099	248_251_236_240
1732	GGHLITYKLS	10	|Q53LP3|SWAHC	409_410_422_429
1845	GGHLRLLNTL	10	|Q9Y4G8|RPGF2	367_374_387_388
1952	GGIVLLEELL	10	|Q9Y3D6|FIS1	65_65_54_62
45	GGKLHSVPA	9	|Q9UPM8|AP4E1	256_259_266_270
2732	GGKQALTSCGF	11	|Q03426|KIME	336_337_357_365
2154	GGLCKGRSVL	10	|Q7LBC6|KDM3B	576_576_567_575
1621	GGLGPVDVPR	10	|Q8TAD4|ZNT5	17_25_28_28
3000	GGNVKIDSQKK	11	|P11137|MTAP2	1752_1761_1733_1733
74	GGPKLSLEV	9	|P35462|DRD3	273_274_292_298
1372	GGPLRARLR	9	|O95704|APBB3	445_448_430_434
1834	GGRCDATILY	10	|Q96JI7|SPTCS	108_108_123_131
2463	GGRCFKLILK	10	|Q00403|TF2B	172_172_192_200
2924	GGRCGSVLVRL	11	|P15880|RS2	168_168_186_195
2531	GGRCHGHFGL	10	|P14317|HCLS1	464_464_468_476
2546	GGRCPKWSGR	10	|Q8TF05|PP4R1	821_821_833_841
2750	GGRCQLAGYGF	11	|Q9BPU9|B9D2	69_69_87_96
1846	GGRCVYITPM	10	|O75643|U520	1355_1355_1374_1382
2356	GGRHCGYLAL	10	|P08237|K6PF	224_224_209_217;|P17858|K6PL	224_224_209_217;|Q01813|K6PP
2480	GGRLLKLFTR	10	|O60216|RAD21	367_368_384_391
2766	GGRMNCVLATY	11	|Q96IX5|USMG5	14_14_26_35
2358	GGRSCFGVNR	10	|Q9Y487|VPP2	666_666_677_685
2430	GGSDCTTIHY	10	|P04637|P53	244_244_226_234
2724	GGSGRGPSVPR	11	|O14559|RHG33	587_589_598_605
3311	GGSQEFMILPVG	12	|P06733|ENOA	155_157_166_174;|P09104|ENOG	155_157_166_174;|P13929|ENOB
2345	GGVFGRRAAI	10	|Q96QE2|MYCT	129_129_143_151
1751	GHDGEDSTEY	10	|P23327|SRCH	184_189_206_209
1979	GHIVAHIVVE	10	|Q66K89|E4F1	141_143_117_123
1008	GHKAVVVTL	9	|Q86UQ4|ABCAD	3853_3858_3842_3844
197	GHNTLVLLV	9	|Q96BI1|S22AI	397_398_404_410
554	GHNVTVQVY	9	|Q07954|LRP1	1509_1514_1526_1528
2589	GHRCRIFQNL	10	|Q02809|PLOD1	212_212_202_210
993	GHRIGPSGI	9	|Q9NQV7|PRDM9	233_234_247_253;|Q9NQW5|PRDM7	233_234_247_253
17	GHSHSETAL	9	|Q5VST9|OBSCN	6959_6963_6944_6947
1923	GIAEFTVSIT	10	|P42857|NSG1	59_59_66_74
863	GIAENRHLQ	9	|Q9H8H3|MET7A	91_91_111_118
3080	GIAKQDDFTAR	11	|P48637|GSHB	114_116_95_102
3277	GIEARGEGVAKW	12	|Q9P031|TAP26	14_22_8_10
1659	GIHGNLLLAL	10	|O75976|CBPD	992_996_1003_1007
2388	GIINKKRIAL	10	|P18124|RL7	183_184_162_169
1890	GILKSGVPRA	10	|P26572|MGAT1	418_419_407_414
1684	GIPHCTQATL	10	|Q9UKK3|PARP4	1088_1088_1090_1098
2777	GIPNFEGCRPF	11	|Q9HBL0|TENS1	193_198_202_206
3397	GIQQAGMNLEAR	12	|P04150|GCR	499_501_483_491
2418	GIRYKSIVKY	10	|P14324|FPPS	284_285_258_265
2829	GISEARGSKDL	11	|Q96EF0|MTMR8	671_677_649_652
2039	GISRKEPLVI	10	|Q5T890|ER6L2	1421_1428_1446_1447
2698	GITCPQVLIQK	11	|Q8IWV7|UBR1	1354_1354_1367_1376
3126	GIVGSRVVPLN	11	|A8MX76|CAN14	96_99_118_124
3370	GIVRIFCGKQIG	12	|O43900|PRIC3	172_177_189_194
1884	GKAAQALHAL	10	|P01023|A2MG	1273_1277_1257_1261
3208	GKAFGRSSSSAL	12	|Q86W11|ZSC30	419_426_397_400
2007	GKAFGVCREK	10	|Q6P280|ZN529	372_379_363_364
1930	GKAGQKRGHT	10	|Q68DY1|ZN626	179_181_162_168
3340	GKAITMPSPYGR	12	|Q02880|TOP2B	1213_1216_1233_1240
2196	GKASPRIEAL	10	|Q7RTR2|NLRC3	380_387_371_372
3004	GKDELPIEANL	11	|Q92598|HS105	607_609_595_602
1855	GKDHTAVLNR	10	|Q96EX1|SIM12	63_67_82_86
2327	GKEAMRRPEN	10	|Q9Y320|TMX2	226_233_249_250
3007	GKEVETIQDAL	11	|Q8NCM8|DYHC2	1776_1780_1760_1765
420	GKGKPSIQI	9	|Q04864|REL	57_60_48_52
3042	GKGTSPFTGLA	11	|Q9Y232|CDYL1	283_289_277_280
868	GKHTKLIML	9	|Q9NZJ4|SACS	3952_3953_3958_3964
1983	GKKCPFIVAL	10	|O60841|IF2P	732_732_747_755
128	GKKVLGAFL	9	|P02042|HBD	65_72_49_49;|P68871|HBB	65_72_49_49
2790	GKLCDVQPMQY	11	|Q9NUX5|POTE1	170_170_152_161
3289	GKLCEGFNEVLK	12	|Q9Y6H1|CHCH2	129_129_132_142
2307	GKLCGYVIFR	10	|Q14739|LBR	503_503_494_502
3025	GKLCKEVPNYK	11	|P62851|RS25	38_38_57_66
2139	GKLCNIFSTK	10	|P11388|TOP2A	160_160_168_176;|Q02880|TOP2B	181_181_189_197
2895	GKLCNIFSTKF	11	|P11388|TOP2A	160_160_168_177;|Q02880|TOP2B	181_181_189_198
2018	GKLCPDILLK	10	|Q9HCM1|K1551	1625_1625_1636_1644
2576	GKLCQHIIKR	10	|Q8NDN9|RCBT1	442_442_457_465
810	GKLLDIRTP	9	|Q96QU1|PCD15	1332_1336_1354_1357
1135	GKLRQTEAL	9	|O00231|PSD11	273_275_282_287
1423	GKLRRAHTK	9	|Q8NF91|SYNE1	6167_6171_6156_6159
3061	GKNPTFGGIKR	11	|O75747|P3C2G	1086_1089_1061_1067
3266	GKPACRPADSML	12	|Q9BTL4|IER2	184_184_203_213
2037	GKPCDLPLRL	10	|O00425|IF2B3	173_173_192_200
1699	GKPCPVQIVL	10	|Q8NHH9|ATLA2	40_40_57_65
2822	GKPGLPCQPAR	11	|P12109|CO6A1	272_277_252_256
265	GKPSIKELQ	9	|P51787|KCNQ1	568_571_556_560
2255	GKQCGKTFSF	10	|P17017|ZNF14	415_415_422_430
3074	GKQFGRRLSVG	11	|Q8N370|LAT4	259_262_270_276
1782	GKQQLDEKLE	10	|P13535|MYH8	1060_1060_1076_1084
546	GKRANPQDK	9	|P01833|PIGR	287_290_300_304
2584	GKRCHEFVTF	10	|P05129|KPCG	60_61_76_83;|P05771|KPCB	59_59_76_84;|P17252|KPCA
2559	GKRCKLANVF	10	|Q9Y5P8|P2R3B	451_451_459_467
3101	GKRCKLANVFF	11	|Q9Y5P8|P2R3B	451_451_459_468
2443	GKRCKLLLGI	10	|Q10589|BST2	16_16_18_26
3381	GKRCQYVTEKVL	12	|P04075|ALDOA	182_182_200_210;|P09972|ALDOC	182_182_200_210
2419	GKRCSFLWAY	10	|Q8N806|UBR7	168_168_187_195
3182	GKRCVLKVHSF	11	|Q9NNW5|WDR6	897_897_910_919
201	GKSIHELAI	9	|Q13156|RFA4	217_223_234_235
2153	GKSSLINGGR	10	|P36915|GNL1	372_379_382_383
3265	GKTYGCVPVANK	12	|O75391|SPAG7	172_172_187_197
2857	GKVCNPIITKL	11	|P11142|HSP7C	615_615_601_610
2261	GKVESRIAHL	10	|Q9NY28|GALT8	397_400_405_410
1912	GKVGCKLIPI	10	|P28336|NMBR	112_120_122_122
3257	GLAGRLPPAALR	12	|P0DKB5|TPBGL	178_181_186_193
1686	GLATPPLSER	10	|Q66GS9|CP135	1118_1125_1103_1104
2157	GLATSLRAVL	10	|Q8N239|KLH34	198_200_177_183
1698	GLELSGCIVY	10	|Q9H3T2|SEM6C	493_496_508_513
3045	GLGGLLEVPPR	11	|Q562E7|WDR81	744_752_755_756
3067	GLGVSTRINLR	11	|O95388|WISP1	231_238_255_257
3383	GLGWRSYKHVSR	12	|P06401|PRGR	762_772_788_788
1996	GLINPVKTSR	10	|Q9H098|F107B	44_44_20_28
2178	GLKDRASPAL	10	|Q14204|DYHC1	3074_3079_3082_3085
2682	GLLHNVSQNIA	11	|O76075|DFFB	144_144_122_131
2392	GLLKHVLTPR	10	|Q9NUQ2|PLCE	196_197_200_207
1650	GLLQCGPLVL	10	|Q6PIS1|S23A3	173_176_192_197
3258	GLPVLVEVAIAL	12	|O00192|ARVC	710_716_729_733
2149	GLRAAGLGPR	10	|Q15526|SURF1	10_17_33_34
3024	GLRDALKTEFK	11	|P56381|ATP5E	9_10_24_32;|Q5VTU8|AT5EL	9_10_24_32
1444	GLRLLPLRR	9	|B2RXH2|KDM4E	370_375_364_366
442	GLRPTVDAL	9	|Q6XUX3|DUSTY	229_235_215_216
843	GLRRVLQAL	9	|P08727|K1C19	185_190_173_175;|P39019|RS19	109_110_101_107;|Q04695|K1C17
1837	GLRSMTPISI	10	|Q04726|TLE3	336_340_359_363
3018	GLRTVQKGLQF	11	|Q53H47|SETMR	152_155_133_139
2237	GLSDTRGLLR	10	|Q96P48|ARAP1	40_45_63_66
2941	GLSFTACGRSR	11	|Q2LD37|K1109	4147_4153_4127_4130
2870	GLSLINKINVH	11	|Q5THJ4|VP13D	3838_3844_3857_3860
1620	GLSLSLSPGK	10	|Q05925|HME1	26_34_9_9
2749	GLVNKVPLTGK	11	|Q8WUH6|TM263	81_83_103_110
3046	GLVRGGLGHRV	11	|Q9Y6R9|CCD61	221_225_235_240
840	GLVWIPLVQ	9	|P21145|MAL	35_39_49_52
3160	GLYGQKEIHRK	11	|Q13283|G3BP1	44_45_56_64
3221	GLYTCIAGVTPK	12	|Q9H3W5|LRRN3	492_498_485_489
1491	GLYYLLHWV	9	|O14756|H17B6	10_17_9_9;|O75452|RDH16	10_17_7_7
1785	GNYYLLGIFY	10	|O60494|CUBN	1100_1103_1119_1124
2747	GPAANGRLVQH	11	|Q9P2F5|STOX2	664_666_676_683
350	GPARGGMAI	9	|Q13057|COASY	274_276_293_298
3214	GPDSSKTLLCLG	12	|Q14690|RRP5	1209_1219_1200_1200
3310	GPGGRSPGSWLF	12	|P58335|ANTR2	26_29_9_16
3055	GPGRTPRLGRV	11	|Q8TAV3|CP2W1	331_338_320_322
306	GPHLPYLLM	9	|Q5UIP0|RIF1	350_354_344_347
1714	GPPPPPEKLH	10	|Q3T8J9|GON4L	447_452_464_467
2719	GPRAVPSSSAA	11	|Q8IWD4|CC117	46_53_57_59
1947	GPRPSPTRSV	10	|Q8NHJ6|LIRB4	219_219_224_232
3189	GPRRPFEKSRL	11	|P46781|RS9	33_33_16_25
1798	GPRTAAGLLL	10	|Q14257|RCN2	4_9_11_14
2999	GPRWADAVSVL	11	|Q9BW91|NUDT9	107_112_101_105
910	GPRYVEVLK	9	|P62333|PRS10	76_80_59_62
47	GPSGLRPAL	9	|P98161|PKD1	4261_4263_4265_4270
2665	GPVCAYDKTAL	11	|P46109|CRKL	236_238_249_256
2334	GPYNKRTLFL	10	|Q16557|PSG3	213_215_198_204
218	GQHKPPITV	9	|Q9H7Z6|KAT8	411_413_433_438
788	GQHLVNPLK	9	|P30711|GSTT1	38_41_48_52
1763	GQLCEVLQNK	10	|Q8IXQ6|PARP9	90_90_80_88
70	GQLHVAEAA	9	|Q86U10|LPP60	528_529_538_544
1723	GQMIISMTTV	10	|Q8TDN1|KCNG4	431_433_413_419
1172	GQPRRDLSL	9	|O14529|CUX2	125_131_111_112
2765	GQTDGCNGLRY	11	|P32780|TF2H1	165_165_177_186
477	GQVSTSQQH	9	|Q8TEC5|SH3R2	352_356_376_379
2243	GRAAAVLERF	10	|Q8WY41|NANO1	156_162_146_148
670	GRAAGPTPR	9	|O95407|TNF6B	249_252_243_247
2211	GRACGERLSL	10	|Q9NR12|PDLI7	55_55_71_79
2572	GRAFSRSKHK	10	|Q5JNZ3|ZN311	421_426_431_434
3313	GRAGDCARSSLR	12	|Q8WXH2|JPH3	521_530_547_548
1609	GRAPATPLAS	10	|Q8WY21|SORC1	63_70_50_51
1810	GRAPMSLASL	10	|Q8NF50|DOCK8	1560_1563_1553_1558
1506	GRARGSKYV	9	|O95786|DDX58	731_737_717_718
2195	GRASTLTAHK	10	|A6NK75|ZNF98	300_302_307_313;|Q03938|ZNF90
1802	GRCGPIITGL	10	|P35556|FBN2	508_510_482_488
1856	GRCGQEAREL	10	|Q14005|IL16	651_652_632_639
483	GRCPGILFL	9	|Q6UWB1|I27RA	540_542_519_524
2441	GRDGRLVGLR	10	|Q14160|SCRIB	1146_1151_1153_1156
3303	GREGPPGRTGEG	12	|P39060|COIA1	959_968_943_944
1169	GRFAEKAYV	9	|Q0ZGT2|NEXN	104_107_91_95
2313	GRFDREICGI	10	|O15381|NVL	424_431_433_434
3372	GRFEVGKKICLG	12	|Q9Y385|UB2J1	82_92_96_96
1079	GRFPSLVGR	9	|Q9BSK4|FEM1A	556_561_550_552
1819	GRGAGLEPVY	10	|Q8NI99|ANGL6	354_357_330_335
2158	GRGCRSLVVG	10	|O60307|MAST3	22_26_32_36
3008	GRGEARAMEAR	11	|P33240|CSTF2	401_403_416_423
994	GRGPARLPA	9	|Q9Y5W3|KLF2	165_166_180_186
411	GRGTPMMGI	9	|P14678|RSMB	208_213_203_205
363	GRGVQAAVI	9	|Q8N8A6|DDX51	243_245_224_229
3019	GRIKEIFCPKG	11	|P26358|DNMT1	994_1002_981_982
2368	GRIKGCTDNL	10	|O00151|PDLI1	55_55_69_77
3040	GRILQEYAKRY	11	|Q6ICH7|ASPH2	143_145_130_137
1205	GRINPYMSK	9	|P18621|RL17	134_141_121_121
2272	GRITCAEVNR	10	|Q9Y5P8|P2R3B	279_285_273_275
2440	GRKAPAPFRP	10	|Q9C0C2|TB182	123_123_143_151
1750	GRKASYTLVL	10	|A6NM03|O2AG2	233_235_216_222
1004	GRKEAAAVL	9	|Q9NPH2|INO1	92_96_76_79
2372	GRKKAFLAVV	10	|Q8NGY6|OR6N2	233_238_245_248
1101	GRKVTVEVI	9	|Q14534|ERG1	146_151_125_127
61	GRLAIGSVI	9	|O14931|NCTR3	46_53_27_27
997	GRLALAAAR	9	|Q86U86|PB1	340_342_360_365
2280	GRLAREPLVL	10	|Q12796|PNRC1	16_19_9_14
2592	GRLCNWVSRR	10	|O43432|IF4G3	992_992_980_988
726	GRLDKGLVL	9	|P08195|4F2	246_249_257_261
1392	GRLGLRVTR	9	|Q96EG1|ARSG	94_99_102_104
1756	GRLIEDCIPV	10	|P52788|SPSY	267_268_252_259
1511	GRLKDGRLV	9	|O95498|VNN2	481_482_459_465
697	GRLLPSVAH	9	|P04920|B3A2	641_645_625_628
893	GRLNYSTIK	9	|Q17RY0|CPEB4	403_408_400_402
2837	GRLPLLPCARG	11	|A6NED2|RCCD1	132_141_121_121
3079	GRLVKEGCSLR	11	|Q02641|CACB1	147_154_167_169
2776	GRMCTATGLYY	11	|Q9H6K1|CF106	153_153_160_169
2449	GRMLMKGGIR	10	|P03372|ESR1	262_265_251_256
3083	GRNERAKVCFG	11	|O14879|IFIT3	150_159_143_143
1761	GRNIEVVQVI	10	|Q7L5N1|CSN6	78_83_66_69
525	GRNIPMISL	9	|Q9UDY4|DNJB4	274_279_256_258
1249	GRNKLLQSW	9	|Q92621|NU205	1268_1274_1285_1286
1203	GRNSFEVVR	9	|O95395|GCNT3	248_251_269_273
1909	GRPCAKPSVL	10	|Q5T1R4|ZEP3	190_190_199_207
2298	GRPCDISRQL	10	|P15863|PAX1	112_112_132_140;|P55771|PAX9	18_18_38_46;|Q02548|PAX5
1076	GRPCLLKSL	9	|P51648|AL3A2	403_403_423_430
357	GRPGLSSSV	9	|Q99700|ATX2	238_242_216_219
2963	GRPKCVDEVAF	11	|P35249|RFC4	27_27_45_54
2168	GRPKGCMGVL	10	|Q9NQ31|AKIP1	66_66_44_52
497	GRPLDTLLV	9	|P62314|SMD1	99_100_75_81
859	GRPLIQPRV	9	|Q86UU9|TKN4	73_79_70_71
798	GRPLPRTVI	9	|P22748|CAH4	288_292_279_282
1508	GRPNITALR	9	|P09529|INHBB	90_94_105_108
694	GRPPPPRGL	9	|Q9Y5W3|KLF2	165_169_144_147
472	GRPSNPLLL	9	|Q8WXG6|MADD	459_463_455_458
1068	GRPSSLLVR	9	|Q8WZ71|TM158	91_93_84_89
1894	GRPTAPPRGP	10	|Q7Z7M0|MEGF8	606_607_621_628
364	GRPVSGTSL	9	|Q7Z2K8|GRIN1	385_390_403_405
1747	GRQPNPPLIL	10	|Q7Z6Z7|HUWE1	2558_2558_2569_2577
3398	GRRCGNNPLIGR	12	|O60306|AQR	1232_1232_1243_1253
3158	GRRCKLEEMGF	11	|Q92599|SEPT8	315_315_301_310;|Q9P0V9|SEP10	336_336_323_332
2309	GRRDSRGVTR	10	|P0C867|YB052	44_49_35_38
2867	GRRSQKASLSI	11	|Q14929|ZN169	268_270_272_279
2021	GRSCSLVLEH	10	|Q14318|FKBP8	313_313_293_301
489	GRSMSVDIL	9	|P49959|MRE11	154_159_142_144
2318	GRSSTYELVR	10	|P05161|ISG15	91_97_85_87
2968	GRTCEWTGLKF	11	|Q6UXN9|WDR82	182_182_193_202
1959	GRTCGEVIVK	10	|Q9Y2X9|ZN281	374_374_365_373
782	GRTPLMISK	9	|O75179|ANR17	630_635_650_652;|Q8IWZ3|ANKH1	601_606_621_623
2140	GRVCDIILPR	10	|Q8NAV1|PR38A	137_137_156_164
2894	GRVCDIILPRL	11	|Q8NAV1|PR38A	137_137_156_165
3414	GRVCSNRHGLIR	12	|P62273|RS29	2_2_22_32
1525	GRVFRRMVA	9	|Q9NRX2|RM17	12_18_5_6
1065	GRVGRVQVL	9	|Q02779|M3K10	66_69_42_46
1990	GRVKDIKPGL	10	|Q9BQ15|SOSB1	27_28_7_14
728	GRVLCVLVL	9	|Q5VUG0|SMBT2	579_582_560_564
1260	GRVLFIKDY	9	|Q13829|BACD2	195_202_214_214;|Q9H3F6|BACD3	198_205_217_217
2614	GRVRDYLVKR	10	|O00178|GTPB1	142_149_151_152
2241	GRVRGCILTL	10	|B5ME19|EIFCL	422_422_440_448;|Q99613|EIF3C	421_421_439_447
2302	GRVYISKCYG	10	|Q96TC7|RMD3	420_428_415_415
502	GRWPSIASL	9	|Q99698|LYST	2260_2264_2243_2246
582	GRWSGQISF	9	|P00751|CFAB	149_154_127_129
608	GRYDLPLLI	9	|Q8TD06|AGR3	134_136_147_152
1365	GRYDRYIFS	9	|Q9Y4J8|DTNA	165_168_149_153
3279	GRYEVAVPLCKG	12	|Q07866|KLC1	227_237_248_248;|Q9H0B6|KLC2
2464	GRYGVSTQIR	10	|Q8WZ42|TITIN	378_382_367_371
1461	GRYQKLVPR	9	|Q8TCI5|PIFO	93_97_115_118
2462	GRYSGRVIVK	10	|P61353|RL27	16_21_24_27
3102	GRYTADGKIRF	11	|Q9Y296|TPPC4	73_80_96_98
2203	GSDSIDVSLY	10	|Q0ZLH3|PJVK	106_110_85_89
2303	GSEVLDNHIY	10	|Q5S007|LRRK2	1751_1758_1738_1739
3352	GSIMKCDVDIRK	12	|P60709|ACTB	268_268_281_291;|P63261|ACTG
2401	GSLCYKLLKK	10	|Q9UBT7|CTNL1	720_720_705_713
3056	GSLIYGVCAQR	11	|O75879|GATB	163_171_155_156
1703	GSNNLKSLPK	10	|Q14241|ELOA1	391_396_413_416
1844	GSPCLKVFEL	10	|Q12788|TBL3	344_344_356_364
1593	GSPCPQPLAF	10	|Q9P0T4|ZN581	22_22_6_14
1618	GSPGPMIKGL	10	|Q01955|CO4A3	1146_1151_1126_1129
2191	GSPKHCQAVL	10	|O95625|ZBT11	187_187_193_201
2728	GSPKTPGCSDL	11	|Q6PJG6|BRAT1	461_461_481_490
2297	GSRCPHLLDF	10	|A6NI72|NCF1B	93_93_110_118;|A8MVU1|NCF1C	68_68_85_93;|P14598|NCF1
1823	GSRLSQMGVT	10	|Q96PV0|SYGP1	894_895_905_912
1112	GSSLHFIFT	9	|Q9H1C4|UN93B	488_492_469_472
2601	GSTAEEKAWL	10	|O43324|MCA3	62_69_74_75
2638	GSTCIYGGAPK	11	|P17844|DDX5	208_208_198_207;|Q92841|DDX17	268_268_275_284
567	GTDPDNLKY	9	|Q96Q15|SMG1	18_19_38_44
1407	GTKFRSTVR	9	|O43310|CTIF	445_450_461_463
1993	GTLCKPLVPR	10	|Q9UHH9|IP6K2	27_27_39_47
989	GTMCPHILR	9	|P60228|EIF3E	228_228_248_255
2120	GTMCPHILRY	10	|P60228|EIF3E	228_228_248_256
2651	GTPRCPPSGLL	11	|Q03518|TAP1	533_533_545_554
277	GTPVRTLNR	9	|P53671|LIMK2	209_215_194_195
2019	GTRCPLVLKL	10	|P20591|MX1	92_92_103_111;|P20592|MX2	140_140_151_159
767	GTRPPVTLR	9	|P57723|PCBP4	121_122_99_105
2696	GTTDCLQILAY	11	|P35222|CTNB1	277_277_297_306
1991	GTVCNVKLLH	10	|Q92621|NU205	1223_1223_1225_1233
3331	GTVIAGRLRAVS	12	|Q8NGR3|OR1K1	254_258_234_240
862	GTYENVRAK	9	|P15153|RAC2	114_115_90_96
203	GTYVAQMAK	9	|P35212|CXA4	153_157_133_136
1880	GVAAVVMVGR	10	|Q7RTX9|MOT14	131_133_145_151
2977	GVAETLVLLGK	11	|Q13308|PTK7	821_828_802_804
1895	GVAPLRGPLK	10	|Q12870|TCF15	190_197_186_187
675	GVASGRLLH	9	|O75366|AVIL	118_122_135_138;|P09327|VILI	121_125_138_141;|Q96E35|ZMY19
3069	GVAVKELDLPR	11	|P08651|NFIC	170_178_195_196
2264	GVDVQAVRNR	10	|Q8N443|RIBC1	39_44_33_36
2540	GVFPEVDTIL	10	|Q8IWZ3|ANKH1	877_881_899_903
3302	GVGHPPSAGAER	12	|Q66K74|MAP1S	389_391_399_407
1009	GVGKSHLAR	9	|Q9NXH8|TOR4A	197_202_207_209
1071	GVGLIRTNR	9	|Q13488|VPP3	379_381_361_366
1035	GVGLRLTSR	9	|Q9NS37|ZHANG	286_292_282_283
2355	GVGVDNDGRR	10	|O75351|VPS4B	264_271_252_253
2144	GVGVGVGPRR	10	|Q8NE35|CPEB3	273_279_268_270
2484	GVHNNKTIHR	10	|Q8NEV4|MYO3A	163_164_142_149
2053	GVICTRFISK	10	|P41002|CCNF	356_356_361_369
3409	GVIGSQKGNIVV	12	|Q9UNX4|WDR3	17_27_11_11
2561	GVIMLPELLR	10	|Q92504|S39A7	458_461_436_441
2435	GVIRSARPVL	10	|P13942|COBA2	187_189_177_183
3141	GVISIPLYCVF	11	|Q9H3N8|HRH4	65_72_87_89
1258	GVIYEEIER	9	|Q8TF62|AT8B4	655_657_633_638
1394	GVKLSTRLR	9	|Q8WXR4|MYO3B	169_172_183_187
3096	GVKYQFRALKG	11	|Q8WZ42|TITIN	16598_16605_16585_16587
2299	GVLAEGWWAR	10	|Q9Y6N6|LAMC3	529_531_508_514
3139	GVLDLLSSNRL	11	|Q3SXY7|LRIT3	185_189_160_165
3138	GVLDTSVLNIR	11	|Q8N309|LRC43	318_325_315_317
2457	GVLFGRVLLR	10	|P09544|WNT2	118_119_96_103
2563	GVLYGMELLR	10	|Q5DID0|UROL1	371_374_349_354
3027	GVNLRQAELKR	11	|Q13310|PABP4	293_296_272_278
2342	GVPALLASAP	10	|O94762|RECQ5	793_794_775_782
2012	GVPCRRALLL	10	|Q8IY22|CMIP	24_24_38_46
721	GVPEARIPK	9	|Q8TAD8|SNIP1	241_242_250_256
1515	GVPFTLRRS	9	|O95833|CLIC3	36_41_47_49
3328	GVPGGFMGPRGL	12	|Q02388|CO7A1	2605_2608_2617_2624
3253	GVPQEPSSVVGL	12	|Q76N32|CEP68	218_218_232_242
2450	GVPRAKLIIR	10	|O14917|PCD17	691_694_677_682
1817	GVPSLPFTSL	10	|P31785|IL2RG	20_21_4_11
2938	GVQVAATVQNR	11	|Q8IY21|DDX60	809_810_823_831
3087	GVRAFCAILHR	11	|Q8N3D4|EH1L1	1056_1058_1071_1078
2982	GVRAVPSLGHK	11	|Q5BKX5|CS054	244_251_230_232
3346	GVRCLNVGLIRK	12	|Q9NWZ3|IRAK4	31_31_11_21
2330	GVRGNYFLNR	10	|O95400|CD2B2	84_86_105_111
2000	GVRGVIQATW	10	|Q9H0B3|K1683	936_939_955_960
3411	GVRIINGLKTVG	12	|Q86WA8|LONP2	403_404_424_433
2569	GVRLSFPEIF	10	|Q14213|IL27B	134_138_157_161
1106	GVRNCSLVR	9	|Q96EG3|ZN837	471_471_485_492
1391	GVRRAVTLR	9	|Q8N594|MPND	91_92_72_78
2562	GVRWGMLLTL	10	|Q8N5H7|SH2D3	616_621_623_626
2920	GVSALGWLGKT	11	|Q8IWT3|CUL9	1390_1396_1367_1370
1316	GVSFLQMLN	9	|A6NDU8|CE051	186_189_172_176
3249	GVSIGALGPTGR	12	|O15270|SPTC2	358_359_348_357
2957	GVSLACYSPRR	11	|O14511|NRG2	107_115_94_95
2201	GVSLADLSER	10	|Q6DN12|MCTP2	472_474_483_489
3203	GVSSGLVRGGIQ	12	|Q9NYQ6|CELR1	2775_2783_2770_2772
2980	GVSSHALSDSR	11	|Q96JQ2|CLMN	366_375_363_363
3387	GVSTLKSGIGAV	12	|Q8NEZ4|KMT2C	923_926_912_919
3246	GVTECEKYAQLY	12	|Q8IWT3|CUL9	1098_1098_1105_1115
3140	GVTETLEAVQR	11	|O95248|MTMR5	842_844_864_871
2353	GVTLPVAKRT	10	|Q8IWD5|MFS6L	123_128_142_145
2528	GVTVQNLLGV	10	|P46019|KPB2	800_808_785_785
2071	GVVCEYIVKK	10	|P41091|IF2G	218_218_234_242;|Q2VIR3|IF2GL	218_218_234_242
3237	GVVCPVSDILYK	12	|P54687|BCAT1	322_322_336_346
2173	GVVRAGVLPR	10	|Q9UMN6|KMT2B	2089_2096_2078_2079
2456	GVVTKSRIRL	10	|P54753|EPHB3	699_705_695_697;|P54762|EPHB1	685_691_681_683
2751	GVWEEVGCAKG	11	|O95456|PSMG1	91_100_76_76
1805	GWAAPIRAVG	10	|Q9BXW7|CECR5	300_306_310_312
962	GWFKLFPLV	9	|Q9UQ26|RIMS2	1373_1379_1383_1384
2312	GWREGFLRAA	10	|P18583|SON	2317_2321_2298_2302
3368	GYRCGESGHLAK	12	|P62633|CNBP	35_35_55_65
1872	GYTCPFVEKF	10	|O00562|PITM1	119_119_99_107
3292	GYTLSSRSHSIF	12	|Q9P2E2|KIF17	199_202_207_214
102	GYVAAHSVI	9	|O75602|SPAG6	318_324_298_299
2336	GYYEAHIHLN	10	|P51793|CLCN4	580_581_572_579
1731	HAAELGFRAL	10	|Q9Y2E5|MA2B2	312_317_329_332
848	HATKFQDAL	9	|Q9Y6L7|TLL2	999_1000_1005_1011
177	HCIVLSATL	9	|Q9BX79|STRA6	281_283_297_302
621	HGLGLLYYF	9	|Q5TEA6|SE1L2	375_381_361_362
2705	HGLKSNKLTIL	11	|Q502W6|VWA3B	43_51_55_56
495	HGPDFLAIL	9	|P35410|MAS1L	139_140_146_152
638	HHIIHQTVL	9	|P47211|GALR1	263_267_247_250
311	HHLKGKNTI	9	|O95786|DDX58	280_282_256_261
2189	HIAGNVQVSL	10	|B2RNN3|C1T9B	244_247_261_266;|P0C862|C1T9A	244_247_261_266
1753	HINLRSAVSI	10	|Q8N5C6|SRBD1	676_677_651_658
1521	HKHRGSLEI	9	|Q14674|ESPL1	1630_1630_1645_1652
291	HKSSLSRVI	9	|Q96T49|PP16B	328_334_320_321
261	HKVQVNCGI	9	|P53355|DAPK1	1146_1151_1142_1144
3323	HLDPNSGRCFYG	12	|Q9BRR9|RHG09	222_232_207_207
746	HLGHPTLPL	9	|Q8NFH4|NUP37	284_288_307_310
214	HLLGSKSTM	9	|Q9Y2I7|FYV1	1609_1613_1621_1624
2514	HLPDRREIIC	10	|P35558|PCKGC	221_229_212_212
2679	HLTPKGLLTAL	11	|Q6P589|TP8L2	134_138_154_159
1118	HNIEGKLSL	9	|Q9Y263|PLAP	717_722_726_728
541	HNLEKGLSL	9	|Q9Y4A5|TRRAP	2700_2702_2716_2721
618	HNNLTDDSY	9	|Q8WYA1|BMAL2	413_418_433_435
3301	HPAAPPGGRPAT	12	|Q6NUN9|ZN746	443_452_456_457
52	HPALPGTAL	9	|Q9H7Z3|NRDE2	459_465_471_472
3297	HPAPEENLRLQY	12	|Q9HD67|MYO10	1820_1826_1833_1837
1233	HPEDFAVRD	9	|E9PQ53|NDUCR	96_100_83_86;|O95298|NDUC2	96_100_83_86
221	HPISAPLLM	9	|O14503|BHE40	388_389_371_377
158	HPIVGKVPP	9	|P51957|NEK4	571_577_564_565
1635	HPLAGPTALL	10	|Q99497|PARK7	126_128_107_113
1431	HPLPRLKAF	9	|O95672|ECEL1	698_704_714_715
2256	HPNVHCLSPV	10	|Q9BU40|CRDL1	84_84_75_83
98	HPPLGPIAL	9	|Q5JV73|FRPD3	1448_1452_1466_1469
2247	HPRDPSLSAL	10	|O95190|OAZ2	36_37_49_56
361	HPSGAGLVM	9	|O75165|DJC13	572_574_580_585
44	HPSPAATAL	9	|Q14190|SIM2	640_646_635_636
627	HQSSELLYI	9	|Q9NVV4|PAPD1	317_318_336_342
290	HQVDIGLQL	9	|P00739|HPTR	185_191_171_172
2799	HQVPPGPGGPA	11	|P56945|BCAR1	154_154_166_175
308	HQVYPVNSV	9	|Q9H0J9|PAR12	667_671_652_655
2709	HRAPTSEEKAL	11	|A8MYJ7|TTC34	334_340_330_333
2541	HRDSHLTAVG	10	|P24855|DNAS1	86_86_63_71
3191	HREIVNTEIHK	11	|Q86X52|CHSS1	335_339_346_351
2486	HRFPSPLAPR	10	|Q6P5S7|RNK	23_30_8_9
1512	HRPRGLIAV	9	|O60566|BUB1B	321_325_330_333
2966	HRPSLQLDTAI	11	|Q9UBJ2|ABCD2	663_667_687_692
1253	HSEVQTLKY	9	|Q8IX90|SKA3	48_55_39_39
36	HSGLPGVAL	9	|A6NDX4|YO011	88_88_73_80
175	HSKKVALAT	9	|Q9NU19|TB22B	104_106_91_96
616	HSPSPFYQL	9	|Q8TEK3|DOT1L	470_472_458_463
3192	HSRPHRLLQQL	11	|Q92837|FRAT1	221_223_199_206
877	HSSFVPFSH	9	|P04798|CP1A1	378_384_363_364
569	HSSSDSEYI	9	|Q9ULU4|PKCB1	586_587_597_603
3211	HSTRAVTEAAAA	12	|Q8TCU4|ALMS1	3381_3388_3407_3410
516	HTSSSTITY	9	|Q5SWH9|TMM69	65_67_84_89
1697	HVANLQLSGL	10	|Q8IWT3|CUL9	680_682_696_702
46	HVKGLGAAI	9	|Q9ULD4|BRPF3	349_350_331_337
191	HVKPKPTGV	9	|Q9Y5S2|MRCKB	1101_1103_1105_1110
2759	HVLGVQLIATL	11	|Q9H6L2|TM231	131_138_149_151
391	HVNGVITGL	9	|Q86VY9|T200A	25_27_6_11
1005	HVPRAGAVL	9	|Q86WA6|BPHL	25_30_3_5
2032	HVQRLTGISV	10	|O00159|MYO1C	980_983_964_969
440	HVQSKAIAS	9	|Q13813|SPTN1	2048_2054_2059_2060
3174	HVTDPAAEEAL	11	|Q6ZNJ1|NBEL2	2313_2316_2291_2297
1211	HVTVRDNLI	9	|P17252|KPCA	174_179_182_184
130	HVVANPSPL	9	|P01375|TNFA	91_96_71_73
2121	HVVWPNRGIL	10	|Q9H422|HIPK3	751_755_768_772
1826	HYPGGPPSLL	10	|Q969W9|PMEPA	238_241_251_256
1744	HYVEKAAAVI	10	|Q96PY5|FMNL2	886_894_867_867
1964	IACVVMAFVI	10	|Q9NRX6|KISHB	61_68_50_51
1325	IADIAKRLK	9	|O43150|ASAP2	649_650_659_665
1818	IAGAPLFTDI	10	|Q5W0V3|F16B1	519_522_529_534
1003	IAKKGWGGP	9	|Q9NTX5|ECHD1	299_303_290_293
3057	IAKNLELPIGV	11	|P54886|P5CS	460_466_472_475
266	IALEVLSQK	9	|O75369|FLNB	51_52_54_60;|P21333|FLNA	64_65_81_87;|Q14315|FLNC
2780	IALQDKNLMAQ	11	|Q14C86|GAPD1	1166_1167_1172_1180
854	IANVPLHNR	9	|Q6ZMI0|PPR21	255_256_240_246
2897	IARNQATMVQK	11	|Q13574|DGKZ	802_803_805_813
3005	IARVKGTDQVL	11	|Q8WZ42|TITIN	32228_32230_32211_32218
106	IASTALSEK	9	|P02545|LMNA	128_129_149_155
764	IATLKHQIA	9	|Q9BXX3|AN30A	1118_1124_1111_1112
545	IAYDKALGY	9	|Q5TAA0|TTC22	177_178_180_186
866	IAYPHVLVK	9	|Q9BUJ2|HNRL1	354_355_369_375
3407	IAYQKKKLCFKG	12	|P14209|CD99	146_156_129_129
2621	ICHTEAADGGP	11	|Q8J025|APCD1	153_158_176_180
1685	ICLAYCGIGK	10	|P53804|TTC3	565_565_576_584
852	ICPRCESPK	9	|Q9Y4L5|RN115	37_42_30_32
908	ICTKKLILK	9	|Q13395|TARB1	1244_1246_1264_1269
205	ICVSPHNTV	9	|Q9NRJ3|CCL28	72_78_80_81
2365	IDAIIITAEI	10	|P53677|AP3M2	187_191_198_202
2396	IDIITQDIVL	10	|Q9HCS2|CP4FC	422_425_403_408
2549	IDLMAISFAK	10	|Q6ZTN6|AN13D	294_300_304_306
2551	IDPSFLNPPL	10	|P78559|MAP1A	2461_2462_2450_2457
2349	IEALDATLAL	10	|O75891|AL1L1	506_511_516_519
2571	IEDVINVEQI	10	|Q8N841|TTLL6	308_312_300_304
658	IEEDKYDQL	9	|Q96EB1|ELP4	86_91_71_73
2713	IEERNFANLEL	11	|Q96M63|CC114	293_299_308_311
2285	IEEVLNAETL	10	|Q32P28|P3H1	572_575_593_598
2399	IEGEVAYQQL	10	|O43868|S28A2	514_517_494_499
2123	IEPPEEKIIQ	10	|Q5H9R7|PP6R3	173_176_188_193
609	IETICQLQI	9	|Q9Y6D6|BIG1	131_135_148_151
2305	IEVLSDSHPR	10	|P49756|RBM25	211_214_229_234
1218	IEVRPQCLL	9	|P28906|CD34	253_253_237_244
1312	IFDGTIITL	9	|Q8TEY7|UBP33	478_484_498_499
1278	IFDIEHIIF	9	|Q9Y3Q0|NALD2	702_706_679_682
2324	IFFSTDEISN	10	|Q86Z14|KLOTB	15_22_31_32
2219	IGCLVILLNL	10	|Q8N8F6|YIPF7	181_186_189_192
1793	IGFGGAGVGK	10	|P06576|ATPB	202_203_205_212
3213	IGFGPDGTLLAK	12	|Q9NQR4|NIT2	81_82_100_109
3240	IGFPNEDGSLQK	12	|Q9NRV9|HEBP1	74_75_87_96
841	IGRIPDIIK	9	|P11498|PYC	86_88_99_104
2487	IGRSRYLANK	10	|O00567|NOP56	357_359_369_375
936	IGYENAREK	9	|Q75QN2|INT8	288_289_271_277
2076	IGYKTLCSVR	10	|Q96I36|COX14	10_14_29_33
3268	IGYNGMPNGIVN	12	|P32321|DCTD	51_59_41_43
2869	IGYVQDVKTGK	11	|Q14764|MVP	402_403_389_397
1036	IHHNGGITL	9	|Q8N5G2|MACOI	231_237_246_247
199	IHNNAAKSL	9	|Q86XZ4|SPAS2	196_198_204_209
941	IHPYNIKSL	9	|Q13601|KRR1	213_215_217_222
597	IHQLPDNVL	9	|Q9Y5S2|MRCKB	191_194_203_207
2608	IHRGPPYAHK	10	|Q13454|TUSC3	269_270_252_259;|Q9H0U3|MAGT1	257_258_240_247
1613	IHSAGGASHL	10	|Q8NGE9|OR9Q2	228_233_242_245
1663	IHSVRGAGLL	10	|Q5VZ19|TDR10	189_194_196_199
2472	IIGMAYILTR	10	|Q92597|NDRG1	134_137_143_148
1907	IISGLGHQSL	10	|Q68DN1|CB016	391_398_416_417
161	IISIVTGLK	9	|Q5TEA3|CT194	748_755_746_746
2291	IITQSKQLHA	10	|O60343|TBCD4	1159_1162_1169_1174
2605	IKDNKGGRKE	10	|Q8WXD9|CSKI1	77_82_93_96
3171	IKEEQRPERVK	11	|P13693|TCTP	92_93_104_112;|Q9HAU6|TCTP8	92_93_104_112
951	IKELHLTKL	9	|A6NM43|TCPQL	191_194_179_183;|Q96SF2|TCPQM	191_194_179_183
1285	IKNNRQLNY	9	|Q12792|TWF1	207_208_194_200
1446	IKPDRKIIL	9	|Q9UPP2|IQEC3	798_803_786_788
880	IKYLPPASR	9	|Q7RTU5|ASCL5	204_207_220_224
599	ILDGDELIY	9	|Q6RI45|BRWD3	928_930_943_948
2216	ILDKSVAPLL	10	|O75426|FBX24	148_150_126_132
182	ILDVSLGRS	9	|Q13796|SHRM2	901_906_917_919
1324	ILELLQDAL	9	|P34059|GALNS	268_274_292_293
3394	ILLSLASIIIVV	12	|Q9NRS4|TMPS4	24_24_40_50
2269	ILNSHCFARG	10	|P54368|OAZ1	9_17_21_21
300	ILSSLMLKE	9	|P51946|CCNH	217_219_235_240
3177	IMGCTHDITTI	11	|Q9NQ89|CL004	450_452_461_468
423	INNAGSLQL	9	|P35270|SPRE	98_104_78_79
572	INQAERDAI	9	|Q8IWV8|UBR2	1611_1614_1587_1591
2402	IPDLDTRSEL	10	|O95834|EMAL2	34_36_44_50
3239	IPDSSRQLDCLG	12	|Q12769|NU160	1024_1033_1011_1012
2319	IPEEDRHCIG	10	|O95373|IPO7	83_91_76_76
874	IPEKRVTSI	9	|P21108|PRPS3	159_161_176_181
2088	IPFNSAMQLK	10	|P54922|ADPRH	120_124_107_111
145	IPGLPKSLL	9	|O94769|ECM2	571_573_554_559
1014	IPGPSRGHL	9	|Q8IZC6|CORA1	1115_1119_1104_1107
2035	IPGRKLVNTI	10	|Q92900|RENT1	953_955_928_934
1605	IPGVTALGSL	10	|Q9NS82|AAA1	100_101_84_91
738	IPIMLPSLP	9	|Q6UWD8|CP054	32_36_24_27
558	IPLEGYLGR	9	|Q8TCU6|PREX1	186_192_180_181
3234	IPNGPIESIPSY	12	|Q9HCJ2|LRC4C	139_142_159_166
15	IPPPPPPMS	9	|O14776|TCRG1	85_88_101_105;|Q9H9H4|VP37B	207_213_227_228
2233	IPRIKNACAV	10	|Q6P3W7|SCYL2	489_496_503_504
2296	IPRRTDICLG	10	|Q9H4B6|SAV1	44_52_41_41
129	IPSASLSMK	9	|Q5XG87|PAPD7	692_696_715_718
401	IPSGGRQSL	9	|Q8TDX9|PK1L1	1081_1087_1100_1101
2929	IPTPSLSSLTL	11	|Q86XN7|PRSR1	524_527_499_505
408	IQACNGTVI	9	|O60739|EIF1B	83_84_68_74;|P41567|EIF1	83_84_68_74
2578	IQAIRISKRI	10	|Q0VDD8|DYH14	2700_2704_2686_2690
1042	IRAVPGLNK	9	|Q9H1P6|CT085	118_119_104_110
579	IREGATLLY	9	|Q8IYI6|EXOC8	443_444_449_455
1570	IRFDLGRKK	9	|P27635|RL10	31_32_34_40;|Q96L21|RL10L	31_32_34_40
821	IRFVGSIPK	9	|O43390|HNRPR	231_232_249_255;|O60506|HNRPQ	228_229_246_252
1088	IRGAIIPVR	9	|P15880|RS2	151_156_164_166
2841	IRGVDSGSKKL	11	|O43320|FGF16	106_111_125_129
1263	IRNRITEVL	9	|Q8N4P6|LRC71	480_486_473_474
967	IRPEVLELR	9	|Q9Y3E2|BOLA1	36_37_46_52
1305	IRPHGGCVK	9	|Q9NVS2|RT18A	93_98_118_120
1096	IRPTGVRSL	9	|Q5VU92|DC121	341_343_351_356;|Q5VW00|DC122	341_343_351_356
2082	IRQETGLLSK	10	|Q9UQL6|HDAC5	730_731_719_726
1376	IRREVSAPA	9	|Q7Z6Z7|HUWE1	2980_2984_3004_3007
1318	IRRGETLGI	9	|Q13363|CTBP1	162_163_173_179
1292	IRRQELQEL	9	|Q9NZM3|ITSN2	465_470_452_454
3093	IRRTGIPIGNR	11	|O94952|FBX21	295_302_277_279
932	IRSEIQMAK	9	|Q9H720|PG2IP	621_622_636_642
1151	IRSLGLTIR	9	|Q9P202|WHRN	304_304_288_295
3283	IRTNGSACFILK	12	|Q13045|FLII	1059_1065_1085_1089
2091	IRVEALPILK	10	|Q5TCS8|KAD9	57_65_38_38
2467	IRYGQTKGAF	10	|P49591|SYSC	408_414_387_389
2290	IRYSQICAKG	10	|P56381|ATP5E	13_21_9_9;|Q5VTU8|AT5EL	13_21_9_9
3245	ISDNLHKMSNSL	12	|Q9NPB8|GPCP1	191_194_179_186
598	ISDRLGLLY	9	|O75170|PP6R2	92_97_105_107
1865	ISEAEDVTIY	10	|Q8WZ42|TITIN	12347_12350_12331_12336
632	ISEKIEVLY	9	|Q99460|PSMD1	38_40_44_49
2043	ISEWIAGIVK	10	|Q05BQ5|MBTD1	172_174_193_199
2844	ISFEPAKGGEK	11	|P55265|DSRAD	961_962_940_948
1440	ISKKNRTLK	9	|Q8N9V3|WSDU1	438_441_460_464
1477	ISKKYIMEK	9	|Q6ZMT9|DTHD1	145_149_167_170
847	ISLGWKPTK	9	|Q8WZ42|TITIN	16648_16654_16644_16645
1250	ISMPWFHGK	9	|P42679|MATK	127_128_120_126;|P43405|KSYK	148_149_166_172
2060	ISNPKESILK	10	|P06400|RB	401_402_410_417
1485	ISNRFLLQR	9	|Q96LI9|CX058	230_233_240_244
200	ISPQKPQGL	9	|P51531|SMCA2	328_330_332_337
2370	ISPSSKRKAL	10	|P42166|LAP2A	369_371_354_360
714	ISPTGRSKL	9	|P0C1S8|WEE2	122_126_101_104
2104	ISRIDPIRSL	10	|Q8N4A0|GALT4	298_306_282_282
2160	ISSSSTSVQL	10	|Q5T3J3|LRIF1	84_89_92_95
1367	ITDALLAAF	9	|P80365|DHI2	325_332_307_307
494	ITDPVSGMY	9	|Q93052|LPP	356_361_344_346
429	ITGMSARPT	9	|Q02505|MUC3A	931_933_950_955
1404	ITHNSKHVL	9	|Q9P2H0|K1377	833_835_839_844
1355	ITKIMFPKK	9	|O75521|ECI2	150_155_158_160
2767	ITLIIDSLGIQ	11	|Q14442|PIGH	71_72_91_99
2084	ITQYGLGCKY	10	|Q8WZ64|ARAP2	1130_1130_1140_1148
2846	IVALGLDHMVP	11	|Q9UHL9|GT2D1	389_390_366_374
1059	IVASRLRPA	9	|Q9P2K9|PTHD2	732_733_747_753
2607	IVCIHKATRK	10	|O60229|KALRN	2696_2697_2700_2707
2252	IVDDLLNLAI	10	|O75691|UTP20	1255_1262_1237_1238
2967	IVPEVELLQDL	11	|A6NCK2|TR43B	251_252_240_248
3342	IVRTGGHFICKG	12	|Q8N1G2|CMTR1	394_404_415_415
3410	IVTIGYVLAVAV	12	|Q9UPY5|XCT	276_283_302_305
1358	IVYKNTHIK	9	|Q8IXQ6|PARP9	217_218_226_232
2114	IVYSGIPEYH	10	|Q685J3|MUC17	4224_4232_4206_4206
3396	IYALGCFDVLAV	12	|Q53HC5|KLH26	510_514_523_529
2538	IYGKDGVTIL	10	|P55210|CASP7	150_157_140_141
656	IYSPAKWQR	9	|O00562|PITM1	894_898_903_906
1041	KAFASRVST	9	|Q9C0I3|CCSE1	706_712_715_716
1928	KAGVPNRVVV	10	|P08922|ROS1	1749_1754_1728_1731
2162	KAHGNLATVV	10	|Q99708|COM1	237_240_252_257
1722	KANTHLLLGI	10	|Q6DKK2|TTC19	229_237_213_213
779	KAVEKANLK	9	|Q9ULD2|MTUS1	1144_1146_1124_1129
1648	KCGLGTLGTY	10	|O75027|ABCB7	288_290_298_304
3293	KCTIESIFPGFK	12	|Q92800|EZH1	82_92_62_62
958	KDDDDTSFY	9	|Q9NUN5|LMBD1	126_132_121_122
344	KDDPIKELY	9	|O75592|MYCB2	4450_4451_4454_4460
946	KDERFVVAK	9	|Q8WZ60|KLHL6	329_334_350_352
2107	KDILDGRLNK	10	|Q8N475|FSTL5	815_816_820_827
2397	KDIVALMTKK	10	|Q02880|TOP2B	254_261_281_282
959	KDLRELFGK	9	|Q9NPL8|TIDC1	72_73_58_64
2852	KDPQKGGPLNK	11	|Q9UNY4|TTF2	296_297_275_283
3288	KDRSLDAKISSL	12	|Q68CZ6|HAUS3	332_335_310_317
3312	KDSGGIVNLELV	12	|Q9NYL2|MLTK	422_426_435_441
1987	KDSLFLSGSK	10	|Q3ZCV2|CA177	367_368_375_382
484	KDTNKVASL	9	|Q5CZC0|FSIP2	6444_6447_6453_6457
2079	KEAAQILLQK	10	|Q9C0D5|TANC1	1306_1310_1287_1291
2106	KEESEPPVEK	10	|O43167|ZBT24	216_221_232_235
3059	KEESLPATEPA	11	|O15265|ATX7	500_503_481_487
3184	KEIEKYSSSIK	11	|Q6NSI4|CX057	537_540_518_524
1226	KEIGEAFKR	9	|Q96RW7|HMCN1	4939_4944_4955_4957
978	KEILEVTRR	9	|Q96MK3|FA20A	290_296_276_277
2826	KEMAAAPPGRT	11	|Q8N5I9|CL045	88_97_74_74
337	KEPRNLVIL	9	|Q9NZN5|ARHGC	560_565_547_549
2329	KERPVSMFSL	10	|Q15678|PTN14	826_831_833_836
245	KETVPTSKP	9	|Q8WW12|PCNP	96_101_93_95
1866	KEVTICGDLY	10	|O14829|PPE1	165_173_185_185
523	KEVYGGYGK	9	|Q9Y265|RUVB1	128_131_148_152
1347	KFLNSLIKK	9	|Q9H0R6|GATA	35_38_29_33
2083	KGDFHVDQVT	10	|P01009|A1AT	215_216_231_238
604	KGDSMQLIY	9	|Q5SXM2|SNPC4	401_402_383_389
1695	KGGSKYLIAL	10	|Q15080|NCF4	48_55_64_65
2804	KGGVSVRLAGL	11	|Q15735|PI5PA	540_548_532_533
3028	KGILPRSWSIQ	11	|Q14204|DYHC1	4457_4465_4476_4477
186	KGKFPAEAL	9	|Q8N5D0|WDTC1	460_464_450_453
2072	KGNPDLPLKR	10	|P23759|PAX7	195_197_209_215
2270	KGPCLVIKLF	10	|Q5MJ70|SPDYA	60_66_76_78
2817	KGQGLGNLTKP	11	|P51828|ADCY7	793_793_771_780
2314	KGQQADLRYS	10	|Q9HBB8|CDHR5	326_332_334_336
1397	KGRIGVVRF	9	|Q68CZ2|TENS3	111_117_137_138
2042	KGTQDPRVTI	10	|Q58EX2|SDK2	509_512_522_527
3264	KGTYGCVPVANK	12	|O75391|SPAG7	173_174_188_197
2913	KGVLSRAAGAL	11	|Q9UPP2|IQEC3	177_182_162_166
1078	KGVRTLEAL	9	|A3KN83|SBNO1	658_660_638_643
2807	KGVSAAGILEK	11	|Q9Y606|TRUA	147_153_166_169
2976	KHANPGGPIGF	11	|O15455|TLR3	547_555_573_574
3404	KIEGAIDRPERK	12	|P19174|PLCG1	68_74_45_49
1363	KILPYQLKR	9	|Q6ZMI0|PPR21	355_362_354_354
2459	KIRDVTKCLG	10	|B5ME19|EIFCL	72_79_86_87;|Q99613|EIF3C	72_79_86_87
824	KISFPIIAK	9	|Q6ZRI8|RHG36	210_215_231_233
1427	KIYGKLPVR	9	|Q96RL7|VP13A	765_771_759_760
1370	KKGSLHANK	9	|P00450|CERU	561_568_547_547
1352	KKIIQCLKK	9	|P36776|LONM	559_559_572_579
2466	KKSLYLMSAV	10	|A0JNW5|UH1BL	488_493_497_500
3267	KLADMGIAALSR	12	|Q9Y3I0|RTCB	451_458_433_436
957	KLDVKILLY	9	|Q7Z6K3|PTAR1	210_217_191_191
3413	KLEEILDAPQGV	12	|Q6PGN9|PSRC1	73_79_58_62
2085	KLFQAPCQRG	10	|Q6P2C8|MED27	275_283_285_285
1420	KLFSRSSLK	9	|Q5TEA3|CT194	679_682_692_696
2224	KLNSALCNRG	10	|Q9NR09|BIRC6	771_779_782_782
2819	KLPSSPLGCRG	11	|Q8NCD3|HJURP	638_647_622_622
948	KLQEFTAQK	9	|Q16566|KCC4	316_320_312_315
1985	KLSGPLLPPR	10	|A8MU76|YP034	251_257_239_241
955	KLYKVNLKP	9	|Q15034|HERC3	596_603_580_580
1348	KMDKKVAKF	9	|P35240|MERL	76_81_98_100
1251	KMDRARNVI	9	|P60002|ELOF1	38_44_47_48
3186	KNDGCLLKRRL	11	|Q8N7P7|YH007	45_52_24_26
2320	KNHTLVTNEL	10	|Q9H974|QTRD1	357_360_368_373
1861	KNKAGGILYY	10	|O00370|LORF2	864_870_877_879
829	KNKKAMSTL	9	|P20929|NEBU	1947_1952_1970_1972
339	KNSVWIVDK	9	|Q13402|MYO7A	427_429_408_413
673	KPAPVGPRA	9	|Q658T7|F90A2	8_9_26_32;|Q86YD7|F90A1	8_9_26_32
490	KPASSYQSL	9	|Q8IXS8|F126B	221_221_196_203
3351	KPDFKRSIVCGL	12	|Q8N5C6|SRBD1	903_912_888_889
3026	KPDTEHAVILR	11	|P00813|ADA	273_281_252_253
2202	KPGGRFLCGI	10	|Q5HYK3|COQ5	237_244_218_219
913	KPIELFSKT	9	|Q9NZ56|FMN2	1342_1344_1330_1335
1409	KPLLRRSAL	9	|Q15785|TOM34	86_91_76_78
751	KPLPPHLAI	9	|O95834|EMAL2	133_138_111_113
3050	KPLQASAGPLR	11	|Q9H6W3|NO66	21_22_4_12
907	KPMVKTIEL	9	|Q9NW08|RPC2	717_720_723_727
3022	KPNISSRKLSE	11	|Q9NYY8|FAKD2	150_152_154_161
2838	KPPDTGHAFLA	11	|Q9Y618|NCOR2	1970_1972_1962_1969
860	KPPLPSERL	9	|Q5VV67|PPRC1	1112_1116_1097_1100
2002	KPQFTALVGK	10	|P11277|SPTB1	1343_1350_1336_1337
1158	KPRASTIFL	9	|Q8N7R7|CCYL1	94_94_85_92;|Q8ND76|CCNY	72_72_63_70
814	KPRPIIPPP	9	|O94953|KDM4B	521_527_510_511
3400	KPRPLHKTCSGL	12	|Q9BXP5|SRRT	413_422_409_410
105	KPSGPSVTF	9	|Q9UBD6|RHCG	454_460_452_453
1997	KPSLSGARRL	10	|Q86UW9|DTX2	249_256_260_261
3379	KPSSPREVKAEK	12	|Q9UK58|CCNL1	339_348_350_351
2238	KPSSTVNRKA	10	|Q96L73|NSD1	1025_1028_1042_1047
1693	KPTTVTECLG	10	|Q86SE9|PCGF5	27_35_23_23
85	KPVPLAAVI	9	|P53992|SC24C	400_401_393_399
2512	KPYDCSHKRI	10	|Q96NG5|ZN558	178_183_170_173
971	KPYFIKVHV	9	|P04080|CYTB	78_79_53_59
970	KPYFPIRPL	9	|Q00839|HNRPU	464_469_442_444
3280	KPYSSKDSSPTL	12	|O43166|SI1L1	1725_1727_1729_1737
2036	KPYVRPGTPP	10	|Q9NWS9|ZN446	330_332_304_310
1188	KQRPESTPL	9	|Q96JA1|LRIG1	1082_1084_1070_1075
2468	KQTALVELIK	10	|P02768|ALBU	549_556_547_548
1344	KRFEIACYG	9	|Q9Y3A5|SBDS	25_32_24_24
2616	KRFEQKGFLR	10	|P22392|NDKB	26_32_40_42
2316	KRFNSEILCG	10	|O95819|M4K4	923_931_936_936;|Q8N4C8|MINK1
1562	KRFSAKESL	9	|Q86VD7|S2542	66_72_88_89
250	KRFSLGVAL	9	|Q8IZS8|CA2D3	595_596_614_620
1489	KRKDFGIMY	9	|Q6ZMG9|CERS6	201_208_181_181
1500	KRKDFLIMY	9	|Q8N5B7|CERS5	210_217_190_190
1580	KRLDKLFKE	9	|Q70Z53|F10C1	129_131_137_142
1563	KRLSVLRAR	9	|Q96BT1|CC049	177_181_170_173
1177	KRLTVENAL	9	|Q9UHB7|AFF4	996_1000_1019_1022
2171	KRMGMACGLG	10	|Q14186|TFDP1	301_309_312_312
1442	KRMSGMILR	9	|Q53GS7|GLE1	568_574_583_584
2481	KRMVTKVCGF	10	|O95478|NSA2	147_154_159_160
1522	KRNPKAFAF	9	|Q14692|BMS1	39_46_57_57
1328	KRPLLAVKL	9	|Q96J01|THOC3	318_323_342_344
1490	KRRMEKQAL	9	|Q5VT06|CE350	1879_1881_1892_1897
1578	KRRQQKIVL	9	|P04626|ERBB2	676_682_666_667
3155	KRSYPHLITMA	11	|P55317|FOXA1	163_168_178_182
2317	KRVESIQCGF	10	|Q14527|HLTF	889_896_875_876
1196	KRVETLEAL	9	|Q5SW79|CE170	1481_1484_1499_1503;|Q96L14|C170L	190_193_208_212
1518	KRVMATSLR	9	|Q4VC05|BCL7A	19_23_41_44
3133	KRVSGACIGRI	11	|Q9H3R0|KDM4C	818_825_799_801
557	KSFPTSSTY	9	|Q6ZTR5|CX022	824_826_804_809;|Q7Z5J4|RAI1	237_237_215_222
515	KSGQQFSTL	9	|Q2KHR3|QSER1	1158_1160_1163_1168
3272	KSLDEQCVVGKG	12	|O15162|PLS1	248_258_232_232
264	KSLEHGITL	9	|Q9Y2I7|FYV1	776_777_765_771
649	KSLFLAIYY	9	|Q8TDI7|TMC2	780_782_769_774
1356	KSMGYFLKH	9	|P50851|LRBA	731_732_743_749
2671	KSPSENIASVL	11	|Q6NVY1|HIBCH	233_236_238_244
1574	KSRLKFITR	9	|Q53QZ3|RHG15	252_255_257_261
615	KSTAEEFTY	9	|P10745|RET3	1137_1138_1150_1156
853	KTESPVPLY	9	|Q5VT06|CE350	1908_1909_1929_1935
1354	KTIKMLMLK	9	|Q9NYM4|GPR83	289_296_286_286
2132	KTMEVLEETR	10	|Q5VST9|OBSCN	2743_2748_2723_2726
2529	KTPTSSLHGV	10	|Q14684|RRP1B	727_732_722_725
1716	KTVGLSLPTR	10	|Q99678|GPR20	85_86_102_109
2598	KTVKSGVVIV	10	|Q5THJ4|VP13D	2443_2450_2440_2441
1976	KVATLIPSSR	10	|Q8N3V7|SYNPO	403_404_418_425
1179	KVCNMIIII	9	|Q96NI6|LRFN5	553_556_529_533
1166	KVFHALVLL	9	|Q9NZJ4|SACS	3319_3324_3300_3302
1778	KVFYVCLTSL	10	|Q86T24|KAISO	529_531_503_509
1915	KVLGPPPHIA	10	|Q6ZVT6|CC067	140_146_134_136
1093	KVLTDPVII	9	|Q8HWS3|RFX6	324_328_309_312
463	KVMGANLLL	9	|Q9H477|RBSK	147_149_126_131
1858	KVNCMSIVLL	10	|Q5THJ4|VP13D	960_964_937_941
1852	KVNILLPLKA	10	|Q5FVE4|ACBG2	152_157_177_180
1111	KVTAESFLL	9	|P04843|RPN1	48_52_68_71
1225	KVYPVTLRT	9	|Q8TE85|GRHL3	278_279_259_265
1495	KYNHPQQEK	9	|Q13769|THOC5	672_677_654_656
2047	KYPLPTLSAK	10	|Q969R2|OSBP2	788_792_779_783
1809	LAAGICNLLL	10	|Q8NBJ9|SIDT2	702_704_722_728
2633	LAAGSSVSLTL	11	|Q8N0W3|FUK	361_367_339_342
750	LAALALREK	9	|Q6UXG8|BTNL9	269_274_284_286
2889	LAAQAESLRYK	11	|P23396|RS3	113_114_100_108
2350	LAEKTSSLAI	10	|Q69YN4|VIR	573_580_552_553
1327	LAGRTFLKK	9	|Q9UHV5|RPGFL	15_19_7_10
1776	LAIDYENSNK	10	|Q9Y5X3|SNX5	338_339_317_324
2377	LAKDQDSVLL	10	|P28324|ELK4	327_328_301_308
2409	LAKENSYVKK	10	|P28289|TMOD1	244_245_221_228
3003	LAKEVDPQDAL	11	|P50570|DYN2	189_196_185_187;|Q9UQ16|DYN3	189_196_185_187
3124	LAKPSSAVLAL	11	|Q6ZRI0|OTOG	1363_1368_1375_1379
3015	LALATQRISRP	11	|Q9HCJ1|ANKH	244_245_248_256
1334	LALEKSRLK	9	|A6NI56|CC154	255_259_267_270
147	LALLGLPLK	9	|Q9BZG2|PPAT	293_295_276_281
2992	LALTSSDLGYL	11	|Q8IY95|TM192	257_265_244_245
826	LAMGIQTRK	9	|P43694|GATA4	308_310_314_319;|Q92908|GATA6	481_483_487_492
1839	LAMTSLMLSL	10	|Q9H583|HEAT1	497_499_481_487
2116	LANEKQILEK	10	|P34947|GRK5	249_250_233_240;|P43250|GRK6	249_250_233_240
87	LAPAPRDGL	9	|Q6ZRS2|SRCAP	1327_1329_1316_1321
576	LAQALFEEI	9	|Q14683|SMC1A	164_166_153_158
2849	LAREAATSNLK	11	|P30153|2AAA	487_488_459_467
2381	LARPDLGKLK	10	|Q4AE62|GTDC1	73_74_77_84
459	LARSPLLAL	9	|A6NGR9|MROH6	276_280_266_269
2142	LAVSSSVAAI	10	|Q53QW1|CB057	35_42_61_62
1835	LAVSTLVVRN	10	|Q9UIR0|BTNL2	186_189_205_210
3412	LCASLSNNAPLF	12	|Q9Y613|FHOD1	210_215_235_240
1228	LCIPFQMTK	9	|Q8TC59|PIWL2	318_322_307_310
2465	LCLLPHLISK	10	|O94915|FRYL	2105_2112_2087_2088
2326	LCSDVILYRT	10	|Q96AG3|S2546	325_332_347_348
1948	LCTPPPLITV	10	|Q4LDE5|SVEP1	2380_2387_2403_2404
1876	LDAAVPVPGV	10	|O75592|MYCB2	791_793_805_811
2792	LDAGLKKQFYK	11	|Q99961|SH3G1	29_30_4_12
466	LDATSVLLE	9	|Q9HAU5|RENT2	740_742_724_729
2395	LDDIRRAGNI	10	|O95427|PIGN	781_787_802_804
2548	LDLGFFLGNL	10	|O15151|MDM4	186_190_202_206
550	LDLLTEVVL	9	|Q9H3U1|UN45A	299_305_293_294
2101	LDLNLTEFAK	10	|Q07869|PPARA	300_303_287_292
2143	LDLSLAAGAL	10	|Q9BTN0|LRFN3	161_164_146_151
1200	LDLSWESVL	9	|Q13029|PRDM2	824_827_844_848
2554	LDNFIYIGGL	10	|Q6NUS8|UD3A1	283_287_267_271
1625	LDPSGRPGGL	10	|Q3YBR2|TBRG1	175_181_188_190
717	LDQSSGRAK	9	|B5ME19|EIFCL	635_636_638_644;|Q99613|EIF3C	634_635_637_643
1022	LDRSGGGKR	9	|Q9UKL4|CXD2	116_118_135_140
2005	LDSDLKDSSI	10	|Q8IWI9|MGAP	2765_2767_2743_2749
1691	LDSSVVSQVL	10	|Q9Y4R8|TELO2	207_211_214_218
1774	LDTSEAFEQL	10	|Q9NSY0|NRBP2	110_115_91_94
2236	LDVVDEGINL	10	|Q6ZW61|BBS12	479_483_495_499
476	LEAARVAQI	9	|P30486|1B48	171_176_164_166;|Q31610|1B81	171_176_164_166
1181	LEAEQAYLL	9	|Q5T0N1|TTC18	1084_1090_1103_1104
3054	LEATIADLILS	11	|Q6UX73|CP089	43_44_33_41
298	LECARTLLL	9	|Q05923|DUS2	9_12_26_30
885	LEDGLKMKL	9	|A6NHP3|SPE2B	203_205_178_183;|A6NIY4|SPDE5
3273	LEEMGAKCVGLL	12	|Q9UPW5|CBPC1	1123_1129_1131_1135
1039	LEEYATGAL	9	|P31645|SC6A4	492_498_505_506
617	LEIYQARQG	9	|Q9Y6I9|TX264	170_174_185_188
974	LELDELNRH	9	|P78527|PRKDC	2081_2083_2086_2091
2128	LELKYLSVQL	10	|A6NES4|MRO2A	525_526_499_506
2733	LEPNVGGGPPH	11	|Q8WUY3|PRUN2	1472_1474_1476_1483
302	LETFGPLVY	9	|Q8NFA0|UBP32	217_224_203_203
2939	LFMLAGAVVII	11	|P08195|4F2	188_189_196_204
659	LFQENIIIY	9	|Q5CZC0|FSIP2	2382_2388_2374_2375
2275	LFSCPAENLK	10	|Q8IXY8|PPIL6	31_35_44_48
2095	LFYPGSSTRK	10	|Q9NZJ0|DTL	286_287_264_271
3134	LGCCIVILAKQ	11	|A6NHS7|MANS4	298_306_312_313
3145	LGDHLGQPVQR	11	|Q04912|RON	505_509_495_500
134	LGEPGRPPL	9	|Q5SSQ6|SAPC1	80_81_94_100
1831	LGFPGTPLKK	10	|Q86XN7|PRSR1	183_184_159_166
3017	LGFQGKTPLRK	11	|Q9ULW0|TPX2	46_47_55_63
757	LGGDRRTTI	9	|O15069|NACAD	35_40_32_34
584	LGHDTGLYY	9	|Q7L1T6|NB5R4	255_257_270_275
1871	LGIADRFLLY	10	|P61968|LMO4	57_58_30_37
1131	LGITQRRGL	9	|Q9UPA5|BSN	2981_2986_3003_3005
2873	LGIVQPMLQGR	11	|Q6XUX3|DUSTY	899_908_896_896
2986	LGLALNFSVIS	11	|P27348|1433T	168_176_155_156;|P31946|1433B	170_178_157_158;|P31947|1433S
3029	LGLLISFPFFF	11	|Q92959|SO2A1	259_263_272_277
2363	LGLMKGTRLA	10	|Q32ZL2|LPPR5	228_231_217_222
220	LGLYPLSSK	9	|Q86VZ1|P2RY8	123_124_126_132
2631	LGPRAAAAGAL	11	|Q9BUN1|MENT	16_21_4_8
737	LGREAIHAL	9	|Q9Y4R8|TELO2	39_40_13_19
185	LGRLITSSL	9	|O76031|CLPX	38_39_15_21
799	LGRPVFAHL	9	|Q14156|EFR3A	242_243_255_261
2369	LGRVLAQIVL	10	|Q8NDG6|TDRD9	594_600_611_613
783	LGRVSKETI	9	|Q14765|STAT4	68_74_54_55
2995	LGSAALFLGRR	11	|Q86VU5|CMTD1	16_20_29_34
691	LGSMPKISL	9	|Q9UPY3|DICER	1489_1493_1466_1469
3256	LGSPSSLPKTSI	12	|Q8NA96|YE027	13_19_6_10
2599	LGSQQAQVVL	10	|O95071|UBR5	172_175_192_197
3001	LHAVAPATKRL	11	|Q9HC56|PCDH9	274_276_295_302
29	LHEDNSNSL	9	|Q9BRP7|FDXA1	293_299_302_303
2946	LHFLGGSMSTL	11	|Q9UBI4|STML1	244_251_237_239
3187	LHKGEELSFRI	11	|Q8N4X5|AF1L2	418_424_414_417
2089	LHLETPLVVK	10	|Q8WYP5|ELYS	1170_1171_1173_1180
1665	LHLKGGTNAI	10	|O00442|RTCA	119_127_133_133
2964	LHLMLPEAIAI	11	|Q96FJ0|STALP	361_362_369_377
104	LHPALPSAL	9	|Q9Y3R5|DOP2	71_77_83_84
2877	LHQLGREALAI	11	|Q86TV6|TTC7B	774_779_755_759
215	LHSPANSHL	9	|Q8IWZ5|TRI42	154_156_135_140
740	LHSTLPVSK	9	|Q8WXI7|MUC16	4553_4560_4539_4539
229	LHSVKGEVL	9	|P08581|MET	887_889_870_875
2102	LIQFGTMVVR	10	|Q9H5I5|PIEZ2	2238_2246_2248_2248
2985	LITSNTDAVIS	11	|Q14789|GOGB1	1125_1132_1146_1148
2124	LIYFQAASRK	10	|Q92729|PTPRU	703_710_699_700
3048	LKAAGGNLLLR	11	|Q8TF61|FBX41	652_660_662_663
1403	LKAGKYPRL	9	|Q9UP95|S12A4	718_721_707_711
172	LKAQGQPPL	9	|P07814|SYEP	860_863_875_879;|Q16586|SGCA	210_211_223_229
2390	LKATQESEIL	10	|P13682|ZNF35	76_81_100_103
2293	LKDQALLPEL	10	|O00253|AGRP	51_52_35_42
1418	LKFKTGLQK	9	|P42226|STAT6	128_133_151_153
2361	LKGAFPLGKK	10	|P43378|PTN9	175_180_167_170
3104	LKIGEYGLRNK	11	|P46781|RS9	29_30_32_40
2590	LKKAWNDIKK	10	|P36578|RL4	171_172_175_182
827	LKLPNGFTK	9	|Q9NWK9|BCD1	320_321_323_329
2080	LKLPPLPPRL	10	|A6NE52|K1875	1575_1578_1597_1602;|Q53EP0|FND3B	974_975_957_964
3032	LKMGYTNLLTR	11	|Q0VAK6|LMOD3	371_375_387_392
3271	LKNLACGSNPLK	12	|O60832|DKC1	56_58_72_80
807	LKPRPLASM	9	|Q9HAW4|CLSPN	890_893_895_899
1579	LKRDKLFEK	9	|Q9UBD0|HSFX1	136_139_129_133
1170	LKRGVINQL	9	|Q8TCX1|DC2L1	228_229_231_237
1432	LKRPHITTL	9	|Q8TB72|PUM2	1049_1050_1025_1031
1898	LKSPSLGPTL	10	|Q9BZC7|ABCA2	1544_1547_1551_1556
1764	LKVFDGPPPY	10	|P40429|RL13A	102_107_109_112;|Q6NVV1|R13P3	16_21_23_26
1977	LLARTLASVK	10	|P53621|COPA	505_507_481_487
2789	LLDEAQRCAVY	11	|Q6P9A3|ZN549	43_50_33_35
2704	LLDPAQKCLGY	11	|Q14587|ZN268	97_104_120_122
2391	LLDTFDAILI	10	|P35573|GDE	1018_1021_1007_1012
953	LLEKTQLQK	9	|Q92805|GOGA1	630_633_617_621
2176	LLELAAAVLL	10	|Q8NE01|CNNM3	276_281_262_265
319	LLHNPNFSI	9	|Q2WGJ9|FR1L6	1056_1058_1037_1042
2382	LLLDKPTVGR	10	|Q8N584|TT39C	535_540_542_545
1949	LLLVEAAVLL	10	|Q96A05|VATE2	141_148_124_125
467	LLNSHCGFA	9	|Q9UHR4|BI2L1	217_220_200_204
2333	LLRDRTNTTL	10	|P51955|NEK2	58_60_76_82
3322	LLRTGYTQAHSL	12	|O95835|LATS1	922_929_907_910
2552	LLTPIAFILL	10	|Q8TAA9|VANG1	105_105_125_133
2378	LLTSDNNVII	10	|Q99567|NUP88	190_195_210_213
2641	LLYGPPGCGGK	11	|P46459|NSF	257_265_274_275
1464	LLYGRKMKN	9	|O15027|SC16A	1447_1452_1460_1462
2304	LMDLNTLLTI	10	|Q9UM44|HHLA2	304_308_325_329
3296	LMIRSEAPHQTI	12	|Q9GZV9|FGF23	73_78_64_69
2499	LMNIRRSSLL	10	|Q7Z6Z7|HUWE1	3434_3436_3443_3449
1230	LMNWGNKGY	9	|P43235|CATK	309_310_301_307
3374	LMRGRAEKALAL	12	|Q04323|UBXN1	39_40_17_26
2182	LMVGLPGKTI	10	|Q1KMD3|HNRL2	456_462_447_449
2879	LMYASSKDAIK	11	|P60981|DEST	99_100_117_125
1103	LNAEKNSLL	9	|P30291|WEE1	584_587_590_594
2899	LNAWRYVGAVI	11	|Q86VE9|SERC5	151_160_144_144
1957	LNDRGGSVIK	10	|P51956|NEK3	416_417_390_397
3251	LNLAGSGISPRG	12	|A6NKF2|ARI3C	357_365_342_344
1400	LNLRSVAIR	9	|Q6IE36|OVOS2	93_95_99_104;|Q6IE37|OVOS1	89_91_95_100
573	LNNNSKNLL	9	|Q8WYL5|SSH1	618_623_611_613
2880	LNPAFARSRSI	11	|P0C2L3|F163B	144_146_155_162
1749	LNPGERPLVL	10	|P32927|IL3RB	794_800_814_816
2166	LNPVCLVGSL	10	|O43318|M3K7	97_103_110_112
1222	LNRHSMVAF	9	|Q9UK13|ZN221	325_331_337_338
2993	LNSALPLQDAI	11	|O75335|LIPA4	72_77_58_62
2017	LNSVLAERVV	10	|O14920|IKKB	265_272_244_245
2434	LNTSLEVKVG	10	|Q5T197|DCST1	524_527_503_508
1735	LNVPSLLPLK	10	|Q6TDP4|KLH17	247_251_232_236
752	LNVTNANLK	9	|Q96PB8|LRC3B	46_49_52_56
2632	LPAACGLLAGL	11	|Q96ES6|MFSD3	97_100_81_87
96	LPAARTTAL	9	|Q8N9H6|CH031	64_65_40_46
368	LPAFPPGAL	9	|Q5VZF2|MBNL2	278_279_269_275
2423	LPAGRGPKPQ	10	|Q8IZC6|CORA1	282_288_299_301
192	LPAPLSPRL	9	|Q68DA7|FMN1	540_542_523_528
114	LPARAALLP	9	|Q8IXH6|T53I2	156_163_142_142
2979	LPDGRVVPAVS	11	|Q08477|CP4F3	408_413_395_399
338	LPDLINQLY	9	|Q02218|ODO1	809_812_819_823
531	LPDQVTHVP	9	|Q9NY15|STAB1	63_66_39_43
3021	LPELSSKLQML	11	|P29375|KDM5A	888_891_871_877
1973	LPGGKDLRTL	10	|Q6ZUS6|CC149	291_296_280_283
3341	LPGKLCRLAKGE	12	|A8MUH7|PDZ1P	281_283_260_268;|Q5T2W1|NHRF3	398_400_377_385
167	LPGPRSLPI	9	|Q6ZN32|ETV3L	271_278_269_269
1060	LPGSRRLAL	9	|P22303|ACES	192_196_208_211
2118	LPHPVHFLLL	10	|Q969E3|UCN3	22_24_4_10
2077	LPIEGRKDRG	10	|Q16586|SGCA	187_193_180_182
1936	LPIKANTKAS	10	|Q12955|ANK3	3865_3869_3883_3887
2022	LPINSRKCLG	10	|P49755|TMEDA	36_43_24_25
1350	LPKDRLIIK	9	|Q7RTS9|DYM	614_619_606_608
1349	LPKDRLIKI	9	|Q8IY45|AMN1	32_33_37_43
2006	LPLQSPARVL	10	|Q92935|EXTL1	324_327_336_341
2647	LPMSGIAGQPI	11	|Q16206|ENOX2	32_35_53_59
251	LPPNKTQPP	9	|Q9HDB9|GAK8	221_223_202_207
179	LPPPARPPI	9	|Q6BCY4|NB5R2	237_241_216_219
2066	LPPYSSQLVK	10	|Q15751|HERC1	4817_4825_4797_4797
142	LPQLTGVPL	9	|Q9UL03|INT6	175_176_185_191
12	LPQTPGPLS	9	|Q96L73|NSD1	2589_2590_2565_2571
3207	LPRGGSVLVTCG	12	|P05362|ICAM1	38_48_18_18
587	LPRISEVLL	9	|Q562E7|WDR81	1365_1369_1371_1374
2847	LPRLPSSAGLR	11	|P0C7U0|ELFN1	399_404_385_389
1389	LPRMGRALL	9	|Q66K80|RUAS1	181_183_160_165
2049	LPRPLPLLKA	10	|Q8NHY0|B4GN2	181_188_165_166
1670	LPRQGSPVAC	10	|Q4AC94|C2CD3	2141_2147_2152_2154
236	LPRQPATSL	9	|Q9UF72|T73AS	26_30_14_17
2020	LPRSKIICGL	10	|P51684|CCR6	161_168_173_174
2054	LPRSVPLTLK	10	|Q86UK0|ABCAC	699_706_694_695
464	LPSDDRGSL	9	|Q9Y2G9|SBNO2	687_693_673_674
879	LPSFRSPLK	9	|Q8IVF2|AHNK2	4960_4964_4951_4954
2686	LPSFSRVPGLT	11	|Q9UIF9|BAZ2A	846_848_838_845
1914	LPSGMKGLLL	10	|Q99467|CD180	313_320_322_323
1647	LPSPCGVLIL	10	|P29376|LTK	462_465_443_448
256	LPSRPQPSL	9	|Q4VX76|SYTL3	459_463_475_478;|Q9H0J4|QRIC2	1646_1651_1638_1640
2412	LPSRREKLAL	10	|Q6IN85|P4R3A	151_153_156_162
76	LPSSGLSKL	9	|O14513|NCKP5	825_830_814_816;|Q8N2R0|OSR2	164_166_148_153
1969	LPSSPKRGII	10	|Q8TAP6|CEP76	80_85_59_62
171	LPVPRPCGL	9	|Q8WTU2|SRB4D	105_110_101_103
961	LPYLPRPLH	9	|Q4KMQ1|TPRN	472_476_480_483
780	LQALPFAKI	9	|Q9GZX3|CHST6	353_354_336_342
118	LQAPIVSSL	9	|P55259|GP2	330_332_336_341
159	LQASVVTLL	9	|Q9H6K5|YS027	522_527_534_536
1362	LQELYQIEI	9	|Q8TD57|DYH3	2478_2479_2454_2460
2864	LQNGSTRVHAL	11	|P11532|DMD	84_86_67_74
282	LQPPPLLQL	9	|Q6ZUT6|CO052	299_305_278_279
1296	LQQKWQQNK	9	|O75449|KTNA1	48_54_37_38
973	LQRAKENFK	9	|Q9ULG1|INO80	1235_1240_1253_1255
316	LQRLGPQQL	9	|Q96KN2|CNDP1	85_88_98_102
2129	LQRLILTPQK	10	|Q9NXL2|ARH38	415_422_438_439
3321	LQRSGSRAVELL	12	|Q9HAP6|LIN7B	24_28_15_21
301	LQVGLHQQL	9	|P05000|IFNW1	124_126_111_116
2557	LQVLTELAQL	10	|Q9H171|ZBP1	19_24_31_34
2997	LRAASCGDLKK	11	|Q6FI81|CPIN1	232_238_223_226
715	LRAGSVISR	9	|Q6ZW31|SYDE1	176_177_197_203
2016	LRANSPVNTK	10	|Q9BPX5|ARP5L	54_56_63_69
1270	LRDEARQEL	9	|P55268|LAMB2	1734_1739_1753_1755
2491	LRDVAAVRQR	10	|Q6PIU1|KCNV1	468_471_443_448
1281	LRDWTQTLK	9	|P28068|DMB	204_208_215_218
2888	LRFGQANTTLK	11	|P33121|ACSL1	401_402_378_386
2135	LRFQEPTEPK	10	|P31350|RIR2	73_74_52_59
2156	LRGAAAGRLL	10	|Q9NQX5|NPDC1	29_35_14_16
2218	LRGATGINLR	10	|Q7L273|KCTD9	340_343_321_326
3070	LRGGPEDGKLR	11	|Q15772|SPEG	2075_2083_2070_2071
2192	LRGINAAVLL	10	|O95382|M3K6	415_416_395_402
485	LRGPSGIIY	9	|Q7Z408|CSMD2	409_416_425_425
2179	LRGVRAGDAL	10	|Q96RL6|SIG11	321_328_346_347
1415	LRITTANIR	9	|A8MZ59|LEUTX	85_86_65_71
2460	LRKDLSKMAA	10	|Q6GMV3|PTRD1	31_36_14_17
3031	LRLLETHLPSK	11	|O00567|NOP56	76_77_79_87
1452	LRMKQIASR	9	|Q2KJY2|KI26B	799_802_793_797
1122	LRPRGEIGL	9	|Q05707|COEA1	1472_1473_1490_1496
1147	LRPRTAVTL	9	|Q8NHB1|OR2V1	261_264_247_251;|Q96R30|OR2V2	261_264_247_251
3172	LRQPRKEFVEK	11	|Q9Y6K5|OAS3	40_41_20_28
2181	LRRAGALASL	10	|Q9H254|SPTN4	1560_1561_1577_1584
3119	LRRDLNDEINK	11	|Q9ULR0|ISY1	81_82_71_79
3188	LRRDPDSHIVK	11	|Q96EK5|KBP	524_525_496_504
1271	LRRDVINVF	9	|Q96S94|CCNL2	151_152_142_148;|Q9UK58|CCNL1	156_157_147_153
1295	LRREQEQQL	9	|Q07283|TRHY	339_343_348_351;|Q9NRI5|DISC1	486_488_492_497
3098	LRRETDANLGK	11	|Q96AJ9|VTI1A	185_186_168_176
1145	LRRGVQIAI	9	|Q9GZX7|AICDA	126_128_133_138
1458	LRRKGLEQI	9	|A2RTY3|CQ066	374_377_357_361
1302	LRRLGGAAL	9	|Q9UK80|UBP21	157_161_136_139
2603	LRRPGKIVGK	10	|Q9BVS5|TR61B	211_214_190_195
2494	LRSDVHFSVK	10	|O95503|CBX6	90_91_93_100
1899	LRSGGLALVK	10	|O14511|NRG2	169_174_159_162
2860	LRSGVSSNIQK	11	|Q7Z6I6|RHG30	66_67_57_65
1455	LRSITHLNR	9	|Q9NRD8|DUOX2	1484_1489_1476_1478;|Q9NRD9|DUOX1
770	LRSPKVLAI	9	|P0C7T3|O56A5	92_94_82_87;|Q8NGH5|O56A1	96_98_86_91;|Q8NGH8|O56A4
1933	LRSPRGAAVL	10	|O60704|TPST2	38_44_33_35
2340	LRYDYDPLYK	10	|P31941|ABC3A	122_123_130_137;|Q9UH17|ABC3B	305_306_313_320
3357	LRYEQLPEVQKK	12	|Q8TCU4|ALMS1	4146_4147_4122_4131
2074	LRYTINGCAK	10	|Q9P275|UBP36	213_217_226_230
109	LSAAPFTSK	9	|Q9HD20|AT131	964_965_957_963
314	LSADFQIEK	9	|Q9HC98|NEK6	36_37_43_49
2174	LSAGPRQPTV	10	|Q96HC4|PDLI5	194_197_204_209
1657	LSANSNALDL	10	|Q9NR97|TLR8	512_518_535_537
248	LSAPVNIFK	9	|P78371|TCPB	4_5_7_13
287	LSATFILQK	9	|Q92600|RCD1	177_178_182_188
333	LSDEPFIQK	9	|P25054|APC	1506_1507_1512_1518
268	LSDHLGVVY	9	|Q9NXW2|DJB12	274_275_289_295
329	LSDHSLLYN	9	|Q02363|ID2	15_18_34_38
254	LSFSNVVTK	9	|P31939|PUR9	386_387_400_406
2376	LSFSQAFTSI	10	|Q14721|KCNB1	113_117_91_95
1921	LSFVRSVGLG	10	|Q8N6T3|ARFG1	56_62_51_53
2165	LSGALSRPGR	10	|P01891|1A68	13_17_37_41;|P01892|1A02	13_17_37_41;|P04222|1C03
1692	LSGCTALLNR	10	|P49915|GUAA	243_245_252_258
2257	LSGCTLQKRP	10	|Q96HA7|TONSL	1313_1316_1300_1305
2108	LSGHFENLQK	10	|Q9ULV3|CIZ1	816_817_823_830
3052	LSIAAGIRTVR	11	|Q96JQ5|M4A4A	117_125_130_131
3270	LSKSLSCASSRI	12	|Q9Y4J8|DTNA	303_313_333_333
3135	LSLAALELIFA	11	|Q96S82|UBL7	355_357_369_376
101	LSLGTPLSK	9	|Q9NXD2|MTMRA	735_736_753_759
280	LSLQFPALK	9	|Q9Y6K5|OAS3	515_520_536_538
2690	LSLQPEGTPLK	11	|O95486|SC24A	341_347_363_366
2078	LSLRNPVTNK	10	|P09661|RU2A	118_119_121_128
41	LSLSGGTPK	9	|P30307|MPIP3	74_75_63_69;|Q9H6A9|PCX3	1969_1972_1958_1962
795	LSMGYATKH	9	|Q92839|HYAS1	347_354_333_333
501	LSNAQAIRN	9	|P48380|RFX3	470_473_457_461
21	LSNPTAEAY	9	|P23368|MAOM	419_424_432_434
808	LSPAKRLDL	9	|P98160|PGBM	4063_4066_4085_4089
2013	LSQAAPRDKL	10	|Q9BZH6|WDR11	939_941_953_959
97	LSQLSAPAK	9	|Q8WXK3|ASB13	242_245_226_230
645	LSQQTLEEY	9	|Q8N6L0|KASH5	344_346_321_326
912	LSRERAYPA	9	|Q8NDT2|RB15B	298_303_319_321
1694	LSRPGSTSLM	10	|P15923|TFE2	475_478_454_459
850	LSRSDVLLK	9	|Q6P995|F171B	34_38_19_22
2433	LSRSMKPGAL	10	|O15273|TELT	156_160_148_152
2958	LSSGNHRAQQL	11	|Q9UGL1|KDM5B	1270_1274_1264_1269
3020	LSSNIGQHLRK	11	|Q9H2K0|IF3M	163_170_157_159
3125	LSSSLSSQGNL	11	|Q99698|LYST	663_669_655_658
585	LSSSWSIMK	9	|Q12770|SCAP	385_387_389_394
2815	LSTISKSATTV	11	|P47869|GBRA2	384_393_369_369
2544	LSTSYKTATK	10	|O95389|WISP3	188_194_213_215
716	LSTTLPESI	9	|Q8N5G2|MACOI	243_249_228_229
1965	LSVHRKAAAL	10	|Q13470|TNK1	600_603_576_581
190	LSVKSTSQL	9	|Q06055|AT5G2	21_22_14_20
661	LSWDETLYK	9	|Q5VZM2|RRAGB	212_213_226_232;|Q7L523|RRAGA	151_152_165_171
2909	LSYDSKIWTTK	11	|Q9NUX5|POTE1	447_448_419_427
538	LSYRGPFVA	9	|Q8N9W5|DAAF3	261_264_280_284
2133	LSYRNPESFK	10	|Q9BW72|HIG2A	24_25_29_36
2547	LSYSPLQTSI	10	|Q6YHU6|THADA	554_558_568_572
1742	LTASQRLTPL	10	|P32970|CD70	171_172_154_161
3002	LTDLSASPTKR	11	|O14863|ZNT4	148_153_167_171
3035	LTDPHRAPSYR	11	|Q96RT6|CTGE2	551_559_572_573
217	LTFVPNTGK	9	|Q9Y277|VDAC3	97_98_103_109
1561	LTGPGRLAR	9	|Q9HAH7|FBRS	384_388_370_373
1842	LTMALLVSQI	10	|A6H8M9|CDHR4	324_326_341_347
1929	LTPAARLALL	10	|Q96MU8|KREM1	16_17_4_11
278	LTPLKSLEL	9	|P27169|PON1	256_262_239_240
1649	LTPSASLPRA	10	|P06576|ATPB	20_27_34_35
2812	LTPVGATALPR	11	|P50990|TCPQ	336_338_328_335
1955	LTQVGSILAR	10	|O00161|SNP23	156_163_147_148
1173	LTRHSTQSL	9	|Q9BTW9|TBCD	993_994_999_1005
1530	LTRKKVLEI	9	|Q6ZU69|F205A	888_889_896_902
1715	LTTSVSLPPR	10	|Q6DN03|H2B2C	159_163_140_144
2339	LTWQRRCWAL	10	|P01889|1B07	239_243_226_230;|P01891|1A68	239_243_226_230;|P01892|1A02
972	LTYTSYKEK	9	|Q15005|SPCS2	128_129_131_137
1673	LVDPVATALM	10	|Q86Z02|HIPK1	323_326_299_304;|Q9H2X6|HIPK2	332_335_308_313
2175	LVEVLLAGVL	10	|A6NGW2|STRCL	140_145_134_137;|Q7RTU9|STRC	140_145_134_137
1486	LVFLNTRRK	9	|Q13936|CAC1C	533_538_514_516
1624	LVGPVALLAD	10	|Q14CM0|FRPD4	440_443_458_463
3215	LVIDNGSGMCKG	12	|A5A3E0|POTEF	708_718_720_720;|P0CG38|POTEI
890	LVILRGHLK	9	|Q2M3R5|S35G1	239_243_220_223
816	LVIMVLATR	9	|Q9HCL0|PCD18	714_719_721_723
966	LVIQKQIFK	9	|O95373|IPO7	210_211_199_205
926	LVITRLLNK	9	|Q96JD6|AKCL2	158_161_179_183
2926	LVPSETVSSSL	11	|P46095|GPR6	134_141_157_159
2199	LVSLDGTQVL	10	|Q6UXK5|LRRN1	540_542_521_527
2172	LVSSSTFIGL	10	|Q96K78|GP128	285_292_298_299
3210	LVVDNGSGMCKG	12	|P60709|ACTB	8_18_20_20;|Q562R1|ACTBL	9_19_21_21
3033	LVYAKNKYLAK	11	|O60678|ANM3	367_368_346_354
2896	LVYDVSHNIAK	11	|Q9Y3I0|RTCB	371_372_349_357
947	LVYPETSRK	9	|Q9NXH8|TOR4A	99_100_102_108
1351	LWKLKSTPK	9	|Q68CR7|LRC66	167_172_163_165
574	LWVCDLVAL	9	|Q8IW52|SLIK4	544_546_537_542
2791	LYDPVQLHPEA	11	|Q96EZ8|MCRS1	179_183_194_199
3355	LYKENAMKLSTV	12	|P06133|UD2B4	437_446_431_432
637	LYNDISPLY	9	|Q8NI08|NCOA7	280_285_303_305
662	LYNDQLNIY	9	|Q16820|MEP1B	345_347_353_358
1514	LYSSLSHLL	9	|Q8NFM4|ADCY4	158_159_148_154
977	LYYITKVLK	9	|P24390|ERD21	190_191_198_204;|P33947|ERD22	190_191_198_204
2051	MEIKEASSKT	10	|P41218|MNDA	278_285_305_306
933	MHSIFSLLK	9	|P18577|RHCE	328_335_310_310
2884	MHSVIGNFIVK	11	|Q00796|DHSO	39_42_57_63
1345	MLIKVEQAR	9	|Q5JYT7|K1755	263_263_248_255
3034	MLLNQHSLLSR	11	|Q15118|PDK1	193_201_187_188
588	MMISPAIDY	9	|Q9P2K8|E2AK4	1030_1031_1039_1045
1413	MPAAKRLLR	9	|P35269|T2FA	417_423_401_402
528	MPAPLGRNF	9	|Q9P2D7|DYH1	2298_2300_2284_2289
2439	MPGKAPRGLR	10	|Q8WY21|SORC1	820_820_793_801
1443	MPKKGLRYT	9	|Q8IVL0|NAV3	1414_1414_1422_1429
327	MPQNPTQNM	9	|Q14444|CAPR1	403_405_396_401
1269	MPRFYGSLR	9	|Q9NQY0|BIN3	183_189_165_166
630	MPSFLQDRV	9	|P78527|PRKDC	410_415_405_407
2952	MSDSLLQLGLL	11	|A1A5C7|S22AN	528_530_507_514
304	MSLDLSVFK	9	|Q9Y2C9|TLR6	72_73_91_97
1080	MVCLILLIA	9	|P23470|PTPRG	735_735_750_757
2097	MVEAVQLIPR	10	|Q3SY69|AL1L2	198_205_211_212
2495	MVKRCKQLLA	10	|P33176|KINH	604_611_629_630
929	MVLPLRDTK	9	|P51825|AFF1	762_763_741_747
3254	MVTGTGKGLSLL	12	|Q9HCJ6|VAT1L	280_283_259_266
982	MWGMLNIHY	9	|Q5FWF4|ZRAB3	455_459_441_444
1062	NAEARPGRI	9	|P24043|LAMA2	571_575_549_552
2918	NAERTGPSGTV	11	|Q9NUL7|DDX28	405_405_391_400
1820	NAGLFGESKV	10	|Q96ND0|F210A	22_27_42_45
1313	NALDPNPPR	9	|Q7Z5R6|AB1IP	57_59_35_40
3072	NAQVNGLERSL	11	|Q9UIU6|SIX4	587_591_571_576
2271	NCLNVSFHGK	10	|Q13797|ITA9	490_494_499_503
2907	NCLSKQQQLLK	11	|Q53RD9|FBLN7	26_31_41_45
2741	NCLVAGQGQTL	11	|P98160|PGBM	2457_2463_2451_2454
665	NFEYNLLEY	9	|Q99698|LYST	3142_3145_3121_3125
3075	NFLSAVKVMAE	11	|Q9UBW5|BIN2	66_74_55_56
636	NFNIAENLY	9	|Q9NS00|C1GLT	64_66_79_84
2131	NFYEAAKLLY	10	|P53675|CLH2	1223_1224_1211_1218
2221	NGLPRILAGY	10	|P45844|ABCG1	146_150_130_134
443	NGNINLALI	9	|A6NKT7|RGPD3	662_665_683_687;|O14715|RGPD8
2335	NGSKYLEDRK	10	|O00186|STXB3	527_530_521_526
551	NHEGGLILY	9	|Q9UIG8|SO3A1	658_663_639_641
784	NHILPKPAI	9	|Q7Z5N4|SDK1	517_520_507_511
2338	NHVLPDQLYR	10	|Q14241|ELOA1	622_625_612_617
2858	NHVTDQSDASL	11	|Q8NHM5|KDM2B	1249_1255_1227_1230
1939	NIATGKLITD	10	|O14862|AIM2	34_40_17_19
2064	NIIAGVFQRI	10	|Q08AI6|S38AB	71_75_81_85
326	NIVVHSDLY	9	|O95466|FMNL	331_336_356_358
155	NKALDVGLL	9	|P98161|PKD1	101_102_81_87
3109	NKGYRRIPLSL	11	|Q86YW0|PLCZ1	579_587_594_595
2075	NLARTAEDHL	10	|O00443|P3C2A	516_523_533_534
1433	NLKDFAIMK	9	|Q3ZCV2|CA177	129_133_111_114
2839	NLLVNSGNQAK	11	|Q7Z3Y9|K1C26	389_391_411_418
228	NLPPHPPPL	9	|Q9P2R6|RERE	962_965_984_988
536	NLRCIVSGF	9	|Q9H5Z1|DHX35	617_617_607_614
1234	NLRDISRVL	9	|P06737|PYGL	254_257_276_280
321	NLWVDAQLP	9	|Q8TEU8|WFKN2	53_59_35_36;|Q96NZ8|WFKN1	40_46_23_24
2904	NNEIVKIQSLH	11	|Q13576|IQGA2	751_760_750_750
3290	NNIGGIRKGYEK	12	|Q96PR1|KCNC2	602_604_589_597
1726	NPIEVTLAKP	10	|Q9NQ94|A1CF	275_275_295_303
544	NPLKVSKNL	9	|Q9H1H1|GTSFL	76_81_54_56
920	NPQVKRILT	9	|Q8TD30|ALAT2	54_58_46_49
2214	NPRGARVIAL	10	|Q8N0W3|FUK	160_161_169_176
451	NPRPSGPIL	9	|Q9NRA8|4ET	886_889_866_870
2754	NPSSQRALCGI	11	|Q7RTP0|NIPA1	220_228_208_209
564	NRCTLVTTL	9	|Q9HD20|AT131	994_994_978_985
2015	NRIDQAAAKL	10	|Q5T7V8|GORAB	233_238_258_261
139	NSIPVAHSL	9	|Q16825|PTN21	636_638_612_617
1754	NSVISQVTTY	10	|Q15031|SYLM	733_741_731_731
1832	NSVRQGVNVS	10	|O14926|FSCN2	267_267_272_280
2444	NSVSSKEDIK	10	|Q8N1W1|ARG28	307_311_317_321
3232	NTCQDAAIVGYK	12	|P07737|PROF1	5_5_16_26
1981	NTELLLSLAT	10	|P11229|ACM1	53_56_34_39
2087	NTREQAIVSM	10	|Q8WXI7|MUC16	4012_4012_3988_3996
285	NTVPFKTTI	9	|Q9Y5B6|PAXB1	372_378_387_388
234	NVFPPPVRG	9	|O43184|ADA12	192_197_175_177
94	NVPGLVQSV	9	|Q9Y3A4|RRP7A	65_67_83_88
441	NVRLPGTAL	9	|P06756|ITAV	504_506_493_498
1666	NVTAATTIAY	10	|O60443|DFNA5	200_202_213_219
2567	NVVEKKVDAR	10	|Q92784|DPF3	151_152_127_134
2991	NYIGQGAIMVS	11	|Q9UHI7|S23A1	181_184_157_163
1926	PAAALRGRLL	10	|Q5RKV6|EXOS6	81_82_90_97
2798	PAAARAGGAVR	11	|Q9HBB8|CDHR5	762_769_773_775
2797	PAAGARAGARV	11	|Q86SX3|CN080	10_18_7_8
3195	PAAGTAAGGCAK	12	|O60548|FOXD2	374_381_361_364
188	PAAIHQIVL	9	|Q68CP9|ARID2	932_933_942_948
778	PAALPTRKF	9	|P40429|RL13A	121_124_131_135;|Q6NVV1|R13P3	35_38_45_49
4	PAALPVPSL	9	|Q5SQQ9|VAX1	266_268_275_280
1644	PAAPEVGTIR	10	|A7MCY6|TBKB1	555_557_535_541
121	PAAPKAYVL	9	|A6NDG6|PGP	127_128_118_124
739	PAAPRRSII	9	|Q3YEC7|RABL6	345_346_352_358
1994	PAAQASDRLR	10	|Q96JN8|NEUL4	512_516_488_492
2530	PAAQKAVLHP	10	|Q8IXI1|MIRO2	183_184_162_169;|Q8IXI2|MIRO1	183_184_162_169
1611	PACGAAKILV	10	|P20132|SDHL	268_273_263_266
801	PADAVRLLR	9	|P05060|SCG1	89_92_83_87
1803	PADLSPRSPG	10	|O43312|MTSS1	717_723_708_710
2496	PADRKKLYSL	10	|A3KN83|SBNO1	670_671_673_680
753	PADVRKTVT	9	|Q460N3|PAR15	406_407_383_389
2914	PAEALSSPLAV	11	|Q9BU19|ZN692	270_272_248_255
2930	PAELDSGSRAK	11	|Q96BW1|UPP	61_67_45_48
769	PAELGLIRK	9	|P53396|ACLY	812_813_830_836
931	PAELKEFEI	9	|Q68DL7|CR063	164_165_167_173
2809	PAELPNRAGAP	11	|O43734|CIKS	371_374_358_364
940	PAELRETLR	9	|Q96ED9|HOOK2	454_460_462_463
2835	PAERALRPGAL	11	|Q8IXL6|DMP4	116_122_126_129
2029	PAFRADKVGF	10	|Q8IY18|SMC5	101_103_106_112
1932	PAGARVRVLT	10	|Q8NFA2|NOXO1	259_267_269_269
1010	PAGASRRIP	9	|Q9GZK7|O11A1	230_236_210_211
679	PAGPGRKEL	9	|Q13087|PDIA2	468_474_452_453
1631	PAGPRPASLL	10	|O75190|DNJB6	254_256_263_269
402	PAGRDVTSI	9	|Q6NSJ0|K1161	270_273_288_292
1001	PAGRIRGAL	9	|Q5T215|TPC3L	120_123_136_140
2912	PAGVGKDGEKG	11	|Q14050|CO9A3	218_220_204_211
63	PAIAHALSI	9	|Q8NER5|ACV1C	317_321_296_299
2141	PAKKGGLAAG	10	|Q9NZ56|FMN2	465_468_473_478
906	PAKLRVMFP	9	|O75911|DHRS3	30_34_10_13
1931	PAKPSSRPSL	10	|Q8N3V7|SYNPO	834_839_812_815;|Q9P1W9|PIM2	252_253_270_277
68	PAKTHASSP	9	|Q9H4Z2|ZN335	977_981_990_993
802	PALTRRLAI	9	|P58107|EPIPL	2565_2571_2573_2574
67	PAPAAAQLR	9	|O14526|FCHO1	363_365_376_381
2619	PAPAAGGPSLP	11	|Q5TGS1|HES3	127_134_146_148
2620	PAPAGDPPDSI	11	|Q5HYR2|DMRTC	155_160_142_146
1720	PAPANPLQRI	10	|P10398|ARAF	200_204_206_210
998	PAPGKGGYR	9	|O60870|KIN17	337_341_348_351
84	PAPLGRALL	9	|Q66K80|RUAS1	142_145_161_165
705	PARASRPLS	9	|Q9UL51|HCN2	799_800_815_821
2936	PARDPELVVAA	11	|O60391|NMD3B	80_84_73_78
1760	PARDREQAAL	10	|Q9Y5I4|PCDC2	235_237_216_222
1207	PAREHPFVL	9	|P13984|T2FB	72_73_79_85
2055	PAREPFAHSL	10	|A2A288|ZC12D	332_333_323_330
1077	PARFAGVLR	9	|P04275|VWF	3_10_27_27
1019	PARGALSRL	9	|Q9BYN8|RT26	23_26_4_8
1030	PARGSGYHL	9	|Q8N531|FBXL6	54_55_33_39
1029	PARGTPRSL	9	|Q8WXE0|CSKI2	849_856_829_829
741	PARGTRPDL	9	|Q8N539|FBCD1	226_232_221_222
174	PARGTRPSL	9	|Q07666|KHDR1	427_429_418_423
2063	PARGYQDPKV	10	|O43157|PLXB1	1169_1172_1159_1164
1055	PARHGLQSL	9	|P48634|PRC2A	36_37_41_47;|Q5JSZ5|PRC2B	60_61_42_48;|Q9Y520|PRC2C
828	PARIESKSM	9	|O60749|SNX2	98_99_112_118
3218	PARIITGPAPVL	12	|Q96PU8|QKI	212_213_227_236
1920	PARKGSFSAL	10	|Q13619|CUL4A	24_25_7_14
2956	PARKSGAESWL	11	|O95905|SGT1	149_150_152_160
1599	PARLGPGAPA	10	|O15105|SMAD7	146_147_135_142
895	PARLMITHI	9	|Q9NTJ3|SMC4	71_72_81_87
125	PARPAGSYL	9	|Q8N5S9|KKCC1	63_64_78_84
2810	PARPAPSRGAL	11	|Q9H8W2|CF155	26_34_16_17
2821	PARPASGPIRP	11	|P26373|RL13	29_30_49_57
136	PARPAVLVL	9	|O43306|ADCY6	173_176_157_161
1878	PARPGGSKKG	10	|Q5TCY1|TTBK1	1278_1280_1289_1295
115	PARPGLLSL	9	|O95785|WIZ	960_961_947_953
126	PARPPAPLL	9	|O60885|BRD4	884_889_898_900;|Q9BZG2|PPAT
365	PARPPTAAP	9	|Q96JK4|HIPL1	641_644_630_634
1727	PARPVDEPAM	10	|Q9Y2X0|MED16	427_428_412_419
437	PARQSVIPA	9	|Q8TE49|OTU7A	766_772_764_765
1026	PARRGPALL	9	|P49755|TMEDA	8_13_17_19
3365	PARRGRGSSTVL	12	|Q96HE8|TMM80	19_20_30_39
2836	PARSFGSAVIF	11	|P29972|AQP1	193_201_211_212
1954	PARSRSAVTL	10	|Q3KQU3|MA7D1	303_303_309_317
731	PARTDHPAL	9	|O75648|MTU1	318_319_294_300
1634	PARTGAALAR	10	|Q9P2P6|STAR9	884_888_908_912
112	PARTLIPGP	9	|P39059|COFA1	78_84_70_71
272	PARTLLQVL	9	|Q5TEJ8|THMS2	185_186_176_182
1405	PARTPTHRL	9	|Q12815|TROAP	184_185_176_182
75	PARTVALTA	9	|Q15465|SHH	392_395_413_417
511	PARVLSFSL	9	|P29728|OAS2	484_485_463_469;|Q9Y6K5|OAS3	891_892_869_875
131	PARVPAPLL	9	|Q9UKB5|AJAP1	71_77_52_53
461	PARVQLAGF	9	|Q8IUG5|MY18B	1238_1239_1241_1247
2287	PARWGNPRAL	10	|P00973|OAS1	151_152_125_132
1633	PASQAALQVP	10	|Q5JTZ9|SYAM	736_743_728_729
30	PASRQFYAV	9	|Q9P2K8|E2AK4	625_630_616_618
173	PASRTAVRP	9	|O43272|PROD	24_27_44_48
99	PASSEKALL	9	|A6NHT5|HMX3	145_147_135_140
1623	PATIATPAII	10	|Q13085|ACACA	392_399_387_388
107	PATPPPRAL	9	|Q8NCK7|MOT11	439_443_427_430
1646	PATRRTAPAA	10	|Q96S07|PRR25	342_349_327_328
1382	PAVGLRHIR	9	|Q6BDS2|URFB1	1256_1261_1253_1255
689	PAVHHATVL	9	|P58505|CU058	289_293_307_310
2752	PAVILAQLLSL	11	|Q99965|ADAM2	299_299_308_317
2553	PAVNGKFTQR	10	|P55199|ELL	350_355_344_347
1124	PAVRRTQAI	9	|Q9H6A9|PCX3	601_602_582_588
3388	PAVTSLPQAASK	12	|A8MX19|F90AC	263_268_241_246
3395	PAVWAGVLAQSR	12	|Q9BYT1|S17A9	239_243_216_222
1586	PAYAHPAPGS	10	|Q8N144|CXD3	263_270_277_278
2898	PAYEEALQLVK	11	|Q7L4E1|FA73B	309_309_318_327
2881	PAYESLVQESI	11	|Q9NU22|MDN1	3321_3329_3336_3337
1674	PCVAQTGLEL	10	|P08195|4F2	57_57_43_51
153	PDAAKLITL	9	|O75899|GABR2	751_754_743_747
1592	PDGHSGVTEL	10	|Q13237|KGP2	14_19_30_33
3380	PDINIDLEKSLR	12	|P19447|ERCC3	304_310_321_325
208	PDLVTIKSP	9	|Q9UPU5|UBP24	377_382_396_398
1294	PDRIDIFRR	9	|Q9NWB6|ARGL1	79_85_67_68
1533	PDRRRTLSI	9	|Q9NR99|MXRA5	1987_1990_2008_2012
2137	PDSAAGRKLL	10	|A6NNT2|CP096	896_901_885_888
2833	PDSAAGRKLLI	11	|A6NNT2|CP096	896_901_885_889
2681	PDTTNHTPVAL	11	|Q15653|IKBB	158_160_172_179
2344	PDVLAVIGGI	10	|O95714|HERC2	2193_2194_2206_2213
703	PEAARRAAL	9	|Q6UXH1|CREL2	22_25_5_9
1935	PEADLSLLKG	10	|Q3MJ13|WDR72	965_973_958_958
31	PEAYSWFQN	9	|Q9UBV8|PEF1	117_124_114_114
2628	PEEAAAVWEND	11	|Q496H8|NRN1L	88_96_74_75
902	PEEEKAKLI	9	|Q9BQG1|SYT3	272_273_261_267
1867	PEERYPTAAL	10	|Q9NY74|ETAA1	73_77_63_67
342	PEETPRDPR	9	|Q14697|GANAB	201_207_184_185
2413	PEFQLPEPDI	10	|Q9UPU9|SMAG1	681_686_689_692
210	PEGSALRLQ	9	|P04844|RPN2	275_279_288_291
2041	PEGSTRRAQI	10	|Q96RT1|LAP2	1100_1101_1092_1099
1769	PEISRPKEAL	10	|Q9P2T0|THEG	100_104_80_84
1471	PEKEQRKTL	9	|Q8N715|CC185	325_325_315_322
3316	PEKPDPAQKPPS	12	|P58012|FOXL2	46_54_31_33
3114	PEKSQRERALK	11	|P51955|NEK2	293_297_316_321
10	PEPAPANAH	9	|Q9NY61|AATF	423_425_444_449
209	PEQKTVAPT	9	|B9A064|IGLL5	184_186_206_211;|P0CG04|LAC1	76_78_98_103;|P0CG05|LAC2
1746	PETIPPPPRT	10	|Q96EB6|SIR1	207_213_198_200
1675	PFAPGKTVTL	10	|Q9H6A0|DEN2D	186_187_198_205
297	PFPDVESIK	9	|Q8TEQ6|GEMI5	1456_1460_1450_1453
1156	PFRNLAKSV	9	|Q96A23|CPNE4	507_510_519_523
496	PFRPPLASV	9	|Q9UPX8|SHAN2	1009_1011_1015_1020
3304	PFSGSLRPLGAA	12	|P49640|EVX1	299_306_287_290
1626	PGAALSRLAL	10	|Q9UK80|UBP21	121_121_136_144
2145	PGAGSRSGRL	10	|Q86U90|YRDC	43_44_25_32
2537	PGAIYLSIDK	10	|O43149|ZZEF1	2721_2728_2716_2717
707	PGAKKAERV	9	|Q9P281|BAHC1	2174_2175_2186_2192
722	PGAKRLLVL	9	|Q9GZY6|NTAL	31_35_14_17
156	PGALERMAV	9	|Q96LP6|CL042	229_232_246_250
132	PGAPLRLNP	9	|P21333|FLNA	271_276_279_281
1167	PGEPSRREI	9	|O75781|PALM	280_282_268_273
2150	PGGDGCGRLH	10	|Q04756|HGFA	628_629_619_626
1603	PGGDVSGLKP	10	|Q7Z7J7|LHPL4	227_233_209_211
1877	PGGLRKGGVL	10	|P04626|ERBB2	134_138_150_154
2642	PGGPLHVLSSV	11	|Q13202|DUS8	24_28_42_47
1815	PGGRCLLADL	10	|Q14004|CDK13	656_658_643_649
1018	PGGRLRDVA	9	|Q5UCC4|EMC10	116_117_96_102
2706	PGGSEHQINKY	11	|Q9ULX7|CAH14	118_126_102_103
1028	PGGTRRPVL	9	|Q2NKJ3|CTC1	397_397_414_421
499	PGHEAFSQI	9	|O60384|ZN861	22_24_16_21
2406	PGHHLQQQLL	10	|P09086|PO2F2	116_121_104_107
66	PGHIASVTL	9	|Q9BSU1|CP070	412_413_400_406
1891	PGIGRKGLLS	10	|O15018|PDZD2	2737_2741_2725_2729
1916	PGKGGFIRAK	10	|Q8NFZ0|FBX18	536_536_546_554
1368	PGKRGLSKI	9	|Q9C0C6|CIPC	167_173_162_163
676	PGKVIPKAL	9	|P11498|PYC	1117_1121_1102_1105
2842	PGNGFTLTIKI	11	|P24387|CRHBP	166_175_150_150
2052	PGPDSPRREL	10	|Q8IVL5|P3H2	38_39_27_34
2742	PGPRTSSSSSF	11	|Q03111|ENL	312_313_316_324
2163	PGRDGAGLLR	10	|Q8N612|F16A2	884_890_864_866
1700	PGREAKALVI	10	|Q96KQ7|EHMT2	627_631_634_638
709	PGREAVSKL	9	|P42684|ABL2	1160_1161_1137_1143
1615	PGRGALPLGL	10	|Q9NZR4|VSX1	64_65_75_82
3369	PGRGARRLLALV	12	|Q9NS67|GPR27	263_271_254_256
3262	PGRGGLNTSRSL	12	|Q02080|MEF2B	212_213_219_228
381	PGRGSPAFL	9	|Q9H1R3|MYLK2	123_124_141_147
362	PGRLGGAQL	9	|Q86TB9|PATL1	274_276_267_272
1119	PGRNAQRVL	9	|Q5VYK3|ECM29	542_545_534_538
1741	PGRPITQSEL	10	|Q96S82|UBL7	291_292_265_272
2652	PGRPVLGGSFL	11	|Q9UK96|FBX10	395_396_382_390
603	PGRPWAEQL	9	|Q6P5Z2|PKN3	85_86_96_102
2204	PGRRPASSDI	10	|Q9UPR6|ZFR2	581_589_600_600
1063	PGRRQGLSL	9	|Q96BT3|CENPT	150_153_168_172
2757	PGRSADEADEL	11	|Q8TBE0|BAHD1	109_110_84_92
1807	PGRSASLLSL	10	|Q9Y4H4|GPSM3	43_44_53_60
367	PGRTPGGQL	9	|Q96PG8|BBC3B	45_46_38_44
2668	PGSQAHSALYL	11	|O94900|TOX	379_380_363_371
1082	PGSTFRAVR	9	|Q8WXH0|SYNE2	6819_6822_6802_6806
2235	PGVLDRRCGL	10	|O60243|H6ST1	161_167_147_149
2188	PGVRHLSSAI	10	|Q5VZP5|DUS27	73_76_55_60
347	PGVSGPGAH	9	|Q8NAC3|I17RC	654_654_667_674
2872	PGVSRSKRDPI	11	|P29803|ODPAT	295_298_309_315
388	PHASPLSSI	9	|Q8NFD5|ARI1B	709_713_715_718
78	PHGAPSLLL	9	|Q6PFW1|VIP1	496_498_514_519
108	PHGLTALVL	9	|O75698|HUG1	101_102_105_111
1388	PHKFVGKTL	9	|P08397|HEM3	119_120_128_134
838	PHLDKTSII	9	|Q2TB18|ASTE1	385_391_375_376
586	PHPFEAQTL	9	|Q13610|PWP1	291_291_308_315
2394	PHPSRDFSLS	10	|Q9Y3M8|STA13	1006_1012_1031_1033
431	PHQPLSGSI	9	|Q8N3K9|CMYA5	1628_1632_1649_1652
409	PHQVNGGPL	9	|P52824|DGKQ	615_618_623_627
1110	PHRGLAELL	9	|P35858|ALS	450_452_432_437
2609	PHRPSLSRIK	10	|Q9HCX4|TRPC7	326_326_304_312
2570	PHRYRGTVAL	10	|P68431|H31	39_43_45_49;|P84243|H33	39_43_45_49;|Q16695|H31T
180	PHSPALQPI	9	|Q9UPW6|SATB2	272_274_287_292
389	PHSPLASSL	9	|Q68CP9|ARID2	1471_1473_1451_1456
133	PHTNIPGSI	9	|Q7LBE3|S26A9	249_253_234_237
103	PHVGPLAII	9	|P54198|HIRA	907_909_884_889
730	PHVKPIAVL	9	|O75161|NPHP4	1127_1129_1114_1119
2436	PHVRSSGHVT	10	|O94759|TRPM2	593_595_610_616
706	PIDGKRAVV	9	|Q13685|AAMP	249_250_226_232
242	PIKDNALTI	9	|Q5T3J3|LRIF1	351_357_331_332
976	PINPRFQRL	9	|P13010|XRCC5	507_508_484_490
2669	PIQGGRGAIQF	11	|Q15436|SC23A	470_471_473_481
1904	PIRKPVAGAL	10	|Q99627|CSN8	190_191_165_172
1213	PIRRGQLDI	9	|Q9H981|ARP8	185_191_207_208
834	PIVHSRISI	9	|O60309|L37A3	1297_1302_1279_1281
150	PKAAPPIVF	9	|Q4ZG55|GREB1	1278_1281_1256_1260
122	PKADQTSAL	9	|P16150|LEUK	53_55_60_65
346	PKAGPPGIL	9	|P35579|MYH9	535_536_519_525
508	PKANGILYL	9	|Q96EF0|MTMR8	7_8_24_30
517	PKASMTYSL	9	|Q96RK0|CIC	1167_1169_1159_1164
1632	PKASSGSFSL	10	|Q9C0D2|K1731	2357_2358_2373_2380
247	PKASVFVQL	9	|P19838|NFKB1	316_317_327_333
535	PKAWGCFSL	9	|Q96HB5|CC120	243_246_232_236
1658	PKEKATVASS	10	|Q9H799|CE042	104_106_109_115
3011	PKEVLSLGRGR	11	|O60241|BAI2	762_768_784_787
90	PKGAQPALK	9	|Q86V42|F124A	94_101_92_92
677	PKILAGVKP	9	|P06401|PRGR	918_923_925_927
823	PKKISFIAI	9	|P07498|CASK	122_125_116_120
39	PKLAAALGL	9	|O95297|MPZL1	43_44_24_30
144	PKLLGPLSL	9	|Q96LC7|SIG10	446_451_438_440
822	PKLSKFIAI	9	|Q9HC73|CRLF2	227_233_239_240
449	PKLTGSSEM	9	|Q68DN1|CB016	183_187_160_163
2782	PKMLDFNTTSV	11	|Q15029|U5S1	601_605_582_587
385	PKMSLASGL	9	|P27816|MAP4	725_726_741_747
857	PKNHTLVLL	9	|Q6ZN66|GBP6	109_110_90_96;|Q96PP9|GBP4	124_125_105_111
526	PKPAINTFL	9	|P46013|KI67	1785_1788_1795_1799
1945	PKPGARNITV	10	|Q96A65|EXOC4	475_475_490_498
819	PKQNKFAAL	9	|Q8NE71|ABCF1	214_215_190_196
1410	PKRDRLSLA	9	|P20648|ATP4A	850_855_832_834
1386	PKRHGGFIL	9	|O00267|SPT5H	67_68_71_77
3282	PKRRGCLAKDGL	12	|Q9Y259|CHKB	33_36_16_23
2594	PKRSQRYESL	10	|P47914|RL29	37_38_25_32
1937	PKSDVLGSKI	10	|Q9NVC6|MED17	605_610_589_592
438	PKSLGPIDI	9	|P35670|ATP7B	232_233_218_224
88	PKSLPVATP	9	|P56559|ARL4C	132_138_120_121
62	PKSLPVPPG	9	|Q9Y242|TCF19	199_204_207_209
184	PKSLTTSLI	9	|Q92673|SORL	1885_1892_1872_1872
457	PKSPPFPAL	9	|Q5THK1|PR14L	1953_1955_1946_1951
227	PKSPPSQQL	9	|Q8IZD2|KMT2E	1451_1453_1469_1474
2688	PKVNPSPLSQL	11	|O14734|ACOT8	203_204_190_198
55	PKVPLAAAL	9	|O75909|CCNK	397_399_377_382
1966	PLAAIPRSKN	10	|Q49A92|CH034	197_200_207_212
865	PLAELRALR	9	|P0DKB5|TPBGL	170_175_191_193;|Q96C12|ARMC5	241_245_218_221
918	PLDQKRLKA	9	|Q86VP6|CAND1	552_555_574_578
2126	PLDTRLWGLQ	10	|Q6UY18|LIGO4	59_62_71_76
669	PLGGTAKPL	9	|Q13319|CD5R2	94_95_115_121
702	PLGLRVLGK	9	|Q9Y6V7|DDX49	96_99_91_95
1087	PLHISSNRA	9	|Q7Z4T9|MAAT1	43_44_30_36
785	PLHNVSSHL	9	|Q16665|HIF1A	45_46_48_54
1968	PLIGHVLVGY	10	|O95264|5HT3B	300_304_277_281
1322	PLIKPDIAR	9	|Q16594|TAF9	105_109_94_97;|Q9HBM6|TAF9B	105_109_94_97
979	PLIMRQREL	9	|Q9H9B4|SFXN1	174_176_196_201
1150	PLISSLSRR	9	|Q9BWV1|BOC	362_366_371_374
506	PLKADIFAL	9	|P30291|WEE1	515_516_497_503
240	PLKATLLDL	9	|Q9H251|CAD23	867_871_880_883
719	PLKEHAASL	9	|Q9H0A8|COMD4	116_117_100_106
1630	PLKPGAPLAL	10	|Q6UXT8|F150A	3_9_16_18
1384	PLKVEPLAR	9	|Q8NDT2|RB15B	211_216_201_203
231	PLNSKARVP	9	|Q8IZA3|H1FOO	113_119_128_129
470	PLPMSPPIL	9	|Q7Z410|TMPS9	739_745_731_732
1622	PLPSALAAAR	10	|Q7RTX0|TS1R3	244_246_227_233
570	PLQGIVREI	9	|Q96P26|5NT1B	232_233_218_224
1992	PLRAAAERIS	10	|O94766|B3GA3	36_42_50_52
871	PLRCTRALL	9	|Q96S19|CP013	115_119_133_136
2295	PLRDARVSDL	10	|Q2M296|MTHSD	333_335_316_322
1379	PLRGKGLIR	9	|Q5VUG0|SMBT2	176_181_158_160
3105	PLRGPRQNSRL	11	|Q9BSV6|SEN34	49_50_38_46
1667	PLRGVNVSAL	10	|P38606|VATA	105_106_120_127
1116	PLRRGILAI	9	|O94979|SC31A	252_254_261_266
842	PLSGLRRIL	9	|O75489|NDUS3	203_206_184_188
2878	PLSPTESRHSL	11	|O75665|OFD1	771_772_774_782
685	PLSRAINLG	9	|Q6ZPB5|SDIM1	40_42_57_62
3223	PLSSDAILSLEV	12	|Q6GQQ9|OTU7B	435_440_415_420
872	PLSSRKIEL	9	|Q14693|LPIN1	295_301_277_278
1963	PLTRAGLHLS	10	|Q96S90|LYSM1	207_210_188_193
325	PLWSLLLSK	9	|Q9P0V8|SLAF8	5_10_26_28
786	PLYMGPITL	9	|Q9Y320|TMX2	130_135_117_119
2453	PMGRGRLHSL	10	|Q96N28|SLMO1	28_29_45_52
507	PMLMSALLL	9	|Q8NG84|O2AK2	148_152_127_130
2197	PMLTKGVAIL	10	|A6NM76|O6C76	280_281_267_274
648	PMSHYQLQL	9	|O95376|ARI2	234_235_221_227
855	PMSLKKIAF	9	|A6NDL8|O6C68	281_282_302_308
1236	PNENRKESL	9	|Q15022|SUZ12	419_423_403_406
3136	PNLHTGSVETL	11	|Q8NBF4|YG006	69_71_83_90
3051	PNLPAVPIQSI	11	|Q9BQE6|CK048	68_76_86_87
1755	PNLTNADQQN	10	|Q05932|FOLC	440_443_450_455
1130	PNLTSVRAR	9	|Q76LX8|ATS13	578_583_566_568
235	PNLVAERAL	9	|A6NK06|IRG1	314_315_294_300
263	PNRASPRSL	9	|Q14686|NCOA6	1212_1218_1238_1239
372	PNRGPIGAL	9	|A0PJW6|TM223	82_86_105_108
275	PNRSVTLLI	9	|P40227|TCPZ	379_380_370_376
804	PNRTKALVL	9	|Q16773|KAT1	183_184_174_180
323	PNSLDEILR	9	|Q96JJ3|ELMO2	489_493_506_509
3347	PNVIHQKGCITK	12	|Q9UKR8|TSN16	195_203_210_212
1212	PNVKNLNRL	9	|P11182|ODB2	357_361_374_377
165	PPAALRPLI	9	|Q96PU8|QKI	237_242_253_255
303	PPALFRQPI	9	|P0DJG4|THEGL	259_266_254_254
216	PPAPPLREV	9	|Q9Y487|VPP2	86_90_108_111
1660	PPAPRGVTLI	10	|P38646|GRP75	509_515_504_506;|Q9UL49|TCFL5	199_204_218_221
260	PPAVYKPPK	9	|O15533|TPSN	310_311_287_293
2374	PPEAHLKPAH	10	|Q9Y261|FOXA2	359_366_347_348
2629	PPEPFWNFTQA	11	|Q6UVK1|CSPG4	1663_1668_1645_1649
521	PPFGMLLPK	9	|Q9Y2X9|ZN281	735_740_732_734
2931	PPGFRASATAR	11	|Q86XM0|CTSRD	784_786_772_779
166	PPGPKELVI	9	|Q92917|GPKOW	86_88_66_71
1984	PPKIEALPRG	10	|Q8WZ42|TITIN	34255_34262_34252_34253
315	PPKQLPPYI	9	|A1X283|SPD2B	131_133_107_112
594	PPLTMNLFL	9	|P54687|BCAT1	279_281_260_265
1607	PPPARGSAAL	10	|Q12852|M3K12	635_640_615_618
149	PPPPPLHAL	9	|Q9BTD3|TM121	295_301_278_279
16	PPPPPPISM	9	|Q75N03|HAKAI	345_352_335_335
428	PPPPSVLLL	9	|Q9HAB3|S52A2	219_224_214_216
127	PPPSPVLIL	9	|Q15109|RAGE	262_262_281_288
1681	PPQGARVVTL	10	|O60391|NMD3B	407_411_418_422
1614	PPRPAASAAL	10	|Q13219|PAPP1	37_42_14_17
58	PPSAAKAQL	9	|Q8WZ42|TITIN	268_270_272_277
262	PPSPLRFSP	9	|Q9HCD6|TANC2	1532_1536_1515_1518
571	PPSSVWLSR	9	|A4FU01|MTMRB	557_563_565_566
2692	PPTQRGLATFP	11	|Q5TGY3|AHDC1	874_876_882_889
286	PPWLALAPR	9	|O94885|SASH1	1058_1061_1038_1042
960	PPYLIPRHL	9	|Q9Y618|NCOR2	1674_1678_1660_1663
563	PQADSLARY	9	|Q5VTY9|HHAT	421_423_413_418
2206	PQALMVGVEL	10	|Q86T20|CF001	137_141_129_133
2136	PQFFQKRSEL	10	|P0DME0|SETLP	113_114_90_97;|Q01105|SET	103_104_80_87
1535	PQFSRKTVR	9	|Q15032|R3HD1	915_919_902_905
1848	PQGAFQGLRQ	10	|P02750|A2GL	234_235_254_261
3300	PQGFIGATGTLG	12	|Q6ZT12|UBR3	319_319_329_339
1031	PQGSRSGLR	9	|P15151|PVR	129_134_112_114
939	PQKPKMKLN	9	|Q7Z2T5|TRM1L	245_247_254_259
2281	PQKQIRDAGL	10	|Q08AD1|CAMP2	937_943_950_952
2944	PQLKQCSLAGL	11	|A5YKK6|CNOT1	1387_1392_1366_1370
2959	PQLLENTAITI	11	|Q92973|TNPO1	791_792_775_783
324	PQLRSLTEI	9	|P04626|ERBB2	122_122_141_148
3217	PQLSGACVALLQ	12	|P0C671|CF222	526_532_543_547
623	PQREITNQV	9	|Q9NWF9|RN216	194_195_186_192
1794	PQRGAGVAGL	10	|Q96RQ9|OXLA	59_61_66_72
583	PQRNLILAL	9	|Q8NB78|KDM1B	328_329_311_317
2666	PQRNSLPASPA	11	|Q8TEK3|DOT1L	985_986_995_1003
2785	PQRPQDSNLSL	11	|Q9UPP1|PHF8	962_963_943_951
1261	PQRRLLNTL	9	|Q9HAV4|XPO5	172_175_193_197
2034	PQRRVAAISL	10	|Q9H6R0|DHX33	108_109_128_135
2517	PQRSSKMRRL	10	|Q6NV74|K121L	232_232_235_243
901	PQSRRSLVI	9	|Q8WZ42|TITIN	17111_17116_17108_17110
1788	PQTVDWPQQY	10	|Q9BXB7|SPT16	369_374_379_382
2823	PQVAGSVPRGR	11	|Q6UY14|ATL4	292_296_304_309
869	PQVLRALML	9	|P58180|OR4D2	182_186_161_164
2346	PQVSLAAQSL	10	|Q12802|AKP13	1003_1007_1013_1017
2816	PRAAAGTVKEL	11	|Q9HBR0|S38AA	826_828_844_851
2630	PRAAGAGMAAA	11	|Q9Y6N6|LAMC3	15_21_1_4
1942	PRAAGPDPRL	10	|P30281|CCND3	40_42_15_21
2242	PRAANCTRSL	10	|O94766|B3GA3	296_303_283_284
33	PRAAPAAGL	9	|O15499|GSC2	72_76_83_86
3077	PRAASERGVRL	11	|Q96SB3|NEB2	96_98_86_93
704	PRAASPSRL	9	|Q92538|GBF1	1774_1777_1789_1793
2762	PRADSAQLLSL	11	|P19532|TFE3	19_20_32_40
1073	PRAEGRSTL	9	|Q15018|F175B	281_282_290_296
1272	PRAERLDYL	9	|Q9H0A0|NAT10	687_688_703_709
394	PRAGLSPTL	9	|Q9P0X4|CAC1I	2055_2061_2037_2038
2854	PRAGPREESAL	11	|Q15772|SPEG	2021_2027_2017_2020
358	PRAGQPGAL	9	|P0DKB5|TPBGL	3_9_19_20
548	PRAGQPLEF	9	|P25325|THTM	23_29_48_49
2937	PRAGTALKNGR	11	|Q2VWP7|PRTG	339_344_361_365
718	PRAGTVHIL	9	|Q8TEY5|CR3L4	168_173_165_167
143	PRAIPLTAV	9	|Q6UVK1|CSPG4	2264_2265_2283_2289
82	PRAPAAPLL	9	|Q86YV0|RASL3	393_398_405_407;|Q96AQ8|MCUR1	54_59_68_70
42	PRAPALPAA	9	|O15417|TNC18	2065_2071_2084_2085;|Q8NDY6|BHE23
1662	PRAPALTVPT	10	|Q96JP9|CDHR1	789_794_810_813
117	PRAPASTDL	9	|Q9UKB1|FBW1B	476_482_469_470
700	PRAPGILAR	9	|A8MTQ0|NOTO	39_43_54_57
3252	PRAPGKASGPLP	12	|Q8WTP8|AEN	122_123_98_107
416	PRAPGPQGF	9	|P02452|CO1A1	186_187_195_201;|P02458|CO2A1
1888	PRAPGPRGAL	10	|Q5TCX8|M3KL4	221_227_206_208
1084	PRAPIRGLL	9	|Q9H0L4|CSTFT	310_314_327_330
456	PRAPLSAEL	9	|A6NGR9|MROH6	471_474_478_482
[truncated: 1,419 more rows]

## Sheet: GR-LCL non-spliced
ID	pep	length	Gene	Domain
1	SPAPPPPAV	9	|Q14814|MEF2D	450_458
2	SPLPAGNAL	9	|Q86SX3|CN080	62_70
3	SPQSPGDAL	9	|Q96KR1|ZFR	960_968
4	PPGPPMAPL	9	|Q8N693|ESX1	340_348
5	APVPPPTSL	9	|Q9NTJ4|MA2C1	660_668
6	SPLPSPSAM	9	|Q8WXI9|P66B	334_342
7	SPAPTITSL	9	|Q7Z6Z7|HUWE1	2826_2834
8	APSPLQPAL	9	|Q9BW85|CCD94	218_226
9	NPASPPLSL	9	|Q13155|AIMP2	127_135
10	APALPGPQF	9	|Q16633|OBF1	197_205
11	APAPPPEEV	9	|Q8IVF7|FMNL3	507_515
12	APAPVQPPM	9	|O14497|ARI1A	1626_1634
13	IPPPPPPAM	9	|Q9NTJ3|SMC4	65_73
14	TPLSSTVTL	9	|P12004|PCNA	219_227
15	SPQSNSPVL	9	|Q96FZ2|HMCES	45_53
16	YPAAVPQAL	9	|Q9H0Z9|RBM38	207_215
17	PAELGPQLL	9	|Q9NX08|COMD8	16_24
18	FGSVKIAAF	9	|Q5SR56|HIAL1	285_293
19	SPQAPTLQV	9	|Q12772|SRBP2	106_114
20	TPIQGTSEL	9	|Q13761|RUNX3	231_239
21	SPFPTSTPL	9	|Q13111|CAF1A	310_318
22	APAQPQPQL	9	|Q9UIF9|BAZ2A	1229_1237
23	SPQQVSAQL	9	|Q2TAL8|QRIC1	111_119
24	LPAPPTQNM	9	|O75177|CREST	75_83;|Q15532|SSXT	75_83
25	CPEGTKPML	9	|Q9H7B2|RPF2	135_143
26	ATETQPIVY	9	|Q00610|CLH1	1626_1634
27	LSEPSSLQY	9	|P04035|HMDH	503_511
28	SVDPTQTEY	9	|O75534|CSDE1	607_615
29	QTDPVTLQY	9	|Q9BYK8|HELZ2	612_620
30	NLDPLTETY	9	|P61599|NAA20	19_27
31	TTEVVNELY	9	|Q969X5|ERGI1	49_57
32	DSDMQTLVY	9	|Q9UID3|VPS51	101_109
33	FTEEQAVLY	9	|Q9UHB9|SRP68	225_233
34	KRHRIQFKY	9	|P11388|TOP2A	632_640
35	LLGPIGAGK	9	|Q8TCB0|IFI44	191_199
36	AVAPPAGPR	9	|Q6SPF0|SAMD1	189_197
37	AVRIPGGPA	9	|P09958|FURIN	35_43
38	APPGVRGAL	9	|Q9UGQ3|GTR6	161_169
39	GPRPAAIAV	9	|P11166|GTR1	398_406
40	APGGGRLLL	9	|Q68E01|INT3	30_38
41	SPAGLKAVL	9	|Q6P9B9|INT5	681_689
42	VPKVVGSAV	9	|Q9Y5A9|YTHD2	203_211
43	SPSGKPATL	9	|P27695|APEX1	54_62
44	AARAVTGVL	9	|Q9UG63|ABCF2	69_77
45	LPGSGKSTL	9	|P09543|CN37	58_66
46	SPSGAMSNL	9	|Q8NFD5|ARI1B	1300_1308
47	KPGAPLPAL	9	|Q6UXT8|F150A	5_13
48	LPAPKGPAL	9	|Q92733|PRCC	42_50
49	GPAPSRPAL	9	|Q8TDD1|DDX54	620_628
50	APRPPVSAA	9	|Q8TF74|WIPF2	122_130
51	APAGPRLAL	9	|Q5FWE3|PRRT3	496_504
52	SPGPSRPGL	9	|Q92888|ARHG1	10_18
53	APIAKVGVL	9	|Q9UHB6|LIMA1	496_504
54	APGPPGRSM	9	|Q8IY67|RAVR1	298_306
55	GPADRAAVL	9	|Q8IW40|CC103	156_164
56	ALLSPGSPK	9	|Q9H9L7|AKIR1	16_24
57	LARPASAAL	9	|P40926|MDHM	5_13
58	VLGGVLGQK	9	|O60266|ADCY3	420_428
59	ITGPNMGGK	9	|P20585|MSH3	894_902;|P43246|MSH2	667_675
60	TPSAGKAML	9	|P46013|KI67	1167_1175
61	VIFTGGVGK	9	|Q9Y6K0|CEPT1	268_276
62	APASPADHL	9	|Q6WKZ4|RFIP1	877_885
63	SPGSPRPAL	9	|Q9H211|CDT1	391_399
64	APILRAAGL	9	|P0CG12|CTF8A	276_284
65	VPNAGRGLV	9	|P27695|APEX1	172_180
66	SPSPLRAGV	9	|A6NED2|RCCD1	31_39
67	SPAEKAGLL	9	|O14745|NHRF1	46_54
68	AARPATSTL	9	|Q04637|IF4G1	1112_1120
69	SPGPPAPHM	9	|Q86SX3|CN080	149_157
70	APIGVHPSL	9	|Q9Y4C2|F115A	90_98
71	TPRPPGPGL	9	|Q8NEZ4|KMT2C	2275_2283
72	RPAPLPAAV	9	|Q6ZRI6|CO039	658_666
73	GVSAATFLK	9	|B5ME19|EIFCL	190_198;|Q99613|EIF3C	190_198
74	GVRPPAPSL	9	|Q92673|SORL	1840_1848
75	APSSPRPAL	9	|P05362|ICAM1	2_10
76	VPRLPATAA	9	|Q01581|HMCS1	500_508
77	SPALPGLKL	9	|O14836|TR13B	147_155
78	GRAPVLVAL	9	|O75365|TP4A3	109_117;|Q12974|TP4A2	106_114;|Q93096|TP4A1	109_117
79	ILAAPGILK	9	|Q9NRW4|DUS22	168_176
80	SPTHPSSAL	9	|P98175|RBM10	541_549
81	GLGEPLALK	9	|Q8IXM6|NRM	176_184
82	SPASPKISL	9	|Q8WWM7|ATX2L	493_501
83	APRTVALTA	9	|P04440|DPB1	9_17
84	TPAARISAL	9	|Q9NXR1|NDE1	246_254
85	TIAPALVSK	9	|P06733|ENOA	72_80
86	SPAKNPSSL	9	|Q9GZR7|DDX24	60_68
87	SPAIGRTSI	9	|Q9C0D2|K1731	1856_1864
88	KPLGPTAAF	9	|O60331|PI51C	467_475
89	SPSLSGLKL	9	|P49643|PRI2	170_178
90	SVLGISTPK	9	|Q8N128|F177A	123_131
91	IVAGSLITK	9	|O75400|PR40A	225_233
92	PVAPAVPPR	9	|Q96SQ7|ATOH8	79_87
93	TPAPPTHAL	9	|Q5SXM2|SNPC4	1152_1160
94	TPSGDKTSL	9	|P08133|ANXA6	535_543
95	SLFGSPVAK	9	|Q9ULH7|MKL2	859_867
96	TPHAVGVLL	9	|Q9UBM7|DHCR7	334_342
97	SAIASTKVM	9	|Q9NVT9|ARMC1	198_206
98	PSVPSHADV	9	|P0CB46|CASPG	70_78
99	SPKPNGPVL	9	|O15164|TIF1A	523_531
100	PAAGPQRVL	9	|Q9NQ31|AKIP1	63_71
101	TPSPARPAL	9	|Q9H211|CDT1	29_37
102	GPAPRVLSL	9	|P49750|YLPM1	1668_1676
103	APGVRAVEL	9	|Q9Y508|RN114	72_80
104	IPEAGKALL	9	|Q70J99|UN13D	484_492
105	APASRLLAL	9	|Q96S16|JMJD8	72_80
106	IIAIPTGVK	9	|P00395|COX1	311_319
107	APKPQGPAF	9	|Q99704|DOK1	422_430
108	APSARQGIL	9	|O00750|P3C2B	1011_1019
109	NPASKVIAL	9	|P53675|CLH2	74_82;|Q00610|CLH1	74_82
110	KPVSLGQAL	9	|O60341|KDM1A	404_412
111	VPAEARTGL	9	|Q9H089|LSG1	83_91
112	IPKSAVGEL	9	|P05107|ITB2	337_345;|P26010|ITB7	363_371
113	VPRVLGSSV	9	|Q07021|C1QBP	8_16
114	VPIATTAKL	9	|Q9H2M9|RBGPR	1352_1360
115	GPASRVSQL	9	|Q9H7N4|SFR19	1073_1081
116	TPMGPGRTV	9	|O00214|LEG8	193_201
117	TPSSRPASL	9	|Q96S82|UBL7	248_256
118	TPTTGRAVL	9	|Q9BV44|THUM3	435_443
119	IISSPLTGK	9	|Q9P275|UBP36	461_469
120	LPKTGTVSL	9	|P49327|FAS	925_933
121	KPMEAASAI	9	|Q9BVP2|GNL3	332_340
122	LTRPGSSSL	9	|Q9HB19|PKHA2	315_323
123	SPRIATTTA	9	|Q14980|NUMA1	2087_2095
124	SPASRSISL	9	|P32970|CD70	134_142
125	APNFKATAV	9	|Q06830|PRDX1	12_20
126	APSLKNAAF	9	|P24539|AT5F1	14_22
127	SLGVAALYK	9	|P09669|COX6C	30_38
128	VPATPRLPA	9	|Q15035|TRAM2	331_339
129	APAPRPSLL	9	|Q92620|PRP16	41_49
130	APSPPLRAL	9	|Q14674|ESPL1	328_336
131	SPLSSHPVV	9	|Q8WUX9|CHMP7	170_178
132	APVAPHFAL	9	|Q8WU76|SCFD2	161_169
133	SPAPTHNSL	9	|P49327|FAS	2326_2334
134	SVASPFTSK	9	|Q4VNC0|AT135	873_881;|Q4VNC1|AT134	871_879;|Q9H7F0|AT133	906_914
135	SPRPVALAL	9	|Q8N201|INT1	1372_1380
136	APLPDGRSL	9	|Q15648|MED1	380_388
137	IPAEGRVAL	9	|Q9UBQ7|GRHPR	15_23
138	APDVARALL	9	|O00468|AGRIN	1216_1224
139	APAPSTVHF	9	|Q13118|KLF10	111_119
140	ITDSAGHIL	9	|P49755|TMEDA	76_84
141	ILGPNLGDK	9	|Q8NB66|UN13C	2089_2097
142	VPVAKTAEL	9	|P49790|NU153	551_559
143	VARPLSTAL	9	|O14561|ACPM	28_36
144	LPRSSAVVV	9	|Q14669|TRIPC	512_520
145	IPLLGKSSL	9	|Q9NYP3|DONS	544_552
146	APSMVHSSL	9	|Q16649|NFIL3	370_378
147	SPGPEKMAL	9	|O75995|SASH3	120_128
148	SPIEKSGVL	9	|Q8NG31|CASC5	837_845
149	GPSVLRSTL	9	|O75376|NCOR1	1455_1463
150	ALPALVMSK	9	|P36578|RL4	132_140
151	LAKDGVLTL	9	|P27816|MAP4	558_566
152	AARVVLTSL	9	|Q16690|DUS5	104_112
153	LPQKAGGFL	9	|P00558|PGK1	181_189
154	SPAPPLLHV	9	|Q8N163|CCAR2	124_132
155	SPESVKATL	9	|Q96JM3|CHAP1	214_222
156	SPMVAKSTL	9	|P23921|RIR1	113_121
157	LPASPAHQL	9	|Q8TEK3|DOT1L	998_1006
158	APGLIKTSF	9	|P0CG22|DR4L1	214_222;|Q9BTZ2|DHRS4	211_219
159	VPVPHTTAL	9	|P15291|B4GT1	117_125
160	TPDAMKAAM	9	|P02792|FRIL	93_101
161	ALFDGVVSK	9	|Q8N442|GUF1	274_282
162	APKPVQALL	9	|Q9UGK8|SRGEF	374_382
163	VPKTASTSF	9	|Q7LGA3|HS2ST	81_89
164	SPEVPKPAL	9	|Q2NKJ3|CTC1	753_761
165	APSPRPLSL	9	|Q6NUT3|MFS12	11_19
166	VISPPTVPK	9	|Q9H9Y6|RPA2	81_89
167	APIRSPALI	9	|Q6P9A2|GLT18	323_331
168	TPSKPPAQL	9	|P18887|XRCC1	257_265
169	LPHSATVTL	9	|Q8WUA7|TB22A	168_176
170	APNSRPALL	9	|P55011|S12A2	797_805
171	APRQPGLMA	9	|Q5T1J5|CHCH9	49_57;|Q9Y6H1|CHCH2	49_57
172	SPGQRAVLL	9	|Q12772|SRBP2	1098_1106
173	APAQRAQSL	9	|Q63ZY3|KANK2	349_357
174	LPAGSRVEL	9	|P20023|CR2	672_680
175	TPAVGRLEV	9	|Q53HL2|BOREA	171_179
176	LPKISPSSL	9	|Q9Y4E8|UBP15	238_246
177	VPRSASVLL	9	|Q9Y3Q3|TMED3	5_13
178	AVSTPNTPR	9	|Q9Y5W7|SNX14	552_560
179	VVKNVGLTL	9	|Q14289|FAK2	909_917
180	SPITARDAL	9	|Q7Z5L2|R3HCL	688_696
181	IPMTGKPSL	9	|Q9H9Y6|RPA2	598_606
182	ALSTPVVEK	9	|P29084|T2EB	16_24
183	VPISKSEAL	9	|Q8IX18|DHX40	383_391
184	VTDAVALRV	9	|O43427|FIBP	29_37
185	AARAIISEL	9	|P78344|IF4G2	647_655
186	SPSGTILRL	9	|Q5T5C0|STXB5	846_854
187	APLLRGAVF	9	|P49815|TSC2	289_297
188	TPKMPGQSV	9	|Q8WYP5|ELYS	1764_1772
189	APSRNGMVL	9	|P26373|RL13	2_10
190	LPSQKTASL	9	|Q14684|RRP1B	585_593
191	VIFVGANPK	9	|P0C7U1|ASA2B	59_67;|P0C7U2|ASA2C	516_524;|Q9NR71|ASAH2	674_682
192	SPVRPAATF	9	|Q9Y618|NCOR2	1913_1921
193	MVFGAPVPK	9	|A6NHR9|SMHD1	1889_1897
194	SPRVVSTSL	9	|Q9Y6D5|BIG2	80_88
195	SPLTKSISL	9	|Q12802|AKP13	1683_1691
196	YAVSELAGH	9	|P36578|RL4	52_60
197	TLFASPLAK	9	|Q96HA1|P121A	104_112
198	IVFVTGNAK	9	|Q9BY32|ITPA	10_18
199	ILGPMFSGK	9	|P04183|KITH	24_32
200	APRVPVQAL	9	|O75179|ANR17	744_752
201	ASELKALGY	9	|Q12996|CSTF3	538_546
202	ATSKVALVY	9	|P06576|ATPB	261_269
203	PAPLSLLIK	9	|Q8N2C7|UNC80	1570_1578
204	GRAPQVLVL	9	|Q9NR30|DDX21	258_266
205	APFVSKSSM	9	|Q6ZSR9|YJ005	146_154
206	APEERPAAL	9	|Q96BI1|S22AI	145_153
207	IPVSSHNSL	9	|Q06413|MEF2C	147_155
208	IPAGERPTI	9	|Q96MX3|ZNF48	185_193
209	GTAQLTLLH	9	|Q2VPB7|AP5B1	317_325
210	KPAESLPVI	9	|Q8IWX5|SGPP2	302_310
211	ITAPPSRVL	9	|O00767|ACOD	20_28
212	GPTEGRPQL	9	|O15235|RT12	50_58
213	VPQPSGRTL	9	|O95644|NFAC1	568_576
214	IPANSSRPL	9	|Q9NYZ3|GTSE1	340_348
215	VPISKAVQL	9	|Q9UBK8|MTRR	303_311
216	TPRPTAAEL	9	|Q9BSJ8|ESYT1	769_777
217	MPSPVSPKL	9	|Q9UHB7|AFF4	1053_1061
218	VPSKPPMSL	9	|Q6AI12|ANR40	223_231
219	IPAKPPVSF	9	|Q6PKC3|TXD11	92_100
220	KPLSSLTPL	9	|O75914|PAK3	538_546;|Q13153|PAK1	525_533;|Q13177|PAK2	504_512
221	AVILRALSL	9	|P20036|DPA1	12_20
222	VPATDRNAL	9	|P60228|EIF3E	158_166
223	ATDPNILGR	9	|P78527|PRKDC	4111_4119
224	SPSLPSRTL	9	|O75140|DEPD5	503_511
225	LPSTRLGTL	9	|Q7KZF4|SND1	772_780
226	APARGLLLF	9	|Q9UBP0|SPAST	373_381
227	ATEQPLTAK	9	|Q9H173|SIL1	278_286
228	ILNVSAVDK	9	|P11142|HSP7C	485_493
229	NVRIATTAL	9	|Q13571|LAPM5	16_24
230	SVAQLLLSK	9	|P29375|KDM5A	796_804
231	NPMKAGTQL	9	|P06756|ITAV	715_723
232	SPNSKVNTL	9	|P40939|ECHA	56_64
233	IPKFAVATL	9	|P28072|PSB6	228_236
234	EPCNGRTAL	9	|P25963|IKBA	213_221
235	VPRPPSNPP	9	|O43734|CIKS	387_395
236	VNVVPTFGK	9	|P62861|RS30	43_51
237	KPANVFITA	9	|Q8TDX7|NEK7	163_171;|Q9HC98|NEK6	174_182
238	LPYKAGLSL	9	|Q96P48|ARAP1	868_876
239	LPRPVPLVA	9	|Q9H1C4|UN93B	399_407
240	LPRLPVPAV	9	|P50416|CPT1A	171_179
241	IPKPLNPAL	9	|P62952|BLCAP	13_21
242	FPSPSKTSL	9	|Q86XL3|ANKL2	257_265
243	STFSAPLNK	9	|Q9H6R7|CB044	449_457
244	ATAVAQLYK	9	|Q14CZ0|CP072	67_75
245	GTYVSSVPR	9	|P06340|DOA	242_250
246	SPHVVQSVI	9	|O94915|FRYL	212_220
247	SPAPPQEKL	9	|O75376|NCOR1	1981_1989
248	SPEAPKPQL	9	|Q4KMP7|TB10B	97_105
249	FPVLPGSHL	9	|Q07864|DPOE1	2087_2095
250	SPRAPVQVI	9	|Q9BRP4|PAAF1	310_318
251	LPKPVNTSL	9	|Q5VT52|RPRD2	429_437
252	VPSEPKLSL	9	|Q6L8Q7|PDE12	43_51
253	TPRSPVVTI	9	|P46199|IF2M	177_185
254	ALSNPILNK	9	|Q6PIW4|FIGL1	268_276
255	TPISRLVAL	9	|Q9H765|ASB8	186_194
256	SLSPVILIK	9	|Q9Y4K1|AIM1	1050_1058
257	VPESIKNAL	9	|O95861|BPNT1	298_306
258	SPRVTVAQL	9	|P0C5J1|F86B2	218_226;|Q8N7N1|F86B1	184_192;|Q96G04|FA86A	218_226
259	SSYPNPVAH	9	|O75153|CLU	850_858
260	KPMLPPAAF	9	|P28360|MSX1	243_251
261	LPDSDKAIL	9	|Q9BXL7|CAR11	294_302
262	SPIVARTDL	9	|Q5JSH3|WDR44	96_104
263	VPAEPKLAF	9	|P18124|RL7	83_91
264	MPRGVVVTL	9	|Q9ULT8|HECD1	851_859
265	FASHVSPEV	9	|Q9NP61|ARFG3	152_160
266	SPSKPNPVF	9	|Q16656|NRF1	136_144
267	FPNIPGKSL	9	|O15121|DEGS1	265_273
268	ITSPVVTQK	9	|P04035|HMDH	354_362
269	TPMPSRPST	9	|P27816|MAP4	892_900
270	SPWADNTAL	9	|P57076|CU059	267_275
271	VPRSSSMVL	9	|Q9H992|MARH7	124_132
272	IPTSARSML	9	|Q8WXI9|P66B	522_530
273	TPSEPHPVL	9	|Q9Y5A9|YTHD2	381_389
274	SIFVPGTQK	9	|Q9BUB4|ADAT1	114_122
275	IINSSITTK	9	|P49368|TCPG	155_163
276	SMNANTITK	9	|O43290|SNUT1	792_800
277	ATYPMPTAK	9	|O75179|ANR17	2027_2035
278	RPAAIPIEI	9	|Q9Y2H1|ST38L	394_402
279	LPHTVLTSL	9	|Q9BY78|RNF26	46_54
280	PTSPKPLLQ	9	|Q5VZK9|LR16A	1252_1260
281	IPISLHTSL	9	|Q5JSZ5|PRC2B	1959_1967
282	NVRPPNTAL	9	|Q17RS7|GEN	767_775
283	VPRLPGETL	9	|Q13496|MTM1	35_43
284	IVYPPPPAK	9	|Q9GZR1|SENP6	655_663
285	QPAPTPLKM	9	|P36956|SRBP1	101_109
286	IPSIRNGIL	9	|Q93008|USP9X	1578_1586
287	VPNNKITVV	9	|P07195|LDHB	19_27
288	TPSSHTLEL	9	|Q17R98|ZN827	75_83
289	LPNGTRVPM	9	|P11309|PIM1	171_179
290	GVRPSPMQL	9	|O00764|PDXK	281_289
291	ARLQTALLV	9	|Q9NRC6|SPTN5	739_747
292	LPKTTALEL	9	|P18583|SON	364_372
293	APASPFRQL	9	|Q07021|C1QBP	23_31
294	APKSQIVML	9	|Q8TCS8|PNPT1	221_229
295	SPSFPRPSL	9	|Q92610|ZN592	1052_1060
296	LVRDVVSSL	9	|Q9NQ55|SSF1	117_125
297	AVYETPTAH	9	|Q9H0E2|TOLIP	84_92
298	SPQGRVMTI	9	|Q15365|PCBP1	173_181
299	FPQVGRTAL	9	|P49682|CXCR3	207_215
300	KPSLPFTSL	9	|P31785|IL2RG	3_11
301	SPQKTMSVL	9	|Q12888|TP53B	1028_1036
302	APSLKQFSL	9	|Q9UGJ1|GCP4	251_259
303	TLNGTMILK	9	|O60759|CYTIP	162_170
304	SPKPPTSMF	9	|Q99081|HTF4	213_221
305	SIAPRMMSV	9	|P30876|RPB2	1166_1174
306	QSDPAPLQH	9	|P29401|TKT	189_197
307	TVNSPAIYK	9	|Q9Y3A2|UTP11	238_246
308	ARIPLNPVL	9	|O15524|SOCS1	192_200
309	SPNAEIHIL	9	|Q14807|KIF22	543_551
310	IPKNNPPTL	9	|Q9P289|MST4	231_239;|Q9Y6E0|STK24	243_251
311	VPREPPVSL	9	|Q8TEQ8|PIGO	90_98
312	QVQGPRPVL	9	|Q9UK96|FBX10	377_385
313	SIDSLQLGY	9	|P50416|CPT1A	490_498
314	QTDPATLLH	9	|Q86X83|COMD2	166_174
315	SVRPVPLEV	9	|Q8N3C0|ASCC3	1516_1524
316	APLLKNVQL	9	|Q9BRS2|RIOK1	287_295
317	IPASNRLLL	9	|Q2NKX8|ERC6L	247_255
318	QVRLPLGTL	9	|O43148|MCES	448_456
319	SPQAPTHFL	9	|P49773|HINT1	45_53
320	LPQEAKQAL	9	|Q8NEB9|PK3C3	341_349
321	SPRDPVLTL	9	|Q86XL3|ANKL2	512_520
322	NPEINKAVL	9	|O43402|EMC8	199_207
323	NPQLRSVAL	9	|Q9H469|FXL15	113_121
324	IPRSITVLV	9	|P33993|MCM7	249_257
325	APMTPKQIL	9	|Q8IXJ9|ASXL1	27_35
326	LPRIQSTAL	9	|Q13085|ACACA	836_844
327	VVNSYPLAH	9	|Q9UHI6|DDX20	282_290
328	SPTLQRNAL	9	|P54578|UBP14	302_310
329	APLQRSQSL	9	|Q8WUA7|TB22A	160_168
330	LVMAPRTVL	9	|P01889|1B07	2_10;|P30460|1B08	2_10;|P30462|1B14	2_10;|P30475|1B39
331	VMAPRTVLL	9	|P01889|1B07	3_11;|P30460|1B08	3_11;|P30462|1B14	3_11;|P30475|1B39
332	AVYLLPVPK	9	|P42694|HELZ	533_541
333	AVNGVQLHY	9	|Q86WA6|BPHL	45_53
334	LPKNPSVVF	9	|O94915|FRYL	2375_2383
335	GTMTGMLYK	9	|O14925|TIM23	161_169;|Q5SRD1|TI23B	161_169
336	TPAFPRSLL	9	|Q7LBC6|KDM3B	602_610
337	KPVYPGQTL	9	|P51659|DHB4	565_573
338	CVKEIGLLK	9	|Q9HC98|NEK6	90_98
339	ALFGQPPFK	9	|P41252|SYIC	577_585
340	LTDPEAAKY	9	|P04062|GLCM	335_343
341	TLDTKPGLY	9	|Q8NEG7|DEN6B	374_382
342	AIIERTASF	9	|Q12872|SFSWA	210_218
343	LLFSATMPK	9	|Q9UJV9|DDX41	372_380
344	ALFLTLTTK	9	|P00403|COX2	41_49
345	MPHVPITTL	9	|Q6KC79|NIPBL	5_13
346	LTQPQVVAR	9	|A8MWL6|SNG2L	21_29;|O43760|SNG2	21_29
347	APAERQIDL	9	|Q29RF7|PDS5A	1327_1335
348	LPSSRQLVL	9	|O75165|DJC13	1826_1834
349	SVRPLVTEL	9	|P57740|NU107	315_323
350	VMAPRTLLL	9	|P04439|1A03	3_11;|P10314|1A32	3_11;|P13746|1A11	3_11;|P16188|1A30
351	SPMSQRPVL	9	|Q9NSV4|DIAP3	1093_1101
352	GTDPTPQHY	9	|P06241|FYN	31_39
353	TPMATRLLL	9	|Q8WUM0|NU133	632_640
354	KVCNPIITK	9	|P11142|HSP7C	601_609
355	APQRPLSTF	9	|Q9Y242|TCF19	158_166
356	PTDPKVVVY	9	|Q9Y4K1|AIM1	1215_1223
357	IPKQVSISF	9	|Q96D46|NMD3	46_54
358	STMGYMMAK	9	|P08238|HS90B	615_623;|Q58FF7|H90B3	488_496
359	IPNEIIHAL	9	|P52272|HNRPM	189_197
360	KVANIILSY	9	|Q96JI7|SPTCS	1273_1281
361	TPSPTRYSL	9	|P49792|RBP2	779_787
362	IPMAKSYVL	9	|Q96RL7|VP13A	1901_1909
363	VPRALQPQL	9	|Q9H4B4|PLK3	521_529
364	FTSPPSLFK	9	|Q6UN15|FIP1	257_265
365	AMLDTVVFK	9	|O00487|PSDE	302_310
366	VSFPIGIYK	9	|Q8TCA0|LRC20	35_43
367	IPRVQVAQI	9	|Q8NBM4|UBAC2	145_153
368	NTDLGNDLY	9	|Q8WVC0|LEO1	366_374
369	QPAPRSQQL	9	|Q9BYK8|HELZ2	1555_1563
370	YTAVVPLVY	9	|P01591|IGJ	132_140
371	LPQGIVREL	9	|P63272|SPT4H	93_101
372	LIKETTTGY	9	|P42166|LAP2A	313_321
373	APRVLQQTL	9	|O95373|IPO7	318_326
374	IPRQVAQTL	9	|Q14703|MBTP1	189_197
375	LPKVQSIQL	9	|A2VDJ0|T131L	208_216
376	LTDADAMKY	9	|P25705|ATPA	263_271
377	LPQANRDTL	9	|Q9H0H5|RGAP1	465_473
378	IIYPTAPPR	9	|Q5VWZ2|LYPL1	56_64
379	VPFERPAVI	9	|Q9UKS7|IKZF2	258_266
380	VPLLRESTL	9	|O95714|HERC2	2115_2123;|Q9BVR0|HRC23	828_836
381	EPQPERSSV	9	|Q5VY09|IER5	99_107
382	TPQSNRPVM	9	|P24928|RPB1	527_535
383	EVDPDTILK	9	|Q9BY77|PDIP3	392_400
384	APYPVIKEL	9	|Q8IZA0|K319L	301_309
385	GLTDVILYH	9	|O60506|HNRPQ	269_277
386	IPNFPRSTV	9	|P00491|PNPH	53_61
387	FSEQVAMGY	9	|Q9P258|RCC2	485_493
388	VPSTERMVL	9	|P17480|UBF1	319_327
389	QVDTPIMTK	9	|Q9NY74|ETAA1	346_354
390	LPRPPPPEM	9	|Q00325|MPCP	342_350
391	IIFQGQSLK	9	|P26368|U2AF2	217_225
392	AMADTFLEH	9	|P14618|KPYM	21_29;|P30613|KPYR	64_72
393	TMDPKPLAY	9	|Q7Z3F1|GP155	369_377
394	YTDATPLRV	9	|Q8N8A6|DDX51	304_312
395	LVEKSQLGY	9	|Q9C0D7|ZC12C	875_883
396	NVRPVPLEL	9	|O75643|U520	1517_1525
397	LPKQPPLML	9	|Q6VN20|RBP10	582_590
398	AINSKQLTY	9	|O75365|TP4A3	140_148
399	SPREPLEPL	9	|Q9HC77|CENPJ	1125_1133
400	VPRIQPQSL	9	|Q9NVR5|KTU	540_548
401	TPWQPPTVL	9	|Q9NZJ0|DTL	348_356
402	IPRLIVSQL	9	|Q9BXW9|FACD2	172_180
403	RPKSNIVLL	9	|P11836|CD20	222_230
404	QPRFAPVLI	9	|Q8TED0|UTP15	431_439
405	VPEIQRTSL	9	|O60231|DHX16	752_760
406	APEVTREEL	9	|Q9H0H0|INT2	918_926
407	IPREVSETL	9	|Q8N5H7|SH2D3	225_233
408	LPDERTISL	9	|Q05048|CSTF1	370_378
409	ILYAAPQLR	9	|P15391|CD19	506_514
410	TPETVRMVL	9	|P29218|IMPA1	168_176
411	LSDSFSDLY	9	|Q9BTX1|NDC1	58_66
412	QPNPLPLRL	9	|Q15154|PCM1	1900_1908
413	YPAQITPKM	9	|Q9NX74|DUS2L	364_372
414	SPQKVTLYL	9	|P05107|ITB2	99_107
415	VIDQQNGLY	9	|P27694|RFA1	490_498
416	DSDGSFFLY	9	|P01857|IGHG1	282_290;|P01859|IGHG2	278_286;|P01860|IGHG3
417	QPRLVPQTI	9	|Q5JSZ5|PRC2B	1936_1944
418	AVAEKMLQY	9	|Q9NSY2|STAR5	12_20
419	VLNDYSLTK	9	|Q9UKT9|IKZF3	25_33
420	TPEEVRLPL	9	|Q9UIF9|BAZ2A	548_556
421	APRPLQPYL	9	|Q96H96|COQ2	67_75
422	TTDTVIRSY	9	|Q9NVD3|SETD4	84_92
423	APSQQRQQI	9	|Q6P2Q9|PRP8	2018_2026
424	TYVPVTTFK	9	|P62899|RL31	107_115
425	IARNLTQQL	9	|Q99541|PLIN2	313_321
426	STDHIPILY	9	|Q06210|GFPT1	218_226
427	SPYLRPLTL	9	|O95848|NUD14	15_23
428	KPMMPQESL	9	|Q5JSZ5|PRC2B	706_714
429	LLNYAPLEK	9	|P62875|RPAB5	59_67
430	QLYSTILSH	9	|Q9Y4H4|GPSM3	106_114
431	YPLESRPSL	9	|Q14980|NUMA1	1938_1946
432	NVYEVVNPK	9	|Q86YQ8|CPNE8	263_271
433	SPVFRLETL	9	|Q9Y5S1|TRPV2	7_15
434	QLTSVQLLY	9	|Q96RL7|VP13A	712_720
435	YPHQVPLVL	9	|Q14997|PSME4	1635_1643
436	YRLICKGTI	9	|Q9ULG1|INO80	1222_1230
437	LTDLVDDNY	9	|Q6P2Q9|PRP8	246_254
438	ATDLTREVY	9	|Q8IWV8|UBR2	31_39
439	FVDPLVTNY	9	|Q9H3H1|MOD5	85_93
440	LSELKPMSY	9	|Q6ZXV5|TMTC3	84_92
441	ASDMLQLEY	9	|Q86V97|KBTB6	147_155;|Q8WVZ9|KBTB7	147_155
442	MTQQPRPVL	9	|Q9NPE3|NOP10	56_64
443	ESDEVELSY	9	|Q00839|HNRPU	413_421
444	NVDPVQHTY	9	|O00468|AGRIN	56_64
445	TLNPQMLQK	9	|Q9NVU7|SDA1	441_449
446	STSQTFIYK	9	|O60341|KDM1A	609_617
447	SPYQNIKIL	9	|P52788|SPSY	145_153
448	FAFVTDNTY	9	|P14635|CCNB1	269_277
449	PTDTNVIRY	9	|Q92623|TTC9A	195_203
450	GTLDYILQR	9	|Q9C0B1|FTO	329_337
451	ETALLVDRY	9	|Q12996|CSTF3	520_528
452	MVDPLLTKY	9	|Q9H5Z1|DHX35	162_170
453	NTDNLLTEY	9	|Q9Y2F5|K0947	46_54
454	LTDDKLSQY	9	|P42336|PK3CA	623_631
455	YILSPLSYK	9	|Q8WUT9|S2543	300_308
456	SPQPRLIYL	9	|Q96A54|ADR1	231_239
457	TTESEVMKY	9	|P11586|C1TC	76_84
458	SVDSQILYY	9	|Q96S52|PIGS	269_277
459	VPSEQRQML	9	|Q15572|TAF1C	807_815
460	TTEVHPELY	9	|Q9Y282|ERGI3	51_59
461	YSESSQLLY	9	|P09884|DPOLA	732_740
[truncated: 6,130 more rows]
[truncated: 1 more columns]
