# Supplementary material for: Estimating the Contribution of Proteasomal Spliced Peptides to the HLA-I Ligandome*
Source: Mol Cell Proteomics. 2018 Sep 5;17(12):2347–57. doi: 10.1074/mcp.RA118.000877 (PMC6283289; doi:10.1074/mcp.RA118.000877)
Supplement: supplemental Table 1 [file 138326_2_supp_192532_pj4q2m.txt]

Raw file	Scan number	Scan index	Sequence	Length	Missed cleavages	Modifications	Modified sequence	Oxidation (M) Probabilities	Oxidation (M) Score Diffs	Oxidation (M)	Proteins	Charge	Fragmentation	Mass analyzer	Type	Scan event number	Isotope index	m/z	Mass	Mass Error [ppm]	Simple Mass Error [ppm]	Retention time	PEP	Score	Delta score	Score diff	Localization prob	Combinatorics	PIF	Fraction of total spectrum	Base peak fraction	Precursor Full ScanNumber	Precursor Intensity	Precursor Apex Fraction	Precursor Apex Offset	Precursor Apex Offset Time	Matches	Intensities	Mass Deviations [Da]	Mass Deviations [ppm]	Masses	Number of Matches	Intensity coverage	Peak coverage	Neutral loss level	ETD identification type	Reverse	All scores	All sequences
20130504_EXQ3_MiBa_SA_Fib-1	3230	2616	AAAAAPVATK	10		Unmodified	_AAAAAPVATK_			0	LM_splice_AAAAAPVATK;DeNovo_spliced__AAAAAPVATK	2	HCD	FTMS	MSMS	8	0	435.75581	869.49707	NaN	9.6382081	9.6545	0.00026304	115.49	17.859	NaN	NaN	1	0	0	0	-1	0	0	0	0	y1;y2;y3;y5;y7;y8;y9;y2-H2O;y3-H2O;y5-H2O;y7-H2O;y8-H2O;y9-H2O;y1-NH3;y7-NH3;a2;b2;b3;b7;b8;b9	204648.5;131268.4;138452;261582.2;27873.2;229235.5;12101.4;23183.6;6217.1;27646.6;40416;189794.3;79011.8;153488.2;43920.9;417838.2;600962.2;130735;22126.3;56715.4;8237.7	-0.0004558232;-0.0005593334;0.0005150592;-0.0009237264;-0.003342402;-0.003098422;0.0001098514;-0.0009722993;-0.001138025;-0.001175202;-0.001049286;-0.0003002252;-0.0006085827;-0.0005578189;-0.01075976;-0.0006951533;-0.0005021819;-0.0005717073;-0.004614862;-0.0001366406;-0.001088702	-3.098451;-2.253913;1.613609;-1.792531;-5.084302;-4.253543;0.1374057;-4.224617;-3.778451;-2.36312;-1.64109;-0.4226025;-0.7787792;-4.288051;-16.80222;-6.040226;-3.509749;-2.670043;-8.355434;-0.2192032;-1.502902	147.11325999377;248.161041978077;319.197081373369;515.319697927069;657.396344177892;728.433213986079;799.467119500538;230.150890257675;301.188169770946;497.309384716382;639.383486375732;710.419851102979;781.457273248294;130.086812887974;640.377212431532;115.087284573374;143.08200622409;214.119189537303;552.318638036135;623.351273602173;724.399904138106	21	0.3429576	0.1489362	None	Unknown		115.494;97.63504;80.16541	AAAAAPVATK;AAAKVPTAAA;AAATPVKAAA
20130504_EXQ3_MiBa_SA_Fib-1	3457	2819	AAAAAPVATK	10		Unmodified	_AAAAAPVATK_			0	LM_splice_AAAAAPVATK;DeNovo_spliced__AAAAAPVATK	2	HCD	FTMS	MSMS	5	0	435.75581	869.49707	NaN	1.1275411	10.23	0.01424	82.279	25.845	NaN	NaN	1	0	0	0	-1	0	0	0	0	y1;y2;y5;y7;y8;y9;y2-H2O;y7-H2O;y8-H2O;y1-NH3;a2;b2;b3;b7;b8;b9;b9-H2O	134166.6;67693.6;138836.9;11239.4;181233.5;80555.2;23157.8;54607.9;107740.6;113568;258291.9;351169.4;75023.7;15874.9;27760;6029.9;5906.8	-0.0005050632;-0.0005467878;-0.0005268829;-0.007592257;-0.001762288;-0.005933982;-0.0009128717;0.001663596;-0.002834177;-0.0006057196;-0.0006841837;-0.0004629537;-0.0004885395;0.001935172;-0.004705687;0.01148404;0.003415653	-3.433158;-2.203359;-1.02244;-11.54891;-2.41929;-7.422365;-3.966406;2.601887;-3.989426;-4.656271;-5.944912;-3.235584;-2.281625;3.503766;-7.548957;15.85345;4.835399	147.113309233801;248.161029432535;515.319301083574;657.400594033246;728.431877851948;799.473163333526;230.150830830121;639.380773493559;710.422385055156;130.086860788749;115.087273603818;143.081966995898;214.119106369452;552.312088001421;623.355842647965;724.387331396617;706.384835096729	17	0.2449238	0.1231884	None	Unknown		82.27873;56.43379;50.96588	AAAAAPVATK;AAAKVPTAAA;AAAAAVLAAAA
20130504_EXQ3_MiBa_SA_Fib-2	2643	2127	AAAAAPVATK	10		Unmodified	_AAAAAPVATK_			0	LM_splice_AAAAAPVATK;DeNovo_spliced__AAAAAPVATK	2	HCD	FTMS	MULTI-MSMS	6	0	435.75581	869.49707	0.095757	9.6382081	7.9571	0.0033066	113.26	29.503	NaN	NaN	1	0	0	0	-1	0	0	0	0	y1;y2;y3;y5;y7;y8;y9;y2-H2O;y5-H2O;y7-H2O;y8-H2O;y9-H2O;y1-NH3;y7-NH3;a2;b2;b3;b9	62727;47983;28328.2;109915;11918.5;83687.8;46823.3;8226.1;7993.8;20155.8;58773.7;6091.5;48954.7;14416.5;140467.7;190154.8;42037;5408.7	-0.0006382799;-5.834821E-05;0.0002270745;-0.00219476;0.00193581;-0.002307722;0.001782435;-0.001079449;0.0002632058;4.931095E-05;0.001328645;0.00507369;-0.0006314472;-0.005633708;-0.0007839563;-0.0006264591;-0.0006037232;0.0005849605	-4.338692;-0.2351228;0.7113921;-4.259015;2.944685;-3.168066;2.229533;-4.690178;0.5292612;0.07712278;1.87023;6.492648;-4.854042;-8.797553;-6.811836;-4.378318;-2.819566;0.8075123	147.113442450521;248.16054099291;319.197369358005;515.320968960709;657.391065966836;728.432423285938;799.465446917029;230.150997407521;497.307946308608;639.382387779053;710.41822223261;781.451590975647;130.086886516277;640.372086382618;115.087373376436;143.082130501258;214.119221553149;724.398230475189	18	0.3407725	0.2093023	None	Unknown		113.2557;83.75252;80.45461	AAAAAPVATK;AAAAVVSGPK;AAAKVPTAAA
20130504_EXQ3_MiBa_SA_Fib-2	2769	2237	AAAAAPVATK	10		Unmodified	_AAAAAPVATK_			0	LM_splice_AAAAAPVATK;DeNovo_spliced__AAAAAPVATK	2	HCD	FTMS	MULTI-MSMS	1	0	435.75581	869.49707	0.095757	0.43748704	8.3075	0.0035925	111.74	20.67	NaN	NaN	1	0	0	0	-1	0	0	0	0	y1;y2;y3;y5;y7;y8;y9;y2-H2O;y5-H2O;y7-H2O;y8-H2O;y1-NH3;y7-NH3;a2;b2;b3;b8;b9	112951.6;72275.8;37732.3;142660.4;12441.2;94348.8;59337;8594.1;8612.4;18506.6;103204.6;78596;24624.9;168445.8;296287.7;85419.4;25466.8;6663.8	-0.000621463;-0.0009628899;-0.001245507;-0.002351878;-0.002556377;-0.004147503;-0.006859818;-0.000514567;-0.002613963;0.003355845;-0.001638994;-0.0006272027;-0.006979448;-0.0007247327;-0.0006288169;-0.0008257169;-0.00246348;0.002942967	-4.22438;-3.880095;-3.901978;-4.563909;-3.888644;-5.693723;-8.580413;-2.235785;-5.256196;5.2486;-2.307074;-4.821414;-10.89903;-6.297242;-4.394797;-3.856338;-3.951978;4.06265	147.113425633616;248.161445534561;319.198841939357;515.321126079231;657.395558153719;728.434263067302;799.474089170082;230.1504325254;497.310823477221;639.379081244694;710.421189872274;130.086882271801;640.373432123047;115.08731415281;143.082132859068;214.119443546922;623.353600441021;724.395872468705	18	0.3677023	0.1956522	None	Unknown		111.7389;91.06855;69.19779	AAAAAPVATK;AAAKVPTAAA;AAAAVVSGPK
20130504_EXQ3_MiBa_SA_Fib-2	17473	15552	AAAAFAGLS	9		Unmodified	_AAAAFAGLS_			0	sp|Q96RQ9|OXLA_HUMAN	1	HCD	FTMS	MULTI-MSMS	7	0	778.40938	777.4021	-0.84594	3.3700423	41.202	0.033218	82.386	9.0618	NaN	NaN	1	0	0	0	-1	0	0	0	0	y3;y4;y5;y6;y7;y8;y3-H2O;a2;b2;b3;b4;b5;b6	18721.1;98798.1;90218.4;38110.7;40234.8;5139.1;11554.2;10191.1;23674.3;75743.7;111388.9;90968.6;49390.9	-0.001887004;-0.001055022;-0.0008639241;-0.0001349733;-0.0001966895;-0.004943214;7.975249E-07;-0.000268601;-0.0007502354;-0.0006872346;-0.0007798363;-0.0009970657;-0.003273492	-6.833079;-3.038716;-1.747908;-0.2387648;-0.3090972;-6.988088;0.003089447;-2.333898;-5.243385;-3.209587;-2.734766;-2.30682;-6.504516	276.157284271248;347.193566077076;494.261788894902;565.298173731901;636.335349235859;707.377209548318;258.144831782975;115.086858021106;143.08225427761;214.119305064644;285.156511454083;432.225142599738;503.264532813874	13	0.2971491	0.1756757	None	Unknown		82.38554;73.32369;58.55144	AAAAFAGLS;AAAAAFEK;AAAAAYLGA
20121117_EXQ2_MiBa_SA_mHLA_Fib_1	2788	2375	AAAAKPVATK	10		Unmodified	_AAAAKPVATK_			0	sp|P12111|CO6A3_HUMAN	2	HCD	FTMS	MULTI-MSMS	7	0	464.28473	926.55492	0.54902	7.0488685	7.6412	9.688E-05	175.91	77.331	NaN	NaN	1	0	0	0	-1	0	0	0	0	y1;y2;y3;y4;y5;y6;y7;y8;y9;y2-H2O;y3-H2O;y5-H2O;y6-H2O;y8-H2O;y9-H2O;y1-NH3;y8-NH3;a2;b2;b3;b4;b5;b7;b8;b9;b9-H2O	281738.9;208630.9;123089.9;19512.6;763974.5;371806.7;451016.1;1376604;664874.3;50198.6;9768.9;125825.7;42237.2;65379.7;17996.6;183561.2;5853.5;531084.2;686582.6;424087.8;137822.3;19451.5;48442.1;149136.2;76942.7;9217.2	1.109838E-05;-6.617691E-05;-0.0003044403;-6.676005E-05;-0.000702561;-0.001485655;0.00127668;-0.0004903993;-0.0001845938;-0.0004476672;0.0009060296;0.0001934231;0.002351838;-0.001143332;0.002575651;-7.310008E-05;-0.01040759;-0.0003913238;-8.188764E-05;-7.868799E-05;-0.0001327602;-0.002009779;-0.0004412415;-0.00318163;-0.001971962;0.0001996023	0.07544129;-0.2666698;-0.9537667;-0.1596114;-1.36335;-2.309015;1.786942;-0.624324;-0.2155147;-1.945107;3.008205;0.3889402;3.760529;-1.489724;3.071692;-0.5619352;-13.54323;-3.400244;-0.5723143;-0.3674971;-0.4655707;-4.863316;-0.7240918;-4.676034;-2.523438;0.2614491	147.112793072221;248.160548821611;319.197900872842;418.266077108749;515.319476761675;643.41522287343;714.449574326141;785.488455193315;856.525263175575;230.150365625614;301.186125716571;497.308016091353;625.40082069446;767.478543439261;838.511938244844;130.086328169182;768.471823286097;115.086980743891;143.081585929844;214.118696517987;285.155864378001;413.252704413932;609.372313645185;680.412167…	26	0.5600314	0.2166667	None	Unknown		175.9126;98.58199;79.46855	AAAAKPVATK;AAAKPVATAK;AAAALAAAAVK
20121117_EXQ2_MiBa_SA_mHLA_Fib_1	2797	2383	AAAAKPVATK	10		Unmodified	_AAAAKPVATK_			0	sp|P12111|CO6A3_HUMAN	3	HCD	FTMS	MSMS	5	0	309.85892	926.55492	NaN	6.1029272	7.6642	1.929E-05	112.13	47.4	NaN	NaN	1	0	0	0	-1	0	0	0	0	y1;y2;y3;y4;y5;y6;y7;y8;y9;y2-H2O;y3-H2O;y5-H2O;y6-H2O;y1-NH3;y2-NH3;y6-NH3;y7(2+);a2;b2;b3;b7	332390.1;204160.3;319392.6;103298.4;1532740;452768.6;203195.7;764927.9;418419.4;43725.2;37407.4;172099.4;49822.8;247228;4357.8;94017;66308.7;1401906;847945.9;67203.4;34743.2	-0.0001018411;-8.241485E-05;-0.0002986247;-0.0005469787;-0.0002309287;-0.0005337656;0.0004416109;-5.001031E-05;-0.001546959;-0.0001700013;0.0005076688;-0.001769397;0.000679499;-0.0001701491;0.0009994952;-0.0003877785;-0.0005464272;-0.0003678824;-5.361527E-05;0.0006090145;0.000945728	-0.6922652;-0.3321029;-0.9355474;-1.307727;-0.4481276;-0.8295832;0.6181128;-0.06366781;-1.806084;-0.7386538;1.685563;-3.557935;1.086499;-1.30797;4.32433;-0.6190712;-1.527487;-3.19656;-0.3747182;2.844294;1.551974	147.112906011734;248.16056505955;319.197895057243;418.266557327388;515.319005129345;643.414270984035;714.450409395273;785.488014804305;856.526625541104;230.150087959653;301.186524077393;497.309978911153;625.402493033113;130.086425218206;231.132934048091;626.387575895446;357.729610163609;115.086957302512;143.081557657466;214.118008815503;609.370926675697	21	0.5216583	0.1428571	None	Unknown		112.1294;64.72977;54.06599	AAAAKPVATK;AAAKPVATAK;AAAALAAAAVK
20121117_EXQ2_MiBa_SA_mHLA_Fib_2	2849	2432	AAAAKPVATK	10		Unmodified	_AAAAKPVATK_			0	sp|P12111|CO6A3_HUMAN	3	HCD	FTMS	MULTI-MSMS	6	0	309.85892	926.55492	0.78212	6.1029272	7.8219	0.0013508	105.17	52.998	NaN	NaN	1	0	0	0	-1	0	0	0	0	y1;y2;y3;y4;y5;y6;y7;y8;y9;y2-H2O;y3-H2O;y5-H2O;y6-H2O;y7-H2O;y1-NH3;y6-NH3;a2;b2;b3;b7	307109.1;205519.8;345173.9;104450.9;1556194;445827.7;346422.1;660212.6;402215.1;50923;41265.7;156609.4;17969.8;6899;224685.2;99106.9;1342347;789804.2;75372.2;44270.1	-1.849245E-05;-0.0002097542;-0.0005719037;0.0003837929;-0.000711809;-0.0004532889;-0.0003522387;-0.0006904735;-0.0005858404;-0.0002674377;-0.00038104;-0.001283704;0.001269243;0.003476565;-0.0001951827;-0.001971422;-0.0003931198;-8.367106E-05;0.000254036;0.002012432	-0.1257025;-0.8452354;-1.791689;0.9175817;-1.381297;-0.7045056;-0.4930199;-0.8790369;-0.683973;-1.162014;-1.265126;-2.581298;2.029484;4.991932;-1.500408;-3.14728;-3.415849;-0.5847787;1.186428;3.30248	147.112822663054;248.160692398897;319.198168336226;418.265626555802;515.319486009743;643.414190507262;714.451203244892;785.488655267517;856.525664422217;230.150185396089;301.187412786224;497.309493218541;625.401903289032;696.436809754533;130.086450251834;626.389159538582;115.086982539883;143.08158771326;214.118363794046;609.369859971977	20	0.499108	0.1086956	None	Unknown		105.165;52.16717;43.76983	AAAAKPVATK;AAAKPVATAK;AAAALAAAAVK
20121117_EXQ2_MiBa_SA_mHLA_Fib_2	2867	2448	AAAAKPVATK	10		Unmodified	_AAAAKPVATK_			0	sp|P12111|CO6A3_HUMAN	2	HCD	FTMS	MULTI-MSMS	2	0	464.28473	926.55492	0.84244	7.4805753	7.87	0.0037205	111.06	34.003	NaN	NaN	1	0	0	0	-1	0	0	0	0	y1;y2;y3;y5;y6;y7;y8;y9;y2-H2O;y5-H2O;y8-H2O;y1-NH3;a2;b2;b3;b4;b7;b8;b9	104015.6;43274.5;27751.6;266428;97027.6;114900.5;380788;166510.5;5029.4;24911.1;4268.9;61906.1;183092.5;217740.2;125063.7;44183.7;22709.1;15321.5;19751.1	0.0001366971;-0.0006311596;-0.002614028;-0.0008712971;-0.00167534;-0.001935321;-0.001345999;2.419778E-05;0.0004091275;-0.002607155;0.01309128;-0.0002866892;-0.0003107139;2.657078E-05;-4.506743E-05;-0.000155139;-0.0002299427;-0.006265196;3.321484E-05	0.9292002;-2.543346;-8.189306;-1.69079;-2.603823;-2.708815;-1.71358;0.0282511;1.77766;-5.242506;17.05783;-2.203835;-2.69982;0.1857038;-0.2104788;-0.5440498;-0.3773437;-9.2079;0.04250376	147.112667473467;248.161113804361;319.200210460827;515.319645497792;643.415412558482;714.452786326738;785.489310792664;856.525054384024;230.149508830875;497.310816669144;767.464308832448;130.086541758328;115.086900133973;143.081477471421;214.118662897435;285.155886756799;609.372102346421;680.415251386913;781.456631450757	19	0.4457512	0.1881188	None	Unknown		111.0605;77.05766;72.22997	AAAAKPVATK;AAAALAAAAVK;AAAKPVATAK
20130504_EXQ3_MiBa_SA_Fib-2	4226	3527	AAAAKPVATK	10		Unmodified	_AAAAKPVATK_			0	sp|P12111|CO6A3_HUMAN	3	HCD	FTMS	MULTI-MSMS	6	0	309.85892	926.55492	0.15002	3.1889067	12.083	0.00031415	142.83	38.779	NaN	NaN	1	0	0	0	-1	0	0	0	0	y1;y2;y3;y4;y5;y6;y7;y8;y9;y2-H2O;y3-H2O;y5-H2O;y6-H2O;y7-H2O;y8-H2O;y1-NH3;y6-NH3;a2;b2;b3;b7	806254.6;610028.9;912292.1;285950.3;3751706;1094986;802454.2;1649784;991686.6;184045.8;124966.6;413523.2;88989.8;14740.6;82123.5;608028;219042;3433539;2003176;154383.9;119336.4	-0.0005134195;-0.0007504773;-0.001155862;-0.000388476;-0.001420497;-0.001688667;-0.001766737;-0.00229038;-0.004115002;-0.0007249755;-0.0008424594;-0.001554929;0.001142822;0.001116454;0.006745;-0.0004781357;-0.001561257;-0.0006274444;-0.0005032927;-0.000675061;-0.001792192	-3.489959;-3.024152;-3.621135;-0.9287765;-2.756533;-2.624537;-2.472854;-2.91586;-4.804276;-3.150004;-2.797122;-3.126682;1.82734;1.603089;8.78861;-3.675515;-2.492473;-5.451904;-3.517512;-3.152733;-2.94104	147.113317590118;248.161233121928;319.198752294275;418.266398824706;515.32019469773;643.415425885859;714.452617743549;785.49025517379;856.529193584076;230.150642933896;301.187874205558;497.309764443657;625.402029710014;696.439169865883;767.470655107134;130.086733204851;626.388749373827;115.087216864512;143.082007334829;214.11929289099;609.373664596044	21	0.5620565	0.1418919	None	Unknown		142.8267;104.0477;57.85859	AAAAKPVATK;AAAKPVATAK;AAQPLKAKT
20130504_EXQ3_MiBa_SA_Fib-2	18782	16740	AAAAPEAGASPVEKEAPA	18		Unmodified	_AAAAPEAGASPVEKEAPA_			0	sp|P29966|MARCS_HUMAN	2	HCD	FTMS	MULTI-MSMS	7	1	818.91248	1635.8104	-0.8043	3.809834	44.212	1.9452E-05	147.26	76.773	NaN	NaN	1	0	0	0	-1	0	0	0	0	y2;y3;y5;y6;y8;y9;y10;y11;y12;y13;y14;y15;y13-H2O;y14-H2O;y13-NH3;a2;b2;b3;b4;b5;b6;b7;b8;b9;b10;b15;b16;b7-H2O	794384.5;69875.5;47889.1;19755.8;130672.7;77790;8229.4;117410.8;110745;12594.3;801011;45712;47234.5;52132.1;7574.5;59057.6;211085.6;603580.7;205906.1;5721.4;46805.2;31270.5;27194.4;21063.4;32592;80778.6;338051.5;5436.2	-0.0006995372;-6.874727E-05;0.0005099255;0.00106479;0.002610697;-0.003847381;0.01467414;0.003769713;-0.001132363;0.01099828;-0.001575828;0.00630776;-0.005025717;0.001805169;0.004005197;-0.0006576725;-0.0005873299;-0.0008141564;-0.001099746;-0.00140893;0.001057035;0.0006538994;-0.005974628;-0.0005426807;0.001020435;0.002517367;-0.0009716492;0.002763753	-3.738673;-0.2663127;0.989605;1.65257;3.106333;-4.1482;14.69618;3.571383;-1.005138;8.759345;-1.164975;4.43054;-4.060822;1.352534;3.233685;-5.714556;-4.104846;-3.802347;-3.856634;-3.686274;2.06755;1.122984;-9.34535;-0.7639652;1.279738;1.824605;-0.6697711;4.897884	187.108418329879;258.144901327771;515.281878768854;644.323917000242;840.443548861359;927.482035349304;998.50062761306;1055.53299576719;1126.57501163107;1255.60547408249;1352.67081204387;1423.70004224408;1237.61093339531;1334.65686636093;1238.58591806553;115.087247092607;143.082091372103;214.119431986398;285.156831363388;382.209904400181;511.25003153101;582.287548454397;639.315640705951;710.347322…	28	0.5755779	0.2170543	None	Unknown		147.2618;70.48843;52.26541	AAAAPEAGASPVEKEAPA;AAAAAPEAGASPVEKEAP;AEKEVPSAGAEPAAAAAP
20121117_EXQ2_MiBa_SA_mHLA_Fib_1	2669	2267	AAAKPVATAK	10		Unmodified	_AAAKPVATAK_			0	LM_splice_AAAKPVATAK;DeNovo_spliced__AAAKPVATAK	2	HCD	FTMS	MULTI-MSMS	9	0	464.28473	926.55492	-0.51168	6.6171618	7.3342	0.011009	95.523	39.847	NaN	NaN	1	0	0	0	-1	0	0	0	0	y1;y2;y3;y4;y5;y6;y7;y8;y9;y6-H2O;y1-NH3;a2;b2;b3;b7;b8;b9;b8-H2O	78937.5;35417;30158.5;22554;5020.2;387850.3;71577.1;113732.8;61751.2;27640.3;40696.1;85864.8;98155.9;13375.9;8323.5;9212;8331.3;7816.7	-0.0001014257;0.0003728672;-0.001967261;-0.001862633;-0.006909185;-0.0004452839;-0.002779055;-0.002544251;-0.003174452;-0.00393712;9.067375E-05;-0.0005175403;-0.000348376;-0.001456043;-0.002255262;-0.004603161;-0.006274595;-0.007028678	-0.6894412;1.709228;-6.163105;-4.773088;-14.12026;-0.7594083;-3.889763;-3.23906;-3.706185;-6.927289;0.6970284;-4.496944;-2.434802;-6.800125;-3.700948;-6.479455;-8.029294;-10.15095	147.112905596303;218.14954509116;319.199563693219;390.236572853723;489.310033321389;586.356333272365;714.453630061643;785.490509044577;856.528253033667;568.349260421616;130.086164395349;115.087106960427;143.081852418229;214.120073873235;609.374127665588;710.424154039476;781.462939261144;692.416014869345	18	0.3113731	0.18	None	Unknown		95.52309;55.67609;49.41815	AAAKPVATAK;AAALAAAAVKA;AAAAKPVATK
20130504_EXQ3_MiBa_SA_Fib-2	4119	3430	AAAKPVATAK	10		Unmodified	_AAAKPVATAK_			0	LM_splice_AAAKPVATAK;DeNovo_spliced__AAAKPVATAK	2	HCD	FTMS	MSMS	9	0	464.28473	926.55492	NaN	2.3000944	11.843	0.0055408	90.696	26.275	NaN	NaN	1	0	0	0	-1	0	0	0	0	y1;y2;y3;y4;y5;y6;y7;y8;y9;y4-H2O;y6-H2O;y8-H2O;y1-NH3;y2-NH3;a2;b2;b3;b4;b7;b9	97506.4;36974.6;28063.7;18038.8;6424.3;379508.4;55567.8;70823.7;49156.2;6113.8;38476.4;4300.5;47989.2;6189.7;86880.7;88007.7;24736.5;6468.3;4357.5;3847.7	-0.0004587958;-0.001199882;3.627313E-05;-0.0008467613;0.003668826;-0.002111551;-0.003693011;0.001801327;-0.002114752;-0.002345203;-0.006051284;0.002865155;-0.0005792682;-0.001537997;-0.0007406396;-0.0006087546;-0.000968666;-0.003486224;-0.004378309;-0.005469692	-3.118657;-5.500235;0.1136385;-2.169872;7.49812;-3.601129;-5.168993;2.293263;-2.468984;-6.300474;-10.64708;3.733224;-4.452935;-7.646972;-6.435458;-4.254582;-4.523949;-10.18717;-7.184902;-6.999306	147.113262966402;218.151117840817;319.197560159371;390.235556981657;489.299455310665;586.357999539475;714.454544017096;785.486163467321;856.527193334097;372.226490737341;568.351374585917;767.474534953217;130.086834337285;201.124906853467;115.087330059756;143.082112796782;214.119586495969;342.217067071282;609.376250712169;781.462134357926	20	0.3100148	0.2	None	Unknown		90.69561;64.42043;46.99407	AAAKPVATAK;AAAAKPVATK;AAAALAAAAVK
20121117_EXQ2_MiBa_SA_mHLA_Fib_1	4	0	AAAKPVATK	9		Unmodified	_AAAKPVATK_			0	sp|P12111|CO6A3_HUMAN	2	HCD	FTMS	MULTI-MSMS	1	0	428.76618	855.5178	0.36997	-0.6487865	0.018097	0.0024418	137.14	61.397	NaN	NaN	1	0	0	0	-1	0	0	0	0	y1;y2;y3;y4;y5;y6;y7;y8;y2-H2O;y3-H2O;y5-H2O;y7-H2O;y1-NH3;a2;b2;b3;b4;b6;b7;b8;b8-H2O	1549264;825266.4;722915.6;103454.2;5313407;1064906;3664557;2367303;301445.7;51597.2;514564.6;69892.3;1058616;2063970;2068560;388323.9;164112.5;359709.2;718975.5;435459.6;77970.5	-5.941404E-05;0.0002120069;-0.0008804029;0.001483505;-0.0003159191;0.0001697836;-0.000366227;0.001312534;0.0002657216;0.0004709301;-0.001213935;-0.007208156;-4.411038E-05;-0.0003439583;-9.506745E-05;9.873955E-05;-0.000596105;-0.002553619;-0.000578324;-0.001003747;-0.001405459	-0.4038671;0.8543144;-2.758168;3.54681;-0.6130552;0.2638794;-0.5125991;1.670982;1.15456;1.563583;-2.441005;-10.34989;-0.3390855;-2.988683;-0.6644282;0.4611444;-1.741906;-4.743529;-0.9490485;-1.412891;-2.029806	147.112863584643;248.160270637783;319.198476835377;418.264526843685;515.319090119762;643.4135674348;714.451217233192;785.486652259877;230.149652236823;301.186560816089;497.309423449353;696.447494476034;130.086299179478;115.086933378391;143.081599109648;214.118519090452;342.214176952687;538.337312234394;609.372450727693;710.42055462488;692.410391650231	21	0.4840514	0.3088235	None	Unknown		137.135;75.73817;58.4259	AAAKPVATK;AAKPVATAK;KAAAVPTAK
20121117_EXQ2_MiBa_SA_mHLA_Fib_1	103	90	AAAKPVATK	9		Unmodified	_AAAKPVATK_			0	sp|P12111|CO6A3_HUMAN	2	HCD	FTMS	MULTI-MSMS	1	0	428.76618	855.5178	0.36997	1.2214259	0.27732	0.0018974	149.82	62.983	NaN	NaN	1	0	0	0	-1	0	0	0	0	y1;y2;y3;y4;y5;y6;y7;y8;y2-H2O;y5-H2O;y6-H2O;y7-H2O;y1-NH3;a2;b2;b3;b4;b6;b7;b8;b8-H2O	190359;107471.6;79548.5;22015.1;702025.2;184125.5;448811.9;310381.7;24525;66434.6;19772.6;10611.8;114614.3;254275.8;302798.7;43245;26818.1;40171;105038.5;61588.1;15032.5	3.6493E-05;-0.000799334;-2.500098E-05;-3.565517E-05;-0.0002225042;0.001900182;0.0002724748;-0.0006016296;0.0005286063;0.001621088;-0.002288661;-0.003883837;-0.0002692907;-0.0003720165;-5.38703E-05;-0.0003779274;-0.0001239771;-0.002528025;-0.000801517;-0.001091832;0.00226091	0.2480614;-3.221026;-0.07832445;-0.08524519;-0.4317796;2.953291;0.3813767;-0.7659304;2.296796;3.259735;-3.659483;-5.576667;-2.070089;-3.232482;-0.3765007;-1.765034;-0.3622799;-4.695986;-1.315315;-1.536881;3.265292	147.112767677602;248.161281978722;319.19762143348;418.266046003868;515.318996704921;643.411837036023;714.450578531376;785.488566423579;230.149389352123;497.306588426756;625.405461192919;696.444170156913;130.086524359839;115.086961436641;143.081557912502;214.118995757413;342.213704824835;538.337286640495;609.372673920711;710.420642709488;692.406725281586	21	0.4505857	0.2727273	None	Unknown		149.816;86.83283;67.16941	AAAKPVATK;AAKPVATAK;KAAAVPTAK
20121117_EXQ2_MiBa_SA_mHLA_Fib_1	209	186	AAAKPVATK	9		Unmodified	_AAAKPVATK_			0	sp|P12111|CO6A3_HUMAN	2	HCD	FTMS	MULTI-MSMS	2	0	428.76618	855.5178	0.36997	0.05254315	0.5617	0.0069592	120.87	64.147	NaN	NaN	1	0	0	0	-1	0	0	0	0	y1;y2;y3;y5;y6;y7;y8;y2-H2O;y3-H2O;y5-H2O;y6-H2O;y1-NH3;a2;b2;b3;b4;b6;b7;b8;b8-H2O	82500;49941.2;30676.8;233233.1;31315.3;100921.6;84244.7;7107.3;4564.3;21738.3;4414.2;46033;79937.6;88915.3;26154.6;4464.6;9558;30082.3;8415.7;5065.9	9.654205E-05;-0.0001322857;-0.0002090143;-0.001024771;0.0002424619;-0.002918515;0.000464917;0.0004288188;5.858416E-05;-0.0006766423;-0.006275381;3.741192E-05;-0.0001972813;-3.275152E-07;0.0001747909;-0.002181807;-0.002451437;0.0002499493;-0.002109606;-0.002039993	0.6562455;-0.5330647;-0.6548113;-1.988612;0.3768367;-4.08496;0.5918833;1.863218;0.1945109;-1.360608;-10.03404;0.2875933;-1.714196;-0.002289012;0.8163283;-6.375531;-4.55372;0.4101756;-2.969512;-2.946216	147.112707628542;248.160614930372;319.197805446832;515.319798972103;643.413494756535;714.453769520758;785.487499877055;230.149489139611;301.186973162045;497.308886156682;625.409447913672;130.086217657179;115.086786701365;143.081504369715;214.118443039063;342.215762654784;538.337210053038;609.371622454368;710.421660483331;692.41102618421	20	0.3201863	0.2597403	None	Unknown		120.8684;56.72105;51.78719	AAAKPVATK;AAKPVATAK;AAARELLL
20121117_EXQ2_MiBa_SA_mHLA_Fib_2	5	1	AAAKPVATK	9		Unmodified	_AAAKPVATK_			0	sp|P12111|CO6A3_HUMAN	2	HCD	FTMS	MULTI-MSMS	2	0	428.76618	855.5178	0.99318	1.9227555	0.019546	0.0018068	162.97	69.541	NaN	NaN	1	0	0	0	-1	0	0	0	0	y1;y2;y3;y4;y5;y6;y7;y8;y2-H2O;y3-H2O;y5-H2O;y6-H2O;y7-H2O;y1-NH3;a2;b2;b3;b4;b6;b7;b8;b8-H2O	1465693;929696.6;737464.2;125411.4;5353864;1283692;3544853;2627989;264785.3;66900.2;574806;66300.7;256301.4;903383.8;2063288;2234472;351671.2;137184.9;271713;804048.2;448774.3;126246.4	6.716546E-05;3.807004E-05;0.0007632292;0.0007616818;0.0001766873;0.0004832225;5.650541E-05;0.0005386508;-0.0004017535;0.001106592;0.000310883;-0.001878278;0.0001660955;-0.0001350042;-0.0002238655;5.453572E-05;0.0004125073;0.0001355017;-0.001886743;0.0009343803;0.0006295657;0.005223484	0.4565578;0.153409;2.391093;1.82105;0.3428699;0.7510298;0.0790893;0.6857535;-1.745613;3.674117;0.6251318;-3.003298;0.2384921;-1.037804;-1.945189;0.3811516;1.92654;0.3959565;-3.504765;1.533352;0.8861893;7.543985	147.11273700514;248.16044457466;319.196833203327;418.265248666917;515.318597513441;643.413253995858;714.450794500789;785.487426143214;230.150319711902;301.185925153875;497.307898631378;625.405050809804;696.440120224444;130.086390073285;115.08681328565;143.081449506483;214.118205322673;342.213445346042;538.336645359081;609.370938023414;710.4189213121;692.403762707572	22	0.4901324	0.3142857	None	Unknown		162.9698;93.42854;80.16541	AAAKPVATK;AAKPVATAK;KAAAVPTAK
20121117_EXQ2_MiBa_SA_mHLA_Fib_2	141	124	AAAKPVATK	9		Unmodified	_AAAKPVATK_			0	sp|P12111|CO6A3_HUMAN	2	HCD	FTMS	MULTI-MSMS	5	0	428.76618	855.5178	0.99318	3.0916383	0.3806	0.0024418	137.14	78.539	NaN	NaN	1	0	0	0	-1	0	0	0	0	y1;y2;y3;y4;y5;y6;y7;y8;y2-H2O;y3-H2O;y5-H2O;y6-H2O;y1-NH3;a2;b2;b3;b4;b6;b7;b8	126691.8;77206.3;59166.8;11718.3;461326.6;129614.1;254767.9;223624.3;22650.6;4126.8;45662.5;4042.7;66769.5;171175.8;174716.6;37609.7;9902.6;29854.8;66375.3;40931.9	1.647233E-05;8.604365E-05;-0.0012297;-0.001361957;-0.000768316;0.0001472951;-5.378229E-05;-0.0002623356;-0.001102588;-0.00157879;-0.0006954805;0.006304177;-0.000480819;-0.0004155405;-0.0001285566;-0.0003459596;0.0008492417;0.0005589632;-0.001298231;-0.002182588	0.1119707;0.3467259;-3.852457;-3.256186;-1.490951;0.2289276;-0.0752778;-0.3339778;-4.790716;-5.241864;-1.398488;10.08028;-3.696142;-3.610664;-0.8984843;-1.615735;2.481619;1.03832;-2.130437;-3.072242	147.112787698275;248.160396601054;319.198826132129;418.267372305335;515.319542516743;643.413589923271;714.450904788491;785.488227129629;230.151020546545;301.188610535907;497.308904994896;625.396868354475;130.086735888142;115.087004960621;143.08163259879;214.118963789553;342.212731605969;538.33419965271;609.373170635071;710.421733465548	20	0.4773704	0.3508772	None	Unknown		137.135;58.596;56.12181	AAAKPVATK;AAKPVATAK;AAALAAAAVK
20130504_EXQ3_MiBa_SA_Fib-1	3231	2617	AAAKPVATK	9		Unmodified	_AAAKPVATK_			0	sp|P12111|CO6A3_HUMAN	1	HCD	FTMS	MULTI-MSMS	9	0	856.52508	855.5178	1.2559	-1.3776239	9.6571	0.010056	110.76	45.51	NaN	NaN	1	0	0	0	-1	0	0	0	0	y1;y2;y3;y4;y5;y6;y7;y8;y2-H2O;y3-H2O;y5-H2O;y6-H2O;y7-H2O;a2;b2;b4;b5;b6;b7;b8;b8-H2O	10309.7;45068.8;144026.2;6931.8;1671655;140704;64436.1;5860.2;5833.8;19366.4;167318.9;13347.9;6959.3;9852.3;34595.3;93187.6;64942;218987.5;296885.1;205109.3;40296.2	-0.0002845894;0.0001712691;-0.001055983;0.0005622124;-0.001793067;-0.001958214;0.001404252;-0.005477178;0.0003352304;-0.0005400415;-0.001504788;-0.0006442569;-0.01360399;-0.0003567357;-0.0005335332;-5.027272E-05;-0.0003025589;-0.001651841;-0.0006229496;-0.001804156;-0.005737993	-1.934494;0.6901551;-3.308231;1.344152;-3.479517;-3.043467;1.965503;-6.972914;1.456576;-1.79304;-3.025857;-1.030146;-19.53322;-3.099706;-3.728862;-0.1469045;-0.6887818;-3.068418;-1.02228;-2.539558;-8.286932	147.113088760021;248.160311375579;319.198652415453;418.265448136343;515.320567267624;643.415695432782;714.449446753835;785.493441971985;230.149582727952;301.187571787653;497.309714302507;625.403816789026;696.45389030493;115.086946155756;143.082037575419;342.213631120421;439.266647258586;538.33641045699;609.37249535326;710.421355034225;692.41472418501	21	0.3319638	0.2837838	None	Unknown		110.7563;65.24625;63.41883	AAAKPVATK;AAKPVATAK;KAAAVPTAK
20130504_EXQ3_MiBa_SA_Fib-1	3365	2736	AAAKPVATK	9		Unmodified	_AAAKPVATK_			0	sp|P12111|CO6A3_HUMAN	1	HCD	FTMS	MULTI-MSMS	2	0	856.52508	855.5178	1.2559	-0.20874119	10.006	0.019564	92.838	31.928	NaN	NaN	1	0	0	0	-1	0	0	0	0	y1;y2;y3;y4;y5;y6;y7;y2-H2O;y3-H2O;y5-H2O;y6-H2O;a2;b2;b4;b5;b6;b7;b8;b8-H2O;b4-NH3	20851.4;107755.7;191220.2;20827.1;2952459;241046.4;138295.7;14412.1;12614.5;278480.3;22382.8;11781;56091.7;152523.5;90093.5;321275.1;486421.8;353628.3;59919.9;17406	-4.642105E-05;-0.00177632;-0.0007457989;-0.001173524;-0.001641787;-0.0004313735;0.003427461;-0.001510037;0.000490777;-0.00141429;0.001368358;-0.0003243388;-0.0006418769;-0.0007315055;-0.0007695961;-0.001783194;-0.00054622;0.0004184039;-0.0003010648;-0.001430217	-0.3155472;-7.157898;-2.336475;-2.805681;-3.185953;-0.6704445;4.797359;-6.561059;1.629479;-2.843881;2.187967;-2.818207;-4.486073;-2.137566;-1.752;-3.312415;-0.8963649;0.5889536;-0.4348076;-4.398117	147.112850591645;248.162258964803;319.198342231452;418.26718387293;515.320415987476;643.414168591908;714.447423545541;230.151427995348;301.18654096918;497.309623803995;625.401804173712;115.086913758874;143.082145919106;342.214312353222;439.267114295839;538.336541809835;609.372418623722;710.419132473911;692.409287256304;325.188461962922	20	0.3282735	0.2985075	None	Unknown		92.8379;60.91026;58.91722	AAAKPVATK;KAAAVPTAK;KAAAKIASP
20130504_EXQ3_MiBa_SA_Fib-2	4230	3531	AAAKPVATK	9		Unmodified	_AAAKPVATK_			0	sp|P12111|CO6A3_HUMAN	2	HCD	FTMS	MULTI-MSMS	10	0	428.76618	855.5178	-0.016794	3.5591914	12.091	0.014942	99.136	48.504	NaN	NaN	1	0	0	0	-1	0	0	0	0	y1;y2;y3;y5;y6;y7;y8;y2-H2O;y3-H2O;y5-H2O;y1-NH3;a2;b2;b3;b6;b7;b8	122698.4;55203;29053;280887.2;39946.1;160695.3;143980.1;18105.1;4261.7;23513.9;94415.9;161153.9;145440.3;22437.1;8696.2;29434.4;7284.1	-0.0005230776;-0.001192648;-0.0008558616;-0.002248694;-0.0004844511;-0.003175512;-0.002027922;-0.0014302;-0.001139205;-0.003653339;-0.000603423;-0.000677063;-0.0005621916;-0.0003990533;-0.002387619;-0.0035894;-0.001143045	-3.55561;-4.80593;-2.681284;-4.363676;-0.7529382;-4.444669;-2.581729;-6.214172;-3.782371;-7.346173;-4.638616;-5.88304;-3.929155;-1.863698;-4.435175;-5.890293;-1.60897	147.113327248162;248.16167529244;319.198452294128;515.321022894372;643.414221669505;714.454026517984;785.489992716245;230.151348158588;301.188170951459;497.311862853253;130.0868584921;115.087266483137;143.082066233825;214.119016883279;538.337146235268;609.375461803697;710.420693923249	17	0.2555929	0.1440678	None	Unknown		99.13551;50.63176;43.76922	AAAKPVATK;AAALAAAAVK;AAKPVATAK
20121117_EXQ2_MiBa_SA_mHLA_Fib_2	5985	5283	AAAKVILKK	9		Unmodified	_AAAKVILKK_			0	sp|Q5EE01|CENPW_HUMAN	3	HCD	FTMS	MULTI-MSMS	7	0	314.55506	940.64334	-0.37765	4.926012	15.963	0.0089271	99.442	43.911	NaN	NaN	1	0	0	0	-1	0	0	0	0	y1;y2;y3;y4;y5;y6;y7;y8;y1-NH3;y6-NH3;a2;b2;b5;b6	425755.2;278365.2;302376.8;353527.3;724066.6;499706.6;704165.3;1012174;271720.6;108400;868635.7;387872.2;121413.6;39724.5	1.34436E-05;-0.0006529934;-7.747853E-05;-0.000605881;0.0005217272;-0.0002170204;-0.0001534616;9.102921E-05;-0.0001430964;-0.00383519;-0.0003770009;-7.776253E-05;0.0003627449;0.0003331687	0.09138295;-2.372723;-0.1995368;-1.208435;0.8689026;-0.2978841;-0.1919286;0.1045576;-1.100011;-5.390162;-3.275791;-0.5434839;0.8220258;0.6009908	147.112790727;275.208420181664;388.291908647231;501.376501030098;600.443787338086;728.539489103347;799.576539332391;870.613408629384;130.086398165502;711.516558171254;115.086966420967;143.081581804733;441.281632018982;554.365725575586	14	0.4177763	0.08	None	Unknown		99.44167;55.53053;44.75307	AAAKVILKK;LKQALLKK;AAKAKVLLK
20130504_EXQ3_MiBa_SA_Fib-1	7282	6294	AAAKVILKK	9		Unmodified	_AAAKVILKK_			0	sp|Q5EE01|CENPW_HUMAN	3	HCD	FTMS	MULTI-MSMS	6	0	314.55506	940.64334	0.15265	4.2881507	19.182	0.011892	88.819	39.722	NaN	NaN	1	0	0	0	-1	0	0	0	0	y1;y2;y3;y4;y5;y6;y7;y8;y1-NH3;y6-NH3;a2;b2;b5;b6	568998.9;324478.9;300893.1;339104;662137.7;456158.2;600907.6;867888.8;411028.4;102527.2;857059.2;414558.2;100161.2;27976.9	-0.0003463132;-0.0008955912;-0.001335946;-0.001218559;-0.001431052;-0.001828257;-0.003266962;-0.002873472;-0.0005257073;-0.005657106;-0.0006415094;-0.0004066828;-0.002686672;-0.006661314	-2.35406;-3.254226;-3.440561;-2.430424;-2.383316;-2.509477;-4.085849;-3.300503;-4.041204;-7.950751;-5.574115;-2.842308;-6.088296;-12.01595	147.113150483794;275.208662779457;388.293167115035;501.377113708215;600.445740117294;728.541100340291;799.579652832378;870.616373131103;130.086780776363;711.51838008713;115.087230929534;143.081910725034;441.28468143547;554.372720057845	14	0.374559	0.08187135	None	Unknown		88.81883;49.09674;41.42933	AAAKVILKK;LKQALLKK;QIKALIKK
20130504_EXQ3_MiBa_SA_Fib-2	7030	6076	AAAKVILKK	9		Unmodified	_AAAKVILKK_			0	sp|Q5EE01|CENPW_HUMAN	3	HCD	FTMS	MULTI-MSMS	5	0	314.55506	940.64334	0.15508	4.926012	18.448	0.015044	85.676	39.996	NaN	NaN	1	0	0	0	-1	0	0	0	0	y1;y2;y3;y4;y5;y6;y7;y8;y1-NH3;y6-NH3;a2;b2;b3;b4;b5;b6	498592.3;322421.4;283218.2;320722.2;589972.3;466493.5;505243.1;811954;357956.3;115316.9;822608.2;401626.3;20971.4;31519.5;91201.7;36296	-0.0004879241;-0.0009072702;-0.001556561;-0.0016724;-0.001620391;-0.001971488;-0.003157255;-0.003216433;-0.0005468517;-0.00338213;-0.0006673224;-0.0005284559;-0.001830015;-0.0005969015;-3.120918E-05;-0.002248774	-3.316656;-3.296663;-4.008723;-3.335609;-2.698645;-2.706076;-3.948644;-3.694431;-4.203745;-4.753414;-5.798404;-3.693377;-8.546663;-1.744234;-0.07072389;-4.056463	147.113292094757;275.208674458491;388.293387729317;501.377567548788;600.445929456003;728.54124357117;799.579543125682;870.61671609199;130.086801920841;711.51610511168;115.087256742455;143.082032498161;214.120447845285;342.21417774915;441.282025973082;554.368307518588	16	0.3778562	0.08040201	None	Unknown		85.67573;45.68007;36.38147	AAAKVILKK;LKQALLKK;AAKAKVLLK
20130504_EXQ3_MiBa_SA_Fib-2	7035	6081	AAAKVILKK	9		Unmodified	_AAAKVILKK_			0	sp|Q5EE01|CENPW_HUMAN	2	HCD	FTMS	MULTI-MSMS	10	0	471.32894	940.64334	-0.41005	4.582063	18.46	0.0019647	146.54	53.28	NaN	NaN	1	0	0	0	-1	0	0	0	0	y1;y2;y3;y4;y5;y6;y7;y8;y1-NH3;a2;b2;b3;b4;b5;b6;b7;b8	348095.3;86070.3;48884.6;92949.5;198384.7;128322.4;310458.1;150578.1;199801.7;160156.4;173880.1;29087.6;36464;104361.1;145532.4;135128.7;55443.7	-0.0005434323;-0.001136023;-0.0007022548;-0.001318536;-0.0024821;-0.002884313;-0.00220825;-2.562284E-05;-0.0004946148;-0.000628185;-0.0006137911;-0.001160292;-0.001578686;-0.001996623;-0.004262531;-0.003807082;-0.003311748	-3.69397;-4.127856;-1.808571;-2.629828;-4.133756;-3.95902;-2.761768;-0.02943078;-3.802192;-5.458339;-4.289782;-5.41889;-4.613138;-4.524577;-7.688959;-5.703887;-4.16285	147.113347602861;275.208903211003;388.292533423459;501.377213685251;600.446791165708;728.542156396161;799.578594121238;870.613525281438;130.08674968385;115.087217605074;143.08211783326;214.119778121599;342.215159533346;441.283991387205;554.370321275106;667.453929806605;795.548397490802	17	0.3354385	0.1268657	None	Unknown		146.5426;93.26227;91.04115	AAAKVILKK;AQKLILKK;LKQALLKK
20130504_EXQ3_MiBa_SA_Fib-2	31840	28600	AAAPPLTL	8		Unmodified	_AAAPPLTL_			0	sp|Q96PG8|BBC3B_HUMAN	1	HCD	FTMS	MULTI-MSMS	7	0	753.45052	752.44324	1.2379	3.1674745	74.97	0.031499	119.03	28.193	NaN	NaN	1	0	0	0	-1	0	0	0	0	y2;y4;y5;y6;y2-H2O;y4-H2O;y5-H2O;y6-H2O;a2;b2;b3;b4;b5;b6;b7;b7-H2O	20163.7;107018.3;1977734;123574;22228.5;11954.9;100575.4;4998;22075.8;32397.8;63621.4;59145.1;20591.4;78668.9;127707.4;27343.3	-4.950022E-05;-0.002822097;-0.002154383;-0.00130545;-0.0006854757;-0.00202393;-0.0004165019;-0.002344193;-0.0007911036;-0.0003912252;-0.0009092421;-0.002204915;-0.0001596738;-0.0005056165;-0.0005175538;-0.004685258	-0.212311;-6.366266;-3.987077;-2.13526;-3.186189;-4.759076;-0.7973937;-3.950656;-6.873939;-2.734275;-4.246423;-7.085803;-0.3911424;-0.9698984;-0.8316035;-7.752556	233.149633107626;443.289233536923;540.341329674548;611.377594529474;215.139704396819;425.277870683205;522.329027107362;593.368068586287;115.087380523722;143.081895267413;214.119527072127;311.173586596862;408.224305207838;521.308715130899;622.356405542253;604.350008559603	16	0.6364731	0.1951219	None	Unknown		119.0285;90.8358;77.94384	AAAPPLTL;AAALPPTL;AAAPTLPI
20130504_EXQ3_MiBa_SA_Fib-2	41971	37788	AAAPSLLLL	9		Unmodified	_AAAPSLLLL_			0	sp|A1A5C7|S22AN_HUMAN	1	HCD	FTMS	MULTI-MSMS	9	0	868.55023	867.54295	-1.0331	-0.15065513	102.39	0.010971	107.49	0	NaN	NaN	1	0	0	0	-1	0	0	0	0	y2;y6;y7;y6-H2O;y7-H2O;a2;b2;b3;b4;b5;b6;b7;b8;b5-H2O;b6-H2O;b7-H2O;b8-H2O	199467.9;1633520;350523.6;110179.3;32326;158698.1;252799.8;326038.7;210925.7;320397.6;2102865;3834737;1395171;417687.4;1555999;1134693;383882.1	-0.0007945213;-0.0005815998;-0.00238;0.0007692263;-0.00291505;-0.0006861396;-0.0004338316;-0.0005448843;-8.675292E-05;-0.001021142;-0.001400153;-0.0009725587;-0.001642761;-0.0008986174;-0.001555688;-0.0009936293;-0.002217495	-3.240474;-0.8873433;-3.276079;1.206767;-4.11458;-5.961906;-3.03205;-2.544771;-0.2787946;-2.564367;-2.738478;-1.557658;-2.227602;-2.363578;-3.153772;-1.638674;-3.08222	245.186763635007;655.439470936216;726.478383124659;637.42755542378;708.468353487881;115.087275559669;143.081937873829;214.119162714292;311.171468434919;398.204431234058;511.288874225707;624.372510611376;737.457244794491;380.193744022979;493.278465073962;606.361966995747;719.447254841766	17	0.3149143	0.1382114	None	Unknown		107.4938;107.4938;95.79303	AAAPSLLLL;AAAPSLLIL;AAASPLLLL
20130504_EXQ3_MiBa_SA_Fib-2	7112	6151	AAAPVCSSK	9		Unmodified	_AAAPVCSSK_			0	sp|Q8IUR6|CRERF_HUMAN	2	HCD	FTMS	MULTI-MSMS	10	0	417.21292	832.41129	-0.16213	4.0351851	18.642	0.013258	101.43	42.513	NaN	NaN	1	0	0	0	-1	0	0	0	0	y1;y2;y3;y4;y5;y6;y7;y8;y2-H2O;y6-H2O;y7-H2O;y1-NH3;a2;b2;b3	82750.9;40615.1;49152.8;89692.9;61254.4;579050.4;131477.6;12500.6;21188.6;4055.9;5771.9;54733;173995.4;319764.5;41622.2	-0.0004770239;-0.0006794725;-0.001255016;-0.001547775;-0.001898229;-0.00121098;-8.763999E-05;-0.002854687;-0.0005428739;-0.001930956;-0.0009054057;-0.0005808049;-0.0005972923;-0.0005487946;-0.0003445555	-3.242562;-2.901924;-3.907538;-3.648798;-3.627723;-1.952222;-0.1267675;-3.744421;-2.511737;-3.205978;-1.344659;-4.464748;-5.189911;-3.835524;-1.609178	147.11328119446;234.145512053016;321.178116006184;424.187593243226;523.256357613648;620.30843421598;691.344424664188;762.384305499498;216.134810768052;602.298589506397;673.334677743645;130.086835874057;115.087186712411;143.082052836836;214.11896238548	15	0.4993937	0.1485149	None	Unknown		101.4306;58.91722;53.55429	AAAPVCSSK;AAAAMNAIT;AAAMTIAGAG
20121117_EXQ2_MiBa_SA_mHLA_Fib_2	28539	25775	AAASHFFNL	9		Unmodified	_AAASHFFNL_			0	sp|Q8IXQ5|KLHL7_HUMAN	2	HCD	FTMS	MULTI-MSMS	3	0	489.24561	976.47667	1.4525	8.1737589	72.05	0.0020759	144.35	82.012	NaN	NaN	1	0	0	0	-1	0	0	0	0	y1;y2;y5;y6;y7;y8;y2-NH3;y5-NH3;y6-NH3;y7-NH3;y8-NH3;a2;b2;b3;b5;b6;b7;b8;b5-H2O;b6-H2O;b7-H2O;b8-H2O;b8-NH3	347069.7;123427.3;32132.3;22976.3;216002.8;46463.6;102562.4;10682.6;24379;121935.6;26823.8;664846.8;588625.4;21572.6;201371.5;368660.4;276397.1;180471;65081.4;37773.5;14797.6;8861.1;36274.2	-0.0001957377;-0.0004005141;0.006471129;0.005618279;-0.0008087492;0.005093423;0.0001080133;0.0007981193;-0.004977108;-0.006543137;-0.002358825;-0.0002903676;5.468478E-05;0.0009529421;-0.0001122076;8.205497E-05;-0.002866635;-0.001270583;0.001593325;7.909288E-05;0.004412973;0.007381483;0.002149137	-1.481715;-1.627145;9.553822;7.350237;-0.9680859;5.61914;0.4714305;1.208698;-6.659665;-7.995136;-2.652086;-2.523029;0.3821933;4.450553;-0.2560591;0.1401983;-3.9143;-1.501178;3.791849;0.1394279;6.177767;8.910838;2.591318	132.102100870955;246.14523309457;677.334101145946;764.366982406324;835.410523222201;906.441734837659;229.118175465702;660.313225054534;747.351028691024;818.389708508425;889.422637984324;115.086879787682;143.081449357425;214.117664887917;438.209670309857;585.277889963531;732.349252569338;846.390583964563;420.197400090916;567.267328239327;714.331408275655;828.371367212756;829.360615143466	23	0.2964434	0.1385542	None	Unknown		144.3503;62.3385;58.81899	AAASHFFNL;AAKMYHQL;AAMRETWL
20130504_EXQ3_MiBa_SA_Fib-2	32285	29004	AAASHFFNL	9		Unmodified	_AAASHFFNL_			0	sp|Q8IXQ5|KLHL7_HUMAN	2	HCD	FTMS	MULTI-MSMS	1	1	489.24561	976.47667	0.34558	1033.083	76.132	0.017034	96.285	46.165	NaN	NaN	1	0	0	0	-1	0	0	0	0	y1;y2;y5;y7;y8;y2-NH3;y5-NH3;y7-NH3;y8-NH3;a2;b2;b3;b5;b6;b8;b5-H2O;b8-NH3	520687.8;163358.4;52490.5;274044.6;54752.4;141886.9;17854.5;180154.4;37703.4;1000410;807692.8;49697.8;260814.4;437811.5;173018.7;88627;35200.7	-0.0006691217;-0.001101337;0.00254356;0.001036253;0.004251826;-0.0005304547;0.004969803;0.0001686965;0.003918139;-0.0006839144;-0.0005758989;-0.0004904861;-0.002060459;-0.0003291482;0.005450037;-6.486804E-05;0.0001563729	-5.065168;-4.474328;3.75523;1.240415;4.690673;-2.315195;7.52648;0.206134;4.405292;-5.942572;-4.024955;-2.290716;-4.701973;-0.5623789;6.439202;-0.1543745;0.1885459	132.102574255031;246.145933917949;677.338028715379;835.408678219753;906.442576435294;229.118813933661;660.309053370755;818.38299667497;889.41636102064;115.087273334494;143.082079941087;214.119108316105;438.21161856171;585.278301166665;846.383863345094;420.199058284036;829.362607907484	17	0.3063208	0.114094	None	Unknown		96.28474;50.11958;44.69209	AAASHFFNL;AAKMYHQL;AAREDRML
20130504_EXQ3_MiBa_SA_Fib-2	32298	29016	AAASHFFNL	9		Unmodified	_AAASHFFNL_			0	sp|Q8IXQ5|KLHL7_HUMAN	2	HCD	FTMS	MULTI-MSMS	3	0	489.24561	976.47667	0.34558	4.4870348	76.165	0.0076759	118.89	64.927	NaN	NaN	1	0	0	0	-1	0	0	0	0	y1;y2;y5;y6;y7;y8;y2-NH3;y6-NH3;y7-NH3;y8-NH3;a2;b2;b3;b5;b6;b7;b8;b5-H2O;b6-H2O;b7-H2O;b8-NH3	817655.2;204169.9;42489.6;33451.5;352017.5;73827.9;226402.1;30177.7;256044.8;33558.6;1498393;1108463;35513;289651;627409.9;523608.8;352288.7;152831;26238;27837.7;46572.1	-0.0005589838;-0.001630014;0.008827348;0.003563176;0.0003784096;-0.002355907;-0.0004825021;0.001015337;0.002104736;-0.0007038018;-0.0007151147;-0.000607716;-0.0003125471;-0.0007361841;-0.001463919;-0.001577861;0.003192641;-0.001936698;-0.003945761;0.00322516;-0.003973886	-4.231441;-6.622129;13.03253;4.661591;0.4529631;-2.59905;-2.105904;1.358592;2.571828;-0.7913033;-6.213672;-4.247323;-1.459689;-1.679979;-2.501231;-2.154524;3.772086;-4.608981;-6.955686;4.514927;-4.79147	132.102464117124;246.146462594244;677.331744927373;764.369037509239;835.409336063388;906.449184167384;229.118765981132;747.345036246986;818.381060635818;889.420982961103;115.087304534799;143.082111758151;214.118930377085;438.210294286429;585.279435937454;732.347963795709;846.386120740794;420.200930113837;567.271353093552;714.332596088751;829.366738166479	21	0.3709962	0.1909091	None	Unknown		118.8947;53.96784;53.18529	AAASHFFNL;AARVCGSSVQ;AAKMYHQL
20130504_EXQ3_MiBa_SA_Fib-2	25543	22875	AAAVLAPTA	9		Unmodified	_AAAVLAPTA_			0		1	HCD	FTMS	MULTI-MSMS	2	0	784.45633	783.44905	-1.7011	4.6840128	59.559	0.022575	88.734	23.482	NaN	NaN	1	0	0	0	-1	0	0	0	0	y2;y4;y5;y2-H2O;y4-H2O;a2;b3;b4;b5;b7;b8;b8-H2O	123980.4;1613405;79579.6;40556.7;263941.2;5295.5;445118.4;1418023;316792;27174.5;36810;11395	-0.0008561333;-0.001176325;-0.002428246;-0.00134484;-0.0007987097;-0.0004976572;-0.0006767601;-0.001029001;-0.001631923;-0.002119418;0.001329844;0.0103518	-4.479946;-3.274906;-5.141549;-7.769445;-2.341003;-4.32418;-3.160668;-3.285568;-3.828354;-3.565865;1.912324;15.28194	191.103489548103;359.193687380051;472.279003280712;173.093413568292;341.182745078068;115.08708707733;214.11929459012;313.188060747102;426.272727649532;594.363092784824;695.407321996659;677.387735353428	12	0.5223372	0.09375	None	Unknown	+	88.73434;65.25211;52.68314	AAAVLAPTA;PSKIPATA;GALALAPAT
20130504_EXQ3_MiBa_SA_Fib-1	6973	6013	AAEEPSKVEEK	11		Unmodified	_AAEEPSKVEEK_			0	sp|P29966|MARCS_HUMAN	3	HCD	FTMS	MULTI-MSMS	5	0	406.20671	1215.5983	-0.44634	3.6802783	18.476	0.00070726	98.156	41.137	NaN	NaN	1	0	0	0	-1	0	0	0	0	y1;y2;y3;y4;y5;y6;y7;y8;y9;y10;y2-H2O;y3-H2O;y4-H2O;y5-H2O;y6-H2O;y7-H2O;y8-H2O;y9-H2O;y10-H2O;y1-NH3;a2;b2;b3	458603.6;429158.9;131927.4;321585.1;171798.3;415942.2;4241845;339980.7;516577.7;1240217;339945.5;136561.8;9644.4;10069.3;53522.7;262965.2;1310999;1203010;57285.1;287588.8;1761314;993822.6;73083.3	-0.0004588927;-0.0009736472;0.003020359;-0.00319405;-0.002022784;-0.001702238;-0.002122566;-0.002462178;-0.003438693;-0.002218182;-0.0007502557;-0.0009581644;0.004203331;-0.0002754343;-0.0009602814;-0.001923379;-0.002504448;-0.00184882;-0.000532393;-0.0005724499;-0.0006270823;-0.0004515541;-0.001040352	-3.119316;-3.52571;7.454089;-6.334013;-3.198769;-2.366207;-2.599756;-2.604125;-3.200169;-1.936312;-2.906328;-2.474672;8.644353;-0.4483337;-1.369124;-2.408929;-2.70027;-1.74991;-0.4721645;-4.400522;-5.448757;-3.155912;-3.823064	147.113263063332;276.156370913998;405.19497000375;504.269598329471;632.363390081043;719.395097944736;816.448282124759;945.491214832623;1074.53478444379;1145.57067772082;258.145582836226;387.188383841088;486.251636261998;614.351078044872;701.383791301856;798.437518251792;927.480692416983;1056.52262988485;1127.55842724568;130.086827519022;115.087216502394;143.081955596294;272.125137490375	23	0.5686077	0.132948	None	Unknown		98.15634;57.01933;52.39057	AAEEPSKVEEK;AAEEVEGSLQAL;EEAAKDLADIAA
20130504_EXQ3_MiBa_SA_Fib-1	6981	6020	AAEEPSKVEEK	11		Unmodified	_AAEEPSKVEEK_			0	sp|P29966|MARCS_HUMAN	2	HCD	FTMS	MULTI-MSMS	2	0	608.80642	1215.5983	0.45491	1.1107342	18.497	1.1139E-10	205.18	111.63	NaN	NaN	1	0	0	0	-1	0	0	0	0	y1;y2;y3;y4;y5;y6;y7;y8;y9;y10;y2-H2O;y3-H2O;y6-H2O;y7-H2O;y8-H2O;y9-H2O;y1-NH3;y7-NH3;y8-NH3;a2;b2;b3;b4;b8;b9;b10;b3-H2O;b4-H2O;b8-H2O;b9-H2O	444701.5;538963.8;180515.3;238360.2;97937.5;179680.8;3844186;778450.2;1096744;813553;338859.5;136766;7819.3;188456.3;783790.8;717512.4;193105.8;89022.9;83040.7;830571.1;1574768;1025516;324401;115243.6;404141.2;180728.4;38245.1;16905;25227.5;12910.6	-0.0003288485;-0.0005582474;-0.0008192601;-0.001730828;-0.001158321;0.0002336646;-0.0007929165;-0.002079935;-0.002046667;-0.001467049;-0.0002216373;-0.0005937131;-0.008962391;1.634223E-05;-0.002261227;-0.0008890796;-0.0005362169;0.002380861;-0.008171978;-0.0005608372;-0.0003383482;-0.0005601371;-0.0001138336;-0.001350697;-0.001282665;1.208456E-05;0.0001164346;-0.001718564;0.0009464376;-0.001181995	-2.235344;-2.021493;-2.021872;-3.432357;-1.831736;0.3248079;-0.9711794;-2.199847;-1.904703;-1.280628;-0.8585765;-1.533397;-12.77801;0.02046781;-2.438032;-0.8415157;-4.121994;2.978246;-8.80155;-4.873152;-2.364718;-2.058384;-0.2837562;-1.662568;-1.362423;0.01128871;0.4581995;-4.485263;1.191382;-1.27998	147.113133019109;276.15595551421;405.198809623064;504.268135107486;632.362525617793;719.393162042248;816.446952475267;945.490832589805;1074.5333924184;1145.56992658777;258.145054217784;387.188019389836;701.391793411609;798.435578530271;927.480449196258;1056.5216701445;130.08679128607;799.417229595922;928.470375531758;115.087150257241;143.081842390408;272.1246572755;401.166804068157;812.4162101273…	30	0.5814556	0.2678571	None	Unknown		205.1761;93.55083;71.69199	AAEEPSKVEEK;AAEEVEGSLQAL;EEAAKDLADIAA
20130504_EXQ3_MiBa_SA_Fib-2	6924	5980	AAEEPSKVEEK	11		Unmodified	_AAEEPSKVEEK_			0	sp|P29966|MARCS_HUMAN	2	HCD	FTMS	MULTI-MSMS	9	0	608.80642	1215.5983	0.46011	1.7688463	18.203	4.0807E-06	152.54	63.592	NaN	NaN	1	0	0	0	-1	0	0	0	0	y1;y2;y3;y4;y6;y7;y8;y9;y10;y2-H2O;y3-H2O;y7-H2O;y8-H2O;y9-H2O;y1-NH3;y7-NH3;a2;b2;b3;b4;b8;b9;b10	47940.7;64150.5;15758.9;34951.9;20789;534397.1;82141.3;153558.5;117737.4;49309.5;7877.1;24664.3;73956.4;106979.8;28833.2;8793.2;102375.5;230202.9;128117.1;40525.7;8817.5;33418.3;5807.1	-0.000100501;-0.0002073599;0.000732976;-0.000300047;0.004067665;-0.001606034;-0.001706896;-0.00165425;0.002989206;-0.001386348;0.0007457703;0.004921081;-0.00600104;0.0005735978;-2.001071E-05;0.004902537;-0.0007451329;-0.0006020272;-0.0006830878;-0.002036486;0.005021572;-0.009580207;-0.001870964	-0.6831553;-0.7508808;1.808936;-0.5950165;5.654331;-1.9671;-1.805302;-1.539506;2.609371;-5.3704;1.926126;6.163441;-6.470234;0.5429123;-0.1538265;6.132658;-6.4745;-4.207565;-2.510201;-5.076384;6.181082;-10.17583;-1.747745	147.112904671563;276.155604626734;405.197257387065;504.266704326197;719.38932804127;816.447765593159;945.490459551003;1074.53300000154;1145.56547033314;258.146218928926;387.186679906371;798.430673791824;927.484189008432;1056.52020746708;130.086275079813;799.414707919913;115.087334553035;143.082106069425;272.12478022622;401.168726720941;812.409837858128;941.467032733444;1070.50191658715	23	0.5373108	0.2948718	None	Unknown		152.5395;88.9479;72.4847	AAEEPSKVEEK;AAEEVEGSLQAL;AAERLADWRE
20130504_EXQ3_MiBa_SA_Fib-2	6931	5986	AAEEPSKVEEK	11		Unmodified	_AAEEPSKVEEK_			0	sp|P29966|MARCS_HUMAN	3	HCD	FTMS	MULTI-MSMS	5	0	406.20671	1215.5983	0.26718	3.9270703	18.22	0.0026263	90.913	45.836	NaN	NaN	1	0	0	0	-1	0	0	0	0	y1;y2;y3;y5;y6;y7;y8;y9;y10;y2-H2O;y3-H2O;y6-H2O;y7-H2O;y8-H2O;y9-H2O;y10-H2O;y1-NH3;y6(2+);y8(2+);a2;b2	595853.2;258975.3;139874.7;89160.3;294029.9;2899821;131967;350207;857943;211743.8;103169.5;11512.7;61556;925195.6;799104.6;24157.2;448898.3;87471.3;68698.6;1265895;681657.8	-0.0005142255;-0.001209716;-0.0003176529;0.005894198;0.0003834014;-0.001661862;0.003499572;0.0004151988;0.000189148;-0.0007230471;-0.0008845788;0.01256725;-0.007023626;-0.003120196;5.534122E-05;0.003582855;-0.0004654847;0.0008531609;-0.004560945;-0.0006283952;-0.0004995792	-3.495438;-4.380542;-0.7839442;9.321019;0.5329513;-2.035478;3.70135;0.3864001;0.1651128;-2.800928;-2.284622;17.91814;-8.796658;-3.364161;0.05238063;3.177545;-3.578264;2.368579;-9.637444;-5.460166;-3.491559	147.11331839613;276.156606982446;405.198308015896;632.355473099471;719.393012305359;816.447821420707;945.485253083002;1074.53093055238;1145.56827039101;258.145555627612;387.188310255502;701.370263767115;798.442618498503;927.481308164903;1056.52072572368;1127.5543119977;130.086720553788;360.199482925828;473.252575505862;115.087217815334;143.082003621446	21	0.4308161	0.1320755	None	Unknown		90.91307;45.07747;52.27832	AAEEPSKVEEK;AAEEVEGSLQAL;AAERLADWRE
20130504_EXQ3_MiBa_SA_Fib-1	5502	4676	AAEEPSKVEEKK	12		Unmodified	_AAEEPSKVEEKK_			0	sp|P29966|MARCS_HUMAN	3	HCD	FTMS	MULTI-MSMS	8	0	448.90503	1343.6933	0.46496	1.9429451	15.009	0.0062427	96.82	51.54	NaN	NaN	1	0	0	0	-1	0	0	0	0	y1;y2;y3;y4;y5;y6;y7;y8;y9;y10;y11;y4-H2O;y8-H2O;y9-H2O;y10-H2O;y11-H2O;y1-NH3;y6(2+);a2;b2;b3	133267.2;71647.1;22576.9;40083.1;66949.4;25485.5;70916;840039.8;84366.5;306590;378787.8;6112.6;82351.4;273446.2;265808;32860.2;86469.4;4858.7;406564.4;268599.9;36849.2	-0.0005511995;-0.001187558;-0.001876536;-0.001567436;-0.001388774;-0.001959723;-0.004461602;-0.003904971;-0.002096393;-0.001649772;-0.002994241;-0.005002808;-0.002662485;-0.003728872;-0.002199514;0.007168531;-0.0004174706;-0.0002241509;-0.0006978185;-0.0004771308;-0.0001533484	-3.746768;-4.315115;-4.641992;-2.939156;-2.196167;-2.577029;-5.264472;-4.134235;-1.952702;-1.371806;-2.350883;-9.708773;-2.873599;-3.532544;-1.856729;5.70904;-3.209173;-0.5887365;-6.063385;-3.334667;-0.5635233	147.113355370111;275.208954746585;404.252236820179;533.294520816234;632.362756071006;760.458290037328;847.492820326786;944.545027547828;1073.58581206542;1202.62795854061;1273.66641679739;515.28739150275;926.53322037549;1055.57687985848;1184.617943597;1255.64568933886;130.086672539716;380.732027541461;115.087287238645;143.081981172952;272.124250486762	21	0.6398281	0.1826087	None	Unknown		96.81993;45.27978;42.03066	AAEEPSKVEEKK;AAEIAVDTGTGIAVG;AAETNGLIEVAKE
20130504_EXQ3_MiBa_SA_Fib-2	10084	8852	AAESGAKEELQ	11		Unmodified	_AAESGAKEELQ_			0	sp|P29966|MARCS_HUMAN	2	HCD	FTMS	MSMS	10	0	566.77767	1131.5408	NaN	2.7087716	25.358	1.3822E-13	147.75	70.022	NaN	NaN	1	0	0	0	-1	0	0	0	0	y1;y2;y5;y6;y7;y8;y9;y5-H2O;y8-H2O;y9-H2O;y1-NH3;y2-NH3;y8-NH3;a2;b2;b3;b4;b5;b6;b8;b9;b10;b5-H2O;b9-H2O;b10-H2O	313415.1;46531.5;25051.1;19727.2;43208.6;134967.9;57992.7;23481.4;4194.3;11123.7;189936.8;4393.4;35519.9;162987.2;214298.6;42336.7;8806.5;8630.3;6809.6;8683.5;88199.5;71711.6;7001;4247.7;4788.4	-0.0004964208;-0.001200738;0.00132934;0.001055603;0.002606599;-0.001308031;-0.003160873;-0.002191036;0.003999251;0.006959177;-0.0005565488;-0.002031053;0.002450729;-0.0006514416;-0.0006086013;-0.00176329;-0.0006046962;-0.00240964;0.002311002;0.006087148;-0.001639409;-0.001710119;0.001860064;0.0114122;0.01708575	-3.375246;-4.615354;2.056722;1.471476;3.365974;-1.518438;-3.191263;-3.487066;4.741727;7.156287;-4.279484;-8.35357;2.902324;-5.660416;-4.253511;-6.479686;-1.683655;-5.789899;4.743316;8.177846;-1.87705;-1.733556;4.671589;13.34179;17.64234	147.076915085077;260.161683382963;646.339302514432;717.376690040021;774.396602767039;861.432545807615;990.476991745341;628.332258204337;843.416673838392;972.456307009235;130.050426111572;243.135964596284;844.402237945904;115.087240861723;143.082112643515;272.125860428461;359.15673024444;416.179998912246;487.212392057492;744.346172025341;873.396491678958;986.480626369448;398.165164521709;855.37287…	25	0.49327	0.2155172	None	Unknown		147.7539;77.73206;63.67295	AAESGAKEELQ;DVGSQLEEKQ;LSADSGAEAALQ
20121117_EXQ2_MiBa_SA_mHLA_Fib_1	18930	17045	AAFEKQVL	8		Unmodified	_AAFEKQVL_			0	sp|Q9P2E9|RRBP1_HUMAN	2	HCD	FTMS	MULTI-MSMS	5	0	453.25819	904.50182	-0.15464	6.6659532	48.304	0.019132	129.55	45.327	NaN	NaN	1	0	0	0	-1	0	0	0	0	y1;y2;y3;y4;y5;y6;y7;y5-H2O;y6-H2O;y6-NH3;a2;b2;b3;b4;b5;b6;b7;b6-H2O;b7-H2O;b7-NH3	623839.6;87400.5;57277.1;242406.7;243281;514576.8;51362.6;45946;7794.8;176143.5;742217.4;507579.3;60931.4;67739.4;97641.3;531870.8;229883.2;172393.4;11388.1;29810	-0.000159277;-0.0005137718;-0.0004955378;-0.001033168;-0.003528373;0.0001873945;0.001662937;0.005916792;0.005722632;-0.0086651;-0.0003674744;-8.771173E-05;-0.0006554792;0.0001933253;-0.0008781623;0.0004449518;0.0009317498;0.002781076;0.006231378;-0.006239581	-1.205711;-2.222477;-1.379447;-2.12008;-5.724441;0.2454624;1.992805;9.888515;7.677072;-11.60893;-3.193015;-0.613019;-2.2591;0.4611852;-1.60457;0.6588505;1.203168;4.23085;8.23823;-8.238221	132.102064410275;231.170832821309;359.229392098719;487.324892746593;616.369981048123;763.434679196517;834.470317442233;598.34997119619;745.418579272743;746.41698258966;115.086956894499;143.081591753935;290.150573437582;419.192317729326;547.288352234598;675.345606631925;774.413533750117;657.332705821457;756.397669435818;757.394155979299	20	0.4198303	0.1265823	None	Unknown		129.5544;84.22721;71.85237	AAFEKQVL;AAQITFAAI;AAFKIQDI
20130504_EXQ3_MiBa_SA_Fib-1	21728	19371	AAFEKQVL	8		Unmodified	_AAFEKQVL_			0	sp|Q9P2E9|RRBP1_HUMAN	2	HCD	FTMS	MULTI-MSMS	3	0	453.25819	904.50182	-0.30186	4.8970237	52.49	0.027136	122.74	47.05	NaN	NaN	1	0	0	0	-1	0	0	0	0	y1;y2;y3;y4;y5;y6;y7;y5-H2O;y4-NH3;y5-NH3;y6-NH3;a2;b2;b3;b4;b5;b6;b7;b6-H2O;b7-NH3	1380628;176690.1;117247.5;452388.6;438052.6;739825.2;62965.4;61756.7;37299.6;59399.7;103864.1;1638546;1134043;150714.7;186043.1;192721.5;1019556;357683.2;378824.1;21747	-0.0004913078;-0.000835149;-0.0006748231;-0.001915235;-0.002667614;-0.0009594856;-0.001834912;-0.001024083;-0.002197562;-0.003595671;-0.009676011;-0.0006456321;-0.000520831;-0.001340137;-0.0004273494;-0.002720185;0.0002200963;-0.003652204;-0.0008004525;-0.001731434	-3.719143;-3.612687;-1.878529;-3.930092;-4.32795;-1.256799;-2.198886;-1.711491;-4.672685;-5.99935;-12.96326;-5.609937;-3.640087;-4.618754;-1.019457;-4.970278;0.3259016;-4.716062;-1.217721;-2.286054	132.102396441055;231.171154198485;359.229571384024;487.325774813936;616.36912028924;763.435826076622;834.473815291284;598.356912071115;470.299508038544;599.343499244435;746.417993500508;115.0872350522;143.08202487317;290.151258095837;419.192938403959;547.290194256889;675.345831487398;774.418117704022;657.336287349907;757.389647831938	20	0.407989	0.1754386	None	Unknown		122.742;75.69199;70.69006	AAFEKQVL;AAQITFAAI;KEQVFAAL
20130504_EXQ3_MiBa_SA_Fib-2	22178	19819	AAFEKQVL	8		Unmodified	_AAFEKQVL_			0	sp|Q9P2E9|RRBP1_HUMAN	2	HCD	FTMS	MULTI-MSMS	6	0	453.25819	904.50182	0.28736	5.7814884	51.862	0.014481	133.9	44.948	NaN	NaN	1	0	0	0	-1	0	0	0	0	y1;y2;y3;y4;y5;y6;y7;y5-H2O;y6-H2O;y3-NH3;y6-NH3;a2;b2;b3;b4;b5;b6;b7;b6-H2O;b7-H2O;b7-NH3	1443551;238789.2;160505.3;461198.8;518833.4;961148.4;82589.8;156743.3;11283.7;53996.5;251293;2005037;1252173;191469.7;210096.5;213920.5;1206415;444404.6;344310.7;13615.3;44576.2	-0.0005393827;-0.0007328996;0.001001093;-0.001703195;-0.003863602;-0.001526908;0.004202174;0.005276611;0.003373535;-0.001921647;-0.008114913;-0.0007125896;-0.0006082908;-0.0007048031;-0.001975541;-0.003824674;-0.001280642;-0.001956191;0.0008307868;-0.004513919;0.0001874178	-4.083064;-3.170378;2.78679;-3.494984;-6.268312;-2.000046;5.035754;8.818593;4.525677;-5.615498;-10.87183;-6.191731;-4.251341;-2.429094;-4.712708;-6.98837;-1.896272;-2.52602;1.263872;-5.967568;0.2474529	132.102444516007;231.171051949136;359.227895468114;487.325562773577;616.370316276495;763.436393498704;834.46777820429;598.350611378063;745.420928370028;342.204269106575;746.416432402036;115.0873020097;143.082112333044;290.150622761476;419.194486595708;547.291298746613;675.347332225752;774.416421691281;657.334656110641;756.408414732616;757.387728980571	21	0.4168534	0.1555556	None	Unknown		133.9014;88.95386;75.24347	AAFEKQVL;AAQITFAAI;KEQVFAAL
20130504_EXQ3_MiBa_SA_Fib-2	22222	19859	AAFEKQVL	8		Unmodified	_AAFEKQVL_			0	sp|Q9P2E9|RRBP1_HUMAN	1	HCD	FTMS	MULTI-MSMS	6	0	905.50909	904.50182	-0.47849	2.2176112	51.949	0.024474	125.01	54.317	NaN	NaN	1	0	0	0	-1	0	0	0	0	y1;y3;y4;y5;y6;y4-NH3;y5-NH3;y6-NH3;a2;b2;b3;b4;b5;b6;b7;b4-H2O;b5-H2O;b6-H2O;b7-H2O;b7-NH3	30181.5;31172.8;297983.7;79555.6;63061.4;10446.2;6506.3;144406.4;21184.7;31010.9;347092;525826.5;283960.4;1082969;1041781;12852.9;15349.7;436506.5;51827.6;78864.3	-0.0003604186;-0.001218083;-0.001671029;-0.003792457;-0.004802014;-0.0004664528;-0.00547275;-0.01408846;-0.0008938989;-0.0008020757;-0.001080476;-0.001741762;-0.00260411;-0.001132991;-0.001033128;-0.0001325746;-0.002656922;0.002319672;0.001453899;-0.007955846	-2.72833;-3.390817;-3.428978;-6.152887;-6.289971;-0.9918244;-9.131213;-18.87465;-7.767126;-5.605694;-3.72384;-4.155025;-4.758191;-1.677643;-1.334075;-0.33046;-5.019884;3.528914;1.922123;-10.50421	132.102265551894;359.230114644291;487.325530607103;616.370245131617;763.439668604801;470.297776929884;599.345376323645;746.422405951129;115.087483319036;143.082306117846;290.150998434229;419.194252817011;547.29007818261;675.347184574841;774.415498628346;401.182078942916;529.279566307718;657.333167225364;756.402446914715;757.395872245184	20	0.4941896	0.1869159	None	Unknown		125.0071;70.69006;67.0348	AAFEKQVL;EFKAAQVI;AAFKIQDI
20121117_EXQ2_MiBa_SA_mHLA_Fib_1	3182	2733	AAGAGKVTKSAQKAQKA	17		Unmodified	_AAGAGKVTKSAQKAQKA_			0	sp|Q5VTE0|EF1A3_HUMAN;sp|P68104|EF1A1_HUMAN	3	HCD	FTMS	MULTI-MSMS	5	0	538.98104	1613.9213	0.019177	7.9110711	8.5795	1.0134E-05	120.9	81.166	NaN	NaN	1	0	0	0	-1	0	0	0	0	y2;y3;y5;y7;y8;y9;y10;y11;y12;y13;y14;y15;y16;y13-H2O;y15-H2O;y16-H2O;y2-NH3;y3-NH3;y15-NH3;y8(2+);y9(2+);y10(2+);a2;b2;b3;b4;b5;b6;b7;b8;b9;b10;b13;b15;b16;b16-NH3;b14(2+)	119621.3;8545.5;43860.5;45812.3;101790.8;9783.1;23593;72733.2;37012.7;440844.4;158382.7;1757155;911888.6;11506.9;227723.8;492928.6;23365.6;6020.7;108977.4;111694.8;37440.5;75330.9;427604.3;302252.6;190588.5;37234;9267.8;20887.2;36256.3;49955.2;12722.7;50676.2;63671.7;103743.2;492928.6;44048.2;8829.4	-0.0003483666;-0.003324365;-5.463861E-05;-0.005127475;-0.003306603;0.0009781842;-0.003337299;-0.001561212;-0.001220625;0.001763028;0.001268483;-0.0006493246;0.000371645;-0.005498539;0.00780068;7.66608E-05;-0.0004656862;-0.0009300846;-0.008365092;-0.003040324;0.001930317;-0.001132748;-0.000376879;-8.272439E-05;2.950069E-05;-0.001421675;-0.00141596;-0.003672893;0.0007549802;-0.005008102;0.01092504;…	-1.596911;-9.602112;-0.1001917;-6.887681;-3.976808;1.019407;-3.146572;-1.346243;-0.9478555;1.311002;0.895928;-0.4408612;0.2407197;-4.14424;5.361896;0.05024036;-2.31542;-2.825434;-5.745902;-7.304242;4.019122;-2.133998;-3.274732;-0.5781624;0.1474276;-5.243295;-4.314807;-8.049997;1.359531;-7.62991;13.92689;-7.683073;-3.664896;-5.409029;0.05024036;-4.098818;-6.476445	218.150266325001;346.211819834277;545.340626913907;744.441391049176;831.471598587105;959.562276817924;1060.61427077565;1159.68090860481;1287.77553103522;1344.79401110544;1415.83161943841;1472.85500096966;1543.89109378788;1326.79070798631;1454.83598627922;1525.8808240858;201.123834543143;329.18287645288;1455.83616763536;416.24082454921;480.283335417032;530.810237719557;115.086966299076;143.0815867…	37	0.4307165	0.2627737	None	Unknown		120.8965;39.73037;38.09287	AAGAGKVTKSAQKAQKA;AAGHKQRLHLRLQS;AAASPRTKATAATAKAK
20121117_EXQ2_MiBa_SA_mHLA_Fib_2	3212	2762	AAGAGKVTKSAQKAQKA	17		Unmodified	_AAGAGKVTKSAQKAQKA_			0	sp|Q5VTE0|EF1A3_HUMAN;sp|P68104|EF1A1_HUMAN	3	HCD	FTMS	MULTI-MSMS	6	0	538.98104	1613.9213	0.18006	8.8404844	8.7034	1.0638E-13	152.94	115.34	NaN	NaN	1	0	0	0	-1	0	0	0	0	y2;y3;y4;y5;y7;y8;y9;y10;y11;y12;y13;y14;y15;y16;y13-H2O;y15-H2O;y16-H2O;y2-NH3;y10(2+);a2;b2;b3;b4;b5;b7;b8;b9;b13;b14;b15;b16;b7-NH3;b16-NH3;b10(2+)	74317.2;5598;39030.1;43870.2;31015.9;90950.5;8589.3;22360.6;70655;37599.8;302915;141351.7;1314591;793525.2;46162.1;187636.8;380133.6;10884.5;22269.4;302823.4;232086.4;145490.8;29735.3;6392.7;19977.2;28234.5;11513.7;43283.1;37267.5;113443.2;380133.6;71397.3;17531.5;12220.3	4.941736E-05;-0.002014681;-0.0007660602;0.0003637305;-0.004716547;0.001157712;0.003125462;-0.0002553267;-0.0005609212;0.008676583;0.001399009;0.001184115;-0.0001642278;-0.0002222455;0.01662551;0.004381404;-9.758655E-05;-0.0002940655;0.009243937;-0.0002937657;-2.658959E-05;-3.531242E-05;-0.0007955928;-0.001613445;0.00202438;-0.005584077;0.008570435;-8.491542E-05;-0.002872972;-0.0005631552;-9.75865…	0.2265294;-5.819236;-1.83599;0.6669791;-6.33569;1.392372;3.257182;-0.2407355;-0.4836862;6.737703;1.040315;0.8363387;-0.111503;-0.1439515;12.53083;3.011606;-0.06395423;-1.462113;17.41511;-2.552556;-0.1858352;-0.1764712;-2.934242;-4.916594;3.645411;-8.507408;10.92528;-0.07084017;-2.262664;-0.4028907;-0.06395423;-17.99126;0.4715433;1.590043	218.149868541037;346.210510150578;417.24637531781;545.340208544776;744.440980121481;831.467134272673;959.560129540026;1060.61118880291;1159.67990831359;1287.76563382759;1344.79437512449;1415.83170380664;1472.85451587286;1543.89168767842;1326.76858393564;1454.8394055548;1525.88099833315;201.123662922447;530.799861033888;115.086883185815;143.081530631784;200.103003078218;271.14087714643;328.1631587…	34	0.4458311	0.2619048	None	Unknown		152.9385;37.59369;37.01269	AAGAGKVTKSAQKAQKA;AAQLTAFALLQAQLR;AAAARLTLRLGPYLE
20121117_EXQ2_MiBa_SA_mHLA_Fib_2	3215	2765	AAGAGKVTKSAQKAQKA	17		Unmodified	_AAGAGKVTKSAQKAQKA_			0	sp|Q5VTE0|EF1A3_HUMAN;sp|P68104|EF1A1_HUMAN	4	HCD	FTMS	MULTI-SECPEP	9	3	404.4876	1613.9213	0.15868	1908.8858	8.711	0.00013699	77.324	52.857	NaN	NaN	1	0	0	0	-1	0	0	0	0	y2;y4;y5;y7;y8;y10;y11;y12;y13;y14;y15;y16;y8-H2O;y13-H2O;y15-H2O;y2-NH3;y8-NH3;y13-NH3;y9(2+);a2;b2;b3	59192.8;41209.6;29892.8;10773.3;28992.5;61336.3;172341.2;31499.9;264296.8;113706.4;719857.8;363823.4;4745;35603.7;185916.3;30315.4;6415.2;46225.6;36963.9;411286.6;181526;48936.3	-6.918427E-05;-0.001632386;-0.001260466;-0.008021255;0.001278571;-0.004628363;-0.002607787;0.002033753;0.00164535;0.00192341;-0.001446283;0.0009548893;0.007543081;0.02323455;0.00898347;-0.0006828884;-0.00325997;-0.01143971;0.001073025;-0.0004523098;-7.562357E-05;-0.0001689263	-0.3171408;-3.912275;-2.311332;-10.77482;1.537728;-4.363846;-2.248709;1.57928;1.223496;1.358503;-0.9819582;0.6184955;9.272947;17.51222;6.174907;-3.395359;-4.002689;-8.615665;2.234146;-3.930154;-0.5285346;-0.8441961	218.149987142667;417.247241643631;545.341832741465;744.444284829745;831.467013413868;1060.61556183892;1159.68195517995;1287.77227665679;1344.79412878402;1415.8309645112;1472.85579792781;1543.89051054362;813.450184216971;1326.76197489284;1454.83480348955;201.12405174536;814.445002853089;1327.78066474603;480.284192709334;115.087041729876;143.081579665766;200.103136692099	22	0.2668706	0.1208791	None	Unknown		77.32408;24.46715;23.45621	AAGAGKVTKSAQKAQKA;AAASPRTKATAATAKAK;AAPPGPEPRVVRRRG
20121117_EXQ2_MiBa_SA_mHLA_Fib_1	2736	2328	AAGAGKVTKSAQKAQKAK	18		Unmodified	_AAGAGKVTKSAQKAQKAK_			0	sp|Q5VTE0|EF1A3_HUMAN;sp|P68104|EF1A1_HUMAN	3	HCD	FTMS	MULTI-MSMS	10	0	581.67937	1742.0163	0.25807	7.1209601	7.5077	8.1063E-16	161.26	102.55	NaN	NaN	1	0	0	0	-1	0	0	0	0	y1;y2;y3;y4;y5;y6;y8;y9;y12;y13;y14;y15;y16;y17;y12-H2O;y16-H2O;y17-H2O;y1-NH3;y4-NH3;y5-NH3;y14-NH3;y16-NH3;y8(2+);y11(2+);a2;b2;b3;b4;b5;b7;b8;b9;b13;b16;b17;b9(2+);b10(2+);b11(2+);b15(2+)	120923.2;75613;12276.6;5979.3;85455.8;56314.6;12370.8;100249.7;186721.4;65767.6;452640.8;76463.8;1282268;485358.6;42283.5;34613.8;66335.1;50086.4;5187.3;50096.5;10712.5;41048.7;25153.6;41190.3;203049;158933.1;155376.2;54193.1;23948.8;26055.6;11340.6;30195.8;81092.1;128662.2;323279.2;9307.1;6417.5;12107.3;30743.1	-0.0001782973;0.0002558184;-0.0004110418;0.0006965689;-0.001578124;0.001635956;-0.001402378;-0.0059761;0.00280878;0.01319872;0.00244034;0.001191988;0.0001141166;0.00110232;0.01026782;0.009941148;-0.001868443;-0.000134429;0.0001224508;-0.006138464;0.004184134;-0.009455303;0.002977207;0.004472173;-0.0003407235;-9.339476E-05;4.578184E-07;-0.0006117586;1.721257E-05;-0.00205055;-0.002555442;0.00219544…	-1.211976;1.172674;-1.18714;1.468616;-2.893823;2.429275;-1.60725;-6.227898;2.181117;9.322079;1.65684;0.7720498;0.07128058;0.6592882;8.086468;6.280224;-1.129666;-1.033383;0.2677828;-11.61883;2.873995;-5.969512;6.816477;7.518126;-2.960575;-0.6527377;0.002287914;-2.25624;0.05245152;-3.69251;-3.893264;2.798647;-2.276745;-1.963341;-1.039674;4.637548;-18.47105;-4.559335;3.396066	147.112982467946;218.149662140018;346.2452920179;474.302761918631;545.34215039898;673.433899336757;872.532628970079;959.569231101634;1287.77150163003;1415.85607470654;1472.88829681109;1543.92665895084;1600.94920054621;1671.98532613029;1269.75347790297;1582.92880882898;1653.9777322071;130.086389498106;457.276786935161;528.320161637188;1455.86000391564;1583.9322208637;436.766274322162;594.852114306…	39	0.3431371	0.3305085	None	Unknown		161.2635;58.71191;48.71142	AAGAGKVTKSAQKAQKAK;KAAGAGKVTKSAQKAQKA;AKQAKQASKTVKGAGAAK
20121117_EXQ2_MiBa_SA_mHLA_Fib_1	2739	2330	AAGAGKVTKSAQKAQKAK	18		Unmodified	_AAGAGKVTKSAQKAQKAK_			0	sp|Q5VTE0|EF1A3_HUMAN;sp|P68104|EF1A1_HUMAN	5	HCD	FTMS	MULTI-SECPEP	2	4	349.41053	1742.0163	0.104	2265.9673	7.5169	2.7979E-13	104.26	58.381	NaN	NaN	1	0	0	0	-1	0	0	0	0	y1;y2;y3;y5;y6;y7;y8;y9;y11;y12;y14;y15;y16;y9-H2O;y11-H2O;y15-H2O;y1-NH3;y2-NH3;y7-NH3;y9-NH3;y12-NH3;y14-NH3;y16-NH3;y10(2+);a2;b2;b3;b9;b11;b9(2+)	231411.9;101695.3;34276.9;154592.5;87199.4;11569.2;77027.4;310138.6;175469.9;299025.7;376811.7;171481.1;356676.1;90916.3;44474.3;43019.5;203482.7;44981.7;19102.2;21911.7;78670.3;104123;158681.8;35459;278351;102618.2;58546.1;19102.2;21911.7;47250.1	-2.819964E-05;-0.0001011365;-0.0001069505;-0.0005290656;0.00255233;0.00471633;0.005728038;-0.0007434859;-0.002190377;-0.000257033;0.005795227;0.002652477;-3.54262E-05;0.002408969;0.002524471;0.0003737918;-0.0002453016;-4.122446E-05;0.0007370262;-0.01463045;-0.005022675;-0.006817498;-0.01730293;-0.003589128;-0.0003791735;-0.0002419836;-0.0001835502;0.0007370262;-0.01463045;-0.002391039	-0.1916872;-0.4636099;-0.3088869;-0.9701554;3.790028;5.884457;6.564895;-0.7748163;-1.842654;-0.1995947;3.93461;1.718009;-0.02212825;2.558513;2.156391;0.2449621;-1.885681;-0.2049709;0.939525;-15.52218;-3.95252;-4.682763;-10.92398;-6.593585;-3.294669;-1.691226;-0.917278;0.939525;-15.52218;-6.0881	147.112832370244;218.150019094909;346.244987926648;545.341101340912;673.43298296309;801.48939647443;872.525498553656;959.563998487964;1188.70808687133;1287.77456744311;1472.88494192398;1543.92519846237;1600.949350089;941.550281347064;1170.69280733623;1525.9169124611;130.086500370692;201.123410081356;784.46682667671;942.551336349498;1270.75278398392;1455.87100554801;1583.94006849508;544.3363363712…	30	0.3179246	0.1157025	None	Unknown		104.2569;45.87564;34.26443	AAGAGKVTKSAQKAQKAK;KAAGAGKVTKSAQKAQKA;RNKKEKSRRLYKH
20121117_EXQ2_MiBa_SA_mHLA_Fib_2	2838	2422	AAGAGKVTKSAQKAQKAK	18		Unmodified	_AAGAGKVTKSAQKAQKAK_			0	sp|Q5VTE0|EF1A3_HUMAN;sp|P68104|EF1A1_HUMAN	3	HCD	FTMS	MULTI-MSMS	6	0	581.67937	1742.0163	0.41894	7.1209601	7.7928	2.5322E-11	147.37	106.53	NaN	NaN	1	0	0	0	-1	0	0	0	0	y1;y2;y3;y4;y5;y6;y8;y9;y11;y12;y13;y14;y15;y16;y17;y14-H2O;y15-H2O;y16-H2O;y1-NH3;y2-NH3;y15(2+);a2;b2;b3;b4;b5;b6;b7;b9;b13;b15;b16;b17;b17-H2O;b10(2+);b11(2+);b14(2+)	86276.9;41414.2;5627.7;7856.7;61033.6;48892.5;17898.5;107200.4;58779.2;138486.8;79890.2;321682.2;45073.1;1056356;418864.5;60409;93225.8;49695.2;32338.8;9347.1;32182.4;152985.8;129147.6;136785.2;32929.5;8711.9;6405.7;15951;22112.3;73403.3;40711;93225.8;252520.6;62853.2;5646.9;13327.1;27633	1.231816E-05;0.0009087885;-0.002539398;-0.003395796;-2.36275E-05;0.007280412;-0.0006998586;0.001003107;0.00170624;0.0009656695;0.007723458;0.001438624;-0.004534694;-0.0002702937;-0.001376948;0.02255874;0.02861068;0.01572216;-0.0004221414;-4.417327E-05;0.001505649;-0.0003775985;1.024033E-05;5.256474E-06;-0.001388411;-0.001120893;0.004210914;-0.002123422;0.0009440203;-0.003914603;-0.004110126;-0.00…	0.08373279;4.165907;-7.334055;-7.159492;-0.04332614;10.81097;-0.8021009;1.04538;1.435378;0.7498754;5.454953;0.9767358;-2.937107;-0.1688333;-0.8235397;15.50581;18.75017;9.932363;-3.245078;-0.2196327;1.949146;-3.280984;0.07156989;0.02626885;-5.120615;-3.415662;9.229353;-3.823732;1.203391;-3.265723;-2.940446;-5.095279;1.988472;-2.994112;6.620197;-6.577222;-11.78704	147.112791852436;218.149009169868;346.247420373692;474.306854283856;545.340595902802;673.428254880689;872.531926450875;959.562251894639;1188.70419025386;1287.77334474058;1415.86154997023;1472.88929852767;1543.93238563351;1600.94958495649;1671.98780539897;1454.85761372627;1525.8886755757;1582.92302781075;130.086677210487;201.12341303017;772.466058053532;115.086967018626;143.081493801874;200.102962…	37	0.3462543	0.3673469	None	Unknown		147.3695;40.84414;40.67562	AAGAGKVTKSAQKAQKAK;KAAGAGKVTKSAQKAQKA;AAGHKQRLHLRLQSK
20121117_EXQ2_MiBa_SA_mHLA_Fib_1	22669	20442	AAGSHVIIL	9		Unmodified	_AAGSHVIIL_			0	sp|Q9UBZ4|APEX2_HUMAN	2	HCD	FTMS	MULTI-MSMS	4	0	440.76618	879.5178	-0.33656	5.281248	57.627	0.011047	107.22	41.084	NaN	NaN	1	0	0	0	-1	0	0	0	0	y1;y2;y7;y8;y7-H2O;a2;b2;b3;b5;b6;b7;b8;b5-H2O;b6-H2O;b7-H2O;b8-H2O	2128201;549066.1;135491.2;16077.4;138925.7;638539.5;427173.7;17980.8;519237.8;2432334;3564409;1053215;87479;101788.4;146253.3;54329.1	-0.0001798984;-0.0002281662;0.001788539;0.007339832;-0.01186628;-0.0004002126;-9.052994E-05;-0.0004206995;0.002630982;-0.0001654568;-0.000559708;-0.001382674;0.001884388;0.0005266135;0.001605816;-0.0003381495	-1.361813;-0.9305834;2.422021;9.067335;-16.4706;-3.477479;-0.6327155;-2.102411;6.202348;-0.3162022;-0.8795642;-1.844963;4.639276;1.04228;2.597003;-0.462319	132.102085031667;245.186197279918;738.449062467006;809.480624962129;720.452152602085;115.086989632714;143.081594572138;200.103388465295;424.191277056056;523.26248741106;636.346945642701;749.431832589019;406.181458963905;505.251230654517;618.334215432292;731.420223378286	16	0.5012363	0.1290323	None	Unknown		107.2219;66.13763;64.52322	AAGSHVIIL;AAVGHLSLL;IVHSGAALL
20121117_EXQ2_MiBa_SA_mHLA_Fib_2	22965	20710	AAGSHVIIL	9		Unmodified	_AAGSHVIIL_			0	sp|Q9UBZ4|APEX2_HUMAN	2	HCD	FTMS	MULTI-MSMS	1	0	440.76618	879.5178	0.18854	5.0538506	57.797	0.010971	107.49	41.356	NaN	NaN	1	0	0	0	-1	0	0	0	0	y1;y2;y7;y8;y7-H2O;a2;b2;b3;b5;b6;b7;b8;b5-H2O;b6-H2O;b7-H2O;b8-H2O	6709131;2220962;336018.5;45251.6;47935;2296344;1636834;88733.1;1924569;8310153;1.288216E+07;3646177;304574;206976.3;425928.4;62986.9	-0.0001429506;-1.845596E-05;0.005559559;0.007781268;-0.01093085;-0.0002872701;0.0001181976;5.749068E-05;0.003004898;0.0001164571;0.0001440486;0.0007563515;0.0007605474;0.0005051249;0.001417327;0.002976091	-1.082123;-0.07527329;7.528735;9.612673;-15.17223;-2.496115;0.8260867;0.2873056;7.083834;0.2225598;0.2263682;1.009236;1.872427;0.9997498;2.292169;4.068939	132.102048083942;245.185987569656;738.445291447357;809.480183525951;720.451217168713;115.086876690195;143.081385844575;200.102910275122;424.190903139962;523.262205497177;636.346241886153;749.429693563663;406.182582804462;505.251252143146;618.334403921377;731.41690913777	16	0.6201173	0.1797753	None	Unknown		107.4938;66.13763;65.67204	AAGSHVIIL;AAVGHLSLL;VIHQSALL
20130504_EXQ3_MiBa_SA_Fib-1	25951	23193	AAGSHVIIL	9		Unmodified	_AAGSHVIIL_			0	sp|Q9UBZ4|APEX2_HUMAN	2	HCD	FTMS	MULTI-MSMS	1	0	440.76618	879.5178	-2.5228	2.55248	62.746	0.007997	118.01	43.494	NaN	NaN	1	0	0	0	-1	0	0	0	0	y1;y2;y7;y8;a2;b2;b5;b6;b7;b8;b5-H2O;b6-H2O;b7-H2O;b8-H2O	8795266;2189285;327936.6;77266.7;3414128;2389250;2604414;1.134001E+07;1.477514E+07;3900963;407064.5;417811.2;606765.3;149664	-0.0005207619;-0.0005915844;0.001284858;-0.0004957307;-0.0007339033;-0.0005022498;0.002123033;-0.0018231;-0.001628075;-0.001284061;-0.0001696461;-0.001072804;0.0003937304;0.003798068	-3.942107;-2.412793;1.73994;-0.6124;-6.376926;-3.510223;5.004889;-3.484091;-2.558467;-1.71338;-0.4176586;-2.123301;0.6367587;5.192759	132.102425895161;245.186560698069;738.449566147976;809.488460524718;115.087323323417;143.082006292014;424.191785005081;523.264145054364;636.348014010106;749.43173397635;406.183512997848;505.252830071599;618.335427517947;731.416087161221	14	0.6032275	0.1538462	None	Unknown		118.0107;74.5166;71.94929	AAGSHVIIL;VHGATGLLI;AAVGHLSLL
20121117_EXQ2_MiBa_SA_mHLA_Fib_1	23176	20903	AAHDALVEL	9		Unmodified	_AAHDALVEL_			0	sp|P07954|FUMH_HUMAN	2	HCD	FTMS	MULTI-MSMS	5	0	469.75072	937.4869	-1.326	9.1213536	58.925	0.020923	90.986	9.3511	NaN	NaN	1	0	0	0	-1	0	0	0	0	y1;y2;y2-H2O;a2;b3;b4;b5;b6;b7;b8;b5-H2O;b6-H2O;b7-H2O;b8-H2O	801481.6;127022.1;951752.8;6195.1;114220.5;191986.1;578998.6;1229779;716325.8;355072;9390;38375.6;32332.3;6716.6	-0.0002228174;-0.0006372271;-0.0002491606;-0.0005222711;-0.0003515961;0.0004761522;-0.0001953128;-0.0002113138;-0.0002398467;8.281507E-05;0.001237638;-0.002365446;0.003264677;0.007909011	-1.686705;-2.440126;-1.024786;-4.53805;-1.255069;1.204939;-0.4189423;-0.3647816;-0.35357;0.1025701;2.761398;-4.214375;4.943909;10.01926	132.102127950679;261.145135456623;243.13418270384;115.08711169118;280.14076750074;395.166882784438;466.204668037235;579.288748018653;678.357190467737;807.399460902131;448.192670399766;561.280337464157;660.343121258234;789.381070020178	14	0.5709931	0.1076923	None	Unknown		90.9856;81.63451;75.85427	AAHDALVEL;HEGLGLAEL;HQELVAEL
20130504_EXQ3_MiBa_SA_Fib-1	18692	16624	AAHEFGHVL	9		Unmodified	_AAHEFGHVL_			0	sp|P24347|MMP11_HUMAN	3	HCD	FTMS	MULTI-MSMS	4	0	327.50313	979.48756	0.081564	2.966838	45.228	0.00919	113.14	42.446	NaN	NaN	1	0	0	0	-1	0	0	0	0	y1;y2;y3;y4;y5;y6;y7;y8;y6-H2O;y8-H2O;a2;b2;b3;b4;b6;b7;b6-H2O;b7(2+);b8(2+)	745887.1;852279.1;305246.2;470394.3;279924.5;949991.4;1547641;1667710;566545;324562.5;524293.1;135939.5;573632.1;254214;646114;113037;48240.7;562587;504789.1	-0.0005057074;-0.0006037292;-0.001004594;-0.002367368;-0.002519906;-0.002246496;-0.002998263;-0.003783159;-0.0006743416;-0.003952214;-0.0007554787;-0.000762369;-8.183945E-05;-0.003046258;-0.0008657898;-0.009939335;0.0003520965;-0.004988176;0.007486324	-3.828147;-2.611614;-2.728167;-5.566964;-4.402955;-3.203039;-3.576072;-4.15978;-0.9868147;-4.433461;-6.564394;-5.328186;-0.2921372;-7.444678;-1.411751;-13.24641;0.5914983;-13.27792;17.60675	132.102410840675;231.17092277874;368.230235505582;425.25306200393;572.321628457659;701.363948143888;838.423611773526;909.461510457507;683.351811303252;891.451114825804;115.087344898848;143.082266411158;280.140497744058;409.186055259151;613.273752430443;750.341737838694;595.261969857834;375.674525660385;425.196258118385	19	0.1634592	0.1652174	None	Unknown		113.1361;70.69006;35.29525	AAHEFGHVL;HGFEHAAVL;HAAQVQQQA
20130504_EXQ3_MiBa_SA_Fib-1	5189	4391	AAHRPGPLK	9		Unmodified	_AAHRPGPLK_			0	sp|Q2NL82|TSR1_HUMAN	3	HCD	FTMS	MULTI-MSMS	3	0	316.19089	945.55083	0.428	3.5291832	14.268	0.020252	88.819	48.551	NaN	NaN	1	0	0	0	-1	0	0	0	0	y1;y3;y4;y5;y6;y7;y8;y1-NH3;y7-NH3;a2;b2;b3;b4;b6;b7;b6(2+)	256914.6;34836.4;26398.2;133090.9;65725.5;725856.8;416826.9;288047.9;47038.8;316750.4;100072.9;23147.9;21586.2;106284.2;95367.5;100715.9	-0.0005045857;-0.001267126;0.001726271;-0.002464091;-0.002387682;-0.002569596;-0.002533589;-0.0005671215;-0.006589481;-0.0006893337;-0.0004898745;-0.0007002723;-0.000789392;-0.002432728;-0.00216752;-0.001068886	-3.429912;-3.54688;4.167026;-4.819018;-3.577441;-3.194082;-2.893799;-4.359562;-8.367978;-5.98966;-3.423733;-2.499713;-1.809526;-4.121046;-3.153349;-3.615224	147.11330875626;357.250899129185;414.26936945557;511.326323669264;667.427358288643;804.486452065117;875.523529845601;130.086822190645;787.463922848463;115.087278753839;143.081993916699;280.141116176923;436.242316324676;590.318187236439;687.370685880293;295.66258437388	16	0.3424909	0.07960199	None	Unknown		88.81883;40.26827;38.77578	AAHRPGPLK;HRPAQPLK;AAKRPFTR
20130504_EXQ3_MiBa_SA_Fib-1	5270	4465	AAHTRQEL	8		Unmodified	_AAHTRQEL_			0	sp|O75386|TULP3_HUMAN	2	HCD	FTMS	MULTI-MSMS	7	0	463.24614	924.47773	-0.026095	4.8880056	14.454	0.026022	123.69	41.018	NaN	NaN	1	0	0	0	-1	0	0	0	0	y1;y4;y5;y6;y7;y5-H2O;y6-H2O;y7-H2O;y5-NH3;y6-NH3;a2;b2;b3;b5;b6;b7	32522.9;69973.1;349966;868571.4;154118.9;10492.8;326502.8;76301.5;4278.7;16062.1;85552;42230.5;92870.3;4632.1;6991.9;155210.3	-0.0009624517;-0.0007760724;-0.000317677;-0.0008034743;-0.00366731;0.001297211;-3.919396E-05;-0.001997698;-0.004997321;-0.001273126;-0.0005846439;-0.0007557446;-0.0004306682;0.000217967;0.001841738;-0.003187801	-7.285624;-1.42319;-0.4914922;-1.025609;-4.292004;2.064505;-0.05120714;-2.388336;-7.940696;-1.661208;-5.080009;-5.281889;-1.537327;0.4056792;2.76809;-4.012874	132.102867585027;545.304962841354;646.352182920143;783.41158057983;854.451558202915;628.340003345841;765.400251613156;836.439323905157;629.330313462405;766.385501129603;115.087174063931;143.08225978685;280.140846572771;537.288987439833;665.345941180608;794.393563815503	16	0.4129488	0.1568628	None	Unknown		123.6897;82.6713;78.61552	AAHTRQEL;AAHVGSGAQK;AAHNGQKVT
20121117_EXQ2_MiBa_SA_mHLA_Fib_1	17249	15517	AAIGEATRL	9		Unmodified	_AAIGEATRL_			0	sp|Q15149|PLEC_HUMAN	2	HCD	FTMS	MULTI-MSMS	7	0	451.25872	900.50288	2.0868	7.2922968	44.145	0.012542	102.41	27.298	NaN	NaN	1	0	0	0	-1	0	0	0	0	y1;y2;y3;y4;y5;y6;y7;y8;y5-H2O;y6-H2O;y2-NH3;y3-NH3;y4-NH3;y6-NH3;a2;b2;b3;b4	68189.2;30848;80142.5;414040;393674.5;2703914;792410.6;51266;13330.1;64263.9;27068.7;12092.4;30230.4;43707.4;297203.1;283960.7;67863.2;26391.2	-8.341601E-05;-0.0007606546;0.0002218115;-0.0008272251;0.000168285;-0.0002670278;-2.768815E-05;0.00267658;0.0004300776;0.001001672;-0.0005309115;-0.0002623942;0.004992781;-0.006068554;-0.0003873657;-9.744454E-05;-4.495442E-05;-0.001074966	-0.6314516;-2.639294;0.5698425;-1.797188;0.2855529;-0.4131306;-0.03645884;3.222969;0.7527797;1.594155;-1.957804;-0.7049355;11.26387;-9.642859;-3.365852;-0.6810417;-0.1754897;-3.432335	132.101988549308;288.203776816013;389.250472824042;460.288635648422;589.330233234527;646.352132270922;759.435956911653;830.470366431502;571.319406755564;628.340298884629;271.176997971395;372.224407928189;443.256266540597;629.331384695219;115.086976785807;143.081601486746;256.165612977023;313.188106712605	18	0.6380829	0.1323529	None	Unknown		102.407;75.10919;70.91248	AAIGEATRL;AAILATRGE;AAIILWNT
20130504_EXQ3_MiBa_SA_Fib-1	29390	26320	AAILGMHNL	9		Unmodified	_AAILGMHNL_			0	sp|Q9NYL9|TMOD3_HUMAN	2	HCD	FTMS	MULTI-MSMS	8	0	470.25766	938.50077	0.83291	6.2602232	71.281	0.021375	97.473	40.009	NaN	NaN	1	0	0	0	-1	0	0	0	0	y1;y2;y3;y4;y5;y6;y7;y8;y2-NH3;y3-NH3;y5-NH3;y6-NH3;y7-NH3;a2;b2;b3	31609.2;31883;257406.9;28031.1;420253.1;437368;115277.5;4313.9;7792.7;17031.7;106782.1;62033.8;4888.8;179583.4;182141;304761	-0.0001834813;-0.0013142;-0.0004061378;0.002251798;-0.001095455;-3.67287E-05;0.001425798;0.001086157;0.0005172415;-5.346268E-05;-0.00431112;-0.004396618;-0.0009345652;-0.0006593067;-0.0005211837;-0.0006421014	-1.388936;-5.339104;-1.059847;4.378869;-1.917589;-0.05366948;1.787986;1.250656;2.257536;-0.1460022;-7.778386;-6.588395;-1.197534;-5.728755;-3.642552;-2.506581	132.102088614594;246.146146780408;383.20415058069;514.24197725078;571.266788227621;684.349793481799;797.432394935709;868.469848364212;229.117766237488;366.177248804082;554.243454790893;667.327604269367;780.408206197227;115.087248726811;143.082025225891;256.166210123976	16	0.4025564	0.1333333	None	Unknown		97.47269;57.46346;57.46346	AAILGMHNL;AAIVHCNVL;AAINVICVH
20130504_EXQ3_MiBa_SA_Fib-1	4258	3545	AAKPPISKK	9		Unmodified	_AAKPPISKK_			0	sp|Q6PL18|ATAD2_HUMAN	3	HCD	FTMS	MULTI-MSMS	7	0	313.87104	938.5913	1.0121	4.3354236	12.115	0.022827	88.392	52.947	NaN	NaN	1	0	0	0	-1	0	0	0	0	y1;y2;y3;y4;y5;y6;y7;y8;y5-H2O;y6-H2O;y1-NH3;y7-NH3;a2;b2;b3;b4;b5;b3-NH3	292727.1;79143.9;547723.6;120383.3;300197.8;1558393;161163.4;124587.8;26100.3;241872.7;165525.4;44769.2;270371.2;139204.8;63185.4;327807.3;77237.3;52152.1	-0.0005522005;-0.001092319;-0.001059911;-0.0006939466;-0.001560414;-0.001868698;-0.002281674;-0.004483295;-0.00112846;-0.002201443;-0.0006418641;-0.008305101;-0.0006530771;-0.0005087038;-0.0007449044;-0.001143494;-0.002178814;0.001152058	-3.753571;-3.969054;-2.925984;-1.459943;-2.726195;-2.791471;-2.860938;-5.161721;-2.035583;-3.379447;-4.934118;-10.64066;-5.674627;-3.55533;-2.746929;-3.105377;-4.682759;4.533008	147.113356371071;275.208859507132;362.240855509033;475.324553525185;572.378183845051;669.431255980533;797.526631974354;868.565947383252;554.367187204561;651.421024039347;130.086896933223;780.506106299074;115.087242497223;143.082012745947;271.177211964361;368.230374405978;465.284173577786;254.148765900062	18	0.3773215	0.09944751	None	Unknown		88.39192;35.4448;25.57405	AAKPPISKK;AAKKVPVLN;AALKNVPVK
20130504_EXQ3_MiBa_SA_Fib-1	3573	2922	AAKPVAAK	8		Unmodified	_AAKPVAAK_			0	sp|P12111|CO6A3_HUMAN	2	HCD	FTMS	MULTI-MSMS	4	0	378.24234	754.47012	0.47252	4.9351533	10.545	0.019947	128.86	40.218	NaN	NaN	1	0	0	0	-1	0	0	0	0	y1;y2;y3;y4;y5;y6;y7;y1-NH3;y2-NH3;y6-NH3;a2;b2;b3;b5;b6;b7;b5-NH3	352028.8;153229.6;287473.7;72818.6;1588597;652262.5;246729.4;240369.2;25118.4;141067.5;300548.6;186725.6;38846;174528.4;94574.2;115916.5;12958.3	-0.0005169975;-0.0008521195;-0.001095036;-0.001642707;-0.00161655;-0.001820561;-0.002666966;-0.000589881;-0.001008047;-0.003611911;-0.0006575153;-0.0003554397;-0.00120571;-0.002099029;-0.00164615;-0.0008887883;-0.0006413183	-3.514281;-3.906103;-3.786588;-4.230977;-3.330966;-2.96796;-3.89655;-4.534517;-5.012056;-6.05639;-5.71319;-2.48417;-4.4462;-4.491827;-3.057847;-1.45853;-1.424292	147.113321168104;218.150770077842;289.188126782646;388.257088369321;485.309826064607;613.404993093406;684.442953286215;130.086844950058;201.124376903523;596.380235342026;115.087246935337;143.081859481939;271.177672770137;467.299743857533;538.336404766279;609.372761192017;450.271737044897	17	0.3921059	0.1287879	None	Unknown		128.8611;88.64287;79.93923	AAKPVAAK;AAKVPAKA;AAAKVPAK
20121117_EXQ2_MiBa_SA_mHLA_Fib_1	3645	3154	AAKPVATK	8		Unmodified	_AAKPVATK_			0	sp|P12111|CO6A3_HUMAN	2	HCD	FTMS	MULTI-MSMS	6	0	393.24762	784.48069	1.2726	7.0858843	9.7502	0.01128	137.9	74.757	NaN	NaN	1	0	0	0	-1	0	0	0	0	y1;y2;y3;y4;y5;y6;y7;y2-H2O;y3-H2O;y5-H2O;y6-H2O;y1-NH3;y6-NH3;a2;b2;b3;b5;b6;b7;b7-H2O	181561.5;105326.4;142518.3;56232.4;1011098;359068.2;130319.7;36068.6;9650.5;108759.6;20797.5;138754.4;76269;163758.5;91113.4;14068.5;24188.5;58439.1;27822;8941.5	-8.312611E-05;-0.0006293457;-0.0001869217;-0.001054044;-0.0007727306;-0.0009382217;-0.001383984;-0.0002205309;-0.001555901;-0.001877008;-0.001369445;-0.0002016979;-0.0007114553;-0.0003678875;-0.0001596726;-0.000453888;-0.0008305399;-0.000960394;-0.003488682;-0.002513779	-0.5650498;-2.536036;-0.5855983;-2.520027;-1.499517;-1.458191;-1.937126;-0.9582044;-5.165871;-3.774321;-2.189694;-1.550491;-1.135806;-3.196605;-1.115954;-1.673771;-1.777322;-1.784006;-5.456301;-4.045515	147.112887296714;248.16111199035;319.197783354187;418.26706439312;515.319546931336;643.414675440121;714.452234990404;230.150138489282;301.188587647576;497.310086522101;625.404541977026;130.086456767023;626.387899572219;115.086957307634;143.081663714804;271.176920947902;467.298475367992;538.335719009917;639.385925772041;621.374386183051	20	0.3907648	0.1438849	None	Unknown		137.9041;63.14759;57.10237	AAKPVATK;AAAIPSKK;AALLQAAK
20130504_EXQ3_MiBa_SA_Fib-1	3217	2604	AAKPVATK	8		Unmodified	_AAKPVATK_			0	sp|P12111|CO6A3_HUMAN	2	HCD	FTMS	MULTI-MSMS	6	0	393.24762	784.48069	-1.2683	6.0661014	9.6238	0.00064013	163.9	94.513	NaN	NaN	1	0	0	0	-1	0	0	0	0	y1;y2;y3;y4;y5;y6;y7;y2-H2O;y3-H2O;y5-H2O;y6-H2O;y7-H2O;y1-NH3;y2-NH3;y6-NH3;a2;b2;b3;b5;b6;b7;b7-H2O	500775.1;277555.8;383043.8;118461.6;2934031;1411254;561280.2;78464.5;53357.4;280911.2;67446.3;5839.1;327831.1;5650.9;266682.5;520573.4;365601.1;53732.7;62478.8;204574.5;128305.5;31497	-0.0004517382;-0.0006476338;-0.0009162729;-0.00131183;-0.001425048;-0.001533702;-0.002695245;-0.0009376823;-0.001104087;-0.001206143;-0.00698432;0.001002163;-0.0004727133;-0.0005337856;-0.003016777;-0.0006380537;-0.0004264432;-0.0009441185;-0.0008005539;-0.000844379;-0.001177181;0.001005261	-3.070683;-2.609731;-2.870543;-3.136343;-2.765363;-2.383689;-3.772456;-4.074207;-3.66577;-2.425338;-11.16758;1.438981;-3.633832;-2.309416;-4.81613;-5.544088;-2.980413;-3.481553;-1.713153;-1.568499;-1.841119;1.617812	147.113255908824;248.161130278508;319.198512705393;418.26732217847;515.320199248377;643.415270920057;714.453546250704;230.150855640752;301.188135832677;497.309415657575;625.41015685234;696.439284157133;130.086727782378;231.134467328752;626.390204893828;115.087227473797;143.081930485403;271.177411178457;467.298445382026;538.335602994846;639.383614271468;621.370867142315	22	0.4056987	0.1560284	None	Unknown		163.8967;69.38337;69.38337	AAKPVATK;AAKAPKVT;AAAIPSKK
20130504_EXQ3_MiBa_SA_Fib-1	3280	2661	AAKPVATK	8		Unmodified	_AAKPVATK_			0	sp|P12111|CO6A3_HUMAN	2	HCD	FTMS	MULTI-MSMS	3	1	393.24762	784.48069	-1.2683	-4.6416192	9.7836	0.028394	121.67	63.504	NaN	NaN	1	0	0	0	-1	0	0	0	0	y1;y2;y3;y4;y5;y6;y7;y2-H2O;y3-H2O;y5-H2O;y6-H2O;y1-NH3;y6-NH3;a2;b2;b3;b5;b6;b7;b3-NH3	3509320;2694569;4472363;946223;2.264267E+07;9058987;2572072;738609.1;124518.5;2464874;448031.1;2058237;1963707;3778498;2596354;352439.5;194469.2;985691.1;909339.1;193562.8	-0.0005685618;-0.000603848;-0.0006412694;-0.001546278;-0.001532506;-0.001015063;-0.001876288;-0.0006897323;-0.001151461;-0.001055251;0.001783881;-0.0006335833;-0.001708111;-0.0006864334;-0.0004772215;-0.0008806701;-0.001854672;0.001705687;0.0007711683;-0.000471651	-3.864787;-2.43329;-2.009;-3.696862;-2.973891;-1.577618;-2.626189;-2.996874;-3.823062;-2.121921;2.852378;-4.870462;-2.726917;-5.964459;-3.335301;-3.24758;-3.968915;3.168461;1.206116;-1.855795	147.113372732457;248.161086492729;319.198237701873;418.267556626382;515.320306707122;643.414752281159;714.452727294264;230.150607690713;301.188183207301;497.309264765529;625.401388650771;130.086888652381;626.38889622761;115.087275853496;143.081981263688;271.177347729974;467.29949950033;538.333052928865;639.381665921751;254.150389609415	20	0.4759787	0.3571429	None	Unknown		121.6713;58.16731;57.46346	AAKPVATK;AAKAPKVT;AALLQAAK
20130504_EXQ3_MiBa_SA_Fib-1	3349	2722	AAKPVATK	8		Unmodified	_AAKPVATK_			0	sp|P12111|CO6A3_HUMAN	2	HCD	FTMS	MULTI-MSMS	2	0	393.24762	784.48069	-1.2683	-3.3668905	9.9661	0.0037769	147.29	82.486	NaN	NaN	1	0	0	0	-1	0	0	0	0	y1;y2;y3;y4;y5;y6;y7;y2-H2O;y3-H2O;y5-H2O;y6-H2O;y1-NH3;y6-NH3;a2;b2;b3;b4;b5;b6;b7;b4-NH3	3544665;2939414;4850111;895517.2;2.754201E+07;1.058307E+07;3949439;714468.4;415179.7;2926474;872782.9;2472222;2856737;4363892;3144353;227738.5;246028.6;457555.1;1510913;389758;697886.1	-0.000289128;-0.0007324929;-0.0004688674;-0.0004982691;-0.00140275;-0.001479323;-0.001552206;-0.0007117966;-0.0001323595;-0.002725854;-0.002353536;-0.0003837488;-0.001539273;-0.000659135;-0.0003673516;-0.0004083504;0.001003099;-0.001544171;-0.002153017;-0.00519223;-0.0005153513	-1.965345;-2.951682;-1.468892;-1.191272;-2.722094;-2.299174;-2.172581;-3.092742;-0.4394594;-5.481187;-3.763216;-2.949948;-2.457376;-5.727263;-2.567422;-1.505845;2.724124;-3.304459;-3.999386;-8.12063;-1.467388	147.113093298575;248.161215137673;319.19806529986;418.26650861782;515.320176950874;643.415216541615;714.452403212199;230.150629754953;301.187164105736;497.310935368538;625.40552606854;130.086638817942;626.38872738982;115.087248555103;143.081871393762;271.176875410324;368.228227812451;467.299188999085;538.336911633322;639.38762932061;351.203197161701	21	0.4848564	0.3333333	None	Unknown		147.2888;64.80328;57.10237	AAKPVATK;AAKAPKVT;AALLQAAK
20130504_EXQ3_MiBa_SA_Fib-1	5268	4463	AAKPVATK	8		Unmodified	_AAKPVATK_			0	sp|P12111|CO6A3_HUMAN	2	HCD	FTMS	MULTI-MSMS	5	0	393.24762	784.48069	-1.7202	3.0067527	14.449	0.0028452	151.04	86.468	NaN	NaN	1	0	0	0	-1	0	0	0	0	y1;y2;y3;y4;y5;y6;y7;y2-H2O;y3-H2O;y5-H2O;y6-H2O;y1-NH3;y6-NH3;a2;b2;b3;b5;b6;b7;b7-H2O	781518;507350.7;761645.5;170810.9;4413052;1694851;585341.2;148189.9;89056.1;505115.8;143317.8;584247.3;338626.6;763216.1;505400.9;94132.9;61056.1;242130.3;103900.1;25705.1	-0.0005355571;-0.0002279583;-0.0009708142;-0.001509353;-0.001678547;-0.001440955;-0.002050701;-0.001035236;-0.00249542;-0.0008351723;-0.002300656;-0.0005559649;-0.002539203;-0.0006025307;-0.0004411507;-0.0002000729;-0.005928734;-0.0001756131;-0.002205288;-0.001780475	-3.640439;-0.9185916;-3.041412;-3.608582;-3.257288;-2.239542;-2.87031;-4.498075;-8.285216;-1.679383;-3.678663;-4.273799;-4.053711;-5.235428;-3.083203;-0.7377952;-12.68711;-0.3262152;-3.449079;-2.865386	147.113339727721;248.160710603029;319.198567246699;418.267519701438;515.320452747598;643.415178173762;714.452901707239;230.150953194586;301.189527166686;497.309044686698;625.405473188374;130.086811034037;626.389727319775;115.087191950778;143.081945192844;271.176667132761;467.303573561813;538.334934228955;639.384642377847;621.373652879194	20	0.4396678	0.2298851	None	Unknown		151.0355;64.56715;63.14759	AAKPVATK;GKIPAATK;AAAIPSKK
20130504_EXQ3_MiBa_SA_Fib-2	2612	2100	AAKPVATK	8		Unmodified	_AAKPVATK_			0	sp|P12111|CO6A3_HUMAN	2	HCD	FTMS	MULTI-MSMS	2	0	393.24762	784.48069	-0.69289	-1.5822704	7.8709	0.0096283	139.97	73.171	NaN	NaN	1	0	0	0	-1	0	0	0	0	y1;y2;y3;y4;y5;y6;y7;y2-H2O;y3-H2O;y5-H2O;y6-H2O;y1-NH3;y6-NH3;a2;b2;b3;b5;b6;b7;b7-H2O	138807.2;81162.4;127063.3;28059;794509.1;328799.3;96164.9;25288;21402;77654;10641.6;100421.3;68554.8;154385;104754.7;7648.6;13438.3;53694.5;17704.1;10887.3	-0.0004497092;-0.0007778443;-0.0005953296;-0.007105392;-0.002737758;-0.003087974;-0.007389409;-0.0008253343;-0.003556765;-0.003118495;-0.005103888;-0.0006201447;-0.004486886;-0.0007728289;-0.0005077848;-0.003647586;-0.005357685;-0.002717121;-0.005628624;-0.01115609	-3.056891;-3.134431;-1.865078;-16.98745;-5.312719;-4.799337;-10.34268;-3.58606;-11.80902;-6.27071;-8.160889;-4.767158;-7.163067;-6.71515;-3.548907;-13.45079;-11.46512;-5.047245;-8.803143;-17.95364	147.113253879817;248.161260489022;319.19819176209;418.273115741163;515.321511958912;643.41682519278;714.458240415841;230.150743292769;301.190588511579;497.311328009142;625.408276419818;130.086875213805;626.391675002625;115.087362248967;143.082011826974;271.180114645986;467.303002512499;538.337475737216;639.388065714012;621.383028489471	20	0.4089861	0.2325581	None	Unknown		139.9705;66.79921;62.71501	AAKPVATK;GKIPAATK;AALLQAAK
20130504_EXQ3_MiBa_SA_Fib-2	2736	2208	AAKPVATK	8		Unmodified	_AAKPVATK_			0	sp|P12111|CO6A3_HUMAN	2	HCD	FTMS	MULTI-MSMS	1	0	393.24762	784.48069	-0.69289	-3.6218363	8.217	0.0043404	146.58	83.869	NaN	NaN	1	0	0	0	-1	0	0	0	0	y1;y2;y3;y4;y5;y6;y7;y2-H2O;y3-H2O;y5-H2O;y6-H2O;y1-NH3;y6-NH3;a2;b2;b3;b4;b5;b6;b7;b4-NH3	905755.1;792866.2;1033145;181385.8;6303511;2539015;935948.3;231082.6;78794.8;638651.8;91769.9;682688.1;632862.5;1088084;679420.9;40688.5;66351.6;118602.4;339833.7;110019;136530.3	-0.0006114247;-0.0006829957;-0.0008625297;-0.002239479;-0.001494501;-0.001962992;-0.001354124;-0.0008584802;0.001505786;-0.002787493;0.002651327;-0.0005476543;-0.001393284;-0.0006728394;-0.000574075;-0.0005520288;0.002337863;-0.002058008;-0.002198683;0.001795049;0.0002585228	-4.156145;-2.752226;-2.702174;-5.35417;-2.900141;-3.050892;-1.895332;-3.730077;4.99953;-5.60513;4.239406;-4.209915;-2.224313;-5.846341;-4.012208;-2.035677;6.348975;-4.404044;-4.084214;2.807481;0.7361076	147.113415595258;248.161165640357;319.198458962215;418.268249828256;515.320268701867;643.415700210267;714.452205130057;230.150776438569;301.185525960273;497.310997007289;625.400521205239;130.086802723456;626.388581401326;115.087262259534;143.082078117195;271.17701908871;368.226893048652;467.299702836368;538.336957299153;639.380642041216;351.202423287632	21	0.4797019	0.4285714	None	Unknown		146.5841;62.71501;58.91722	AAKPVATK;AALLQAAK;GKIPAATK
20130504_EXQ3_MiBa_SA_Fib-2	2855	2310	AAKPVATK	8		Unmodified	_AAKPVATK_			0	sp|P12111|CO6A3_HUMAN	2	HCD	FTMS	MULTI-MSMS	1	0	393.24762	784.48069	-0.69289	-2.8569991	8.556	0.0010522	160.63	93.831	NaN	NaN	1	0	0	0	-1	0	0	0	0	y1;y2;y3;y4;y5;y6;y7;y2-H2O;y3-H2O;y5-H2O;y6-H2O;y1-NH3;y6-NH3;a2;b2;b3;b4;b5;b6;b7;b7-H2O;b4-NH3	1262768;926963.7;1314172;269159.8;8997913;3630642;1256291;229663.5;199249.9;917983.2;264444;842629.8;845402.4;1721540;1072062;61787.1;32837.3;73104.9;480020.4;274243.1;73766.8;274138.7	-0.0006461127;-0.001103391;-0.001197847;-0.0006871501;-0.001577452;-0.001742341;-0.001135112;-0.001053959;-0.001204883;-0.002359134;0.0004108626;-0.0005760854;-0.003322719;-0.0006636262;-0.0005175826;-0.0009095683;-0.001657207;-0.001555942;-0.002490703;-0.00220464;0.001710279;0.0007197789	-4.391935;-4.44626;-3.752668;-1.642852;-3.06111;-2.707957;-1.588787;-4.579426;-4.000432;-4.743783;0.6569569;-4.428468;-5.304549;-5.766287;-3.617384;-3.354145;-4.500455;-3.329648;-4.626659;-3.448066;2.752432;2.049473	147.113450283318;248.161586035674;319.198794279527;418.266697498794;515.320351653153;643.415479559475;714.451986118368;230.150971917724;301.188236629167;497.310568648158;625.402761669467;130.086831154454;626.390510835821;115.087253046269;143.082021624821;271.177376628221;368.230888118506;467.299200770035;538.337249318777;639.384641730263;621.370162124393;351.201962031463	22	0.4782653	0.3188406	None	Unknown		160.6303;66.79921;63.14759	AAKPVATK;GKIPAATK;AAAIPSKK
20130504_EXQ3_MiBa_SA_Fib-2	2974	2411	AAKPVATK	8		Unmodified	_AAKPVATK_			0	sp|P12111|CO6A3_HUMAN	2	HCD	FTMS	MULTI-MSMS	2	0	393.24762	784.48069	-0.69289	-2.0921619	8.8966	0.01128	137.9	67.906	NaN	NaN	1	0	0	0	-1	0	0	0	0	y1;y2;y3;y4;y5;y6;y7;y2-H2O;y3-H2O;y5-H2O;y6-H2O;y1-NH3;y6-NH3;a2;b2;b3;b5;b6;b7	890583.9;595605.9;988266.4;193760.8;5708878;2134149;635533.4;216070.8;71409.9;625905.4;84457.9;685276.6;601858.4;1077290;665982.9;29880;152016.9;266352.4;195455.8	-0.0004766964;-0.001318412;-0.001512968;-0.003870182;-0.001671415;-0.001651293;-0.004400986;-0.001520479;-0.0009740217;-0.002780325;-0.01074299;-0.0006954126;-0.004240872;-0.0006545966;-0.0006664295;-0.002354103;-0.005140466;-0.001203346;-0.008783128	-3.240336;-5.312713;-4.739888;-9.252833;-3.243448;-2.566449;-6.159919;-6.606427;-3.233933;-5.590717;-17.1774;-5.345752;-6.770322;-5.687829;-4.65767;-8.680998;-11.00029;-2.235307;-13.7367	147.113280866999;248.161801057217;319.19910940052;418.269880530196;515.320445615586;643.415388511;714.455251992546;230.15143843707;301.188005767964;497.31098983945;625.413915518493;130.086950481753;626.391428989004;115.087244016679;143.082170471734;271.178821162472;467.302785294115;538.335961962017;639.391220217925	19	0.4725233	0.38	None	Unknown		137.9041;69.99847;62.71501	AAKPVATK;GKIPAATK;AALLQAAK
20130504_EXQ3_MiBa_SA_Fib-2	3093	2509	AAKPVATK	8		Unmodified	_AAKPVATK_			0	sp|P12111|CO6A3_HUMAN	2	HCD	FTMS	MULTI-MSMS	2	0	393.24762	784.48069	-0.69289	-1.072379	9.2389	0.0010522	160.63	91.247	NaN	NaN	1	0	0	0	-1	0	0	0	0	y1;y2;y3;y4;y5;y6;y7;y2-H2O;y3-H2O;y5-H2O;y6-H2O;y1-NH3;y6-NH3;a2;b2;b3;b4;b5;b6;b7;b7-H2O;b4-NH3	1356057;743742.6;1235429;277225.2;7310481;3160393;1172362;187395.5;166921.9;821217.4;143466.8;815022.9;655001.9;1439311;861741.8;89948.8;65471.4;136048.4;391007.9;386899.6;40842.8;249243.8	-0.0005139551;-0.0007270222;-0.0008339201;-0.0002297807;-0.001767215;-0.001703674;-0.002908362;-0.001711769;-0.001439381;-0.001502524;-0.004441394;-0.0005923954;-0.002336007;-0.0005875774;-0.0005161117;-0.001767019;-0.001203989;-0.003893451;-0.000220781;-0.002346011;-0.00832887;-0.0007165727	-3.4936;-2.929637;-2.612545;-0.5493646;-3.42935;-2.647859;-4.070749;-7.437573;-4.779004;-3.021304;-7.101598;-4.553845;-3.72932;-5.105498;-3.607104;-6.516078;-3.269662;-8.331775;-0.4101183;-3.669169;-13.40382;-2.040335	147.113318125653;248.161209666938;319.198430352562;418.266240129358;515.320541415447;643.415440892068;714.453759368206;230.151629727919;301.188471127026;497.309712038388;625.40761392587;130.086847464448;626.389524123698;115.087176997517;143.082020153937;271.178234078578;368.230434901016;467.301538279239;538.334979396908;639.384783100823;621.380201273925;351.203398383122	22	0.4654731	0.2972973	None	Unknown		160.6303;69.38337;62.71501	AAKPVATK;AAAIPSKK;AALLQAAK
20130504_EXQ3_MiBa_SA_Fib-2	5116	4336	AAKPVATK	8		Unmodified	_AAKPVATK_			0	sp|P12111|CO6A3_HUMAN	2	HCD	FTMS	MULTI-MSMS	5	0	393.24762	784.48069	-1.1026	3.5166441	14.066	0.024113	125.31	68.212	NaN	NaN	1	0	0	0	-1	0	0	0	0	y1;y2;y3;y4;y5;y6;y7;y2-H2O;y3-H2O;y5-H2O;y6-H2O;y1-NH3;y6-NH3;a2;b2;b3;b5;b6;b7	355055.5;182632.4;287793.1;72431.7;1500140;603114.9;225070.1;77366.8;32998;173591.7;48446.2;271382.6;127516.7;302665.1;145996.8;20812.5;30314.3;76673.5;36471.3	-0.0005771642;-0.0007630802;-0.001194086;-0.0006122121;-0.002386271;-0.002552976;-0.003889471;-0.0005737057;-0.002209158;-0.004076999;-0.004609117;-0.000605961;-0.004558585;-0.000663544;-0.000670256;-0.001008671;-0.005507001;-0.004601543;-0.004172019	-3.923261;-3.074937;-3.740884;-1.463688;-4.630648;-3.967845;-5.443971;-2.492742;-7.334784;-8.198066;-7.369779;-4.658126;-7.277531;-5.765574;-4.684413;-3.719596;-11.78464;-8.547663;-6.525033	147.113381334812;248.161245724877;319.198790518132;418.266622560736;515.321160471833;643.416290194305;714.454740477194;230.150491664123;301.18924090407;497.312286512988;625.407781649385;130.086861030085;626.391746701897;115.087252964082;143.082174298242;271.17747573068;467.303151829223;538.339360158999;639.386609108864	19	0.377367	0.1376812	None	Unknown		125.3144;57.10237;52.63646	AAKPVATK;AALLQAAK;AAAIPSKK
20121117_EXQ2_MiBa_SA_mHLA_Fib_2	25027	22585	AALAALAALI	10		Unmodified	_AALAALAALI_			0	LM_splice_AALAALAALI	2	HCD	FTMS	MULTI-MSMS	6	0	449.29203	896.5695	-0.25156	8.4139959	63.029	0.0039429	109.88	1.9852	NaN	NaN	1	0	0	0	-1	0	0	0	0	y1;y2;y7;y8;y9;a2;b2;b3;b5;b6;b7;b8;b9	496316.2;51025.6;887939.4;154674.3;4712.1;222494.8;266835.8;95040.1;179112.6;481417.4;16186.7;321928.8;89259.5	-0.0001398824;-0.0009277994;-0.0003395525;-0.0005768009;0.0111911;-0.0003568909;4.204604E-05;0.0001067424;-0.001391289;0.0004166809;0.002979361;-0.001796741;-0.00347262	-1.058897;-3.78405;-0.5285531;-0.7634659;13.53988;-3.101054;0.2938609;0.4166934;-3.493585;0.8149067;5.116031;-2.749834;-4.530574	132.102045015694;245.186896913126;642.41882779779;755.503129026586;826.528474918527;115.086946310982;143.081461996157;256.165461280153;398.241186887433;511.323442897699;582.35799400502;653.399883895314;766.485623754572	13	0.4280757	0.08227848	None	Unknown		109.8806;107.8954;81.38121	AALAALAALI;AALPKATIL;AALLLGNLL
20130504_EXQ3_MiBa_SA_Fib-1	22779	20324	AALDKATVL	9		Unmodified	_AALDKATVL_			0	sp|Q53EL6|PDCD4_HUMAN	2	HCD	FTMS	MULTI-MSMS	6	0	451.27129	900.52803	-0.93506	-2.8709642	54.902	0.033416	82.279	21.491	NaN	NaN	1	0	0	0	-1	0	0	0	0	y1;y2;y5;y6;y7;y8;y6-H2O;y7-H2O;a2;b2;b5;b7;b8;b7-H2O;b8-H2O	589646.4;69235;42562.7;207235.5;238993.9;13892.4;215176;26456.5;585364.6;386173.7;34140.3;272719;68265.7;203838;84693.7	-0.0005162442;-0.001646626;-0.003134427;-0.0005991943;-0.002602682;0.002305286;-0.002075628;0.005422011;-0.0007129455;-0.0005868071;0.001209345;-0.0003545783;-0.001965983;0.0002188162;-0.0006645707	-3.907908;-7.12295;-5.898952;-0.9270035;-3.426999;2.775795;-3.303202;7.312761;-6.194823;-4.101192;2.422148;-0.5281394;-2.551758;0.3349083;-0.8832317	132.102421377447;231.171965675748;531.35320875599;646.377616555429;759.463684022915;830.495889842903;628.368528303247;741.445094644293;115.087302365572;143.082090849313;499.286264726952;671.372620912469;770.442646233175;653.361482831696;752.4307801348	15	0.2403776	0.09493671	None	Unknown		82.27873;60.78785;60.78785	AALDKATVL;VGSAGVTVVI;GVSGSGLLVL
20130504_EXQ3_MiBa_SA_Fib-2	23277	20817	AALDKATVL	9		Unmodified	_AALDKATVL_			0	sp|Q53EL6|PDCD4_HUMAN	2	HCD	FTMS	MULTI-MSMS	7	0	451.27129	900.52803	0.33159	3.3476096	54.303	0.019171	93.374	9.7595	NaN	NaN	1	0	0	0	-1	0	0	0	0	y1;y2;y6;y7;y8;y6-H2O;y7-H2O;a2;b2;b3;b4;b5;b7;b8;b7-H2O;b8-H2O	1299084;176111.3;492704.4;441331.9;68205.4;455862.9;24893.1;1206235;882209;114704.4;89043;112195.9;569904.8;223004.2;402174.2;197542.6	-0.0005290383;-0.0008405064;-0.002244659;-0.003726785;0.00876509;-0.001867342;-0.0002449533;-0.0006735983;-0.0004820419;-0.00098702;-0.0001111091;-0.00223654;-0.001350234;-0.001471314;-0.001120857;-0.001317893	-4.004758;-3.635862;-3.472666;-4.90712;10.55413;-2.971731;-0.3303703;-5.852935;-3.368991;-3.85304;-0.29933;-4.479443;-2.011152;-1.909701;-1.71552;-1.751512	132.102434171616;231.171159555875;646.379262020355;759.464808126491;830.489430039478;628.368320016703;741.450761608501;115.087263018424;143.081986084123;256.166555042537;371.192622163677;499.289710611929;671.373616568489;770.442151564302;653.362822505103;752.431433456694	16	0.232285	0.1032258	None	Unknown		93.37381;83.6143;83.6143	AALDKATVL;AASIGTGIVL;AAGAVTLSVL
20121117_EXQ2_MiBa_SA_mHLA_Fib_2	10937	9785	AALEKPLSH	9		Unmodified	_AALEKPLSH_			0	sp|Q9ULJ6|ZMIZ1_HUMAN	2	HCD	FTMS	MULTI-MSMS	9	0	483.27437	964.53418	0.25821	7.5337982	27.867	0.013133	101.6	46.097	NaN	NaN	1	0	0	0	-1	0	0	0	0	y1;y2;y4;y5;y6;y7;y8;y2-H2O;y4-H2O;y6-H2O;a2;b2;b3;b4;b8;b8-H2O	220390.6;97852.8;225689.6;112943.5;147129.9;275869.7;155889.6;111516.6;30030.9;29851.4;115530.4;96221.4;60952;40677.1;26898.2;10970	-5.848438E-05;-3.363066E-05;0.0009455556;0.001114902;0.0007653862;-0.0003187188;-0.005777951;-0.0002369955;-0.0003291102;0.008026392;-0.0003862489;5.232573E-05;3.882869E-05;-0.0005812648;0.00953484;0.0007997839	-0.3747154;-0.1383358;2.086193;1.917816;1.077428;-0.3870447;-6.459347;-1.052853;-0.7561661;11.59272;-3.356148;0.3657059;0.1515766;-1.50896;11.76469;1.009241	156.076811499677;243.108815055857;453.244663701946;581.339457373384;710.382399985287;823.467548070656;894.510121090844;225.098453734437;435.235373681533;692.364574292923;115.086975669036;143.081451716473;256.165529193907;385.208742383562;810.462445539458;792.460615908614	16	0.2651748	0.08988764	None	Unknown		101.6007;55.5042;51.33545	AALEKPLSH;AALALAEGLH;AALNVVIEH
20130504_EXQ3_MiBa_SA_Fib-2	12481	11031	AALEKPLSH	9		Unmodified	_AALEKPLSH_			0	sp|Q9ULJ6|ZMIZ1_HUMAN	2	HCD	FTMS	MULTI-MSMS	9	0	483.27437	964.53418	-3.3359	3.3867187	30.407	0.003199	131.22	52.607	NaN	NaN	1	0	0	0	-1	0	0	0	0	y1;y2;y3;y4;y5;y6;y7;y8;y2-H2O;y4-H2O;y5-H2O;y6-H2O;y7-H2O;y8-H2O;a2;b2;b3;b4;b5;b7;b8;b8-H2O	740838.9;313986.3;54330.4;740492.8;405498.4;384041.9;922976.2;507999.9;386637.1;41849.9;45565.4;167731.7;29249.5;53541.9;390940.2;340129;205301;73811.1;27940.3;11847;73040.5;9385.1	-0.0007097031;-0.001910004;-0.002139347;-0.002067577;-0.00159803;-0.002583094;-0.003206837;-0.005289545;-0.0009980361;-0.003282527;-0.0006730881;-0.003990886;-0.007076114;-0.006541751;-0.0007307524;-0.0005629149;-0.0009687069;-0.001163482;-0.004671569;-0.008016245;-0.001225809;-0.008792379	-4.547121;-7.856518;-6.006113;-4.561694;-2.748864;-3.636185;-3.894295;-5.913346;-4.433761;-7.541906;-1.194837;-5.764039;-8.785143;-7.46349;-6.349548;-3.93421;-3.781551;-3.020389;-9.100913;-11.08061;-1.512461;-11.0949	156.077462718409;243.110691428838;356.194984753032;453.247676834975;581.342170305711;710.385748465441;823.470436188556;894.509632684742;225.099214775063;435.238327098137;563.330680677147;692.376591570856;805.463740779601;876.500320204864;115.087320172531;143.08206695712;256.166536729445;385.20932460077;513.307795706113;723.447968212971;810.473206188191;792.470208071217	22	0.3844829	0.1023256	None	Unknown		131.2226;78.61552;73.61628	AALEKPLSH;AALALAEGLH;AALNVVIEH
20121117_EXQ2_MiBa_SA_mHLA_Fib_1	9088	8102	AALKKALAA	9		Unmodified	_AALKKALAA_			0	sp|P16402|H13_HUMAN;sp|Q02539|H11_HUMAN;sp|P16403|H12_HUMAN;sp|P10412|H14_HUMAN;sp|P16401|H15_HUMAN	2	HCD	FTMS	MULTI-MSMS	4	0	428.78437	855.55419	1.1242	9.6539125	23.938	0.01156	105.39	21.776	NaN	NaN	1	0	0	0	-1	0	0	0	0	y2;y5;y6;y7;y8;a2;b2;b3;b5;b6;b7;b8	473394.8;194817.2;482000.8;900806.9;802957.5;600585.4;443356.8;68688.4;396887.4;169499.2;559783.5;207837.2	-8.832225E-05;-0.0002424604;-0.0006727412;-0.0007236185;-0.0004765919;-0.000415131;-7.994294E-05;0.0001956763;-0.0005645543;-0.0009372435;-0.0003709451;-0.001380075	-0.5482715;-0.5122673;-1.118618;-1.012779;-0.6067178;-3.607106;-0.5587228;0.763867;-1.101879;-1.606537;-0.532602;-1.798108	161.092157050747;473.308451974834;601.403845273314;714.487960131054;785.52482689218;115.087004551143;143.081583985141;256.165372346335;512.356058612279;583.393545089262;696.477042771276;767.515165688948	12	0.3099836	0.06185567	None	Unknown		105.3906;83.6143;75.31065	AALKKALAA;AALAKKLAA;AALLSLIR
20121117_EXQ2_MiBa_SA_mHLA_Fib_2	9314	8309	AALKKALAA	9		Unmodified	_AALKKALAA_			0	sp|P16402|H13_HUMAN;sp|Q02539|H11_HUMAN;sp|P16403|H12_HUMAN;sp|P10412|H14_HUMAN;sp|P16401|H15_HUMAN	2	HCD	FTMS	MULTI-MSMS	3	0	428.78437	855.55419	0.12135	7.7837797	24.056	0.018519	94.262	19.847	NaN	NaN	1	0	0	0	-1	0	0	0	0	y2;y3;y4;y5;y6;y7;y8;a2;b2;b3;b5;b6;b7;b8	2495738;123839.4;40914.1;1065055;2655919;4869773;4053411;3312619;2881960;366018.9;2335856;1108782;3073421;1292553	3.2718E-06;-0.0006385671;0.004478756;0.0002909031;0.0001341596;0.0001098046;-0.0001673128;-0.0003312497;-3.521867E-06;-0.0005746424;0.0001736499;-8.430638E-05;0.00049546;0.001271712	0.02031013;-2.329034;12.97405;0.6146171;0.2230776;0.1536831;-0.212995;-2.878257;-0.02461441;-2.243241;0.3389247;-0.1445105;0.7113811;1.656926	161.0920654567;274.176771275991;345.208767740547;473.307918611257;601.40303837254;714.487126707905;785.524517613109;115.086920669811;143.081507564067;256.166142665014;512.355320408107;583.392692152178;696.476176366217;767.512513902502	14	0.3921217	0.1129032	None	Unknown		94.26181;74.41521;67.0348	AALKKALAA;AALAKKLAA;AALLSLIR
20130504_EXQ3_MiBa_SA_Fib-1	10718	9416	AALKKALAA	9		Unmodified	_AALKKALAA_			0	sp|P16402|H13_HUMAN;sp|Q02539|H11_HUMAN;sp|P16403|H12_HUMAN;sp|P10412|H14_HUMAN;sp|P16401|H15_HUMAN	2	HCD	FTMS	MULTI-MSMS	4	0	428.78437	855.55419	-0.94525	3.3422141	27.007	0.020248	91.906	20.994	NaN	NaN	1	0	0	0	-1	0	0	0	0	y2;y5;y6;y7;y8;a2;b2;b3;b5;b6;b7;b8	1635752;732660.9;1359938;2738364;2423061;2320420;1854059;142118.7;1448382;626468.7;1849799;659062.8	-0.0005443139;-0.003198717;-0.001945843;-0.001631294;-0.002120988;-0.0006785528;-0.0005035321;-0.0004828538;-0.002288893;-0.002349838;-0.001282837;-0.0008439429	-3.378888;-6.758166;-3.235494;-2.283162;-2.700085;-5.895985;-3.519185;-1.884925;-4.467373;-4.027868;-1.841891;-1.099579	161.092613042346;473.311408231392;601.405118374847;714.488867806116;785.526471288464;115.087267972925;143.082007574285;256.166050876365;512.357782951312;583.394957684063;696.477954662803;767.514629556835	12	0.4543338	0.15	None	Unknown		91.90625;70.91248;62.7143	AALKKALAA;AALAKKLAA;AALIIRTV
20130504_EXQ3_MiBa_SA_Fib-2	10574	9297	AALKKALAA	9		Unmodified	_AALKKALAA_			0	sp|P16402|H13_HUMAN;sp|Q02539|H11_HUMAN;sp|P16403|H12_HUMAN;sp|P10412|H14_HUMAN;sp|P16401|H15_HUMAN	2	HCD	FTMS	MULTI-MSMS	5	0	428.78437	855.55419	-1.9799	3.8097474	26.346	0.027891	85.265	18.23	NaN	NaN	1	0	0	0	-1	0	0	0	0	y2;y5;y6;y7;y8;a2;b2;b3;b5;b6;b7;b8	698870.3;295166.9;632921.1;1159640;1089528;996460.3;791513.9;116477.9;596504.1;277787;785410.6;285861.2	-0.0004898235;-0.001440985;-0.001228227;-0.001566182;-0.001893388;-0.0006152926;-0.0004866654;-0.0009909431;-0.002079385;-0.001101718;-0.001842448;-0.00175975	-3.040634;-3.044487;-2.042265;-2.192032;-2.410344;-5.346316;-3.401304;-3.868355;-4.058464;-1.888463;-2.645376;-2.292787	161.092558551938;473.309650499436;601.404400759169;714.48880269492;785.526243688741;115.087204712702;143.081990707563;256.166558965654;512.357573442846;583.39370956337;696.478514274047;767.515545363734	12	0.3253973	0.06030151	None	Unknown		85.26492;67.0348;67.0348	AALKKALAA;AALIIRTV;AALSIRLL
20121117_EXQ2_MiBa_SA_mHLA_Fib_1	24802	22381	AALPKATIL	9		Unmodified	_AALPKATIL_			0	sp|Q96AG4|LRC59_HUMAN	2	HCD	FTMS	MULTI-MSMS	10	0	449.29203	896.5695	-0.16275	7.0755609	63.012	0.019834	92.47	7.164	NaN	NaN	1	0	0	0	-1	0	0	0	0	y1;y2;y5;y6;y7;y6-H2O;y7-NH3;a2;b2;b3;b6;b7;b8;b8-H2O	472408.8;43762.4;35593.2;864729.9;22202.5;155335.8;17552.3;178296.4;248030.2;103324.5;25160.2;290795.2;111871.6;80885	-0.0001635926;-0.0002657922;-0.001561522;-0.0004525078;-0.00273822;0.0005484587;-0.009981624;-0.0003891041;-5.953029E-05;-8.625488E-05;0.0018327;-0.0007856241;-0.003376006;-0.001069975	-1.23838;-1.084042;-2.863248;-0.7043811;-3.624355;0.8783667;-13.51633;-3.380956;-0.4160585;-0.3367153;3.318013;-1.202365;-4.404527;-1.429544	132.102068725872;245.18623490596;545.367285915276;642.418940753083;755.505290445426;624.407375100343;738.485984748423;115.08697852417;143.081563572494;256.165654277485;552.348575980093;653.398872778361;766.4855271406;748.472656422945	14	0.3697664	0.1007194	None	Unknown		92.47035;85.30637;65.67204	AALPKATIL;AALAALAALI;AALLLGNLL
20130504_EXQ3_MiBa_SA_Fib-1	27714	24796	AALPKATIL	9		Unmodified	_AALPKATIL_			0	sp|Q96AG4|LRC59_HUMAN	2	HCD	FTMS	MULTI-MSMS	4	0	449.29203	896.5695	1.038	5.7371259	67.074	0.0052466	125.58	26.074	NaN	NaN	1	0	0	0	-1	0	0	0	0	y1;y2;y4;y5;y6;y7;y8;y6-H2O;y7-H2O;y7-NH3;a2;b2;b3;b4;b6;b7;b8;b7-H2O;b8-H2O	1163674;146587;16675.7;70837.3;2122806;340693.3;16791.6;447378.5;15498.9;56261.5;555864.8;763385.1;276929;22702;99664.8;751750.4;207664.2;331817.2;171353.3	-0.0005779503;-0.00112842;-0.003208036;-0.001749806;-0.001858274;-0.002771705;-0.00425937;0.0003346619;0.006333857;-0.01223703;-0.0007731912;-0.0005922056;-0.0008705264;-0.000103187;0.00144808;-0.001685665;-0.0005908541;-0.0008830232;-0.002557534	-4.375015;-4.602282;-7.68808;-3.208489;-2.892614;-3.668677;-5.153229;0.5359671;8.588449;-16.57038;-6.718297;-4.138921;-3.398284;-0.2921337;2.621677;-2.579837;-0.7708642;-1.389738;-3.416997	132.102483083618;245.18709753398;417.273969411098;545.367474198843;642.42034651933;755.505323930963;826.543925383918;624.407588897079;737.485653681886;738.488240155061;115.08736261128;143.082096247765;256.166438549011;353.21843506162;552.348960599712;653.399772819326;766.482741988731;635.388405491098;748.474143982071	19	0.5209744	0.1792453	None	Unknown		125.5843;99.51057;76.84652	AALPKATIL;AALAALAALI;AALLLGNLL
20130504_EXQ3_MiBa_SA_Fib-2	28251	25337	AALPKATIL	9		Unmodified	_AALPKATIL_			0	sp|Q96AG4|LRC59_HUMAN	2	HCD	FTMS	MULTI-MSMS	4	0	449.29203	896.5695	0.017479	5.5140534	66.044	0.0091777	113.89	14.378	NaN	NaN	1	0	0	0	-1	0	0	0	0	y1;y2;y5;y6;y7;y6-H2O;y7-H2O;a2;b2;b3;b6;b7;b8;b7-H2O;b8-H2O	6661990;709701.9;752111.4;1.221435E+07;2169863;2420829;112327.7;3100735;4162445;1299909;567580.1;4195832;1358619;1812957;1003122	-0.0005320366;-0.0001876784;-0.001718104;-0.001256972;-0.001202297;-6.167525E-05;-0.0009461419;-0.0006076019;-0.0005299333;-0.0007311689;-0.003118291;-0.001330565;-0.001021174;-0.001993555;-0.0005929249	-4.027455;-0.7654526;-3.15036;-1.956621;-1.591384;-0.09877396;-1.282917;-5.279491;-3.703702;-2.854274;-5.645463;-2.036374;-1.332285;-3.137532;-0.7921804	132.102437169965;245.186156792084;545.367442497324;642.419745217148;755.503754522431;624.40798523425;737.492933681309;115.087197021994;143.082033975449;256.166299191476;552.353526971628;653.399417719625;766.483172308343;635.389516022891;748.472179373253	15	0.5118741	0.1401869	None	Unknown		113.8889;99.51057;72.02068	AALPKATIL;AALAALAALI;AAIVGGLAIL
20121117_EXQ2_MiBa_SA_mHLA_Fib_2	20066	18075	AALQRQLL	8		Unmodified	_AALQRQLL_			0	sp|Q15149|PLEC_HUMAN	2	HCD	FTMS	MULTI-MSMS	4	0	456.7849	911.55525	-0.32182	5.7010398	50.491	0.0023525	153.67	57.715	NaN	NaN	1	0	0	0	-1	0	0	0	0	y1;y2;y4;y5;y6;y7;y4-NH3;y5-NH3;y6-NH3;y7-NH3;a2;b2;b3;b5;b6;b7;b6-NH3	246892.1;85538.2;294594.2;774386.7;924385.1;162618;70747.8;264356.7;156441.3;9655.7;412662.6;347075.3;61123.8;132859.8;496954.6;218695.5;35047.8	-0.0001828971;0.0002170621;0.0006318915;0.0002527833;0.0002579499;-0.0004472774;0.002808695;-0.003840778;-0.00320349;0.004847158;-0.00031308;6.236266E-06;0.0005974483;0.0004048692;-0.0004836653;0.001727437;0.00496143	-1.384513;0.8852966;1.193723;0.3845175;0.3347876;-0.5315076;5.482346;-5.99764;-4.251677;5.878948;-2.720379;0.04358541;2.332279;0.749307;-0.7236335;2.210508;7.617122	132.102088030375;245.185752051569;529.345025761717;657.403982381264;770.488041195124;841.525860210144;512.316299856485;640.381526841004;753.464953533398;824.494016673558;115.086902500079;143.081497805934;256.164970574327;540.324851692885;668.3843177388;781.466170616556;651.352323541982	17	0.4246374	0.0867347	None	Unknown		153.6721;95.95719;94.16321	AALQRQLL;AAQLRIQI;AALARGLQL
20130504_EXQ3_MiBa_SA_Fib-2	23113	20669	AALQRQLL	8		Unmodified	_AALQRQLL_			0	sp|Q15149|PLEC_HUMAN	2	HCD	FTMS	MSMS	6	0	456.7849	911.55525	NaN	2.6293665	53.931	2.1006E-09	146.21	54.628	NaN	NaN	1	0	0	0	-1	0	0	0	0	y1;y2;y4;y5;y6;y7;y4-NH3;y5-NH3;y6-NH3;a2;b2;b3;b5;b6;b7	994164.6;399902.3;1397480;4297378;5181652;871048;358400.3;1765175;2428005;2567248;2270276;209993.1;497003.5;2636550;941223.8	-0.0007008265;-0.001282038;-0.002442971;-0.001422247;-0.0007160367;0.003879664;-0.002247336;-0.00633426;-0.01134799;-0.0007639792;-0.0005505359;-0.001022449;-0.004695409;-0.001993953;-0.00219421	-5.305168;-5.228812;-4.615056;-2.163423;-0.9293276;4.610296;-4.386576;-9.891346;-15.06091;-6.638255;-3.847693;-3.991346;-8.689893;-2.983237;-2.807797	132.102605959818;245.187251151786;529.348100624209;657.405657411263;770.489015181685;841.521533269084;512.321355887994;640.38402032265;753.473098034155;115.087353399286;143.082054578057;256.166590472015;540.329951971652;668.385828026629;781.470092263586	15	0.5037422	0.1388889	None	Unknown		146.2126;91.58425;86.08642	AALQRQLL;AAQLRIQI;AALARGLQL
20130504_EXQ3_MiBa_SA_Fib-1	29586	26498	AALRLLAAA	9		Unmodified	_AALRLLAAA_			0		2	HCD	FTMS	MULTI-MSMS	6	0	435.28199	868.54944	0.23524	4.6174369	71.789	0.018519	94.262	10.018	NaN	NaN	1	0	0	0	-1	0	0	0	0	y2;y6;y7;y8;a2;b2;b3;b4;b5;b6;b7;b8	139081.9;263742.2;378208.3;69158.7;219179.5;145997.8;22128.5;7704.9;34194.7;79323.5;165201.8;43122.1	-0.0007239198;-0.001255791;-0.002548064;-0.001532634;-0.0007512254;-0.0005731299;-0.0013386;-0.005917003;-0.003145677;-0.002018105;-0.003851396;-0.001589768	-4.493806;-2.043932;-3.502566;-1.919341;-6.527437;-4.005602;-5.225498;-14.35216;-5.987729;-3.16101;-5.428509;-2.036831	161.092792648302;614.399677296165;727.485033549817;798.52113190768;115.087340645501;143.082077172078;256.166906622175;412.272596054062;525.353888707581;638.436825116725;709.475772194988;780.510624355442	12	0.2569675	0.1081081	None	Unknown	+	94.26181;84.24365;76.03457	AALRLLAAA;AALLRALAA;AALARLLAA
20130504_EXQ3_MiBa_SA_Fib-1	20435	18196	AAMKNVTEL	9		Unmodified	_AAMKNVTEL_			0	sp|P61981|1433G_HUMAN	2	HCD	FTMS	MSMS	8	0	488.76023	975.50592	NaN	-0.48152768	49.432	0.02808	83.753	16.953	NaN	NaN	1	0	0	0	-1	0	0	0	0	y1;y2;y7;y2-H2O;a2;b2;b4;b5;b6;b7;b8;b7-H2O;b8-NH3	475706.1;71008;83980.6;430960.4;229384.7;189665.6;79774.4;82839.2;136742.4;145234.8;46203.1;107900.3;17427.2	-0.000511645;-0.0003865832;-5.240709E-05;-0.00072551;-0.0007527185;-0.0005887826;-0.006276461;-8.879721E-05;0.0002519653;-0.009339318;0.002097593;0.000858376;-0.01314626	-3.873093;-1.48034;-0.06280518;-2.983984;-6.540411;-4.114998;-15.60442;-0.172001;0.4094813;-13.03672;2.481136;1.229123;-15.86935	132.10241677829;261.14488481269;834.439018097994;243.134659053206;115.087342138578;143.082092824797;402.223228127126;516.259967910516;615.32804106416;716.385310820949;845.41646700699;698.36454844126;828.405161753085	13	0.231213	0.08552632	None	Unknown		83.75252;66.79921;58.6044	AAMKNVTEL;AAKVNMTEL;AALQKTCEL
20130504_EXQ3_MiBa_SA_Fib-2	35904	32288	AANEESNAQVTTENQLKYLTRL	22		Unmodified	_AANEESNAQVTTENQLKYLTRL_			0	sp|O00159|MYO1C_HUMAN	3	HCD	FTMS	MULTI-MSMS	9	0	831.75751	2492.2507	0.34597	2.9995473	85.67	0.0041741	65.25	49.828	NaN	NaN	1	0	0	0	-1	0	0	0	0	y4;y5;y6;y12;y14;y16;y17;y10(2+);y12(2+);y13(2+);y15(2+);y18(2+);y19(2+);a2;b2;b3;b4	4470.4;28295.4;7079.7;16590;65584.4;64677.2;224020.8;5473.5;62135.2;46455.5;30670.2;97244;34508;37252.9;29051.6;34009.3;9941.6	0.004153041;0.003859507;0.003576325;0.01897512;0.00558075;0.003403817;0.0011778;-0.001014635;-0.003292956;-0.001582425;0.01612459;-0.007564242;0.009232252;-0.0006792981;-0.0005015641;-0.0008515727;-0.0008138467	8.267546;5.800331;4.507086;12.82278;3.269451;1.799038;0.5951329;-1.586941;-4.447445;-2.003202;18.12815;-7.172887;8.24997;-5.902461;-3.505431;-3.311898;-2.107495	502.330605574919;665.394227647475;793.489473846572;1479.79759403613;1706.93797983326;1892.02019800071;1979.05445242744;639.365258972068;740.415215767206;789.947712193674;889.477850829352;1054.56031413707;1119.06481419131;115.087268718219;143.082005606281;257.12528306211;386.16783843228	17	0.5514952	0.2361111	None	Unknown		65.24966;15.42153;15.08981	AANEESNAQVTTENQLKYLTRL;EQQLEEEKLLERERERLHE;ESNQEDVLVREKFKRSMQRN
20121117_EXQ2_MiBa_SA_mHLA_Fib_1	2557	2165	AANGRILKK	9		Unmodified	_AANGRILKK_			0	sp|P27987|IP3KB_HUMAN	2	HCD	FTMS	MULTI-MSMS	7	0	485.81145	969.60835	0.79153	7.7336481	7.0486	0.011892	104.21	51.526	NaN	NaN	1	0	0	0	-1	0	0	0	0	y1;y2;y6;y7;y8;y1-NH3;y7-NH3;a2;b2;b3;b5;b6;b7;b8;b7-NH3	225280;42132.6;16936.7;87801.9;47565.6;137409.1;7524.8;113631.6;92447.4;4655;31908.7;42878.4;189819.5;390705.8;9158.8	-6.53235E-05;0.0006877972;0.0008079555;-0.0001496565;0.0008867979;-0.0002541362;-0.01116439;-0.0004333949;8.023643E-05;-0.0007859432;-0.0003542973;0.002692468;0.0008112956;0.0003168955;0.004734133	-0.4440366;2.499199;1.130802;-0.1806265;0.9857937;-1.953594;-13.75727;-3.765802;0.5607746;-3.056656;-0.7534276;4.615699;1.164961;0.3843441;6.968275	147.112869494096;275.207079391071;714.497661945337;828.54154700453;899.577624337881;130.086509205298;811.526012632474;115.087022815021;143.081423805768;257.125217432631;470.247360538451;583.328377753587;696.414322906279;824.509780324134;679.383850966953	15	0.2807308	0.1666667	None	Unknown		104.2088;52.68314;50.96588	AANGRILKK;RLANQLKK;LQANRIKK
20130504_EXQ3_MiBa_SA_Fib-2	4115	3426	AANGRILKK	9		Unmodified	_AANGRILKK_			0	sp|P27987|IP3KB_HUMAN	2	HCD	FTMS	MULTI-MSMS	5	0	485.81145	969.60835	2.5869	3.1957334	11.833	0.020252	91.9	40.934	NaN	NaN	1	0	0	0	-1	0	0	0	0	y1;y2;y6;y7;y8;y1-NH3;y7-NH3;a2;b2;b3;b5;b6;b7;b8;b6-NH3;b8-NH3	613229;154684.2;48207.2;363872;209989.9;390888;47892.3;272661.1;223146.3;6799.9;58386.5;47672.2;383505.8;887697.9;8475.9;7635	-0.0004617624;-0.000748386;0.003236555;-0.001594881;-0.003808398;-0.0004392961;-0.003449122;-0.0005704581;-0.0005597072;-0.002548906;-0.002100993;-0.001855327;-0.0006752583;-0.0009790306;0.0006022014;-0.009683701	-3.138822;-2.719342;4.529848;-1.924922;-4.233518;-3.376949;-4.250209;-4.956748;-3.911792;-9.913023;-4.467829;-3.180562;-0.9696195;-1.187407;1.063389;-11.9923	147.113265932991;275.20851557424;714.495233346033;828.542992228834;899.582319533894;130.086694365199;811.518297368896;115.087159878193;143.082063749439;257.126980395185;470.2491072338;583.332925548194;696.415809460266;824.51107625025;566.303918918553;807.493231819083	16	0.3254378	0.1538462	None	Unknown		91.90011;50.96588;50.96588	AANGRILKK;ARLQNLKK;AQRVQLKK
20121117_EXQ2_MiBa_SA_mHLA_Fib_1	25150	22697	AANKTIIYL	9		Unmodified	_AANKTIIYL_			0	sp|Q9NU22|MDN1_HUMAN	2	HCD	FTMS	MULTI-MSMS	6	0	503.80022	1005.5859	1.2154	11.700031	63.919	0.021205	108.09	30.339	NaN	NaN	1	0	0	0	-1	0	0	0	0	y1;y2;y7;y7-NH3;a2;b2;b4;b5;b6;b7;b8;b5-H2O;b6-H2O;b7-H2O;b8-H2O;b4-NH3;b7-NH3;b8-NH3	338747.5;468895.5;26447.3;6634.5;93118.2;57583.8;78606.5;68214.5;278178.1;445355.2;88541;43999.2;159282.8;96634.7;9930.5;22057.9;57612.4;21813	-0.0001113426;-5.371545E-05;-0.001301991;-0.00142687;-0.0004077793;0.0001289986;0.0007691105;-0.002912716;-0.0008345109;-0.0009136624;-0.002945422;-0.0003997133;-0.0003675623;-0.002334737;-0.004773017;0.0009165916;-0.009527107;-0.01019202	-0.8428529;-0.1819843;-1.506028;-1.683634;-3.543226;0.9015749;1.996556;-5.989914;-1.392355;-1.282448;-3.364269;-0.8536196;-0.6322662;-3.362106;-5.566248;2.48944;-13.69982;-11.87214	132.102016475871;295.165287387052;864.520232562837;847.493808339548;115.086997199358;143.081375043628;385.21862539663;486.269985696763;599.351971472484;712.436114604416;875.501474902567;468.256908008158;581.34093983757;694.426970992865;857.492737810964;368.191928814004;695.418178947014;858.482172399115	18	0.2452021	0.0989011	None	Unknown		108.0875;77.74842;80.46233	AANKTIIYL;VSLWLLYI;NKKDLLYL
20121117_EXQ2_MiBa_SA_mHLA_Fib_2	25379	22905	AANKTIIYL	9		Unmodified	_AANKTIIYL_			0	sp|Q9NU22|MDN1_HUMAN	2	HCD	FTMS	MSMS	6	0	503.80022	1005.5859	NaN	10.904475	63.948	0.016677	107.9	15.429	NaN	NaN	1	0	0	0	-1	0	0	0	0	y1;y2;y6;y7;y7-NH3;a2;b2;b4;b5;b6;b7;b8;b5-H2O;b6-H2O;b7-H2O;b8-H2O;b4-NH3;b7-NH3;b8-NH3	456906;524959;5596.8;43098.9;12821.3;112914;70401.7;86240.5;89179;309110.6;531300;112941.2;67729.2;188244.2;71498.9;21184.8;30488;81258.3;24160	-0.0001345758;-0.0001165641;-0.006376236;0.004662941;-0.01127349;-0.0003280549;2.071178E-05;-0.0001308556;9.291826E-05;0.0001010299;-0.0003415882;-0.001996326;-0.001176594;0.001943277;-0.001835609;0.00216394;-0.001158097;-0.007005485;-0.009987719	-1.018726;-0.3949113;-8.496183;5.393712;-13.302;-2.850497;0.1447551;-0.3396909;0.1910849;0.1685655;-0.4794654;-2.280211;-2.512706;3.342763;-2.643346;2.523587;-3.145344;-10.07381;-11.63416	132.102039709109;295.165350235731;750.482379360065;864.514267630494;847.503654961554;115.086917475006;143.081483330422;385.219525362684;486.266980062947;599.35103593168;712.435542530187;875.500525806218;468.257684888999;581.338628998188;694.426471864944;857.48580085439;368.194003502467;695.41565732519;858.481968098259	19	0.2654631	0.1055556	None	Unknown		107.8954;92.46664;74.71711	AANKTIIYL;NKKDLLYL;VSLWLLYI
20121117_EXQ2_MiBa_SA_mHLA_Fib_1	24240	21870	AANPHSFVF	9		Unmodified	_AANPHSFVF_			0	sp|Q9NQ55|SSF1_HUMAN;tr|A0A0B4J1V8|A0A0B4J1V8_HUMAN	2	HCD	FTMS	MULTI-MSMS	9	0	495.24561	988.47667	-0.24576	7.4675357	61.59	0.010236	110.12	59.079	NaN	NaN	1	0	0	0	-1	0	0	0	0	y1;y2;y5;y6;y7;y8;y5-H2O;a2;b2;b3;b4;b5;b6;b7;b8;b6-H2O;b7-H2O;b8-H2O;b8-NH3	1303026;78254.1;180442.6;182506.8;56343.4;9557.5;17135.1;409608.8;311260.2;71391.2;21446.9;77070.5;125059.3;465551.9;469369.4;54420.3;365780.4;36857.3;66954.8	-0.0001030059;0.0004744719;0.00148563;0.001198939;0.0007461461;0.001225875;-0.00261249;-0.0004453633;-0.0001551646;-0.0002552631;0.00656964;-0.0007190231;-0.0008000362;0.0006251325;0.0007476695;0.001997007;0.001904228;0.002549981;-0.006322761	-0.620195;1.789419;2.334749;1.634845;0.880503;1.334728;-4.225238;-3.869796;-1.084448;-0.9927601;18.54936;-1.463699;-1.383502;0.8618524;0.9069211;3.564456;2.692158;3.162211;-7.831162	166.086358075021;265.154194513375;636.312537543954;733.365588087108;847.408968326862;918.44560238595;618.306070977891;115.087034783382;143.081659206792;257.124686752514;354.170625701429;491.236826226846;578.268935649967;725.335924397364;824.404215776563;560.255573920912;707.324080615352;806.39184877844;807.384737105077	19	0.3813019	0.1217949	None	Unknown		110.1154;51.0365;43.06618	AANPHSFVF;LMTICFVF;YSRFNGVF
20121117_EXQ2_MiBa_SA_mHLA_Fib_1	24342	21962	AANPHSFVF	9		Unmodified	_AANPHSFVF_			0	sp|Q9NQ55|SSF1_HUMAN;tr|A0A0B4J1V8|A0A0B4J1V8_HUMAN	2	HCD	FTMS	MULTI-MSMS	1	0	495.24561	988.47667	-0.24576	9.4908511	61.853	0.0049947	126.28	70.252	NaN	NaN	1	0	0	0	-1	0	0	0	0	y1;y2;y5;y6;y7;a2;b2;b3;b5;b6;b7;b8;b6-H2O;b7-H2O;b8-H2O;b7-NH3;b8-NH3	1068609;58649.4;132170.3;82022.2;10255;327484.8;247170.6;61233.6;58987.2;108185.9;362825.2;324886.6;45688.4;204545.7;25052.6;91050.2;16290.3	-1.927983E-05;-0.0003796804;0.002888075;0.004863765;0.00385682;-0.000373176;-2.062541E-05;-8.329781E-05;0.001328695;0.001882925;5.745875E-05;-0.001569257;-0.002230248;-0.002335063;0.001691833;-0.007833742;-0.0008143844	-0.1160832;-1.431918;4.538777;6.632148;4.551325;-3.242557;-0.1441514;-0.3239591;2.704806;3.256155;0.07921668;-1.9035;-3.980739;-3.301243;2.098026;-11.05964;-1.008677	166.086274348932;265.155048665688;636.311135099159;733.361923260965;847.405857653277;115.086962596081;143.081524667607;257.124514787208;491.234778509094;578.266252689109;725.336492071149;824.406532703518;560.259801175647;707.328319906399;806.392706927077;708.317834169546;807.379228729021	17	0.4121074	0.1517857	None	Unknown		126.2779;56.02598;53.70968	AANPHSFVF;LMTICFVF;YSRFNGVF
20121117_EXQ2_MiBa_SA_mHLA_Fib_2	24467	22076	AANPHSFVF	9		Unmodified	_AANPHSFVF_			0	sp|Q9NQ55|SSF1_HUMAN;tr|A0A0B4J1V8|A0A0B4J1V8_HUMAN	2	HCD	FTMS	MULTI-MSMS	7	0	495.24561	988.47667	0.76191	7.8721988	61.601	0.0074901	119.41	62.896	NaN	NaN	1	0	0	0	-1	0	0	0	0	y1;y2;y5;y6;y7;y8;a2;b2;b3;b5;b6;b7;b8;b6-H2O;b7-H2O;b8-H2O;b8-NH3	1007000;76260.8;131751.7;122521.9;46161.3;8879.1;332073.2;242662.2;57056;66640.7;86236.5;347415.1;350484;62113.6;287123.1;24669.9;42641.8	-6.214989E-05;-0.0001806968;0.004363211;-0.0009455163;-2.895599E-05;0.003269068;-0.0003522022;-6.752108E-05;-0.0001929606;0.000696353;-0.0005921661;0.001151749;-0.0004226793;0.0013006;0.002698238;0.002864537;0.002970782	-0.3742024;-0.6814765;6.857056;-1.28928;-0.03417;3.559356;-3.060314;-0.4719062;-0.7504556;1.417554;-1.024033;1.587885;-0.512708;2.321437;3.814716;3.552291;3.679554	166.086317218989;265.154849682088;636.30965996302;733.367732542081;847.409743428994;918.443559192907;115.086941622265;143.081571563274;257.124624450018;491.23541085081;578.268727779783;725.335397780714;824.40538612537;560.256270327739;707.323286605719;806.391534222851;807.37544356272	17	0.3987926	0.1133333	None	Unknown		119.4065;56.51017;47.74296	AANPHSFVF;LMTICFVF;PHSSIKCAF
20121117_EXQ2_MiBa_SA_mHLA_Fib_2	24571	22170	AANPHSFVF	9		Unmodified	_AANPHSFVF_			0	sp|Q9NQ55|SSF1_HUMAN;tr|A0A0B4J1V8|A0A0B4J1V8_HUMAN	2	HCD	FTMS	MULTI-MSMS	1	0	495.24561	988.47667	0.76191	7.4675357	61.87	0.0074901	119.41	63.285	NaN	NaN	1	0	0	0	-1	0	0	0	0	y1;y2;y5;y6;y7;y8;y7-H2O;a2;b2;b3;b5;b6;b7;b8;b6-H2O;b7-H2O;b8-H2O;b8-NH3	707280.2;47249.7;108471;111957.8;28073.6;9832.9;7313.9;217728.1;176087.6;48055;22682;84305.1;223520.4;248101.9;31391.9;193928;20700.5;24788.5	-4.586453E-05;0.0004505121;0.003791647;-0.0004635024;0.002506393;0.008049045;0.005061444;-0.0003732403;0.0001192423;-0.001037472;0.001338927;0.0001930951;0.0023085;0.001257402;0.002786248;0.0004910426;0.001234374;-0.006291258	-0.2761488;1.699057;5.958802;-0.6320195;2.95772;8.763834;6.10258;-3.243115;0.8333881;-4.034885;2.725636;0.3339197;3.182671;1.525227;4.973181;0.6942244;1.530734;-7.792144	166.086300933633;265.154218473221;636.310231527167;733.367250528207;847.407208080046;918.438779216273;829.394088342915;115.086962660392;143.081384799872;257.125468961218;491.234768276384;578.267942518625;725.33424102948;824.403706043628;560.254784678894;707.325493800951;806.393164386112;807.384705602904	18	0.3662982	0.1294964	None	Unknown		119.4065;56.12181;56.12181	AANPHSFVF;AAVEPRCPF;AASRFSGFF
20130504_EXQ3_MiBa_SA_Fib-1	27658	24745	AANPHSFVF	9		Unmodified	_AANPHSFVF_			0	sp|Q9NQ55|SSF1_HUMAN;tr|A0A0B4J1V8|A0A0B4J1V8_HUMAN	2	HCD	FTMS	MULTI-MSMS	3	0	495.24561	988.47667	-1.5308	4.0278996	66.935	0.033486	82.241	35.474	NaN	NaN	1	0	0	0	-1	0	0	0	0	y1;y2;y5;y6;y7;y5-H2O;a2;b2;b3;b5;b6;b7;b8;b6-H2O;b7-H2O;b8-H2O	2017181;123896.2;220679.9;226944.2;20924.8;17854.4;704808.1;614911.5;127875.6;92754.2;210038.2;639991.2;470122.8;62108.9;591911;24558.8	-0.0005640763;-0.0007228224;0.001181272;-0.0006828736;-0.007778129;0.0109861;-0.0005957187;-0.0003757875;-0.001544331;0.0009249452;-0.0006795379;-0.001090771;0.0001323941;-0.001028785;0.0003715174;0.004757477	-3.396274;-2.726033;1.856432;-0.9311479;-9.178626;17.76846;-5.176238;-2.626381;-6.006124;1.882897;-1.175125;-1.503811;0.1605935;-1.836268;0.5252423;5.899724	166.08681914542;265.155391807745;636.312841902216;733.367469899385;847.417492601547;618.292472384003;115.087185138802;143.081879829724;257.125975820041;491.235182258558;578.268815151577;725.337640300525;824.404831052033;560.258599712447;707.325613326244;806.38964128314	16	0.2221607	0.1403509	None	Unknown		82.24051;46.76643;46.76643	AANPHSFVF;LMTICFVF;ICTYPFVF
20130504_EXQ3_MiBa_SA_Fib-2	28154	25249	AANPHSFVF	9		Unmodified	_AANPHSFVF_			0	sp|Q9NQ55|SSF1_HUMAN;tr|A0A0B4J1V8|A0A0B4J1V8_HUMAN	2	HCD	FTMS	MULTI-MSMS	6	0	495.24561	988.47667	-0.56698	4.2302312	65.809	0.0049947	126.28	64.281	NaN	NaN	1	0	0	0	-1	0	0	0	0	y1;y2;y5;y6;y7;y7-H2O;a2;b2;b3;b5;b6;b7;b8;b6-H2O;b7-H2O;b8-H2O;b8-NH3	998517.2;63083.5;134250.8;91412.4;7720;5775.4;339885.7;276072.7;69520.6;63533.4;110381.6;303587.8;226537.5;55829.4;253540.7;27788.5;32201.9	-0.000661807;-0.001649104;0.001696127;-0.006426553;0.01098949;0.006045298;-0.0007601163;-0.0006816791;0.0004404269;-0.002354659;-0.00126442;-0.0008022778;-0.0006879739;-0.0003621889;-0.0005161773;-0.0002472211;-0.01076467	-3.984703;-6.219365;2.665557;-8.763004;12.9685;7.288821;-6.604691;-4.764249;1.712897;-4.793312;-2.186558;-1.106075;-0.8345089;-0.6464682;-0.7297582;-0.3065759;-13.33269	166.086916876079;265.156318089178;636.312327047023;733.373213578803;847.398724979113;829.393104488635;115.087349536438;143.082185721313;257.12399106252;491.238461862775;578.269400033471;725.33735180771;824.405651419992;560.257933116342;707.326501020935;806.394645980947;807.389179011907	17	0.2882704	0.10625	None	Unknown		126.2779;61.99722;48.17357	AANPHSFVF;LMTICFVF;YSRFNGVF
20130504_EXQ3_MiBa_SA_Fib-1	29908	26791	AAQSGVLTL	9		Unmodified	_AAQSGVLTL_			0	sp|Q9Y2F9|BTBD3_HUMAN	1	HCD	FTMS	MULTI-MSMS	9	0	859.48836	858.48108	0.30249	2.4942606	72.614	0.0062788	122.74	24.324	NaN	NaN	1	0	0	0	-1	0	0	0	0	y2;y6;y2-H2O;a2;b2;b3;b4;b5;b6;b7;b8;b5-H2O;b6-H2O;b7-H2O;b8-H2O;b6-NH3;b7-NH3	32253.8;9007.1;21689;11537.8;37495.7;61625.7;36062.4;90253.8;219393.5;73593.2;40418.7;36279.3;55406.5;18458.3;41344.3;33743.8;30747	-0.0001231472;-0.001767104;-0.0007137232;-0.0007636398;-0.0007651349;-0.0009548343;-0.0001145175;0.0004276503;-0.001835216;-0.0005882133;0.004272937;-0.002208958;-0.002390944;-0.002509949;-0.001552269;-0.003478906;-0.005097313	-0.5281894;-2.998358;-3.317487;-6.635306;-5.347517;-3.521541;-0.3197276;1.030003;-3.568628;-0.9376209;5.866281;-5.561531;-4.817986;-4.119142;-2.18511;-6.996447;-8.351807	233.1497067546;589.357320741386;215.139732644326;115.087353059887;143.082269177099;271.141036387859;358.172224481031;415.193146036814;514.263822819685;627.346639797047;728.389457120858;397.185217958597;496.253813860774;609.337996846911;710.384717640488;497.238917407487;610.324599795257	17	0.4369069	0.2537313	None	Unknown		122.742;98.41788;98.41788	AAQSGVLTL;TQGQVITI;AASVNAITL
20130504_EXQ3_MiBa_SA_Fib-2	30595	27468	AAQSGVLTL	9		Unmodified	_AAQSGVLTL_			0	sp|Q9Y2F9|BTBD3_HUMAN	1	HCD	FTMS	MULTI-MSMS	5	0	859.48836	858.48108	-0.80419	4.590987	71.84	0.010181	110.31	14.768	NaN	NaN	1	0	0	0	-1	0	0	0	0	y2;y6;y2-H2O;a2;b2;b3;b4;b5;b6;b7;b8;b5-H2O;b6-H2O;b7-H2O;b8-H2O;b6-NH3;b7-NH3;b8-NH3	31655.5;13280.8;26697.7;10805.2;42899.3;87432.6;45605.8;141919.4;309518.2;118501.8;69035.6;54927.3;79853.1;31921.1;60889.8;67037.6;45812.6;20527.9	-0.000951524;-0.0002786802;-0.001114069;-0.0007396616;-0.0002959615;-0.001675986;-0.0001279298;0.0001694841;-0.002075896;-0.002259312;-0.002615888;-0.0002254361;-0.001655926;-0.001945219;-0.0008454122;-0.006077486;-0.004061504;-0.003667645	-4.081157;-0.4728555;-5.178342;-6.42696;-2.068477;-6.181218;-0.3571739;0.4082052;-4.036634;-3.601368;-3.591297;-0.567587;-3.336859;-3.19235;-1.190078;-12.2224;-6.654674;-5.155742	233.150535131397;589.355832317678;215.14013299036;115.087329081725;143.081800003666;271.14175753978;358.172237893271;415.193404203;514.264063499027;627.348310896136;728.396345945425;397.183234436853;496.253078843353;609.33743211608;710.384010783708;497.241515987237;610.323563986467;711.37084860101	18	0.3522413	0.1682243	None	Unknown		110.3097;95.54135;84.09749	AAQSGVLTL;TQGQVITI;TQGVQITL
20130504_EXQ3_MiBa_SA_Fib-2	3472	2845	AAREKQRAL	9		Unmodified	_AAREKQRAL_			0	sp|Q15149|PLEC_HUMAN	3	HCD	FTMS	MULTI-MSMS	9	0	348.20872	1041.6043	-0.28886	3.4032967	10.271	0.015439	105.1	44.273	NaN	NaN	1	0	0	0	-1	0	0	0	0	y1;y2;y3;y5;y6;y7;y8;y3-NH3;y6-NH3;y7-NH3;y8-NH3;a2;b2;b3;b4;b5;b7(2+);b8(2+)	59967.6;17122.6;99050.2;18330.8;8105.3;267382.8;1442838;99705.4;4531.2;214654.4;321052.2;148753;52173.6;36884.5;39985.5;44513.9;75804;47344.9	-0.0004836555;-0.0008984067;-0.001131166;-0.001384798;-0.001932623;-0.002967493;-0.00465756;0.006384644;-0.0005869956;-0.009659667;-0.00574681;-0.0007249895;-0.0007759697;-0.00257755;-0.0005614606;-0.00313982;-0.00200582;-0.003333886	-3.661216;-4.422601;-3.148765;-2.250259;-2.596083;-3.295236;-4.793804;18.65725;-0.8069663;-10.93316;-6.020416;-6.299473;-5.423241;-8.615232;-1.311132;-5.643877;-4.767299;-7.306899	132.102388788745;203.139917327846;359.241261115422;615.395055276652;744.438196197876;900.540342095951;971.579145950349;342.207196203925;727.41030146861;883.520485168526;954.553686099176;115.087314409543;143.082280011905;299.185192620353;428.225769627126;556.323311004655;420.745573915129;456.265458874649	18	0.3315179	0.1353384	None	Unknown		105.1013;60.82842;56.81015	AAREKQRAL;AARERQLKA;AARRQEAKL
20130504_EXQ3_MiBa_SA_Fib-1	4481	3748	AARPEAAAAK	10		Unmodified	_AARPEAAAAK_			0	sp|Q6NZY7|BORG3_HUMAN	3	HCD	FTMS	MULTI-MSMS	10	0	319.18217	954.52468	1.6089	4.4966811	12.612	0.0043798	86.276	46.972	NaN	NaN	1	0	0	0	-1	0	0	0	0	y1;y2;y3;y4;y5;y7;y8;y9;y9-H2O;y1-NH3;y2-NH3;y3-NH3;a2;b2;b3;b5;b6;b7;b8;b6-H2O;b7-H2O;b8-H2O;b6-NH3	815509.6;370195.7;265711;202707.6;111150.7;46876.2;263429.2;868085.6;119605;565640.8;27984.3;102419.4;410694;281535.2;215440.2;430005;389744;334431;155446.3;11716.9;16608.5;6477.1;10951.9	-0.0005006273;-0.0008659977;-0.0007244776;-0.001428462;-0.002149514;-0.005590714;-0.00300966;-0.003020475;-0.001040838;-0.0005736453;-0.0009516744;0.000153252;-0.0006741023;-0.0004817784;-0.001697284;-0.001706894;-0.001078021;-0.003102224;-0.002149538;-0.008701571;-0.00251792;-0.007950359;-0.01133567	-3.403005;-3.969721;-2.505215;-3.965466;-4.984225;-8.504769;-3.699822;-3.414903;-1.201219;-4.409711;-4.731771;0.5630944;-5.857315;-3.367149;-5.673038;-3.249496;-1.807802;-4.648534;-2.911109;-15.04647;-3.877635;-11.03624;-19.56787	147.113304797888;218.150783956106;289.187756223827;360.225573996386;431.263408835547;657.362206984277;813.460736957809;884.497861560519;866.485317237947;130.086828714427;201.12432053125;272.160329392753;115.087263522359;143.081985820564;299.184312354457;525.279678912365;596.316163827801;667.355301818302;738.391462920314;578.31322269141;649.344152827733;720.386699054829;579.299872369714	23	0.305613	0.09871244	None	Unknown		86.27605;39.30454;41.02906	AARPEAAAAK;ANEVPARAK;QPDQLRAK
20121117_EXQ2_MiBa_SA_mHLA_Fib_1	3084	2644	AARPKSAFK	9		Unmodified	_AARPKSAFK_			0	sp|Q9Y5V3|MAGD1_HUMAN	3	HCD	FTMS	MULTI-MSMS	6	0	325.86266	974.56615	1.2605	9.051524	8.3323	0.011198	102.06	64.365	NaN	NaN	1	0	0	0	-1	0	0	0	0	y1;y2;y4;y5;y6;y7;y4-H2O;y6-H2O;y1-NH3;y7-NH3;y8(2+);a2;b2;b3;b4;b5;b6;b7;b8;b6-H2O;b8-H2O	529179;422306.6;267489.1;29267.7;153843;248323.8;49015.6;44368.8;458719.6;80439;664975.8;330961.4;102012.3;305734.2;44487.9;281717.4;246499;181522.3;92928.1;90446.7;37980.8	-4.522106E-05;-7.57839E-05;-0.0008227851;-0.00315821;-0.001570446;-0.002192614;-0.004782237;-0.008198038;-0.0001584601;-0.00578673;-0.000359404;-0.0003641553;-3.381868E-05;-0.0004985657;-0.0009675284;-0.000495673;-0.0009328297;-0.0002513881;-0.005618622;0.0002369931;-0.009886169	-0.3073903;-0.2576095;-1.81931;-5.441919;-2.318345;-2.630607;-11.01277;-12.43265;-1.218114;-7.087425;-0.7937855;-3.164175;-0.2363595;-1.666423;-2.441796;-0.945344;-1.525819;-0.3683883;-6.77372;0.3994144;-12.18308	147.112849391664;294.181293870701;452.251183069631;580.348481511817;677.399657600552;833.501390796563;434.244577835038;659.395720506047;130.086413529162;816.478435810424;452.772153622302;115.086953575383;143.081537860884;299.183113636034;396.236346450755;524.330837612979;611.363303179561;682.39973552579;829.473516675263;593.351568670465;811.467219536692	21	0.2849306	0.09859155	None	Unknown		102.0615;37.69645;36.70102	AARPKSAFK;KGRTPAAFK;ARQKVMVK
20121117_EXQ2_MiBa_SA_mHLA_Fib_2	3138	2695	AARPKSAFK	9		Unmodified	_AARPKSAFK_			0	sp|Q9Y5V3|MAGD1_HUMAN	3	HCD	FTMS	MULTI-MSMS	9	0	325.86266	974.56615	0.14862	8.4358654	8.5168	0.012006	96.618	53.47	NaN	NaN	1	0	0	0	-1	0	0	0	0	y1;y2;y4;y5;y6;y7;y6-H2O;y1-NH3;y7-NH3;y8(2+);a2;b2;b3;b4;b5;b6;b7;b8;b6-H2O;b8-H2O;b6-NH3	435380.2;354110.7;207530.3;29727;96858;241857.4;9921.2;385510.1;31844.2;457168.3;288259.6;101439.2;216894.5;35420;243675.8;183056.1;130542.8;77634.8;87707.7;39575.6;21568.4	-6.184425E-06;-0.0001994045;-0.0006889631;0.002436477;5.700241E-05;-0.0009414224;-0.01117229;-0.0001714026;-0.00363794;-0.0001499316;-0.0003880858;-7.567139E-05;0.0001283045;0.003111306;-0.0004673369;0.002393596;0.001337168;-0.009094747;-0.0007027168;-0.006026044;-0.001412451	-0.04203866;-0.6778283;-1.523409;4.19834;0.08414906;-1.129481;-16.94315;-1.317606;-4.455659;-0.3311416;-3.372108;-0.5288688;0.4288503;7.852228;-0.8913017;3.915199;1.959513;-10.96444;-1.184316;-7.426144;-2.376514	147.112810355025;294.181417491305;452.251049247615;580.34288682533;677.398030151796;833.500139604642;659.398694756968;130.086426471728;816.476287020993;452.771944149977;115.086977505851;143.081579713583;299.182486765805;396.232267616117;524.330809276939;611.359976754275;682.398146969448;829.476992800941;593.352508380421;811.463359411434;594.337233699249	21	0.2692378	0.09251101	None	Unknown		96.61844;43.14871;33.95669	AARPKSAFK;KGRTPAAFK;AAAFPSKRK
20130504_EXQ3_MiBa_SA_Fib-1	4753	3995	AARPKSAFK	9		Unmodified	_AARPKSAFK_			0	sp|Q9Y5V3|MAGD1_HUMAN	3	HCD	FTMS	MULTI-MSMS	7	0	325.86266	974.56615	0.74384	5.9732312	13.234	0.0098778	114.39	72.056	NaN	NaN	1	0	0	0	-1	0	0	0	0	y1;y2;y4;y5;y6;y7;y4-H2O;y6-H2O;y1-NH3;y7-NH3;y8(2+);a2;b2;b3;b4;b5;b6;b7;b8;b6-H2O;b8-H2O;b7-NH3;b7(2+)	1155034;802494;580192.8;72271;302302.4;523213.2;65699.2;82083.6;975038.1;139446.1;1775348;716794;228763.5;712993.9;67567.5;587415.5;573466.4;154546.8;125134.6;210417;57142.2;12055.1;170781.8	-0.0004009007;-0.0006955168;-0.001543751;-0.003667811;-0.0009191833;-0.004317993;-0.002599886;-0.003670848;-0.0004682548;-0.007511495;-0.001141596;-0.0006043547;-0.0003435678;-0.0003760506;-0.005235403;-0.001341238;-0.001625151;-0.000612683;0.0006571636;0.0002212081;-0.007192287;0.006063319;-0.001500683	-2.725117;-2.36424;-3.413475;-6.320009;-1.35693;-5.180533;-5.987176;-5.567027;-3.599559;-9.19985;-2.521343;-5.251276;-2.401198;-1.256925;-13.21269;-2.557995;-2.658238;-0.8978354;0.7922719;0.3728112;-8.863341;9.112746;-4.391753	147.113205071307;294.181913603555;452.251904034983;580.348991113053;677.399006337454;833.503516175333;434.242395484209;659.391193316296;130.086723323942;816.480160575743;452.77293581408;115.087193774772;143.081847610007;299.182991120925;396.240614325732;524.331683177929;611.363995501028;682.400096820639;829.467240890346;593.351584455484;811.464525654503;665.366871717018;341.704880985533	23	0.3234232	0.1144279	None	Unknown		114.3941;42.33808;36.76034	AARPKSAFK;KGRTPAAFK;AALPNHKPK
20130504_EXQ3_MiBa_SA_Fib-2	4621	3886	AARPKSAFK	9		Unmodified	_AARPKSAFK_			0	sp|Q9Y5V3|MAGD1_HUMAN	3	HCD	FTMS	MULTI-MSMS	5	0	325.86266	974.56615	1.1482	3.2027676	12.944	0.019314	91.658	50.229	NaN	NaN	1	0	0	0	-1	0	0	0	0	y1;y2;y4;y5;y6;y7;y4-H2O;y6-H2O;y1-NH3;y7-NH3;y8(2+);a2;b2;b3;b4;b5;b6;b7;b8;b6-H2O;b7-H2O;b6-NH3	2695575;2074378;1160124;209703.2;678950.1;1086979;126452.6;155368.8;2605149;322266.2;3746697;1616987;540055.4;1461543;155220.5;994415.6;1218926;396468.7;304404;533126.1;27581;121748.4	-0.0006084507;-0.0005787524;-0.0018181;0.004805121;-0.001886648;-0.003527888;-0.001666628;-0.001871542;-0.0005338342;-0.002693533;-0.001610638;-0.0006542889;-0.0004182936;-0.0007233295;0.001058731;-0.002222807;-0.001018481;0.00198447;-0.0001568354;-0.001890894;-0.01234978;-0.004821491	-4.135929;-1.967329;-4.020101;8.279831;-2.785132;-4.232605;-3.838022;-2.838295;-4.103677;-3.298977;-3.557271;-5.685155;-2.923455;-2.41768;2.671982;-4.239307;-1.665917;2.908084;-0.1890795;-3.186791;-18.58783;-8.112337	147.113412621274;294.181796839185;452.252178384025;580.340518181307;677.399973802525;833.502726070264;434.241462226454;659.389394009625;130.086788903304;816.475342613988;452.773404855996;115.087243708943;143.081922335818;299.183338399767;396.234320191475;524.332564746666;611.36338883072;682.397499668171;829.468054889286;593.353696557619;664.401269232274;594.340642739673	22	0.3109637	0.1341463	None	Unknown		91.65834;41.42933;38.77578	AARPKSAFK;AALPNHKPK;AAAFPSKRK
20130504_EXQ3_MiBa_SA_Fib-2	37455	33693	AASDLAMVL	9		Unmodified	_AASDLAMVL_			0	sp|Q765P7|MTSSL_HUMAN	1	HCD	FTMS	MULTI-MSMS	5	0	890.46518	889.4579	-0.63204	1.2586977	89.893	0.024929	86.866	21.194	NaN	NaN	1	0	0	0	-1	0	0	0	0	y2;a2;b2;b3;b4;b5;b6;b7;b8;b4-H2O;b5-H2O;b6-H2O;b7-H2O;b8-H2O	11448.1;8481.3;38582;7480.6;96343.7;169315.1;280109.9;187622.8;43473.1;39064.7;44463.3;86815.3;52584.6;11953.1	-0.0003171849;-0.000998612;-0.0008672591;-0.001874479;0.0007681531;-0.002470512;-0.003194515;-0.0009743939;-0.004667501;-0.0004628937;-0.002399233;-0.004904683;-1.887738E-05;0.0001369177	-1.372081;-8.676974;-6.061257;-8.14582;2.225629;-5.391459;-6.035758;-1.475677;-6.146502;-1.415013;-5.450122;-9.5934;-0.02939067;0.1846846	231.170636234382;115.087588032138;143.082371301314;230.115406930731;345.139707331069;458.227009976823;529.264847767204;660.303112252421;759.375219275679;327.130373691536;440.21637401107;511.255993249182;642.291592049581;741.359850170686	14	0.4206105	0.1573034	None	Unknown		86.86616;65.67204;64.80328	AASDLAMVL;VMADTAVAL;ALDGTAVML
20130504_EXQ3_MiBa_SA_Fib-1	25222	22531	AASKVMVEL	9		Unmodified	_AASKVMVEL_			0	sp|Q7L2H7|EIF3M_HUMAN	2	HCD	FTMS	MULTI-MSMS	9	0	474.26515	946.51575	-0.29614	10.241628	60.915	0.011934	104.06	35.27	NaN	NaN	1	0	0	0	-1	0	0	0	0	y1;y2;y7;y8;y2-H2O;y7-H2O;a2;b2;b3;b4;b5;b6;b7;b8;b4-H2O;b6-H2O;b7-H2O;b8-H2O	472114.5;34175.9;97986.8;7645.8;371019.8;13796;247396.5;165551.3;6918.8;31887.4;117872.2;236457;181059.7;96786.2;10204.2;34803.2;18004.7;33012.3	-0.0005066785;-0.001819166;-0.001589163;0.00216802;-0.0007645512;0.004193826;-0.00068688;-0.0005113611;-0.001117816;0.0003622972;-0.002344046;-0.0006202083;-0.00260994;0.0003271416;-0.0005819424;-0.005239308;0.002033571;0.0005711684	-3.835498;-6.966078;-1.973012;2.473542;-3.144558;5.32594;-5.96834;-3.573902;-4.857648;1.011415;-5.12607;-1.054206;-3.796893;0.4006986;-1.710596;-9.186739;3.038023;0.7153758	132.102411811816;261.146317395189;805.450391258866;876.483747863758;243.134698094363;787.434043583512;115.087276300103;143.082015403243;230.114650268019;358.208133172592;457.279253431458;588.318014200553;687.388417848849;816.428073863011;340.198512725906;570.312068613712;669.373209651033;798.417265149875	18	0.4400344	0.1294964	None	Unknown		104.0568;68.78683;60.75988	AASKVMVEL;AACKSILEI;KAKEMVEL
20130504_EXQ3_MiBa_SA_Fib-2	25720	23036	AASKVMVEL	9		Unmodified	_AASKVMVEL_			0	sp|Q7L2H7|EIF3M_HUMAN	2	HCD	FTMS	MULTI-MSMS	3	0	474.26515	946.51575	0.55454	6.6495059	59.982	0.032543	82.75	19.444	NaN	NaN	1	0	0	0	-1	0	0	0	0	y1;y2;y7;y8;y2-H2O;a2;b2;b3;b4;b5;b6;b7;b8;b3-H2O;b4-H2O;b5-H2O;b6-H2O;b7-H2O;b8-H2O	871154.8;74022.7;146192.9;11689.3;619983.4;391856.2;291011.4;11507.9;52617.1;286600.4;387101.1;228592.1;136975.6;18212.8;22447.5;143416.6;45384.1;75867.5;43865.8	-0.0005118227;-0.0007055814;0.0007385162;0.005822635;-0.0007784222;-0.0006692359;-0.0004541726;-0.0004451333;-0.0005558801;-0.002584431;-0.0003422598;-0.003579866;0.003850083;-0.001805639;0.0006639377;-0.002137344;-0.003823035;-0.002086414;0.001461743	-3.874439;-2.701874;0.9169011;6.643203;-3.201608;-5.815031;-3.174212;-1.934404;-1.551831;-5.651754;-0.58176;-5.207916;4.715786;-8.512957;1.951626;-4.865689;-6.703425;-3.116948;1.830802	132.102416955987;261.145203810944;805.44806357954;876.480093248637;243.134711965343;115.087258656036;143.081958214754;230.11397758542;358.209051349886;457.279493817228;588.317736251965;687.389387774631;816.424550921187;212.104773404549;340.197266845817;439.26848204358;570.310652340698;669.377329636087;798.416374575762	19	0.3308847	0.1117647	None	Unknown		82.75049;63.30627;53.35145	AASKVMVEL;KAKEMVEL;NKTMLVEL
20121117_EXQ2_MiBa_SA_mHLA_Fib_1	20546	18512	AASPKSFTL	9		Unmodified	_AASPKSFTL_			0	sp|Q9Y490|TLN1_HUMAN;sp|Q9Y4G6|TLN2_HUMAN	2	HCD	FTMS	MULTI-MSMS	4	0	461.25564	920.49673	1.5836	6.860149	52.279	0.013045	101.72	29.583	NaN	NaN	1	0	0	0	-1	0	0	0	0	y1;y2;y5;y6;y7;y8;y2-H2O;y6-H2O;y7-H2O;y8-H2O;y7-NH3;a2;b2;b3;b6;b7;b8;b3-H2O;b7-H2O;b8-H2O	682454.8;253425.1;130372.8;832423.6;467939;41067.5;58472.3;75845.1;94248.9;5895.6;93434;659340.3;695941.2;194270;22611.9;152990.4;166390.5;25696.2;132316.6;165245.5	-0.0001929151;-6.822485E-06;-6.824849E-05;-0.0005320559;-4.440075E-05;0.002530802;-0.0005972594;0.003097186;0.0008836041;-0.01078153;-0.01225844;-0.0003623826;-3.483001E-05;-0.0002208734;0.0001854711;0.001276826;0.001637763;-0.0002575087;-0.0003921495;0.002926189	-1.460348;-0.02926227;-0.1146369;-0.7684246;-0.05696568;2.975788;-2.776148;4.592615;1.160471;-12.9513;-16.07842;-3.148772;-0.2434277;-0.9598446;0.3420127;1.852189;2.072048;-1.214072;-0.5841195;3.788457	132.102098048366;233.149590429886;595.345057199693;692.398284859029;779.429825613851;850.464364199107;215.139616180497;674.3840909306;761.418332922675;832.467111844495;762.415490548376;115.086951802727;143.081538872212;230.113753325541;542.293102260571;689.360424822041;790.407742359108;212.103225274471;671.351529111109;772.395889246779	20	0.273234	0.09478673	None	Unknown		101.7214;72.13837;70.5248	AASPKSFTL;AAAFAGTVTI;AASFKSPIT
20121117_EXQ2_MiBa_SA_mHLA_Fib_2	20804	18746	AASPKSFTL	9		Unmodified	_AASPKSFTL_			0	sp|Q9Y490|TLN1_HUMAN;sp|Q9Y4G6|TLN2_HUMAN	2	HCD	FTMS	MULTI-MSMS	5	0	461.25564	920.49673	1.7439	7.5119709	52.342	0.012245	102.95	21.65	NaN	NaN	1	0	0	0	-1	0	0	0	0	y1;y2;y5;y6;y7;y8;y2-H2O;y6-H2O;y7-H2O;y7-NH3;a2;b2;b3;b6;b7;b8;b3-H2O;b6-H2O;b7-H2O;b8-H2O	612493;209203;101528.5;710380.6;432683.2;42245.2;41507.4;71963;7928;29718.8;594520.5;677414.2;165699.4;24567;174528.2;140386.1;8732.5;24356.8;131095.6;135107	-0.0001029252;0.0001660119;-0.0005905824;0.0001031868;0.0001870321;0.008027782;-0.000610226;0.001690557;0.002764698;-0.01038603;-0.0002923649;4.727357E-05;-0.0001045406;0.0008944887;-0.0008206876;0.003688197;7.173136E-05;0.00260419;3.85344E-05;0.001467523	-0.7791343;0.7120408;-0.9919994;0.1490283;0.2399602;9.439353;-2.836418;2.50681;3.630993;-13.62257;-2.540384;0.3303962;-0.4542999;1.649458;-1.190502;4.666208;0.3381913;4.967173;0.05739827;1.899959	132.102008058512;233.14941759551;595.345579533653;692.397649616379;779.429594180984;850.458867219549;215.139629147076;674.385497560329;761.416451828776;762.413618146027;115.086881784984;143.081456768626;230.113636992711;542.292393243049;689.362522335533;790.405691924704;212.102896034442;524.280118855651;671.351098427206;772.39734791243	20	0.3529496	0.1036269	None	Unknown		102.9469;81.29668;70.91248	AASPKSFTL;AAAFAGTVTI;KPTFSQTI
20130504_EXQ3_MiBa_SA_Fib-1	23559	21021	AASPKSFTL	9		Unmodified	_AASPKSFTL_			0	sp|Q9Y490|TLN1_HUMAN;sp|Q9Y4G6|TLN2_HUMAN	2	HCD	FTMS	MULTI-MSMS	5	0	461.25564	920.49673	0.64782	6.425601	56.786	0.0093553	113.26	29.012	NaN	NaN	1	0	0	0	-1	0	0	0	0	y1;y2;y5;y6;y7;y8;y2-H2O;y6-H2O;y7-H2O;a2;b2;b3;b6;b7;b8;b3-H2O;b6-H2O;b7-H2O;b8-H2O	1140014;401977.8;174522;1265459;706477.4;57189.9;67554.2;139692.5;277567.5;1116346;1313912;287353.1;42155.6;241626;236706.6;29743.1;39891.5;239197.8;248986.5	-0.0005276541;-0.0009574181;-0.001000962;-0.001503482;-0.001748306;-0.003289929;-0.0003795;0.0004891201;-0.0002619502;-0.0006912246;-0.0005441536;-0.0009560809;-0.001917469;-0.001273036;-0.00126483;-0.0008709369;-0.001708198;-0.001461554;-0.003394633	-3.99428;-4.106438;-1.681312;-2.17141;-2.243053;-3.868365;-1.763973;0.7252814;-0.3440288;-6.00609;-3.803088;-4.154805;-3.535839;-1.846684;-1.600219;-4.106182;-3.258151;-2.177029;-4.394903	132.10243278744;233.150541025515;595.345989913657;692.399256285495;779.431529519292;850.470184929924;215.139398421069;674.386698996768;761.419478477063;115.087280644676;143.082048195796;230.114488532941;542.29520520037;689.362974683684;790.410644952282;212.103838702673;524.284431243165;671.352598515917;772.402210068627	19	0.4165597	0.125	None	Unknown		113.2557;84.24365;72.78925	AASPKSFTL;AAAFAGTVTI;AASFKSPIT
20121117_EXQ2_MiBa_SA_mHLA_Fib_1	7722	6860	AASSHVPIQK	10		Unmodified	_AASSHVPIQK_			0	sp|Q13620|CUL4B_HUMAN	2	HCD	FTMS	MULTI-MSMS	2	0	519.29055	1036.5665	-1.1054	8.975637	20.447	0.0028154	115.86	61.085	NaN	NaN	1	0	0	0	-1	0	0	0	0	y1;y2;y3;y4;y5;y6;y7;y8;y9;y1-NH3;y2-NH3;y4-NH3;a2;b2;b3;b5;b6;b7;b8;b9;b3-H2O;b5-H2O;b6-H2O	152930.9;72003;11863.5;281373.5;86613.8;114121.9;82360.4;250415.6;82413.2;86793;92441.9;25763.1;106845.3;103721.1;20260.8;122906.5;275951;32684.3;103446.6;44870.4;11540;12256.7;23916.5	-0.000176501;-0.0002835762;-0.002429729;-0.001280889;0.0006815044;0.0002925645;-0.003171788;-0.001550893;-0.001666038;-0.0002746577;0.0006281872;-0.001124318;-0.0002541351;-9.746076E-05;-0.0004588402;-0.001324947;-6.311813E-05;-0.0008282355;-0.0001743699;-0.004429749;-0.0008820364;-0.001018856;-0.001813899	-1.199765;-1.030543;-6.258028;-2.639325;1.166209;0.4055312;-3.923195;-1.731872;-1.723716;-2.111346;2.433474;-2.400938;-2.208203;-0.6811551;-1.993969;-2.917064;-0.1140814;-1.273569;-0.2284092;-4.969024;-4.158512;-2.335782;-3.388793	147.112980671617;275.171665258197;388.257875390978;485.309490403637;584.375941926207;721.435242728506;808.47073549123;895.501143005951;966.538371938366;130.086529726785;258.144204393281;468.282784730643;115.086843555174;143.081601502962;230.113991292331;454.205797671831;553.272949758735;650.32647872813;763.409888842884;891.472721733499;212.103849802226;436.194926894277;535.264135853608	23	0.3726909	0.1796875	None	Unknown		115.8609;54.77631;52.78574	AASSHVPIQK;AAVSSHQPIK;VPNQGGPLQK
20121117_EXQ2_MiBa_SA_mHLA_Fib_2	7821	6952	AASSHVPIQK	10		Unmodified	_AASSHVPIQK_			0	sp|Q13620|CUL4B_HUMAN	3	HCD	FTMS	MULTI-MSMS	6	0	346.52946	1036.5665	-0.99884	3.5958892	20.459	0.0060895	85.355	45.506	NaN	NaN	1	0	0	0	-1	0	0	0	0	y1;y2;y3;y4;y5;y6;y7;y8;y9;y9-H2O;y1-NH3;y2-NH3;y4-NH3;y5-NH3;a2;b2;b6;b8	449120.4;243691.5;119873.9;1114348;343307.7;517794.9;300198.2;600330.2;490645.2;153676.7;340550.2;415558.4;76576.2;33296.5;1028259;391761.6;21027.6;38213.4	8.511651E-06;3.935767E-05;0.004718817;-0.0006100794;-0.001128066;-0.0005051566;0.0006542157;-0.001290337;-0.001489726;0.004259401;-0.0002146116;0.0003189948;0.0002058213;-0.005923031;-0.0004040696;-6.748372E-05;0.001360846;-0.01256682	0.05785799;0.1430297;12.15405;-1.257095;-1.930371;-0.7002099;0.8092053;-1.440911;-1.5413;4.490566;-1.649761;1.235722;0.4395247;-10.43971;-3.510993;-0.4716451;2.459635;-16.46116	147.112795658949;275.171342324327;388.250726845215;485.308819593784;584.377751496411;721.436040449625;808.466909487191;895.500882450032;966.538195626245;948.521881813734;130.08646968071;258.144513585676;468.281454591626;567.355997360286;115.08699348974;143.08157152592;553.271525794847;763.422281288218	18	0.3753991	0.08737864	None	Unknown		85.35461;39.84835;34.20608	AASSHVPIQK;AAVSSHQPIK;AAPSLVNTHK
20121117_EXQ2_MiBa_SA_mHLA_Fib_2	7831	6961	AASSHVPIQK	10		Unmodified	_AASSHVPIQK_			0	sp|Q13620|CUL4B_HUMAN	2	HCD	FTMS	MULTI-MSMS	5	0	519.29055	1036.5665	0.30464	6.4673561	20.485	0.0017477	123.21	70.492	NaN	NaN	1	0	0	0	-1	0	0	0	0	y1;y2;y3;y4;y5;y6;y7;y8;y9;y1-NH3;y2-NH3;y4-NH3;a2;b2;b3;b5;b6;b7;b8;b9;b3-H2O;b5-H2O;b6-H2O	236521;99662.6;24205.7;511381.3;135679.5;186553.8;152604.2;363634.8;127081.8;116829.5;130151;36173.3;162749.6;159994.3;25772.9;169525.5;496277.8;57202.8;175113.3;88993.6;14667;52950.5;57205.6	-0.000137452;-0.0002628582;-0.001816022;-0.0004944782;-0.002043803;-0.0002338738;-0.0006706046;0.0008152191;-0.003751072;-0.0001849535;0.0002158578;-0.001744899;-0.0003676258;-1.755526E-05;-0.0007085433;0.001086789;-4.829168E-05;-0.003257222;0.0008898433;0.003837259;0.0002980786;-0.004571099;-0.003722059	-0.9343296;-0.9552517;-4.677367;-1.018894;-3.497394;-0.3241782;-0.8294755;0.9103521;-3.880926;-1.421774;0.8361896;-3.72616;-3.19433;-0.1226941;-3.079094;2.392735;-0.08728365;-5.008577;1.165618;4.304444;1.40535;-10.4794;-6.953661	147.112941622579;275.17164454018;388.257261684017;485.308703992641;584.378667233037;721.435769166769;808.468234307492;895.498776893685;966.540456972487;130.086440022643;258.144616722663;468.283405311839;115.086957045869;143.081521597463;230.114240995434;454.203385935789;553.272934932281;650.328907714825;763.408824629741;891.46445472588;212.102669687209;436.198479137346;535.266044012932	23	0.3659612	0.1543624	None	Unknown		123.2081;52.71608;47.86876	AASSHVPIQK;VPNQGGPLQK;AAVSSHQPIK
20130504_EXQ3_MiBa_SA_Fib-1	9055	7905	AASSHVPIQK	10		Unmodified	_AASSHVPIQK_			0	sp|Q13620|CUL4B_HUMAN	3	HCD	FTMS	MULTI-MSMS	6	0	346.52946	1036.5665	-0.63151	1.280553	23.328	0.0054607	86.898	38.807	NaN	NaN	1	0	0	0	-1	0	0	0	0	y1;y2;y3;y4;y5;y6;y7;y8;y9;y1-NH3;y2-NH3;y4-NH3;y8-NH3;y9-NH3;a2;b2;b6	482741.8;303089.2;85328.7;990055.9;325287.9;556213;265218.5;501966.7;468206.6;385281.6;496440.9;67294.6;105252.3;105617.5;1148204;441753.5;32313.7	-0.0004681507;-0.0008948552;-0.002477499;-0.001632104;-0.001325919;-0.001352823;-0.003613377;-0.001983284;-0.003663522;-0.0005114939;-0.0003709376;0.0007632563;-0.009265547;-0.01873832;-0.0006567888;-0.0003713524;-0.001214399	-3.182246;-3.251981;-6.381064;-3.363014;-2.26894;-1.875178;-4.469395;-2.214718;-3.790345;-3.931944;-1.436934;1.629911;-10.54722;-19.73433;-5.706877;-2.595384;-2.194932	147.113272321276;275.172276537176;388.257923161131;485.309841618179;584.377949349389;721.436888115788;808.471177079655;895.501575396625;966.540369422363;130.086766562967;258.1452035181;468.280897156552;878.48230855831;949.528895118202;115.087246208835;143.08187539461;553.274101039885	17	0.3775457	0.0923913	None	Unknown		86.89809;48.091;42.19047	AASSHVPIQK;AAVSSHQPIK;AAPSLVNTHK
20130504_EXQ3_MiBa_SA_Fib-1	9138	7980	AASSHVPIQK	10		Unmodified	_AASSHVPIQK_			0	sp|Q13620|CUL4B_HUMAN	2	HCD	FTMS	MULTI-MSMS	1	0	519.29055	1036.5665	-1.0587	1.6437391	23.539	0.00044256	140.84	88.125	NaN	NaN	1	0	0	0	-1	0	0	0	0	y1;y2;y3;y4;y5;y6;y7;y8;y9;y1-NH3;y2-NH3;y4-NH3;y8-NH3;a2;b2;b3;b5;b6;b7;b8;b9;b3-H2O;b5-H2O;b6-H2O;b8-H2O	190427.3;96530.5;20134;383936.4;89252.9;84378.5;104894.5;259561.9;96017.9;90947.2;149720.4;29487.6;6528.9;157571.9;142731.7;25564.1;146029;355806;57785.3;128427.1;32947.6;17598.6;48271.4;25558.3;4844.7	-0.0004667538;-0.0008555283;-0.003202021;-0.002043477;-0.002250781;-0.0001601725;-0.0005438618;-0.003787132;-0.001391723;-0.000662691;-0.0002147866;-0.003761474;-0.01419485;-0.0006921693;-0.0005031702;-0.001384731;-0.0001698176;-0.0007430553;-0.005003114;-0.001415013;-0.00586307;-0.00167132;-0.001679009;-0.002374236;-0.008098207	-3.172751;-3.109065;-8.247134;-4.210662;-3.851578;-0.2220191;-0.6727065;-4.229053;-1.439905;-5.094217;-0.8320383;-8.032438;-16.15829;-6.014299;-3.516656;-6.017561;-0.3738791;-1.343016;-7.693184;-1.853539;-6.576825;-7.879696;-3.849211;-4.435629;-10.86414	147.113270924374;275.172237210353;388.258647683747;485.310252992001;584.378874211754;721.435695465496;808.468107564646;895.50337924446;966.538097623758;130.086917760082;258.145047367078;468.28542188645;878.487237859659;115.0872815894;143.08200721238;230.11491718281;454.204642542037;553.273629695892;650.330653606142;763.41112948557;891.474155054022;212.104639085837;436.195587047105;535.26469619014…	25	0.4044776	0.2192982	None	Unknown		140.8413;52.71608;51.05928	AASSHVPIQK;VPNQGGPLQK;AAVSSHQPIK
20130504_EXQ3_MiBa_SA_Fib-2	8791	7677	AASSHVPIQK	10		Unmodified	_AASSHVPIQK_			0	sp|Q13620|CUL4B_HUMAN	3	HCD	FTMS	MULTI-MSMS	6	0	346.52946	1036.5665	0.44323	2.1488041	22.328	0.0044846	86.882	56.313	NaN	NaN	1	0	0	0	-1	0	0	0	0	y1;y2;y3;y4;y5;y6;y7;y8;y9;y7-H2O;y1-NH3;y2-NH3;y4-NH3;y5-NH3;y9-NH3;a2;b2;b6	632660.5;388570.5;128299;1227226;391606.9;596305;331497.2;562426.6;514885.2;43090.7;446564.3;601419.1;59733.3;17446.7;91021.2;1239125;524818.6;23984.8	-0.0005879533;-0.001067224;-0.0004469398;-0.00118259;-0.0005105015;-0.0009308477;-0.0004924103;-0.003321617;-0.005724879;0.003371956;-0.0005518409;9.867304E-05;-0.000748195;-0.00199659;-0.01660537;-0.0006014046;-0.0004245877;-0.002885521	-3.996599;-3.878382;-1.151147;-2.436774;-0.8735822;-1.29027;-0.6090658;-3.709219;-5.92305;4.26585;-4.242097;0.3822392;-1.597743;-3.519137;-17.48805;-5.225644;-2.967445;-5.21534	147.113392123862;275.172448905961;388.255892602204;485.309392103981;584.377133932092;721.436466140738;808.468056113174;895.502913729758;966.542430779357;790.453627060265;130.086806910002;258.144733907458;468.282408607932;567.352070918855;949.526762170191;115.087190824749;143.081928629954;553.275772161767	18	0.336153	0.08530806	None	Unknown		86.88157;30.56886;29.77398	AASSHVPIQK;AAVSSHQPIK;AAPSLVNTHK
20121117_EXQ2_MiBa_SA_mHLA_Fib_1	26352	23790	AASSVSVVL	9		Unmodified	_AASSVSVVL_			0	sp|Q04656|ATP7A_HUMAN;sp|P35670|ATP7B_HUMAN	1	HCD	FTMS	MULTI-MSMS	9	0	832.47746	831.47018	0.49392	6.7835419	66.966	0.018417	94.401	31.114	NaN	NaN	1	0	0	0	-1	0	0	0	0	y2;a2;b2;b3;b4;b5;b6;b7;b8;b3-H2O;b4-H2O;b5-H2O;b6-H2O;b7-H2O;b8-H2O	29724.6;4997.1;10939.3;15802.9;6299.6;47537.1;25197.3;30138.2;7420.1;6214.2;73325;136826.3;94433.3;106957.1;35582.3	6.504852E-05;-0.0004494228;-2.985673E-05;0.0003218349;0.004747146;-0.0002448449;-0.0001408343;-0.000407331;0.001471376;5.999757E-05;7.310744E-05;-0.0004838947;0.0007801152;-0.0002989352;0.007397637	0.281388;-3.905069;-0.2086693;1.398594;14.96857;-0.5882664;-0.2798517;-0.6762758;2.097826;0.2828701;0.2443962;-1.215193;1.607707;-0.511609;10.82531	231.170254000978;115.087038842871;143.081533898928;230.113210617191;317.140813716258;416.214219623036;503.246144022412;602.314824435258;701.381359644115;212.102907768233;299.134923068261;398.203893986572;485.234658386632;584.304151353224;683.364868697053	15	0.3269704	0.234375	None	Unknown		94.40137;63.28707;47.9156	AASSVSVVL;SLGASSVVI;VSTNTVVL
20121117_EXQ2_MiBa_SA_mHLA_Fib_2	26559	23978	AASSVSVVL	9		Unmodified	_AASSVSVVL_			0	sp|Q04656|ATP7A_HUMAN;sp|P35670|ATP7B_HUMAN	1	HCD	FTMS	MULTI-MSMS	9	0	832.47746	831.47018	0.21206	6.0619285	66.966	0.016457	97.071	25.219	NaN	NaN	1	0	0	0	-1	0	0	0	0	y2;a2;b2;b3;b4;b5;b6;b7;b8;b3-H2O;b4-H2O;b5-H2O;b6-H2O;b7-H2O;b8-H2O	23272.8;12143;14708.4;7022.7;33159.3;54869.6;43653.9;30285.9;10375.7;6267.8;68561.9;164613.8;87519.6;147551.8;38288.7	-0.001023627;-6.04136E-05;-0.000117728;0.0003324417;0.001572632;-0.0005148263;0.0006452518;0.002281795;-0.001568802;0.001354189;1.16861E-05;-5.039613E-05;0.001317484;-0.0001141156;0.001576221	-4.428;-0.5249401;-0.8228029;1.444688;4.958734;-1.236925;1.282181;3.788393;-2.236722;6.384622;0.03906631;-0.1265587;2.715151;-0.1953018;2.306538	231.17134267618;115.086649833705;143.081621770169;230.113200010409;317.143988229497;416.214489604509;503.245357936286;602.312135309265;701.384399822335;212.101613577125;299.134984489598;398.203460488028;485.234121018119;584.303966533611;683.370690113524	15	0.333161	0.234375	None	Unknown		97.07097;71.85237;58.98114	AASSVSVVL;SLGASSVVI;TEKGSVVL
20130504_EXQ3_MiBa_SA_Fib-1	29150	26102	AASSVSVVL	9		Unmodified	_AASSVSVVL_			0	sp|Q04656|ATP7A_HUMAN;sp|P35670|ATP7B_HUMAN	1	HCD	FTMS	MULTI-MSMS	10	0	832.47746	831.47018	0.29746	4.1376262	70.682	0.011047	107.22	44.508	NaN	NaN	1	0	0	0	-1	0	0	0	0	y2;a2;b2;b3;b4;b5;b6;b7;b8;b3-H2O;b4-H2O;b5-H2O;b6-H2O;b7-H2O;b8-H2O	37395.6;10402.7;28815.2;30588.6;27239.2;59449.8;48841.7;44591.1;7839.2;9422.7;112409.8;177932.7;108579.3;139555.1;36816	-0.0005614042;-0.0005045533;-0.0002314659;-0.0005881528;-0.0003453582;-0.00176372;-0.002086109;-0.0001585392;0.00648751;-0.0002090828;-0.00159261;-0.0005192773;-0.001896054;-0.001502428;-0.002140312	-2.428525;-4.3841;-1.617718;-2.555918;-1.088957;-4.237513;-4.145289;-0.2632167;9.249685;-0.9857597;-5.324024;-1.304049;-3.907477;-2.571307;-3.131976	231.170880453693;115.087093973405;143.081735508098;230.114120604926;317.145906220261;416.215738497757;503.248089296991;602.314575643531;701.376343510286;212.103176848566;299.136588785969;398.203929369191;485.237334555631;584.305354846328;683.374406646262	15	0.3654732	0.2205882	None	Unknown		107.2219;62.7143;58.98114	AASSVSVVL;SLGASSVVI;TEKGSVVL
20130504_EXQ3_MiBa_SA_Fib-2	29816	26760	AASSVSVVL	9		Unmodified	_AASSVSVVL_			0	sp|Q04656|ATP7A_HUMAN;sp|P35670|ATP7B_HUMAN	1	HCD	FTMS	MULTI-MSMS	7	0	832.47746	831.47018	-0.80608	0.048483759	69.898	0.018417	94.401	17.555	NaN	NaN	1	0	0	0	-1	0	0	0	0	y2;a2;b2;b3;b4;b5;b6;b7;b8;b3-H2O;b4-H2O;b5-H2O;b6-H2O;b7-H2O;b8-H2O	46212.1;9427.8;32160.3;31162.4;25265.4;46826.6;40845.7;47669.2;23607.9;7541.4;94939.6;176147.4;123759;151708.2;15771	-0.0007871375;-0.001039276;-0.0004766063;-0.0005869588;-0.001557146;-0.00101752;-0.002118387;-0.0009073058;0.003174346;-0.002077547;-0.00125652;-0.00142194;-0.0006387183;-0.0001132551;0.00411232	-3.404999;-9.030301;-3.331002;-2.550729;-4.909854;-2.444698;-4.20943;-1.506364;4.52586;-9.794897;-4.200494;-3.570875;-1.316304;-0.193829;6.017723	231.171106187005;115.087628695967;143.08198064854;230.114119410952;317.147118008107;416.21499229809;503.248121575705;602.31532441008;701.37965667417;212.105045312832;299.136252695848;398.20483203168;485.236077220116;584.303965673086;683.368154014243	15	0.2561154	0.1546392	None	Unknown		94.40137;76.84652;62.71724	AASSVSVVL;SLGASSVVI;TEKGSVVL
20121117_EXQ2_MiBa_SA_mHLA_Fib_2	15461	13892	AATGHTVVL	9		Unmodified	_AATGHTVVL_			0	sp|Q16836|HCDH_HUMAN	2	HCD	FTMS	MULTI-MSMS	6	0	434.74798	867.48142	-0.41175	9.2572103	38.979	0.014367	99.919	27.97	NaN	NaN	1	0	0	0	-1	0	0	0	0	y1;y2;y7;y7-H2O;a2;b2;b5;b6;b7;b8;b6-H2O;b7-H2O;b8-H2O	519296.6;140158.4;59241.5;16716.5;234969.9;165012.4;52346.5;128999.1;441564.4;235167.6;105935.1;333984.9;91715.7	-0.0001641881;-0.0001487021;-0.001887785;0.004051908;-0.0003312412;-4.558194E-05;0.0004070802;0.0003778026;0.00110289;-0.0001478227;0.0003368821;-0.0008672285;0.002197196	-1.242888;-0.6432575;-2.598765;5.719804;-2.878183;-0.3185731;0.9289632;0.7005986;1.72779;-0.2004663;0.6463012;-1.398043;3.054285	132.102069321364;231.170467751631;726.416353285028;708.399848905049;115.086920661258;143.08154962414;438.209151022135;539.256858773792;638.324547602138;737.394212231486;521.246335007995;620.315953034784;719.381302526952	13	0.34663	0.07878788	None	Unknown		99.91949;71.94929;70.91248	AATGHTVVL;AATEKHVL;NVSHTVVL
20130504_EXQ3_MiBa_SA_Fib-1	17645	15672	AATGHTVVL	9		Unmodified	_AATGHTVVL_			0	sp|Q16836|HCDH_HUMAN	2	HCD	FTMS	MULTI-SECPEP	2	0	434.74798	867.48142	1.0748	-117.54666	42.764	0.010817	92.191	20.813	NaN	NaN	1	0	0	0	-1	0	0	0	0	y1;y2;y7;y7-H2O;a2;b2;b5;b6;b7;b8;b6-H2O;b7-H2O;b8-H2O	720515.8;198613.9;68941;28275.7;374176.5;214953.3;70081.7;231086.9;512203.7;275609.6;141300.9;548344.1;107357.7	-0.0005534156;-0.0009484477;0.003362941;0.0111774;-0.000720054;-0.0005905757;0.001494547;0.00032479;-0.002591293;-0.001385667;-0.001216842;-0.001943961;-0.002110216	-4.189291;-4.102792;4.629529;15.77854;-6.256589;-4.127531;3.410587;0.6022919;-4.059499;-1.879137;-2.334478;-3.133819;-2.933359	132.10245854891;231.171267497216;726.41110255876;708.392723409329;115.087309474079;143.082094617919;438.208063555585;539.256911786341;638.328241785114;737.39545007607;521.247888732003;620.317029767685;719.385609938709	13	0.3061638	0.07303371	None	Unknown		92.19062;71.37791;62.71724	AATGHTVVL;AATEKHVL;TRPGPEVL
20130504_EXQ3_MiBa_SA_Fib-2	17923	15961	AATGHTVVL	9		Unmodified	_AATGHTVVL_			0	sp|Q16836|HCDH_HUMAN	2	HCD	FTMS	MULTI-MSMS	6	0	434.74798	867.48142	1.1818	5.5683705	42.245	0.016457	97.071	25.219	NaN	NaN	1	0	0	0	-1	0	0	0	0	y1;y2;y7;y7-H2O;a2;b2;b3;b5;b6;b7;b8;b3-H2O;b5-H2O;b6-H2O;b7-H2O;b8-H2O	1373170;414015.2;161548.4;42260.6;781410;496757.8;21117.4;148443.9;442872.2;1045011;512065.2;12848.7;43455.8;350204.9;1145076;233282.2	-0.0005691959;-0.0008189587;-0.0008702893;-0.001379556;-0.0007100361;-0.0005495987;-0.0007227449;1.181549E-05;0.0009227794;-0.001818443;-0.001550208;-0.001149805;-0.0005551621;-0.0008937423;-0.001831228;-0.001517767	-4.308745;-3.542651;-1.19806;-1.94741;-6.169544;-3.841144;-2.960493;0.0269631;1.711207;-2.848762;-2.102275;-5.084939;-1.321187;-1.714621;-2.952085;-2.109812	132.10247432919;231.171138008203;726.415335789244;708.405280369319;115.087299456221;143.082053640928;244.129905261238;438.209546286812;539.256313797042;638.327468935391;737.395614617028;226.119767635174;420.199548578165;521.247565632326;620.316917034606;719.385017489691	16	0.3611068	0.08247422	None	Unknown		97.07097;71.85237;70.91248	AATGHTVVL;THGTVAALV;NVSHTVVL
20130504_EXQ3_MiBa_SA_Fib-1	35412	31792	AATGVVLDL	9		Unmodified	_AATGVVLDL_			0	sp|Q14692|BMS1_HUMAN	1	HCD	FTMS	MULTI-MSMS	10	0	858.49311	857.48583	1.1286	4.303568	87.098	0.02978	84.244	12.105	NaN	NaN	1	0	0	0	-1	0	0	0	0	y2;y4;y2-H2O;b4;b5;b6;b7;b8;b4-H2O;b5-H2O;b6-H2O;b7-H2O;b8-H2O	7448.3;8980.7;4117.1;36654.6;158060.5;69976.8;9491.9;6938.2;27720.3;25765.7;38656.8;10788.3;4393	0.0002933645;0.001624589;-0.0009975176;0.00016917;-0.0009299233;-0.001518789;-0.0006968648;-0.005155374;-0.0003089787;0.0002503422;-0.002443665;-0.004799487;0.003943054	1.187093;3.537253;-4.353704;0.5617456;-2.32353;-3.041904;-1.137976;-7.087363;-1.091256;0.6549891;-5.077436;-8.074971;5.558419	247.128554800796;459.279701473399;229.119280996603;301.150477069932;400.219990079352;499.288992861671;612.37223491751;727.403636458364;283.140390532347;382.208245127563;481.279353051117;594.365772853209;709.383973344714	13	0.5318977	0.3333333	None	Unknown		84.24365;72.13837;67.98081	AATGVVLDL;GTLAGVIDL;TGLQVLDL
20130504_EXQ3_MiBa_SA_Fib-2	36114	32479	AATGVVLDL	9		Unmodified	_AATGVVLDL_			0	sp|Q14692|BMS1_HUMAN	1	HCD	FTMS	MULTI-MSMS	10	0	858.49311	857.48583	-1.224	3.953708	86.232	0.023093	88.029	18.03	NaN	NaN	1	0	0	0	-1	0	0	0	0	y2;y4;a2;b2;b4;b5;b6;b7;b8;b4-H2O;b5-H2O;b6-H2O;b7-H2O	25110.3;10460.7;3754.6;6675.3;70521.7;180350.3;112852.1;25213.5;9251.9;46927.5;46571.9;51877.5;12358.8	0.0001238516;-0.0001121477;-0.0004931539;-0.0001561943;-0.001506864;-0.0008625287;-0.001265732;0.001151563;-0.004188171;-0.001109686;0.0004455258;-0.000336571;-0.001494573	0.5011622;-0.2441807;-4.28505;-1.091645;-5.003663;-2.155137;-2.53507;1.880501;-5.757707;-3.919196;1.165663;-0.6993287;-2.514582	247.128724313729;459.281438209565;115.087082573983;143.081660236538;301.152153103642;400.219922684849;499.288739804137;612.37038648981;727.402669255868;283.141191239341;382.208049943986;481.277245956985;594.362467939324	13	0.5093781	0.245283	None	Unknown		88.02879;69.99847;69.99847	AATGVVLDL;TQAVVILD;SVNVVLVE
20121117_EXQ2_MiBa_SA_mHLA_Fib_2	13244	11881	AATSVHVVA	9		Unmodified	_AATSVHVVA_			0	sp|Q68EM7|RHG17_HUMAN	2	HCD	FTMS	MULTI-MSMS	4	0	427.74016	853.46577	-0.0070571	8.5305379	33.519	0.0090945	114.19	42.236	NaN	NaN	1	0	0	0	-1	0	0	0	0	y2;y6;y7;y8;y6-H2O;y7-H2O;y8-H2O;a2;b2;b3;b6;b7;b8;b3-H2O;b6-H2O;b7-H2O;b8-H2O	437940.1;416811.2;925242.9;154104.6;27751.7;304663;467960.2;2455331;1627588;178160.1;294231.2;359629;467960.2;43225.7;1121233;1252449;392880.7	2.187773E-05;0.0005187889;0.000196466;0.00282652;0.001228543;0.001818775;-0.0003010775;-0.0003444023;-3.005085E-05;7.768094E-05;-0.0005752534;4.67319E-05;-0.0003010775;0.0004680838;0.0003854786;0.00163421;0.0007689966	0.1156797;0.8485947;0.2757809;3.607864;2.070557;2.619254;-0.3933465;-2.99254;-0.2100261;0.3181961;-1.014039;0.07013044;-0.3933465;2.070085;0.701792;2.520588;1.028876	189.123346979171;611.3506181727;712.398618969719;783.433102703585;593.339343732251;694.386431974714;765.425665614723;115.086933822414;143.081534093051;244.129104835364;567.289111958278;666.3569038891;765.425665614723;226.118149746202;549.277586539882;648.34475172475;747.414030854284	17	0.4057429	0.115942	None	Unknown		114.1856;71.94929;64.80328	AATSVHVVA;AAAPAAAAAVA;HSSLAAVVA
20130504_EXQ3_MiBa_SA_Fib-2	15212	13513	AATSVHVVA	9		Unmodified	_AATSVHVVA_			0	sp|Q68EM7|RHG17_HUMAN	1	HCD	FTMS	MULTI-MSMS	10	0	854.47304	853.46577	-0.183	-0.87058126	36.285	0.0081377	117.6	66.633	NaN	NaN	1	0	0	0	-1	0	0	0	0	y4;y5;y6;y7;a2;b2;b3;b4;b5;b6;b7;b8;b3-H2O;b4-H2O;b5-H2O;b6-H2O;b7-H2O;b8-H2O	328952.3;16735;11258;7354.7;4636.9;9424.5;11219.7;34004.9;49019.6;779103.2;919699.4;430574.2;12168.3;71865.8;99535.6;78285.9;120739;47810.7	-0.002705852;0.007576658;-0.004553188;0.0009915336;-0.0004784512;-0.0007778997;0.0004877215;-0.0003913199;-4.705395E-05;-0.001325329;-0.001614259;-0.000955632;-0.0008262107;-0.0003665329;-0.001357655;-0.005850962;-0.00255638;-0.003322207	-6.362917;14.45068;-7.44769;1.391826;-4.157298;-5.43673;1.997805;-1.181658;-0.1093694;-2.336246;-2.422507;-1.248496;-3.653868;-1.170467;-3.293516;-10.65198;-3.942908;-4.444911	425.253400487498;524.311531893796;611.355690149253;712.397823902085;115.087067871328;143.08228194189;244.128694794826;331.161602246078;430.22967189635;567.289862033476;666.358564879488;765.426320169165;226.119444040636;313.151012772744;412.22041781067;549.28382298037;648.348942314881;747.41812205762	18	0.5306471	0.2608696	None	Unknown		117.5987;50.96588;50.12653	AATSVHVVA;ETKAHVIG;PKAGAVNPT
20121117_EXQ2_MiBa_SA_mHLA_Fib_1	28476	25719	AATTAILIA	9		Unmodified	_AATTAILIA_			0	sp|P07093|GDN_HUMAN	1	HCD	FTMS	MULTI-MSMS	1	0	844.51385	843.50657	-1.4102	4.3328726	72.392	0.0091402	114.02	13.281	NaN	NaN	1	0	0	0	-1	0	0	0	0	y2;b2;b3;b4;b5;b6;b7;b8;b3-H2O;b4-H2O;b5-H2O;b6-H2O;b7-H2O;b8-H2O	66998.2;32552.6;77069.8;175762.4;1023070;1158823;800636.9;86478.2;108231.1;244013.3;715151.4;752239.2;629913.4;105417.1	-0.0003164714;-0.0001974786;-0.001073048;-0.001326546;-0.0002479117;0.0005564312;-0.0001354085;0.002753878;-8.470924E-05;0.0006104191;-5.265637E-05;-0.0004931418;0.001156683;-0.004321801	-1.557903;-1.380181;-4.395391;-3.843077;-0.5956349;1.051264;-0.2107912;3.645283;-0.3746229;1.86578;-0.1322348;-0.9645088;1.852559;-5.860388	203.139335392469;143.081701520818;244.130255564184;345.17818753671;416.214222689922;529.297482327376;642.38223814749;755.463412841045;226.118702539238;327.165685884935;398.203462748274;511.287967214047;624.370381369574;737.459923834349	14	0.5370297	0.1944444	None	Unknown		114.0229;100.7419;89.67342	AATTAILIA;ATTAALLLA;TVSGALLLA
20130504_EXQ3_MiBa_SA_Fib-1	31169	27937	AATTAILIA	9		Unmodified	_AATTAILIA_			0	sp|P07093|GDN_HUMAN	1	HCD	FTMS	MULTI-MSMS	5	0	844.51385	843.50657	-0.062485	3.9772144	75.829	0.0099096	111.28	3.0404	NaN	NaN	1	0	0	0	-1	0	0	0	0	y2;a2;b2;b3;b4;b5;b6;b7;b8;b3-H2O;b4-H2O;b5-H2O;b6-H2O;b7-H2O;b8-H2O	214590.2;31472.1;137841.9;304928.2;562872.2;2571961;3171480;1818917;230820.9;243320.4;650433.2;1856698;1927019;1475198;259888.9	-0.0002162833;-0.000547231;-0.0005506757;-0.001094191;-0.001058161;-0.001285818;-0.002161735;-0.002029706;0.002367606;-0.001042856;-0.001762405;-0.001274811;-0.001501929;-0.001092109;-0.0006998819	-1.064705;-4.754928;-3.848671;-4.481995;-3.065552;-3.089311;-4.084138;-3.159645;3.133977;-4.611967;-5.38685;-3.201397;-2.937536;-1.749131;-0.9490487	203.139235204398;115.087136651123;143.082054717938;244.130276707056;345.177919151417;416.215260596504;529.300200493798;642.384132445013;755.463799113301;226.119660686325;327.168058709395;398.204684903209;511.288976001735;624.37263016221;737.45630191501	15	0.499895	0.1807229	None	Unknown		111.2783;108.238;99.91949	AATTAILIA;ATTAALLLA;TVSGALLLA
20121117_EXQ2_MiBa_SA_mHLA_Fib_1	40947	37054	AAVLEYLTAEILELAGNAAR	20		Unmodified	_AAVLEYLTAEILELAGNAAR_			0	sp|Q93077|H2A1C_HUMAN;sp|Q7L7L0|H2A3_HUMAN;sp|Q6FI13|H2A2A_HUMAN;sp|P20671|H2A1D_HUMAN;sp|P0C0S8|H2A1_HUMAN;sp|P04908|H2A1B_HUMAN;sp|Q99878|H2A1J_HUMAN;sp|Q96KK5|H2A1H_HUMAN;sp|Q9BTM1|H2AJ_HUMAN;sp|Q16777|H2A2C_HUMAN;sp|Q8IUE6|H2A2B_HUMAN;sp|P16104|H2AX_HUMAN;sp|O75367|H2AY_HUMAN	3	HCD	FTMS	MULTI-MSMS	3	1	696.71603	2087.1263	-0.56086	8.8642787	104.34	4.8626E-27	171.98	139.89	NaN	NaN	1	0	0	0	-1	0	0	0	0	y1;y2;y3;y4;y5;y6;y7;y8;y9;y10;y11;y12;y13;y14;y8-H2O;y9-H2O;y1-NH3;y2-NH3;y3-NH3;y4-NH3;y5-NH3;y6-NH3;y7-NH3;y9-NH3;y9(2+);a2;b2;b3;b4;b5;b6;b7;b8;b9;b10;b11;b12;b13;b6-H2O;b8-H2O;b9-H2O;b10-H2O;b11-H2O;b8(2+);b12(2+)	443656.7;230987.6;173373.7;470585.3;4517726;4087651;2386585;2721652;2143733;395143.9;441640.4;214503.6;358362.8;16890.5;280421.8;19397.5;72348.5;33456.6;54986.4;34805.7;126622.4;145941.9;93205.5;20301.2;83374.1;200961.4;364422.2;1230917;330352.7;441049.2;498005.7;406491.1;328038.7;213385.7;1262171;834838;99699.8;39623.7;47834.8;134411.8;2143733;208077;441640.4;470585.3;51766.7	-0.0001973917;-0.0002446255;0.0006819293;0.0006742764;-1.971799E-05;-4.028434E-05;6.148784E-05;0.002080897;0.002949341;-0.00482399;0.006657843;0.009500166;-0.0003847498;0.02221431;0.007379079;0.009272734;-0.0003501689;-0.0001504832;0.0009181456;0.005212053;0.002471231;0.005140332;-4.958987E-05;-0.004332731;0.0008130713;-0.0002130668;-4.87872E-05;7.633454E-05;0.0002590547;-0.0001614364;0.000523318…	-1.127185;-0.9937811;2.149891;1.563592;-0.0403844;-0.07202703;0.09144823;2.596515;3.225077;-4.69445;5.756266;7.738436;-0.2895648;15.40757;9.419259;10.34343;-2.214959;-0.6567598;3.058796;12.58329;5.244229;9.479407;-0.07566904;-4.827646;1.776213;-1.851357;-0.3409748;0.3152368;0.7292514;-0.3333556;0.808414;-0.8384139;1.597693;1.317783;3.526538;-0.3429565;11.13388;-3.747484;-9.041251;0.5350061;-4.659…	175.119149572649;246.156310594291;317.192497827224;431.235432927375;488.257590645389;559.294724999537;672.378687207757;801.419260895008;914.502456431223;1027.5942937422;1156.62540500572;1227.65967646992;1328.7172398605;1441.77870478515;783.403398026083;896.485568352536;158.092753248424;229.129667350459;300.165712509454;414.20434604889;471.228550595287;542.262995281877;655.352249183973;897.4831894…	45	0.7508784	0.3065693	None	Unknown		171.9799;32.0915;26.47424	AAVLEYLTAEILELAGNAAR;LQIIPDFSLKDSRDQTVL;QLVMGIQKQIDNMKGKLQ
20121117_EXQ2_MiBa_SA_mHLA_Fib_1	40950	37057	AAVLEYLTAEILELAGNAAR	20		Unmodified	_AAVLEYLTAEILELAGNAAR_			0	sp|Q93077|H2A1C_HUMAN;sp|Q7L7L0|H2A3_HUMAN;sp|Q6FI13|H2A2A_HUMAN;sp|P20671|H2A1D_HUMAN;sp|P0C0S8|H2A1_HUMAN;sp|P04908|H2A1B_HUMAN;sp|Q99878|H2A1J_HUMAN;sp|Q96KK5|H2A1H_HUMAN;sp|Q9BTM1|H2AJ_HUMAN;sp|Q16777|H2A2C_HUMAN;sp|Q8IUE6|H2A2B_HUMAN;sp|P16104|H2AX_HUMAN;sp|O75367|H2AY_HUMAN	2	HCD	FTMS	MULTI-MSMS	6	1	1044.5704	2087.1263	0.36517	8.9967415	104.35	8.9537E-36	228.8	177.79	NaN	NaN	1	0	0	0	-1	0	0	0	0	y1;y2;y3;y4;y5;y6;y7;y8;y9;y10;y11;y12;y13;y14;y15;y16;y13-H2O;y14-H2O;y5-NH3;y12-NH3;y14-NH3;b2;b3;b4;b5;b6;b7;b8;b9;b10;b11;b5-H2O;b6-H2O;b8-H2O;b9-H2O;b10-H2O;b11-H2O	63587.2;39837.8;44937.1;45743.4;370187.7;298326.8;253856.8;409694.7;591864.8;315662.3;532859.9;568000.4;844926.7;355746.1;359731.3;155766.6;23222.1;8403.2;15298.9;7791.2;10037.9;31615.4;246620.9;76827.6;154369.1;228685.6;118257.9;94035.7;67137.5;152497.2;49576.2;9439;19274.4;54096.8;591864.8;44007.1;532859.9	0.0002197492;-0.0003079533;0.0007931213;0.0009860202;-0.0001260201;0.0008138705;0.003036986;0.002437348;0.003625188;0.001021518;0.00343226;0.001285775;0.0002843563;-0.002289027;-0.001065813;0.00984848;0.02318082;0.01120392;-0.00202883;0.01492603;0.006949566;-0.0002347928;0.0001110564;-0.0009433347;-0.0001730805;0.0009807156;-0.001964334;0.008334832;0.01010736;0.001342731;0.007501642;0.001372447;-…	1.254859;-1.251047;2.500443;2.286503;-0.2581016;1.455175;4.516799;3.041291;3.964113;0.9940928;2.967469;1.047332;0.2140082;-1.587614;-0.6641134;5.679968;17.68606;7.869139;-4.305364;12.32916;4.877685;-1.64097;0.4586268;-2.655523;-0.3573999;1.514996;-2.583203;9.675202;10.83901;1.264878;6.386398;2.943493;-1.839652;3.313438;-3.920665;13.32836;-3.266721	175.118732431754;246.156373922065;317.192386635305;431.235121183629;488.2576969475;559.293870844728;672.375711709275;801.418904443516;914.501780584003;1027.58844823436;1156.62863058869;1227.66789086121;1328.71657075443;1441.80320811794;1604.86531344196;1733.89699224585;1310.68310960168;1423.77915048897;471.233050655591;1210.6277015072;1424.76742042393;143.081738835028;242.14980690202;355.23492527…	37	0.8296804	0.35	None	Unknown		228.8033;51.01302;48.00381	AAVLEYLTAEILELAGNAAR;LLRLIRDMEAWAASLARS;QLIKYNNNLINLKEELE
20121117_EXQ2_MiBa_SA_mHLA_Fib_2	41216	37295	AAVLEYLTAEILELAGNAAR	20		Unmodified	_AAVLEYLTAEILELAGNAAR_			0	sp|Q93077|H2A1C_HUMAN;sp|Q7L7L0|H2A3_HUMAN;sp|Q6FI13|H2A2A_HUMAN;sp|P20671|H2A1D_HUMAN;sp|P0C0S8|H2A1_HUMAN;sp|P04908|H2A1B_HUMAN;sp|Q99878|H2A1J_HUMAN;sp|Q96KK5|H2A1H_HUMAN;sp|Q9BTM1|H2AJ_HUMAN;sp|Q16777|H2A2C_HUMAN;sp|Q8IUE6|H2A2B_HUMAN;sp|P16104|H2AX_HUMAN;sp|O75367|H2AY_HUMAN	3	HCD	FTMS	MULTI-MSMS	6	1	696.71603	2087.1263	-1.3692	10.014185	104.33	4.9589E-36	185.33	140.07	NaN	NaN	1	0	0	0	-1	0	0	0	0	y1;y2;y3;y4;y5;y6;y7;y8;y9;y10;y11;y12;y13;y14;y8-H2O;y9-H2O;y11-H2O;y1-NH3;y2-NH3;y3-NH3;y5-NH3;y6-NH3;y7-NH3;y9-NH3;a2;b2;b3;b4;b5;b6;b7;b8;b9;b10;b11;b12;b13;b6-H2O;b8-H2O;b9-H2O;b10-H2O;b11-H2O;b8(2+)	410157.8;251890;217615.5;546359.9;4995617;4251740;2768581;3110715;2504370;435466.9;502425.4;303026.4;384295.2;26470.3;318406.9;43979.9;9145.9;61785.1;67726.6;59682.8;229382.7;237596.8;103640.7;116561.9;259081.9;434248;1360026;321569;509228.3;564012;555487.2;352859.7;216982.3;1637196;925378.1;264881.2;39716.1;65994.9;238623.7;2504370;197215.6;502425.4;546359.9	-5.410183E-05;-0.0001157424;0.0007424897;0.0003739081;0.0002266406;0.0002791841;0.0008198156;0.002067688;0.003016387;0.001884648;0.0009264312;-0.001787866;-0.00195064;0.003263924;0.007096659;0.001476686;-0.01049141;0.0003036488;-0.0002360502;0.0004989553;0.0004534332;0.002081534;-0.002245926;-0.002930828;-0.0002999887;9.003731E-05;0.0002644147;1.246785E-05;0.0003490245;0.001004811;0.0009172507;0.…	-0.3089432;-0.4701989;2.340818;0.867062;0.4641828;0.4991721;1.219278;2.580033;3.298391;1.834051;0.8009737;-1.456307;-1.46806;2.263788;9.058752;1.64718;-9.214051;1.920709;-1.030203;1.662264;0.9622321;3.838585;-3.42704;-3.265613;-2.606628;0.6292733;1.091947;0.03509758;0.7207137;1.552218;1.206237;1.926038;-1.388079;1.53086;2.026539;0.03935762;-0.4579188;-5.286268;1.706204;-4.586381;-0.3971371;-5.433…	175.119006282832;246.156181711177;317.192437266904;431.235733295683;488.257344286756;559.294405531061;672.377928880039;801.419274103968;914.502389385498;1027.58758510505;1156.63113641765;1227.6709645028;1328.71880575023;1441.79765516715;783.403680446299;896.493364399847;1138.63198957618;158.092099430658;229.129752917535;300.166131699789;471.230568392724;542.266054079536;655.354445520089;897.48178…	43	0.7201953	0.2162162	None	Unknown		185.3261;45.25666;39.20318	AAVLEYLTAEILELAGNAAR;SKMGWKDIVLLEQGRLAAG;KPMVSLELTTDSNQILAIV
20130504_EXQ3_MiBa_SA_Fib-1	41889	37655	AAVLEYLTAEILELAGNAAR	20		Unmodified	_AAVLEYLTAEILELAGNAAR_			0	sp|Q93077|H2A1C_HUMAN;sp|Q7L7L0|H2A3_HUMAN;sp|Q6FI13|H2A2A_HUMAN;sp|P20671|H2A1D_HUMAN;sp|P0C0S8|H2A1_HUMAN;sp|P04908|H2A1B_HUMAN;sp|Q99878|H2A1J_HUMAN;sp|Q96KK5|H2A1H_HUMAN;sp|Q9BTM1|H2AJ_HUMAN;sp|Q16777|H2A2C_HUMAN;sp|Q8IUE6|H2A2B_HUMAN;sp|P16104|H2AX_HUMAN;sp|O75367|H2AY_HUMAN	3	HCD	FTMS	MULTI-MSMS	7	1	696.71603	2087.1263	-2.0466	0.38371852	104.71	3.6582E-07	100.45	75.856	NaN	NaN	1	0	0	0	-1	0	0	0	0	y1;y2;y3;y4;y5;y6;y7;y8;y9;y10;y11;y12;y13;y13-H2O;y5-NH3;y6-NH3;y7-NH3;a2;b2;b3;b4;b5;b7;b8;b9;b10;b11;b8-H2O;b9-H2O;b10-H2O;b11-H2O;b8(2+)	114822.1;35236.8;39154;146167.3;1390014;1104001;722995.5;836310.2;622187.3;105811;127920.5;29229.2;49746.7;434111.5;17926.7;18617.2;109116.4;46902.4;165129.4;409490.9;90804.5;122121.5;93418.7;61154;32618.5;308306.4;128905.5;30827.9;622187.3;22328;127920.5;146167.3	-0.001377655;-0.002058862;-0.002895114;-0.002770079;-0.001259016;-0.001127942;-0.0006635891;0.0003078508;-0.001185023;-0.01569406;0.0001061485;-0.005896193;-0.008009798;-0.001701799;-0.004758697;-0.003511533;-0.01142628;-0.0007250615;-2.19136E-05;-0.0008218171;-0.0007633362;-0.001724536;-0.003669392;-0.004241683;-0.004020198;-0.003294203;-0.006925255;-0.007583868;-0.008395666;-0.006335368;-0.0071…	-7.866905;-8.363982;-9.127208;-6.423537;-2.578584;-2.016718;-0.9869266;0.3841312;-1.295806;-15.27246;0.09177383;-4.802731;-6.028184;-1.298381;-10.09833;-6.475598;-17.43503;-6.300099;-0.1531546;-3.393824;-2.148822;-3.561044;-4.825433;-4.923739;-4.311145;-3.103188;-5.895628;-8.991285;-9.180542;-6.070994;-6.142398;1.354156	175.120329836011;246.158124831011;317.196074871051;431.238877282564;488.258829943896;559.295812656928;672.379412284707;801.421033940992;914.506590795583;1027.60516380948;1156.63195670025;1227.67507283017;1328.72486490862;1310.70799222324;471.235780522328;542.271647146836;655.363625879384;115.087314481609;143.081525955797;242.150739775489;355.234745274994;484.27829957103;760.42763694607;861.475887…	32	0.4259327	0.2929293	None	Unknown		100.4502;24.59396;24.04251	AAVLEYLTAEILELAGNAAR;SKMGWKDIVLLEQGRLAAG;IQTRMAGRALELLYLPEN
20130504_EXQ3_MiBa_SA_Fib-1	34179	30671	AAYAWPFYK	9		Unmodified	_AAYAWPFYK_			0	sp|P25440|BRD2_HUMAN;sp|Q15059|BRD3_HUMAN;sp|O60885|BRD4_HUMAN	2	HCD	FTMS	MULTI-MSMS	9	0	558.77928	1115.544	-0.024673	-2.3036284	83.787	0.027891	85.265	41.148	NaN	NaN	1	0	0	0	-1	0	0	0	0	y1;y2;y3;y4;y5;y6;y7;y8;y1-NH3;y5-NH3;a2;b2;b3;b4	54868.1;149000.7;43967.6;655543.1;324781.2;291067.5;196758.6;8587.9;34045;17788.9;232170.1;144235.7;157802.8;33693.2	-0.0006502574;-0.0009379046;-0.001917896;-0.001432325;-0.00120695;-0.002506308;-0.005495783;-6.243474E-05;-0.0003381261;-0.001355105;-0.0006303118;-0.0003846669;-0.0007450363;-0.002025635	-4.420108;-3.023772;-4.194447;-2.584031;-1.630182;-3.088806;-5.639694;-0.05971678;-2.599238;-1.87337;-5.476818;-2.688439;-2.433601;-5.370418	147.113454427994;310.177070613525;457.246464521091;554.298742802203;740.377830381019;811.41624352596;974.482561540238;1045.51424197925;130.08659319517;723.351429434251;115.087219731879;143.081888709123;306.145577616817;377.18397200374	14	0.2943689	0.0952381	None	Unknown		85.26492;44.1168;36.70102	AAYAWPFYK;LMHTKEMVQ;KMTRAPSYF
20130504_EXQ3_MiBa_SA_Fib-2	34766	31255	AAYAWPFYK	9		Unmodified	_AAYAWPFYK_			0	sp|P25440|BRD2_HUMAN;sp|Q15059|BRD3_HUMAN;sp|O60885|BRD4_HUMAN	2	HCD	FTMS	MULTI-MSMS	4	0	558.77928	1115.544	-0.51874	-0.51078119	82.642	0.018519	94.262	54.616	NaN	NaN	1	0	0	0	-1	0	0	0	0	y1;y2;y3;y4;y5;y6;y7;y8;y1-NH3;y5-NH3;a2;b2;b3;b4;b5	56075.3;128315;36605.7;464949.7;173448.3;226315.2;124983.7;5607.2;19033.4;24353.8;178456.5;106854.9;125171;28419.9;10549.1	-0.0006426218;-0.001437373;-0.0004057649;-0.001669691;-0.002943851;-0.003141917;-0.005227808;0.007836719;-0.0002912371;-0.005839929;-0.0006452857;-0.0004913362;-0.0008108396;0.001585025;0.001177064	-4.368206;-4.634033;-0.8874125;-3.012257;-3.976137;-3.872137;-5.364703;7.495621;-2.238795;-8.073381;-5.606927;-3.433948;-2.648542;4.2023;2.089735	147.113446792449;310.17757008204;457.244952389977;554.298980167933;740.379567281136;811.416879135711;974.482293565047;1045.50634282564;130.086546306156;723.355914257443;115.087234705822;143.081995378341;306.14564342014;377.18036134346;563.260082257681	15	0.2775178	0.09493671	None	Unknown		94.26181;39.64616;45.36795	AAYAWPFYK;LMHTKEMVQ;AAARSPEQLCA
20130504_EXQ3_MiBa_SA_Fib-2	11532	10168	ACNGTVIEH	9		Unmodified	_ACNGTVIEH_			0	sp|P41567|EIF1_HUMAN;sp|O60739|EIF1B_HUMAN	2	HCD	FTMS	MULTI-MSMS	6	0	472.21873	942.42292	-0.25041	4.5962537	28.363	0.019834	92.47	45.807	NaN	NaN	1	0	0	0	-1	0	0	0	0	y1;y2;y3;y4;y5;y6;y7;y8;y2-H2O;y6-H2O;y7-H2O;y7-NH3;y8-NH3;a2;b2;b3;b4	459868.5;201656.6;255792.8;212961.2;84705.1;156766;150552.4;15347.1;169696.7;22947.2;8410.6;51730.6;39382.9;367404.2;211909.5;27393.4;14945.5	-0.0005774792;-0.0007064924;-0.0009762302;-0.0005657554;-0.001254636;-0.003793729;-0.001955283;0.004082962;-0.0008851856;0.003832977;-0.007153241;0.003517297;0.0013083;-0.0005253321;-0.0005672696;-6.285728E-05;0.002574328	-3.699956;-2.477877;-2.451581;-1.137717;-2.096929;-5.788905;-2.541356;4.680208;-3.313941;6.014149;-9.520132;4.675056;1.529522;-3.572249;-3.240538;-0.2174266;7.437773	156.077330494487;285.120052603895;398.204386322109;497.272389763488;598.320757118249;655.34475993462;769.385848936163;872.388995169029;267.109666610742;637.326568542372;751.380482208066;752.353827254775;855.365220728957;147.059185442147;175.054142001851;289.09656503668;346.115391575273	17	0.2223367	0.1005917	None	Unknown		92.47035;46.66342;27.13724	ACNGTVIEH;ACEKQVHE;ACRGEPPVD
20130504_EXQ3_MiBa_SA_Fib-1	7953	6904	ADETRNLQ	8		Unmodified	_ADETRNLQ_			0	sp|P16070|CD44_HUMAN	2	HCD	FTMS	MULTI-MSMS	6	0	473.73306	945.45157	0.054925	2.4052245	20.714	0.014282	134.15	44.855	NaN	NaN	1	0	0	0	-1	0	0	0	0	y1;y2;y4;y5;y6;y7;y6-H2O;y7-H2O;y1-NH3;y2-NH3;y5-NH3;y6-NH3;y7-NH3;a2;b2;b3;b5;b6;b7;b2-H2O;b6-H2O;b6-NH3;b7-NH3	1132959;110201.1;287838.3;1022539;1358045;555888.1;146335.9;32794.8;764487.6;27439.9;187350.3;190437;53595;712787.1;841175.5;37661.8;65530.2;632245.2;596824.6;19569.5;56987.7;34667.6;24181	-0.0004090272;-0.0003380489;-0.00158592;0.000692184;0.0001793906;-0.002102875;-0.00209766;-0.006470435;-0.0004894073;0.0003794196;0.001885256;0.001874357;-0.001952808;-0.0005494221;-0.0006016163;-0.001585907;0.0005354016;-0.001567679;0.001242256;-0.0006655678;-0.005349793;-0.003255973;0.0007151673	-2.781044;-1.299384;-2.990575;1.096353;0.2359178;-2.402122;-2.825564;-7.546422;-3.763214;1.56054;3.068831;2.521444;-2.274947;-3.453813;-3.215962;-5.016859;0.933956;-2.2809;1.552066;-3.93684;-7.993112;-4.857614;0.9129456	147.076827691507;260.160820693608;530.306107040077;631.351507410109;760.394613299672;875.423838597232;742.386325663964;857.417641471318;130.050358970154;243.133554123614;614.323765236634;743.366369232062;858.397139428733;159.076968086437;187.071934902674;316.115512289512;573.262180483152;687.307211011289;800.388465056367;169.061434167909;669.300428438544;670.282350203091;783.362443043586	23	0.4532909	0.2017544	None	Unknown		134.1502;89.29567;85.26492	ADETRNLQ;ADGDTARLQ;ADTENLRQ
20130504_EXQ3_MiBa_SA_Fib-2	29040	26054	ADETRNLQNVDMKIGV	16		Unmodified	_ADETRNLQNVDMKIGV_			0	sp|P16070|CD44_HUMAN	3	HCD	FTMS	MULTI-MSMS	1	1	601.64036	1801.8992	0.17543	565.47219	67.959	0.033045	66.965	39.629	NaN	NaN	1	0	0	0	-1	0	0	0	0	y2;y3;y4;y5;y6;y7;y8;y13;y8-NH3;a2;b2;b3;b5;b6;b7;b8;b9;b6-NH3;b9-NH3;b6(2+);b8(2+);b9(2+);b10(2+)	23803.3;6428.5;39952.9;77090.4;125324.8;24051;54992.9;23077.8;27734.4;90010.3;124301.4;3920.9;16979.5;89203.6;147118.2;106163.8;81421.1;8613.3;9702.4;4571.5;9815.9;28044.1;9824.7	-0.0006121935;-0.002468793;-0.001272946;-0.004023995;-0.001264077;0.001621805;-0.007796592;0.007657713;0.009226718;-0.0005232985;-0.0008519518;-0.003033609;0.001175618;0.001773954;-0.002199978;-0.00100165;0.0003896045;-0.0009612981;0.009311044;-0.0003017754;0.0007161091;-0.003382602;-0.003328358	-3.496084;-8.566419;-3.05785;-7.352028;-1.908458;2.129972;-8.905573;5.147031;10.74837;-3.289593;-4.554134;-9.596477;2.050753;2.581033;-2.748626;-1.078842;0.3737246;-1.434174;9.079911;-0.8768544;1.540924;-6.483153;-5.826072	175.108330986174;288.19425156587;416.288018736924;547.33125439185;662.355437506315;761.420965539816;875.473311384131;1487.79221552103;858.429738972639;159.076941962751;187.07218523817;316.116959991769;573.261540267093;687.303869378154;800.391907289985;928.449286474138;1042.49082266648;670.280055528554;1025.45535212629;344.156761674663;464.727064536139;521.752626970778;571.286779684812	23	0.2827088	0.1533333	None	Unknown		66.96493;27.33548;22.80266	ADETRNLQNVDMKIGV;KMDLLHPHIATHDMK;GVPTQQSNMVVETKRE
20130504_EXQ3_MiBa_SA_Fib-2	4577	3846	ADGAEAKP	8		Unmodified	_ADGAEAKP_			0	sp|P35579|MYH9_HUMAN	2	HCD	FTMS	MULTI-MSMS	5	0	379.68759	757.36063	0.080732	2.3955504	12.843	0.033842	116.9	29.149	NaN	NaN	1	0	0	0	-1	0	0	0	0	y1;y2;y3;y4;y5;y6;y7;y4-H2O;y7-H2O;a2;b2;b3;b4;b5;b2-H2O;b3-H2O;b4-H2O;b5-H2O	1960864;743204;582465.5;1029918;251898;1576113;888994.8;392424.1;168927.3;2281747;2260322;1086875;181470.7;552167.4;43211.9;226769.5;301512.1;294126.2	-0.0006990403;-0.0008635742;-0.001239838;-0.001646686;0.0002546522;-0.001757002;-0.001151887;0.001467236;-0.002567117;-0.0006070188;-0.0007230273;-0.001023132;-0.001641523;-0.00284845;-0.0008457325;-0.0003498328;-0.0007724957;-0.004614226	-6.022508;-3.536826;-3.933448;-3.70669;0.4941995;-3.070042;-1.675882;3.442332;-3.835394;-3.81588;-3.864967;-4.19155;-5.209009;-6.412896;-5.002511;-1.547368;-2.599944;-10.82728	116.071304045178;244.166431596839;315.203921648737;444.246921592204;515.282134042236;572.30560942013;687.331947337424;426.233242983942;669.322797880553;159.077025683131;187.072056313696;244.093820141482;315.131552320754;444.17535234425;169.061614332641;226.082582156546;297.120118607185;426.166553433845	18	0.3280699	0.1232877	None	Unknown		116.9036;87.7543;77.05766	ADGAEAKP;ADGAAEKP;DAAGEPKA
20121117_EXQ2_MiBa_SA_mHLA_Fib_1	4507	3938	ADGAEAKPAE	10		Unmodified	_ADGAEAKPAE_			0	sp|P35579|MYH9_HUMAN	2	HCD	FTMS	MULTI-MSMS	10	0	479.72745	957.44034	0.57901	10.556701	12.034	0.0047956	105.36	54.012	NaN	NaN	1	0	0	0	-1	0	0	0	0	y1;y2;y3;y4;y5;y6;y7;y8;y9;y1-H2O;y2-H2O;y3-H2O;y4-H2O;y5-H2O;y6-H2O;a2;b2;b3;b4;b5;b3-H2O;b4-H2O;b5-H2O	69319.1;21339.6;234242.3;68159.1;157655.6;242726.7;29075.4;137543.5;31383.7;22720.3;36666.9;4799.4;9928.9;7485.7;56236.3;114842.4;170543.5;193405.6;29131.8;8912.5;21014.2;36577.8;13710	1.672363E-05;0.0001072723;-0.0003448786;0.0002015378;0.0004561926;0.0008419855;0.003661175;0.003535266;0.004057907;-0.0001974235;-7.325044E-05;-0.001883903;-0.0002553501;-9.015389E-05;-0.001323085;-0.0001441341;-0.0002473409;2.979178E-05;-0.0001157429;-0.004193926;-0.0003159641;0.00021282;0.001167766	0.1129514;0.48961;-1.090868;0.4536636;0.8853263;1.306773;5.117959;4.577107;4.572772;-1.518058;-0.3642723;-6.318819;-0.5990828;-0.181297;-2.112489;-0.9060676;-1.322173;0.1220511;-0.3672863;-9.442022;-1.397561;0.7162783;2.7402	148.060417525471;219.097440764607;316.150656767499;444.245073368779;515.281932501778;644.32413980507;715.358434402842;772.380024035583;887.406444427037;130.050066986328;201.087056601042;298.1416311054;426.234965570345;497.271914161985;626.315740189545;159.076562798417;187.071580627299;244.092767218215;315.130026540729;444.176697820135;226.082548287787;297.119133291531;426.160771441846	23	0.4401495	0.23	None	Unknown		105.3582;51.34581;51.34581	ADGAEAKPAE;DAGAPPKDST;ADQAEISQP
20130504_EXQ3_MiBa_SA_Fib-2	5832	4987	ADGAEAKPAE	10		Unmodified	_ADGAEAKPAE_			0	sp|P35579|MYH9_HUMAN	2	HCD	FTMS	MULTI-MSMS	6	0	479.72745	957.44034	0.49095	3.2455407	15.658	1.7987E-07	196.52	106.15	NaN	NaN	1	0	0	0	-1	0	0	0	0	y1;y2;y3;y4;y5;y6;y7;y8;y9;y1-H2O;y2-H2O;y4-H2O;y5-H2O;y6-H2O;y8-H2O;y9-H2O;a2;b2;b3;b4;b5;b6;b7;b8;b9;b2-H2O;b3-H2O;b4-H2O;b5-H2O;b6-H2O;b8-H2O;b9-H2O	373720.1;138379.7;1533201;402766.9;771819.3;1008073;200377.9;644620.1;123565.1;112543.2;173865.2;86516.7;81598.6;389660;12243.5;36830.8;757549.7;1064898;1103783;136960.6;93450.1;12712.5;9265.9;35232.2;53216;15430.5;156831.4;209621.7;73836.2;16565.3;13977.4;19398.4	-0.0004246925;-0.0008084455;-0.0008952261;-0.001482618;-0.001567962;-0.001107316;-0.0006310601;-0.001260269;-0.001054529;-0.000638288;-0.0005345505;-0.0004676848;-0.001760227;-0.001654625;-0.004742309;-0.002092391;-0.0004809952;-0.0005489516;-0.0008588335;-0.0007973944;-0.003711411;-0.00110899;-0.001831072;-0.002908799;0.0003714016;-0.0009808743;-0.0006222891;-0.001037344;0.000365663;-0.003132035…	-2.868364;-3.689875;-2.831639;-3.337375;-3.04291;-1.718565;-0.882154;-1.631659;-1.188321;-4.908;-2.658298;-1.097246;-3.539757;-2.641837;-6.286385;-2.406702;-3.023665;-2.934442;-3.518459;-2.530361;-8.355717;-2.152499;-2.846345;-3.928896;0.4577327;-5.80187;-2.752483;-3.491325;0.8580385;-6.299319;-4.172834;-0.9122459	148.060858941592;219.098356482391;316.151207115023;444.246757524481;515.283956656857;644.326089106955;715.362726638485;772.384819570659;887.411556863309;130.050507850796;201.087517901135;426.235177905075;497.273584235441;626.316071729376;754.377736924158;869.402030039243;159.076899659504;187.071882238006;244.093655843545;315.130708192205;444.176215304832;515.210726672197;643.306411771564;740.3602…	32	0.5002359	0.2051282	None	Unknown		196.5179;90.36981;82.27873	ADGAEAKPAE;DAQPNITAE;AENEATGPGL
20121117_EXQ2_MiBa_SA_mHLA_Fib_1	9949	8885	ADGTTAKDLA	10		Unmodified	_ADGTTAKDLA_			0	LM_splice_ADGTTAKDLA	2	HCD	FTMS	MULTI-MSMS	7	0	481.7431	961.47164	0.08073	12.280428	26.176	0.0043798	107.56	41.017	NaN	NaN	1	0	0	0	-1	0	0	0	0	y2;y4;y5;y6;y7;y8;y9;y4-H2O;y6-H2O;y8-H2O;y9-H2O;y6-NH3;a2;b2;b3;b4;b5;b8;b9;b2-H2O;b3-H2O;b4-H2O;b5-H2O;b8-H2O;b9-H2O	142911.1;78053.4;174065.4;305569.4;150376.6;135858.1;157993.2;49203.6;10967.2;71564;316289.7;33478.7;68475.5;287907.8;78549.5;48940.4;61062.5;318911.2;316289.7;22642.5;13273.8;130583.1;55055.8;115171.4;32648.5	0.0001339065;-0.004256885;-0.003723091;-0.0002917429;0.000686506;0.001018177;0.0007893423;-1.995169E-05;0.003634274;-0.00185638;0.001540277;-0.005481683;-0.0003464426;-0.000304315;-0.0005522536;0.0002619285;0.007101416;0.0004513193;0.001540277;0.000204859;-0.0005072789;-0.0009889924;0.002439916;0.003329744;0.004339647	0.6591869;-9.538914;-7.197136;-0.4718117;0.9542855;1.311385;0.8854678;-0.04658884;6.053779;-2.447739;1.763482;-9.116012;-2.177833;-1.62673;-2.262469;0.7589046;15.916;0.5935704;1.763482;1.211749;-2.243776;-3.023231;5.698407;4.48551;5.073141	203.138885014612;446.265181855814;517.301761849672;618.346008975586;719.392709200783;776.413841252865;891.441013120143;428.250380236187;600.331518271932;758.406151124334;873.429697498778;601.324649814097;159.07676510689;187.071637601376;244.093349263567;345.140213555583;446.181052542683;760.346722476406;873.429697498778;169.060563741131;226.082739602659;327.13089979016;428.175149355604;742.333279…	25	0.2692774	0.1111111	None	Unknown		107.5634;66.54639;66.42928	ADGTTAKDLA;TENTDALKA;ADTNETKAI
20121117_EXQ2_MiBa_SA_mHLA_Fib_2	10205	9119	ADGTTAKDLA	10		Unmodified	_ADGTTAKDLA_			0	LM_splice_ADGTTAKDLA	2	HCD	FTMS	MULTI-MSMS	3	0	481.7431	961.47164	-0.045336	8.3281533	26.176	0.0040262	109.44	45.874	NaN	NaN	1	0	0	0	-1	0	0	0	0	y2;y4;y5;y6;y7;y8;y9;y4-H2O;y6-H2O;y7-H2O;y9-H2O;a2;b2;b3;b4;b5;b8;b9;b2-H2O;b3-H2O;b4-H2O;b5-H2O;b8-H2O;b9-H2O	268726.7;176156.8;425418;634324.8;264378.9;234812.5;322207;195420.7;19942.6;16175;733883.8;78283.1;513054.2;138246;127524.1;127725.7;667405.6;733883.8;19204.9;80742.5;246108.4;165974;264960.6;57304	-0.0003687615;-0.0004812527;-0.003406419;-3.413575E-07;0.001529559;0.001285822;0.002233384;0.0002757141;-0.0008860012;0.002542664;-0.0008688559;0.0002371886;-7.694606E-05;-0.0007146723;0.0007819086;-0.005024036;0.001132471;-0.0008688559;0.000645923;-0.0002543215;0.0009051401;0.0007058794;0.003980457;-0.001172215	-1.815313;-1.07841;-6.584979;-0.0005520495;2.126184;1.656104;2.505368;0.6438158;-1.475842;3.625228;-0.9947606;1.491038;-0.4113192;-2.927863;2.265485;-11.25978;1.489415;-0.9947606;3.82067;-1.124906;2.766921;1.648569;5.362094;-1.370336	203.139387682635;446.261406223537;517.301445177796;618.345717574057;719.391866147456;776.413573608468;891.439569078473;428.250084570353;600.336038547629;701.380288356857;873.432106631961;159.07618147567;187.071410232461;244.093511682292;345.139693575474;446.19317799418;760.34604132472;873.432106631961;169.060122677141;226.082486645235;327.129005657717;428.17688339256;742.332628652278;855.42184530…	24	0.3412313	0.1811024	None	Unknown		109.4388;63.56507;60.7988	ADGTTAKDLA;ADTNETKAI;LHYCDKLA
20130504_EXQ3_MiBa_SA_Fib-2	11729	10347	ADGTTAKDLA	10		Unmodified	_ADGTTAKDLA_			0	LM_splice_ADGTTAKDLA	2	HCD	FTMS	MULTI-MSMS	5	0	481.7431	961.47164	-1.9222	4.7919075	28.799	0.003754	110.88	25.671	NaN	NaN	1	0	0	0	-1	0	0	0	0	y2;y4;y5;y6;y7;y8;y9;y4-H2O;y6-H2O;y8-H2O;y9-H2O;a2;b2;b3;b4;b5;b8;b9;b2-H2O;b3-H2O;b4-H2O;b5-H2O;b8-H2O;b9-H2O	478930.2;451136.8;878535.1;1283862;486739.3;637628.2;718544.2;379580.7;46704.6;462143.7;1110021;179619.6;1137159;335300;153031.5;291624.8;1261251;1110021;69166.7;48215.4;491824.9;432818.5;458187.3;163896.6	-0.0007814954;-0.0007462818;-0.004486348;-0.002169454;-0.003878282;-0.0009540258;0.00116761;-0.0001862978;-0.007830678;0.0001809084;-0.0042014;-0.0009625086;-0.000752661;-0.000973904;-0.001128623;-0.002505271;-0.001012458;-0.0042014;-0.0001610839;-0.0006771363;-0.001494068;-0.0007300461;0.002322667;-0.001526115	-3.847081;-1.672296;-8.67258;-3.508469;-5.391016;-1.228756;1.309801;-0.4350205;-13.04367;0.2385382;-4.810201;-6.050568;-4.023375;-3.989877;-3.270028;-5.614799;-1.331571;-4.810201;-0.9528155;-2.99508;-4.567181;-1.705005;3.128869;-1.784048	203.139800416448;446.261671252586;517.302525106012;618.347886686903;719.397273988631;776.415813456224;891.440634852302;428.250546582244;600.342983224624;758.404113835732;873.435439176398;159.077381172864;187.072085947438;244.093770914004;345.141604106642;446.190659229063;760.348186253282;873.435439176398;169.060929683985;226.082909459973;327.131404866095;428.178319317944;742.33428644291;855.42219…	24	0.343094	0.1554054	None	Unknown		110.8824;85.21167;69.19779	ADGTTAKDLA;ADTNETKAI;GEADTSAKAL
20130504_EXQ3_MiBa_SA_Fib-2	11789	10402	ADGTTAKDLA	10		Unmodified	_ADGTTAKDLA_			0	LM_splice_ADGTTAKDLA	1	HCD	FTMS	MULTI-MSMS	10	0	962.47892	961.47164	0.98738	1.1271781	28.923	0.004844	105.1	32.871	NaN	NaN	1	0	0	0	-1	0	0	0	0	y4;y5;y6;y8;y9;y4-H2O;y9-H2O;b4;b5;b6;b8;b9;b4-H2O;b5-H2O;b6-H2O;b8-H2O;b9-H2O;b9-NH3	43749.7;23869.2;24860.8;80049.8;37712.9;9575.4;451264.9;7776.1;42924.8;31825.6;252271.8;451264.9;12559;53937.3;45878.8;18753.5;104573.5;35677.8	-0.002015337;-0.001626584;5.580976E-05;-0.004116302;-9.396242E-05;0.001711726;-0.000812214;-0.00205479;-0.00152466;0.0004309178;-0.0002374295;-0.000812214;-0.0008776425;-0.002567561;-0.0006147233;0.003562884;-0.00553096;-0.01254562	-4.51603;-3.144375;0.09025658;-5.301651;-0.105405;3.997037;-0.929911;-5.953452;-3.417066;0.8331345;-0.3122646;-0.929911;-2.682849;-5.996449;-1.231379;4.799577;-6.465736;-14.64896	446.262940307583;517.29966534261;618.345661422937;776.418975732727;891.441896424814;428.248648558644;873.432049990161;345.142530273758;446.189678617819;517.224836828165;760.347411225248;873.432049990161;327.130788440321;428.180156832594;499.215317783033;742.333046225056;855.426204050116;856.417234295324	18	0.3709329	0.2833333	None	Unknown		105.1013;72.22997;66.35106	ADGTTAKDLA;TENTDALKA;SEQTGEIKA
20121117_EXQ2_MiBa_SA_mHLA_Fib_1	23575	21266	ADGYEPPVQESV	12		Unmodified	_ADGYEPPVQESV_			0	sp|P61247|RS3A_HUMAN	2	HCD	FTMS	MULTI-MSMS	8	0	645.79606	1289.5776	1.4775	8.9065203	59.924	0.0085472	93.556	62.134	NaN	NaN	1	0	0	0	-1	0	0	0	0	y1;y2;y4;y6;y7;y2-H2O;y4-H2O;y7-H2O;y6-NH3;y7-NH3;a2;b2;b3;b4;b5;b6;b7;b8;b9;b10;b4-H2O;b5-H2O	114547.5;173277.5;38820.7;66911.9;802834.7;26881.8;49978.4;45383;6794.8;32038.3;19943;33314.8;70560.5;54681.7;97613;6012.3;5596.4;124431.3;43293.6;28450.2;9285.3;30518.9	-0.0002636688;-0.000196571;0.001390945;-9.779236E-05;0.0005658107;-0.0001073443;-6.3933E-05;0.001304114;0.003901146;-0.003553172;-0.0006169093;0.0004682365;1.317443E-05;0.0003780287;0.001302738;-0.00946351;0.003952759;0.0071946;0.001740355;0.00143155;-0.00023188;-7.118312E-05	-2.232844;-0.9583289;3.009282;-0.1485437;0.7490284;-0.5737027;-0.1439255;1.768575;6.083088;-4.812181;-3.878054;2.50299;0.05397303;0.9284621;2.429586;-14.94409;5.412512;8.674824;1.817737;1.317613;-0.5958691;-0.1373692	118.086518737901;205.118480049964;462.218063142048;658.340729647159;755.392829896163;187.107826136962;444.208953333294;737.381526906152;641.310181607147;738.370399777592;159.077035573585;187.07086504989;244.092783835572;407.155747519622;536.19741590658;633.2609460057;730.300293589848;829.365465665087;957.429497420796;1086.47239932207;389.145792741952;518.188225141317	22	0.4721731	0.2222222	None	Unknown		93.55572;31.42176;28.95782	ADGYEPPVQESV;NSIEPLTECDIG;AEKEISPEEQM
20121117_EXQ2_MiBa_SA_mHLA_Fib_2	23809	21478	ADGYEPPVQESV	12		Unmodified	_ADGYEPPVQESV_			0	sp|P61247|RS3A_HUMAN	2	HCD	FTMS	MULTI-MSMS	9	0	645.79606	1289.5776	1.5906	9.681968	59.951	0.0084689	93.667	65.925	NaN	NaN	1	0	0	0	-1	0	0	0	0	y1;y2;y3;y4;y6;y7;y2-H2O;y3-H2O;y4-H2O;y7-H2O;a2;b2;b3;b4;b5;b6;b8;b9;b10;b4-H2O;b5-H2O;b8-H2O	108302.5;197282.2;10358.6;26310.7;54239.1;813788.1;22810.6;20477.1;47871.4;99227.5;24887.7;47983.3;77569.3;46005;98966.3;17873.1;101166;56039.9;31070;10190.7;22355.4;6662.1	-0.0004133374;-9.613956E-05;-0.004382187;0.001367509;0.0009730631;0.0006156364;0.0002024444;0.0007212354;-0.0004711337;0.007974176;1.172675E-05;-0.0004122197;-0.0002104672;-0.0003819263;0.0009107874;-0.0005832108;0.002856738;-0.0004928521;0.01340283;-0.0009766996;-0.00105056;0.01045928	-3.500288;-0.4687028;-13.11383;2.95858;1.478056;0.8149885;1.081968;2.281311;-1.060612;10.81428;0.07371769;-2.203538;-0.8622418;-0.9380332;1.698603;-0.9209774;3.444469;-0.5147648;12.33624;-2.509851;-2.027368;12.89118	118.086668406484;205.118379618563;334.16525876156;462.218086577587;658.339658791726;755.392780070403;187.107516348301;316.149590653503;444.209360534045;737.374856844506;159.076406937554;187.071745506065;244.093007477197;407.156507474599;536.197807857134;633.252065707341;829.369803526322;957.431730628222;1086.46042804172;389.146537561643;518.189204518305;811.351636300008	22	0.4613422	0.2244898	None	Unknown		93.66674;27.74216;25.93847	ADGYEPPVQESV;VPSVDSAVESWD;EENYVTPIGDGP
20130504_EXQ3_MiBa_SA_Fib-2	26571	23810	ADGYEPPVQESV	12		Unmodified	_ADGYEPPVQESV_			0	sp|P61247|RS3A_HUMAN	2	HCD	FTMS	MULTI-MSMS	7	0	645.79606	1289.5776	0.19521	2.3927593	62.023	0.00047728	114.97	77.777	NaN	NaN	1	0	0	0	-1	0	0	0	0	y1;y2;y4;y6;y7;y2-H2O;y4-H2O;y7-H2O;y7-NH3;a2;b2;b3;b4;b5;b6;b7;b8;b9;b10;b4-H2O;b5-H2O;b8-H2O	207300.9;345685.9;60995.6;120125.4;1359920;45550.9;92364.7;84885.8;83444.1;33430;112451;156920.2;83920;160663.5;41453.1;20708.5;168925.7;150512.4;41026.4;33361.3;44807;23261.2	-0.0007577782;-0.001001344;-0.0001245124;-0.001609509;-0.002069368;-0.0002810413;-0.001127799;-0.004105809;-0.01137757;-0.0007686334;-0.0008322184;-0.0009483687;-0.0006047335;-0.001207091;-0.001840336;0.002276755;-0.00334972;-0.004587334;-0.007924152;0.00021085;-0.0001349849;-0.00571557	-6.417118;-4.881765;-0.2693794;-2.444791;-2.73945;-1.502027;-2.538888;-5.568052;-15.40887;-4.831827;-4.448649;-3.885264;-1.48526;-2.251195;-2.906162;3.117553;-4.038844;-4.791271;-7.293405;0.5418285;-0.2604938;-7.044363	118.08701284734;205.119284823159;462.219578599036;658.342241363809;755.395465075234;187.107999834047;444.210017199521;737.38693682949;738.378224179953;159.07718729768;187.072165504833;244.093745378701;407.15673028183;536.199925735313;633.253322833014;730.301969593738;829.376009984635;957.435825110191;1086.48175502408;389.145350011966;518.188288943056;811.367811148446	22	0.3515537	0.1317365	None	Unknown		114.9683;37.19125;35.26855	ADGYEPPVQESV;LMATSDPPQSLD;NSIEPLTECDIG
20130504_EXQ3_MiBa_SA_Fib-2	14047	12454	ADIDGDGQVN	10		Unmodified	_ADIDGDGQVN_			0	sp|P62158|CALM_HUMAN	1	HCD	FTMS	MULTI-MSMS	2	0	1003.4327	1002.4254	1.7192	7.2879845	33.771	0.001046	128.57	39.544	NaN	NaN	1	0	0	0	-1	0	0	0	0	y1;y2;y3;y4;y6;y7;y8;y3-NH3;y4-NH3;y6-NH3;y8-NH3;b2;b3;b4;b5;b6;b7;b8;b9;b3-H2O;b4-H2O;b6-H2O;b7-H2O;b8-H2O;b9-H2O;b9-NH3	36127.1;75337.5;24451.7;26048;36423.9;10025.5;5440;9465.9;62673.7;90999;12686.8;27322.7;40645.8;83352.1;21407.4;148262.8;56995.4;295325.3;210476.8;5501.2;21094.1;74736.1;43964.4;173137.2;63717.2;27954	-8.09341E-05;-0.001338485;-0.0004143986;0.000305517;0.0009877137;0.006023252;0.002451326;0.002033535;0.001000871;-0.003255628;-0.003775056;-0.0005439348;0.0008559701;-0.0009475435;-0.0006387395;-0.001465678;0.001637374;-0.000555348;0.001966741;0.0009004155;-0.001261952;-0.001085055;0.0008628981;0.004834095;-0.003860396;-0.00807263	-0.6082488;-5.766089;-1.150506;0.7322877;1.676203;8.552372;2.999054;5.925924;2.50104;-5.689326;-4.716781;-2.907624;2.851765;-2.282229;-1.352676;-2.495908;2.541518;-0.7190727;2.257049;3.191334;-3.177336;-1.90621;1.377902;6.408756;-4.523695;-9.448737	133.060849534203;232.130521001565;360.188174426251;417.20891823432;589.256642793197;704.278550286381;817.366186193637;343.159177391046;400.181673779213;572.234337033151;800.345863474145;187.071877221131;300.15454129666;415.183287842254;472.204442761876;587.232212731958;644.250573403636;772.311343637428;871.377235464641;282.143932164969;397.173037564656;569.221267423464;626.240783193543;754.295389…	26	0.4641666	0.25	None	Unknown		128.573;89.02883;78.7702	ADIDGDGQVN;NDLGGDAEVN;QQEADAEVN
20130504_EXQ3_MiBa_SA_Fib-2	20814	18582	AEANQLLLK	9		Unmodified	_AEANQLLLK_			0	DeNovo_spliced__AEANQLLLK	2	HCD	FTMS	MULTI-MSMS	10	0	500.2953	998.57605	0.5327	9.415198	48.732	0.035562	81.119	42.327	NaN	NaN	1	0	0	0	-1	0	0	0	0	y1;y2;y3;y4;y5;y6;y7;y8;y8-H2O;y1-NH3;y5-NH3;y7-NH3;a2;b2;b2-H2O	146893.3;90285.1;60792.5;33985.5;24199.5;95499.4;203217.8;18215.2;35029.9;86693.4;8320.1;4940.1;128770.4;55906.4;33073	-0.0006305065;-0.0009703349;-0.0008843555;-0.002013066;0.0001526015;-0.003728568;0.003916592;-0.0009808778;-0.004484775;-0.0006129686;-0.002393142;0.007558047;-0.000804915;-0.0006934511;-0.0005467387	-4.285853;-3.72922;-2.369136;-4.138985;0.2483653;-5.118354;4.898803;-1.056358;-4.925401;-4.711995;-4.005933;9.659223;-4.650191;-3.448501;-2.986387	147.113434677157;260.197838485901;373.281816486905;486.367009177635;614.42342102174;728.470229638635;799.499698266131;928.547188832157;910.540128043444;130.086868037741;597.399417664027;782.469507709404;173.092873643454;201.087676801775;183.076965403009	15	0.2004561	0.08474576	None	Unknown		81.11873;38.79167;38.41856	AEANQLLLK;VGDNQLIKL;EAANLAGLKI
20130504_EXQ3_MiBa_SA_Fib-2	30207	27115	AEGPDVAVDLPKGDIN	16		Unmodified	_AEGPDVAVDLPKGDIN_			0	sp|Q09666|AHNK_HUMAN	2	HCD	FTMS	MULTI-MSMS	2	0	805.40703	1608.7995	1.6768	4.3083077	70.874	0.015411	90.697	51.431	NaN	NaN	1	0	0	0	-1	0	0	0	0	y1;y2;y5;y6;y7;y8;y9;y10;y11;y14;y6-NH3;y7-NH3;y10-NH3;a2;b2;b3;b5;b6;b7;b5-H2O;b6-H2O	25523;5405.9;5104.2;180624.8;56220.6;120529.5;66392.7;213115.5;9188.3;29528.7;20176.4;29453.2;15208.2;7416.8;23110;6795;11196.8;44113.6;28481.8;29951.7;20925.6	-0.0005888423;-0.0003432942;0.0001692978;-0.002677789;-0.002682884;-0.001311293;-0.008595539;-0.005205415;0.01228993;0.008533686;-0.000870335;0.01298776;0.01103014;-0.0008074183;-0.00104044;-0.0006431037;0.0004034464;-0.0001367725;-0.002746483;-0.001267231;-0.003072994	-4.425344;-1.394682;0.3099058;-4.162299;-3.546782;-1.50472;-8.856551;-4.997697;10.77484;6.053468;-1.389612;17.56561;10.76616;-4.664653;-5.174052;-2.491596;0.8580538;-0.2402651;-4.289393;-2.802499;-5.574602	133.06135744236;246.145175874738;546.288033055982;643.343643994467;756.427713070469;871.4532845111;970.528982673632;1041.56270633684;1140.61362491067;1409.71855175958;626.315287439268;739.385493329571;1024.51992167525;173.092876146736;201.088023790429;258.109090177852;470.187750511825;569.256704646908;640.296428145521;452.178856502476;551.249076182073	21	0.4408151	0.2019231	None	Unknown		90.69701;39.26567;38.40247	AEGPDVAVDLPKGDIN;PKCVQKNATAHEVGQ;PDVAWNGNIISRGGPG
20130504_EXQ3_MiBa_SA_Fib-2	26640	23873	AEGPEVDVNLPK	12		Unmodified	_AEGPEVDVNLPK_			0	sp|Q09666|AHNK_HUMAN	2	HCD	FTMS	MULTI-MSMS	10	0	634.33007	1266.6456	-0.16465	-0.10605729	62.182	0.023096	83	49.775	NaN	NaN	1	0	0	0	-1	0	0	0	0	y1;y2;y3;y4;y5;y6;y7;y8;y9;y10;y8-H2O;y1-NH3;y4-NH3;a2;b2;b3;b4;b3-H2O	56459.9;284228;24247.2;44439;55147.7;262127.2;188247.8;137973.8;421415.4;314022;35052.9;29850.4;3559.5;186176;129902.7;26083.5;5317.8;6202.4	-0.0007529521;-0.0009162835;-0.0003797857;-0.001094017;-0.001053129;-0.001721913;-0.002602047;-0.002506169;-0.003703788;-0.001818767;-0.008279441;-0.0001800174;-0.005327022;-0.0007199285;-0.0007325008;-8.106609E-05;0.00227976;0.002396147	-5.118169;-3.7527;-1.063081;-2.321307;-1.846421;-2.512312;-3.316996;-2.743476;-3.665102;-1.703643;-9.245642;-1.383829;-11.72652;-4.159205;-3.642693;-0.3140776;6.418986;9.979973	147.113557122704;244.16648430612;357.250011788762;471.293653467363;570.362026495043;685.389638311049;784.458932361521;913.501429580016;1010.55539105099;1067.57496975337;895.496638165624;130.086435086502;454.271337370432;173.092788656983;201.087715851406;258.10852814029;355.158931166016;240.095486241301	18	0.4563908	0.1343284	None	Unknown		82.99993;33.22478;27.11476	AEGPEVDVNLPK;AEGPDVAVDLPKG;AEKLKDDSKFS
20130504_EXQ3_MiBa_SA_Fib-2	22331	19958	AELRHVMTNL	10		Unmodified	_AELRHVMTNL_			0	sp|P62158|CALM_HUMAN	2	HCD	FTMS	MULTI-MSMS	5	0	592.31624	1182.6179	-0.010283	2.1310361	52.221	0.0090706	97.965	51.54	NaN	NaN	1	0	0	0	-1	0	0	0	0	y1;y2;y3;y4;y7;y8;y2-NH3;y3-NH3;y7-NH3;a2;b2;b4;b5;b6;b7;b8;b8-H2O	98855.8;149031.8;78276.1;26385.8;22534.6;39802.7;104687.4;33842.4;21435.9;77173.5;77255.2;130116.1;443389.5;750893.8;594339.1;105275.3;366375.9	-0.0005794174;-0.0007403192;-3.29567E-05;-0.00142462;-0.002710816;0.008637064;-0.001018783;-7.952949E-05;-0.005937616;-0.0008831222;-0.001320792;-9.00696E-05;-0.002510132;-0.002252766;-0.002170977;0.002109223;-0.003529202	-4.38612;-3.007648;-0.09492341;-2.978916;-3.114218;8.781637;-4.446518;-0.2408773;-6.957267;-5.102011;-6.568221;-0.1915265;-4.133037;-3.189073;-2.592391;2.247475;-3.834086	132.102484550664;246.145572899694;347.192544011303;478.234420281023;870.464143282933;983.536859383665;229.119302262226;330.166041482592;853.44082098173;173.092951850732;201.088304142927;470.272248428696;607.333580353504;706.401736904039;837.442139721066;938.485537995097;920.480611734003	17	0.3020793	0.09497207	None	Unknown		97.96549;46.42579;54.15717	AELRHVMTNL;LVLYCMKSNL;LLCRDLHSNI
20130504_EXQ3_MiBa_SA_Fib-2	25899	23199	AESADAALQGDPALQDAGDSSRKEY	25		Unmodified	_AESADAALQGDPALQDAGDSSRKEY_			0	sp|P04921|GLPC_HUMAN	3	HCD	FTMS	MULTI-MSMS	6	1	855.72817	2564.1627	-0.26495	388.23698	60.421	1.4007E-50	167.57	118.04	NaN	NaN	1	0	0	0	-1	0	0	0	0	y5;y7;y8;y9;y10;y11;y12;y13;y14;y15;y16;y17;y18;y19;y20;y21;y22;y23;y11-NH3;y17-NH3;y10(2+);y11(2+);a2;b2;b3;b5;b6;b7;b8;b3-H2O;b5-H2O;b6-H2O;b7-H2O;b8-H2O	8508;12253.5;53407.2;257551.2;131899;132612.2;65459.3;16620.6;1475253;68402.8;715214.3;463346.5;799434.7;640853.6;368118.1;416272.7;110448.4;197636.4;13742.6;460851.9;10099.2;8097.2;183074.9;275149.2;121175.5;66340.1;58702;81475;49834.9;132198.8;72156.4;77609.2;38541.2;33336.9	-0.004641709;-0.001376941;0.01248721;-0.003369391;-0.002472476;0.001553745;-0.003146167;0.01714671;-0.00245665;-0.01173762;-0.002988503;0.00174211;-0.0061981;-0.002896887;0.0006002131;-0.001504476;0.003187432;-0.0121091;0.0004686035;-0.01255063;-0.002548181;0.0008529737;-0.0006055292;-0.0008501658;-0.001579139;-0.002659757;-0.004553529;-0.001226052;0.0001015531;-0.001550672;-0.001826994;-0.001237…	-6.802469;-1.5569;13.26424;-3.327883;-2.192886;1.237498;-2.29875;11.91026;-1.598621;-7.106099;-1.74891;0.9484305;-3.178633;-1.433421;0.2869096;-0.6816766;1.39919;-5.119907;0.3783552;-6.896624;-4.516016;1.357633;-3.498295;-4.227833;-5.480827;-5.609104;-8.351655;-1.989509;0.1392395;-5.740891;-4.005035;-2.347513;-2.693339;-7.719726	682.356506951919;884.412213625987;941.41981319318;1012.47278358771;1127.49882970475;1255.55338099487;1368.64214488677;1439.65896579358;1536.73133301032;1651.7675570151;1708.78027161829;1836.83411851743;1949.92612270768;2020.95993528228;2091.99355196996;2207.0225996907;2278.05502157037;2365.10234651587;1238.52791703486;1819.82186215218;564.254365028964;628.280252629458;173.092674257743;201.0878335…	34	0.7388345	0.2207792	None	Unknown		167.5694;49.52764;41.91239	AESADAALQGDPALQDAGDSSRKEY;EASTRSPLCEHTFPGDSDLRSMI;AEMFHLSGIMAITACAMTMNKYV
20130504_EXQ3_MiBa_SA_Fib-1	17183	15255	AEWSSKTSY	9		Unmodified	_AEWSSKTSY_			0	sp|Q9BT92|TCHP_HUMAN	2	HCD	FTMS	MULTI-MSMS	6	0	529.7431	1057.4716	-1.5496	1.5199303	41.606	0.033144	82.426	35.228	NaN	NaN	1	0	0	0	-1	0	0	0	0	y1;y2;y4;y5;y6;y7;y6-H2O;y7-H2O;y7-NH3;a2;b2;b3;b7;b8	202974.2;79927.7;90649.5;131565.9;350321.3;354988.6;27207.5;39110.6;253482.7;502884.3;248432.7;15779.6;5445.9;5980.8	-0.000661401;-0.002189968;0.0004466619;0.0009039851;-0.001173344;0.0009062829;6.774733E-05;0.003903674;-0.00193356;-0.0006277554;-0.0005776381;0.0004483039;0.006471234;0.003098626	-3.632438;-8.137655;0.8964518;1.544516;-1.745214;1.055784;0.1035402;4.645104;-2.298096;-3.626701;-2.87257;1.157912;8.187636;3.531593	182.081831092142;269.115388069397;498.255392930965;585.286964017751;672.321069756835;858.398303083338;654.309263979075;840.384741005482;841.374593824385;173.092696483938;201.087560988698;387.16584800019;790.366523382022;877.401924399486	14	0.3198469	0.08187135	None	Unknown		82.42579;47.19772;46.99407	AEWSSKTSY;EAGEKGNPGAE;AEQNALYSY
20130504_EXQ3_MiBa_SA_Fib-1	40740	36610	AFFEGPPFKF	10		Unmodified	_AFFEGPPFKF_			0	sp|O75083|WDR1_HUMAN	2	HCD	FTMS	MULTI-MSMS	2	0	593.80022	1185.5859	-0.12532	0.13949761	101.91	0.013457	92.439	34.88	NaN	NaN	1	0	0	0	-1	0	0	0	0	y1;y2;y3;y4;y5;y6;y7;y8;y9;y7-H2O;a2;b2;b3;b4	61517;144616.8;6378.9;45332.7;376323.9;469183.1;302490.8;575440.3;10005.8;119451.5;774789.9;402423.6;81310.8;6258.8	-0.0001712862;-0.001022341;-0.003431586;3.915092E-05;-0.002508611;-0.001181729;-0.002425888;-0.002550455;-0.004922914;-0.0008438168;-0.0007252717;-0.0008168414;-0.001164669;-0.004802471	-1.031308;-3.475197;-7.776911;0.07273035;-3.948345;-1.706769;-2.953279;-2.633434;-4.412949;-1.050295;-3.794877;-3.727936;-3.18057;-9.697483	166.086426355307;294.182240427952;441.253063588586;538.302356704085;635.357668318267;692.377805159662;821.421642414526;968.490180898367;1115.56096727296;803.409495657355;191.118614820222;219.113621012032;366.182382755482;495.228613654039	14	0.4432897	0.1473684	None	Unknown		92.4393;57.55917;53.1664	AFFEGPPFKF;AFFAWVSVMI;AFFYDRPTAV
20130504_EXQ3_MiBa_SA_Fib-1	29737	26635	AFIEKHWTF	9		Unmodified	_AFIEKHWTF_			0	sp|Q9H8E8|CSR2B_HUMAN	2	HCD	FTMS	MULTI-MSMS	3	0	589.80329	1177.592	-0.40243	2.0528128	72.191	0.010707	123.98	56.951	NaN	NaN	1	0	0	0	-1	0	0	0	0	y1;y2;y5;y6;y7;y8;y2-H2O;y5-H2O;y6-H2O;y7-H2O;y8-H2O;y5-NH3;a2;b2;b3;b4;b6;b7;b8;b6-H2O	1178420;1452479;1027650;2173033;4897245;1262601;199773.6;101100.9;573379.6;1220252;180942.8;40941.9;6326323;3362590;449788.6;224141.7;366372.2;1325618;801972;2196508	-0.0005867783;-0.001091736;-0.003137572;-0.003609015;-0.003060997;-0.004324737;-0.0008204227;0.004843314;0.0003284733;0.0002823226;-0.006951341;0.004641162;-0.0006645948;-0.0009586484;-0.001224644;0.0004451041;0.002385393;-0.007290215;-0.003840711;-0.0002894691	-3.532961;-4.086834;-4.367624;-4.25886;-3.186889;-3.904719;-3.293228;6.915545;0.3960379;0.299552;-6.379961;6.617601;-3.477396;-4.375117;-3.686487;0.9650184;3.283896;-7.989452;-3.789461;-0.4086336	166.086841847422;267.135025279736;718.370258948201;847.413323487943;960.496839449823;1107.56651710633;249.124189279547;700.351713376092;829.398821313359;942.482931444478;1089.55857902419;701.335931113698;191.118554143301;219.113762818973;332.198092795024;461.239016143053;726.390950734852;912.479939295719;1013.5241682655;708.383060910105	20	0.3997463	0.1515152	None	Unknown		123.9833;67.03204;65.0378	AFIEKHWTF;FALANMLREN;AFLSQRKCEP
20130504_EXQ3_MiBa_SA_Fib-2	30242	27147	AFIEKHWTF	9		Unmodified	_AFIEKHWTF_			0	sp|Q9H8E8|CSR2B_HUMAN	2	HCD	FTMS	MULTI-MSMS	4	0	589.80329	1177.592	-0.23341	4.0908701	70.961	0.0094001	119.86	64.188	NaN	NaN	1	0	0	0	-1	0	0	0	0	y1;y2;y4;y5;y6;y7;y8;y2-H2O;y4-H2O;y5-H2O;y6-H2O;y7-H2O;a2;b2;b3;b4;b5;b6;b7;b8;b6-H2O	296961.4;416590.6;340912.6;217667.5;534885.4;1327620;317398.9;41304.2;55639.7;31348;94985.6;73024.2;1823990;999337.6;179175.4;50495;39649.1;83386;207609.8;205406;547653.5	-0.0006586968;-0.0008421031;-0.005639791;-0.003766902;-0.003542955;-0.003613812;-0.005942276;-0.001515401;0.0004814383;0.01025632;0.003704034;0.0003181301;-0.0008705553;-0.0007819036;-0.001337463;-0.0008915029;-0.008540465;-0.00215594;-0.003259529;-0.000230893;0.0006828624	-3.965976;-3.152353;-9.554469;-5.243672;-4.180906;-3.762438;-5.365156;-6.082899;0.8412913;14.64464;4.465944;0.3375447;-4.555049;-3.568485;-4.0261;-1.932838;-14.4915;-2.967997;-3.572181;-0.2278129;0.9639747	166.086913765857;267.134775646276;590.277798150098;718.370888278282;847.413257428491;960.49739226564;1107.56813464542;249.124884258278;572.261112234507;700.346300372964;829.395445752688;942.482895636981;191.11876010383;219.11358607415;332.198205614275;461.240352750103;589.342964729093;726.39549206707;912.475908609866;1013.52055844791;708.382088578627	21	0.4698608	0.2307692	None	Unknown		119.8637;55.67609;55.67609	AFIEKHWTF;AFLSQRKCEP;AFINQAMRID
20130504_EXQ3_MiBa_SA_Fib-1	35438	31815	AFIEPPERMEF	11		Unmodified	_AFIEPPERMEF_			0	sp|Q5J8M3|EMC4_HUMAN	2	HCD	FTMS	MULTI-MSMS	3	0	683.32901	1364.6435	0.38692	2.0328775	87.168	0.0012366	112.84	50.642	NaN	NaN	1	0	0	0	-1	0	0	0	0	y1;y4;y5;y6;y7;y8;y9;y7-H2O;y8-H2O;y7-NH3;a2;b2;b3;b4	41890.7;29296.1;5876.4;429893.3;2985255;416417.4;134246.2;13271.7;71813.7;57614.8;414502.8;748440.1;331124;66507.6	-0.0002037861;-0.001615216;-0.006001279;-0.001547422;-0.001640757;-0.001635451;0.001180799;-0.002554323;-0.005853412;-0.00776911;-0.0006101623;-0.0008606158;-0.001246471;-0.002065367	-1.226988;-2.773989;-8.436831;-1.914256;-1.81215;-1.580967;1.028979;-2.8784;-5.758645;-8.74506;-3.192586;-3.927714;-3.752192;-4.477843	166.086458855148;582.272059016046;711.319038174586;808.367348169886;905.420205357077;1034.46279314712;1147.54404087773;887.41055423626;1016.45644642133;888.399784608104;191.118499710836;219.113664786423;332.198114621997;461.241526614253	14	0.7901377	0.1772152	None	Unknown		112.8419;62.19997;60.97288	AFIEPPERMEF;AFLTVMSYDRY;FALTEQDELDKG
20130504_EXQ3_MiBa_SA_Fib-2	36138	32500	AFIEPPERMEF	11		Unmodified	_AFIEPPERMEF_			0	sp|Q5J8M3|EMC4_HUMAN	2	HCD	FTMS	MULTI-MSMS	1	0	683.32901	1364.6435	0.37662	1.0069685	86.301	0.0041766	99.802	47.948	NaN	NaN	1	0	0	0	-1	0	0	0	0	y1;y4;y5;y6;y7;y8;y9;y7-H2O;y8-H2O;y7-NH3;a2;b2;b3;b4	90671.9;43069.1;9301.6;613932.9;4855336;669620.2;277936.7;42654.7;171543.8;128141.2;681455.9;1245143;461525.5;110737.7	-0.0002106697;0.0004046195;-0.003891428;-0.002409716;-0.002185484;-0.001222966;0.003339709;0.00209173;0.003273499;-0.0005412011;-0.0007121578;-0.0008454433;-0.001138369;-0.002353312	-1.268434;0.6949002;-5.470737;-2.980963;-2.413777;-1.182224;2.910316;2.357129;3.22053;-0.6091914;-3.726261;-3.858469;-3.42678;-5.102121	166.086465738788;582.270039180072;711.316928323867;808.368210463491;905.420750083819;1034.46238066181;1147.54188196729;887.405908183129;1016.44731951018;888.392556699381;191.118601706325;219.11364961386;332.198006520305;461.241814558801	14	0.7497754	0.1666667	None	Unknown		99.80212;51.85437;49.41796	AFIEPPERMEF;AFLTVMSYDRY;LAFESENINSEI
20121117_EXQ2_MiBa_SA_mHLA_Fib_1	27145	24511	AFIGSIMT	8		Oxidation (M)	_AFIGSIM(ox)T_	AFIGSIM(1)T	AFIGSIM(137.5)T	1	sp|Q86X55|CARM1_HUMAN	1	HCD	FTMS	MULTI-MSMS	10	0	855.42807	854.42079	-2.3967	6.2420607	68.992	0.0116	137.5	52.199	137.5	1	1	0	0	0	-1	0	0	0	0	y2;y3;y5;y6;y2-H2O;y3-H2O;y5-H2O;a2;b2;b3;b4;b5;b6;b5-H2O;b6-H2O	106388.5;38258.8;11460.4;21550;27297.9;14621.7;25083.8;5998.3;29222;6342.5;15753.1;37210.2;10478.2;69325.4;29436.4	-0.0001853165;0.002750306;0.004381554;0.005716663;0.0007449811;-0.0004142327;0.0002403752;0.002498956;-0.0006144179;-0.0002610326;0.0005305282;0.001486096;-0.002446384;-0.0006585887;0.002057615	-0.6938065;7.234179;8.35801;8.969892;2.990816;-1.143737;0.4748361;13.07564;-2.804109;-0.7857761;1.363063;3.120418;-4.151079;-1.437212;3.6015	267.10110417179;380.182232529206;524.2340934155;637.316822286531;249.089609187873;362.174832382133;506.227669907697;191.11539059201;219.113418588464;332.197129183562;389.21780134642;476.248874188789;589.336870648646;458.24045418692;571.321801963382	15	0.641019	0.3658537	None	Unknown		137.505;85.30637;85.30637	AFIGSIMT;FALGISMT;FAIGSVFD
20121117_EXQ2_MiBa_SA_mHLA_Fib_2	27344	24691	AFIGSIMT	8		Oxidation (M)	_AFIGSIM(ox)T_	AFIGSIM(1)T	AFIGSIM(153.67)T	1	sp|Q86X55|CARM1_HUMAN	1	HCD	FTMS	MULTI-MSMS	2	0	855.42807	854.42079	-0.69614	5.5398306	68.988	0.0023525	153.67	26.996	153.67	1	1	0	0	0	-1	0	0	0	0	y2;y3;y5;y6;y2-H2O;y3-H2O;y5-H2O;y6-H2O;a2;b2;b3;b4;b5;b6;b7;b5-H2O;b6-H2O	117742.4;43896.4;7764.2;40423.5;36202.6;11759.6;11915.5;11588.9;10544.8;41371.2;15457.6;13401.9;33779;14543.8;8488.8;67520.4;44624.3	0.000341244;-0.001212937;0.004716814;0.003609345;-0.0004258011;-4.455124E-05;0.002587849;0.002450397;0.001244553;-1.183795E-05;-0.0003879816;0.001706717;-0.0002090304;0.004312541;0.01078152;0.002531056;0.003704747	1.277586;-3.190376;8.99754;5.663326;-1.709421;-0.1230104;5.11205;3.956659;6.512005;-0.05402675;-1.167925;4.385005;-0.4389084;7.317701;14.64166;5.523461;6.484538	267.100577611336;380.186195772612;524.23375815482;637.318929604763;249.090779970092;362.174462700642;506.22532243393;619.309523866519;191.116644995913;219.112816008553;332.197256132592;389.216625158036;476.250569314894;589.330111723375;736.359041975758;458.237264542266;571.320154831487	17	0.5486563	0.3333333	None	Unknown		153.6721;126.6756;91.0934	AFIGSIMT;FALGISMT;AFLTVGTM
20130504_EXQ3_MiBa_SA_Fib-2	35493	31914	AFIGSIMT	8		Unmodified	_AFIGSIMT_			0	sp|Q86X55|CARM1_HUMAN	1	HCD	FTMS	MULTI-MSMS	5	0	839.43315	838.42588	-0.28787	1.7270084	84.562	0.028157	121.87	27.204	NaN	NaN	1	0	0	0	-1	0	0	0	0	y2;y6;y2-H2O;y6-H2O;a2;b2;b3;b4;b5;b6;b7;b5-H2O;b6-H2O;b7-H2O	82821.8;25829;37155.1;6409.9;85562.4;186585;59875.8;54747.6;127873.4;12137.8;9623.7;304947.7;149425.6;16155.2	-0.0009159871;0.002913496;-0.0006453907;-0.004276277;-0.001047481;-0.00087285;-0.002179888;-0.007480202;-0.001503803;-0.007477727;-0.001728016;-0.001760904;-0.002376061;-0.002573878	-3.647797;4.689167;-2.768775;-7.087893;-5.480782;-3.983548;-6.561993;-19.21815;-3.157578;-12.68827;-2.398767;-3.842742;-4.158852;-3.664577	251.106920220294;621.324710831871;233.096084937538;603.321335918316;191.118937029713;219.113677020527;332.19904803883;389.225812076445;476.251864087077;589.34190199181;720.376636886992;458.241556502363;571.326235639888;702.366918062494	14	0.3869001	0.1538462	None	Unknown		121.8725;94.66891;83.28719	AFIGSIMT;FALGISMT;LSGALFMT
20130504_EXQ3_MiBa_SA_Fib-1	37384	33583	AFINKFVQF	9		Unmodified	_AFINKFVQF_			0	sp|Q8N201|INT1_HUMAN	2	HCD	FTMS	MULTI-MSMS	6	0	557.30821	1112.6019	0.025651	3.2185558	92.518	0.0074322	119.57	58.767	NaN	NaN	1	0	0	0	-1	0	0	0	0	y1;y2;y5;y6;y7;y2-NH3;y6-NH3;y7-NH3;a2;b2;b3;b5;b6;b7;b8;b5-NH3	81204.5;21592;14236.2;53121;27248.7;40023.8;13548.6;6482.6;225767.5;103442.9;5681;7378.7;31511.8;30525.9;5112.1;10965.5	-0.0005283689;-0.0005388172;0.0002841417;0.001384056;0.00772525;-0.000155427;0.005172088;0.002206199;-0.0007985807;-0.0009642509;0.002346736;0.003328131;0.000775588;-0.001828925;-0.005108105;-0.0007756074	-3.181282;-1.831806;0.4251223;1.768947;8.626784;-0.5608684;6.757474;2.511396;-4.178454;-4.400686;7.064342;5.794791;1.075112;-2.229109;-5.385256;-1.391701	166.086783438024;294.145371397696;668.376339288932;782.418166821769;895.495889608798;277.118438905975;765.387829688234;878.474859557948;191.118688129186;219.113768421555;332.194521415189;574.331430485261;721.402396944117;820.473415372928;948.535272065006;557.308985121817	16	0.359423	0.238806	None	Unknown		119.5659;60.7988;47.06695	AFINKFVQF;AFLKAQAAFF;FAAEFIIRF
20130504_EXQ3_MiBa_SA_Fib-2	37975	34166	AFINKFVQF	9		Unmodified	_AFINKFVQF_			0	sp|Q8N201|INT1_HUMAN	2	HCD	FTMS	MULTI-MSMS	8	0	557.30821	1112.6019	0.29925	2.4995205	91.333	0.016869	96.51	43.874	NaN	NaN	1	0	0	0	-1	0	0	0	0	y1;y2;y5;y6;y7;y2-NH3;y6-NH3;y7-NH3;a2;b2;b3;b4;b6;b7;b7-NH3	154986;27137.2;27207.1;98012.3;75600.3;74496;11502.4;8221.8;364371.9;191950.7;11297.8;4880.1;88000.5;63704.9;14002.4	-0.0009527061;-0.0008817232;0.0004814953;-0.0005392676;-0.002566634;-0.0001801188;-0.0006169413;0.001116697;-0.0008633914;-0.0009645886;0.0001392223;-0.001057361;-0.0002705084;0.001771518;-0.009342804	-5.73618;-2.997573;0.7203957;-0.6892303;-2.866127;-0.6499705;-0.8060444;1.271175;-4.517565;-4.402227;0.4190958;-2.369484;-0.3749752;2.15915;-11.62829	166.087207775179;294.145714303709;668.376141935288;782.420090145409;895.50618149253;277.118463597812;765.393618717524;878.475949059982;191.11875293988;219.113768759227;332.196728928731;446.240852958742;721.403443040544;820.469814930692;803.45438015028	15	0.3021571	0.1153846	None	Unknown		96.5102;52.63646;42.47446	AFINKFVQF;AFLKAQAAFF;AFLFFNIKN
20121117_EXQ2_MiBa_SA_mHLA_Fib_1	39741	35958	AFIPAIDSF	9		Unmodified	_AFIPAIDSF_			0	sp|Q15029|U5S1_HUMAN	1	HCD	FTMS	MULTI-MSMS	7	0	980.50876	979.50148	0.17809	8.4126309	101.6	0.0068612	121.14	63.675	NaN	NaN	1	0	0	0	-1	0	0	0	0	y1;y2;y3;y4;y5;y6;y7;y2-H2O;y4-H2O;y5-H2O;y6-H2O;y7-H2O;a2;b2;b3;b4;b5;b6	14194.4;119742.5;32915.8;94324.2;12045.2;1970042;154747;20126.1;71811.5;21674.1;194321.3;7348.1;97221;356676.4;173612.5;69861;379090.7;89405.9	-9.267018E-05;-7.708892E-05;0.0001967218;-0.001084691;0.002804623;0.0007577038;0.001638834;0.000431184;-8.392469E-05;-0.00158577;-0.0002063683;-0.001697503;0.0002174128;5.215587E-05;-0.0001152794;0.00145302;0.0005669299;0.0001874217	-0.5579639;-0.3045568;0.5343595;-2.253995;5.078414;1.166922;2.149568;1.833988;-0.1811772;-2.968175;-0.3268897;-2.280382;1.137586;0.2380321;-0.3470213;3.385036;1.133211;0.3055602	166.086347739284;253.118360567925;368.145029789204;481.230375182049;552.263599655932;649.318410427356;762.401593277702;235.107287608735;463.218809729791;534.257425362434;631.308809813249;744.39436492858;191.117672135707;219.112752014727;332.19698343042;429.248178982562;500.286178860911;613.370622349539	18	0.4627725	0.2117647	None	Unknown		121.1382;57.46346;57.46346	AFIPAIDSF;AFIPSELFG;AFLVSPSPY
20121117_EXQ2_MiBa_SA_mHLA_Fib_1	39739	35956	AFIPAIDSF	9		Unmodified	_AFIPAIDSF_			0	sp|Q15029|U5S1_HUMAN	2	HCD	FTMS	MSMS	5	0	490.75802	979.50148	NaN	7.7220075	101.59	8.2982E-06	133.95	69.175	NaN	NaN	1	0	0	0	-1	0	0	0	0	y1;y2;y3;y4;y6;y7;y2-H2O;y3-H2O;y4-H2O;y6-H2O;y7-H2O;a2;b2;b3;b4;b5;b6	1290549;646849.7;58881.6;37991.6;471916.6;60994.5;101259.8;137371.9;91792.5;295677.4;42962.9;1042537;1324836;201609.6;47097.5;240705.4;30467.9	3.727384E-05;0.0001260042;-0.0005493265;0.001569092;6.240156E-05;0.001033082;0.0004010368;-0.0002485458;-0.000432726;0.0008179857;0.003085559;-5.387566E-06;2.182944E-05;4.604919E-05;0.0005968169;9.389061E-05;-0.001052798	0.2244246;0.4978079;-1.492144;3.260602;0.09610307;1.355036;1.705761;-0.7098573;-0.9341713;1.2957;4.145086;-0.02818975;0.09962649;0.1386202;1.390374;0.1876736;-1.716411	166.086217795266;253.118157474765;368.145775837539;481.227721399544;649.319105729639;762.402199029408;235.107317755874;350.134910370543;463.219158531112;631.307785459221;744.389581866662;191.117894936065;219.112782341162;332.196822101814;429.249035186102;500.286651900188;613.37186256909	17	0.4007598	0.129771	None	Unknown		133.9519;64.77639;62.84195	AFIPAIDSF;AFLVSPSPY;AFIPSELFG
20121117_EXQ2_MiBa_SA_mHLA_Fib_2	39997	36187	AFIPAIDSF	9		Unmodified	_AFIPAIDSF_			0	sp|Q15029|U5S1_HUMAN	1	HCD	FTMS	MULTI-MSMS	8	0	980.50876	979.50148	-0.54606	6.6770541	101.58	0.0018449	160.68	103.35	NaN	NaN	1	0	0	0	-1	0	0	0	0	y1;y2;y3;y4;y5;y6;y7;y2-H2O;y3-H2O;y4-H2O;y5-H2O;y6-H2O;y7-H2O;a2;b2;b3;b4;b5;b6;b8	30364.5;152892.1;61103.8;90580.5;40456.5;2420901;135265.9;28033.9;33646.8;63749.5;15015.6;244152.3;15093;113417.3;374060.5;223140;79124.7;458997.1;122799.2;12601.7	-0.0002895797;0.000230051;0.001655248;-0.0003531331;0.0002924593;0.0005567432;-0.001681947;-0.0004917901;-0.001511806;0.003181948;-0.002979748;-0.0001959503;-0.0006454324;0.0002351879;0.000188823;2.506561E-05;-0.00130508;0.0005277976;-0.004238534;-0.00270564	-1.743547;0.9088683;4.496202;-0.7338141;0.5295622;0.8574269;-2.206107;-2.091761;-4.317767;6.869261;-5.577349;-0.3103874;-0.8670583;1.230592;0.8617623;0.07545408;-3.040366;1.054991;-6.910183;-3.318043	166.086544648813;253.118053428017;368.143571262832;481.229643624464;552.26611181992;649.318611387968;762.40491405824;235.10821058282;350.13617363098;463.21554385667;534.258819340872;631.308799395214;744.393312857667;191.117654360561;219.11261534759;332.196843085394;429.250937083017;500.286217993264;613.375048305162;815.432486853408	20	0.4605615	0.2197802	None	Unknown		160.6807;57.33491;54.57067	AFIPAIDSF;AFLPDAFVT;WSLLLDSF
20121117_EXQ2_MiBa_SA_mHLA_Fib_2	39998	36188	AFIPAIDSF	9		Unmodified	_AFIPAIDSF_			0	sp|Q15029|U5S1_HUMAN	2	HCD	FTMS	MULTI-MSMS	9	0	490.75802	979.50148	-1.5306	6.4968945	101.58	0.0018788	153.67	79.337	NaN	NaN	1	0	0	0	-1	0	0	0	0	y1;y2;y3;y4;y6;y7;y2-H2O;y3-H2O;y4-H2O;y6-H2O;y7-H2O;a2;b2;b3;b4;b5;b6	1335826;617708;87504.9;55742.7;467402;79089;116463.6;153173.5;69311.2;264796.7;39336.5;1047585;1302296;204909.6;61928.9;267454.2;42419	5.71721E-05;0.0001293181;-5.481951E-05;0.003420763;0.0006776953;0.002035841;0.0001431799;-4.231348E-05;0.001237934;0.0001488533;0.00405721;3.304357E-05;8.761695E-05;1.721281E-05;0.0001879639;0.0005645279;-0.007009394	0.3442315;0.5109;-0.1489073;7.108435;1.043702;2.670301;0.6089975;-0.1208492;2.672469;0.2357854;5.450393;0.1728963;0.3998716;0.05181509;0.4378897;1.12841;-11.42753	166.086197896999;253.118154160933;368.145281330514;481.225869728631;649.318490435864;762.40119627082;235.107575612765;350.134704138184;463.217487870825;631.308454591554;744.388610214803;191.117856504932;219.112716553648;332.19685093819;429.249444039097;500.286181262911;613.377819165859	17	0.4076425	0.1180556	None	Unknown		153.6721;74.33507;65.0378	AFIPAIDSF;AFLPYAADL;FAINSSTGAL
20130504_EXQ3_MiBa_SA_Fib-1	40984	36832	AFIPAIDSF	9		Unmodified	_AFIPAIDSF_			0	sp|Q15029|U5S1_HUMAN	2	HCD	FTMS	MULTI-MSMS	4	0	490.75802	979.50148	0.51917	3.025741	102.56	0.0046973	127.1	72.572	NaN	NaN	1	0	0	0	-1	0	0	0	0	y1;y2;y3;y4;y6;y7;y2-H2O;y3-H2O;y4-H2O;y6-H2O;y7-H2O;a2;b2;b3;b4;b5;b6	1395210;666259.8;65223.8;28168.5;404451.2;44285.7;121619.5;148916.8;82507.6;224263.8;9731;1209185;1353361;138062.8;33866.3;233449.2;26930.8	-0.00054336;-0.000763656;0.0001162799;-0.001408363;-0.002073565;-0.002859328;-0.0009551952;-0.0008156462;-0.002808879;-0.00214776;-0.0009035052;-0.0006726895;-0.0007879964;-0.001412579;-0.001493825;-0.001418347;6.4489E-05	-3.271543;-3.016984;0.3158533;-2.926587;-3.193434;-3.750401;-4.062781;-2.329516;-6.063792;-3.402064;-1.213747;-3.519749;-3.596292;-4.252215;-3.480072;-2.835061;0.1051387	166.086798429088;253.119047134981;368.145110231149;481.230698854842;649.321241695706;762.406091440087;235.108673987895;350.13547747091;463.221534684073;631.310751204689;744.39357093057;191.118562237987;219.113592167;332.1982807296;429.251125827627;500.288164138326;613.370745282206	17	0.391568	0.1531532	None	Unknown		127.097;54.52517;54.52517	AFIPAIDSF;FALAMVLAE;AFIVDVMGI
20130504_EXQ3_MiBa_SA_Fib-1	40985	36833	AFIPAIDSF	9		Unmodified	_AFIPAIDSF_			0	sp|Q15029|U5S1_HUMAN	1	HCD	FTMS	MULTI-MSMS	5	0	980.50876	979.50148	-0.047792	2.6954369	102.56	0.0020643	144.58	89.139	NaN	NaN	1	0	0	0	-1	0	0	0	0	y1;y2;y3;y4;y5;y6;y7;y2-H2O;y3-H2O;y4-H2O;y5-H2O;y6-H2O;a2;b2;b3;b4;b5;b6;b8	52001;223865.3;65070.9;135058.9;37395;3139472;224176.1;37175.6;51948.6;97636.6;52982.6;303391.8;197797.5;666963.4;334921.4;132537.6;706188.6;150554.4;33036.6	-0.0005205472;-0.0007027692;-0.00144884;-0.001810693;-0.001555486;-0.0009510233;-0.002876766;-0.0006347962;-0.0004345541;-0.001896258;0.002278225;-0.001279714;-0.0006809308;-0.0007466016;-0.001157613;-0.0007933798;-0.001339839;-0.004520597;-0.001597919	-3.134188;-2.776438;-3.935497;-3.762627;-2.816542;-1.464645;-3.773272;-2.700016;-1.241104;-4.093638;4.264315;-2.027077;-3.562871;-3.407373;-3.484709;-1.848291;-2.678134;-7.370035;-1.959599	166.086775616264;253.118986248178;368.146675350968;481.231101184457;552.267959764966;649.320119154498;762.406108877202;235.108353588934;350.135096378829;463.220622062617;534.253561367308;631.309883158582;191.118570479274;219.113550772224;332.198025764456;429.250425382829;500.288085629432;613.375330368377;815.4313791319	19	0.4494613	0.2159091	None	Unknown		144.58;55.44107;54.57067	AFIPAIDSF;AFLPDAFVT;WSLLLDSF
20130504_EXQ3_MiBa_SA_Fib-2	42010	37823	AFIPAIDSF	9		Unmodified	_AFIPAIDSF_			0	sp|Q15029|U5S1_HUMAN	1	HCD	FTMS	MULTI-MSMS	4	0	980.50876	979.50148	0.11452	1.0619529	102.49	0.0020643	144.58	83.619	NaN	NaN	1	0	0	0	-1	0	0	0	0	y1;y2;y3;y4;y5;y6;y7;y2-H2O;y3-H2O;y4-H2O;y5-H2O;y6-H2O;a2;b2;b3;b4;b5;b6;b8	30105.8;177096.2;41607.9;113729.4;17328.2;2339590;156407.6;33603.4;19823.7;52712.1;18502;210995.8;121224.5;431361.8;221955.7;89276.5;408850.4;79579.8;11839.7	-0.000659903;-0.0004883782;-0.0008876183;-0.002167196;-0.003990375;-0.001665644;-0.002888755;-0.0003104607;-0.00206729;-0.00285634;-0.007006039;-0.0005097251;-0.001193512;-0.001022723;-0.001182663;-0.001387818;-0.001982735;-0.001189213;0.008019051	-3.973239;-1.929443;-2.411049;-4.503438;-7.225402;-2.56521;-3.788998;-1.320502;-5.904236;-6.166251;-13.11347;-0.8074098;-6.244859;-4.667543;-3.560114;-3.233115;-3.963181;-1.938813;9.834237	166.08691497208;253.118771857219;368.146114129264;481.231457687177;552.270394654779;649.320833775648;762.40612086647;235.108029253428;350.136729114803;463.221582145677;534.262845632409;631.309113170038;191.119083060319;219.113826893876;332.198050813849;429.251019820899;500.28872852528;613.371998984582;815.42176216257	19	0.4700542	0.2794118	None	Unknown		144.58;60.96119;60.96119	AFIPAIDSF;AFIPSELFG;AFLPYAADL
20130504_EXQ3_MiBa_SA_Fib-2	33940	30504	AFIRVVGSEF	10		Unmodified	_AFIRVVGSEF_			0	sp|P43686|PRS6B_HUMAN	2	HCD	FTMS	MULTI-MSMS	3	0	562.80857	1123.6026	-0.96917	3.2508733	80.421	0.001249	127.02	69.844	NaN	NaN	1	0	0	0	-1	0	0	0	0	y1;y2;y7;y8;y2-H2O;y8-H2O;a2;b2;b4;b5;b6;b7;b8;b9;b8-H2O;b9-H2O;b4-NH3;b5-NH3;b7-NH3	720549.2;30577.6;72296.4;160571.5;299434.7;33029;197689.4;91350.5;95539.5;99361;271378.7;175885.8;285377.9;585007.1;178277.7;12673.2;33376.2;9935.7;11479.6	-0.000696987;-0.000948198;-0.0006420352;0.00120352;-0.001050707;0.004326006;-0.0008292252;-0.0007420445;-0.0009983323;-0.002222855;-0.002403199;-0.0007834483;-0.00220866;-0.002359102;-0.002778194;-0.007597661;0.002301035;0.0003215469;0.003136321	-4.196518;-3.212817;-0.8091987;1.327651;-3.791532;4.868945;-4.338797;-3.386575;-2.04451;-3.784429;-3.500975;-1.053791;-2.659464;-2.458593;-3.419397;-8.069502;4.882636;0.5637816;4.317465	166.086952056054;295.129796363337;793.420921194537;906.503139620122;277.119334185714;888.489452446789;191.118718773708;219.113546215072;488.298977511335;587.36861595006;686.437210211056;743.45705418341;830.490507804978;959.533251342934;812.480512652443;941.527925215922;471.26912904217;570.339522446877;726.426585312101	19	0.4141057	0.1266667	None	Unknown		127.0212;57.17746;55.53053	AFIRVVGSEF;LYQSTIRPF;LYQEVFGRL
20130504_EXQ3_MiBa_SA_Fib-2	36626	32941	AFKNILTEI	9		Unmodified	_AFKNILTEI_			0	sp|Q15907|RB11B_HUMAN	2	HCD	FTMS	MULTI-MSMS	8	0	524.8055	1047.5964	0.23118	1.1461475	87.619	0.016753	113.5	30.828	NaN	NaN	1	0	0	0	-1	0	0	0	0	y1;y2;y3;y7;y2-H2O;y3-H2O;a2;b2;b3;b4;b5;b6;b7;b8;b7-H2O;b7-NH3	85223;17732.8;4160.8;8087.1;88614.1;3552.4;43930.2;7423.3;7304.9;8746;40057.9;12548.4;12159.7;5483.9;6043.8;6136.9	-0.0004489905;0.0008212537;0.0001545922;0.00299132;-0.0008642847;-0.001206496;-0.0005061188;-0.001165312;-0.004183535;0.003257789;-0.003184228;0.008814015;-0.003866607;0.003036811;0.01130837;-7.803333E-05	-3.398808;3.144835;0.4268239;3.601851;-3.554755;-3.505392;-2.648195;-5.318293;-12.04894;7.062997;-5.544171;12.82206;-4.903934;3.309854;14.67772;-0.1011528	132.102354123812;261.143676975797;362.192022111408;830.4952038093;243.134797827882;344.182818512907;191.118395667243;219.113969482819;347.211950723036;461.247436846073;574.337942843925;687.41000858118;788.470367677359;917.506057355723;770.444628011914;771.44003000223	16	0.2579602	0.2051282	None	Unknown		113.4992;82.6713;62.65852	AFKNILTEI;KFALNLTEL;LVKMKSTEL
20130504_EXQ3_MiBa_SA_Fib-2	29433	26412	AFLPREAVTRF	11		Unmodified	_AFLPREAVTRF_			0	sp|O94818|NOL4_HUMAN	3	HCD	FTMS	MULTI-MSMS	9	1	436.24706	1305.7194	-0.40132	5.3726176	68.936	0.020584	70.488	29.205	NaN	NaN	1	0	0	0	-1	0	0	0	0	y1;y3;y5;y6;y7;y8;y9;y10;y7-NH3;y8-NH3;y9-NH3;a2;b2;b3;b6;b6(2+)	103308.1;44619.7;51762.7;112677.9;58259.8;3007971;3746400;1265993;32993.8;320071.9;191461;1088218;524983;12048.4;18961.1;7972.6	-0.0005717264;6.058197E-05;0.0005602232;-0.003060625;-0.003995453;-0.002602959;-0.002791314;-0.002068766;0.003959388;-0.005163845;-0.008313992;-0.0007067239;-0.0009187605;-0.003700028;0.001133303;0.003790495	-3.442334;0.1431403;0.9441857;-4.236826;-4.5481;-2.668225;-2.564075;-1.674177;4.59617;-5.387335;-7.758464;-3.697829;-4.193076;-11.13793;1.586388;10.59696	166.086826795467;423.234983989329;593.340012052137;722.386225996764;878.488271852102;975.539643210769;1088.62389554578;1235.69158691457;861.453767910307;958.515654994596;1071.60286912267;191.118596272469;219.113722931159;332.200568179266;714.392202824186;357.69651580227	16	0.5425931	0.1006289	None	Unknown		70.48843;41.28331;38.02095	AFLPREAVTRF;AFFSLPAERRL;AFFALVANGVRAA
20130504_EXQ3_MiBa_SA_Fib-2	41269	37154	AFLPVEDL	8		Unmodified	_AFLPVEDL_			0	sp|Q8NFZ0|FBH1_HUMAN	1	HCD	FTMS	MULTI-MSMS	8	0	903.48221	902.47493	-0.36318	-0.56590392	100.5	0.0075847	142.53	16.489	NaN	NaN	1	0	0	0	-1	0	0	0	0	y1;y2;y3;y4;y5;y6;y2-H2O;y3-H2O;y5-H2O;a2;b2;b3;b4;b5	33350.8;7679.6;44391.5;4938.9;482098.6;53117.1;12154.1;30162.8;17440;33659.9;90754.4;39624;17881.5;4719.9	-0.0007700028;-0.0005997642;-0.001107896;-0.003357916;-0.0009382096;0.003430376;-0.0007076365;-0.001338923;-0.002663812;-0.00123903;-0.0009867902;-0.001414585;-0.0007440065;-0.001364297	-5.828821;-2.426923;-2.945181;-7.065679;-1.639385;5.005121;-3.088511;-3.738313;-4.805856;-6.483025;-4.503551;-4.258255;-1.733269;-2.582334	132.102675136062;247.129447929516;376.172549157545;475.243213093696;572.293557239274;685.373252634054;229.118991115536;358.162215497812;554.284718155843;191.119128578484;219.113790960821;332.198282736114;429.250376009493;528.319410216137	14	0.5058289	0.2641509	None	Unknown		142.5264;126.0371;69.38971	AFLPVEDL;AFIPVEEV;FALPLVDE
20130504_EXQ3_MiBa_SA_Fib-2	34807	31292	AFYPPHPDYTW	11		Unmodified	_AFYPPHPDYTW_			0	sp|Q8NBJ5|GT251_HUMAN	2	HCD	FTMS	MULTI-MSMS	1	0	697.31422	1392.6139	-0.37439	2.8433738	82.753	0.015512	85.212	61.182	NaN	NaN	1	0	0	0	-1	0	0	0	0	y1;y2;y5;y6;y7;y8;y9;y2-H2O;a2;b2;b3;b10	113855.6;51391.8;34812.1;35830.8;32864.7;423346.9;80178;4476.5;221741.3;197298.1;10962.3;9710.5	-0.001027552;0.0006372068;-0.001025197;5.00607E-05;-0.001474633;-0.0003283542;0.006381655;-0.003818099;-0.0004642994;-0.0008650588;-0.003033323;0.001625818	-5.010047;2.081394;-1.504791;0.06117297;-1.610914;-0.3243157;5.428843;-13.25093;-2.429382;-3.947991;-7.936912;1.366774	205.098181658002;306.144195373665;681.288893200079;818.346729804498;915.40101834986;1012.45263592345;1175.50925445228;288.138085992774;191.118353847924;219.113669229413;382.179166031304;1189.52966035334	12	0.2789866	0.08391608	None	Unknown		85.21167;24.0301;22.74004	AFYPPHPDYTW;FASVTWMHNVGE;CVQDEKFHTTW
20121117_EXQ2_MiBa_SA_mHLA_Fib_1	13257	11891	AGADHIITM	9		Oxidation (M)	_AGADHIITM(ox)_	AGADHIITM(1)	AGADHIITM(102.3)	1	sp|P60891|PRPS1_HUMAN;sp|P21108|PRPS3_HUMAN;sp|P11908|PRPS2_HUMAN	2	HCD	FTMS	MULTI-MSMS	9	0	472.72893	943.44332	-0.8135	7.5579779	34.284	0.012623	102.3	25.238	102.3	1	1	0	0	0	-1	0	0	0	0	y1;y2;y3;y6;y7;y8;y2-H2O;y8-H2O;a2;b2;b3;b4;b5;b6;b7;b8;b6-H2O;b7-H2O;b8-H2O	1408824;1198992;31811.9;16891.3;74893.2;117481.6;235816.9;74441.4;115863.9;234418.4;47074.6;21780.6;538649.9;1102269;687353.4;250399.4;53300.1;43488.7;405242.2	-4.476356E-05;-0.0001511969;-8.635788E-05;-7.388221E-05;0.004984596;-0.0007503217;-6.379907E-05;-0.0004587189;-0.0005368262;-0.0002142825;0.0002801206;0.0008029381;-4.32984E-05;-0.0009885305;0.0001747917;0.0002702114;0.002207438;0.002387137;0.0001972057	-0.2695735;-0.5660662;-0.227147;-0.09912352;6.105677;-0.8590674;-0.2561282;-0.5362603;-5.311352;-1.660255;1.399884;2.547966;-0.09575292;-1.748764;0.2576692;0.3466896;4.033618;3.61499;0.2590061	166.053285144756;267.101070052189;380.185069193585;745.354975592713;816.387030902611;873.414229543539;249.090417968075;855.403373254469;101.071476182077;129.06606826054;200.102687645182;315.129107859746;452.188865958601;565.273875171086;678.356775829346;779.40435888371;547.260114516015;660.343998797943;761.393867203135	19	0.405507	0.09844559	None	Unknown		102.2961;77.05766;65.6761	AGADHIITM;GHEQILTM;AHSLQIEM
20121117_EXQ2_MiBa_SA_mHLA_Fib_2	13554	12163	AGADHIITM	9		Oxidation (M)	_AGADHIITM(ox)_	AGADHIITM(1)	AGADHIITM(128.37)	1	sp|P60891|PRPS1_HUMAN;sp|P21108|PRPS3_HUMAN;sp|P11908|PRPS2_HUMAN	2	HCD	FTMS	MULTI-MSMS	6	0	472.72893	943.44332	-0.50291	5.4380837	34.278	0.0042366	128.37	51.308	128.37	1	1	0	0	0	-1	0	0	0	0	y1;y2;y3;y5;y6;y7;y8;y2-H2O;y3-H2O;y7-H2O;y8-H2O;a2;b2;b3;b4;b5;b6;b7;b8;b6-H2O;b7-H2O;b8-H2O	1399562;1190242;29184.4;6535.9;13629.3;51726.7;113071;224105.2;24443.4;20884.5;102840.5;99139.1;237887.2;52031.5;31853.8;534676.2;1056480;721422.1;239666.1;73708;19392.1;349516.6	-0.0001117594;-0.0002355739;0.001171889;0.006272562;0.001702349;-0.006888017;-0.000640311;-0.000196094;-0.0003437474;0.004141854;-0.001991522;-0.0006174375;-0.0003377974;0.0006060065;-0.0006484197;-0.000243322;-0.0002928792;-0.0004736678;-7.455117E-05;0.0006909923;-0.002149871;0.000264121	-0.6730328;-0.8819652;3.082426;9.951366;2.283949;-8.437073;-0.7331127;-0.7872397;-0.9491203;5.18784;-2.328163;-6.108915;-2.617242;3.028482;-2.057622;-0.538098;-0.5181198;-0.698257;-0.09565143;1.262636;-3.255661;0.3468914	166.053352140557;267.10115442922;380.183810947207;630.321686116743;745.353199361456;816.398903514871;873.414119532883;249.090550262981;362.174761896809;798.377308958063;855.40490605756;101.071556793436;129.066191775444;200.102361759319;315.130559217492;452.189065982224;565.273179519831;678.357424288784;779.404703646271;547.261630962034;660.348535805677;761.393800287805	22	0.4189783	0.1052632	None	Unknown		128.3654;77.05766;52.78574	AGADHIITM;GHEQILTM;AENLHTLM
20130504_EXQ3_MiBa_SA_Fib-1	15151	13443	AGADHIITM	9		Oxidation (M)	_AGADHIITM(ox)_	AGADHIITM(1)	AGADHIITM(115.69)	1	sp|P60891|PRPS1_HUMAN;sp|P21108|PRPS3_HUMAN;sp|P11908|PRPS2_HUMAN	2	HCD	FTMS	MULTI-MSMS	1	0	472.72893	943.44332	-0.0041784	4.8021154	36.975	0.0086722	115.69	38.634	115.69	1	1	0	0	0	-1	0	0	0	0	y1;y2;y3;y5;y6;y7;y8;y2-H2O;y3-H2O;a2;b2;b3;b4;b5;b6;b7;b8;b6-H2O;b7-H2O;b8-H2O	1.914186E+07;1.508E+07;411684.7;177399.2;120755.1;283078.6;1444129;2700604;154978;1348980;2847119;292644.8;476874.3;6610471;1.353428E+07;8709491;2795178;592268.9;194848.2;4070549	-0.0006190584;-0.0006827772;-0.002499743;0.002999668;-0.002204725;0.009746762;0.000888254;-0.0008942456;-0.0002215538;-0.000822665;-0.0005155483;-0.0004060699;0.0006921598;-0.00108901;-0.001634324;-0.001422785;0.0003348462;0.001809889;-0.001191453;0.0001982275	-3.728058;-2.556245;-6.575027;4.758924;-2.957944;11.93897;1.016992;-3.590032;-0.6117319;-8.139415;-3.994443;-2.0293;2.196432;-2.408303;-2.891205;-2.097394;0.4296181;3.30718;-1.804282;0.2603482	166.053859439626;267.101601632509;380.187482578589;630.324959009934;745.357106435016;816.382268735979;873.412590967903;249.091248414626;362.174639703172;101.071762020923;129.066369526287;200.103373835697;315.129218638058;452.189911670643;565.274520964931;678.35837340611;779.404294248891;547.260512065353;660.347577387624;761.393866181304	20	0.5423617	0.1980198	None	Unknown		115.692;77.05766;58.98114	AGADHIITM;GHEQILTM;HLEGLQMT
20130504_EXQ3_MiBa_SA_Fib-1	23145	20646	AGADHIITM	9		Oxidation (M)	_AGADHIITM(ox)_	AGADHIITM(1)	AGADHIITM(92.82)	1	sp|P60891|PRPS1_HUMAN;sp|P21108|PRPS3_HUMAN;sp|P11908|PRPS2_HUMAN	2	HCD	FTMS	MULTI-MSMS	8	0	472.72893	943.44332	0.14937	7.7699673	55.798	0.019575	92.822	33.905	92.822	1	1	0	0	0	-1	0	0	0	0	y1;y2;y7;y8;y2-H2O;y7-H2O;a2;b2;b3;b4;b5;b6;b7;b8;b6-H2O;b7-H2O;b8-H2O	736690.9;591134.9;20440.5;42630.2;108102.9;5715.9;104510.2;213015.5;53385.2;49824;409290.9;636697;347954.2;97908.2;19393.2;7105.3;149973.7	-0.0005528993;-0.0006240805;-0.0004546347;0.003704231;-0.0008937448;-0.004122682;-0.0007560907;-0.0004835348;-0.0008546654;-0.001402624;-0.001582682;-0.00208048;-0.001100583;0.0003105963;-0.003506752;0.004407643;-0.003105982	-3.329639;-2.336492;-0.5568825;4.241115;-3.588022;-5.163774;-7.480737;-3.746405;-4.27111;-4.450918;-3.500035;-3.680474;-1.622422;0.3985048;-6.407767;6.674788;-4.079319	166.053793280435;267.101542935781;816.39247013296;873.409774990601;249.091247913768;798.385573494411;101.071695446647;129.066337512814;200.103822431138;315.131313421549;452.190405342471;565.274967120272;678.358051204141;779.404318498748;547.265828706106;660.3419782917;761.397170390532	17	0.3037552	0.07798165	None	Unknown		92.82214;58.91722;43.8078	AGADHIITM;GHEQILTM;AEHIAKEM
20130504_EXQ3_MiBa_SA_Fib-2	15394	13678	AGADHIITM	9		Oxidation (M)	_AGADHIITM(ox)_	AGADHIITM(1)	AGADHIITM(100.37)	1	sp|P60891|PRPS1_HUMAN;sp|P21108|PRPS3_HUMAN;sp|P11908|PRPS2_HUMAN	2	HCD	FTMS	MULTI-MSMS	5	0	472.72893	943.44332	-0.94512	4.1661472	36.669	0.014035	100.37	30.373	100.37	1	1	0	0	0	-1	0	0	0	0	y1;y2;y6;y7;y8;y2-H2O;y6-H2O;y7-H2O;y8-H2O;a2;b2;b3;b4;b5;b6;b7;b8;b6-H2O;b7-H2O;b8-H2O	1442622;1147001;31149.3;32718.1;89357.1;278384.3;9934.8;6001.7;9850.9;168098.6;252209.2;55486.3;28919.2;575015.6;1019745;652888.8;198210;47463.4;24591.6;254515.2	-0.0006466291;-0.0009475085;0.0001743508;-0.00543219;-0.002848059;-0.001022705;-0.0003001894;-0.01217572;0.002101472;-0.0007436932;-0.0005797992;-0.0009223401;-0.0008845788;-0.001279271;-0.001325181;-0.00133779;-0.0007646327;-0.001609705;-0.003637558;-0.005721557	-3.894092;-3.547368;0.2339165;-6.653854;-3.260826;-4.105743;-0.4127196;-15.25028;2.45671;-7.358077;-4.492254;-4.609306;-2.807021;-2.829056;-2.344316;-1.972099;-0.9810462;-2.941369;-5.50853;-7.514524	166.05388701033;267.101866363782;745.354727359741;816.397447688017;873.416327280501;249.091376874275;727.344637213556;798.393626535036;855.400813063719;101.071683049109;129.066433777237;200.103890105963;315.130795376567;452.190101931244;565.274211821653;678.358288410583;779.405393727795;547.263931659375;660.350023492676;761.399785965825	20	0.3929573	0.1020408	None	Unknown		100.3715;69.99847;50.85503	AGADHIITM;GHEQILTM;IHDALQMT
20130504_EXQ3_MiBa_SA_Fib-2	15449	13728	AGADHIITM	9		Oxidation (M)	_AGADHIITM(ox)_	AGADHIITM(1)	AGADHIITM(84.24)	1	sp|P60891|PRPS1_HUMAN;sp|P21108|PRPS3_HUMAN;sp|P11908|PRPS2_HUMAN	1	HCD	FTMS	MULTI-MSMS	5	0	944.45059	943.44332	-0.55044	3.7172242	36.801	0.02978	84.244	14.245	84.244	1	1	0	0	0	-1	0	0	0	0	y2;y4;y5;b5;b6;b7;b8;b5-H2O;b6-H2O;b7-H2O;b8-H2O	28831.3;8372.3;41075.2;364282.1;730496.4;457863.8;127613.8;9239.9;9311.3;11587.7;51605.4	-0.001396206;-0.003428691;-0.003522485;-0.001628213;-0.001405746;-0.0007096118;-0.0002553311;-0.0001267395;-0.002321893;0.00266351;-0.001586235	-5.227234;-6.950907;-5.588306;-3.600725;-2.48684;-1.046073;-0.3275975;-0.2919066;-4.242724;4.03352;-2.083326	267.102315061771;493.272475507317;630.331481163769;452.190450873702;565.274292387097;678.357660232818;779.404884426202;434.178384713449;547.264643847288;660.343722425062;761.395650644308	11	0.5281712	0.255814	None	Unknown		84.24365;69.99847;46.37048	AGADHIITM;GHEQILTM;HLEGLQMT
20121117_EXQ2_MiBa_SA_mHLA_Fib_1	20326	18312	AGADHIITM	9		Unmodified	_AGADHIITM_			0	sp|P60891|PRPS1_HUMAN;sp|P21108|PRPS3_HUMAN;sp|P11908|PRPS2_HUMAN	2	HCD	FTMS	MULTI-MSMS	4	0	464.73148	927.4484	-1.5074	7.3806217	51.749	0.0097838	111.73	44.695	NaN	NaN	1	0	0	0	-1	0	0	0	0	y1;y2;y5;y7;y8;y2-H2O;y7-H2O;y8-H2O;a2;b2;b3;b5;b6;b7;b8;b5-H2O;b6-H2O;b7-H2O;b8-H2O	5080000;4133763;22864.5;36703.9;302692.9;325354.6;24718;152745.8;346798.1;675698.4;66322.3;2071905;4578838;3370227;1367068;51420.9;187096.8;117369.8;1061078	-9.801007E-05;-0.0001199567;0.005923618;0.003392437;-1.328879E-06;-0.0003410019;0.004624444;-0.0030658;-0.00032241;-0.0001407927;-0.0001595374;0.0002013089;-0.0001044549;1.974022E-05;0.0002602561;0.0008050493;3.869769E-05;0.0001752573;-0.0004252233	-0.6531461;-0.4777131;9.642449;4.238461;-0.00154986;-1.462926;5.910725;-3.652322;-3.189927;-1.090858;-0.7972761;0.4451879;-0.1847866;0.02910005;0.3339167;1.854194;0.07071141;0.2654021;-0.5584796	150.058423769176;251.10612418988;614.327120438304;800.393708439289;857.418565928679;233.095780548771;782.381911746004;839.411065713402;101.071261765868;129.065994770669;200.103127303229;452.188621351314;565.272991095493;678.356930880777;779.404368838982;434.177452924603;547.262283256611;660.346210677426;761.394489632079	19	0.5516145	0.1666667	None	Unknown		111.727;67.03204;58.98114	AGADHIITM;GHEQILTM;AANQVPPTM
20121117_EXQ2_MiBa_SA_mHLA_Fib_2	20561	18525	AGADHIITM	9		Unmodified	_AGADHIITM_			0	sp|P60891|PRPS1_HUMAN;sp|P21108|PRPS3_HUMAN;sp|P11908|PRPS2_HUMAN	2	HCD	FTMS	MULTI-MSMS	4	0	464.73148	927.4484	-1.2887	7.1649763	51.746	0.0074355	119.56	46.768	NaN	NaN	1	0	0	0	-1	0	0	0	0	y1;y2;y6;y7;y8;y2-H2O;y8-H2O;a2;b2;b3;b5;b6;b7;b8;b5-H2O;b6-H2O;b7-H2O;b8-H2O	3019443;2256355;12874.2;52052.6;121593.9;218024.7;144127.2;209107.3;395403.5;63625.1;1218861;2717755;1917148;766983.4;56395.9;123103.9;90465.9;666060.4	-7.46306E-05;-0.0001343448;-0.003445715;0.004513878;0.0003132257;-0.0003043821;0.0001676889;-0.0005474854;-0.0002309169;0.0001956142;-7.539755E-06;-0.0001829877;-2.987277E-05;0.0009162875;-0.000211338;-0.001583957;0.0005566127;0.0002439618	-0.4973437;-0.5350122;-4.724277;5.63958;0.3653126;-1.305824;0.1997705;-5.416814;-1.789137;0.9775686;-0.01667391;-0.3237156;-0.04403694;1.175626;-0.4867539;-2.894321;0.8429109;0.3204147	150.058400389695;251.106138578038;729.363432803801;800.392586998247;857.418251374073;233.095743929006;839.407832224562;101.071486841321;129.066084894858;200.102772151619;452.188830199955;565.273069628285;678.356980493769;779.403712807571;434.17846931194;547.263905911523;660.345829321982;761.393820447002	18	0.5200943	0.1232877	None	Unknown		119.5568;72.78925;60.7988	AGADHIITM;GHEQILTM;AHNLTIEM
20130504_EXQ3_MiBa_SA_Fib-1	23119	20622	AGADHIITM	9		Unmodified	_AGADHIITM_			0	sp|P60891|PRPS1_HUMAN;sp|P21108|PRPS3_HUMAN;sp|P11908|PRPS2_HUMAN	2	HCD	FTMS	MULTI-MSMS	4	0	464.73148	927.4484	0.49933	5.0085221	55.734	0.019836	92.467	25.435	NaN	NaN	1	0	0	0	-1	0	0	0	0	y1;y2;y8;y2-H2O;y8-H2O;a2;b2;b3;b4;b5;b6;b7;b8;b6-H2O;b7-H2O;b8-H2O	2.622571E+07;1.988181E+07;1285561;1743707;121640.8;1773822;3828312;221152.4;442663.2;1.043925E+07;2.443323E+07;1.445383E+07;5292657;818281.5;513152.2;4897751	-0.0005373246;-0.0008966485;-0.004086345;-0.000817853;-0.008784852;-0.0006887231;-0.0004992363;0.0001846977;-0.001556605;-0.001132957;-0.001318697;-0.001328192;0.00021358;-0.0008622224;-0.001361426;-0.000189308	-3.580759;-3.570784;-4.765847;-3.508649;-10.46542;-6.814208;-3.868059;0.9230143;-4.939542;-2.505488;-2.332846;-1.95795;0.2740298;-1.575517;-2.061681;-0.2486334	150.058863083706;251.106900881708;857.422650945052;233.096257399945;839.416784765407;101.071628079027;129.066353214297;200.102783068078;315.131467403038;452.189955616918;565.274205338079;678.358278812834;779.404415515049;547.263184176703;660.347747360996;761.394253716843	16	0.4923577	0.1355932	None	Unknown		92.46664;67.03204;56.12181	AGADHIITM;GHEQILTM;AHNLTIEM
20130504_EXQ3_MiBa_SA_Fib-2	23667	21170	AGADHIITM	9		Unmodified	_AGADHIITM_			0	sp|P60891|PRPS1_HUMAN;sp|P21108|PRPS3_HUMAN;sp|P11908|PRPS2_HUMAN	2	HCD	FTMS	MULTI-MSMS	5	0	464.73148	927.4484	-2.1427	5.8711038	55.195	0.022067	89.427	23.354	NaN	NaN	1	0	0	0	-1	0	0	0	0	y1;y2;y8;y2-H2O;y8-H2O;a2;b2;b3;b5;b6;b7;b8;b5-H2O;b6-H2O;b7-H2O;b8-H2O	3545883;2553211;146891.8;217634.2;100397.5;260083.2;503810;63588.7;1670790;3074968;1852050;646816.9;61011;122918;40915.3;716407.5	-0.0005063161;-0.0009723684;-0.001418205;-0.0008916844;-0.002234906;-0.0007123456;-0.0005094966;-0.001147817;-0.001201428;-0.001623712;-0.001146267;-0.001749772;-0.0004199906;-0.0008549233;-0.002564793;-0.002011146	-3.374117;-3.872327;-1.654038;-3.82539;-2.662472;-7.047926;-3.947555;-5.736099;-2.656909;-2.872432;-1.689767;-2.245007;-0.9673219;-1.56218;-3.883996;-2.641393	150.058832075195;251.106976601595;857.419982805146;233.096331231304;839.410234819699;101.071651701466;129.066363474631;200.104115582772;452.190024088235;565.274510352918;678.35809688803;779.40637886741;434.178677964454;547.263176877615;660.348950727141;761.396075554952	16	0.4472781	0.07881773	None	Unknown		89.42679;66.07302;58.98114	AGADHIITM;GHEQILTM;AANQVPPTM
20130504_EXQ3_MiBa_SA_Fib-2	23701	21201	AGADHIITM	9		Unmodified	_AGADHIITM_			0	sp|P60891|PRPS1_HUMAN;sp|P21108|PRPS3_HUMAN;sp|P11908|PRPS2_HUMAN	1	HCD	FTMS	MULTI-MSMS	6	0	928.45568	927.4484	0.55917	6.0613748	55.272	0.031409	83.364	24.549	NaN	NaN	1	0	0	0	-1	0	0	0	0	y2;y5;y6;y7;y5-H2O;a2;b4;b5;b6;b7;b8;b5-H2O;b6-H2O;b7-H2O;b8-H2O	62896.8;194825;27830.1;8248.1;6740;17061.3;37777.3;2624592;4483093;2389440;702213.9;91393.8;156504.8;101106.1;476701.9	-0.002998599;-0.002415428;-0.005036621;0.007978148;0.002334457;-0.0005046534;-0.0005480385;-0.001458001;-0.00156731;-0.001293397;-0.00150664;-0.0006097815;-0.001784615;-0.003519552;-0.002530548	-11.94143;-3.931774;-6.905488;9.967836;3.914771;-4.993037;-1.739084;-3.224309;-2.772653;-1.906658;-1.933061;-1.404448;-3.260976;-5.329828;-3.323561	251.109002832457;614.3354594843;729.365023709981;800.389122728253;596.320144913301;101.071444009309;315.130458836247;452.19028066148;565.274453950283;678.358244017989;779.406135735045;434.178867755363;547.264106569195;660.349905486262;761.396594956782	15	0.5327766	0.1388889	None	Unknown		83.36362;58.815;52.68314	AGADHIITM;GHEQILTM;HIQAEVTM
20130504_EXQ3_MiBa_SA_Fib-2	12808	11328	AGASPVEKEAPA	12		Unmodified	_AGASPVEKEAPA_			0	sp|P29966|MARCS_HUMAN	2	HCD	FTMS	MULTI-MSMS	6	0	563.79058	1125.5666	0.19933	2.7046516	31.124	0.035995	77.14	29.18	NaN	NaN	1	0	0	0	-1	0	0	0	0	y2;y3;y6;y7;y8;y9;a2;b2;b3;b4;b5;b6;b7;b8;b9;b10;b4-H2O;b9-H2O;b10-H2O	1004782;81671.2;123383.1;102125.2;1005314;126107;86501.3;236635.7;287894.5;197073.4;12906.2;8752;23320.7;11624.6;97622.3;354276.4;137004.2;40609.2;54388.9	-0.0007989992;-0.000512857;-0.002184834;0.004651727;-0.003597078;-0.00358808;-0.0008507209;-0.0006494126;-0.0008448579;-0.001024235;-0.002583559;-0.001429909;-0.002653841;-0.0001613774;0.001335178;-0.001853995;-0.001638413;0.001652644;0.002008575	-4.270245;-1.986699;-3.390876;6.257462;-4.279944;-3.868626;-8.416997;-5.031612;-4.222098;-3.567073;-6.724684;-2.958896;-4.334207;-0.2179615;1.535685;-1.971338;-6.087903;1.941035;2.177409	187.108517791848;258.145345437514;644.327166624254;743.388743980181;840.449756636644;927.481776048644;101.071790076819;129.066503390575;200.103812623714;287.136020410938;384.190343586397;483.257603852942;612.301420881032;740.393891435185;869.434987976048;940.475290936836;269.126069902672;851.424105823599;922.460863680979	19	0.3531144	0.1098266	None	Unknown		77.13985;47.95952;46.81889	AGASPVEKEAPA;AGSAPPSSTLPAA;LTNGPPASTTAP
20130504_EXQ3_MiBa_SA_Fib-2	20615	18401	AGATAIPGA	9		Unmodified	_AGATAIPGA_			0	sp|A6NEQ2|F181B_HUMAN	1	HCD	FTMS	MULTI-MSMS	9	0	728.39373	727.38645	0.47244	0.50859099	48.275	0.028938	84.699	7.8523	NaN	NaN	1	0	0	0	-1	0	0	0	0	y2;y4;y5;y6;y7;y8;y7-H2O;y8-H2O;a2;b2;b3;b4;b5;b7;b8;b4-H2O;b5-H2O	12495.9;32955.5;228812.4;10499.6;39377;54210.1;24430;13252.1;41273.2;19797.4;9099.4;120480.5;161570.2;24430;13252.1;48815.4;28530.4	-0.0001106798;0.001302438;-0.002221877;-7.421582E-05;-0.005271151;-0.003958475;0.0001296447;-0.007383574;-0.0008496557;-0.0001424522;-0.001183611;-0.001209942;-0.0003990004;0.0001296447;-0.007383574;-0.0005384742;-0.0002439116	-0.7525321;3.646122;-5.188239;-0.1402155;-8.78027;-6.021772;0.222633;-11.5485;-8.406458;-1.103716;-5.914974;-4.017715;-1.072039;0.222633;-11.5485;-1.901791;-0.6886706	147.076529344117;357.211944058466;428.252582161233;529.298112974422;600.340423697156;657.36057474525;582.324458215441;639.353435157861;101.071789011637;129.065996430192;200.104151376533;301.15185618209;372.188159028073;582.324458215441;639.353435157861;283.140620027787;354.17743925298	17	0.245993	0.1456311	None	Unknown		84.69889;76.84663;75.24347	AGATAIPGA;AGATAVPAA;ATQAPLGA
20130504_EXQ3_MiBa_SA_Fib-1	20093	17885	AGATAVPAA	9		Unmodified	_AGATAVPAA_			0	sp|Q9Y2T7|YBOX2_HUMAN	1	HCD	FTMS	MULTI-MSMS	7	0	728.39373	727.38645	0.19094	2.708247	48.614	0.022642	88.643	3.2834	NaN	NaN	1	0	0	0	-1	0	0	0	0	y4;y5;y6;y7;y8;y6-H2O;y7-H2O;y8-H2O;a2;b3;b4;b5;b8;b4-H2O;b5-H2O	28802.7;183643;20603.9;20451.5;33443.6;4580.5;18589.5;27574;32552.1;10794;93172.5;149184;27574;44929;23667.7	-0.001439649;-0.00160136;-0.0007310184;-0.001152138;-0.004980327;-0.00420989;0.00319147;-0.002349246;-0.0006274205;-0.0004575409;-0.001011178;-6.073929E-05;-0.002349246;-0.001122072;0.0003759932	-4.030208;-3.739293;-1.381107;-1.919155;-7.576236;-8.233832;5.480599;-3.674438;-6.207685;-2.286522;-3.357702;-0.1631953;-3.674438;-3.96294;1.061597	357.214686146127;428.251961644115;529.298769777007;600.336304684614;657.361596596466;511.291683962408;582.321396390265;639.34840082967;101.071566776382;200.103425306749;301.151657417575;372.187820766995;639.34840082967;283.141203625243;354.17681934817	15	0.2941477	0.1891892	None	Unknown		88.64287;85.35948;76.84652	AGATAVPAA;AGATAIPGA;ATGAAGPLA
20121117_EXQ2_MiBa_SA_mHLA_Fib_1	3816	3309	AGDDAPRA	8		Unmodified	_AGDDAPRA_			0	sp|P60709|ACTB_HUMAN;sp|P63261|ACTG_HUMAN;sp|Q6S8J3|POTEE_HUMAN;sp|A5A3E0|POTEF_HUMAN;sp|P0CG38|POTEI_HUMAN;sp|P0CG39|POTEJ_HUMAN;sp|P68032|ACTC_HUMAN;sp|P68133|ACTS_HUMAN;sp|P63267|ACTH_HUMAN;sp|P62736|ACTA_HUMAN	2	HCD	FTMS	MULTI-MSMS	1	0	386.68284	771.35113	-0.0023008	5.0772589	10.204	0.022981	126.28	42.034	NaN	NaN	1	0	0	0	-1	0	0	0	0	y2;y3;y4;y5;y6;y7;y5-H2O;y6-H2O;y7-H2O;y2-NH3;y3-NH3;y4-NH3;y5-NH3;a2;b2;b3;b4;b5;b7;b3-H2O;b4-H2O;b5-H2O	504154.4;1.139814E+07;1.283152E+07;1.091214E+07;1.013737E+07;1.446558E+07;98092.9;513039.6;2040357;287228.2;2219484;285825.5;70244.7;3717866;7351289;2205776;1304617;97309.8;2040357;51266.1;638292.1;77262.9	0.0003269841;-0.0002040557;-0.0001365152;-8.43153E-05;0.0002358774;5.619591E-05;-0.0004946336;0.003814285;0.0004841908;-0.0005802519;0.0005566375;-0.001198683;-0.00717664;-0.0004941905;-0.0002373247;-0.000130425;3.933163E-05;-0.0016516;0.0004841908;4.215465E-06;-0.001180631;3.539125E-05	1.328363;-0.5945524;-0.329551;-0.159304;0.3660989;0.08012863;-0.9674743;6.090329;0.7085958;-2.532413;1.706526;-3.017676;-14.00994;-4.889517;-1.838784;-0.5343252;0.1095224;-3.839516;0.7085958;0.01864572;-3.461139;0.0858706	246.155738984669;343.209033876551;414.246080123784;529.272970955899;644.299593795225;701.321237200295;511.26281658793;626.285450701547;683.310244519134;229.130097119226;326.181724081812;397.220593190111;512.253514179169;101.071433546379;129.066091302712;244.092927435005;359.119700710368;430.158505430231;683.310244519134;226.082228108235;341.110355986211;412.146253752252	22	0.8193725	0.2916667	None	Unknown		126.2779;84.24365;77.74072	AGDDAPRA;GADADRAP;GGEDAPRA
20121117_EXQ2_MiBa_SA_mHLA_Fib_2	3812	3307	AGDDAPRA	8		Unmodified	_AGDDAPRA_			0	sp|P60709|ACTB_HUMAN;sp|P63261|ACTG_HUMAN;sp|Q6S8J3|POTEE_HUMAN;sp|A5A3E0|POTEF_HUMAN;sp|P0CG38|POTEI_HUMAN;sp|P0CG39|POTEJ_HUMAN;sp|P68032|ACTC_HUMAN;sp|P68133|ACTS_HUMAN;sp|P63267|ACTH_HUMAN;sp|P62736|ACTA_HUMAN	2	HCD	FTMS	MULTI-MSMS	1	0	386.68284	771.35113	-0.35565	4.5586883	10.275	0.0016916	157.21	46.597	NaN	NaN	1	0	0	0	-1	0	0	0	0	y2;y3;y4;y5;y6;y7;y5-H2O;y6-H2O;y7-H2O;y2-NH3;y3-NH3;y4-NH3;y5-NH3;y6-NH3;a2;b2;b3;b4;b5;b7;b4-H2O	551586.2;1.162803E+07;1.386809E+07;1.126504E+07;1.050322E+07;1.429526E+07;164880.7;385966.7;1911700;407111.5;2347442;319046.2;63692.8;69088.2;4056140;7713259;2624572;1154970;193775.5;1911700;767710.2	0.0001249521;-0.0002674903;0.0001378584;-7.75952E-05;0.0007009067;0.0002713157;0.0005418579;0.001214618;0.000593805;7.920965E-05;0.000246909;0.001799987;0.0001804987;-0.0022517;-0.0005327523;-0.0001895276;1.037659E-05;7.323988E-05;-0.001217615;0.000593805;0.0004446439	0.5076135;-0.7793801;0.3327937;-0.1466071;1.087859;0.3868638;1.059844;1.939392;0.8690125;0.3456983;0.7569668;4.531487;0.3523672;-3.589651;-5.271045;-1.468455;0.04251083;0.2039428;-2.830622;0.8690125;1.303525	246.155941016725;343.209097311126;414.245805750182;529.2729642358;644.299128765864;701.321022080465;511.261780096377;626.288050368187;683.310134904841;229.129437657648;326.182033810361;397.217594520529;512.246157040373;627.275532271103;101.071472108207;129.066043505633;244.092786633413;359.119666802122;430.158071444892;683.310134904841;341.108730711768	21	0.8321615	0.2777778	None	Unknown		157.2085;110.6117;97.60191	AGDDAPRA;GADADRAP;AGGEDPAR
20121117_EXQ2_MiBa_SA_mHLA_Fib_1	11857	10619	AGDGSDEEVDGKADGAEAKPAE	22		Unmodified	_AGDGSDEEVDGKADGAEAKPAE_			0	sp|P35579|MYH9_HUMAN	3	HCD	FTMS	MULTI-MSMS	1	0	706.6417	2116.9033	-1.9434	11.764994	30.903	0.0066044	60.735	44.969	NaN	NaN	1	0	0	0	-1	0	0	0	0	y1;y3;y4;y5;y6;y8;y9;y10;y12;y13;y15;y18;y19;y20;y21;y14(2+);y16(2+);y17(2+);a2;b2;b3;b4	4480.9;158305.3;15231.6;26283.4;14466.4;29184;11819.1;12561.5;43346.1;87035.7;80759.3;61905.6;105506.6;43385.6;49519;42873.8;41909.2;74055.3;26750.8;70307.3;49298.8;10436.2	0.0002917723;0.000819686;0.003385284;0.001679226;0.006073765;0.001391868;0.005860268;0.0002427892;0.007217003;-0.0007195363;0.0008310452;0.01018109;0.01384567;0.01275859;0.01212685;-0.00372134;-0.005521491;0.006614804;-0.0003088842;-0.0003810099;-5.370488E-05;0.001310207	1.970634;2.592717;7.620362;3.258857;9.426644;1.802046;6.603828;0.2533151;6.311014;-0.5716996;0.558986;5.600795;7.385102;6.411871;5.924605;-5.477899;-6.830304;7.639376;-3.056104;-2.95205;-0.2200182;4.351215	148.060142476783;316.149492202873;444.241889622314;515.280709468503;644.318908025119;772.382167433649;887.404642066476;958.447373332585;1143.55682586003;1258.59170543145;1486.70116186237;1817.79337635718;1874.81117549866;1989.83920560832;2046.86130107951;679.33705947861;808.381452726119;865.882787946776;101.071248240161;129.066234987933;244.092850714876;301.112950526417	22	0.3891172	0.278481	None	Unknown		60.73462;15.76553;15.76553	AGDGSDEEVDGKADGAEAKPAE;QDVSENFWMVWSEAMAR;DQDCLGERKCCYLHCGFK
20121117_EXQ2_MiBa_SA_mHLA_Fib_2	12170	10906	AGDGSDEEVDGKADGAEAKPAE	22		Unmodified	_AGDGSDEEVDGKADGAEAKPAE_			0	sp|P35579|MYH9_HUMAN	3	HCD	FTMS	MULTI-MSMS	10	1	706.6417	2116.9033	-2.735	8.0803665	30.895	0.0075638	58.952	42.236	NaN	NaN	1	0	0	0	-1	0	0	0	0	y1;y2;y3;y5;y6;y7;y8;y9;y10;y12;y13;y14;y16;y17;y18;y19;y21;y11(2+);y15(2+);y20(2+);a2;b2;b3;b4	9499.9;5181;173585.3;28375.4;19610.9;7343.7;32058.1;11530.3;38550;77347.2;81382.2;68823.3;63745.3;124676.8;61858.2;128532.7;29025.5;6585.7;54248.7;26153.4;28466.6;68387.2;64334.4;10809	-0.000105162;-7.51498E-06;-0.0001991748;-0.002206485;0.001910814;0.001377203;0.005362064;0.005831853;0.008547165;-0.0002623017;0.00331135;0.004134958;0.01529524;0.01516186;0.007326954;0.006685326;0.01446526;0.002339131;-0.002338594;0.01247295;-0.0002434327;1.209163E-05;-0.000473723;0.001787978	-0.7102636;-0.0342997;-0.63;-4.28207;2.965614;1.925186;6.942277;6.571808;8.917797;-0.2293721;2.631005;3.045661;9.466464;8.760248;4.03068;3.565853;7.067051;4.301671;-3.143876;12.53037;-2.408527;0.09368573;-1.940746;5.937906	148.060539411108;219.09755555188;316.150511063734;515.28459517909;644.323070977011;715.360718375801;772.3781972382;887.404670481054;958.439068956785;1143.56430516484;1258.58767454511;1357.6552648534;1615.72929076021;1730.75636717961;1817.79623049172;1874.81833584263;2046.85896266698;543.772588672607;743.856973280805;995.417147387853;101.071182788581;129.065841886373;244.093270733005;301.112472756…	24	0.3963003	0.2580645	None	Unknown		58.95224;16.71644;14.92223	AGDGSDEEVDGKADGAEAKPAE;QDSTFDTGPGPGGGMALHAQCA;QDVSENFWMVWSEAMAR
20130504_EXQ3_MiBa_SA_Fib-1	13119	11599	AGDGSDEEVDGKADGAEAKPAE	22		Unmodified	_AGDGSDEEVDGKADGAEAKPAE_			0	sp|P35579|MYH9_HUMAN	3	HCD	FTMS	MULTI-MSMS	7	1	706.6417	2116.9033	0.34647	3.5454403	32.363	3.0549E-26	155.76	135.94	NaN	NaN	1	0	0	0	-1	0	0	0	0	y1;y2;y3;y4;y5;y6;y7;y8;y9;y10;y11;y12;y13;y14;y15;y16;y17;y18;y19;y20;y2-H2O;y6-H2O;y15-H2O;y16-H2O;y20-H2O;y21(2+);a2;b2;b3;b4;b5;b6;b7;b8;b10;b18;b5-H2O;b6-H2O;b7-H2O;b13(2+)	32992.1;43540.6;525129.6;39557;61596.6;53118.4;5682.8;85265.9;68044.1;103864.6;24394.1;179207;281663.8;269343.1;254605.3;236100.5;349647;210360;311089.2;165127.1;6554.5;6567.4;65614;31710.3;37792.3;60847.7;85009.3;223915.5;171942.3;47198.1;25354.1;37729.4;14622.3;31301.5;7821.3;10939.5;25594.1;22998.5;10569.8;10397.3	-0.0003750873;-0.0009970863;-0.0005066323;0.0002123096;-0.001271378;-0.002832341;0.003973968;0.0002545863;-0.006310679;-0.004340796;-0.00476048;-0.002462131;0.0005297916;-0.002672878;0.001735567;-0.005616684;0.001320761;-0.001514004;-0.003675471;-0.003021655;-0.001348165;0.00820533;-0.0001540356;0.01652939;-0.003330422;0.005765476;-0.0006556669;-0.0005446465;-0.0009510911;-0.0005003369;-0.0014290…	-2.533333;-4.550858;-1.602502;0.4779111;-2.467336;-4.395807;5.555214;0.3296113;-7.111291;-4.528965;-4.381291;-2.153028;0.4209405;-1.968736;1.167395;-3.476208;0.7631062;-0.8328747;-1.960431;-1.51853;-6.70434;13.10115;-0.1048795;10.34563;-1.688988;5.630707;-6.487153;-4.219893;-3.896417;-1.661615;-3.681718;-0.01933806;4.417036;-5.140663;13.30428;1.033308;2.314795;-4.713886;-9.145;-12.31505	148.060809336368;219.098545123148;316.150818521153;444.245062596955;515.283660072484;644.327814131108;715.358121610467;772.383304715758;887.416813012789;958.451956917431;1086.5473396194;1143.56650499407;1258.59045610348;1357.66207268947;1486.70025734031;1615.75020268798;1730.77020827427;1817.80507144928;1874.82869664058;1989.85498585601;201.088331515266;626.306211774259;1468.6915822568;1597.71749…	40	0.6339492	0.2702703	None	Unknown		155.7597;19.81943;19.71538	AGDGSDEEVDGKADGAEAKPAE;GRAWTEEEAEVVEEEEEP;QMNEESLEVSPDMCIYIT
20130504_EXQ3_MiBa_SA_Fib-2	13504	11961	AGDGSDEEVDGKADGAEAKPAE	22		Unmodified	_AGDGSDEEVDGKADGAEAKPAE_			0	sp|P35579|MYH9_HUMAN	3	HCD	FTMS	MULTI-MSMS	9	1	706.6417	2116.9033	1.705	479.42925	32.624	4.3622E-26	152.81	125.11	NaN	NaN	1	0	0	0	-1	0	0	0	0	y1;y2;y3;y4;y5;y6;y8;y9;y10;y12;y13;y14;y15;y16;y18;y19;y20;y21;y1-H2O;y14-H2O;y15-H2O;y20-H2O;y21-H2O;y11(2+);y17(2+);a2;b2;b3;b4;b5;b6;b8;b9;b3-H2O;b5-H2O;b6-H2O;b8-H2O	6601;26129.3;417745.8;36445.3;45856.9;35405.7;42222.9;40604.8;52152.1;142962.7;182703;196176.7;160663.1;160491.9;157328.2;253420.1;106804.6;81147.9;10127.6;15310.8;41446.1;11872.6;16612.8;8537.9;117552.3;60669.1;171376.4;123451.6;35426.6;16829.2;9574.8;12323.1;8904.4;3914.7;15293.6;19977.8;11404	-0.0005827839;-0.001138841;-0.000930423;0.000145193;-0.005024721;-0.001364252;-0.001209217;-0.004508481;0.005379706;-0.002286634;-0.003588944;-0.002901993;0.002551949;-0.006617792;-4.421106E-05;-0.004229863;-0.005239635;-0.002032532;-0.0007087406;-0.008515396;0.006416402;0.01498961;0.006665867;-0.003198792;-0.006829036;-0.000889503;-0.0006768837;-0.001043105;-0.001287037;-0.002290984;0.002337891;…	-3.936106;-5.197845;-2.942968;0.3268307;-9.751298;-2.117332;-1.565562;-5.080465;5.612968;-1.999564;-2.851549;-2.137493;1.71652;-4.095799;-0.02432114;-2.256132;-2.633172;-0.9929923;-5.44973;-6.356399;4.368807;7.601891;3.28553;-5.882532;-7.886668;-8.800701;-5.244456;-4.273379;-4.27423;-5.902338;4.646316;-10.9308;-6.920726;-6.644137;-3.52094;-2.182696;0.02078198	148.061017032985;219.098686877768;316.151242311855;444.245129713646;515.287413415432;644.326346043019;772.384768518565;887.41501081469;958.44223641595;1143.56632949721;1258.59457483925;1357.66230180482;1486.69944095805;1615.75120379565;1817.80360165666;1874.82925103195;1989.8572038364;2046.8754604565;130.050578303371;1339.65735052088;1468.68501181943;1971.82640990486;2028.85619737119;543.77812659…	37	0.6447207	0.3109244	None	Unknown		152.8126;27.69997;25.82444	AGDGSDEEVDGKADGAEAKPAE;QDGSYNMRVNEFAGEQSGL;QDMEQQVVFSMSFVQGEE
20130504_EXQ3_MiBa_SA_Fib-2	14283	12668	AGFAGDDAPR	10		Unmodified	_AGFAGDDAPR_			0	sp|P60709|ACTB_HUMAN;sp|P63261|ACTG_HUMAN;sp|Q6S8J3|POTEE_HUMAN;sp|A5A3E0|POTEF_HUMAN;sp|P0CG38|POTEI_HUMAN;sp|P0CG39|POTEJ_HUMAN;sp|P68032|ACTC_HUMAN;sp|P68133|ACTS_HUMAN;sp|P63267|ACTH_HUMAN;sp|P62736|ACTA_HUMAN	2	HCD	FTMS	MULTI-MSMS	4	0	488.72778	975.44101	-1.2117	3.5252871	34.27	0.0024213	118.06	42.95	NaN	NaN	1	0	0	0	-1	0	0	0	0	y1;y2;y3;y4;y5;y6;y7;y8;y9;y6-H2O;y7-H2O;y2-NH3;y3-NH3;y4-NH3;y6-NH3;y7-NH3;a2;b2;b3;b4	719651.3;1278466;5066814;3872809;2099985;1.798632E+07;1.636745E+07;2327822;1364972;54215.8;52140.1;1871025;82002.9;73180;63151.1;63064.7;557319.9;985227.2;6600876;330762.5	-0.0007344341;-0.0007867573;-0.001058794;-0.001936144;-0.002110221;-0.001480053;-0.001645125;-0.002570924;-0.00265132;-0.001715245;0.0002924134;-0.0007968335;-0.0006256229;0.001171647;-0.01025756;-0.006377279;-0.0008907234;-0.000432558;-0.001020892;-0.002049004	-4.193898;-2.890657;-3.084975;-4.225196;-3.681057;-2.348226;-2.345745;-3.030348;-2.928296;-2.801427;0.4279364;-3.123049;-1.918012;2.655544;-16.72606;-9.319405;-8.812776;-3.351441;-3.697073;-5.90196	175.119686615072;272.17250279029;343.209888614493;458.237708996854;573.264826105601;630.285659661828;701.322938521212;848.392278236071;905.413822355719;612.275330166982;683.310436296461;255.145963764965;326.182906342183;441.20805210395;613.26788806445;684.301121573577;101.071830079294;129.06628653604;276.135288786363;347.173430685746	20	0.5643116	0.2222222	None	Unknown		118.0589;75.10919;68.4847	AGFAGDDAPR;AFGAGNPQQS;GFAAPDQDR
20121117_EXQ2_MiBa_SA_mHLA_Fib_1	27430	24770	AGFAGDDAPRAVFPS	15		Unmodified	_AGFAGDDAPRAVFPS_			0	sp|P60709|ACTB_HUMAN;sp|P63261|ACTG_HUMAN;sp|Q6S8J3|POTEE_HUMAN;sp|A5A3E0|POTEF_HUMAN;sp|P0CG38|POTEI_HUMAN;sp|P0CG39|POTEJ_HUMAN;sp|P68032|ACTC_HUMAN;sp|P68133|ACTS_HUMAN;sp|P63267|ACTH_HUMAN;sp|P62736|ACTA_HUMAN	2	HCD	FTMS	MULTI-MSMS	9	0	739.35715	1476.6997	-1.9349	3.8632278	69.705	0.012564	78.692	51.363	NaN	NaN	1	0	0	0	-1	0	0	0	0	y2;y3;y7;y8;y9;y10;y11;y12;b3;b4;b5;b11;b12;b13	446532;81976.2;112399.9;55827.2;48838.5;72874.7;222095.5;56068.4;158871.7;35844.7;4981.4;21381.4;143327.7;258460.3	2.262921E-06;0.0001756931;0.003994935;-3.694202E-05;0.01169861;0.003146644;-0.00214655;0.002513507;0.0002519681;0.0007267794;-0.00365107;0.002233753;-0.004597661;0.0007806385	0.01114176;0.5017352;5.165242;-0.04374593;12.19262;2.928423;-1.897008;2.0901;0.9124848;2.093436;-9.032907;2.169803;-4.073962;0.6119723	203.102631151879;350.170871637936;773.426454980346;844.467600644924;959.482808125453;1074.51830312313;1131.5450600409;1202.5775137717;276.134015926089;347.170654902604;404.196496475255;1029.47260017213;1128.54784550262;1275.61088111917	14	0.6304919	0.21875	None	Unknown		78.69199;27.329;26.51419	AGFAGDDAPRAVFPS;EYNKHSQLQFSP;YHMRSAVWPFSP
20130504_EXQ3_MiBa_SA_Fib-2	30666	27533	AGFAGDDAPRAVFPS	15		Unmodified	_AGFAGDDAPRAVFPS_			0	sp|P60709|ACTB_HUMAN;sp|P63261|ACTG_HUMAN;sp|Q6S8J3|POTEE_HUMAN;sp|A5A3E0|POTEF_HUMAN;sp|P0CG38|POTEI_HUMAN;sp|P0CG39|POTEJ_HUMAN;sp|P68032|ACTC_HUMAN;sp|P68133|ACTS_HUMAN;sp|P63267|ACTH_HUMAN;sp|P62736|ACTA_HUMAN	2	HCD	FTMS	MULTI-MSMS	10	0	739.35715	1476.6997	-0.85708	0.20642483	72.021	0.014158	80.979	47.75	NaN	NaN	1	0	0	0	-1	0	0	0	0	y2;y3;y7;y8;y9;y10;y11;y12;y2-H2O;a2;b2;b3;b4;b12;b13	376984.8;58308.9;109840.2;65818.8;37467.2;29918.5;230138.4;58994.4;6431.7;4575.8;4810.2;144944.4;9530.3;62997.5;220622.8	-0.0008453416;-0.0005647927;-0.001929957;0.004679254;-0.01134664;0.004274338;-0.003541559;-0.01303554;-0.000573211;-0.0005039681;-0.000276447;-0.001063594;-0.0006512076;-0.005248742;-7.442058E-05	-4.162123;-1.612903;-2.495315;5.541101;-11.82551;3.977915;-3.12984;-10.83953;-3.096887;-4.986256;-2.141902;-3.851713;-1.875749;-4.650878;-0.05834109	203.103478756413;350.171612123689;773.432379872468;844.462884449131;959.505853376431;1074.51717542896;1131.54645504945;1202.59306282289;185.092641939501;101.071443323995;129.066130424986;276.135331488184;347.172032889619;1128.548496583;1275.61173617827	15	0.5114043	0.1685393	None	Unknown		80.97929;33.22879;31.43082	AGFAGDDAPRAVFPS;QFQPTQLIDGMPS;AQPSTSPASMGLFSP
20130504_EXQ3_MiBa_SA_Fib-2	30035	26959	AGGHKLGLGLEFQA	14		Unmodified	_AGGHKLGLGLEFQA_			0	sp|P21796|VDAC1_HUMAN	3	HCD	FTMS	MULTI-MSMS	6	1	466.58938	1396.7463	-0.84955	5.6360262	70.443	0.011972	64.65	44.224	NaN	NaN	1	0	0	0	-1	0	0	0	0	y2;y2-NH3;a2;b2;b3;b4;b6;b7;b8;b9;b10;b11;b12;b11-H2O;b12-H2O	30200.9;629112.7;335023.5;120908.5;12414;130301.7;70236.9;41407.3;147518.9;399182.2;730147.9;1745917;345458.9;202229.2;58975.8	-0.0006602991;-0.0008342733;-0.0007777084;-0.0006119209;-0.003560946;-0.000393515;-0.0005629696;-0.001874243;0.000543002;-2.340059E-05;-0.002860434;-0.00285648;-0.002981067;-0.002695273;0.0007926585	-3.027309;-4.148801;-7.694619;-4.74113;-19.13552;-1.21776;-0.9975967;-3.016411;0.7393514;-0.02956665;-3.16231;-2.763671;-2.524937;-2.653948;0.681777	218.114192751183;201.08781762397;101.071717064254;129.06646589888;186.090878647185;323.14662307895;564.32581953172;621.348594528551;734.430241264075;791.452271390292;904.539172403683;1033.58176154659;1180.65030004978;1015.57103565307;1162.6359616377	15	0.3397316	0.07653061	None	Unknown		64.65038;20.42677;18.13626	AGGHKLGLGLEFQA;KLNHQLEGLAFQ;HNIEIEYVPRK
20130504_EXQ3_MiBa_SA_Fib-2	30049	26972	AGGHKLGLGLEFQA	14		Unmodified	_AGGHKLGLGLEFQA_			0	sp|P21796|VDAC1_HUMAN	2	HCD	FTMS	MULTI-MSMS	9	0	699.38043	1396.7463	0.36912	-0.60958429	70.479	0.0081101	107.79	57.975	NaN	NaN	1	0	0	0	-1	0	0	0	0	y2;y3;y2-NH3;y3-NH3;a2;b2;b4;b5;b6;b7;b8;b9;b10;b11;b12;b13;b11-H2O;b13-NH3	108000.5;50488.6;110100.8;41210.6;70308.6;9998.4;61305.3;47606.4;44667.5;12624.6;62492.2;32086;160929.3;512987.6;281637;161291.4;17777.5;24156.4	-0.001200381;-0.0002669118;-0.001098534;-0.0005554954;-0.0007644299;-0.0004929845;-0.001197575;-0.002114329;-0.001363358;0.00182192;-0.002350802;0.002782751;-0.002254085;-0.001719963;-0.00559974;-0.00188073;-0.004300382;-0.005699954	-5.503438;-0.7309005;-5.462949;-1.595536;-7.563243;-3.819621;-3.705972;-4.685562;-2.415901;2.93222;-3.200838;3.516019;-2.491972;-1.664082;-4.742918;-1.43709;-4.234441;-4.412805	218.114732832964;365.182213280137;201.088081884506;348.1559527622;101.071703785826;129.066346962563;323.147427139338;451.243306910165;564.326619919618;621.344898365399;734.433135067721;791.449465238371;904.538566054781;1033.58062502945;1180.65291872249;1308.70777722425;1015.57264076247;1291.68504734597	18	0.395943	0.1384615	None	Unknown		107.7878;49.81317;47.19772	AGGHKLGLGLEFQA;LLLLGVYGMGFAGA;DFMIKVLVSFAQ
20130504_EXQ3_MiBa_SA_Fib-1	13282	11747	AGGKPITM	8		Unmodified	_AGGKPITM_			0	sp|Q9P2N6|KANL3_HUMAN	2	HCD	FTMS	MSMS	5	0	387.71256	773.41056	NaN	4.7674745	32.738	0.020158	105.04	60.273	NaN	NaN	1	0	0	0	-1	0	0	0	0	y1;y2;y4;y5;y6;y7;y2-H2O;y4-H2O;y6-H2O;y7-H2O;a2;b2;b3;b4;b5;b6;b7;b7-H2O	2085279;1006908;689405.4;55772.5;294412.5;693876.2;100874.8;123873.2;17203.9;100278.4;342004.9;625321.7;38157.5;243733.3;105454.1;1215131;445589.4;226549.9	-0.0004873754;-0.0007654951;-0.002353178;0.001692002;-0.0003909719;-0.002548387;-0.0009929042;-5.501956E-05;-0.005133571;-0.00224852;-0.0007068999;-0.0005312575;-0.001219644;-0.000667628;-0.00137905;-0.002092759;-0.002640097;-0.001282683	-3.247896;-3.048485;-5.101795;2.87103;-0.6048829;-3.623042;-4.259628;-0.1241326;-8.169873;-3.280727;-6.994048;-4.116157;-6.554105;-2.124966;-3.353423;-3.991369;-4.221659;-2.111908	150.058813134501;251.106769728331;461.24518524396;589.33610308173;646.35964977878;703.383270917212;233.096432451132;443.23232239886;628.353827691852;685.372406363987;101.071646255793;129.066385235476;186.088537345389;314.182948347273;411.236423620908;524.321201310975;625.369427122415;607.357505022699	18	0.4046393	0.147541	None	Unknown		105.0402;44.76685;44.72116	AGGKPITM;AGKGTRQG;GKPVAATM
20130504_EXQ3_MiBa_SA_Fib-2	33511	30114	AGLDKVIVL	9		Unmodified	_AGLDKVIVL_			0	sp|Q9NPH2|INO1_HUMAN	2	HCD	FTMS	MULTI-MSMS	3	0	464.29731	926.58007	-0.31553	4.9418782	79.28	0.015091	98.933	14.018	NaN	NaN	1	0	0	0	-1	0	0	0	0	y1;y2;y6;y7;y8;y6-H2O;a2;b2;b3;b4;b5;b6;b7;b8;b5-H2O;b6-H2O;b7-H2O	595596.6;246786.6;47640.3;5024.7;17251.5;33401.3;44369.8;70170;42458.7;60662.7;145520.5;506667.2;831013.6;260800.6;18301.8;131465.8;25167.5	-0.000610375;-0.0009965408;-0.001804218;-0.003899222;-0.000413998;-0.0003026466;-0.000891158;-0.0006643093;-0.0007250687;0.0002588056;-0.002032429;-0.002180698;-0.001774502;-0.00313331;-0.001957997;-0.002715518;-0.003352855	-4.620465;-4.310833;-2.628345;-4.876877;-0.4833316;-0.4527693;-8.817076;-5.14703;-2.994288;0.7245871;-4.188211;-3.731884;-2.544358;-3.933869;-4.19035;-4.794919;-4.934899	132.102515508322;231.171315590233;686.446507214067;799.53266619836;856.5506446978;668.434440956111;101.071830513892;129.066518287295;242.150643027121;357.176602184834;485.273856437308;584.34241862265;697.426076406615;796.495849131196;467.263217318289;566.332388756228;679.417090073217	17	0.5112063	0.1404959	None	Unknown		98.93343;84.91552;76.03457	AGLDKVIVL;AGLTQILLV;ALGLATGIVL
20130504_EXQ3_MiBa_SA_Fib-1	29925	26806	AGLTHLITM	9		Unmodified	_AGLTHLITM_			0	sp|O60256|KPRB_HUMAN	2	HCD	FTMS	MULTI-MSMS	4	0	478.76532	955.51609	-0.48316	3.9345346	72.657	0.027721	85.357	0	NaN	NaN	1	0	0	0	-1	0	0	0	0	y1;y2;y6;y8;y2-H2O;a2;b2;b3;b5;b6;b7;b8;b5-H2O;b6-H2O;b8-H2O	1829831;1587599;24665.3;63665.3;133141.3;144472.5;156245.2;101385.7;764712.9;1555389;996614.6;361468.1;159049.3;40323.1;283443.5	-0.0005977829;-0.001046501;0.00173724;-0.002024088;-0.0005932216;-0.0008175705;-0.0005863965;-0.0005548309;-0.001662223;-0.001912213;-0.002210731;-0.0007696892;-0.001401804;-0.0002097137;-0.0005936963	-3.983654;-4.167549;2.42842;-2.285844;-2.544966;-8.089011;-4.543369;-2.291265;-3.461103;-3.222781;-3.129455;-0.9532072;-3.032583;-0.3645102;-0.7520261	150.058923541983;251.107050734203;715.378985290157;885.488274322404;233.096032768453;101.071756926436;129.066440374506;242.150472789352;480.258170518023;593.342484488211;706.426846986591;807.473084418975;462.247345412138;575.330217302746;789.462343739729	15	0.3805745	0.1071429	None	Unknown		85.35674;85.35674;59.20523	AGLTHLITM;AGLTHIITM;VLNGKPPTM
20130504_EXQ3_MiBa_SA_Fib-1	31271	28030	AGMPTAYDL	9		Unmodified	_AGMPTAYDL_			0	sp|Q86X55|CARM1_HUMAN	1	HCD	FTMS	MULTI-MSMS	8	0	938.42879	937.42152	1.9459	5.2325073	76.096	0.028084	102.77	55.03	NaN	NaN	1	0	0	0	-1	0	0	0	0	y2;y3;y4;y6;y7;y6-H2O;b3;b4;b5;b6;b7;b8;b5-H2O;b6-H2O;b7-H2O	33847.1;21415.4;19962.7;668782.4;33650.3;25646.3;42080.4;16464.5;49002.6;206147.3;90571.3;48968.3;64832.9;121589.5;28099.9	-0.0007085713;0.0006800836;-0.004546794;-0.001896216;0.003403511;0.003074527;-0.0008833368;0.002318044;-0.0002042177;-0.00164152;0.001089576;-0.003510765;-0.0004106123;-0.001201196;0.002050726	-2.867206;1.657966;-9.448201;-2.791297;4.199963;4.649103;-3.396049;6.490271;-0.4456888;-3.101623;1.573836;-4.348571;-0.9327929;-2.349599;3.041291	247.129556736629;410.19149661996;481.233837285694;679.331629033784;810.366813912734;661.316093604367;260.107221921036;357.156784392059;458.206985128009;529.245536218208;692.30613366028;807.337677033696;440.19662683628;511.234531208043;674.294607824408	15	0.3629656	0.2	None	Unknown		102.7733;47.74296;46.01568	AGMPTAYDL;PATMQYLD;TPHNNQDI
20130504_EXQ3_MiBa_SA_Fib-2	32017	28761	AGMPTAYDL	9		Unmodified	_AGMPTAYDL_			0	sp|Q86X55|CARM1_HUMAN	1	HCD	FTMS	MULTI-MSMS	8	0	938.42879	937.42152	0.83118	1.2855102	75.436	0.033144	98.418	48.828	NaN	NaN	1	0	0	0	-1	0	0	0	0	y2;y3;y4;y6;y7;y6-H2O;b3;b4;b5;b6;b7;b8;b5-H2O;b6-H2O;b7-H2O;b8-H2O	20748.9;24389.7;8534.9;427754.3;18869.6;42674;22853.7;5146.8;36877.7;106249.3;70710.6;29265.7;40548;96306.2;35347.5;7170.1	-0.001572228;-0.0002749643;-0.003515375;-0.002849187;-0.0001849968;0.001441692;0.0001964204;0.001112169;-0.002535249;-0.001890617;0.002455394;0.006615021;-0.001621277;-0.001018972;0.0002429795;0.001131109	-6.361937;-0.67033;-7.304935;-4.194097;-0.2282867;2.180029;0.7551547;3.113941;-5.53295;-3.572286;3.546696;8.193727;-3.683064;-1.99316;0.3603452;1.433013	247.130420393353;410.19245166791;481.232805866;679.332582004186;810.370402420506;661.317726439143;260.106142163825;357.15799026727;458.209316159697;529.245785315128;692.304767841904;807.327551246954;440.197837500666;511.234348983489;674.296415570589;789.322470472751	16	0.3098542	0.1702128	None	Unknown		98.41788;49.58986;56.12181	AGMPTAYDL;GLAMATMDI;QMTSMLDI
20121117_EXQ2_MiBa_SA_mHLA_Fib_1	30145	27237	AGQDAVIVL	9		Unmodified	_AGQDAVIVL_			0	sp|P30043|BLVRB_HUMAN	1	HCD	FTMS	MULTI-MSMS	9	0	885.50401	884.49673	-1.2351	5.0777025	76.678	0.022163	89.296	11.373	NaN	NaN	1	0	0	0	-1	0	0	0	0	a2;b3;b4;b5;b6;b7;b8;b4-H2O;b5-H2O;b6-H2O;b7-H2O;b4-NH3;b5-NH3;b6-NH3;b7-NH3;b8-NH3	7853.8;21337;60120.8;99717;181291.3;104565.6;39294.6;8550.8;9817.3;26477.6;8477.2;8852.3;10553.4;35219.4;31496.6;6733.1	-0.0004730122;-0.0005670126;-0.0005172148;0.00100758;0.0003547162;0.00213418;0.0008060798;0.001570355;0.003051417;0.001093478;0.0005453694;-0.0001908346;0.003120407;-0.0007526015;0.001627738;-0.004108354	-4.67998;-2.205202;-1.389795;2.273484;0.6541483;3.256605;1.068492;4.434287;7.176853;2.085814;0.8557098;-0.5373731;7.32217;-1.432896;2.550063;-5.571504	101.071412368116;257.124998502043;372.151891736221;443.187480729424;542.256547509201;655.33883202609;754.408574042245;354.139239480305;425.17487220556;524.245244061058;637.329856150111;355.125016254545;426.15881880021;525.231105725383;638.312789366318;737.386939374329	16	0.5504348	0.2962963	None	Unknown		89.29567;77.92251;64.75741	AGQDAVIVL;EGQGLGLVL;EGQNIIVI
20130504_EXQ3_MiBa_SA_Fib-1	32891	29500	AGQDAVIVL	9		Unmodified	_AGQDAVIVL_			0	sp|P30043|BLVRB_HUMAN	1	HCD	FTMS	MULTI-MSMS	8	0	885.50401	884.49673	-0.75166	3.7209988	80.31	0.019033	93.561	28.994	NaN	NaN	1	0	0	0	-1	0	0	0	0	y2;a2;b2;b3;b4;b5;b6;b7;b8;b4-H2O;b5-H2O;b6-H2O;b7-H2O;b5-NH3;b6-NH3;b7-NH3	20609;20207.5;9464.3;44665.6;99250.6;173785.6;299036;197822.3;73594.5;21244.6;12688.6;42542.9;11003.3;17832.3;70434.5;44751	-0.000812984;-0.0008043453;-0.0003635233;-0.0003339593;0.0001284283;0.001174212;-0.000889038;0.0002093868;-0.003404537;-0.0008961902;0.002112254;-0.001118863;0.00348059;0.003129295;-0.001626032;-0.00163217	-3.516806;-7.958162;-2.816565;-1.298822;0.345097;2.649472;-1.639512;0.3195083;-4.51283;-2.530598;4.967954;-2.134228;5.461232;7.343026;-3.095835;-2.556993	231.171132033443;101.071743701203;129.066217501358;257.124765448734;372.151246093117;443.187314097035;542.257791263372;655.340756818997;754.412784659067;354.141706025353;425.175811368809;524.247456402491;637.326920929003;426.15880991256;525.231979155726;638.316049273879	16	0.513572	0.238806	None	Unknown		93.5608;64.56715;64.20727	AGQDAVIVL;GEGLNAIIV;EGQGLGLVL
20121117_EXQ2_MiBa_SA_mHLA_Fib_1	38707	35019	AGQEAIFIL	9		Unmodified	_AGQEAIFIL_			0	sp|Q9NR33|DPOE4_HUMAN	2	HCD	FTMS	MULTI-MSMS	7	0	481.27129	960.52803	-0.38253	8.552188	98.888	0.021977	89.55	21.647	NaN	NaN	1	0	0	0	-1	0	0	0	0	y1;y2;y3;a2;b2;b3;b4;b5;b6;b7;b5-H2O;b6-H2O;b7-H2O;b4-NH3;b5-NH3;b6-NH3;b7-NH3	283520.6;83445.3;4926.2;22682.3;16893.2;48181.9;50653.6;120428.6;143890.4;109406.6;8068.4;11833.2;20310.2;6516.6;26080.3;28268.8;32613.9	-0.0001735102;-6.140106E-05;-0.0006192626;-0.0005753775;-0.0001402317;0.0008248806;0.0004212287;8.419942E-05;-3.772609E-05;-0.0004376625;0.00253487;-0.002696093;-0.0008869164;-0.002750127;0.0009667347;0.0002509897;-0.001531451	-1.313455;-0.2504264;-1.578725;-5.692777;-1.086511;3.208109;1.090795;0.1841616;-0.06615267;-0.6101041;5.771679;-4.881748;-1.268206;-7.450027;2.196243;0.4536549;-2.186752	132.102078643497;245.186030514753;392.255002292456;101.071514733443;129.065994209674;257.123606608781;386.166603356878;457.204054173979;570.288240079886;717.357053932501;439.191038817455;552.280333760897;699.346938500076;369.143225611099;440.176622537205;553.261402262542;700.331598619918	17	0.4062446	0.1910112	None	Unknown		89.54978;67.90261;60.78785	AGQEAIFIL;DAAQAFLLL;AQGLAEFLL
20121117_EXQ2_MiBa_SA_mHLA_Fib_2	38967	35251	AGQEAIFIL	9		Unmodified	_AGQEAIFIL_			0	sp|Q9NR33|DPOE4_HUMAN	2	HCD	FTMS	MULTI-MSMS	9	0	481.27129	960.52803	0.25065	8.3439692	98.91	0.0025944	134.12	50.027	NaN	NaN	1	0	0	0	-1	0	0	0	0	y1;y2;y3;a2;b2;b3;b4;b5;b6;b7;b4-H2O;b5-H2O;b6-H2O;b7-H2O;b4-NH3;b5-NH3;b6-NH3;b7-NH3	442132.7;141757.4;26044.3;51038.7;35422.6;73372.3;94131.6;167826.6;192489.3;167780;16104.9;21356.9;10037.4;26618.8;17840;31886;71669.3;50675.1	-7.265019E-05;-0.0001407204;0.001392506;-0.0004361349;-0.0002771273;0.0001122197;-1.578765E-05;0.0008273775;0.0002416075;-0.0009552481;0.0008684972;0.002560176;0.003761011;0.005196822;0.00147304;0.0008322854;0.0008050334;-0.001629543	-0.5499554;-0.573933;3.550019;-4.315117;-2.147173;0.4364414;-0.04088296;1.809649;0.4236587;-1.331621;2.35905;5.829299;6.810047;7.431029;3.990474;1.890798;1.45507;-2.326815	132.101977783491;245.186109834091;392.252990524172;101.071375490769;129.066131105283;257.124319269713;386.167040373253;457.203310995856;570.287960746322;717.357571518138;368.155591402086;439.191013511105;552.273876656415;699.340854761516;369.139002444543;440.17675698651;553.260848218914;700.331696711088	18	0.4379192	0.1914894	None	Unknown		134.1246;84.09749;64.80328	AGQEAIFIL;DAAQAFLLL;AQGLAEFLL
20130504_EXQ3_MiBa_SA_Fib-1	40864	36723	AGQEAIFIL	9		Unmodified	_AGQEAIFIL_			0	sp|Q9NR33|DPOE4_HUMAN	1	HCD	FTMS	MULTI-MSMS	5	0	961.53531	960.52803	0.37348	3.0098891	102.25	0.0054562	125.01	32.537	NaN	NaN	1	0	0	0	-1	0	0	0	0	y1;y2;a2;b2;b3;b4;b5;b6;b7;b8;b4-H2O;b5-H2O;b6-H2O;b7-H2O;b8-H2O;b3-NH3;b4-NH3;b5-NH3;b6-NH3;b7-NH3;b8-NH3	4575.8;34575.1;122003;55763;216764.6;267665.8;837901.7;534509.3;522295.5;199976.3;52216.6;78539.6;45471.3;52820.3;12880.7;14705.6;91313.3;157797.3;161015.3;163100.5;48040.8	-0.0009622258;-0.0007159807;-0.0006147873;-0.000461001;-0.0003377854;-0.0007262491;-0.001261635;-0.001044076;-0.001099287;-0.003199942;-0.001904214;-0.001565228;0.0004548735;0.00467969;0.002854223;-0.0003440262;-0.000214078;-0.002012366;-0.001597809;-0.004936949;-0.005439606	-7.283913;-2.920145;-6.082694;-3.571815;-1.313702;-1.880657;-2.759448;-1.830784;-1.532411;-3.853291;-5.17227;-3.563857;0.8236325;6.691568;3.513204;-1.432856;-0.5799361;-4.571692;-2.887972;-7.049411;-6.687332	132.10286735905;245.186685094374;101.071554143229;129.066314979031;257.124769274816;386.167750834663;457.205400008006;570.28924643007;717.357715557148;830.443880192088;368.158364113683;439.195138915554;552.277182794045;699.341371893597;812.427261341466;240.098226414072;369.140689562126;440.179601637665;553.263251061161;700.335004118018;813.419570755296	21	0.477353	0.2121212	None	Unknown		125.0071;92.47035;74.42277	AGQEAIFIL;DAAQAFLLL;AELFQQLL
20130504_EXQ3_MiBa_SA_Fib-1	40868	36727	AGQEAIFIL	9		Unmodified	_AGQEAIFIL_			0	sp|Q9NR33|DPOE4_HUMAN	2	HCD	FTMS	MULTI-MSMS	9	0	481.27129	960.52803	2.1669	8.552188	102.26	0.010804	108.09	33.832	NaN	NaN	1	0	0	0	-1	0	0	0	0	y1;y2;a2;b2;b3;b4;b5;b6;b7;b8;b4-H2O;b5-H2O;b6-H2O;b7-H2O;b3-NH3;b4-NH3;b5-NH3;b6-NH3;b7-NH3	1256298;416299.7;213181.7;134400.9;244048.1;320456.7;611801.2;555455.2;374532.1;24407.5;46628.4;61074.3;50321.1;54814.8;23683.2;117006.9;130574.8;153013.2;138447.2	-0.0004192608;-0.0007331721;-0.0007463298;-0.0003299206;-0.000641902;-0.0004413204;-0.001130324;-0.001385347;-0.00115788;-0.0004019628;-0.001533683;-0.001370465;-0.001894796;-0.002504343;0.0002367281;-0.0001502118;-0.0007325145;-0.002355299;-0.005059372	-3.173758;-2.990261;-7.384163;-2.556212;-2.496458;-1.142821;-2.472247;-2.4292;-1.61409;-0.4840353;-4.165828;-3.120403;-3.430865;-3.580965;0.9859659;-0.4069229;-1.664131;-4.257097;-7.224216	132.102324394094;245.186702285828;101.071685685661;129.066183898557;257.125073391426;386.167465905988;457.205268697648;570.289587701092;717.357774150106;830.441082213179;368.157993582234;439.194944152131;552.279532463848;699.348555926746;240.097645659803;369.140625695871;440.17832178641;553.264008551106;700.335126540472	19	0.3552878	0.1570248	None	Unknown		108.0875;74.25504;65.23502	AGQEAIFIL;DAAQAFLLL;QEALFQLL
20130504_EXQ3_MiBa_SA_Fib-2	41821	37651	AGQEAIFIL	9		Unmodified	_AGQEAIFIL_			0	sp|Q9NR33|DPOE4_HUMAN	1	HCD	FTMS	MULTI-MSMS	2	0	961.53531	960.52803	-1.0176	6.34139	102.02	0.0023811	138.33	37.943	NaN	NaN	1	0	0	0	-1	0	0	0	0	y2;a2;b2;b3;b4;b5;b6;b7;b8;b4-H2O;b5-H2O;b6-H2O;b7-H2O;b8-H2O;b3-NH3;b4-NH3;b5-NH3;b6-NH3;b7-NH3;b8-NH3	65952.4;174973.2;62485.7;350539.1;415991.9;1150734;765641;784744.9;285302.2;81589.1;91911.7;77791.4;86167.1;37788.6;11056.6;132946.9;251567.6;233028.5;240615.5;49618.7	-0.001190069;-0.0007526696;-0.0003242644;-0.0006792309;-0.0005749381;-0.001277726;-0.001628633;-0.001290287;-0.001967345;-0.0008599429;-0.001305324;-0.002004475;0.0001864219;0.0006387538;-7.416979E-05;-0.0005451172;-0.001773491;-0.0004611532;-0.001245525;-0.008148305	-4.853719;-7.446889;-2.512389;-2.641636;-1.48883;-2.794643;-2.855798;-1.798666;-2.369032;-2.335803;-2.972084;-3.629457;0.2665661;0.7862267;-0.3089147;-1.476718;-4.029019;-0.8335166;-1.77848;-10.01731	245.187159183209;101.071692025548;129.066178242428;257.125110720317;386.167599523692;457.205416099597;570.289830986639;717.357906556952;830.44264759547;368.1573198422;439.194879010963;552.279642142499;699.345865161798;812.429476810323;240.097956557691;369.141020601321;440.179362763137;553.262114405468;700.331312693835;813.422279453982	20	0.4548423	0.1785714	None	Unknown		138.3328;100.3902;74.43854	AGQEAIFIL;DAAQAFLLL;NNVIEFIL
20130504_EXQ3_MiBa_SA_Fib-2	41826	37656	AGQEAIFIL	9		Unmodified	_AGQEAIFIL_			0	sp|Q9NR33|DPOE4_HUMAN	2	HCD	FTMS	MULTI-MSMS	7	0	481.27129	960.52803	-0.3843	2.7220614	102.03	0.01023	110.14	33.09	NaN	NaN	1	0	0	0	-1	0	0	0	0	y1;y2;a2;b2;b3;b4;b5;b6;b7;b8;b4-H2O;b5-H2O;b6-H2O;b7-H2O;b3-NH3;b4-NH3;b5-NH3;b6-NH3;b7-NH3	885489.6;306477.4;149352.3;107735;163239.2;232490.1;385062.2;402594.6;257566.7;7757.7;36142.1;41906.7;27455.2;44695.1;6229.9;55156;97314.4;84693.7;127906.4	-0.0005824878;-0.001181078;-0.0007628805;-0.0004357742;-0.001084513;-0.001583811;-0.002030052;-0.001180675;-0.001542928;0.007012751;-0.0003245008;-0.001409395;0.002046807;-1.799925E-05;-0.0006540872;-0.0008093026;-0.003605548;-0.003173202;0.0018621	-4.409363;-4.817046;-7.547914;-3.37636;-4.217836;-4.101346;-4.440125;-2.070309;-2.150847;8.444686;-0.8814201;-3.209042;3.706134;-0.02573726;-2.724245;-2.192392;-8.191053;-5.735413;2.658896	132.102487621132;245.187150191455;101.07170223637;129.066289752253;257.125516002613;386.168608396606;457.206168425755;570.289383028997;717.358159197954;830.433667499124;368.156784400104;439.194983082065;552.275590860026;699.346069582953;240.098536475047;369.141284786637;440.181194819592;553.26482645467;700.328205068584	19	0.3632516	0.1826923	None	Unknown		110.136;77.04634;58.81899	AGQEAIFIL;DAAQAFLLL;AELFQQLL
20130504_EXQ3_MiBa_SA_Fib-2	12654	11188	AGTNTGPNNSNTTFQK	16		Unmodified	_AGTNTGPNNSNTTFQK_			0	sp|Q9NYF8|BCLF1_HUMAN	2	HCD	FTMS	MULTI-MSMS	6	0	826.38716	1650.7598	-0.12884	5.2525832	30.783	0.027192	68.44	44.149	NaN	NaN	1	0	0	0	-1	0	0	0	0	y1;y2;y3;y4;y7;y8;y10;y11;y12;y2-NH3;b2;b3;b5;b3-H2O;b5-H2O	22126.6;19343.8;18964.5;19686.7;5819.4;4937.7;108916.8;120063.8;33781.5;11361.1;4524.2;5086.2;14596.7;4214.1;19825.4	-0.0004156378;-0.0009254646;0.0003950966;-0.001859734;0.002332695;-0.0001997195;0.0009860198;-0.004275371;0.005344181;-0.001594912;-0.0008870811;-0.002185353;-0.001810721;-0.001791834;-0.005671929	-2.825292;-3.363218;0.935717;-3.553931;2.826112;-0.2125912;0.8570004;-3.540462;4.083853;-6.178322;-6.873042;-9.496757;-4.067155;-8.447874;-13.27701	147.113219808387;275.172307146531;422.239400501626;523.289333806716;825.407775708428;939.453235570204;1150.54774113009;1207.57446624455;1308.61252516619;258.146427492156;129.066741059119;230.115717804878;445.205949094911;212.104759600134;427.199245615615	15	0.4882095	0.2727273	None	Unknown		68.44045;24.29143;19.76172	AGTNTGPNNSNTTFQK;ASGQLPDSEHPNSGQK;ELMAGPGHFNPYRY
20130504_EXQ3_MiBa_SA_Fib-2	31739	28508	AGTPYTVTL	9		Unmodified	_AGTPYTVTL_			0	sp|P24821|TENA_HUMAN	1	HCD	FTMS	MULTI-MSMS	5	0	922.48802	921.48075	0.22998	1.0587595	74.711	0.01646	97.068	13.453	NaN	NaN	1	0	0	0	-1	0	0	0	0	y2;y6;y6-H2O;a2;b3;b5;b6;b7;b8;b3-H2O;b5-H2O;b6-H2O;b7-H2O;b8-H2O	53649.6;188065.2;41244.6;6102.8;22818.4;38472.5;54832.1;72328;20361.7;13136.5;39263.8;171645.4;332889.6;45083	-0.001182169;-0.001155512;-0.001554177;-0.001033261;-0.000620974;-0.002720477;0.002124318;-0.00348073;-0.001170603;-0.001088014;-0.001104576;-0.001454995;-0.0009244541;0.003707858	-5.070407;-1.666485;-2.301214;-10.22302;-2.698548;-5.549362;3.592774;-5.041984;-1.479165;-5.129625;-2.339113;-2.538071;-1.374988;4.79436	233.150765776779;693.382923899957;675.3727578791;101.071972616594;230.114153426075;490.232345318983;591.275178998547;690.349197962431;791.394566310035;212.104055780041;472.220164732383;573.268193625368;672.336077000549;773.379123162535	14	0.3309795	0.1590909	None	Unknown		97.06757;83.6143;73.0388	AGTPYTVTL;SLPYTQTL;ELAFTAGTL
20121117_EXQ2_MiBa_SA_mHLA_Fib_2	7453	6617	AHAHPQEVY	9		Unmodified	_AHAHPQEVY_			0	sp|Q13433|S39A6_HUMAN	2	HCD	FTMS	MULTI-MSMS	1	0	526.25142	1050.4883	-0.82831	4.9064478	19.551	0.0036288	130.04	80.598	NaN	NaN	1	0	0	0	-1	0	0	0	0	y1;y5;y7;y8;y5-H2O;y7-H2O;y5-NH3;a2;b2;b3;b4;b5;b6;b7;b8;b7-NH3;b8-NH3	2283201;499547;239785.3;80436.4;50723.9;234563.3;106713;546116.7;1649259;1437902;2546213;65019.7;2787238;1.188694E+07;2775641;208381.7;31984.2	1.12561E-05;-0.0009441321;-0.006815858;0.004406818;-5.784808E-05;-0.01455775;-0.00338559;0.0001427544;-4.056627E-06;-0.002894538;5.365676E-05;0.002026183;0.000338704;0.0008513235;0.0009135242;-0.001881248;-0.003773223	0.06181916;-1.48611;-8.081346;4.494671;-0.09371251;-17.63713;-5.475817;0.7882269;-0.01940011;-10.33235;0.1286118;3.940073;0.5273215;1.103676;1.04952;-2.493937;-4.421406	182.081158435096;635.304462199079;843.406359575218;980.45404876132;617.293011228776;825.403536784062;618.280354555631;181.108244740315;209.103306173427;280.1433104429;417.199274110237;514.250065435905;642.310330426365;771.352410903127;870.420762618598;754.32859437324;853.398900264764	17	0.5757857	0.1478261	None	Unknown		130.0392;49.44155;39.66289	AHAHPQEVY;LDPQSETVY;HARYGSPTY
20130504_EXQ3_MiBa_SA_Fib-2	8424	7343	AHAKSSVAL	9		Unmodified	_AHAKSSVAL_			0	sp|Q9ULK4|MED23_HUMAN	2	HCD	FTMS	MULTI-MSMS	2	0	442.25343	882.49232	0.28769	14.879926	21.514	0.017379	95.815	39.094	NaN	NaN	1	0	0	0	-1	0	0	0	0	y1;y2;y6;y7;y8;a2;b2;b3;b4;b5;b6;b7;b8;b6-H2O;b7-H2O;b8-H2O	1144130;938958.5;91542.4;520839.3;505592.7;484826;1662680;457169;104512.2;135472.5;138776.4;381244.1;566156.5;189395;493881.5;302181.4	-0.0005297708;-0.0005686092;-0.001616006;-0.00117503;-0.003456453;-0.0008030751;-0.0007462389;-0.001216198;-0.002194545;0.0006213702;-0.000720476;-3.220604E-05;-0.0009902328;0.0004340969;-0.0001741945;-0.001694192	-4.010303;-2.799106;-2.673877;-1.739742;-4.254274;-4.434204;-3.568744;-4.341367;-5.375656;1.254617;-1.237293;-0.04726674;-1.316088;0.7692819;-0.2625952;-2.306918	132.102434904084;203.1395875303;604.368068680611;675.404741492486;812.46593477754;181.109190569867;209.104048355715;280.141632102173;408.237573467169;495.266785962046;582.300156218093;681.367881864338;752.405953678884;564.288436958926;663.357459166499;734.396092951615	16	0.3733724	0.1290323	None	Unknown		95.81516;56.72105;45.95195	AHAKSSVAL;AVSSKAHAL;HAKVGSTAL
20121117_EXQ2_MiBa_SA_mHLA_Fib_2	6586	5829	AHAPHPNVM	9		Oxidation (M)	_AHAPHPNVM(ox)_	AHAPHPNVM(1)	AHAPHPNVM(114.19)	1	sp|O14770|MEIS2_HUMAN	2	HCD	FTMS	MULTI-MSMS	3	0	495.23472	988.45488	-0.39336	5.0207495	17.453	0.0090945	114.19	88.449	114.19	1	1	0	0	0	-1	0	0	0	0	y1;y2;y4;y5;y6;y7;y8;y4-NH3;a2;b2;b3;b4;b5;b7;b8	57655.6;56586.5;171392.6;24313.2;49357.4;129475.9;50029.2;9069.7;74491.8;284791.8;126101.7;10002.6;82310.4;101691.9;11232.9	-0.000398448;0.0004814538;0.0004170673;0.0004923922;0.000627709;0.001187875;-0.002556223;-0.0009730249;-0.0001498491;-0.0001427168;-0.0001423937;-0.002043998;0.0002526578;0.003592692;0.005925567	-2.399514;1.815977;0.8757926;0.8028887;0.8836884;1.520256;-2.78326;-2.118994;-0.8273996;-0.6825176;-0.5082938;-5.41894;0.4913114;4.953085;7.187644	166.053638829185;265.121172843554;476.216928529343;613.275765066826;710.32839360204;781.364947224232;918.427603184371;459.191769519989;181.108537343818;209.103444833568;280.140558298305;377.195223754729;514.251838961223;725.344190226513;824.410271267211	15	0.3897683	0.1578947	None	Unknown		114.1856;25.73679;24.92277	AHAPHPNVM;TIDPSNPMV;VGSTMAPEPT
20121117_EXQ2_MiBa_SA_mHLA_Fib_1	3206	2755	AHAQPQTTM	9		Oxidation (M)	_AHAQPQTTM(ox)_	AHAQPQTTM(1)	AHAQPQTTM(117.16)	1	sp|O00268|TAF4_HUMAN	2	HCD	FTMS	MULTI-MSMS	7	0	500.72947	999.44438	-0.86214	7.2719316	8.6392	0.0082606	117.16	45.445	117.16	1	1	0	0	0	-1	0	0	0	0	y1;y2;y3;y5;y2-H2O;y3-H2O;y5-H2O;a2;b2;b3;b4;b6;b7;b8;b7-H2O;b8-H2O	380391.6;173186.8;31346.7;79496.8;33507.4;8460.3;18143.5;36022;183212.1;102718.7;307194.4;88227;26133.6;24811.4;46103.6;52545.4	0.0001294199;-0.0005375748;-0.001616525;0.003680043;-0.001715184;0.002232847;-0.001294905;-0.0006193727;-0.0002309482;-0.0002725624;-5.102114E-05;-0.0003474288;-0.004615874;-0.001944142;0.001566087;0.0001101614	0.7793884;-2.012624;-4.390939;6.203126;-6.885742;6.377088;-2.251028;-3.419889;-1.104468;-0.9729482;-0.1249908;-0.5485915;-6.285552;-2.327177;2.186216;0.1347713	166.053110961327;267.101456430079;368.150213854618;593.256258649302;249.092069352728;350.135799796317;575.250668911763;181.109006867383;209.10353306501;280.140688466974;408.199044437143;633.31068220824;734.362629127325;835.407635869199;716.345882480184;817.395016879899	16	0.338482	0.1367521	None	Unknown		117.16;71.71476;51.68791	AHAQPQTTM;TTETISTTM;LLWSSMTM
20121117_EXQ2_MiBa_SA_mHLA_Fib_2	3234	2782	AHAQPQTTM	9		Oxidation (M)	_AHAQPQTTM(ox)_	AHAQPQTTM(1)	AHAQPQTTM(129.4)	1	sp|O00268|TAF4_HUMAN	2	HCD	FTMS	MULTI-MSMS	6	0	500.72947	999.44438	0.45618	6.6715981	8.7618	0.0038619	129.4	54.982	129.4	1	1	0	0	0	-1	0	0	0	0	y1;y2;y3;y5;y2-H2O;y5-H2O;y5-NH3;a2;b2;b3;b4;b6;b7;b8;b7-H2O;b8-H2O	397354.7;181248.2;38915.2;91886.8;29893.9;21290.4;8529.3;18008.7;183523.7;110932.7;353559.5;82136.7;53531.8;31052.1;106535.3;44568	3.409334E-05;0.0001935037;0.001750126;0.0005273652;0.0003176482;0.002211803;-0.002177827;-0.0003090557;-0.0005964516;-0.0007129205;5.566028E-05;0.0006010285;0.005407306;0.00750147;0.003311216;0.004484023	0.2053158;0.7244598;4.753881;0.8889285;1.275234;3.844961;-3.779404;-1.706465;-2.852417;-2.544862;0.1363558;0.9490277;7.363365;8.979515;4.622381;5.485777	166.053206287862;267.100725351551;368.146847202918;593.259411327636;249.090036520796;575.247162203517;576.235567418308;181.108696550366;209.103898568443;280.141128825124;408.198937755722;633.309733750878;734.352605947067;835.398190257392;716.344137351623;817.390643018258	16	0.4603891	0.1553398	None	Unknown		129.3973;74.41521;48.50368	AHAQPQTTM;TTETISTTM;SHVSSHVTM
20121117_EXQ2_MiBa_SA_mHLA_Fib_1	3427	2956	AHATTSNTV	9		Unmodified	_AHATTSNTV_			0	sp|Q6NZI2|PTRF_HUMAN	2	HCD	FTMS	MULTI-MSMS	8	0	451.22233	900.43011	-0.067339	7.0385773	9.1811	0.0025786	134.44	71.723	NaN	NaN	1	0	0	0	-1	0	0	0	0	y1;y2;y2-H2O;a2;b2;b3;b4;b5;b6;b7;b8;b4-H2O;b5-H2O;b6-H2O;b7-H2O;b8-H2O	155328.1;126004.5;84626.6;54530.9;278985.1;139435.2;67607.5;80118.3;74042.9;193672.8;117081.9;8947.8;90537.9;81622.3;128460.2;74233.1	-0.0002851785;-0.0001780001;0.0003371607;-0.0002053808;-0.0001382931;-0.0001552109;0.0005105051;0.0002220651;-0.0006320045;0.0001145158;-0.0005861444;0.001788526;-0.001085801;-0.001871098;0.002890897;0.002482264	-2.414995;-0.8122885;1.67639;-1.13402;-0.6613621;-0.5540463;1.339249;0.4604909;-1.110205;0.1675897;-0.747291;4.924685;-2.338948;-3.394227;4.345272;3.239093	118.086540247543;219.134111543323;201.123031696174;181.108592875539;209.103440409873;280.14057111546;381.187583873661;482.235550787736;569.268433267162;683.310614194078;784.358993328384;363.175741166198;464.22629396764;551.25910767469;665.297273126078;766.345360233527	16	0.3998421	0.109589	None	Unknown		134.4373;62.7143;59.64084	AHATTSNTV;AHTTASTNV;LMTFSSTV
20121117_EXQ2_MiBa_SA_mHLA_Fib_2	3447	2976	AHATTSNTV	9		Unmodified	_AHATTSNTV_			0	sp|Q6NZI2|PTRF_HUMAN	2	HCD	FTMS	MULTI-MSMS	10	0	451.22233	900.43011	-0.56007	7.2606933	9.3042	0.0041934	128.48	73.698	NaN	NaN	1	0	0	0	-1	0	0	0	0	y1;y2;y2-H2O;a2;b2;b3;b4;b5;b6;b7;b8;b4-H2O;b5-H2O;b6-H2O;b7-H2O;b8-H2O	120568.6;126574.9;92467.3;40743.2;269095.1;130274.1;46787.1;53914.9;50094.8;186638.7;84259.9;11866.2;70539.3;80870.8;110776.6;114711	-0.0002938199;0.0001202205;0.000136364;0.0005169435;-0.0002601592;-9.77883E-05;-0.0005112832;-0.0004694218;0.002552574;0.0009551787;-0.002833273;-0.0006239471;-0.0008685844;0.0005017565;0.003299092;0.002871018	-2.488174;0.5486166;0.6780123;2.85434;-1.244164;-0.3490687;-1.341287;-0.9734271;4.483979;1.397871;-3.612205;-1.718019;-1.871038;0.9102048;4.958827;3.746379	118.086548888979;219.133813322741;201.123232492885;181.107870551181;209.103562275984;280.140513692892;381.188605661918;482.236242274613;569.265248689067;683.309773531209;784.36124045734;363.178153639518;464.226076750963;551.256734819929;665.296864931926;766.344971479259	16	0.406405	0.1176471	None	Unknown		128.4844;54.78653;52.68314	AHATTSNTV;AHTTASTNV;RGPEDQTV
20130504_EXQ3_MiBa_SA_Fib-1	5254	4450	AHATTSNTV	9		Unmodified	_AHATTSNTV_			0	sp|Q6NZI2|PTRF_HUMAN	2	HCD	FTMS	MULTI-MSMS	2	0	451.22233	900.43011	-1.1386	1.7077915	14.42	0.0041934	128.48	73.698	NaN	NaN	1	0	0	0	-1	0	0	0	0	y1;y2;y2-H2O;a2;b2;b3;b4;b5;b6;b7;b8;b4-H2O;b5-H2O;b6-H2O;b7-H2O;b8-H2O	87427;75620.8;42581.8;33542.6;177686.7;68913.6;25390.5;26523.8;36559.7;70502.3;15088.9;17128;35508.2;44519.7;37465.9;20529.7	-0.0007868372;-0.0006501843;-0.001222603;-0.0005513294;-0.000884668;-0.0008224133;-2.431528E-05;0.0007678981;0.0003885425;0.001473655;-0.006143742;-0.001567269;-0.003490987;-0.001034137;0.0005469206;0.005590553	-6.663197;-2.967055;-6.078834;-3.044187;-4.230752;-2.935709;-0.06378813;1.592373;0.6825307;2.156644;-7.832763;-4.315415;-7.519972;-1.875957;0.8220666;7.295113	118.087041906376;219.13458372754;201.124591459967;181.108938824083;209.104186784837;280.141238317928;381.188118693979;482.235004954723;569.267412720213;683.309255054741;784.364550925872;363.179096961103;464.228699153579;551.258270713106;665.299617103029;766.342251944463	16	0.3960485	0.1632653	None	Unknown		128.4844;54.78653;53.55429	AHATTSNTV;AHTTASTNV;DHKSTNIS
20121117_EXQ2_MiBa_SA_mHLA_Fib_2	18265	16440	AHFAKSISL	9		Unmodified	_AHFAKSISL_			0	sp|Q8N0T1|CH059_HUMAN	2	HCD	FTMS	MULTI-MSMS	8	0	487.27691	972.53927	-0.39014	7.1783508	46.048	0.015314	98.629	50.714	NaN	NaN	1	0	0	0	-1	0	0	0	0	y1;y2;y6;y7;y8;y2-H2O;y8-H2O;a2;b2;b4;b5;b6;b7;b8;b6-H2O;b7-H2O;b8-H2O	284514.8;633802.4;224585.8;812138.5;794255.1;185664.8;41847;523774.8;1866626;179013.5;106747;195347.6;152986.9;75217.7;135471.6;155710.7;128666.8	-0.000216371;-0.0001082239;-0.001160461;-0.0005145871;-0.0001135283;-0.0003638146;-0.003760851;-0.0002426171;-0.0003138011;-0.001405214;-0.003482177;-0.0007279843;-0.00148221;0.002877157;0.0001570395;-0.001540468;0.001474537	-1.637907;-0.4938708;-1.876605;-0.6722665;-0.1257918;-1.808909;-4.251939;-1.339622;-1.500697;-3.28928;-6.270721;-1.133338;-1.962097;3.41523;0.2515348;-2.089023;1.788532	132.102121504334;219.134041767109;618.383263199964;765.451031242318;902.509542045911;201.123732671513;884.502624682274;181.108630111803;209.103615917904;427.210235034971;555.307275015442;642.336549232672;755.421367438441;842.449036481862;624.325099522583;737.410861010696;824.439874415204	17	0.3661584	0.08374384	None	Unknown		98.62938;47.9156;47.9156	AHFAKSISL;RLEGWLSL;EGWLRLSL
20130504_EXQ3_MiBa_SA_Fib-1	20739	18472	AHFAKSISL	9		Unmodified	_AHFAKSISL_			0	sp|Q8N0T1|CH059_HUMAN	2	HCD	FTMS	MULTI-MSMS	4	0	487.27691	972.53927	0.60929	4.0936424	50.16	0.0038014	129.56	75.359	NaN	NaN	1	0	0	0	-1	0	0	0	0	y1;y2;y6;y7;y8;y2-H2O;y7-H2O;y8-H2O;a2;b2;b3;b4;b5;b6;b7;b8;b6-H2O;b7-H2O;b8-H2O;b5-NH3	675216.8;1520663;568439.1;1514631;1748793;332515.3;115161.2;62928.3;1211949;4324274;1158344;378684.4;250332.7;379728.4;352243.9;92695.4;258888.4;225420.9;237284.9;32378.7	-0.0004468176;-0.0007318902;-0.0003648658;-0.002057519;-0.003494347;-0.0007958138;-0.003777575;-0.004441694;-0.0006233401;-0.0007443813;-0.0007734792;-0.001677115;0.00122956;-0.002097965;-0.001277356;-0.004154038;-0.0003108321;-5.953778E-05;-0.005071855;-0.007414953	-3.382359;-3.339911;-0.5900326;-2.687977;-3.871797;-3.956828;-5.053992;-5.021682;-3.441795;-3.559861;-2.171642;-3.925734;2.214217;-3.26614;-1.690919;-4.930866;-0.4978685;-0.08073911;-6.151831;-13.77515	132.10235195089;219.134665433413;618.382467604806;765.45257417425;902.512922864417;201.124164670688;747.443729543947;884.503305525846;181.109010834834;209.104046498121;356.172489512249;427.210506935537;555.302563278258;642.33791921358;755.421162584654;842.456067676294;624.325567394163;737.409380080279;824.446420807395;538.28465869021	20	0.4750446	0.1550388	None	Unknown		129.5638;54.20494;50.63176	AHFAKSISL;LWADRISL;HAFIGSTKL
20130504_EXQ3_MiBa_SA_Fib-2	21078	18822	AHFAKSISL	9		Unmodified	_AHFAKSISL_			0	sp|Q8N0T1|CH059_HUMAN	3	HCD	FTMS	MULTI-MSMS	10	0	325.18703	972.53927	0.13708	4.8376056	49.352	0.027891	71.692	28.25	NaN	NaN	1	0	0	0	-1	0	0	0	0	y1;y2;y2-H2O;a2;b2;b3;b4;b5;b6;b7;b8;b6-H2O;b7-H2O;b8-H2O	1330274;255395.7;164091.4;668859.7;2509693;1078197;494541.1;97578.8;344416.2;164368.7;47984.9;465096.9;84631;151651.3	-0.0004710447;-0.0003483154;-0.000799374;-0.0006762571;-0.0006555595;-0.0008537604;-0.001762836;-0.00137241;-0.001682063;-0.002685018;0.0003510663;-0.0009222535;-0.002983683;-0.002639171	-3.565755;-1.589507;-3.97453;-3.733977;-3.135089;-2.397041;-4.126388;-2.471452;-2.61866;-3.554325;0.4167199;-1.477198;-4.046154;-3.201153	132.102376177984;219.134281858606;201.124168230891;181.109063751849;209.103957676301;356.172569793379;427.210592657257;555.305165248563;642.337503311746;755.422570246557;842.451562572372;624.32617881563;737.412304225775;824.443988123605	14	0.3502168	0.07070707	None	Unknown		71.69199;43.44204;32.89236	AHFAKSISL;MGRVPTISI;RLEGWLSL
20130504_EXQ3_MiBa_SA_Fib-1	31480	28220	AHFFQQLGY	9		Unmodified	_AHFFQQLGY_			0	sp|Q9BRK3|MXRA8_HUMAN	2	HCD	FTMS	MULTI-MSMS	8	0	555.77199	1109.5294	2.0559	5.2433335	76.654	0.020252	102.98	57.898	NaN	NaN	1	0	0	0	-1	0	0	0	0	y1;y2;y3;a2;b2;b3;b4;b5;b6;b7;b8;b6-NH3;b8-NH3	216019.8;160647.6;8898.7;7661;92494.4;141166;72846.2;182293.5;186918.8;36461.6;28101.6;37865.8;4195.3	-0.0007517758;-0.001254629;-0.004246287;-0.001336747;-0.0009087145;-0.001089931;-0.002969372;-0.002606014;-0.001483931;0.002287543;0.002706568;-0.002929215;-0.001963197	-4.128778;-5.247215;-12.05678;-7.380868;-4.34575;-3.060118;-5.900473;-4.128004;-1.954189;2.622009;2.911979;-3.945955;-2.151595	182.081921466989;239.103888044297;352.190943682432;181.109724241786;209.104210831317;356.172805963882;503.243099321619;631.301313474794;759.358768902824;872.439061409701;929.460106107914;742.333665085471;912.438226771865	13	0.3363272	0.1238095	None	Unknown		102.9799;45.08137;45.08137	AHFFQQLGY;ESSGERLIGY;DRVTTEGIGY
20130504_EXQ3_MiBa_SA_Fib-2	32146	28878	AHFFQQLGY	9		Unmodified	_AHFFQQLGY_			0	sp|Q9BRK3|MXRA8_HUMAN	2	HCD	FTMS	MULTI-MSMS	5	0	555.77199	1109.5294	2.2525	3.6210241	75.771	0.011892	111.69	81.075	NaN	NaN	1	0	0	0	-1	0	0	0	0	y1;y2;y3;a2;b2;b3;b4;b5;b6;b7;b8;b6-NH3;b7-NH3;b8-NH3	401572.7;313718.6;12707.2;10889.2;177737.9;257329;130308.6;329608.7;327891;89025.5;41154.2;61698.7;12946.6;11660.4	-0.0008327253;-0.0006679618;-0.004855202;-0.001394831;-0.001165054;-0.0009679087;-0.002099317;-0.002062605;-0.0008708985;0.003500432;0.003425563;-0.001692271;0.001816187;0.001649061	-4.573353;-2.793612;-13.78568;-7.701577;-5.571636;-2.717526;-4.171583;-3.267231;-1.146888;4.012242;3.685543;-2.279668;2.123169;1.80732	182.082002416522;239.103301376589;352.191552596883;181.109782325519;209.104467170824;356.172683941701;503.242229265895;631.300770065816;759.358155870554;872.437848520641;929.45938711313;742.332428141778;855.412983664208;912.434614513296	14	0.3855296	0.09589041	None	Unknown		111.6873;30.6121;30.6121	AHFFQQLGY;SYKHGWGIY;EMFAKKHGY
20121117_EXQ2_MiBa_SA_mHLA_Fib_1	11927	10683	AHFGIHEEM	9		Oxidation (M)	_AHFGIHEEM(ox)_	AHFGIHEEM(1)	AHFGIHEEM(133.47)	1	sp|Q99873|ANM1_HUMAN;sp|Q9NR22|ANM8_HUMAN	2	HCD	FTMS	MULTI-MSMS	5	0	543.73729	1085.46	0.65153	10.518883	31.078	0.0026277	133.47	103.39	133.47	1	1	0	0	0	-1	0	0	0	0	y1;y2;y4;y5;y6;y7;y8;y2-H2O;y7-H2O;a2;b2;b3;b4;b5;b6;b7;b8	94458.5;25743.9;54612.9;5117.6;105095.1;298411;181403.2;66163.1;31958.4;132403.5;519803.9;84748.2;26874.4;37574.2;57124.6;112356.6;133613.3	-0.000314891;-0.0004349471;0.0003028147;0.005075128;-0.0005357239;0.002129462;0.001538936;1.263651E-06;0.004558033;-0.0002209917;-0.0002463582;-0.0001094191;0.0006924448;-0.003778961;0.001663053;0.000210892;-0.001076857	-1.896322;-1.473916;0.5395871;7.526777;-0.7325603;2.424336;1.515553;0.004560512;5.297845;-1.220217;-1.178164;-0.3072086;1.675841;-7.180501;2.507111;0.2661505;-1.16869	166.053555272218;295.096268424452;561.197035621299;674.276327288615;731.303401863846;878.369150594127;1015.42865298215;277.085267527449;860.356157336761;181.108608486447;209.103548474976;356.171825452051;413.192487311786;526.28102269848;663.334492546282;792.378537803628;921.42241864879	17	0.3307759	0.1125828	None	Unknown		133.4691;30.07539;24.92277	AHFGIHEEM;AHVPMSGQPM;ATEDLYVEM
20121117_EXQ2_MiBa_SA_mHLA_Fib_2	12247	10976	AHFGIHEEM	9		Oxidation (M)	_AHFGIHEEM(ox)_	AHFGIHEEM(1)	AHFGIHEEM(123.99)	1	sp|Q99873|ANM1_HUMAN;sp|Q9NR22|ANM8_HUMAN	2	HCD	FTMS	MULTI-MSMS	10	0	543.73729	1085.46	-0.38207	9.2291072	31.093	0.005826	123.99	91.518	123.99	1	1	0	0	0	-1	0	0	0	0	y1;y2;y4;y6;y7;y8;y2-H2O;y7-H2O;a2;b2;b3;b4;b5;b6;b7;b8	51301.5;26196;57845.7;77742.4;251973.3;148750.6;45550.4;8895;151474.5;507807.4;89116.5;14758.1;35454.1;52487.9;68305.3;126527	0.0003599587;0.0002039683;0.001146757;0.001495897;0.001398588;-0.003207409;-0.0002569837;0.007200061;-4.344488E-05;-7.781639E-05;0.0004070068;-0.001893076;-0.003864859;0.002617291;0.002834762;0.001453659	2.167735;0.6911938;2.043415;2.045528;1.592254;-3.15866;-0.9274524;8.368724;-0.2398832;-0.3721431;1.142728;-4.581555;-7.343715;3.945663;3.577547;1.577629	166.052880422536;295.095629509132;561.19619167905;731.30137024281;878.369881467891;1015.43339932714;277.085525774755;860.353515308868;181.108430939577;209.103379933189;356.171309026208;413.195072832471;526.281108595572;663.333538308701;792.375913933428;921.419888133022	16	0.3113664	0.1038961	None	Unknown		123.9888;32.47043;25.73679	AHFGIHEEM;HPPHPPEME;AHCDWVDGLA
20130504_EXQ3_MiBa_SA_Fib-1	13947	12350	AHFGIHEEM	9		Oxidation (M)	_AHFGIHEEM(ox)_	AHFGIHEEM(1)	AHFGIHEEM(143.02)	1	sp|Q99873|ANM1_HUMAN;sp|Q9NR22|ANM8_HUMAN	2	HCD	FTMS	MULTI-MSMS	6	0	543.73729	1085.46	-0.579	2.5959749	34.205	0.0021434	143.02	107.53	143.02	1	1	0	0	0	-1	0	0	0	0	y1;y2;y4;y5;y6;y7;y8;y2-H2O;y7-H2O;y8-H2O;a2;b2;b3;b4;b5;b6;b7;b8	118368.5;85891.9;257916.5;21798.3;263905.8;756930.2;470289.6;229115.2;143493.7;116178.5;571967.9;1879259;312202.2;90285.6;108683.1;130839.4;326446.6;304534.2	0.000495569;-0.0009691516;-0.001117565;0.002775967;-0.002817174;-0.0007904957;-0.001782696;-0.0006359935;0.0002096876;-0.005241084;-0.0005179526;-0.0007333428;-0.0004606881;-0.0008611669;-0.009349004;0.002272595;-0.00157702;-0.004160125	2.984407;-3.284182;-1.99139;4.116944;-3.852252;-0.8999554;-1.755604;-2.295294;0.2437206;-5.254616;-2.859896;-3.507072;-1.293442;-2.084171;-17.76409;3.426019;-1.990232;-4.51488	166.052744812247;295.096802628937;561.198456001041;674.278626449395;731.305683314216;878.372070551885;1015.43197461467;277.085904784619;860.360505682286;997.424868316808;181.108905447289;209.104035459632;356.172176721052;413.194040923439;526.286592741711;663.333883004713;792.3803257159;921.425501917261	18	0.3630531	0.1022727	None	Unknown		143.0192;35.49367;33.55043	AHFGIHEEM;ATEDLYVEM;AHCDWVDGLA
20130504_EXQ3_MiBa_SA_Fib-2	14232	12622	AHFGIHEEM	9		Oxidation (M)	_AHFGIHEEM(ox)_	AHFGIHEEM(1)	AHFGIHEEM(99.14)	1	sp|Q99873|ANM1_HUMAN;sp|Q9NR22|ANM8_HUMAN	2	HCD	FTMS	MULTI-MSMS	8	0	543.73729	1085.46	-0.92731	2.2274676	34.162	0.01494	99.139	76.399	99.139	1	1	0	0	0	-1	0	0	0	0	y1;y2;y4;y5;y6;y7;y8;y2-H2O;y7-H2O;a2;b2;b3;b4;b6;b7;b8	46899.1;11586.4;55299.2;5345.3;61546.5;200555.1;132278.5;48625.3;17949.5;129970.5;465661.3;78414.4;29882.4;84080.5;23749.4;94688.1	-0.0004120733;-0.002352343;-0.003914188;-0.008696216;-0.002530242;0.0009664656;-0.00376226;-0.002237696;0.003027564;-0.001049413;-0.001097483;-0.001872972;0.0004527626;-0.0008430682;0.001204515;-0.008972712	-2.481567;-7.971392;-6.974659;-12.89685;-3.459898;1.100294;-3.705076;-8.075774;3.51896;-5.794356;-5.248492;-5.258595;1.095766;-1.27095;1.520127;-9.737808	166.053652454472;295.09818582065;561.201252623848;674.290098632774;731.305396381885;878.370313590662;1015.4339541789;277.087506487333;860.357687805977;181.109436907331;209.10439959961;356.173589005503;413.19272699398;663.33699866759;792.377544180937;921.430314503205	16	0.2337686	0.1038961	None	Unknown		99.13928;22.74004;21.3001	AHFGIHEEM;AQSPDVHWM;AHCDWVDGLA
20121117_EXQ2_MiBa_SA_mHLA_Fib_1	16543	14875	AHFGIHEEM	9		Unmodified	_AHFGIHEEM_			0	sp|Q99873|ANM1_HUMAN;sp|Q9NR22|ANM8_HUMAN	2	HCD	FTMS	MULTI-MSMS	5	0	535.73983	1069.4651	-2.5756	3.6770242	42.411	0.0042305	128.38	75.699	NaN	NaN	1	0	0	0	-1	0	0	0	0	y1;y4;y5;y6;y7;y8;y6-H2O;y7-H2O;y8-H2O;a2;b2;b3;b4;b5;b6;b7;b8	293417.6;318713.7;12381.5;208509.4;704214.8;412337.9;17459.3;108249.7;44840;459219.1;1521835;246996.5;79973.9;218716.2;515185.4;504635.6;471762.8	-0.0001266609;-0.0001349893;-0.003823006;-0.0006222832;6.764104E-05;-0.0003111521;-0.004363957;-0.0008317117;-0.01169614;-0.000260502;-0.0002899406;-0.0003986754;0.0003912665;0.001136422;8.03084E-05;-0.0007876679;0.002607142	-0.8440769;-0.2475948;-5.807477;-0.8699507;0.07843564;-0.3113278;-6.258348;-0.9850126;-11.91737;-1.438374;-1.386588;-1.119333;0.9469346;2.159365;0.1210674;-0.9940538;2.829487	150.058452419971;545.202558803229;658.290310800026;715.308573801085;862.376297793055;999.435588448626;697.301750788563;844.366632459574;981.436408749844;181.108647996738;209.103592057367;356.17211470836;413.192788490061;526.276107314819;663.336075290996;792.379536363526;921.418734649691	17	0.3345113	0.09550562	None	Unknown		128.3823;52.68314;35.29525	AHFGIHEEM;AHFHCVVEE;AHVEGPSCDR
20121117_EXQ2_MiBa_SA_mHLA_Fib_2	16815	15122	AHFGIHEEM	9		Unmodified	_AHFGIHEEM_			0	sp|Q99873|ANM1_HUMAN;sp|Q9NR22|ANM8_HUMAN	2	HCD	FTMS	MULTI-MSMS	3	0	535.73983	1069.4651	-1.6478	4.2380523	42.393	0.0077515	118.69	53.91	NaN	NaN	1	0	0	0	-1	0	0	0	0	y1;y3;y4;y6;y7;y8;y3-H2O;y7-H2O;y8-H2O;a2;b2;b3;b4;b5;b6;b7;b8	200010;9174.4;215842.1;162817.5;517609.2;407932.7;13253.3;60234.9;48986.6;332831.5;1217519;210637.6;64278.9;127413.1;374124.6;327640.9;10511.4	2.06044E-05;-0.00154412;0.0004397488;0.002149978;-0.0002794931;0.001717748;-0.0007592564;-0.003668856;-0.002408465;-8.106016E-05;-0.0001156365;0.0001924482;0.002158927;-0.0009291567;0.0001567567;0.0006837954;0.002347383	0.1373093;-3.783263;0.8065796;3.005677;-0.3240964;1.718721;-1.946144;-4.345084;-2.454044;-0.447578;-0.5530108;0.5403244;5.225011;-1.765524;0.2363157;0.8629661;2.547574	150.058305154701;408.145056071594;545.2019840651;715.305801539592;862.376644927226;999.433559548893;390.133706521634;844.369469604125;981.427121075234;181.108468554859;209.103417753256;356.171523584806;413.191020829033;526.278172893688;663.335998842666;792.378064900253;921.418994408928	17	0.3043535	0.1011905	None	Unknown		118.6865;64.77639;40.1031	AHFGIHEEM;AHFHCVVEE;AHDWMLPAN
20130504_EXQ3_MiBa_SA_Fib-1	19013	16909	AHFGIHEEM	9		Unmodified	_AHFGIHEEM_			0	sp|Q99873|ANM1_HUMAN;sp|Q9NR22|ANM8_HUMAN	2	HCD	FTMS	MULTI-MSMS	6	0	535.73983	1069.4651	-0.10118	1.8069305	45.992	0.0077515	118.69	70.183	NaN	NaN	1	0	0	0	-1	0	0	0	0	y1;y4;y5;y6;y7;y8;y7-H2O;a2;b2;b3;b4;b5;b6;b7;b8	561041.1;432952.5;22033.3;262721.9;970794.4;525547.5;83119.8;748738.7;2367422;419660.3;170131.5;280682.2;781076.8;776884.4;647732.3	-0.000576866;-0.002799925;0.003677617;-0.004198615;-0.002124575;-0.002910588;-0.001261916;-0.0006568876;-0.0007879817;-0.0008495051;-0.002377829;-0.001275033;-0.001479435;-0.002437081;-0.001565933	-3.844264;-5.135543;5.586682;-5.869626;-2.463622;-2.912224;-1.494511;-3.627028;-3.768371;-2.385094;-5.754731;-2.422734;-2.23029;-3.075642;-1.699473	150.058902625049;545.205223738579;658.282810177417;715.312150132855;862.378490008542;999.438187884202;844.367062664021;181.109044382273;209.104090098556;356.172565538044;413.195557585956;526.278518770044;663.33763503477;792.381185776554;921.422907725299	15	0.292114	0.1048951	None	Unknown		118.6865;48.50368;31.9344	AHFGIHEEM;AHFHCVVEE;AHVPMSGQPM
20130504_EXQ3_MiBa_SA_Fib-2	19373	17273	AHFGIHEEM	9		Unmodified	_AHFGIHEEM_			0	sp|Q99873|ANM1_HUMAN;sp|Q9NR22|ANM8_HUMAN	2	HCD	FTMS	MULTI-MSMS	6	0	535.73983	1069.4651	-0.16601	3.4900148	45.469	0.0021895	142.11	81.149	NaN	NaN	1	0	0	0	-1	0	0	0	0	y1;y4;y6;y7;y8;y6-H2O;y7-H2O;y8-H2O;a2;b2;b3;b4;b5;b6;b7;b8	676756.9;764626.1;401749.6;1623310;986653.8;50551.2;265860.2;208161.1;1306567;3948098;600419;271070.1;521369.4;1642158;1093132;856159.5	-0.0004956539;-0.001880788;-0.003218762;-0.001522661;-0.001179995;-0.004153387;-0.001497843;-0.001822477;-0.0007366948;-0.000784358;-0.001182765;-0.001897064;-0.003836003;-0.001453865;-0.0009467227;-0.00228107	-3.303064;-3.449693;-4.499806;-1.765655;-1.18066;-5.956372;-1.773923;-1.856967;-4.067685;-3.751041;-3.320762;-4.591206;-7.288886;-2.191741;-1.194784;-2.475593	150.058821413036;545.204304601517;715.311170279872;862.377888095482;999.436457291138;697.301540218842;844.367298590745;981.426535087004;181.109124189462;209.104086474833;356.172898798367;413.19507682018;526.281079739933;663.337609463947;792.379695418292;921.42362286179	16	0.3443805	0.1032258	None	Unknown		142.1106;60.96119;35.88005	AHFGIHEEM;AHFHCVVEE;AHDWMLPAN
20121117_EXQ2_MiBa_SA_mHLA_Fib_1	17654	15885	AHFLEKQGF	9		Unmodified	_AHFLEKQGF_			0	sp|P35606|COPB2_HUMAN	2	HCD	FTMS	MULTI-MSMS	5	0	538.77982	1075.5451	2.2513	9.0815055	45.143	0.0066029	121.85	85.149	NaN	NaN	1	0	0	0	-1	0	0	0	0	y1;y2;y3;y4;y5;y6;y7;y8;y5-H2O;y6-H2O;y7-NH3;a2;b2;b3;b4;b5;b6;b8;b8-H2O	124896.4;171692;38888;85062.7;71212.4;99463.2;268820.9;220921;10720.1;28634.5;25383.7;177518.2;745594.6;245610.8;24773.4;43253.2;31120.9;19322.6;27776.5	7.389789E-05;-0.0001102021;-0.001694389;-0.0007044242;0.002175878;-0.001870704;-0.0007384473;-0.002883537;0.007347319;0.006203278;-0.004070965;-0.0003417454;-0.0002079521;8.043901E-05;0.0005774383;0.00121799;0.0001274088;0.009805313;-0.01576951	0.444937;-0.4939408;-4.825009;-1.46981;3.576972;-2.593194;-0.850298;-2.867712;12.44705;8.819353;-4.781305;-1.886963;-0.9944938;0.2258434;1.230542;2.035762;0.1753993;10.75777;-17.64956	166.086181171216;223.107828994759;351.167990693058;479.261963745952;608.301676539784;721.389787101879;868.45706876189;1005.51812571407;590.285940412675;703.371148433693;851.433852177659;181.108729240112;209.103510068936;356.171635593989;469.25520257505;598.297155119139;726.39320871846;911.463572049252;893.478582183019	19	0.3392568	0.1137725	None	Unknown		121.8495;36.70102;32.89236	AHFLEKQGF;AHAEVFQKF;AHISAERHGV
20121117_EXQ2_MiBa_SA_mHLA_Fib_2	17902	16110	AHFLEKQGF	9		Unmodified	_AHFLEKQGF_			0	sp|P35606|COPB2_HUMAN	2	HCD	FTMS	MULTI-MSMS	8	0	538.77982	1075.5451	1.2865	8.7096011	45.119	0.0022195	141.52	97.123	NaN	NaN	1	0	0	0	-1	0	0	0	0	y1;y2;y3;y4;y5;y6;y7;y8;y5-H2O;y6-H2O;y6-NH3;y7-NH3;a2;b2;b3;b4;b5;b6;b8;b8-H2O	112679.6;117816.5;19312.6;80385.6;81560.7;121456.4;295798.1;215807.3;10308.5;39721.6;10685.4;37428.8;183695.7;780257.7;233290.5;33653;57059.1;21877;21707.8;44337.5	-1.501816E-05;-7.81468E-06;-0.0003024868;-0.001127706;-0.004254991;-0.0002966876;0.001228481;-0.001455633;0.008008768;-0.004272142;-0.008762678;0.0009398817;-0.0004182727;-0.0002272929;0.0006711843;-0.0003211498;0.001381143;7.6772E-06;0.007847467;-0.01718805	-0.09042387;-0.03502649;-0.8613769;-2.353004;-6.994796;-0.4112732;1.414559;-1.447647;13.56762;-6.073719;-12.44044;1.103888;-2.309511;-1.086987;1.884444;-0.6843807;2.308457;0.01056893;8.609725;-19.2372	166.086270087264;223.10772660738;351.166598790897;479.262387028252;608.308107409159;721.388213086057;868.455101833483;1005.51669781008;590.285278964265;703.381623854365;704.370129975113;851.428841331448;181.108805767401;209.103529409688;356.171044848753;469.256101163205;598.296991966841;726.393328450099;911.465529894863;893.480000729458	20	0.3649061	0.1176471	None	Unknown		141.518;44.39479;41.22711	AHFLEKQGF;HFALAFQDK;AHAEVFQKF
20130504_EXQ3_MiBa_SA_Fib-1	20300	18073	AHFLEKQGF	9		Unmodified	_AHFLEKQGF_			0	sp|P35606|COPB2_HUMAN	2	HCD	FTMS	MULTI-MSMS	5	0	538.77982	1075.5451	3.7954	2.7591299	49.108	0.0032685	131.03	99.077	NaN	NaN	1	0	0	0	-1	0	0	0	0	y1;y2;y3;y4;y5;y6;y7;y8;y6-H2O;y7-H2O;y6-NH3;y7-NH3;a2;b2;b3;b4;b5;b6;b7	103231.2;57842.1;27922.1;71856.9;53354.7;91610.9;199863.1;186622.6;30907.1;8288;26331;30402.5;185286.2;700721.4;238671;32729.4;38872.8;14440.1;35245.3	-8.446054E-05;-0.0004305746;-0.001037653;-0.002214451;-0.003653167;-0.003547216;-0.003416561;-0.002735597;0.001931563;0.01312684;-0.003795715;-0.0001360848;-0.0007085101;-0.0008701642;-0.0005916836;-0.001581242;-0.005559748;0.0003645868;-0.005063078	-0.508534;-1.929892;-2.954867;-4.620529;-6.005461;-4.917186;-3.934046;-2.720585;2.746133;15.43548;-5.388845;-0.1598309;-3.912062;-4.161391;-1.661229;-3.369669;-9.292514;0.501914;-5.925492	166.086339529638;223.108149367299;351.167333956897;479.263473772368;608.307505584771;721.391463614331;868.459746875373;1005.51797777378;703.375420149483;850.43263878863;704.365163011955;851.429917297896;181.109096004774;209.104172280996;356.172307716628;469.257361255192;598.303932857088;726.392971540521;854.456976716534	19	0.3054793	0.1194969	None	Unknown		131.0314;31.95486;31.30362	AHFLEKQGF;AHAEVFQKF;HFALAFQDK
20130504_EXQ3_MiBa_SA_Fib-2	20695	18473	AHFLEKQGF	9		Unmodified	_AHFLEKQGF_			0	sp|P35606|COPB2_HUMAN	3	HCD	FTMS	MULTI-MSMS	1	0	359.5223	1075.5451	-0.12611	4.7335087	48.456	0.023093	73.665	37.269	NaN	NaN	1	0	0	0	-1	0	0	0	0	y1;y2;y3;y4;y5;y5-H2O;y4-NH3;a2;b2;b3;b4;b5;b8;b8-H2O	1287872;261198.4;199472.9;738500.2;215736.3;373238.8;113020.3;642406.2;3458792;3574681;583125.1;321393.5;166680.7;187788.3	-0.0004913373;-0.0008708322;-0.000953218;-0.002051897;0.001335709;0.003489684;-0.002461081;-0.0007619796;-0.0007291454;-0.0007417825;-0.001230471;-0.00341653;-0.0003965739;-0.001797424	-2.958317;-3.903176;-2.714427;-4.281356;2.195797;5.911815;-5.324282;-4.207294;-3.486998;-2.08265;-2.622169;-5.710379;-0.4350908;-2.011746	166.086746406384;223.108589624876;351.167249522094;479.263311218624;608.302516709022;590.289798047942;462.23717130122;181.109149474249;209.104031262139;356.172457815565;469.257010484859;598.301789639242;911.473773936177;893.464610100233	14	0.2409275	0.06796116	None	Unknown		73.66463;36.39517;29.17006	AHFLEKQGF;HLEEVRFF;NFLSPKHSF
20130504_EXQ3_MiBa_SA_Fib-2	20701	18479	AHFLEKQGF	9		Unmodified	_AHFLEKQGF_			0	sp|P35606|COPB2_HUMAN	2	HCD	FTMS	MSMS	7	0	538.77982	1075.5451	NaN	3.3169866	48.465	1.0872E-31	196.77	144.98	NaN	NaN	1	0	0	0	-1	0	0	0	0	y1;y2;y3;y4;y5;y6;y7;y8;y5-H2O;y6-H2O;y7-H2O;y3-NH3;y4-NH3;y5-NH3;y6-NH3;y7-NH3;y8-NH3;a2;b2;b3;b4;b5;b6;b7;b8;b7-H2O	499999;336526.3;196656.9;558655.8;351049.9;635096.2;1312979;1222627;48589.7;182179.6;48675.6;66901;71708;52797.1;175871.1;218091;137216.4;1199732;4242065;1325800;189634.6;347939.5;141870.4;133211;158800.9;250756.8	-0.0002059084;-0.001019203;-0.001340872;-0.001494062;-0.0001070891;-0.0004861812;-0.001960644;-0.003269573;0.002269966;-0.001729266;0.001348771;-8.186917E-05;-0.002293028;-0.006108163;-0.00811156;-0.00226969;-0.005996802;-0.0006329287;-0.0006608948;-0.0007365601;-0.001090508;-0.0001165851;-0.003528597;0.00233648;0.0005230192;-0.003214377	-1.239766;-4.568188;-3.818325;-3.117417;-0.1760453;-0.6739521;-2.257615;-3.251629;3.845503;-2.458513;1.585961;-0.2450147;-4.96072;-10.33035;-11.51606;-2.665732;-6.0666;-3.494739;-3.160604;-2.067987;-2.323904;-0.1948611;-4.857671;2.734485;0.5738177;-3.842905	166.086460977487;223.108737995299;351.167637176111;479.262753383765;608.303959507075;721.388402579637;868.458290958684;1005.51851174999;590.291017765551;703.379080978544;850.444416857085;334.139829071773;462.23700324849;591.283411479921;704.369478856932;851.432050902817;988.494689877248;181.109020423418;209.103963011615;356.172452593098;469.256870521179;598.298489694705;726.396864724506;854.44957…	26	0.4079115	0.1444445	None	Unknown		196.7704;51.78719;48.75563	AHFLEKQGF;AHEHKVNIE;HFALAFQDK
20130504_EXQ3_MiBa_SA_Fib-1	23191	20688	AHFREQELF	9		Unmodified	_AHFREQELF_			0	sp|Q2QGD7|ZXDC_HUMAN;sp|P98168|ZXDA_HUMAN;sp|P98169|ZXDB_HUMAN	2	HCD	FTMS	MULTI-MSMS	10	0	588.79345	1175.5724	1.2546	2.2884049	55.909	0.011828	104.44	57.37	NaN	NaN	1	0	0	0	-1	0	0	0	0	y1;y2;y6;y7;y8;y6-H2O;y7-NH3;a2;b2;b3;b4;b5;b6;b7;b8;b7-NH3;b8-NH3	279328.7;74444.2;94062.7;513753.4;205926.3;107232.3;18859.1;172139.3;546822.2;41610.6;16163.1;54964.3;319563.8;1826784;562525.6;6949.5;44889.7	-0.000569289;-0.001263666;0.000671219;-0.001844428;-0.002780061;-0.0003067449;-0.005833358;-0.00061992;-0.0007656204;-0.0004374749;-0.0008490228;0.004288605;-0.001429254;-0.002743062;-0.00191318;-0.008980784;-0.006135568	-3.427659;-4.526486;0.8171502;-1.904446;-2.514651;-0.3818061;-6.130936;-3.422911;-3.661433;-1.228268;-1.657362;6.687245;-1.857681;-3.053209;-1.891424;-10.18924;-6.169623	166.086824358104;279.171582715977;821.414522562376;968.485452125451;1105.54529962095;803.404935839981;951.46289195367;181.10900741468;209.10406773722;356.172153507938;512.273676083865;641.311131552201;769.375426923162;898.419333827115;1011.50256792578;881.399022446651;994.480241211873	17	0.510792	0.1111111	None	Unknown		104.4369;47.06695;42.10897	AHFREQELF;GPGPFYAHALF;EFLNWHALF
20121117_EXQ2_MiBa_SA_mHLA_Fib_1	10004	8935	AHGKVSVEY	9		Unmodified	_AHGKVSVEY_			0	sp|Q92979|NEP1_HUMAN	2	HCD	FTMS	MULTI-MSMS	7	0	495.25617	988.49779	-0.68317	7.7411525	26.306	0.01731	95.909	38.35	NaN	NaN	1	0	0	0	-1	0	0	0	0	y1;y2;y7;y8;y2-H2O;y7-H2O;a2;b2;b3;b4;b5;b6;b7;b8;b6-H2O;b7-H2O;b8-H2O	306619.4;46552.6;212701.8;250333.5;344178.1;8803.8;143051.3;390873.3;45106.7;27596.4;83833.9;42446.1;82400.1;178342.1;32523.2;72410.7;6564.3	-0.0002235639;-0.001775326;-0.002084691;-0.001422115;-0.0001181328;0.0005517277;-0.0005656224;-0.0003370813;-4.966738E-05;0.001274898;0.0002243945;-0.0008435893;0.000427794;0.001566758;0.0009209641;-0.0008776686;-0.005338717	-1.227824;-5.706139;-2.667854;-1.548353;-0.4030278;0.7227262;-3.123106;-1.61203;-0.1866319;3.233989;0.4548956;-1.45366;0.6296753;1.938027;1.637827;-1.327028;-6.754228	182.081393255097;311.125538112977;781.411130461912;918.469379748699;293.113316233919;763.397929357019;181.108953117109;209.103639198103;266.124815507779;394.218453959896;493.287918379819;580.321014773461;679.388157306414;808.429611438341;562.308685533797;661.378898082689;790.425952227468	17	0.2890207	0.08374384	None	Unknown		95.90935;57.55917;48.50368	AHGKVSVEY;VQHSKVEY;PLQSPREY
20130504_EXQ3_MiBa_SA_Fib-2	11996	10590	AHGKVSVEY	9		Unmodified	_AHGKVSVEY_			0	sp|Q92979|NEP1_HUMAN	2	HCD	FTMS	MULTI-MSMS	8	0	495.25617	988.49779	0.4252	2.0759907	29.376	0.014128	116.25	58.083	NaN	NaN	1	0	0	0	-1	0	0	0	0	y1;y2;y6;y7;y8;y2-H2O;y7-H2O;y8-H2O;a2;b2;b3;b4;b5;b6;b7;b8;b6-H2O;b7-H2O;b8-H2O	1006707;100844.5;19352.8;567089.1;687882.2;1102340;52880.9;73911.1;452799.7;1301770;143272.1;107173.9;185310.5;180919.8;308198.4;493771.9;151587.4;258617.9;193215	-0.0006931835;-0.0008429565;-0.001508299;-0.002107804;-0.001609669;-0.00085054;-0.001830932;-0.003579535;-0.0007643698;-0.0007624623;-0.001091052;-0.0001376642;-0.001566902;-0.000431717;-0.0003600327;-0.000542015;-0.0006295049;-0.001653837;-8.019669E-05	-3.806988;-2.709386;-2.082167;-2.697432;-1.752556;-2.901737;-2.398391;-3.975224;-4.220493;-3.64633;-4.099758;-0.3492066;-3.176433;-0.7439285;-0.529936;-0.6704524;-1.119497;-2.500586;-0.1014608	182.081862874734;311.124605743957;724.389090346616;781.411153574642;918.469567302402;293.114048641094;763.40031201709;900.460972481716;181.10915186456;209.104064579134;266.125856892042;394.219866522284;493.289709676045;580.320602901238;679.388945133086;808.431720211536;562.310236002756;661.379674250983;790.42069370699	19	0.3379175	0.09047619	None	Unknown		116.2503;58.16731;41.50215	AHGKVSVEY;VQHSKVEY;TIKAQHEY
20121117_EXQ2_MiBa_SA_mHLA_Fib_2	19870	17897	AHGPSILY	8		Unmodified	_AHGPSILY_			0	sp|Q9P0V3|SH3B4_HUMAN	2	HCD	FTMS	MSMS	6	0	429.22943	856.4443	NaN	1.3360422	49.996	0.042848	88.627	42.276	NaN	NaN	1	0	0	0	-1	0	0	0	0	y1;y2;a2;b2;b3;b5;b6;b7;b5-H2O;b6-H2O;b7-H2O	1770632;318573.3;47134.3;424000.9;209776.8;207775.9;1864044;646682.9;196813.1;1000804;208340.4	-9.609319E-05;-0.0002849438;-0.0001149273;-4.553679E-05;-3.963039E-06;-4.804442E-05;-0.0001411503;0.001469128;0.0001427732;-1.414335E-05;0.0008996772	-0.5277489;-0.9653696;-0.634577;-0.2177717;-0.01489166;-0.1067157;-0.2505803;2.172057;0.3303415;-0.02593762;1.36653	182.08126578439;295.165518615412;181.108502421996;209.10334765359;266.124769803439;450.209606146718;563.293763233007;676.376216935552;432.198850642788;545.283071539746;658.366221699661	11	0.4053302	0.07333333	None	Unknown		88.62675;46.35107;46.35107	AHGPSILY;SAIHPGLY;GPHLGTLY
20130504_EXQ3_MiBa_SA_Fib-2	26016	23305	AHGTAGLVF	9		Unmodified	_AHGTAGLVF_			0	sp|Q7KZN9|COX15_HUMAN	2	HCD	FTMS	MULTI-MSMS	2	0	436.73488	871.4552	-0.44471	5.1009029	60.703	0.025584	86.512	31.987	NaN	NaN	1	0	0	0	-1	0	0	0	0	y1;y2;a2;b2;b3;b4;b5;b6;b7;b8;b6-H2O;b7-H2O;b8-H2O	677501.1;70612.8;19649.5;106300.4;25700.3;39479.5;21160.1;239519.4;666451.2;175770.6;36344.1;124255;34331.6	-0.0006218464;-0.0007854996;-0.000472607;-0.0007671344;-0.000281811;-0.0001810359;0.0006944982;-0.00237429;-0.001540965;-0.001992736;0.0006003323;0.0001433414;-0.00136313	-3.744103;-2.962412;-2.609519;-3.668673;-1.058942;-0.4930539;1.584857;-4.794285;-2.533163;-2.817044;1.257978;0.2428263;-1.977344	166.086876915498;265.155454484951;181.108860101695;209.104069251163;266.125047651376;367.172625350406;438.208863604114;495.233396116212;608.316626771735;707.385492458719;477.219856807299;590.304377778579;689.374298166304	13	0.3341724	0.07428572	None	Unknown		86.51215;54.52517;50.96588	AHGTAGLVF;SNGVLHVF;GHKVDAVF
20121117_EXQ2_MiBa_SA_mHLA_Fib_2	8546	7611	AHGTFYTSH	9		Unmodified	_AHGTFYTSH_			0	sp|Q8IXJ6|SIR2_HUMAN	2	HCD	FTMS	MULTI-MSMS	5	0	510.73032	1019.4461	-0.63549	6.8206958	22.215	0.0024824	136.33	80.803	NaN	NaN	1	0	0	0	-1	0	0	0	0	y1;y2;y3;y4;y5;y6;y7;y8;y2-H2O;y7-H2O;y8-H2O;a2;b2;b3;b4;b5;b6;b7;b8;b4-H2O;b7-H2O;b8-H2O	449900.7;210901;80506.1;45100.2;36190.7;29638.9;336689.6;279614.5;121268.1;61007;51483.1;201266.4;554223.7;89166.1;24862.7;22880;29810.4;6781.6;7599.9;9055.5;5546.6;13964.5	-0.0001370414;-0.0005065132;0.0003790342;-4.68233E-05;0.001312107;0.006211254;0.001154912;-0.001580863;-0.0002802401;0.003952653;-0.002346726;-0.000233687;-0.0002323152;-0.0008857541;-6.457441E-05;0.002099809;-0.004448244;0.008345108;0.01022829;0.001872595;0.01233966;0.001714599	-0.8780378;-2.08348;1.101344;-0.09231362;2.005401;8.223235;1.421682;-1.665087;-1.244967;4.976004;-2.519547;-1.290314;-1.111006;-3.328331;-0.1758694;4.083334;-6.567529;10.72163;11.81951;5.363143;16.22936;2.023432	156.076890056704;243.109287938424;344.156080865093;507.219835260898;654.286890246367;755.329669574307;812.356189639417;949.417837276877;225.098496979043;794.342827212294;931.408038453397;181.108621181725;209.103534432042;266.125651594538;367.172508888918;514.238758422272;677.308635013526;778.343520134189;865.373665357767;349.160007032904;760.328960900594;847.371614367724	22	0.319957	0.1151832	None	Unknown		136.3334;55.53053;43.00015	AHGTFYTSH;AHGTSLCFGGA;AHKFNQEM
20130504_EXQ3_MiBa_SA_Fib-2	10241	8994	AHGTFYTSH	9		Unmodified	_AHGTFYTSH_			0	sp|Q8IXJ6|SIR2_HUMAN	2	HCD	FTMS	MULTI-MSMS	2	0	510.73032	1019.4461	0.86728	1.7198866	25.642	3.0232E-06	193.98	118.87	NaN	NaN	1	0	0	0	-1	0	0	0	0	y1;y2;y3;y4;y5;y6;y7;y8;y2-H2O;y3-H2O;y7-H2O;y8-H2O;a2;b2;b3;b4;b5;b6;b8;b4-H2O;b5-H2O;b6-H2O;b8-H2O	1986088;751251;386842.2;185671.8;135312;124178.3;1012564;984564.2;322084.1;35412.1;259107.1;252612.2;793141.5;1937576;271572.1;104519;89243.3;109378.4;30044.2;24281.3;48585.8;12272.3;43740.1	-0.0005302211;-0.0007009992;-0.0004441987;-0.001835126;-0.00220325;-0.003049205;-0.0007731883;-0.002035694;-0.0005931531;-0.001254516;-0.0009061605;-0.003658331;-0.0006066021;-0.0006770869;-0.000732518;-0.0001921178;-0.002180128;-0.002116202;-0.003946736;-0.001468818;-0.004152526;-0.00117352;0.0009763862	-3.39717;-2.883471;-1.290686;-3.617996;-3.367388;-4.03687;-0.9517826;-2.144149;-2.635079;-3.846473;-1.140761;-3.927737;-3.349376;-3.238039;-2.752528;-0.5232357;-4.23949;-3.124439;-4.560656;-4.206679;-8.368073;-1.779962;1.152252	156.077283236396;243.109482424374;344.156904097957;507.221623563199;654.290405603321;755.338930032883;812.358117739812;949.418292108425;225.098809891982;326.1471497293;794.347686025634;931.409350058638;181.108994096781;209.103979203675;266.125498358354;367.172636432354;514.243038358737;677.30630297147;865.387840389298;349.163348446227;496.234446070043;659.294795602551;847.372352580439	23	0.4845315	0.1144279	None	Unknown		193.978;75.10919;51.85437	AHGTFYTSH;AHGTSLCFGGA;AGGGTACFVTH
20130504_EXQ3_MiBa_SA_Fib-1	8441	7348	AHHASAVRF	9		Unmodified	_AHHASAVRF_			0	sp|Q86YF9|DZIP1_HUMAN	3	HCD	FTMS	MULTI-MSMS	10	0	332.51051	994.5097	0.96545	4.1965959	21.84	0.015091	83.456	38.088	NaN	NaN	1	0	0	0	-1	0	0	0	0	y1;y2;y3;y4;y5;y6;y7;y8;y5-H2O;y6-H2O;y8-H2O;y2-NH3;y7-NH3;a2;b2;b3;b4;b5;b6;b8;b5-H2O	29878.9;106215;262806.4;283836.4;258500.3;127480;153444.7;167588;30003.3;4115.4;57472.8;78503.7;3624.8;40604.6;208733.5;255636.1;23639.1;90783.9;4915.9;15994.1;17229.1	-0.0003052332;0.0006123827;-0.001548264;-0.001397003;-0.001069404;-0.001566534;-0.001876945;-0.004044029;-0.003278053;-0.004449296;-0.004416508;-0.0002773897;0.003125174;-0.001745313;-0.0009213932;-0.0006231735;-0.002332565;-0.001640262;0.001671924;-0.003232757;-0.0037984	-1.837796;1.900707;-3.675339;-2.83774;-1.845945;-2.408705;-2.383656;-4.374364;-5.839926;-7.036063;-4.872186;-0.9089944;4.056606;-9.636747;-4.406383;-1.800232;-5.590977;-3.252984;2.906346;-3.892818;-7.812028	166.086560302305;322.186753714497;421.257328276981;492.294290804439;579.325991614802;650.363602532929;787.422824806685;924.483903753256;561.317635578242;632.355920608263;906.473711545411;305.161094385441;770.391273586099;181.110132807307;209.104223509981;346.162837152686;417.201660331567;504.23299643878;575.266798040313;830.441227665849;486.224589890673	21	0.2044434	0.1	None	Unknown		83.45586;45.36795;41.02906	AHHASAVRF;HLGIASAEPT;AHHLGRAAY
20130504_EXQ3_MiBa_SA_Fib-1	6453	5540	AHHEEFKRY	9		Unmodified	_AHHEEFKRY_			0	sp|Q02818|NUCB1_HUMAN	3	HCD	FTMS	MULTI-MSMS	2	0	406.20011	1215.5785	1.3202	3.9205272	17.289	0.035479	81.163	47.297	NaN	NaN	1	0	0	0	-1	0	0	0	0	y1;y2;y3;y4;y5;y6;y7;y8;y5-H2O;y6-H2O;y8-H2O;y5-NH3;a2;b2;b3;b4;b5	121604.1;46926.9;113137.6;252579.7;94861.8;131436.3;699847;613456.2;5458.7;53305.9;27088.3;40861.4;89326.1;189318.1;37410.5;7719.2;26910.9	-0.0006426687;0.0001049954;-0.003858016;-0.0009741386;-0.001262702;-0.0006378203;-0.003236296;-0.001690952;-0.002094859;-0.0007235222;0.003364836;-0.002432697;-0.001829561;-0.002353736;-0.0003373842;-0.001666938;-0.002628859	-3.52956;0.31047;-8.274014;-1.588235;-1.700861;-0.7319224;-3.209041;-1.476104;-2.891935;-0.8477905;2.984241;-3.35376;-10.10192;-11.25621;-0.9746409;-3.507818;-4.350615	182.081812359973;338.182175723879;466.281101753425;613.346631791764;742.389513451083;871.431481665888;1008.49299200377;1145.5503585222;724.379780922043;853.421002681538;1127.53473804829;725.364134345366;181.110217055571;209.105655853047;346.162551363387;475.206474013232;604.250029030776	17	0.3311042	0.09714286	None	Unknown		81.16346;33.86635;33.22478	AHHEEFKRY;AHHLLNPWND;AHHVLHPDYQ
20130504_EXQ3_MiBa_SA_Fib-1	18701	16632	AHHGAGAFFRY	11		Unmodified	_AHHGAGAFFRY_			0	sp|Q15915|ZIC1_HUMAN	3	HCD	FTMS	MULTI-MSMS	4	0	411.86858	1232.5839	0.49866	5.1485173	45.25	0.016122	63.426	45.991	NaN	NaN	1	0	0	0	-1	0	0	0	0	y1;y2;y3;y4;y5;y6;y7;y8;y2-NH3;a2;b2;b3;b4;b5;b6;b7;b8(2+)	151283;488006.2;3796111;3667209;486482.7;1062499;32363.5;184260.1;337918.7;59021.1;437035.6;379831.4;386707.3;166410.6;2441808;1389921;133094.7	-0.0006795523;-0.001035262;-0.001916162;-0.001657431;-0.003396454;-0.0005842698;-0.001677816;-0.005281863;-5.272116E-05;-0.00131371;-0.0002788931;-0.002451057;-0.001871652;-0.003808727;-0.001462956;-0.00208499;-0.007042491	-3.732126;-3.061245;-3.948792;-2.621188;-4.828901;-0.7683936;-2.018021;-5.945087;-0.1641607;-7.253672;-1.333756;-7.080609;-4.64216;-8.031485;-2.753833;-3.46182;-18.77074	182.081849243549;338.183315981206;485.252610797316;632.320765983009;703.359618793746;760.378270332914;831.416477666438;888.44154543727;321.155784338957;181.109701205077;209.103581009936;346.164665035856;403.18554935473;474.224600218177;531.243718170553;602.281453992179;375.184572183402	17	0.3381139	0.1075949	None	Unknown		63.42647;17.43595;14.00918	AHHGAGAFFRY;SEKEQWQWL;ENMRAAVEDKA
20130504_EXQ3_MiBa_SA_Fib-2	18965	16906	AHHGAGAFFRY	11		Unmodified	_AHHGAGAFFRY_			0	sp|Q15915|ZIC1_HUMAN	3	HCD	FTMS	MULTI-MSMS	3	0	411.86858	1232.5839	0.22968	2.2278237	44.566	0.022354	64.927	47.491	NaN	NaN	1	0	0	0	-1	0	0	0	0	y1;y2;y3;y4;y5;y6;y7;y8;y2-NH3;y3-NH3;y4-NH3;y10(2+);a2;b2;b3;b4;b5;b6;b7	377647.8;1498897;1.03095E+07;9474425;1348087;2841606;164769.6;727418;981778.6;283141.2;114779.2;115529;140959.9;1225227;1097791;1113266;586080;6699000;3418960	-0.0009890413;-0.001383004;-0.001696066;-0.001491324;-0.002897221;-0.001952062;-0.008013085;-0.002654702;-0.00142613;-0.001185028;-0.005657633;-0.003811427;-0.0009975645;-0.000921182;-0.0009425718;-0.001436126;0.0001776759;-0.00206621;-0.002989618	-5.431841;-4.089504;-3.495224;-2.358494;-4.11912;-2.56722;-9.637797;-2.988052;-4.440599;-2.530892;-9.194944;-6.55127;-5.508078;-4.405373;-2.722912;-3.561951;0.3746692;-3.889379;-4.963814	182.082158732504;338.183663722844;485.252390701044;632.320599875819;703.359119560227;760.379638125378;831.422812935521;888.438918276143;321.157157748138;468.225330561688;615.298217083119;581.78449330999;181.109385059182;209.104223298817;346.163156550969;403.185113828377;474.220613814722;531.244321424585;602.282358619898	19	0.3797987	0.1397059	None	Unknown		64.92676;17.43595;13.71669	AHHGAGAFFRY;SEKEQWQWL;MDRAAGQLSVAD
20130504_EXQ3_MiBa_SA_Fib-2	5909	5057	AHHGDTKVAY	10		Unmodified	_AHHGDTKVAY_			0	sp|P53602|MVD1_HUMAN	2	HCD	FTMS	MULTI-MSMS	6	0	549.76998	1097.5254	-0.12014	2.4057559	15.852	0.018834	107.9	73.65	NaN	NaN	1	0	0	0	-1	0	0	0	0	y1;y2;y3;y4;y5;y6;y7;y8;y9;y8-H2O;a2;b2;b3;b5;b6;b7;b8;b9;b6-H2O;b7-H2O;b8-H2O	381931.8;430278.1;37662.6;22971.9;67766.3;5384.6;183494.8;1300076;177660.3;42402.5;279997.6;1310704;302144.7;154470.8;64856.7;575321.5;500660.1;397800.4;78834.4;119599.8;352166.6	-0.0006898712;-0.0008886997;0.001566386;-0.002472105;-0.0008881523;0.008522495;0.0001526236;-0.003118887;-0.001760211;-0.001278199;-0.0006332657;-0.0007811763;-0.0009976232;-0.001167436;0.001247661;-0.001957414;-0.002994154;-0.003350181;-0.001790072;-0.0009761103;-0.002867312	-3.788797;-3.510993;4.447622;-5.147171;-1.527793;12.23885;0.2025859;-3.502637;-1.713105;-1.465106;-3.496599;-3.735825;-2.881945;-2.252816;2.014771;-2.619122;-3.537414;-3.651574;-2.977253;-1.338341;-3.461207	182.081859562389;253.119172178661;352.185131008711;480.284132517421;581.330227039307;696.347759424312;753.377593018962;890.439776392248;1027.49732957817;872.427371017627;181.109020760432;209.104083293144;346.163211602347;518.211788170784;619.257051547463;747.355219641152;846.424670296904;917.462140111813;601.249524594417;729.343673650603;828.413978768897	21	0.4557595	0.15	None	Unknown		107.9026;34.25274;34.25274	AHHGDTKVAY;AIAMMAASVSF;TITENSTVSF
20121117_EXQ2_MiBa_SA_mHLA_Fib_1	2679	2276	AHHSQRAAF	9		Unmodified	_AHHSQRAAF_			0	sp|Q6ZTW0|TPGS1_HUMAN	3	HCD	FTMS	MULTI-MSMS	8	0	342.1739	1023.4999	-0.15684	5.5788577	7.3596	0.0052466	105.94	80.042	NaN	NaN	1	0	0	0	-1	0	0	0	0	y1;y2;y4;y5;y6;y7;y8;y6-H2O;y7-H2O;y5-NH3;a2;b2;b3;b6;b7;b8;b6-NH3;b7-NH3;b8-NH3	586540.4;43608;129211.1;87849.1;244599.8;316954.4;456736.1;18633.5;96369.8;50812.7;106678.6;436991.5;117859.9;305344.9;636468.4;406947.3;93182.1;100312.8;68297.4	-0.0004264304;0.0007680932;-4.77202E-05;-0.001076834;0.0003824843;0.0005357731;-0.001354718;0.008427391;-0.002857744;-0.000417948;-0.0003703095;-0.0003535766;-0.0007112648;-1.183907E-05;0.000282081;-0.0009839174;-0.002948991;0.0001359017;-0.003317488	-2.567517;3.239224;-0.1027873;-1.817989;0.5630136;0.6562544;-1.420828;12.74303;-3.579323;-0.7264946;-2.04468;-1.690915;-2.054711;-0.0165038;0.3577935;-1.14485;-4.210858;0.1761836;-3.938116	166.086681499496;237.122600763688;464.261641393003;592.321248017768;679.35181710981;816.410575683436;953.471378037311;661.333207516742;798.40340451387;575.294040030715;181.10875780417;209.103655693387;346.162925244052;717.353942767667;788.390762635352;859.429142421636;700.330330818668;771.364359713172;842.40492689107	19	0.3446741	0.1	None	Unknown		105.9355;25.89334;21.99285	AHHSQRAAF;HAVGNHRSF;AHHPHLAGGAG
20121117_EXQ2_MiBa_SA_mHLA_Fib_2	2760	2351	AHHSQRAAF	9		Unmodified	_AHHSQRAAF_			0	sp|Q6ZTW0|TPGS1_HUMAN	3	HCD	FTMS	MULTI-MSMS	5	0	342.1739	1023.4999	0.41065	6.1650815	7.5956	0.0019059	126.24	85.361	NaN	NaN	1	0	0	0	-1	0	0	0	0	y1;y2;y4;y5;y6;y7;y8;y6-H2O;y7-H2O;y5-NH3;y6-NH3;y8-NH3;a2;b2;b3;b6;b7;b8;b6-NH3;b7-NH3;b8-NH3	772951.2;58655.7;143627.7;115750.2;396729.2;487248.8;625723.5;18918.6;111455.6;64565;14375.4;82430.8;142576.8;644803.6;163004.3;372208.3;826999.4;494138.8;127289;113519.8;91573.5	-0.0006176069;0.0007028098;-0.0006579562;0.002495252;0.0004246222;7.542032E-05;0.0001354335;0.001816569;0.002658658;-0.001259672;-0.0004500352;-0.01280519;-0.0002966137;-0.0001898941;0.0007508962;0.000492808;-8.018825E-05;-0.0005037661;-0.002495874;-0.002639603;-0.0103756	-3.718577;2.963908;-1.417208;4.212691;0.6250403;0.09238033;0.1420427;2.746801;3.329992;-2.189612;-0.6794768;-13.67409;-1.637766;-0.9081347;2.169208;0.6869807;-0.1017113;-0.5861639;-3.563855;-3.42198;-12.31653	166.086872675975;237.122666047099;464.262251628952;592.317675932581;679.351774971854;816.411036036177;953.469887885431;661.33981833867;798.397888111678;575.294881755161;662.326100527837;936.456279406755;181.108684108371;209.103492010946;346.16146308298;717.353438120597;788.391124904648;859.42866227026;700.329877701202;771.367135217819;842.411984999736	21	0.3406101	0.09722222	None	Unknown		126.2426;40.88194;36.76034	AHHSQRAAF;HAVGNHRSF;PMGRKMAAF
20121117_EXQ2_MiBa_SA_mHLA_Fib_2	2764	2355	AHHSQRAAF	9		Unmodified	_AHHSQRAAF_			0	sp|Q6ZTW0|TPGS1_HUMAN	2	HCD	FTMS	MULTI-MSMS	9	0	512.75721	1023.4999	-0.47457	6.8260163	7.6057	0.0025931	134.15	67.118	NaN	NaN	1	0	0	0	-1	0	0	0	0	y1;y2;y4;y5;y6;y7;y8;y6-H2O;y7-H2O;y8-H2O;y4-NH3;y7-NH3;a2;b2;b3;b4;b6;b7;b8;b7-NH3;b8-NH3	51693.4;8717.6;33697.6;84928.7;770730.3;2235831;372036.4;6099.5;206583;61389.2;4696.1;59515.8;264249.4;1072528;152509.4;9424.5;53152.8;97458.1;150131.9;29924.9;44160.8	0.0006403042;-0.0001439566;0.00157834;-0.0006474737;-2.191086E-05;0.0007195528;-0.0007739384;0.007485534;0.000615479;0.005508006;0.001449984;-0.01171282;6.524851E-05;-5.939881E-05;0.0002523204;0.001390522;0.002769326;0.0003637762;-0.001276516;-0.001306668;0.001415855	3.855266;-0.6070954;3.39969;-1.093113;-0.03225258;0.8813617;-0.8117065;11.31884;0.7708906;5.888056;3.242117;-14.65209;0.3602734;-0.2840644;0.7289085;3.209938;3.860489;0.4614161;-1.485307;-1.693967;1.680739	166.085614764871;237.123512813479;464.260015332648;592.320818657903;679.352221504962;816.410391903713;953.470797257333;661.334149373937;798.399931291174;935.453950626818;447.233594587581;799.396275179289;181.108322246191;209.103361515608;346.161961658797;433.192851867075;717.351161602279;788.39068094024;859.429435020271;771.365802283097;842.40019354768	21	0.5754447	0.1962617	None	Unknown		134.1502;67.03204;51.78719	AHHSQRAAF;AHGELLNAAE;HAVGNHRSF
20130504_EXQ3_MiBa_SA_Fib-2	4282	3578	AHHSQRAAF	9		Unmodified	_AHHSQRAAF_			0	sp|Q6ZTW0|TPGS1_HUMAN	3	HCD	FTMS	MULTI-MSMS	7	0	342.1739	1023.4999	0.9328	2.0615148	12.2	0.0074901	102.62	50.758	NaN	NaN	1	0	0	0	-1	0	0	0	0	y1;y2;y4;y5;y6;y7;y8;y7-H2O;y8-H2O;y5-NH3;a2;b2;b3;b6;b7;b8;b6-NH3;b7-NH3;b8-NH3	1834958;126155.7;265283.3;195892.3;772605.8;1009655;1056242;311681.6;199913.7;167737;460089.4;1497460;338576.7;989041.2;1813694;1133705;242601.4;299797.5;205119.3	-0.000502093;-0.0008451623;-0.0008211386;-0.0016488;-0.001385677;-0.004108022;-0.002139131;-0.001894777;0.0003841459;-0.002199393;-0.0005708945;-0.0008655374;0.0009035864;-0.002331021;-0.001724097;-0.002943166;-0.004531338;-0.003776374;-0.006270114	-3.023077;-3.564217;-1.768695;-2.783622;-2.0397;-5.031781;-2.243517;-2.37321;0.4106496;-3.823065;-3.152215;-4.139264;2.610305;-3.24946;-2.186851;-3.424551;-6.470272;-4.895682;-7.443086	166.086757162092;237.124214019148;464.262414811407;592.321819983938;679.353585271321;816.415219479131;953.472162449808;798.402441547018;935.459074486742;575.295821475889;181.108958389129;209.10416765416;346.161310392757;717.356261949206;788.392768813633;859.431101669718;700.331913164748;771.36827198899;842.407879516941	19	0.3242456	0.0959596	None	Unknown		102.6216;51.86396;31.28622	AHHSQRAAF;GKWHAHAAF;AHGELLNAAE
20121117_EXQ2_MiBa_SA_mHLA_Fib_1	29413	26571	AHIGSFVSF	9		Unmodified	_AHIGSFVSF_			0	sp|Q5VUJ6|LRCH2_HUMAN	2	HCD	FTMS	MULTI-MSMS	3	0	482.74798	963.48142	-1.8268	3.9756427	74.775	0.0081096	117.7	39.95	NaN	NaN	1	0	0	0	-1	0	0	0	0	y1;y2;y2-H2O;a2;b2;b3;b4;b5;b6;b7;b8;b6-H2O;b7-H2O;b8-H2O	2461477;2086747;271138.2;85235.9;835731.6;435422.3;106060;290948;1217316;845577.1;271022;873480.9;82620;343459.9	-6.963769E-05;-0.0002190527;-0.0001953013;0.000218153;-0.0001129408;0.0002378587;-0.001565284;-0.001800762;0.0006489586;0.0002919639;-0.000650347;2.402487E-05;0.000146541;-0.0005568204	-0.4192861;-0.8654156;-0.8306881;1.204545;-0.5401194;0.7382624;-4.127747;-3.862286;1.058127;0.4098444;-0.8135334;0.04035767;0.2110425;-0.7125936	166.086324706785;253.118502531689;235.10791409404;181.108169341681;209.103415057614;322.187128238554;379.210395105229;466.242658993027;613.308623188332;712.377394099241;799.410364820058;595.298683435733;694.366974835839;781.399706607128	14	0.497192	0.1346154	None	Unknown		117.6987;77.74842;69.38337	AHIGSFVSF;AHLQYVSF;FVTHNLSF
20121117_EXQ2_MiBa_SA_mHLA_Fib_2	29607	26746	AHIGSFVSF	9		Unmodified	_AHIGSFVSF_			0	sp|Q5VUJ6|LRCH2_HUMAN	2	HCD	FTMS	MSMS	4	0	482.74798	963.48142	NaN	4.1832233	74.758	0.011543	97.596	28.164	NaN	NaN	1	0	0	0	-1	0	0	0	0	y1;y2;y2-H2O;a2;b2;b3;b4;b6;b7;b8;b6-H2O;b7-H2O;b8-H2O	2428997;2178797;473681.1;70013;834204.2;522755.8;165138.9;1081247;923948.6;267630.1;803045.9;113852.8;296485.8	7.181743E-05;1.704463E-05;0.0003751869;-7.712102E-05;4.737416E-05;0.0005844308;-5.668747E-05;3.50825E-05;0.0003777884;-2.868886E-05;0.000536658;0.002419293;0.004169558	0.4324107;0.06733859;1.595811;-0.4258278;0.2265587;1.81395;-0.1494888;0.05720197;0.5303206;-0.03588756;0.9014945;3.484182;5.336044	166.086183251665;253.118266434373;235.107343605776;181.10846461572;209.103254742635;322.186781666421;379.208886508272;613.309237064404;712.377308274694;799.409743161862;595.29817080258;694.364702083568;781.394980228569	13	0.4097922	0.1015625	None	Unknown		97.59625;69.43221;63.14759	AHIGSFVSF;AHLQYVSF;FVTHNLSF
20130504_EXQ3_MiBa_SA_Fib-1	32552	29192	AHIGSFVSF	9		Unmodified	_AHIGSFVSF_			0	sp|Q5VUJ6|LRCH2_HUMAN	2	HCD	FTMS	MULTI-MSMS	10	0	482.74798	963.48142	0.92953	7.089351	79.398	0.0026545	132.94	55.193	NaN	NaN	1	0	0	0	-1	0	0	0	0	y1;y2;y2-H2O;a2;b2;b3;b4;b5;b6;b7;b8;b5-H2O;b6-H2O;b7-H2O;b8-H2O	556917.7;435486.7;48778.8;20633.5;212891.7;112303.2;32883.4;53167.7;206987.5;150098.6;34465.1;37113.1;165848.9;4148.1;41437.8	-0.000656218;-0.0008082064;-0.001459136;-0.0004060372;-0.0007982403;-0.0007671645;-0.001475513;-0.002135609;-0.000258211;-0.0013793;-0.003080708;-0.001149965;-0.0006236215;-0.00232141;-0.005467665	-3.951052;-3.192989;-6.206207;-2.241952;-3.81743;-2.381107;-3.891016;-4.580462;-0.4210126;-1.936188;-3.853713;-2.56556;-1.047576;-3.343192;-6.997226	166.08691128714;253.119091685423;235.109177928949;181.108793531926;209.104100357101;322.188133261739;379.210305334203;466.242993839327;613.309530357922;712.379065362784;799.412795180854;448.231443509121;595.29933108206;694.369442787094;781.404617451534	15	0.5018282	0.1630435	None	Unknown		132.941;77.74842;64.80328	AHIGSFVSF;AHLQYVSF;LSQFHVSF
20130504_EXQ3_MiBa_SA_Fib-2	33054	29699	AHIGSFVSF	9		Unmodified	_AHIGSFVSF_			0	sp|Q5VUJ6|LRCH2_HUMAN	2	HCD	FTMS	MULTI-MSMS	8	0	482.74798	963.48142	0.60874	8.3348342	78.037	0.0026545	132.94	55.193	NaN	NaN	1	0	0	0	-1	0	0	0	0	y1;y2;y2-H2O;a2;b2;b3;b4;b5;b6;b7;b8;b5-H2O;b6-H2O;b7-H2O;b8-H2O	539643.2;424622.4;50753.6;19266.7;241247.2;128197.8;30006.4;50517.5;210516;158814.2;35295.1;37504.4;153422.5;8927.5;34724.5	-0.0006759769;-0.001019514;-0.0001220868;-0.000498176;-0.0007620591;-0.001271453;-0.001724632;-0.001472854;-0.0005730487;-0.002007472;-0.008575892;-0.0002129054;-0.00197995;-0.005866676;-0.005481595	-4.070019;-4.027799;-0.5192802;-2.750699;-3.644401;-3.9463;-4.547955;-3.158988;-0.9343544;-2.817981;-10.72767;-0.474991;-3.325966;-8.448882;-7.015053	166.086931046023;253.119302992602;235.10784087954;181.108885670692;209.104064175937;322.188637550247;379.210554453155;466.242331084759;613.309845195599;712.379693535327;799.418290365425;448.23050644985;595.300687410597;694.372988052415;781.404631381954	15	0.4504077	0.1530612	None	Unknown		132.941;77.74842;62.71724	AHIGSFVSF;AHLQYVSF;LSQFHVSF
20130504_EXQ3_MiBa_SA_Fib-2	32137	28870	AHIIALESI	9		Unmodified	_AHIIALESI_			0	sp|O95864|FADS2_HUMAN	2	HCD	FTMS	MULTI-MSMS	7	0	483.78457	965.55458	-0.78899	11.253134	75.747	0.020484	91.584	37.059	NaN	NaN	1	0	0	0	-1	0	0	0	0	y1;y2;y2-H2O;a2;b2;b3;b4;b5;b6;b7;b8;b8-H2O	2021773;1871078;272504.1;101857;1327637;1601966;830580.4;1733058;1166465;746329.6;301447.8;102343.2	-0.0005590073;-0.000870701;-0.0009564508;-0.0009081453;-0.0008242508;-0.001013454;-0.004986932;-0.001831005;-0.0008826242;-0.000922105;-0.003474512;3.662117E-05	-4.231619;-3.973358;-4.75552;-5.014349;-3.94182;-3.145532;-11.45693;-3.616369;-1.424981;-1.232042;-4.158748;0.04479891	132.102464140644;219.134804244189;201.124325307731;181.109295640001;209.104126367601;322.188379551009;435.276417009226;506.310374870843;619.393490469964;748.436123046961;835.470703864161;817.456628044431	12	0.4853567	0.0882353	None	Unknown		91.58425;54.52517;50.96588	AHIIALESI;HALRNRSL;IVHVGELSI
20130504_EXQ3_MiBa_SA_Fib-1	22944	20467	AHIKLSNLY	9		Unmodified	_AHIKLSNLY_			0	sp|P12270|TPR_HUMAN	2	HCD	FTMS	MULTI-MSMS	9	1	529.80329	1057.592	0.55427	958.23091	55.307	0.031502	83.313	17.24	NaN	NaN	1	0	0	0	-1	0	0	0	0	y1;y2;y6;y7;y8;y6-H2O;y7-H2O;a2;b2;b3;b5;b6;b7;b8;b7-NH3;b8-NH3	143207.8;36515.1;32731.4;50667.6;19037.3;4970.8;93634.5;76991.1;293932.6;99845.2;22663.3;13964.7;85699.5;54246.3;111718.9;44779.6	-0.0007297808;-0.001546893;0.004186861;-0.004115775;0.0003940321;-0.01307998;-0.006366194;-0.001034588;-0.0007243035;-0.0004417502;-0.003171686;-0.002770889;-0.0006398719;0.003340619;-0.002890279;-0.0009853157	-4.007981;-5.240744;5.677753;-4.839199;0.3989949;-18.18125;-7.647088;-5.712505;-3.463843;-1.371095;-5.62985;-4.260277;-0.8370445;3.806877;-3.86702;-1.14505	182.081899472044;295.166780565005;737.415029665893;850.507396282082;987.561798337476;719.421731824106;832.499082014701;181.109422083125;209.104026420303;322.187807847422;563.369564781402;650.401192394445;764.441988824314;877.522072314051;747.417690129937;860.499849147007	16	0.1833962	0.08421053	None	Unknown		83.31317;66.07302;38.96248	AHIKLSNLY;AHSGGIKILY;AAARSIPPIY
20130504_EXQ3_MiBa_SA_Fib-2	23505	21023	AHIKLSNLY	9		Unmodified	_AHIKLSNLY_			0	sp|P12270|TPR_HUMAN	2	HCD	FTMS	MULTI-MSMS	8	0	529.80329	1057.592	1.199	3.23128	54.819	0.012839	102	40.002	NaN	NaN	1	0	0	0	-1	0	0	0	0	y1;y2;y6;y7;y8;y6-H2O;y7-H2O;a2;b2;b3;b4;b5;b6;b7;b8;b6-H2O;b7-H2O;b7-NH3;b8-NH3	509130.6;98855.8;58250.4;142853.4;98641.4;58848.6;165023.4;130910.6;592837.9;163753.5;17688.5;50871;31699.3;179124.1;54997.4;22796;38490.8;242095.7;99833.7	-0.0007949581;-0.0007124122;-0.002095768;-0.002258823;-0.001346848;-0.01278145;-0.01353252;-0.001071956;-0.0008567541;-0.0005314436;-0.001585244;-3.944887E-05;0.001135642;-0.005881778;-0.005844872;-0.0002629956;-0.00172688;-0.003887286;-0.009994278	-4.365936;-2.413599;-2.842022;-2.65586;-1.363809;-17.76629;-16.25516;-5.918831;-4.09726;-1.649484;-3.520544;-0.07002347;1.746075;-7.694158;-6.660586;-0.4158768;-2.313511;-5.200949;-11.61438	182.08196464937;295.165946083845;737.421312294405;850.505539330752;987.563539217395;719.42143328931;832.506248339287;181.109459450938;209.104158870929;322.187897540842;450.283914359128;563.366432544173;650.397285862926;764.447230730391;877.531257805236;632.388119814462;746.432511145768;747.418687137158;860.508858108594	19	0.2247167	0.08444444	None	Unknown		102.0016;61.99926;32.06503	AHIKLSNLY;AHSGGIKILY;TFVFRILY
20130504_EXQ3_MiBa_SA_Fib-2	14000	12412	AHIKVGETY	9		Unmodified	_AHIKVGETY_			0	sp|Q504Q3|PAN2_HUMAN	2	HCD	FTMS	MULTI-MSMS	10	0	509.27182	1016.5291	-0.5511	-3.5886983	33.66	0.017749	113.7	50.818	NaN	NaN	1	0	0	0	-1	0	0	0	0	y1;y2;y5;y6;y7;y8;y2-H2O;y5-H2O;y6-H2O;y7-H2O;a2;b2;b3;b4;b5;b6;b7;b8;b8-H2O	682831.3;295222;31938.1;232627.7;522588.3;560279.8;84742;28401.3;27552.2;85889;360205.1;1307184;298270.7;56348;48684.8;30911.9;109022.7;224504.3;199183.8	-0.0007903849;-0.0006675665;0.001781132;-0.001170055;-0.00321161;-0.003842575;-0.001399032;-0.003863303;0.0009249672;-0.00475747;-0.0007152819;-0.0007070004;-0.000369301;-0.001441778;-0.0004102486;-0.001024618;-0.0002639947;-0.004177949;-0.002761116	-4.340819;-2.357813;3.134364;-1.680251;-3.967677;-4.05976;-5.276983;-7.020937;1.363565;-6.011199;-3.949453;-3.381094;-1.146229;-3.201931;-0.7467875;-1.689749;-0.3589737;-4.994759;-3.373572	182.081960076108;283.12951573181;568.259537768961;696.357451974059;809.443557509586;946.503100336871;265.11968251113;550.254617518262;678.344792265526;791.434538683228;181.109102776621;209.104009117187;322.187735398222;450.283770892728;549.351153279712;606.373231373015;735.415063845597;836.466656274287;818.454674754159	19	0.2932137	0.09047619	None	Unknown		113.6981;62.8802;58.19373	AHIKVGETY;HLAKVDAYT;AHKIEEKY
20121117_EXQ2_MiBa_SA_mHLA_Fib_2	23713	21390	AHILTKILY	9		Unmodified	_AHILTKILY_			0	sp|Q9Y678|COPG1_HUMAN	2	HCD	FTMS	MULTI-MSMS	1	0	536.33168	1070.6488	-2.0052	2.8307869	59.71	0.012077	116.73	70.3	NaN	NaN	1	0	0	0	-1	0	0	0	0	y1;y2;y5;y6;y7;y8;y6-H2O;y7-H2O;a2;b2;b3;b4;b6;b7;b8;b7-H2O	500582.3;810257.8;216853.2;464015.6;621090.4;708652.8;33309.8;19592.5;824524.2;4460413;1572591;442118.6;384756.1;1173277;501050.9;952831.5	5.387856E-05;-0.0002498897;0.00295586;-0.0007716498;0.002407647;-0.004474035;0.01131715;0.008864867;-4.429983E-05;2.508563E-05;-4.737304E-05;0.000277892;0.004934663;-0.0002253247;-0.0007322866;0.0008272764	0.2959042;-0.8466086;4.637451;-1.028213;2.788055;-4.471248;15.45101;10.48426;-0.2446039;0.1199677;-0.1470357;0.6384343;7.427145;-0.2898073;-0.8222554;1.089257	182.08111581264;295.165483561259;637.388983283534;750.476774773975;863.55765945807;1000.62345300258;732.454121283242;845.540637551355;181.10843179453;209.103277031167;322.187413470235;435.271152185575;664.409136906623;777.498360874508;890.582931816806;759.486743587143	16	0.4647985	0.1568628	None	Unknown		116.7256;46.42579;40.94605	AHILTKILY;TLKIALHYL;HALKKYRR
20130504_EXQ3_MiBa_SA_Fib-2	26895	24104	AHILTKILY	9		Unmodified	_AHILTKILY_			0	sp|Q9Y678|COPG1_HUMAN	2	HCD	FTMS	MULTI-MSMS	1	0	536.33168	1070.6488	-0.44691	1.8967738	62.782	0.035157	93.162	57.282	NaN	NaN	1	0	0	0	-1	0	0	0	0	y1;y2;y4;y5;y6;y7;y8;a2;b2;b3;b4;b6;b7;b8;b7-H2O	693155.7;395670.1;642767.9;64601.8;154791.9;210628.6;279994.8;349088.9;2088033;749568.9;221123.1;138628.2;508381.3;216057.2;316584.2	-0.0007344637;0.0005629903;0.003674407;0.0005388809;-0.004369291;-0.003637141;-0.003282061;-0.0007507249;-0.0007391216;-0.0009338389;0.001068699;0.0008342226;-0.001287275;-0.00575354;-0.001915951	-4.0337;1.907377;6.850883;0.8454474;-5.821993;-4.211781;-3.28002;-4.145152;-3.534708;-2.898426;2.455254;1.255578;-1.65566;-6.460384;-2.522683	182.081904154948;295.164670681317;536.340586263113;637.391400262928;750.480372415623;863.563704245829;1000.62226102777;181.109138219634;209.104041238423;322.188299936115;435.270361378429;664.413237346803;777.499422824343;890.587953069962;759.489486814714	15	0.2626784	0.08426967	None	Unknown		93.16245;35.88005;32.84056	AHILTKILY;LPRLPVTLY;SLIRPPLLY
20130504_EXQ3_MiBa_SA_Fib-1	9275	8105	AHIPAHAQHY	10		Unmodified	_AHIPAHAQHY_			0	sp|Q9UPQ7|PZRN3_HUMAN	3	HCD	FTMS	MULTI-MSMS	6	0	382.19307	1143.5574	0.36896	3.4935555	23.837	0.030396	76.679	57.325	NaN	NaN	1	0	0	0	-1	0	0	0	0	y1;y2;y4;y5;y6;y7;y9;y8(2+);a2;b2;b3;b4;b5;b6;b7;b8	447077;299113.9;160861.1;319586.4;66478.6;747495.8;823172.3;108240;265013.2;957061.8;393051.9;106514.5;144537.7;136093.7;33743.9;25654.3	-0.000739908;-0.002105491;-0.001098315;-0.002181886;-0.0002655115;-0.00322247;-0.002181577;-0.0008325565;-0.001135914;-0.001032973;-0.00075239;-0.00485977;-0.004036879;-0.003002573;-0.009427123;-0.01452687	-4.0636;-6.597344;-2.119331;-3.329614;-0.3655512;-3.913672;-2.032153;-1.776163;-6.271974;-4.939988;-2.33525;-11.59172;-8.233803;-4.786204;-13.49851;-17.57751	182.081909599181;319.142187044371;518.236871167986;655.296866600725;726.332064014528;823.38778482518;1073.52971977479;468.738783957462;181.109523408979;209.10433508973;322.188118487155;419.244989719472;490.281280616059;627.339158172578;698.382696510197;826.446373769203	16	0.1886633	0.06722689	None	Unknown		76.67892;19.35352;15.58175	AHIPAHAQHY;LRGYHQHAY;LHYRQAGHY
20121117_EXQ2_MiBa_SA_mHLA_Fib_1	20660	18616	AHISEQAVW	9		Unmodified	_AHISEQAVW_			0	sp|P52292|IMA1_HUMAN	2	HCD	FTMS	MULTI-MSMS	8	0	520.76162	1039.5087	0.30574	8.9975918	52.567	0.0091777	113.89	42.546	NaN	NaN	1	0	0	0	-1	0	0	0	0	y1;y2;y4;y6;b2;b3;b4;b5;b6;b7;b8;b5-H2O;b6-H2O;b7-H2O;b8-H2O;b7-NH3;b8-NH3	505954.1;77337.7;12237.9;31076.8;119501.6;119980.4;32375.6;55104.7;339880.9;694709.7;279141.1;55164.6;7186.3;31076.8;7839.8;33026.6;11865.6	-9.676104E-05;-0.0003044329;-0.001381251;-0.01229705;-0.0001544753;0.0001022428;0.001226363;0.002751925;-0.0001395125;0.0001355777;-0.0004043435;0.001625328;0.004395622;-0.001063664;0.008082286;-0.01038449;-0.008425506	-0.4717813;-1.000878;-2.744592;-17.09472;-0.7387505;0.3173397;2.996844;5.112638;-0.2093774;0.1838697;-0.4834179;3.124131;6.78017;-1.47865;9.875627;-14.41606;-10.28243	205.097250867439;304.1658724555;503.262640572487;719.348177880473;209.103456592087;322.187263854379;409.218168144002;538.259235678476;666.3207046272;737.357543324802;836.426497162241;520.249797588576;648.305604806079;719.348177880473;818.407445845973;720.341514290469;819.40796922324	17	0.32986	0.09815951	None	Unknown		113.8889;71.34245;58.16731	AHISEQAVW;GFVAEQAYR;AREPPADVW
20130504_EXQ3_MiBa_SA_Fib-1	23535	20999	AHISEQAVW	9		Unmodified	_AHISEQAVW_			0	sp|P52292|IMA1_HUMAN	2	HCD	FTMS	MULTI-MSMS	3	0	520.76162	1039.5087	1.0607	5.1496201	56.727	0.020252	91.9	33.085	NaN	NaN	1	0	0	0	-1	0	0	0	0	y1;y2;y6;a2;b2;b3;b4;b5;b6;b7;b8;b4-H2O;b5-H2O;b6-H2O;b7-H2O;b8-H2O;b6-NH3;b7-NH3	1605315;261085.1;107081.8;60415.6;521677.2;455041;161269;307595.5;1192255;2182102;702165.2;20731.3;175716;69981.9;107081.8;94025.7;33263.2;123339	-0.0007335762;-0.0006923092;-0.009136436;-0.0005879221;-0.000755987;-0.0006119856;-0.001372776;-0.0008081819;-0.001997147;-0.001488542;-0.001193768;0.00115418;-0.0006579335;0.003496059;0.002096952;0.007380261;-0.006286132;-0.007264623	-3.576713;-2.276088;-12.70105;-3.246234;-3.615363;-1.899468;-3.35461;-1.501464;-2.997267;-2.018748;-1.427223;2.9503;-1.264644;5.392601;2.915086;9.017824;-9.681395;-10.08502	205.097887682591;304.166260331751;719.34501726374;181.108975416764;209.104058103806;322.18797808284;409.22076728338;538.262795785261;666.322562261154;737.359167444944;836.427286587044;391.20767564087;520.252080850538;648.30650436959;719.34501726374;818.408147871825;649.30030214514;720.338394424594	18	0.4334529	0.1164384	None	Unknown		91.90011;58.815;52.40272	AHISEQAVW;DQITAHAVW;GFVAEQAYR
20130504_EXQ3_MiBa_SA_Fib-2	24126	21587	AHISEQAVW	9		Unmodified	_AHISEQAVW_			0	sp|P52292|IMA1_HUMAN	2	HCD	FTMS	MULTI-MSMS	2	0	520.76162	1039.5087	0.46676	8.2279975	56.238	0.024084	87.323	42.241	NaN	NaN	1	0	0	0	-1	0	0	0	0	y1;y2;y6;a2;b2;b3;b4;b5;b6;b7;b8;b5-H2O;b6-H2O;b7-H2O;b8-NH3	740515.1;135666.4;84767.4;28756.5;302249.9;267353.2;57715.3;120891.7;612135.5;962133;329453.3;68702.9;27781.3;84767.4;11123.4	-0.0007632734;-0.001358566;-0.007595299;-0.0006184715;-0.0009022695;-0.0007445818;-0.0009232878;0.0006734494;-0.001103962;-0.00204288;-0.004266513;0.001756084;-0.001558784;0.00363809;-0.001229301	-3.721507;-4.466513;-10.55865;-3.414913;-4.314928;-2.311016;-2.256212;1.251157;-1.656801;-2.770534;-5.100858;3.375463;-2.404375;5.057514;-1.500243	205.097917379773;304.166926588147;719.343476126562;181.109005966216;209.104204386275;322.188110679018;409.22031779489;538.261314153936;666.321669076767;737.359721782585;836.430359331229;520.249666833422;648.31155921271;719.343476126562;819.400773017802	15	0.2473591	0.06666667	None	Unknown		87.32256;45.08137;38.41856	AHISEQAVW;GFVAEQAYR;DQITAHAVW
20121117_EXQ2_MiBa_SA_mHLA_Fib_1	13627	12227	AHISGASSF	9		Unmodified	_AHISGASSF_			0	sp|Q9BQ39|DDX50_HUMAN	2	HCD	FTMS	MULTI-MSMS	5	0	438.71414	875.41373	0.38726	8.5857605	35.194	0.011919	104.11	37.973	NaN	NaN	1	0	0	0	-1	0	0	0	0	y1;y2;y2-H2O;a2;b2;b3;b4;b5;b6;b7;b8;b4-H2O;b5-H2O;b6-H2O;b7-H2O;b8-H2O	1380436;474014.4;93488.4;73249.9;642226.8;454575.3;125228.5;158719.8;452841.7;227529.2;107751.4;27927.2;56964.5;25741.1;350700.9;171803.8	-8.218757E-05;-0.0002602474;0.00139816;-0.000500844;-0.0002327815;0.0002957913;0.0002409529;0.0003134437;-0.0005153931;-0.000270656;0.001190101;-0.0003772206;0.0004507198;0.00162008;-0.0005994465;0.001971342	-0.4948484;-1.028164;5.946925;-2.76543;-1.113236;0.9180732;0.5888114;0.672279;-0.9592662;-0.4335281;1.673039;-0.9642426;1.005555;3.119943;-0.9886962;2.843297	166.086337256663;253.118543726417;235.106320633123;181.108888338703;209.1035348983;322.187070305885;409.219153554207;466.240544786976;537.27848741162;624.310271084426;711.340838737633;391.209207041403;448.22984282465;519.265787252568;606.300035188612;693.329492810328	16	0.3558047	0.08602151	None	Unknown		104.111;66.13763;58.16731	AHISGASSF;IHASSQSF;SEPPRGSF
20130504_EXQ3_MiBa_SA_Fib-1	21392	19066	AHISPYKELY	10		Unmodified	_AHISPYKELY_			0	sp|Q14112|NID2_HUMAN	2	HCD	FTMS	MULTI-MSMS	8	0	610.81914	1219.6237	0.69072	1.4129908	51.666	0.0094747	110.87	57.705	NaN	NaN	1	0	0	0	-1	0	0	0	0	y1;y2;y4;y6;y7;y8;y9;a2;b2;b3;b4;b6;b8;b9;b4-H2O;b8-H2O	50020.8;22932;22218.5;38494.9;69317;45755.8;41041.1;68753.6;394109.1;128632;48932.5;41037.8;52726.3;42746.7;3511.3;38559.3	-0.0009704467;-0.0004256928;0.006025846;-0.001479653;0.0004780098;-0.0003461062;0.01676389;-0.0008912788;-0.0007130065;-0.001196707;0.0002143806;0.003171693;-0.003072855;0.003344532;-0.002354089;-0.008822527	-5.329719;-1.442217;10.91052;-1.82129;0.5314466;-0.3418214;14.58266;-4.921221;-3.409817;-3.714306;0.5238772;4.738592;-3.316712;3.217277;-6.017439;-9.711398	182.082140137899;295.16565936443;552.296763939314;812.420361829095;899.45043257585;1012.5353206723;1149.57712253556;181.109278773516;209.104015123315;322.188562804236;409.219180126515;669.332315204715;926.476115866004;1039.55376245941;391.211183910139;908.471300852018	16	0.4273956	0.1818182	None	Unknown		110.8716;53.1664;39.02188	AHISPYKELY;ALHIVYGDGIY;NVVQPMKELY
20130504_EXQ3_MiBa_SA_Fib-2	21770	19451	AHISPYKELY	10		Unmodified	_AHISPYKELY_			0	sp|Q14112|NID2_HUMAN	2	HCD	FTMS	MULTI-MSMS	9	1	610.81914	1219.6237	2.0068	821.33801	50.886	0.01644	101.64	62.622	NaN	NaN	1	0	0	0	-1	0	0	0	0	y1;y2;y4;y6;y7;y8;a2;b2;b3;b4;b6;b8;b9;b4-H2O;b8-H2O	58165.3;38638.9;29370.1;77033.2;100301.3;59487.6;76095.6;512478.3;166829.1;77099.3;54809.1;98898.2;50818.5;8262.9;52191.3	-0.0007693689;0.0007463929;-0.0005970224;-0.002005665;-0.001118547;0.005218989;-0.0004646736;-0.0007264973;-0.0007397545;-0.001141852;-0.0007368545;-0.004308677;-0.000969879;-0.004141291;-0.001544022	-4.225399;2.528736;-1.080968;-2.468751;-1.243587;5.154406;-2.565714;-3.474334;-2.296033;-2.79031;-1.100873;-4.650602;-0.9329724;-10.58577;-1.699596	182.081939060105;295.164487278681;552.303386807904;812.420887840889;899.452029132477;1012.52975557681;181.108852168304;209.104028614144;322.18810585167;409.220536359159;669.336223751918;926.477351688598;1039.5580768707;391.212971111824;908.464022346601	15	0.3792414	0.1153846	None	Unknown		101.6435;39.02188;35.88005	AHISPYKELY;NVVQPMKELY;IFKYYPNLY
20130504_EXQ3_MiBa_SA_Fib-2	15251	13548	AHIWTKSKF	9		Unmodified	_AHIWTKSKF_			0	sp|Q96SU4|OSBL9_HUMAN	3	HCD	FTMS	MULTI-MSMS	5	0	373.20995	1116.608	0.1267	3.6328722	36.372	0.022438	74.424	31.825	NaN	NaN	1	0	0	0	-1	0	0	0	0	y1;y2;y3;y4;y5;y6;y7;y8;y6-H2O;y5-NH3;y7-NH3;y8-NH3;a2;b2;b3;b4;b5;b8;b5-H2O	748799.9;264165.7;502050.9;383742.2;597987.3;636397.9;385676.1;2608536;32251.2;25395.9;64482.6;453978.9;684678.1;2265327;882371.2;75538;60235;93343.8;48948.3	-0.0005255042;-0.0007126957;-0.001711822;-0.002103782;-0.003106831;-0.002263345;-0.00114724;-0.002650472;-0.007262377;-0.004987383;-0.0005013024;-0.005874949;-0.0008711287;-0.0008660791;-0.001089424;0.00166051;-0.001080808;-0.003282679;-0.000146371	-3.164034;-2.422636;-4.490438;-4.13065;-5.09017;-2.841836;-1.261368;-2.532506;-9.329495;-8.405688;-0.5616876;-5.706285;-4.809962;-4.141855;-3.381325;3.267017;-1.773807;-3.446239;-0.2475394	166.086780573301;294.181930782511;381.214958319055;509.310313296777;610.358994819428;796.437464287138;909.52041216257;1046.5808272567;778.43189863272;593.334326270478;892.493217123303;1029.5575026319;181.109258623415;209.10416819592;322.188455521151;508.265018540235;609.315438332961;952.539594649398;591.303939209501	19	0.2179089	0.0719697	None	Unknown		74.42403;42.59861;40.35159	AHIWTKSKF;HLEVVAFFR;ALHFEVFRV
20130504_EXQ3_MiBa_SA_Fib-2	15274	13569	AHIWTKSKF	9		Unmodified	_AHIWTKSKF_			0	sp|Q96SU4|OSBL9_HUMAN	2	HCD	FTMS	MULTI-MSMS	6	0	559.31128	1116.608	-1.229	2.5371131	36.421	0.012077	103.55	44.565	NaN	NaN	1	0	0	0	-1	0	0	0	0	y1;y2;y3;y4;y5;y6;y7;y8;y3-H2O;y6-H2O;y7-H2O;a2;b2;b3;b4;b5;b6;b7;b8	31701.1;73870.7;66369.5;86628.6;93903.4;410845.2;487122.1;317879.6;9827.9;34736.2;25109.8;267437.8;1553947;473086.8;30755.6;26236.1;11926.4;24729.6;208300.8	-0.001011899;-0.001139751;-0.002035954;-0.002194506;-0.005482967;-0.002092146;-0.002355074;-0.004022976;0.001093918;0.007914837;0.01053002;-0.0007612205;-0.0008217591;-0.001045525;0.004387551;0.0009836928;0.01096011;0.0002918223;-0.003167379	-6.092572;-3.874302;-5.340693;-4.308779;-8.98315;-2.626881;-2.589355;-3.843918;3.011876;10.16787;11.81159;-4.203104;-3.929904;-3.245075;8.632455;1.614428;14.86322;0.3539638;-3.325194	166.087266967688;294.182357837924;381.215282450746;509.310404020261;610.361370955788;796.437293088396;909.521619996607;1046.58219976088;363.201587892354;778.416721418752;891.498170220202;181.109148715248;209.104123875905;322.188411622644;508.262291499336;609.313373831944;737.398360432208;824.441057130119;952.539479349027	19	0.3581073	0.1210191	None	Unknown		103.5464;58.98114;55.67609	AHIWTKSKF;AHIEELRHL;AHLPGLRQEP
20130504_EXQ3_MiBa_SA_Fib-1	9879	8654	AHKDHQYQF	9		Unmodified	_AHKDHQYQF_			0	sp|Q13263|TIF1B_HUMAN	2	HCD	FTMS	MULTI-MSMS	5	0	587.27543	1172.5363	0.265	0.12054288	25.174	0.010744	108.3	66.855	NaN	NaN	1	0	0	0	-1	0	0	0	0	y1;y2;y3;y5;y6;y7;y8;y2-NH3;y7-NH3;a2;b2;b3;b4;b5;b6;b7;b8;b4-H2O;b6-H2O;b7-H2O;b6-NH3;b7-NH3;b8-NH3	100210.4;100580.9;21909.1;31802.8;54990.3;238010.1;179970.4;235883.8;87219.7;165889.5;686437.8;10662;35282.8;94445.1;252921.8;503292.8;624038.4;19367.4;7437.4;10547.8;80168.5;16332.1;234918.8	-0.000346732;-0.0007571582;-0.002288201;-0.0004066365;0.0002171914;-0.002365729;-0.00102664;0.00036023;-0.001574207;-0.001579906;-0.0008488845;-0.00170828;-0.008386911;-0.001172539;-0.00154359;-0.003714962;-0.00173106;-0.001967233;0.001727915;0.002419896;-0.00279059;-0.002922613;-0.003457375	-2.087658;-2.574093;-5.004701;-0.5629542;0.2593787;-2.45039;-0.9311865;1.299916;-1.659817;-8.723465;-4.059625;-5.066073;-18.54553;-1.989765;-2.151813;-4.219584;-1.716527;-4.530533;2.470813;2.806025;-3.984742;-3.385074;-3.48722	166.086601801062;294.145589738677;457.210449320124;722.326057129124;837.35237633319;965.449922270869;1102.50749504479;277.117923249028;948.422581648245;181.109967401137;209.104151001248;337.199973414142;452.23359507732;589.2852925683;717.344241130699;880.409741041067;1008.46633464948;434.21661071313;699.330404939497;862.393041495984;700.318939028935;863.38239959034;991.441511863322	23	0.3626728	0.1513158	None	Unknown		108.3029;41.44818;36.12703	AHKDHQYQF;SSQATYEIQF;AGIFQCPYMK
20130504_EXQ3_MiBa_SA_Fib-2	9762	8559	AHKDHQYQF	9		Unmodified	_AHKDHQYQF_			0	sp|Q13263|TIF1B_HUMAN	2	HCD	FTMS	MULTI-MSMS	7	0	587.27543	1172.5363	0.077043	1.4851062	24.644	0.0067174	121.53	83.116	NaN	NaN	1	0	0	0	-1	0	0	0	0	y1;y2;y3;y5;y6;y7;y8;y7-H2O;y2-NH3;y6-NH3;y7-NH3;y8-NH3;a2;b2;b3;b4;b6;b7;b8;b4-H2O;b6-H2O;b6-NH3	63034.8;66057.1;11747.5;7543.7;17452.4;178569.2;73455.2;4893.6;156493.9;4705.8;42400.9;61581.8;129070.4;411871.8;16749.3;15425.3;157975.1;301553.7;389102.9;10532.7;4763.1;21877.9	-0.0001657143;-0.001725788;-0.002496969;0.009573309;-0.003779795;-0.003064488;0.002072518;-0.0002230332;8.431375E-05;-0.007085924;0.0006313354;-0.004726012;-0.001690265;-0.0007763532;0.0002198693;-0.003365778;-0.0007448164;-0.00152075;-0.0004302989;-0.000256474;0.001624407;-0.003411259	-0.9977592;-5.867101;-5.46131;13.25363;-4.513962;-3.174153;1.879827;-0.2354069;0.3042519;-8.637861;0.6656705;-4.353827;-9.332804;-3.712759;0.6520481;-7.442647;-1.038298;-1.727326;-0.426687;-0.5906614;2.322803;-4.871004	166.086420783361;294.146558368192;457.210658087977;722.316077184268;837.35637331905;965.450621030557;1102.50439588713;947.437214889227;277.118199165247;820.333130347006;948.4203761054;1085.48464531504;181.110077759534;209.104078469951;337.198045265171;452.228573944251;717.343442356682;880.407546829009;1008.46503388894;434.214899954196;699.330508447159;700.319559697895	22	0.3489827	0.1788618	None	Unknown		121.5341;38.41856;31.07364	AHKDHQYQF;AGIFQCPYMK;EFPSSPTPPTN
20121117_EXQ2_MiBa_SA_mHLA_Fib_1	11026	9864	AHKIYIHSY	9		Unmodified	_AHKIYIHSY_			0	sp|Q9UHD2|TBK1_HUMAN	3	HCD	FTMS	MULTI-MSMS	6	0	377.8697	1130.5873	1.5206	6.891937	28.853	0.012021	83.429	57.365	NaN	NaN	1	0	0	0	-1	0	0	0	0	y1;y2;y3;y4;y5;y6;y8;y2-H2O;y3-H2O;y4-H2O;y5-H2O;y8-H2O;a2;b2;b3;b4;b5;b7;b3-NH3	502191.2;354319.8;189057.7;106156.9;83090.6;35559.3;267328.2;75372.8;92749.2;103634;19963.8;256585.8;173015.2;635743.9;101571.5;102903.2;22742.2;418215.7;38948.6	-9.405878E-05;-0.0001897837;0.0005182732;-0.00222402;0.00382945;0.006047329;-0.002851688;-2.718314E-06;0.001262889;-0.003844055;0.001567605;0.001797026;-0.0004799984;-0.0002928876;6.091801E-06;-0.001086501;0.003187399;-0.0007401453;-0.001698218	-0.5165758;-0.7052184;1.275996;-4.283069;5.612432;7.602901;-2.688851;-0.01082551;3.253525;-7.668946;2.359759;1.723691;-2.650331;-1.400682;0.01806593;-2.412927;5.196769;-0.8571562;-5.304058	182.08126374998;269.113387884819;406.171591690285;519.258397963693;682.315673032219;795.397519133553;1060.56029303098;251.102636133114;388.160282387952;501.249453312539;664.307370190849;1042.54507963073;181.108867493101;209.103595004382;337.198259042699;450.283415615741;613.342470254101;863.48937364127;320.173414251412	19	0.1669708	0.09405941	None	Unknown		83.42873;26.06338;23.5227	AHKIYIHSY;LKAHYLWSN;KAIHLYHYS
20121117_EXQ2_MiBa_SA_mHLA_Fib_2	11349	10159	AHKIYIHSY	9		Unmodified	_AHKIYIHSY_			0	sp|Q9UHD2|TBK1_HUMAN	3	HCD	FTMS	MULTI-MSMS	3	0	377.8697	1130.5873	0.50796	6.6265882	28.86	0.0116	88.136	59.078	NaN	NaN	1	0	0	0	-1	0	0	0	0	y1;y2;y3;y4;y5;y8;y3-H2O;y4-H2O;y5-H2O;y8-H2O;a2;b2;b3;b4;b5;b6;b7;b8	537028.9;284047.7;153754.6;122556.3;88434.3;675805.5;85858.1;73862.5;20912.1;223365.4;171328.1;580601.4;110148.6;60561.8;11565.7;14738.7;306579.3;114269.9	-0.0001657189;0.0001520787;0.001073502;0.0002418101;0.004012356;0.001140161;0.0002393281;-0.001352501;-0.0003183421;0.001133717;-0.0004782549;-8.151026E-05;-0.000184014;0.003423376;0.004034823;0.0001995764;0.0009622884;0.004212916	-0.9101368;0.565111;2.64298;0.4656858;5.8805;1.07506;0.6165687;-2.698273;-0.4792077;1.08745;-2.640704;-0.3898084;-0.5457144;7.602789;6.578426;0.274736;1.114421;4.43224	182.081335410111;269.113046022362;406.171036461629;519.255932133777;682.315490126138;1060.55630118155;388.161305949073;501.246961758854;664.309256138033;1042.54574293988;181.108865749619;209.103383627062;337.198449148546;450.278905739368;613.34162283025;726.429522057236;863.487671207571;950.51644898939	18	0.1843084	0.1071429	None	Unknown		88.13614;29.05791;25.89334	AHKIYIHSY;LKAHYLWSN;KAIHLYHYS
20130504_EXQ3_MiBa_SA_Fib-2	13079	11574	AHKIYIHSY	9		Unmodified	_AHKIYIHSY_			0	sp|Q9UHD2|TBK1_HUMAN	2	HCD	FTMS	MULTI-MSMS	2	0	566.30092	1130.5873	1.1196	0.1489517	31.698	0.0016513	164.72	97.554	NaN	NaN	1	0	0	0	-1	0	0	0	0	y1;y2;y3;y4;y5;y6;y7;y8;y3-H2O;y4-H2O;y5-H2O;y6-H2O;y7-H2O;y8-H2O;a2;b2;b3;b4;b5;b6;b7;b8;b8-H2O	80283.7;136337.4;275214.1;59124.9;74961.1;178056.2;424929.5;220131.4;72229.7;36175.7;6852.3;25090.9;73627.3;87044.3;300620.4;1023165;62338.6;79158.2;41736.6;49992.7;334006;133951.7;36980.8	-0.0008169718;-0.0007661552;-0.0006603168;-0.005189951;0.001059458;0.0001111008;-0.002920347;-0.001543835;-0.0009299183;-0.002985339;-0.001061255;0.004589598;0.000293774;-0.003123703;-0.0006189204;-0.0006852361;-0.0001598456;-0.002364153;-0.0004687563;-0.008458253;-0.0008134839;-0.003051796;0.005333673	-4.486835;-2.846954;-1.625704;-9.994871;1.552732;0.1396785;-3.162255;-1.455681;-2.395693;-5.955805;-1.597529;5.903867;0.3244373;-2.996214;-3.417392;-3.277011;-0.4740402;-5.250352;-0.7642606;-11.64346;-0.942089;-3.210647;5.719728	182.081986662993;269.113964256303;406.172770280282;519.261363894423;682.318443024333;795.403455361808;923.501449827351;1060.55898517791;388.162475195465;501.248594596271;664.309999050639;777.388412178044;905.487671019979;1042.55000035967;181.109006415132;209.103987352949;337.198424980116;450.284693267863;613.34612640949;726.438179886201;863.489446979882;950.52371370162;932.504763546553	23	0.3913029	0.1446541	None	Unknown		164.7238;67.16941;56.01066	AHKIYIHSY;HAKLKWDFS;RIVMPLHYS
20130504_EXQ3_MiBa_SA_Fib-1	4131	3429	AHKSSGTNF	9		Unmodified	_AHKSSGTNF_			0	sp|Q68EM7|RHG17_HUMAN	2	HCD	FTMS	MULTI-MSMS	1	0	474.73032	947.44609	0.0023656	-0.68253836	11.834	0.019819	92.491	55.79	NaN	NaN	1	0	0	0	-1	0	0	0	0	y1;y2;y7;y8;y7-H2O;y2-NH3;y7-NH3;a2;b2;b3;b4;b5;b6;b7;b8;b6-H2O;b7-H2O;b8-H2O;b8-NH3	109411.8;52024.4;61778.6;57722.6;4520.9;39318.1;5409.5;38936.8;186391.1;23674;13593.2;3814.5;5379.9;62928.4;36075.7;7036.8;74091.2;5739;76829.5	-0.0006297962;-0.001424913;0.001236399;0.0007622977;0.008565633;-0.0009838832;0.007424484;-0.0008930881;-0.0009113711;-9.035392E-05;-0.003262333;-0.005745932;-0.003339475;0.0002845129;0.0001118249;0.001599847;0.0002410184;0.008610696;0.001040208	-3.791968;-5.086603;1.670005;0.868799;11.8582;-3.739527;10.26441;-4.931211;-4.358454;-0.2679548;-7.689947;-11.23859;-5.876387;0.4250704;0.1427477;2.907377;0.3700457;11.25059;1.35736	166.086884865277;280.130607429498;740.356108152746;877.415494116254;722.338214232655;263.103617298;723.323370966028;181.109280582787;209.104213487899;337.198355488417;424.233555877754;511.268067886452;568.287125153255;669.331179639134;783.374279774286;550.271621144634;651.320658447293;765.355216217212;766.346802289319	19	0.2457439	0.1484375	None	Unknown		92.49076;36.70102	AHKSSGTNF;QANAAAAANF
20130504_EXQ3_MiBa_SA_Fib-1	10841	9528	AHLAPRSSY	9		Unmodified	_AHLAPRSSY_			0	sp|Q9H694|BICC1_HUMAN	2	HCD	FTMS	MULTI-MSMS	6	0	501.26179	1000.509	-1.1447	4.8162723	27.293	0.0093888	113.14	21.23	NaN	NaN	1	0	0	0	-1	0	0	0	0	y1;y4;y5;y6;y7;y8;y5-H2O;y6-H2O;y7-H2O;y4-NH3;y5-NH3;y6-NH3;a2;b2;b3;b4;b8;b8-NH3	78607.8;9406.6;837081.1;1885344;3543591;1216351;5555.7;22410.4;36471.7;20560;119849.1;27275.8;805872.9;3177672;958619.4;133537.5;38308.6;25643.1	-0.0008081308;-0.002822753;-0.001345838;-0.0009708855;-0.0009496529;-0.003035176;-0.01113883;0.002271217;0.005676208;-0.003628873;-0.0008004556;-0.002570309;-0.0005686911;-0.0006238622;-0.0009677201;-0.0008421249;-0.005273836;0.001243929	-4.43828;-5.510508;-2.208826;-1.427065;-1.196909;-3.261939;-18.83788;3.429166;7.320323;-7.327749;-1.351497;-3.874961;-3.140049;-2.983503;-3.003585;-2.141584;-6.427998;1.548303	182.081977821972;512.249160292163;609.300447229532;680.337186064394;793.421228812158;930.482226198125;591.299675534951;662.323379275538;775.404038265616;495.223417310513;592.273352745163;663.312236386194;181.108956185734;209.103925979023;322.188333817284;393.225322009943;820.447685420758;803.414618553992	18	0.5969545	0.1097561	None	Unknown		113.1361;91.90625;88.73434	AHLAPRSSY;LHAARAAEY;HLAAQKGNY
20121117_EXQ2_MiBa_SA_mHLA_Fib_1	22134	19956	AHLDATTVL	9		Unmodified	_AHLDATTVL_			0	sp|P06576|ATPB_HUMAN	2	HCD	FTMS	MULTI-MSMS	8	0	470.75855	939.50255	-0.44863	10.112889	56.257	0.0039481	129.16	54.825	NaN	NaN	1	0	0	0	-1	0	0	0	0	y1;y2;a2;b2;b3;b4;b5;b6;b7;b8;b6-H2O;b7-H2O;b8-H2O	374027.3;103580.2;20528.4;141604.4;111779;81882.1;160848.2;82407.3;233574.2;52441.7;176181.3;594164.4;80412.3	-0.0001911764;-5.277522E-05;-9.714541E-06;-0.0001347236;0.0002290273;-0.0005212115;0.0002544537;0.0006554341;-0.0009984302;-0.001397632;0.0003049926;-0.0001288663;0.0008790324	-1.447187;-0.2282958;-0.05363937;-0.6442917;0.7108518;-1.192118;0.5006455;1.075719;-1.405551;-1.726715;0.5158103;-0.1861326;1.110726	132.102096309685;231.17037182472;181.108397209242;209.103436840413;322.187137069906;437.214830340732;508.251168463351;609.298445957021;710.347778295347;809.416591413053;591.288231712215;692.336344045249;791.403750062665	13	0.4107614	0.09558824	None	Unknown		129.1599;74.33507;74.33507	AHLDATTVL;HTDVVGTVI;TAHALDTVL
20121117_EXQ2_MiBa_SA_mHLA_Fib_2	22389	20187	AHLDATTVL	9		Unmodified	_AHLDATTVL_			0	sp|P06576|ATPB_HUMAN	2	HCD	FTMS	MULTI-MSMS	8	0	470.75855	939.50255	-0.76247	7.3454674	56.312	0.01215	103.29	42.325	NaN	NaN	1	0	0	0	-1	0	0	0	0	y1;y2;a2;b2;b3;b4;b5;b6;b7;b8;b6-H2O;b7-H2O;b8-H2O	368508.8;94554;7185.4;131305.1;111633.7;82853.7;130396;75700.2;217499.3;64689.9;135455;551940.1;96094.3	-0.0001936198;4.575949E-05;-0.0007297702;-0.0001281181;0.0001233927;-0.001089634;-0.0009465197;0.0004315554;-0.001060131;0.004476344;0.001154528;0.0008236879;0.001047401	-1.465683;0.1979471;-4.02945;-0.6127023;0.3829844;-2.492213;-1.862303;0.7082822;-1.492411;5.530374;1.952566;1.189724;1.323472	132.102098753065;231.170273290013;181.109117264856;209.103430234952;322.18724270453;437.215398763119;508.252369436677;609.298669835728;710.347839996072;809.410717437677;591.287382176965;692.335391491029;791.403581694625	13	0.3711656	0.09027778	None	Unknown		103.2859;60.96119;59.20523	AHLDATTVL;TAHALDTVL;HTDVVGTVI
20130504_EXQ3_MiBa_SA_Fib-1	24832	22176	AHLDATTVL	9		Unmodified	_AHLDATTVL_			0	sp|P06576|ATPB_HUMAN	2	HCD	FTMS	MULTI-MSMS	4	0	470.75855	939.50255	0.98419	4.1522882	59.936	0.0093562	113.25	52.291	NaN	NaN	1	0	0	0	-1	0	0	0	0	y1;y2;a2;b2;b3;b4;b5;b6;b7;b8;b7-H2O;b8-H2O	390180.3;87372.9;23591.5;217275.7;99924.3;106851.4;179043.7;88357.4;171611;45403.2;505821.1;88318.4	-0.0005339353;-0.0007025874;-0.0007724437;-0.0008434303;-0.001128938;-0.001490343;-0.003192267;-0.0007106999;-0.0006867103;-0.001108235;-0.001957597;0.002688928	-4.041828;-3.039254;-4.265072;-4.033542;-3.503968;-3.408714;-6.280842;-1.166421;-0.9667245;-1.369178;-2.827516;3.397676	132.102439068558;231.171021636886;181.10915993838;209.104145547099;322.188495035293;437.215799472642;508.25461518405;609.299812090964;710.34746657551;809.416302016324;692.338172775799;791.401940167282	12	0.3779092	0.08450704	None	Unknown		113.2523;60.96119;60.96119	AHLDATTVL;PTHTSSVVL;HTDVVGTVI
20130504_EXQ3_MiBa_SA_Fib-2	25454	22794	AHLDATTVL	9		Unmodified	_AHLDATTVL_			0	sp|P06576|ATPB_HUMAN	2	HCD	FTMS	MSMS	1	0	470.75855	939.50255	NaN	4.1522882	59.345	3.289E-05	129.16	40.569	NaN	NaN	1	0	0	0	-1	0	0	0	0	y1;y2;a2;b2;b3;b4;b5;b6;b7;b8;b6-H2O;b7-H2O;b8-H2O	232741.7;48296.6;8514.7;116087.4;71373.7;58815.9;90685.6;54645.1;84991.2;26816.8;101743.7;266321.7;33817.7	-0.0004778645;-0.0009321184;-0.000848758;-0.001126237;-0.001029616;-0.001702182;-0.001228151;-0.004305411;-0.0005002066;0.003708088;-0.004341529;0.0003187949;0.004359289	-3.61738;-4.032156;-4.686442;-5.386005;-3.195696;-3.893229;-2.416419;-7.06612;-0.7041719;4.581214;-7.342434;0.4604628;5.508323	132.102382997831;231.171251167931;181.109236252686;209.10442835424;322.18839571327;437.216011311371;508.252651068444;609.303406802402;710.3472800718;809.411485693909;591.292878234085;692.335896383992;791.400269806704	13	0.2219643	0.07926829	None	Unknown		129.1599;88.59058;74.33507	AHLDATTVL;VGAFFSTVI;GFISGFTVL
20130504_EXQ3_MiBa_SA_Fib-2	28111	25210	AHLDTPLTEY	10		Unmodified	_AHLDTPLTEY_			0	sp|Q8NBP0|TTC13_HUMAN	2	HCD	FTMS	MULTI-MSMS	7	0	580.28513	1158.5557	-2.2238	8.40987	65.704	0.011895	94.407	48.727	NaN	NaN	1	0	0	0	-1	0	0	0	0	y1;a2;b2;b3;b4;b5;b7;b8;b9;b5-H2O;b7-H2O;b8-H2O;b9-H2O	186795.8;7547.9;164040.3;41863.1;49786.2;179019.4;86083;110443.2;143593.2;56465.6;6610.2;142322.5;10971.5	-0.0008451456;-0.0009999354;-0.001362333;-0.002175584;-0.001401638;-0.001009301;-0.000822242;0.002411151;0.0006472919;-0.0001126042;-0.004503139;0.0007729227;-0.005060379	-4.641565;-5.521168;-6.515078;-6.752496;-3.205827;-1.875107;-1.098667;2.838504;0.6615223;-0.2164418;-6.165366;0.9296247;-5.268575	182.082014836809;181.109387430157;209.104664449826;322.189541680843;437.215710766963;538.262996903832;748.399637677716;849.444082759296;978.488439714129;520.25153552119;730.39275388807;831.435156300789;960.483582698915	13	0.1747464	0.06914894	None	Unknown		94.40724;45.68007;38.79167	AHLDTPLTEY;RLPEHCIEY;KNARYCLEY
20130504_EXQ3_MiBa_SA_Fib-2	30446	27333	AHLEEALSF	9		Unmodified	_AHLEEALSF_			0	sp|Q15334|L2GL1_HUMAN	2	HCD	FTMS	MULTI-MSMS	10	0	508.75601	1015.4975	0.73096	2.3500435	71.459	0.014259	100.07	42.507	NaN	NaN	1	0	0	0	-1	0	0	0	0	y1;y2;y2-H2O;a2;b2;b3;b4;b5;b6;b7;b8;b6-H2O;b7-H2O;b8-H2O	626429.8;401727.7;56142.8;25072.6;172920.2;124402.4;53137;132711.5;434961.4;165876.3;47971.5;15700.9;7309.3;35092	-0.000730541;-0.0009656259;-0.001114557;-0.0006844177;-0.0008724915;-0.001044104;-0.0008021955;-0.001026722;-0.001551049;-0.001879017;-0.008093779;-0.0003238616;-0.01455016;0.000449137	-4.398544;-3.814905;-4.740602;-3.779036;-4.172521;-3.240664;-1.777794;-1.769377;-2.381425;-2.458174;-9.506058;-0.5113878;-19.49384;0.5389117	166.086985610051;253.119249104874;235.108833350244;181.109071912411;209.104174608259;322.18841020143;451.230761388866;580.273579012091;651.311217126313;764.395609074915;851.433852246235;633.299425252697;746.397715528418;833.41474464441	14	0.3858394	0.08805031	None	Unknown		100.0663;57.55917;57.46346	AHLEEALSF;EHALELASF;LTWYSLSF
20130504_EXQ3_MiBa_SA_Fib-1	25844	23096	AHLGSALVL	9		Unmodified	_AHLGSALVL_			0	sp|Q7KZN9|COX15_HUMAN	1	HCD	FTMS	MULTI-MSMS	4	0	880.52508	879.5178	-0.082849	2.1846268	62.478	0.012151	103.28	8.5073	NaN	NaN	1	0	0	0	-1	0	0	0	0	y2;a2;b2;b3;b4;b5;b6;b7;b8;b5-H2O;b6-H2O;b7-H2O;b8-H2O	18897.9;13814.1;111271.7;46920.8;158576.7;523313.4;1214091;1230051;1227304;111658.9;152477.5;190900.8;157304.1	-0.001940378;-0.001306446;-0.001028373;-0.001490632;-0.0009937764;-0.001564335;-0.001749767;-0.001419177;-0.001060644;-0.001861772;-0.002606371;-5.269323E-05;-0.003485088	-8.393644;-7.21356;-4.91799;-4.626579;-2.62065;-3.355197;-3.256716;-2.182129;-1.415265;-4.153589;-5.019299;-0.08332901;-4.764803	231.172259427232;181.109693940243;209.104330489668;322.188856729526;379.209823597155;466.242422565795;537.279721785921;650.363455176197;749.431510558995;448.232155316411;519.270013703422;632.351524005829;731.423370317065	13	0.533576	0.1710526	None	Unknown		103.284;94.77667;84.35867	AHLGSALVL;TAVGHALVL;HGTVAALVL
20130504_EXQ3_MiBa_SA_Fib-1	9450	8264	AHLKENAAY	9		Unmodified	_AHLKENAAY_			0	sp|Q15149|PLEC_HUMAN	2	HCD	FTMS	MULTI-MSMS	5	0	508.76162	1015.5087	0.40577	3.4988129	24.227	0.0099707	116.25	67.495	NaN	NaN	1	0	0	0	-1	0	0	0	0	y1;y2;y6;y7;y8;y7-H2O;a2;b2;b3;b4;b5;b6;b7;b8;b5-H2O;b7-H2O;b8-H2O;b6-NH3;b7-NH3;b8-NH3	499852.2;184605.7;56544.3;195255.8;138280.3;482490.8;162027.6;751873.2;245792.6;12597.9;33513;93355.4;483928.6;402385.2;24958.6;9206.4;9020.6;90827.8;300908.9;252100.9	-0.0007171072;-0.001044482;-0.002126975;-0.003971682;0.0004722189;-0.01290842;-0.000677776;-0.0007564034;-0.0004235833;0.002336826;-0.0002335825;-0.005938116;-0.001257376;-0.003481725;-0.00197289;-0.002313168;-0.001105785;0.001308233;-0.004076642;-0.002040496	-3.938378;-4.126441;-3.058908;-4.912871;0.4994497;-16.33105;-3.742364;-3.617354;-1.31471;5.189717;-0.4031975;-8.564091;-1.644906;-4.167507;-3.514756;-3.099113;-1.352754;1.934283;-5.45456;-2.493221	182.081886798403;253.119327961093;695.338007803152;808.423916490903;945.47838445179;790.422288545591;181.109065270725;209.104058520169;322.187789680549;450.279992289199;579.325155793557;693.373787774317;764.406220822267;835.44555895928;561.31633041475;746.396711927297;817.432618332465;676.339992324098;747.382490987189;818.417568628389	20	0.4542649	0.1388889	None	Unknown		116.2503;48.75563;51.66246	AHLKENAAY;HSLLNQAAY;IGLSNAHAAY
20130504_EXQ3_MiBa_SA_Fib-2	9353	8187	AHLKENAAY	9		Unmodified	_AHLKENAAY_			0	sp|Q15149|PLEC_HUMAN	2	HCD	FTMS	MULTI-MSMS	5	0	508.76162	1015.5087	0.79144	3.8927041	23.692	0.022322	102.51	44.792	NaN	NaN	1	0	0	0	-1	0	0	0	0	y1;y2;y6;y7;y8;y7-H2O;a2;b2;b3;b4;b5;b6;b7;b8;b5-H2O;b6-NH3;b7-NH3;b8-NH3	801277.6;287723;100264.3;356171.7;198288.9;705864.5;289888.5;1130950;403914.6;32240;50515;257535.3;719816.4;676295.2;43034.6;24870.4;50795.5;395685.6	-0.0007000674;-0.0007496828;0.002223284;-0.001101702;-0.001641049;-0.01459829;-0.0008667454;-0.0007374295;-0.0007472316;-0.00393472;0.002089162;8.205629E-05;-0.001214617;-0.001028502;-0.0007151511;0.001801067;0.0007670794;-0.001758942	-3.844795;-2.96178;3.197435;-1.362782;-1.735677;-18.46894;-4.78576;-3.526615;-2.31924;-8.738262;3.606214;0.1183445;-1.588968;-1.231086;-1.274064;2.662962;1.026361;-2.149199	182.081869758638;253.119033161813;695.333657543665;808.421046510032;945.480497719499;790.423978412433;181.109254240125;209.104039546331;322.188113328814;450.286263834429;579.322833049184;693.367767602015;764.406178062869;835.443105736248;561.315072675892;676.339499490199;747.377647265186;818.417287074102	18	0.4033791	0.1343284	None	Unknown		102.5137;57.72198;43.24633	AHLKENAAY;TAAQALAHAY;QQSLLGHAY
20130504_EXQ3_MiBa_SA_Fib-1	26117	23344	AHLNPAVTF	9		Unmodified	_AHLNPAVTF_			0	sp|Q92482|AQP3_HUMAN	2	HCD	FTMS	MULTI-MSMS	2	0	485.26126	968.50797	0.43588	5.8660916	63.156	0.0023667	138.62	54.815	NaN	NaN	1	0	0	0	-1	0	0	0	0	y1;y2;y2-H2O;a2;b2;b3;b4;b5;b6;b7;b8;b8-H2O;b6-NH3;b7-NH3	2208413;2285174;322815.2;135570.9;950555.9;708247.1;2048084;297791.8;2048167;1476585;393034.2;237587.9;163952.2;118259.6	-0.0006576132;-0.000345085;-0.0004875792;-0.000964007;-0.0007714092;-0.001123066;-0.001696518;-0.004553955;-0.00219614;-0.001888009;-0.0005806127;-0.001078539;-0.004042933;-0.003986522	-3.959452;-1.291803;-1.957176;-5.32279;-3.689116;-3.485742;-3.889027;-8.539397;-3.634054;-2.684155;-0.721763;-1.371442;-6.883958;-5.808157	166.086912682231;267.13427862817;249.123856436132;181.109351501668;209.104073526024;322.188489163215;436.231990062266;533.287611351146;604.322367324322;703.390473109168;804.43684418723;786.426777426829;587.297665015631;686.36602252046	14	0.5107358	0.0952381	None	Unknown		138.6159;83.80085;70.91248	AHLNPAVTF;FGRDKVTF;TFQVARTF
20130504_EXQ3_MiBa_SA_Fib-2	26702	23929	AHLNPAVTF	9		Unmodified	_AHLNPAVTF_			0	sp|Q92482|AQP3_HUMAN	2	HCD	FTMS	MULTI-MSMS	6	0	485.26126	968.50797	-0.074068	6.6921044	62.335	0.010762	108.24	45.524	NaN	NaN	1	0	0	0	-1	0	0	0	0	y1;y2;y2-H2O;a2;b2;b3;b4;b5;b6;b7;b8;b8-H2O;b6-NH3;b7-NH3;b8-NH3	1207012;1100360;159096.6;67504.8;543733.3;383785.4;980772.8;87919.4;936543.4;541694;55990.2;82075.4;73436.6;37054.6;21377.2	-0.0006736009;-0.0002601375;-0.001005987;-0.001698937;-0.0008109041;-0.001091353;-0.002026533;-0.004553962;-0.001431038;-0.003264514;2.590728E-05;0.002771246;0.003185255;-0.0030909;0.001352535	-4.055713;-0.9738085;-4.038093;-9.380687;-3.877992;-3.387311;-4.645537;-8.539412;-2.368008;-4.641104;0.03220551;3.523862;5.423645;-4.503289;1.717705	166.086928669952;267.134193680741;249.124374844339;181.110086431673;209.104113020954;322.188457449729;436.232320077657;533.287611358667;604.321602222601;703.391849615001;804.436237667217;786.422927642566;587.290436827723;686.365126899377;787.408361937538	15	0.4630685	0.09740259	None	Unknown		108.238;62.7143;60.78785	AHLNPAVTF;GAAYIRATF;QRFTVATF
20121117_EXQ2_MiBa_SA_mHLA_Fib_1	23796	21467	AHLPHTFQF	9		Unmodified	_AHLPHTFQF_			0	sp|P54253|ATX1_HUMAN	2	HCD	FTMS	MULTI-MSMS	9	0	549.27998	1096.5454	1.2191	8.0554964	60.49	0.0023811	138.33	91.669	NaN	NaN	1	0	0	0	-1	0	0	0	0	y1;y2;y5;y6;y7;y5-H2O;y6-H2O;y2-NH3;y6-NH3;y7-NH3;a2;b2;b3;b5;b6;b7;b8;b6-H2O;b7-H2O;b8-NH3	140516.7;93383.4;62763.3;173776.7;144557.3;26887.2;13383.5;115526.1;16077.7;21221.2;119646;673660.4;288912.4;59618.2;126228.9;151563.8;181594.3;159622.4;100792.1;7342.3	0.0001239893;-0.0004125425;0.000312486;0.001879118;-0.0009079401;-0.0004384882;0.0002543902;0.001918785;0.002263922;0.003309825;-0.0003030806;-0.0001783695;-0.0003666817;0.001526346;0.0009608979;-0.004261123;-0.001795052;-4.452727E-05;-0.0004499637;-0.001707809	0.7465364;-1.402513;0.4599986;2.420387;-1.02078;-0.6630603;0.335447;6.924112;2.981419;3.793814;-1.673473;-0.8530203;-1.1381;2.743759;1.461785;-5.297141;-1.925039;-0.06964611;-0.5721781;-1.865543	166.08613107976;294.145245123033;679.31952434719;776.370721567551;889.457572605774;661.309710635129;758.361781608701;277.116364694149;759.343787661916;872.426805738786;181.108690575262;209.103480486304;322.18773277892;556.297515465285;657.345759387801;804.419395324881;932.475506765392;639.336200126673;786.405019479323;915.448870420691	20	0.3642273	0.1136364	None	Unknown		138.3328;46.66342;40.68579	AHLPHTFQF;VRWFQSQF;WIYRQGQF
20121117_EXQ2_MiBa_SA_mHLA_Fib_1	23898	21559	AHLPHTFQF	9		Unmodified	_AHLPHTFQF_			0	sp|P54253|ATX1_HUMAN	2	HCD	FTMS	MULTI-MSMS	1	0	549.27998	1096.5454	1.2191	8.2378874	60.752	0.0026103	133.81	87.442	NaN	NaN	1	0	0	0	-1	0	0	0	0	y1;y2;y5;y6;y7;y6-H2O;y2-NH3;y5-NH3;y6-NH3;a2;b2;b3;b5;b6;b7;b8;b6-H2O;b7-H2O;b8-H2O	72243.1;46547.3;53589.5;95947.7;92735.8;5908;62280.9;8599.3;11216.5;55663;364719.3;134142.7;26903.7;64202.3;56552.5;92033.2;6736.5;12205.7;27551.6	4.12656E-05;0.0005540686;0.00413607;0.004202132;-0.003506487;-0.01250201;0.0008351818;-0.008201984;-0.003034251;-0.0004645874;-0.0002115692;0.0001192212;0.001847732;0.0006463414;0.002241057;0.001724081;0.002886592;0.003457507;-0.0009517741	0.2484589;1.883663;6.088583;5.412549;-3.942264;-16.48527;3.013819;-12.38406;-3.995857;-2.565238;-1.011792;0.3700371;3.321483;0.9832588;2.785954;1.848935;4.515004;4.39662;-1.0408	166.086213803501;294.144278511884;679.315700763741;776.368398553086;889.460171152662;758.374538005806;277.11744829723;662.301489715709;759.349085834169;181.108852082052;209.103513686019;322.187246875972;556.297194080056;657.346073944363;804.412893145076;932.471987632814;639.333269007413;786.401112008988;914.464098801101	19	0.3789563	0.152	None	Unknown		133.8127;46.37048;44.69209	AHLPHTFQF;VRWFQSQF;TELMVLTQF
20121117_EXQ2_MiBa_SA_mHLA_Fib_1	23797	21468	AHLPHTFQF	9		Unmodified	_AHLPHTFQF_			0	sp|P54253|ATX1_HUMAN	3	HCD	FTMS	MULTI-MSMS	10	0	366.52241	1096.5454	0.43429	7.0738073	60.492	0.022575	75.109	35.108	NaN	NaN	1	0	0	0	-1	0	0	0	0	y1;y7(2+);a2;b2;b3;b5;b6;b7;b8;b6-H2O;b7-H2O;b8-NH3	464115;10880.2;87616.8;511092.4;244647.4;571692.6;735968.2;291856.3;64394;724582;237271.5;55161.8	6.343761E-05;0.0009458165;-0.0004489595;-7.94513E-05;-0.0001136833;-0.0001839623;-0.0002231183;-0.00116185;0.0007137565;-0.0001327007;-0.0007654259;-0.004420584	0.381956;2.124327;-2.478949;-0.3799618;-0.3528482;-0.3306895;-0.3394224;-1.44434;0.7654446;-0.2075601;-0.9733223;-4.828856	166.086191631486;445.231024749645;181.108836454239;209.103381568093;322.187479780473;556.299225773887;657.346943403989;804.416296052364;932.472997956803;639.336288300109;786.405334941469;915.451583196101	12	0.2746571	0.05882353	None	Unknown		75.10919;40.00151;33.7966	AHLPHTFQF;IIAEETKMF;FEWARNKF
20130504_EXQ3_MiBa_SA_Fib-1	26893	24050	AHLPHTFQF	9		Unmodified	_AHLPHTFQF_			0	sp|P54253|ATX1_HUMAN	2	HCD	FTMS	MULTI-MSMS	8	0	549.27998	1096.5454	1.1454	4.2252856	65.015	0.0018583	157.9	90.556	NaN	NaN	1	0	0	0	-1	0	0	0	0	y1;y2;y5;y6;y7;y5-H2O;y6-H2O;y7-H2O;y2-NH3;y5-NH3;y6-NH3;y7-NH3;a2;b2;b3;b5;b6;b7;b8;b6-H2O;b7-H2O;b8-H2O	196245.1;89894.2;148048.7;196395.9;145791.6;22128.4;20854.7;11909.8;219715.9;11065.3;31969.3;23730.3;187431.3;909235.4;350224.8;148090.9;255906;95681.6;202019.1;196013.1;159139;48698.8	-0.0005474882;-0.0001392043;-0.004427382;-0.0001418746;-0.001266261;-0.004388976;-0.006051803;0.005501206;-0.0004214936;-0.005020333;-0.005675226;0.0004790203;-0.0008279228;-0.0008057049;-0.001153484;-0.001015403;-0.001873038;0.002549509;-0.002554434;-0.001332326;-0.002786964;0.001768308	-3.296398;-0.4732508;-6.517332;-0.1827403;-1.423632;-6.636755;-7.980033;6.312772;-1.520986;-7.58017;-7.473778;0.5490646;-4.571401;-3.853128;-3.580153;-1.825279;-2.849383;3.169405;-2.739409;-2.083916;-3.543919;1.933716	166.086802557251;294.144971784832;679.324264214841;776.372742559817;889.457930926348;661.313661123136;758.368087801332;871.440598773558;277.118704972646;662.298308065067;759.351726809497;872.429636543843;181.109215417501;209.104107821681;322.188519581385;556.300057214591;657.348593323864;804.41258469254;932.476266147608;639.337487924908;786.407356479322;914.461378718777	22	0.3943292	0.1271676	None	Unknown		157.8996;67.34386;47.08175	AHLPHTFQF;HALPMFREP;EFPSIKTEF
20130504_EXQ3_MiBa_SA_Fib-2	27376	24542	AHLPHTFQF	9		Unmodified	_AHLPHTFQF_			0	sp|P54253|ATX1_HUMAN	3	HCD	FTMS	MULTI-MSMS	9	0	366.52241	1096.5454	0.31168	3.7907696	63.928	0.013705	86.953	49.395	NaN	NaN	1	0	0	0	-1	0	0	0	0	y1;a2;b2;b3;b5;b6;b7;b8;b6-H2O;b7-H2O;b8-NH3	599860.5;168749.8;749681.1;335503.7;772475.2;919228.3;240107.6;37653.6;947119.2;219378.3;53100.2	-0.0005607683;-0.0006722332;-0.0007792456;-0.001182571;-0.002100789;-0.00217065;-0.004222616;-0.006147258;-0.002091151;-0.002048495;-0.009355065	-3.376357;-3.711759;-3.726592;-3.670432;-3.776352;-3.302128;-5.249272;-6.592376;-3.270805;-2.60488;-10.21902	166.086815837378;181.109059727902;209.104081362393;322.188548668475;556.301142600503;657.348890935803;804.41935681787;932.479858971479;639.338246750353;786.406618010703;915.456517676964	11	0.2993414	0.0625	None	Unknown		86.95346;37.55836;40.00151	AHLPHTFQF;FEWARNKF;IIAEETKMF
20130504_EXQ3_MiBa_SA_Fib-2	27456	24614	AHLPHTFQF	9		Unmodified	_AHLPHTFQF_			0	sp|P54253|ATX1_HUMAN	2	HCD	FTMS	MULTI-MSMS	1	0	549.27998	1096.5454	-1.6785	2.2189848	64.1	0.011659	105.04	67.395	NaN	NaN	1	0	0	0	-1	0	0	0	0	y1;y2;y5;y6;y7;y2-NH3;y6-NH3;y7-NH3;a2;b2;b3;b5;b6;b7;b8;b6-H2O;b7-H2O	560098.5;372923.4;468425.1;1034638;659580.1;965411.7;107281.5;89904.9;834978.2;5042352;1841919;278873.6;893572;394417.3;1111972;998533.1;200216.7	-0.0002219188;-0.0004698593;-0.004711665;0.001041123;-0.001773419;0.0004695251;-0.008215581;-0.001064018;-0.0009331891;-0.0007860415;-0.0007885411;0.001910199;-0.001482668;0.004647977;0.0001683775;-0.002431378;0.0002437537	-1.336164;-1.597371;-6.935808;1.341012;-1.993819;1.694316;-10.81917;-1.219602;-5.152629;-3.759092;-2.447455;3.433775;-2.255529;5.778116;0.1805708;-3.802958;0.3099597	166.086476987942;294.145302439821;679.324548497908;776.371559561955;889.458438084367;277.11781395396;759.354267165005;872.43117958258;181.109320683804;209.104088158377;322.188154638304;556.29713161258;657.348202953524;804.410486225213;932.473543335776;639.338586977326;786.404325761918	17	0.4164796	0.1847826	None	Unknown		105.0402;37.64557;37.64557	AHLPHTFQF;HALYQYFR;HAIWWEQK
20130504_EXQ3_MiBa_SA_Fib-2	31949	28699	AHLVAVFNEY	10		Unmodified	_AHLVAVFNEY_			0	sp|P50995|ANX11_HUMAN	2	HCD	FTMS	MULTI-MSMS	6	0	581.79821	1161.5819	0.80101	3.0890047	75.254	0.031662	81.784	49.429	NaN	NaN	1	0	0	0	-1	0	0	0	0	y1;y2;y3;y2-H2O;y3-H2O;y3-NH3;a2;b2;b3;b4;b5;b6;b7;b8;b9;b9-NH3	208704.1;7582.1;4281.1;201210.6;7221.5;5764.6;10986.8;203268.7;230618.6;146988.4;349829.9;490837.1;171635.3;98838.1;25085.5;6606.8	-0.0006977854;-0.0008055087;0.0003711125;-0.0008692153;-0.005055475;-0.006460578;-0.001289794;-0.0009541452;-0.0009035644;-0.002331219;-0.002165925;-0.001498664;-0.00251245;0.001179116;-0.003872444;-0.01519141	-3.832262;-2.589023;0.8728642;-2.965451;-12.4164;-15.82906;-7.12162;-4.563012;-2.804461;-5.533944;-4.399648;-2.534256;-3.402411;1.383173;-3.945358;-15.75049	182.081867476615;311.124568296114;425.166319122101;293.114067316406;407.161181023496;408.146601710787;181.109677289034;209.104256261947;322.188269661575;421.258111232331;492.295059726038;591.362806381775;738.432234083438;852.471469965231;981.519114621058;964.503884480294	16	0.3316536	0.09195402	None	Unknown		81.78386;32.35476;31.22911	AHLVAVFNEY;LIHQTKMEY;QLLHFVDQY
20121117_EXQ2_MiBa_SA_mHLA_Fib_1	16212	14575	AHMDATNAF	9		Unmodified	_AHMDATNAF_			0	sp|Q9BSK4|FEM1A_HUMAN	2	HCD	FTMS	MULTI-SECPEP	7	1	489.21091	976.40727	-0.25692	1119.1863	41.582	0.021917	84.244	50.24	NaN	NaN	1	0	0	0	-1	0	0	0	0	y1;y2;a2;b2;b3;b4;b5;b6;b7;b8;b6-H2O;b7-H2O;b8-H2O;b8-NH3	448136.8;85696.4;14324.8;142146.5;74705.3;74425;168873.4;61066.5;215722.4;112625.8;181889.6;72861.2;5755.6;10052.1	-7.78715E-05;0.001169653;-0.0006729412;-0.0003842608;-0.0003812961;-9.831921E-06;-0.0002504935;-0.002048294;0.001197486;0.001241612;-0.0003438923;0.005751356;0.002369975;0.00468598	-0.4688616;4.932703;-3.715668;-1.837657;-1.120984;-0.02160051;-0.476035;-3.265475;1.615392;1.528449;-0.5644562;7.951747;2.983643;5.892059	166.086332940606;237.122199203563;181.109060435889;209.103686377652;340.144168019087;455.170739586921;526.208094036276;627.257570310618;741.297251978354;812.334321640093;609.245301222881;723.282133421122;794.322628590469;795.304328170238	14	0.1190734	0.06278027	None	Unknown		84.24365;34.00318;29.80677	AHMDATNAF;DLCSAQHGF;NWTHSDAF
20121117_EXQ2_MiBa_SA_mHLA_Fib_2	16491	14828	AHMDATNAF	9		Unmodified	_AHMDATNAF_			0	sp|Q9BSK4|FEM1A_HUMAN	2	HCD	FTMS	MULTI-MSMS	2	0	489.21091	976.40727	-1.2593	5.716548	41.57	0.010762	108.24	65.238	NaN	NaN	1	0	0	0	-1	0	0	0	0	y1;y2;a2;b2;b3;b4;b5;b6;b7;b8;b6-H2O;b7-H2O;b8-H2O;b8-NH3	795545.4;162944.9;35557.2;250373.8;128631.8;147918.7;267819.4;201971.9;416367;232951.7;378725.2;244642.3;27503.7;42903.8	-5.017384E-05;0.0002211523;0.0004001707;-0.0002229876;-0.0002159226;0.00100767;6.713127E-05;0.0004237537;0.0006794931;0.00202711;9.597094E-05;0.0008942106;0.004605883;-0.004962545	-0.302095;0.9326474;2.209569;-1.066398;-0.6347978;2.213833;0.1275756;0.6755684;0.9166263;2.495416;0.1575244;1.236315;5.798521;-6.239731	166.086305242938;237.123147704598;181.107987324023;209.103525104358;340.144002645636;455.169722085001;526.207776411536;627.255098263169;741.297769971055;812.333536141383;609.244861359665;723.28699056723;794.320392682246;795.313976695615	14	0.2583678	0.07368421	None	Unknown		108.238;43.00015;40.1031	AHMDATNAF;NWTHSDAF;EGGHVNMAF
[truncated: 17,284 more rows]
[truncated: 7 more columns]
