# Supplementary material for: Estimating the Contribution of Proteasomal Spliced Peptides to the HLA-I Ligandome*
Source: Mol Cell Proteomics. 2018 Sep 5;17(12):2347–57. doi: 10.1074/mcp.RA118.000877 (PMC6283289; doi:10.1074/mcp.RA118.000877)
Supplement: supplemental Table 1 [file 138326_2_supp_192541_pt4q2t.txt]

Raw file	Scan number	Scan index	Sequence	Length	Missed cleavages	Modifications	Modified sequence	Deamidation (NQ) Probabilities	Oxidation (M) Probabilities	Deamidation (NQ) Score Diffs	Oxidation (M) Score Diffs	Acetyl (Protein N-term)	Deamidation (NQ)	Oxidation (M)	Proteins	Charge	Fragmentation	Mass analyzer	Type	Scan event number	Isotope index	m/z	Mass	Mass Error [ppm]	Simple Mass Error [ppm]	Retention time	PEP	Score	Delta score	Score diff	Localization prob	Combinatorics	PIF	Fraction of total spectrum	Base peak fraction	Precursor Full ScanNumber	Precursor Intensity	Precursor Apex Fraction	Precursor Apex Offset	Precursor Apex Offset Time	Matches	Intensities	Mass Deviations [Da]	Mass Deviations [ppm]	Masses	Number of Matches	Intensity coverage	Peak coverage	Neutral loss level
20130504_EXQ3_MiBa_SA_Fib-1	3230	2616	AAAAAPVATK	10		Unmodified	_AAAAAPVATK_					0	0	0	LM_splice_AAAAAPVATK;DeNovo_spliced__AAAAAPVATK	2	HCD	FTMS	MSMS	8	0	435.75581	869.49707	NaN	9.6382081	9.6545	0.00029834	115.49	17.859	NaN	NaN	1	0	0	0	-1	0	0	0	0	y1;y2;y3;y5;y7;y8;y9;y2-H2O;y3-H2O;y5-H2O;y7-H2O;y8-H2O;y9-H2O;y1-NH3;y7-NH3;a2;b2;b3;b7;b8;b9	204648.5;131268.4;138452;261582.2;27873.2;229235.5;12101.4;23183.6;6217.1;27646.6;40416;189794.3;79011.8;153488.2;43920.9;417838.2;600962.2;130735;22126.3;56715.4;8237.7	-0.0004558232;-0.0005593334;0.0005150592;-0.0009237264;-0.003342402;-0.003098422;0.0001098514;-0.0009722993;-0.001138025;-0.001175202;-0.001049286;-0.0003002252;-0.0006085827;-0.0005578189;-0.01075976;-0.0006951533;-0.0005021819;-0.0005717073;-0.004614862;-0.0001366406;-0.001088702	-3.098451;-2.253913;1.613609;-1.792531;-5.084302;-4.253543;0.1374057;-4.224617;-3.778451;-2.36312;-1.64109;-0.4226025;-0.7787792;-4.288051;-16.80222;-6.040226;-3.509749;-2.670043;-8.355434;-0.2192032;-1.502902	147.11325999377;248.161041978077;319.197081373369;515.319697927069;657.396344177892;728.433213986079;799.467119500538;230.150890257675;301.188169770946;497.309384716382;639.383486375732;710.419851102979;781.457273248294;130.086812887974;640.377212431532;115.087284573374;143.08200622409;214.119189537303;552.318638036135;623.351273602173;724.399904138106	21	0.3429576	0.1489362	None
20130504_EXQ3_MiBa_SA_Fib-1	3457	2819	AAAAAPVATK	10		Unmodified	_AAAAAPVATK_					0	0	0	LM_splice_AAAAAPVATK;DeNovo_spliced__AAAAAPVATK	2	HCD	FTMS	MSMS	5	0	435.75581	869.49707	NaN	1.1275411	10.23	0.032883	82.279	25.845	NaN	NaN	1	0	0	0	-1	0	0	0	0	y1;y2;y5;y7;y8;y9;y2-H2O;y7-H2O;y8-H2O;y1-NH3;a2;b2;b3;b7;b8;b9;b9-H2O	134166.6;67693.6;138836.9;11239.4;181233.5;80555.2;23157.8;54607.9;107740.6;113568;258291.9;351169.4;75023.7;15874.9;27760;6029.9;5906.8	-0.0005050632;-0.0005467878;-0.0005268829;-0.007592257;-0.001762288;-0.005933982;-0.0009128717;0.001663596;-0.002834177;-0.0006057196;-0.0006841837;-0.0004629537;-0.0004885395;0.001935172;-0.004705687;0.01148404;0.003415653	-3.433158;-2.203359;-1.02244;-11.54891;-2.41929;-7.422365;-3.966406;2.601887;-3.989426;-4.656271;-5.944912;-3.235584;-2.281625;3.503766;-7.548957;15.85345;4.835399	147.113309233801;248.161029432535;515.319301083574;657.400594033246;728.431877851948;799.473163333526;230.150830830121;639.380773493559;710.422385055156;130.086860788749;115.087273603818;143.081966995898;214.119106369452;552.312088001421;623.355842647965;724.387331396617;706.384835096729	17	0.2449238	0.1231884	None
20130504_EXQ3_MiBa_SA_Fib-2	2643	2127	AAAAAPVATK	10		Unmodified	_AAAAAPVATK_					0	0	0	LM_splice_AAAAAPVATK;DeNovo_spliced__AAAAAPVATK	2	HCD	FTMS	MULTI-MSMS	6	0	435.75581	869.49707	0.095757	9.6382081	7.9571	0.0068453	113.26	29.503	NaN	NaN	1	0	0	0	-1	0	0	0	0	y1;y2;y3;y5;y7;y8;y9;y2-H2O;y5-H2O;y7-H2O;y8-H2O;y9-H2O;y1-NH3;y7-NH3;a2;b2;b3;b9	62727;47983;28328.2;109915;11918.5;83687.8;46823.3;8226.1;7993.8;20155.8;58773.7;6091.5;48954.7;14416.5;140467.7;190154.8;42037;5408.7	-0.0006382799;-5.834821E-05;0.0002270745;-0.00219476;0.00193581;-0.002307722;0.001782435;-0.001079449;0.0002632058;4.931095E-05;0.001328645;0.00507369;-0.0006314472;-0.005633708;-0.0007839563;-0.0006264591;-0.0006037232;0.0005849605	-4.338692;-0.2351228;0.7113921;-4.259015;2.944685;-3.168066;2.229533;-4.690178;0.5292612;0.07712278;1.87023;6.492648;-4.854042;-8.797553;-6.811836;-4.378318;-2.819566;0.8075123	147.113442450521;248.16054099291;319.197369358005;515.320968960709;657.391065966836;728.432423285938;799.465446917029;230.150997407521;497.307946308608;639.382387779053;710.41822223261;781.451590975647;130.086886516277;640.372086382618;115.087373376436;143.082130501258;214.119221553149;724.398230475189	18	0.3407725	0.2093023	None
20130504_EXQ3_MiBa_SA_Fib-2	2769	2237	AAAAAPVATK	10		Unmodified	_AAAAAPVATK_					0	0	0	LM_splice_AAAAAPVATK;DeNovo_spliced__AAAAAPVATK	2	HCD	FTMS	MULTI-MSMS	1	0	435.75581	869.49707	0.095757	0.43748704	8.3075	0.0074288	111.74	20.67	NaN	NaN	1	0	0	0	-1	0	0	0	0	y1;y2;y3;y5;y7;y8;y9;y2-H2O;y5-H2O;y7-H2O;y8-H2O;y1-NH3;y7-NH3;a2;b2;b3;b8;b9	112951.6;72275.8;37732.3;142660.4;12441.2;94348.8;59337;8594.1;8612.4;18506.6;103204.6;78596;24624.9;168445.8;296287.7;85419.4;25466.8;6663.8	-0.000621463;-0.0009628899;-0.001245507;-0.002351878;-0.002556377;-0.004147503;-0.006859818;-0.000514567;-0.002613963;0.003355845;-0.001638994;-0.0006272027;-0.006979448;-0.0007247327;-0.0006288169;-0.0008257169;-0.00246348;0.002942967	-4.22438;-3.880095;-3.901978;-4.563909;-3.888644;-5.693723;-8.580413;-2.235785;-5.256196;5.2486;-2.307074;-4.821414;-10.89903;-6.297242;-4.394797;-3.856338;-3.951978;4.06265	147.113425633616;248.161445534561;319.198841939357;515.321126079231;657.395558153719;728.434263067302;799.474089170082;230.1504325254;497.310823477221;639.379081244694;710.421189872274;130.086882271801;640.373432123047;115.08731415281;143.082132859068;214.119443546922;623.353600441021;724.395872468705	18	0.3677023	0.1956522	None
20121117_EXQ2_MiBa_SA_mHLA_Fib_1	2788	2375	AAAAKPVATK	10		Unmodified	_AAAAKPVATK_					0	0	0	sp|P12111|CO6A3_HUMAN	2	HCD	FTMS	MULTI-MSMS	7	0	464.28473	926.55492	0.54902	7.0488685	7.6412	0.00028998	175.91	77.331	NaN	NaN	1	0	0	0	-1	0	0	0	0	y1;y2;y3;y4;y5;y6;y7;y8;y9;y2-H2O;y3-H2O;y5-H2O;y6-H2O;y8-H2O;y9-H2O;y1-NH3;y8-NH3;a2;b2;b3;b4;b5;b7;b8;b9;b9-H2O	281738.9;208630.9;123089.9;19512.6;763974.5;371806.7;451016.1;1376604;664874.3;50198.6;9768.9;125825.7;42237.2;65379.7;17996.6;183561.2;5853.5;531084.2;686582.6;424087.8;137822.3;19451.5;48442.1;149136.2;76942.7;9217.2	1.109838E-05;-6.617691E-05;-0.0003044403;-6.676005E-05;-0.000702561;-0.001485655;0.00127668;-0.0004903993;-0.0001845938;-0.0004476672;0.0009060296;0.0001934231;0.002351838;-0.001143332;0.002575651;-7.310008E-05;-0.01040759;-0.0003913238;-8.188764E-05;-7.868799E-05;-0.0001327602;-0.002009779;-0.0004412415;-0.00318163;-0.001971962;0.0001996023	0.07544129;-0.2666698;-0.9537667;-0.1596114;-1.36335;-2.309015;1.786942;-0.624324;-0.2155147;-1.945107;3.008205;0.3889402;3.760529;-1.489724;3.071692;-0.5619352;-13.54323;-3.400244;-0.5723143;-0.3674971;-0.4655707;-4.863316;-0.7240918;-4.676034;-2.523438;0.2614491	147.112793072221;248.160548821611;319.197900872842;418.266077108749;515.319476761675;643.41522287343;714.449574326141;785.488455193315;856.525263175575;230.150365625614;301.186125716571;497.308016091353;625.40082069446;767.478543439261;838.511938244844;130.086328169182;768.471823286097;115.086980743891;143.081585929844;214.118696517987;285.155864378001;413.252704413932;609.372313645185;680.412167…	26	0.5600314	0.2166667	None
20121117_EXQ2_MiBa_SA_mHLA_Fib_1	2797	2383	AAAAKPVATK	10		Unmodified	_AAAAKPVATK_					0	0	0	sp|P12111|CO6A3_HUMAN	3	HCD	FTMS	MSMS	5	0	309.85892	926.55492	NaN	6.1029272	7.6642	1.0001E-05	112.13	47.4	NaN	NaN	1	0	0	0	-1	0	0	0	0	y1;y2;y3;y4;y5;y6;y7;y8;y9;y2-H2O;y3-H2O;y5-H2O;y6-H2O;y1-NH3;y2-NH3;y6-NH3;y7(2+);a2;b2;b3;b7	332390.1;204160.3;319392.6;103298.4;1532740;452768.6;203195.7;764927.9;418419.4;43725.2;37407.4;172099.4;49822.8;247228;4357.8;94017;66308.7;1401906;847945.9;67203.4;34743.2	-0.0001018411;-8.241485E-05;-0.0002986247;-0.0005469787;-0.0002309287;-0.0005337656;0.0004416109;-5.001031E-05;-0.001546959;-0.0001700013;0.0005076688;-0.001769397;0.000679499;-0.0001701491;0.0009994952;-0.0003877785;-0.0005464272;-0.0003678824;-5.361527E-05;0.0006090145;0.000945728	-0.6922652;-0.3321029;-0.9355474;-1.307727;-0.4481276;-0.8295832;0.6181128;-0.06366781;-1.806084;-0.7386538;1.685563;-3.557935;1.086499;-1.30797;4.32433;-0.6190712;-1.527487;-3.19656;-0.3747182;2.844294;1.551974	147.112906011734;248.16056505955;319.197895057243;418.266557327388;515.319005129345;643.414270984035;714.450409395273;785.488014804305;856.526625541104;230.150087959653;301.186524077393;497.309978911153;625.402493033113;130.086425218206;231.132934048091;626.387575895446;357.729610163609;115.086957302512;143.081557657466;214.118008815503;609.370926675697	21	0.5216583	0.1428571	None
20121117_EXQ2_MiBa_SA_mHLA_Fib_2	2849	2432	AAAAKPVATK	10		Unmodified	_AAAAKPVATK_					0	0	0	sp|P12111|CO6A3_HUMAN	3	HCD	FTMS	MULTI-MSMS	6	0	309.85892	926.55492	0.78212	6.1029272	7.8219	0.0042274	105.17	52.998	NaN	NaN	1	0	0	0	-1	0	0	0	0	y1;y2;y3;y4;y5;y6;y7;y8;y9;y2-H2O;y3-H2O;y5-H2O;y6-H2O;y7-H2O;y1-NH3;y6-NH3;a2;b2;b3;b7	307109.1;205519.8;345173.9;104450.9;1556194;445827.7;346422.1;660212.6;402215.1;50923;41265.7;156609.4;17969.8;6899;224685.2;99106.9;1342347;789804.2;75372.2;44270.1	-1.849245E-05;-0.0002097542;-0.0005719037;0.0003837929;-0.000711809;-0.0004532889;-0.0003522387;-0.0006904735;-0.0005858404;-0.0002674377;-0.00038104;-0.001283704;0.001269243;0.003476565;-0.0001951827;-0.001971422;-0.0003931198;-8.367106E-05;0.000254036;0.002012432	-0.1257025;-0.8452354;-1.791689;0.9175817;-1.381297;-0.7045056;-0.4930199;-0.8790369;-0.683973;-1.162014;-1.265126;-2.581298;2.029484;4.991932;-1.500408;-3.14728;-3.415849;-0.5847787;1.186428;3.30248	147.112822663054;248.160692398897;319.198168336226;418.265626555802;515.319486009743;643.414190507262;714.451203244892;785.488655267517;856.525664422217;230.150185396089;301.187412786224;497.309493218541;625.401903289032;696.436809754533;130.086450251834;626.389159538582;115.086982539883;143.08158771326;214.118363794046;609.369859971977	20	0.499108	0.1086956	None
20121117_EXQ2_MiBa_SA_mHLA_Fib_2	2867	2448	AAAAKPVATK	10		Unmodified	_AAAAKPVATK_					0	0	0	sp|P12111|CO6A3_HUMAN	2	HCD	FTMS	MULTI-MSMS	2	0	464.28473	926.55492	0.84244	7.4805753	7.87	0.0076898	111.06	34.003	NaN	NaN	1	0	0	0	-1	0	0	0	0	y1;y2;y3;y5;y6;y7;y8;y9;y2-H2O;y5-H2O;y8-H2O;y1-NH3;a2;b2;b3;b4;b7;b8;b9	104015.6;43274.5;27751.6;266428;97027.6;114900.5;380788;166510.5;5029.4;24911.1;4268.9;61906.1;183092.5;217740.2;125063.7;44183.7;22709.1;15321.5;19751.1	0.0001366971;-0.0006311596;-0.002614028;-0.0008712971;-0.00167534;-0.001935321;-0.001345999;2.419778E-05;0.0004091275;-0.002607155;0.01309128;-0.0002866892;-0.0003107139;2.657078E-05;-4.506743E-05;-0.000155139;-0.0002299427;-0.006265196;3.321484E-05	0.9292002;-2.543346;-8.189306;-1.69079;-2.603823;-2.708815;-1.71358;0.0282511;1.77766;-5.242506;17.05783;-2.203835;-2.69982;0.1857038;-0.2104788;-0.5440498;-0.3773437;-9.2079;0.04250376	147.112667473467;248.161113804361;319.200210460827;515.319645497792;643.415412558482;714.452786326738;785.489310792664;856.525054384024;230.149508830875;497.310816669144;767.464308832448;130.086541758328;115.086900133973;143.081477471421;214.118662897435;285.155886756799;609.372102346421;680.415251386913;781.456631450757	19	0.4457512	0.1881188	None
20130504_EXQ3_MiBa_SA_Fib-2	4226	3527	AAAAKPVATK	10		Unmodified	_AAAAKPVATK_					0	0	0	sp|P12111|CO6A3_HUMAN	3	HCD	FTMS	MULTI-MSMS	6	0	309.85892	926.55492	0.15002	3.1889067	12.083	0.00086003	142.83	38.779	NaN	NaN	1	0	0	0	-1	0	0	0	0	y1;y2;y3;y4;y5;y6;y7;y8;y9;y2-H2O;y3-H2O;y5-H2O;y6-H2O;y7-H2O;y8-H2O;y1-NH3;y6-NH3;a2;b2;b3;b7	806254.6;610028.9;912292.1;285950.3;3751706;1094986;802454.2;1649784;991686.6;184045.8;124966.6;413523.2;88989.8;14740.6;82123.5;608028;219042;3433539;2003176;154383.9;119336.4	-0.0005134195;-0.0007504773;-0.001155862;-0.000388476;-0.001420497;-0.001688667;-0.001766737;-0.00229038;-0.004115002;-0.0007249755;-0.0008424594;-0.001554929;0.001142822;0.001116454;0.006745;-0.0004781357;-0.001561257;-0.0006274444;-0.0005032927;-0.000675061;-0.001792192	-3.489959;-3.024152;-3.621135;-0.9287765;-2.756533;-2.624537;-2.472854;-2.91586;-4.804276;-3.150004;-2.797122;-3.126682;1.82734;1.603089;8.78861;-3.675515;-2.492473;-5.451904;-3.517512;-3.152733;-2.94104	147.113317590118;248.161233121928;319.198752294275;418.266398824706;515.32019469773;643.415425885859;714.452617743549;785.49025517379;856.529193584076;230.150642933896;301.187874205558;497.309764443657;625.402029710014;696.439169865883;767.470655107134;130.086733204851;626.388749373827;115.087216864512;143.082007334829;214.11929289099;609.373664596044	21	0.5620565	0.1418919	None
20130504_EXQ3_MiBa_SA_Fib-2	18782	16740	AAAAPEAGASPVEKEAPA	18		Unmodified	_AAAAPEAGASPVEKEAPA_					0	0	0	sp|P29966|MARCS_HUMAN	2	HCD	FTMS	MULTI-MSMS	7	1	818.91248	1635.8104	-0.8043	3.809834	44.212	1.6781E-06	147.26	76.773	NaN	NaN	1	0	0	0	-1	0	0	0	0	y2;y3;y5;y6;y8;y9;y10;y11;y12;y13;y14;y15;y13-H2O;y14-H2O;y13-NH3;a2;b2;b3;b4;b5;b6;b7;b8;b9;b10;b15;b16;b7-H2O	794384.5;69875.5;47889.1;19755.8;130672.7;77790;8229.4;117410.8;110745;12594.3;801011;45712;47234.5;52132.1;7574.5;59057.6;211085.6;603580.7;205906.1;5721.4;46805.2;31270.5;27194.4;21063.4;32592;80778.6;338051.5;5436.2	-0.0006995372;-6.874727E-05;0.0005099255;0.00106479;0.002610697;-0.003847381;0.01467414;0.003769713;-0.001132363;0.01099828;-0.001575828;0.00630776;-0.005025717;0.001805169;0.004005197;-0.0006576725;-0.0005873299;-0.0008141564;-0.001099746;-0.00140893;0.001057035;0.0006538994;-0.005974628;-0.0005426807;0.001020435;0.002517367;-0.0009716492;0.002763753	-3.738673;-0.2663127;0.989605;1.65257;3.106333;-4.1482;14.69618;3.571383;-1.005138;8.759345;-1.164975;4.43054;-4.060822;1.352534;3.233685;-5.714556;-4.104846;-3.802347;-3.856634;-3.686274;2.06755;1.122984;-9.34535;-0.7639652;1.279738;1.824605;-0.6697711;4.897884	187.108418329879;258.144901327771;515.281878768854;644.323917000242;840.443548861359;927.482035349304;998.50062761306;1055.53299576719;1126.57501163107;1255.60547408249;1352.67081204387;1423.70004224408;1237.61093339531;1334.65686636093;1238.58591806553;115.087247092607;143.082091372103;214.119431986398;285.156831363388;382.209904400181;511.25003153101;582.287548454397;639.315640705951;710.347322…	28	0.5755779	0.2170543	None
20121117_EXQ2_MiBa_SA_mHLA_Fib_1	12620	11312	AAAAVQGGR	9		Acetyl (Protein N-term)	_(ac)AAAAVQGGR_					1	0	0	sp|Q15005|SPCS2_HUMAN	1	HCD	FTMS	MULTI-MSMS	10	0	842.44789	841.44061	0.63582	6.3095441	32.745	0.010466	117.7	46.786	NaN	NaN	1	0	0	0	-1	0	0	0	0	y1;y3;y4;y6;y1-NH3;y3-NH3;y4-NH3;y6-NH3;b2;b3;b4;b5;b7	85683.6;7398.3;14309.5;12818.7;30485.7;10003.1;92041.3;8111.3;38910.4;159718.8;328076.9;145092.3;8860.4	-0.000403244;0.0001966553;0.0002100147;-0.003506112;-0.0003988682;-0.001406032;-9.211097E-05;0.0001393757;-0.0009558034;5.73849E-05;-0.0001493375;-0.0005419615;-0.005576585	-2.302681;0.6800877;0.5033665;-5.969583;-2.523;-5.166638;-0.2301658;0.2443905;-5.163908;0.2240468;-0.4564572;-1.271508;-9.122198	175.119355424979;289.161682972875;417.220247124919;587.329490955555;158.092801947676;272.136736558824;400.194000149076;570.299296366355;185.093024531913;256.129125131397;327.166445641584;426.235252181758;611.320328040769	13	0.1084188	0.325	None
20121117_EXQ2_MiBa_SA_mHLA_Fib_1	12626	11317	AAAAVQGGR	9		Acetyl (Protein N-term)	_(ac)AAAAVQGGR_					1	0	0	sp|Q15005|SPCS2_HUMAN	2	HCD	FTMS	MULTI-MSMS	5	0	421.72758	841.44061	0.98973	6.2186683	32.756	0.013178	110.9	64.476	NaN	NaN	1	0	0	0	-1	0	0	0	0	y1;y2;y3;y4;y5;y6;y7;y8;y1-NH3;y2-NH3;y3-NH3;y4-NH3;y5-NH3;y6-NH3;y7-NH3;a2;b2;b3;b4;b5	265248.3;108733;1322940;2883349;4154509;5026554;2066276;629378.6;188250.9;15583.7;140610.6;489385.8;93128.6;146900.8;20309.7;151339.5;4176833;3444921;1512397;100218.6	-0.0002986676;0.0004344961;-0.0001528028;-0.0001374492;-0.0005587243;-0.0003825719;-0.0001153619;-0.0006184987;0.0004852087;-0.001312962;-0.0001164054;0.0003792386;-0.0001235208;-0.002279349;-0.008496247;-8.991936E-05;-0.0001646479;-2.353467E-05;-0.0001651733;0.002183453	-1.70551;1.871699;-0.5284331;-0.3294402;-1.082192;-0.6513787;-0.1752254;-0.8479545;3.069155;-6.10353;-0.4277481;0.9476379;-0.2474066;-3.996742;-13.24755;-0.5723802;-0.8895451;-0.09188593;-0.5048602;5.122681	175.119250848544;232.139981408469;289.162032430983;417.220594588826;516.28942978013;587.326367415492;658.363213993335;729.400830917907;158.091917870829;215.115179765003;272.135446932117;400.193528799534;499.262445475138;570.301715090734;641.345045777139;157.097244025758;185.092233376395;256.12920605097;327.166461477437;426.232526766777	20	0.6472865	0.1388889	None
20121117_EXQ2_MiBa_SA_mHLA_Fib_2	12935	11600	AAAAVQGGR	9		Acetyl (Protein N-term)	_(ac)AAAAVQGGR_					1	0	0	sp|Q15005|SPCS2_HUMAN	2	HCD	FTMS	MULTI-MSMS	3	0	421.72758	841.44061	0.5877	5.9809807	32.753	0.014556	107.43	57.303	NaN	NaN	1	0	0	0	-1	0	0	0	0	y1;y2;y3;y4;y5;y6;y7;y8;y1-NH3;y3-NH3;y4-NH3;y5-NH3;y6-NH3;a2;b2;b3;b4;b5	250730.9;103882;1405843;3166612;4504067;5558609;1918752;626256.6;186237.5;127493.2;433839.5;66134.1;135517.9;176033.5;4447787;3784713;1575974;112993	-0.0002590661;0.0001560238;8.094226E-05;4.328105E-05;-0.0003376146;-0.0001893528;0.0007073497;3.854487E-05;0.0004434301;0.0008069818;-0.0004826141;-0.001415631;0.0008143416;-8.901097E-05;-0.0001268627;7.75587E-05;-0.0001753826;-0.0004979126	-1.47937;0.6721099;0.2799203;0.1037367;-0.6539254;-0.322398;1.074408;0.05284461;2.804887;2.965378;-1.205949;-2.835438;1.427921;-0.5665979;-0.6854025;0.3028109;-0.5360652;-1.168164	175.1192112471;232.140259880826;289.16179868594;417.22041385855;516.289208670421;587.326174196411;658.362391281718;729.400173874334;158.091959649399;272.134523544944;400.194390652232;499.2637375854;570.298621400487;157.097243117371;185.092195591146;256.129104957604;327.166471686663;426.235208132866	18	0.7130151	0.1417323	None
20121117_EXQ2_MiBa_SA_mHLA_Fib_2	32417	29301	AAAAVVEFQRAQS	13		Acetyl (Protein N-term)	_(ac)AAAAVVEFQRAQS_					1	0	0	sp|O00231|PSD11_HUMAN	2	HCD	FTMS	MULTI-MSMS	9	0	695.35969	1388.7048	0.31753	6.4948644	81.992	0.0057953	106.29	74.356	NaN	NaN	1	0	0	0	-1	0	0	0	0	y2;y4;y5;y6;y7;y8;y9;y10;y2-H2O;y2-NH3;b2;b3;b4;b5;b6;b10;b11	5471.2;18750.5;12201.9;54996.7;114378.6;193813;86163.9;8226.2;5405.5;7765.5;67563;179357.9;282828.1;93241;7745.1;21355.3;9799.5	0.0007464646;-0.0002034959;0.001368032;0.001375311;0.001694283;0.0003151161;0.005572452;-0.0007011696;-3.568379E-05;-0.0003394498;-0.0005416216;-0.0001486813;0.0003441053;-0.0002652011;0.003418565;0.01282013;-0.003222363	3.188552;-0.4411864;2.321438;1.867684;1.957771;0.3267197;5.239495;-0.6179933;-0.1651279;-1.563692;-2.92622;-0.580493;1.051776;-0.6221946;6.507838;11.80968;-2.786031	234.107700609579;461.246875385964;589.30388136903;736.372288006842;865.414562130535;964.484355214007;1063.54751179409;1134.59089920368;216.097918071694;217.082237422518;185.092610350162;256.129331197604;327.165952198792;426.234975421429;525.29970557113;1085.56099955648;1156.61415583915	17	0.7147829	0.3269231	None
20121117_EXQ2_MiBa_SA_mHLA_Fib_1	2669	2267	AAAKPVATAK	10		Unmodified	_AAAKPVATAK_					0	0	0	LM_splice_AAAKPVATAK;DeNovo_spliced__AAAKPVATAK	2	HCD	FTMS	MULTI-MSMS	9	0	464.28473	926.55492	-0.51168	6.6171618	7.3342	0.018479	95.523	39.847	NaN	NaN	1	0	0	0	-1	0	0	0	0	y1;y2;y3;y4;y5;y6;y7;y8;y9;y6-H2O;y1-NH3;a2;b2;b3;b7;b8;b9;b8-H2O	78937.5;35417;30158.5;22554;5020.2;387850.3;71577.1;113732.8;61751.2;27640.3;40696.1;85864.8;98155.9;13375.9;8323.5;9212;8331.3;7816.7	-0.0001014257;0.0003728672;-0.001967261;-0.001862633;-0.006909185;-0.0004452839;-0.002779055;-0.002544251;-0.003174452;-0.00393712;9.067375E-05;-0.0005175403;-0.000348376;-0.001456043;-0.002255262;-0.004603161;-0.006274595;-0.007028678	-0.6894412;1.709228;-6.163105;-4.773088;-14.12026;-0.7594083;-3.889763;-3.23906;-3.706185;-6.927289;0.6970284;-4.496944;-2.434802;-6.800125;-3.700948;-6.479455;-8.029294;-10.15095	147.112905596303;218.14954509116;319.199563693219;390.236572853723;489.310033321389;586.356333272365;714.453630061643;785.490509044577;856.528253033667;568.349260421616;130.086164395349;115.087106960427;143.081852418229;214.120073873235;609.374127665588;710.424154039476;781.462939261144;692.416014869345	18	0.3113731	0.18	None
20121117_EXQ2_MiBa_SA_mHLA_Fib_1	4	0	AAAKPVATK	9		Unmodified	_AAAKPVATK_					0	0	0	sp|P12111|CO6A3_HUMAN	2	HCD	FTMS	MULTI-MSMS	1	0	428.76618	855.5178	0.36997	-0.6487865	0.018097	0.0039442	137.14	61.397	NaN	NaN	1	0	0	0	-1	0	0	0	0	y1;y2;y3;y4;y5;y6;y7;y8;y2-H2O;y3-H2O;y5-H2O;y7-H2O;y1-NH3;a2;b2;b3;b4;b6;b7;b8;b8-H2O	1549264;825266.4;722915.6;103454.2;5313407;1064906;3664557;2367303;301445.7;51597.2;514564.6;69892.3;1058616;2063970;2068560;388323.9;164112.5;359709.2;718975.5;435459.6;77970.5	-5.941404E-05;0.0002120069;-0.0008804029;0.001483505;-0.0003159191;0.0001697836;-0.000366227;0.001312534;0.0002657216;0.0004709301;-0.001213935;-0.007208156;-4.411038E-05;-0.0003439583;-9.506745E-05;9.873955E-05;-0.000596105;-0.002553619;-0.000578324;-0.001003747;-0.001405459	-0.4038671;0.8543144;-2.758168;3.54681;-0.6130552;0.2638794;-0.5125991;1.670982;1.15456;1.563583;-2.441005;-10.34989;-0.3390855;-2.988683;-0.6644282;0.4611444;-1.741906;-4.743529;-0.9490485;-1.412891;-2.029806	147.112863584643;248.160270637783;319.198476835377;418.264526843685;515.319090119762;643.4135674348;714.451217233192;785.486652259877;230.149652236823;301.186560816089;497.309423449353;696.447494476034;130.086299179478;115.086933378391;143.081599109648;214.118519090452;342.214176952687;538.337312234394;609.372450727693;710.42055462488;692.410391650231	21	0.4840514	0.3088235	None
20121117_EXQ2_MiBa_SA_mHLA_Fib_1	103	90	AAAKPVATK	9		Unmodified	_AAAKPVATK_					0	0	0	sp|P12111|CO6A3_HUMAN	2	HCD	FTMS	MULTI-MSMS	1	0	428.76618	855.5178	0.36997	1.2214259	0.27732	0.0034953	149.82	62.983	NaN	NaN	1	0	0	0	-1	0	0	0	0	y1;y2;y3;y4;y5;y6;y7;y8;y2-H2O;y5-H2O;y6-H2O;y7-H2O;y1-NH3;a2;b2;b3;b4;b6;b7;b8;b8-H2O	190359;107471.6;79548.5;22015.1;702025.2;184125.5;448811.9;310381.7;24525;66434.6;19772.6;10611.8;114614.3;254275.8;302798.7;43245;26818.1;40171;105038.5;61588.1;15032.5	3.6493E-05;-0.000799334;-2.500098E-05;-3.565517E-05;-0.0002225042;0.001900182;0.0002724748;-0.0006016296;0.0005286063;0.001621088;-0.002288661;-0.003883837;-0.0002692907;-0.0003720165;-5.38703E-05;-0.0003779274;-0.0001239771;-0.002528025;-0.000801517;-0.001091832;0.00226091	0.2480614;-3.221026;-0.07832445;-0.08524519;-0.4317796;2.953291;0.3813767;-0.7659304;2.296796;3.259735;-3.659483;-5.576667;-2.070089;-3.232482;-0.3765007;-1.765034;-0.3622799;-4.695986;-1.315315;-1.536881;3.265292	147.112767677602;248.161281978722;319.19762143348;418.266046003868;515.318996704921;643.411837036023;714.450578531376;785.488566423579;230.149389352123;497.306588426756;625.405461192919;696.444170156913;130.086524359839;115.086961436641;143.081557912502;214.118995757413;342.213704824835;538.337286640495;609.372673920711;710.420642709488;692.406725281586	21	0.4505857	0.2727273	None
20121117_EXQ2_MiBa_SA_mHLA_Fib_1	209	186	AAAKPVATK	9		Unmodified	_AAAKPVATK_					0	0	0	sp|P12111|CO6A3_HUMAN	2	HCD	FTMS	MULTI-MSMS	2	0	428.76618	855.5178	0.36997	0.05254315	0.5617	0.0091343	120.87	64.147	NaN	NaN	1	0	0	0	-1	0	0	0	0	y1;y2;y3;y5;y6;y7;y8;y2-H2O;y3-H2O;y5-H2O;y6-H2O;y1-NH3;a2;b2;b3;b4;b6;b7;b8;b8-H2O	82500;49941.2;30676.8;233233.1;31315.3;100921.6;84244.7;7107.3;4564.3;21738.3;4414.2;46033;79937.6;88915.3;26154.6;4464.6;9558;30082.3;8415.7;5065.9	9.654205E-05;-0.0001322857;-0.0002090143;-0.001024771;0.0002424619;-0.002918515;0.000464917;0.0004288188;5.858416E-05;-0.0006766423;-0.006275381;3.741192E-05;-0.0001972813;-3.275152E-07;0.0001747909;-0.002181807;-0.002451437;0.0002499493;-0.002109606;-0.002039993	0.6562455;-0.5330647;-0.6548113;-1.988612;0.3768367;-4.08496;0.5918833;1.863218;0.1945109;-1.360608;-10.03404;0.2875933;-1.714196;-0.002289012;0.8163283;-6.375531;-4.55372;0.4101756;-2.969512;-2.946216	147.112707628542;248.160614930372;319.197805446832;515.319798972103;643.413494756535;714.453769520758;785.487499877055;230.149489139611;301.186973162045;497.308886156682;625.409447913672;130.086217657179;115.086786701365;143.081504369715;214.118443039063;342.215762654784;538.337210053038;609.371622454368;710.421660483331;692.41102618421	20	0.3201863	0.2597403	None
20121117_EXQ2_MiBa_SA_mHLA_Fib_2	5	1	AAAKPVATK	9		Unmodified	_AAAKPVATK_					0	0	0	sp|P12111|CO6A3_HUMAN	2	HCD	FTMS	MULTI-MSMS	2	0	428.76618	855.5178	0.99318	1.9227555	0.019546	0.0053825	162.97	69.541	NaN	NaN	1	0	0	0	-1	0	0	0	0	y1;y2;y3;y4;y5;y6;y7;y8;y2-H2O;y3-H2O;y5-H2O;y6-H2O;y7-H2O;y1-NH3;a2;b2;b3;b4;b6;b7;b8;b8-H2O	1465693;929696.6;737464.2;125411.4;5353864;1283692;3544853;2627989;264785.3;66900.2;574806;66300.7;256301.4;903383.8;2063288;2234472;351671.2;137184.9;271713;804048.2;448774.3;126246.4	6.716546E-05;3.807004E-05;0.0007632292;0.0007616818;0.0001766873;0.0004832225;5.650541E-05;0.0005386508;-0.0004017535;0.001106592;0.000310883;-0.001878278;0.0001660955;-0.0001350042;-0.0002238655;5.453572E-05;0.0004125073;0.0001355017;-0.001886743;0.0009343803;0.0006295657;0.005223484	0.4565578;0.153409;2.391093;1.82105;0.3428699;0.7510298;0.0790893;0.6857535;-1.745613;3.674117;0.6251318;-3.003298;0.2384921;-1.037804;-1.945189;0.3811516;1.92654;0.3959565;-3.504765;1.533352;0.8861893;7.543985	147.11273700514;248.16044457466;319.196833203327;418.265248666917;515.318597513441;643.413253995858;714.450794500789;785.487426143214;230.150319711902;301.185925153875;497.307898631378;625.405050809804;696.440120224444;130.086390073285;115.08681328565;143.081449506483;214.118205322673;342.213445346042;538.336645359081;609.370938023414;710.4189213121;692.403762707572	22	0.4901324	0.3142857	None
20121117_EXQ2_MiBa_SA_mHLA_Fib_2	141	124	AAAKPVATK	9		Unmodified	_AAAKPVATK_					0	0	0	sp|P12111|CO6A3_HUMAN	2	HCD	FTMS	MULTI-MSMS	5	0	428.76618	855.5178	0.99318	3.0916383	0.3806	0.0039442	137.14	78.539	NaN	NaN	1	0	0	0	-1	0	0	0	0	y1;y2;y3;y4;y5;y6;y7;y8;y2-H2O;y3-H2O;y5-H2O;y6-H2O;y1-NH3;a2;b2;b3;b4;b6;b7;b8	126691.8;77206.3;59166.8;11718.3;461326.6;129614.1;254767.9;223624.3;22650.6;4126.8;45662.5;4042.7;66769.5;171175.8;174716.6;37609.7;9902.6;29854.8;66375.3;40931.9	1.647233E-05;8.604365E-05;-0.0012297;-0.001361957;-0.000768316;0.0001472951;-5.378229E-05;-0.0002623356;-0.001102588;-0.00157879;-0.0006954805;0.006304177;-0.000480819;-0.0004155405;-0.0001285566;-0.0003459596;0.0008492417;0.0005589632;-0.001298231;-0.002182588	0.1119707;0.3467259;-3.852457;-3.256186;-1.490951;0.2289276;-0.0752778;-0.3339778;-4.790716;-5.241864;-1.398488;10.08028;-3.696142;-3.610664;-0.8984843;-1.615735;2.481619;1.03832;-2.130437;-3.072242	147.112787698275;248.160396601054;319.198826132129;418.267372305335;515.319542516743;643.413589923271;714.450904788491;785.488227129629;230.151020546545;301.188610535907;497.308904994896;625.396868354475;130.086735888142;115.087004960621;143.08163259879;214.118963789553;342.212731605969;538.33419965271;609.373170635071;710.421733465548	20	0.4773704	0.3508772	None
20130504_EXQ3_MiBa_SA_Fib-1	3215	2602	AAAKPVATK	9		Unmodified	_AAAKPVATK_					0	0	0	sp|P12111|CO6A3_HUMAN	2	HCD	FTMS	MULTI-MSMS	4	0	428.76618	855.5178	-3.4002	-0.1812334	9.6196	0.00078733	186.76	82.708	NaN	NaN	1	0	0	0	-1	0	0	0	0	y1;y2;y3;y4;y5;y6;y7;y8;y2-H2O;y3-H2O;y5-H2O;y6-H2O;y7-H2O;y8-H2O;y1-NH3;y6-NH3;a2;b2;b3;b4;b5;b6;b7;b8;b8-H2O	1856208;953854.2;896905.4;195602.5;5737774;1459843;3635811;2888384;271998.2;91187.2;600035.1;107869;190926.4;108510.2;1081242;124261.6;2380255;2579497;385762.5;191061.3;37899.8;327501.9;910179.1;552029.9;149034.6	-0.0004031501;-0.0006384488;-0.0007655388;-0.001230429;-0.001406222;-0.001179708;-0.001419335;-0.001365091;-0.000870116;-0.0004678713;-0.0008566956;-0.005428574;0.001153222;0.001652965;-0.0005108908;-0.002193861;-0.0006224808;-0.0003908244;-0.0005735002;-0.0001857633;0.002241022;-0.001201737;-0.001404697;-0.0007492144;-0.0001208228	-2.740407;-2.572719;-2.398317;-2.94173;-2.728831;-1.833511;-1.986606;-1.737887;-3.780634;-1.553422;-1.722662;-8.680044;1.655884;2.153768;-3.927308;-3.502392;-5.408775;-2.731473;-2.678416;-0.5428283;5.101764;-2.232317;-2.30515;-1.054607;-0.1744962	147.11320732074;248.161121093515;319.198361971262;418.267240777856;515.320180422336;643.414916926727;714.452270341365;785.489329885425;230.150788074374;301.187499617553;497.309066209975;625.408601106052;696.439133097626;767.475747143108;130.086765959884;626.389381978161;115.087211900903;143.081894866583;214.11919133022;342.213766611006;439.264103677982;538.335960352598;609.373277100477;710.420300…	25	0.4976279	0.2118644	None
20130504_EXQ3_MiBa_SA_Fib-1	3348	2721	AAAKPVATK	9		Unmodified	_AAAKPVATK_					0	0	0	sp|P12111|CO6A3_HUMAN	2	HCD	FTMS	MULTI-MSMS	1	0	428.76618	855.5178	-3.4002	-4.8567644	9.9648	0.0061396	128	52.257	NaN	NaN	1	0	0	0	-1	0	0	0	0	y1;y2;y3;y4;y5;y6;y7;y8;y2-H2O;y3-H2O;y5-H2O;y6-H2O;y7-H2O;y1-NH3;a2;b2;b3;b4;b6;b7;b8;b8-H2O	1.401323E+07;8030972;8352382;1030964;5.108394E+07;8105279;3.382632E+07;2.574586E+07;2609902;631246.5;4909401;590770.7;608808.8;1.047979E+07;2.39239E+07;2.463448E+07;2798123;1504059;2551443;8011552;3131834;1633566	-0.0004584352;-0.00021887;-0.001031543;-0.00197616;-0.001339856;-0.001059936;-0.001378079;-0.001006104;-0.00133295;-0.002192299;-0.001631492;-0.0007318428;3.092166E-05;-0.0004656113;-0.0005936734;-0.0004551024;-0.001049496;-0.001501462;-0.002328936;-0.002533604;0.003301952;-0.006345765	-3.116206;-0.8819686;-3.231666;-4.724626;-2.600046;-1.647361;-1.928861;-1.280864;-5.791626;-7.278811;-3.280634;-1.170192;0.04439959;-3.579238;-5.158467;-3.180712;-4.901448;-4.38748;-4.326166;-4.157714;4.647912;-9.16468	147.113262605781;248.160701514657;319.198627975826;418.267986508397;515.320114056888;643.414797154641;714.452229085641;785.488970898323;230.151250908506;301.189224045629;497.30984100609;625.403904374924;696.440255398238;130.08672068044;115.087183093522;143.081959144607;214.1196673263;342.215082309373;538.337087551639;609.374406008129;710.416248925976;692.415331956197	22	0.508979	0.3606557	None
20130504_EXQ3_MiBa_SA_Fib-1	3483	2842	AAAKPVATK	9		Unmodified	_AAAKPVATK_					0	0	0	sp|P12111|CO6A3_HUMAN	2	HCD	FTMS	MULTI-MSMS	1	0	428.76618	855.5178	-3.4002	0.05254315	10.303	0.0031709	172.94	77.198	NaN	NaN	1	0	0	0	-1	0	0	0	0	y1;y2;y3;y4;y5;y6;y7;y8;y2-H2O;y3-H2O;y5-H2O;y6-H2O;y7-H2O;y1-NH3;y6-NH3;a2;b2;b3;b4;b5;b6;b7;b8;b8-H2O	3039806;1963574;1739580;269533.2;1.057735E+07;2744161;6970077;5937100;644149.4;236765;1158688;157921.5;237420.6;2033652;185268;4433435;4864869;798365.2;323819;67635.2;522487.2;1397608;560992.5;120921.2	-0.0004296952;-0.0006610241;-0.0008360149;-0.000985695;-0.001916694;-0.001333455;-0.001482444;-0.001648618;-8.091613E-06;-0.0006906721;-0.0007554507;0.004828104;-0.0005116882;-0.000352492;0.0009103254;-0.000621753;-0.000476019;-0.0006106647;-0.001115123;-0.0008053774;-0.004397461;-0.0001937064;0.0009981985;0.00273368	-2.920847;-2.663689;-2.619107;-2.356617;-3.71942;-2.072465;-2.074938;-2.098841;-0.03515801;-2.293161;-1.519077;7.720046;-0.7347189;-2.709672;1.453297;-5.402451;-3.326897;-2.851984;-3.258549;-1.833457;-8.168571;-0.3178787;1.405085;3.948087	147.11323386583;248.161143668753;319.198432447423;418.266996043807;515.320690894716;643.41507067367;714.452333450414;785.489613411568;230.149926050013;301.187722418302;497.308964965065;625.398344428467;696.440798008054;130.086607561133;626.386277791518;115.087211173144;143.081980061173;214.119228494667;342.214695970972;439.267150077156;538.339156077236;609.372066110118;710.418552679227;692.406252…	24	0.5157416	0.2926829	None
20130504_EXQ3_MiBa_SA_Fib-1	3231	2617	AAAKPVATK	9		Unmodified	_AAAKPVATK_					0	0	0	sp|P12111|CO6A3_HUMAN	1	HCD	FTMS	MULTI-MSMS	9	0	856.52508	855.5178	1.2559	-1.3776239	9.6571	0.013235	110.76	45.51	NaN	NaN	1	0	0	0	-1	0	0	0	0	y1;y2;y3;y4;y5;y6;y7;y8;y2-H2O;y3-H2O;y5-H2O;y6-H2O;y7-H2O;a2;b2;b4;b5;b6;b7;b8;b8-H2O	10309.7;45068.8;144026.2;6931.8;1671655;140704;64436.1;5860.2;5833.8;19366.4;167318.9;13347.9;6959.3;9852.3;34595.3;93187.6;64942;218987.5;296885.1;205109.3;40296.2	-0.0002845894;0.0001712691;-0.001055983;0.0005622124;-0.001793067;-0.001958214;0.001404252;-0.005477178;0.0003352304;-0.0005400415;-0.001504788;-0.0006442569;-0.01360399;-0.0003567357;-0.0005335332;-5.027272E-05;-0.0003025589;-0.001651841;-0.0006229496;-0.001804156;-0.005737993	-1.934494;0.6901551;-3.308231;1.344152;-3.479517;-3.043467;1.965503;-6.972914;1.456576;-1.79304;-3.025857;-1.030146;-19.53322;-3.099706;-3.728862;-0.1469045;-0.6887818;-3.068418;-1.02228;-2.539558;-8.286932	147.113088760021;248.160311375579;319.198652415453;418.265448136343;515.320567267624;643.415695432782;714.449446753835;785.493441971985;230.149582727952;301.187571787653;497.309714302507;625.403816789026;696.45389030493;115.086946155756;143.082037575419;342.213631120421;439.266647258586;538.33641045699;609.37249535326;710.421355034225;692.41472418501	21	0.3319638	0.2837838	None
20130504_EXQ3_MiBa_SA_Fib-1	3365	2736	AAAKPVATK	9		Unmodified	_AAAKPVATK_					0	0	0	sp|P12111|CO6A3_HUMAN	1	HCD	FTMS	MULTI-MSMS	2	0	856.52508	855.5178	1.2559	-0.20874119	10.006	0.025806	92.838	31.928	NaN	NaN	1	0	0	0	-1	0	0	0	0	y1;y2;y3;y4;y5;y6;y7;y2-H2O;y3-H2O;y5-H2O;y6-H2O;a2;b2;b4;b5;b6;b7;b8;b8-H2O;b4-NH3	20851.4;107755.7;191220.2;20827.1;2952459;241046.4;138295.7;14412.1;12614.5;278480.3;22382.8;11781;56091.7;152523.5;90093.5;321275.1;486421.8;353628.3;59919.9;17406	-4.642105E-05;-0.00177632;-0.0007457989;-0.001173524;-0.001641787;-0.0004313735;0.003427461;-0.001510037;0.000490777;-0.00141429;0.001368358;-0.0003243388;-0.0006418769;-0.0007315055;-0.0007695961;-0.001783194;-0.00054622;0.0004184039;-0.0003010648;-0.001430217	-0.3155472;-7.157898;-2.336475;-2.805681;-3.185953;-0.6704445;4.797359;-6.561059;1.629479;-2.843881;2.187967;-2.818207;-4.486073;-2.137566;-1.752;-3.312415;-0.8963649;0.5889536;-0.4348076;-4.398117	147.112850591645;248.162258964803;319.198342231452;418.26718387293;515.320415987476;643.414168591908;714.447423545541;230.151427995348;301.18654096918;497.309623803995;625.401804173712;115.086913758874;143.082145919106;342.214312353222;439.267114295839;538.336541809835;609.372418623722;710.419132473911;692.409287256304;325.188461962922	20	0.3282735	0.2985075	None
20130504_EXQ3_MiBa_SA_Fib-2	2611	2099	AAAKPVATK	9		Unmodified	_AAAKPVATK_					0	0	0	sp|P12111|CO6A3_HUMAN	2	HCD	FTMS	MULTI-MSMS	1	0	428.76618	855.5178	-2.7171	-0.6487865	7.8689	0.0037809	151.44	63.745	NaN	NaN	1	0	0	0	-1	0	0	0	0	y1;y2;y3;y4;y5;y6;y7;y8;y2-H2O;y3-H2O;y5-H2O;y6-H2O;y7-H2O;y1-NH3;a2;b2;b3;b4;b6;b7;b8;b8-H2O	793033.9;521857;346572.4;27072.9;2695603;701972.8;1720906;1404550;141161.1;30970.1;262469;38665.3;53390;506688.4;1158234;1228618;141345.5;100060.1;169498.8;443078.9;256847.9;85373	-0.0005659807;-0.0008400842;-0.001108334;-0.003756557;-0.001753955;-0.00169981;-0.00128519;-0.001363505;-0.0008636902;-0.001327369;-0.0009913436;-0.003111894;0.001741198;-0.0006195958;-0.0006495351;-0.0005223899;-3.468661E-05;-0.001180002;-0.002623972;-0.002562298;0.0001984393;0.004574941	-3.847242;-3.385234;-3.472237;-8.981182;-3.40362;-2.641855;-1.798846;-1.735868;-3.752714;-4.407104;-1.993415;-4.975795;2.500146;-4.762938;-5.64385;-3.650982;-0.1619972;-3.448134;-4.874215;-4.2048;0.279327;6.607325	147.11337015135;248.161322728838;319.198704766251;418.269766905549;515.32052815568;643.415437028405;714.452136195681;785.489328299346;230.150781648552;301.188359114785;497.309200858038;625.406284425883;696.438545121597;130.08687466489;115.087238955205;143.082026432093;214.118652516614;342.214760850107;538.337382587855;609.374434701467;710.419352438483;692.404411250786	22	0.4843129	0.2619048	None
20130504_EXQ3_MiBa_SA_Fib-2	2733	2206	AAAKPVATK	9		Unmodified	_AAAKPVATK_					0	0	0	sp|P12111|CO6A3_HUMAN	2	HCD	FTMS	MULTI-MSMS	1	0	428.76618	855.5178	-2.7171	-4.6229878	8.208	0.0053423	163.15	64.522	NaN	NaN	1	0	0	0	-1	0	0	0	0	y1;y2;y3;y4;y5;y6;y7;y8;y2-H2O;y3-H2O;y5-H2O;y6-H2O;y7-H2O;y8-H2O;y1-NH3;a2;b2;b3;b4;b6;b7;b8;b8-H2O	6433911;3825271;3684579;432079.4;2.150311E+07;5298993;1.308768E+07;1.20864E+07;1011538;349987.5;2421845;532717.4;180289;254953.7;4550960;8877123;9533431;1507347;610664.8;1082145;3498150;1877267;200577.2	-0.0006472815;-0.0007590943;-0.001052805;-0.0006445922;-0.001849854;-0.0009045253;-0.001544341;-0.002040059;-0.0009313041;-0.002204607;-0.003020783;0.003055145;-0.004519711;-0.004267733;-0.0005634968;-0.0006937746;-0.0005493241;-0.0008430572;-0.002556973;-0.0006108738;-0.001906782;-0.001931856;-0.001426472	-4.399879;-3.058875;-3.298275;-1.541103;-3.589715;-1.40582;-2.161572;-2.59718;-4.046494;-7.319673;-6.074231;4.885106;-6.48969;-5.560697;-4.331698;-6.028247;-3.839224;-3.937322;-7.471806;-1.134746;-3.129085;-2.719309;-2.060154	147.113451452064;248.161241738953;319.198649237618;418.266654940857;515.320624055168;643.414641743659;714.45239534683;785.490004853152;230.150849262473;301.189236352637;497.311230297589;625.400117386574;696.444806031274;767.481667840186;130.086818565878;115.08728319471;143.082053366274;214.119460887184;342.216137820301;538.335369489715;609.373779185839;710.42148273346;692.410412663902	23	0.5035772	0.2987013	None
20130504_EXQ3_MiBa_SA_Fib-2	2852	2308	AAAKPVATK	9		Unmodified	_AAAKPVATK_					0	0	0	sp|P12111|CO6A3_HUMAN	2	HCD	FTMS	MULTI-MSMS	1	0	428.76618	855.5178	-2.7171	-3.6878816	8.5468	0.0053825	162.97	78.227	NaN	NaN	1	0	0	0	-1	0	0	0	0	y1;y2;y3;y4;y5;y6;y7;y8;y2-H2O;y3-H2O;y5-H2O;y6-H2O;y7-H2O;y1-NH3;a2;b2;b3;b4;b6;b7;b8;b8-H2O	3263888;1984414;1584288;336397.7;1.20419E+07;1644469;6960083;4997766;589489.4;107599.8;1424122;190501;490125.5;2170121;4667194;5376646;694127.4;443485.9;576463.1;1586161;812349.1;174578.4	-0.0006949047;-0.0009537106;-0.001591059;-0.0006570566;-0.001586289;-0.002152808;-0.002369663;-0.001126243;-0.001181751;-0.0008662142;-0.0008940317;0.002351867;-0.002060009;-0.0005654318;-0.0006693108;-0.0005826703;-0.0007719186;-7.152132E-05;-0.001071106;-0.002499905;-0.004067354;-0.004309347	-4.723596;-3.843106;-4.984534;-1.570904;-3.078258;-3.345904;-3.31675;-1.433811;-5.134674;-2.875993;-1.797739;3.760575;-2.957903;-4.346573;-5.815681;-4.072279;-3.605085;-0.2089961;-1.989661;-4.102412;-5.725252;-6.223663	147.113499075297;248.161436355321;319.199187491817;418.266667405353;515.320360489872;643.415890025925;714.453220669289;785.489091036594;230.151099709346;301.187897960388;497.309103546129;625.400820665245;696.442346328785;130.086820500963;115.087258730872;143.082086712468;214.119389748546;342.213652369021;538.335829721527;609.374372308714;710.42361823209;692.413295539094	22	0.501838	0.3384615	None
20130504_EXQ3_MiBa_SA_Fib-2	2973	2410	AAAKPVATK	9		Unmodified	_AAAKPVATK_					0	0	0	sp|P12111|CO6A3_HUMAN	2	HCD	FTMS	MULTI-MSMS	1	0	428.76618	855.5178	-2.7171	-3.6878816	8.8954	0.0053423	163.15	67.41	NaN	NaN	1	0	0	0	-1	0	0	0	0	y1;y2;y3;y4;y5;y6;y7;y8;y2-H2O;y3-H2O;y5-H2O;y6-H2O;y7-H2O;y1-NH3;a2;b2;b3;b4;b6;b7;b8;b8-H2O;b4-NH3	7425889;3661698;3278474;538238.6;2.179741E+07;5806926;1.308344E+07;1.057237E+07;978464.1;377584.7;2648936;178735.5;795013.5;4240386;8977207;9670061;1453784;510681.7;1267182;3545195;1703145;517223.4;241385.2	-0.0004810862;-0.0009424043;-0.001024714;-0.001543311;-0.001757357;-0.0008907578;-0.001146396;-0.001598369;-0.0005479831;-0.0007384209;-0.001558057;0.0002803988;-0.0004721403;-0.0004625926;-0.0006596599;-0.0005473219;-0.0007321634;-0.001921743;-0.000941678;-0.002368072;-0.001669598;0.002028298;-0.001242759	-3.270175;-3.797546;-3.21027;-3.68977;-3.410221;-1.384423;-1.604581;-2.03487;-2.380978;-2.451696;-3.132971;0.4483491;-0.6779332;-3.556033;-5.731824;-3.825231;-3.419417;-5.615592;-1.749239;-3.886071;-2.350152;2.929343;-3.821659	147.113285256806;248.161425048995;319.198621146376;418.267553659605;515.32053155766;643.414627976223;714.451997402337;785.489563163144;230.150465941505;301.187770167098;497.30976757128;625.402892133245;696.440758460193;130.086717661738;115.087249080023;143.082051364059;214.119349993447;342.215502590471;538.335700293872;609.374240475268;710.421220475748;692.406957893564;325.188274504914	23	0.500178	0.2987013	None
20130504_EXQ3_MiBa_SA_Fib-2	3092	2508	AAAKPVATK	9		Unmodified	_AAAKPVATK_					0	0	0	sp|P12111|CO6A3_HUMAN	2	HCD	FTMS	MULTI-MSMS	1	0	428.76618	855.5178	-2.7171	-2.7527754	9.2376	0.0035912	150.36	51.732	NaN	NaN	1	0	0	0	-1	0	0	0	0	y1;y2;y3;y4;y5;y6;y7;y8;y2-H2O;y3-H2O;y5-H2O;y6-H2O;y7-H2O;y8-H2O;y1-NH3;a2;b2;b3;b4;b6;b7;b8;b8-H2O	2945729;1971781;1291950;124737;1.023755E+07;1759161;6149350;3808065;573466;247502.4;1277192;173643.5;133524.5;77263.7;2066727;4173527;4677767;692511.7;390877.4;378071;1521259;792024;152580.9	-0.0005523837;-0.0008644154;-0.0007228942;-0.0005742174;-0.001729806;-0.001383574;-0.0009028946;-0.001043622;-0.001627993;-0.002001554;-0.001626193;0.001051259;-0.001907634;0.003615893;-0.0005707705;-0.0006170695;-0.0006168746;-0.0004625043;-0.002421896;-0.0006699621;-0.001243037;0.001236672;-0.00346021	-3.754817;-3.48328;-2.264718;-1.37285;-3.356758;-2.15036;-1.263759;-1.328627;-7.073572;-6.645506;-3.26998;1.680933;-2.739113;4.711422;-4.387612;-5.361756;-4.311333;-2.160033;-7.077099;-1.244507;-2.039862;1.740766;-4.997324	147.113356554282;248.161347060078;319.198319326646;418.266584566108;515.320504006771;643.415120792269;714.451753900799;785.489008415604;230.151545951831;301.189033299718;497.309835707683;625.402121273367;696.44219395383;767.473784214582;130.086825839648;115.08720648956;143.082120916821;214.119080334346;342.216002744123;538.335428577993;609.373115440813;710.4183142057;692.412446401326	23	0.4974185	0.3709677	None
20130504_EXQ3_MiBa_SA_Fib-2	3223	2624	AAAKPVATK	9		Unmodified	_AAAKPVATK_					0	0	0	sp|P12111|CO6A3_HUMAN	2	HCD	FTMS	MULTI-MSMS	1	0	428.76618	855.5178	-2.7171	1.4552024	9.5957	0.0030241	146.69	64.415	NaN	NaN	1	0	0	0	-1	0	0	0	0	y1;y2;y3;y4;y5;y6;y7;y8;y2-H2O;y3-H2O;y5-H2O;y6-H2O;y7-H2O;y1-NH3;a2;b2;b3;b4;b5;b6;b7;b8;b8-H2O	605863.4;353732;300076.8;44743.6;2060311;542960.8;1240300;1060271;118434.6;23833.5;247427.5;24145;44377.3;358397;888328;905453.7;122703.6;60039.4;18273.8;109437.2;307436.2;137169.4;30173.9	-0.000536725;-0.0008484058;-0.0005675087;-0.001850454;-0.001479119;-0.0006383582;-0.001339354;-0.002064445;-0.0009931705;-0.001454019;-0.001890194;0.00371762;0.0004111144;-0.0004647031;-0.0006334094;-0.0005881955;-0.0005115723;-0.002798476;0.001822048;-0.00257849;0.0002239168;0.0004100175;0.00274151	-3.648378;-3.418767;-1.77792;-4.424089;-2.870291;-0.9921417;-1.874659;-2.628226;-4.315301;-4.827603;-3.800835;5.944393;0.5903085;-3.572257;-5.503733;-4.110895;-2.389195;-8.177506;4.147952;-4.789729;0.3674552;0.5771487;3.959396	147.113340895664;248.161331050534;319.198163941164;418.267860803226;515.320253319661;643.414375576642;714.452190360519;785.490029239307;230.150911128982;301.188485764737;497.310099708125;625.399454911881;696.439875205478;130.08671977223;115.087222829436;143.082092237669;214.119129402363;342.216379324238;439.264522651578;538.337337105888;609.371648486884;710.419140860305;692.406244681222	23	0.4914987	0.2446809	None
20130504_EXQ3_MiBa_SA_Fib-2	4230	3531	AAAKPVATK	9		Unmodified	_AAAKPVATK_					0	0	0	sp|P12111|CO6A3_HUMAN	2	HCD	FTMS	MULTI-MSMS	10	0	428.76618	855.5178	-0.016794	3.5591914	12.091	0.019639	99.136	48.504	NaN	NaN	1	0	0	0	-1	0	0	0	0	y1;y2;y3;y5;y6;y7;y8;y2-H2O;y3-H2O;y5-H2O;y1-NH3;a2;b2;b3;b6;b7;b8	122698.4;55203;29053;280887.2;39946.1;160695.3;143980.1;18105.1;4261.7;23513.9;94415.9;161153.9;145440.3;22437.1;8696.2;29434.4;7284.1	-0.0005230776;-0.001192648;-0.0008558616;-0.002248694;-0.0004844511;-0.003175512;-0.002027922;-0.0014302;-0.001139205;-0.003653339;-0.000603423;-0.000677063;-0.0005621916;-0.0003990533;-0.002387619;-0.0035894;-0.001143045	-3.55561;-4.80593;-2.681284;-4.363676;-0.7529382;-4.444669;-2.581729;-6.214172;-3.782371;-7.346173;-4.638616;-5.88304;-3.929155;-1.863698;-4.435175;-5.890293;-1.60897	147.113327248162;248.16167529244;319.198452294128;515.321022894372;643.414221669505;714.454026517984;785.489992716245;230.151348158588;301.188170951459;497.311862853253;130.0868584921;115.087266483137;143.082066233825;214.119016883279;538.337146235268;609.375461803697;710.420693923249	17	0.2555929	0.1440678	None
20121117_EXQ2_MiBa_SA_mHLA_Fib_2	5985	5283	AAAKVILKK	9		Unmodified	_AAAKVILKK_					0	0	0	sp|Q5EE01|CENPW_HUMAN	3	HCD	FTMS	MULTI-MSMS	7	0	314.55506	940.64334	-0.37765	4.926012	15.963	0.011637	99.442	43.911	NaN	NaN	1	0	0	0	-1	0	0	0	0	y1;y2;y3;y4;y5;y6;y7;y8;y1-NH3;y6-NH3;a2;b2;b5;b6	425755.2;278365.2;302376.8;353527.3;724066.6;499706.6;704165.3;1012174;271720.6;108400;868635.7;387872.2;121413.6;39724.5	1.34436E-05;-0.0006529934;-7.747853E-05;-0.000605881;0.0005217272;-0.0002170204;-0.0001534616;9.102921E-05;-0.0001430964;-0.00383519;-0.0003770009;-7.776253E-05;0.0003627449;0.0003331687	0.09138295;-2.372723;-0.1995368;-1.208435;0.8689026;-0.2978841;-0.1919286;0.1045576;-1.100011;-5.390162;-3.275791;-0.5434839;0.8220258;0.6009908	147.112790727;275.208420181664;388.291908647231;501.376501030098;600.443787338086;728.539489103347;799.576539332391;870.613408629384;130.086398165502;711.516558171254;115.086966420967;143.081581804733;441.281632018982;554.365725575586	14	0.4177763	0.08	None
20130504_EXQ3_MiBa_SA_Fib-1	7282	6294	AAAKVILKK	9		Unmodified	_AAAKVILKK_					0	0	0	sp|Q5EE01|CENPW_HUMAN	3	HCD	FTMS	MULTI-MSMS	6	0	314.55506	940.64334	0.15265	4.2881507	19.182	0.015835	88.819	39.722	NaN	NaN	1	0	0	0	-1	0	0	0	0	y1;y2;y3;y4;y5;y6;y7;y8;y1-NH3;y6-NH3;a2;b2;b5;b6	568998.9;324478.9;300893.1;339104;662137.7;456158.2;600907.6;867888.8;411028.4;102527.2;857059.2;414558.2;100161.2;27976.9	-0.0003463132;-0.0008955912;-0.001335946;-0.001218559;-0.001431052;-0.001828257;-0.003266962;-0.002873472;-0.0005257073;-0.005657106;-0.0006415094;-0.0004066828;-0.002686672;-0.006661314	-2.35406;-3.254226;-3.440561;-2.430424;-2.383316;-2.509477;-4.085849;-3.300503;-4.041204;-7.950751;-5.574115;-2.842308;-6.088296;-12.01595	147.113150483794;275.208662779457;388.293167115035;501.377113708215;600.445740117294;728.541100340291;799.579652832378;870.616373131103;130.086780776363;711.51838008713;115.087230929534;143.081910725034;441.28468143547;554.372720057845	14	0.374559	0.08187135	None
20130504_EXQ3_MiBa_SA_Fib-2	7030	6076	AAAKVILKK	9		Unmodified	_AAAKVILKK_					0	0	0	sp|Q5EE01|CENPW_HUMAN	3	HCD	FTMS	MULTI-MSMS	5	0	314.55506	940.64334	0.15508	4.926012	18.448	0.019775	85.676	39.996	NaN	NaN	1	0	0	0	-1	0	0	0	0	y1;y2;y3;y4;y5;y6;y7;y8;y1-NH3;y6-NH3;a2;b2;b3;b4;b5;b6	498592.3;322421.4;283218.2;320722.2;589972.3;466493.5;505243.1;811954;357956.3;115316.9;822608.2;401626.3;20971.4;31519.5;91201.7;36296	-0.0004879241;-0.0009072702;-0.001556561;-0.0016724;-0.001620391;-0.001971488;-0.003157255;-0.003216433;-0.0005468517;-0.00338213;-0.0006673224;-0.0005284559;-0.001830015;-0.0005969015;-3.120918E-05;-0.002248774	-3.316656;-3.296663;-4.008723;-3.335609;-2.698645;-2.706076;-3.948644;-3.694431;-4.203745;-4.753414;-5.798404;-3.693377;-8.546663;-1.744234;-0.07072389;-4.056463	147.113292094757;275.208674458491;388.293387729317;501.377567548788;600.445929456003;728.54124357117;799.579543125682;870.61671609199;130.086801920841;711.51610511168;115.087256742455;143.082032498161;214.120447845285;342.21417774915;441.282025973082;554.368307518588	16	0.3778562	0.08040201	None
20130504_EXQ3_MiBa_SA_Fib-2	7035	6081	AAAKVILKK	9		Unmodified	_AAAKVILKK_					0	0	0	sp|Q5EE01|CENPW_HUMAN	2	HCD	FTMS	MULTI-MSMS	10	0	471.32894	940.64334	-0.41005	4.582063	18.46	0.0030386	146.54	53.28	NaN	NaN	1	0	0	0	-1	0	0	0	0	y1;y2;y3;y4;y5;y6;y7;y8;y1-NH3;a2;b2;b3;b4;b5;b6;b7;b8	348095.3;86070.3;48884.6;92949.5;198384.7;128322.4;310458.1;150578.1;199801.7;160156.4;173880.1;29087.6;36464;104361.1;145532.4;135128.7;55443.7	-0.0005434323;-0.001136023;-0.0007022548;-0.001318536;-0.0024821;-0.002884313;-0.00220825;-2.562284E-05;-0.0004946148;-0.000628185;-0.0006137911;-0.001160292;-0.001578686;-0.001996623;-0.004262531;-0.003807082;-0.003311748	-3.69397;-4.127856;-1.808571;-2.629828;-4.133756;-3.95902;-2.761768;-0.02943078;-3.802192;-5.458339;-4.289782;-5.41889;-4.613138;-4.524577;-7.688959;-5.703887;-4.16285	147.113347602861;275.208903211003;388.292533423459;501.377213685251;600.446791165708;728.542156396161;799.578594121238;870.613525281438;130.08674968385;115.087217605074;143.08211783326;214.119778121599;342.215159533346;441.283991387205;554.370321275106;667.453929806605;795.548397490802	17	0.3354385	0.1268657	None
20130504_EXQ3_MiBa_SA_Fib-2	41971	37788	AAAPSLLLL	9		Unmodified	_AAAPSLLLL_					0	0	0	sp|A1A5C7|S22AN_HUMAN	1	HCD	FTMS	MULTI-MSMS	9	0	868.55023	867.54295	-1.0331	-0.15065513	102.39	0.014531	107.49	0	NaN	NaN	1	0	0	0	-1	0	0	0	0	y2;y6;y7;y6-H2O;y7-H2O;a2;b2;b3;b4;b5;b6;b7;b8;b5-H2O;b6-H2O;b7-H2O;b8-H2O	199467.9;1633520;350523.6;110179.3;32326;158698.1;252799.8;326038.7;210925.7;320397.6;2102865;3834737;1395171;417687.4;1555999;1134693;383882.1	-0.0007945213;-0.0005815998;-0.00238;0.0007692263;-0.00291505;-0.0006861396;-0.0004338316;-0.0005448843;-8.675292E-05;-0.001021142;-0.001400153;-0.0009725587;-0.001642761;-0.0008986174;-0.001555688;-0.0009936293;-0.002217495	-3.240474;-0.8873433;-3.276079;1.206767;-4.11458;-5.961906;-3.03205;-2.544771;-0.2787946;-2.564367;-2.738478;-1.557658;-2.227602;-2.363578;-3.153772;-1.638674;-3.08222	245.186763635007;655.439470936216;726.478383124659;637.42755542378;708.468353487881;115.087275559669;143.081937873829;214.119162714292;311.171468434919;398.204431234058;511.288874225707;624.372510611376;737.457244794491;380.193744022979;493.278465073962;606.361966995747;719.447254841766	17	0.3149143	0.1382114	None
20130504_EXQ3_MiBa_SA_Fib-2	7112	6151	AAAPVCSSK	9		Unmodified	_AAAPVCSSK_					0	0	0	sp|Q8IUR6|CRERF_HUMAN	2	HCD	FTMS	MULTI-MSMS	10	0	417.21292	832.41129	-0.16213	4.0351851	18.642	0.017392	101.43	39.433	NaN	NaN	1	0	0	0	-1	0	0	0	0	y1;y2;y3;y4;y5;y6;y7;y8;y2-H2O;y6-H2O;y7-H2O;y1-NH3;a2;b2;b3	82750.9;40615.1;49152.8;89692.9;61254.4;579050.4;131477.6;12500.6;21188.6;4055.9;5771.9;54733;173995.4;319764.5;41622.2	-0.0004770239;-0.0006794725;-0.001255016;-0.001547775;-0.001898229;-0.00121098;-8.763999E-05;-0.002854687;-0.0005428739;-0.001930956;-0.0009054057;-0.0005808049;-0.0005972923;-0.0005487946;-0.0003445555	-3.242562;-2.901924;-3.907538;-3.648798;-3.627723;-1.952222;-0.1267675;-3.744421;-2.511737;-3.205978;-1.344659;-4.464748;-5.189911;-3.835524;-1.609178	147.11328119446;234.145512053016;321.178116006184;424.187593243226;523.256357613648;620.30843421598;691.344424664188;762.384305499498;216.134810768052;602.298589506397;673.334677743645;130.086835874057;115.087186712411;143.082052836836;214.11896238548	15	0.4993937	0.1485149	None
20121117_EXQ2_MiBa_SA_mHLA_Fib_1	28313	25571	AAASHFFNL	9		Unmodified	_AAASHFFNL_					0	0	0	sp|Q8IXQ5|KLHL7_HUMAN	2	HCD	FTMS	MULTI-MSMS	3	0	489.24561	976.47667	2.113	8.7882129	71.968	0.006963	126.04	58.002	NaN	NaN	1	0	0	0	-1	0	0	0	0	y1;y2;y5;y6;y7;y8;y2-NH3;y5-NH3;y6-NH3;y7-NH3;y8-NH3;a2;b2;b3;b5;b6;b7;b8;b5-H2O;b6-H2O;b7-H2O;b8-NH3	303740.4;102847.5;30019.3;36121.9;200255;49784.4;104272.7;12672.8;8244.5;149563.1;47933.3;607314.6;484288.9;42550;124481.6;281474.4;267975.2;152609.4;50245.8;25952;29749.9;32030.8	-0.0001804557;-0.0002172716;0.005637674;0.003210376;-0.0001594503;0.004224699;-0.0002286901;0.002208121;0.001611053;-0.002728269;0.005682393;-0.0004128175;-6.216898E-05;0.0001150728;-0.001369664;-0.001100222;0.002303832;-0.0009835071;-0.0008542998;0.005111744;0.002546187;-0.0004917092	-1.366032;-0.8826976;8.323318;4.200033;-0.1908648;4.660746;-0.9981303;3.344059;2.155704;-3.333719;6.388914;-3.587004;-0.4345002;0.5374258;-3.125581;-1.879825;3.145833;-1.162002;-2.03308;9.011253;3.564425;-0.5928755	132.10208558902;246.145049852133;677.334934601063;764.369390308675;835.409873923305;906.44260356176;229.118512169132;660.311815052484;747.344440530585;818.385893640377;889.4145967661;115.087002237611;143.081566211174;214.118502757199;438.210927766042;585.279072240881;732.34408210221;846.390296889087;420.199847715747;567.262295588073;714.333275061433;829.363255989579	22	0.2809132	0.1358025	None
20121117_EXQ2_MiBa_SA_mHLA_Fib_2	28539	25775	AAASHFFNL	9		Unmodified	_AAASHFFNL_					0	0	0	sp|Q8IXQ5|KLHL7_HUMAN	2	HCD	FTMS	MULTI-MSMS	3	0	489.24561	976.47667	1.4525	8.1737589	72.05	0.0032496	144.35	82.012	NaN	NaN	1	0	0	0	-1	0	0	0	0	y1;y2;y5;y6;y7;y8;y2-NH3;y5-NH3;y6-NH3;y7-NH3;y8-NH3;a2;b2;b3;b5;b6;b7;b8;b5-H2O;b6-H2O;b7-H2O;b8-H2O;b8-NH3	347069.7;123427.3;32132.3;22976.3;216002.8;46463.6;102562.4;10682.6;24379;121935.6;26823.8;664846.8;588625.4;21572.6;201371.5;368660.4;276397.1;180471;65081.4;37773.5;14797.6;8861.1;36274.2	-0.0001957377;-0.0004005141;0.006471129;0.005618279;-0.0008087492;0.005093423;0.0001080133;0.0007981193;-0.004977108;-0.006543137;-0.002358825;-0.0002903676;5.468478E-05;0.0009529421;-0.0001122076;8.205497E-05;-0.002866635;-0.001270583;0.001593325;7.909288E-05;0.004412973;0.007381483;0.002149137	-1.481715;-1.627145;9.553822;7.350237;-0.9680859;5.61914;0.4714305;1.208698;-6.659665;-7.995136;-2.652086;-2.523029;0.3821933;4.450553;-0.2560591;0.1401983;-3.9143;-1.501178;3.791849;0.1394279;6.177767;8.910838;2.591318	132.102100870955;246.14523309457;677.334101145946;764.366982406324;835.410523222201;906.441734837659;229.118175465702;660.313225054534;747.351028691024;818.389708508425;889.422637984324;115.086879787682;143.081449357425;214.117664887917;438.209670309857;585.277889963531;732.349252569338;846.390583964563;420.197400090916;567.267328239327;714.331408275655;828.371367212756;829.360615143466	23	0.2964434	0.1385542	None
20130504_EXQ3_MiBa_SA_Fib-2	32285	29004	AAASHFFNL	9		Unmodified	_AAASHFFNL_					0	0	0	sp|Q8IXQ5|KLHL7_HUMAN	2	HCD	FTMS	MULTI-MSMS	1	1	489.24561	976.47667	0.34558	1033.083	76.132	0.022431	96.285	42.606	NaN	NaN	1	0	0	0	-1	0	0	0	0	y1;y2;y5;y7;y8;y2-NH3;y5-NH3;y7-NH3;y8-NH3;a2;b2;b3;b5;b6;b8;b5-H2O;b8-NH3	520687.8;163358.4;52490.5;274044.6;54752.4;141886.9;17854.5;180154.4;37703.4;1000410;807692.8;49697.8;260814.4;437811.5;173018.7;88627;35200.7	-0.0006691217;-0.001101337;0.00254356;0.001036253;0.004251826;-0.0005304547;0.004969803;0.0001686965;0.003918139;-0.0006839144;-0.0005758989;-0.0004904861;-0.002060459;-0.0003291482;0.005450037;-6.486804E-05;0.0001563729	-5.065168;-4.474328;3.75523;1.240415;4.690673;-2.315195;7.52648;0.206134;4.405292;-5.942572;-4.024955;-2.290716;-4.701973;-0.5623789;6.439202;-0.1543745;0.1885459	132.102574255031;246.145933917949;677.338028715379;835.408678219753;906.442576435294;229.118813933661;660.309053370755;818.38299667497;889.41636102064;115.087273334494;143.082079941087;214.119108316105;438.21161856171;585.278301166665;846.383863345094;420.199058284036;829.362607907484	17	0.3063208	0.114094	None
20130504_EXQ3_MiBa_SA_Fib-2	32298	29016	AAASHFFNL	9		Unmodified	_AAASHFFNL_					0	0	0	sp|Q8IXQ5|KLHL7_HUMAN	2	HCD	FTMS	MULTI-MSMS	3	0	489.24561	976.47667	0.34558	4.4870348	76.165	0.0099637	118.89	64.927	NaN	NaN	1	0	0	0	-1	0	0	0	0	y1;y2;y5;y6;y7;y8;y2-NH3;y6-NH3;y7-NH3;y8-NH3;a2;b2;b3;b5;b6;b7;b8;b5-H2O;b6-H2O;b7-H2O;b8-NH3	817655.2;204169.9;42489.6;33451.5;352017.5;73827.9;226402.1;30177.7;256044.8;33558.6;1498393;1108463;35513;289651;627409.9;523608.8;352288.7;152831;26238;27837.7;46572.1	-0.0005589838;-0.001630014;0.008827348;0.003563176;0.0003784096;-0.002355907;-0.0004825021;0.001015337;0.002104736;-0.0007038018;-0.0007151147;-0.000607716;-0.0003125471;-0.0007361841;-0.001463919;-0.001577861;0.003192641;-0.001936698;-0.003945761;0.00322516;-0.003973886	-4.231441;-6.622129;13.03253;4.661591;0.4529631;-2.59905;-2.105904;1.358592;2.571828;-0.7913033;-6.213672;-4.247323;-1.459689;-1.679979;-2.501231;-2.154524;3.772086;-4.608981;-6.955686;4.514927;-4.79147	132.102464117124;246.146462594244;677.331744927373;764.369037509239;835.409336063388;906.449184167384;229.118765981132;747.345036246986;818.381060635818;889.420982961103;115.087304534799;143.082111758151;214.118930377085;438.210294286429;585.279435937454;732.347963795709;846.386120740794;420.200930113837;567.271353093552;714.332596088751;829.366738166479	21	0.3709962	0.1909091	None
20130504_EXQ3_MiBa_SA_Fib-2	25543	22875	AAAVLAPTA	9		Unmodified	_AAAVLAPTA_					0	0	0		1	HCD	FTMS	MULTI-MSMS	2	0	784.45633	783.44905	-1.7011	4.6840128	59.559	0.029825	88.734	23.482	NaN	NaN	1	0	0	0	-1	0	0	0	0	y2;y4;y5;y2-H2O;y4-H2O;a2;b3;b4;b5;b7;b8;b8-H2O	123980.4;1613405;79579.6;40556.7;263941.2;5295.5;445118.4;1418023;316792;27174.5;36810;11395	-0.0008561333;-0.001176325;-0.002428246;-0.00134484;-0.0007987097;-0.0004976572;-0.0006767601;-0.001029001;-0.001631923;-0.002119418;0.001329844;0.0103518	-4.479946;-3.274906;-5.141549;-7.769445;-2.341003;-4.32418;-3.160668;-3.285568;-3.828354;-3.565865;1.912324;15.28194	191.103489548103;359.193687380051;472.279003280712;173.093413568292;341.182745078068;115.08708707733;214.11929459012;313.188060747102;426.272727649532;594.363092784824;695.407321996659;677.387735353428	12	0.5223372	0.09375	None
20121117_EXQ2_MiBa_SA_mHLA_Fib_1	18664	16803	AADTQVSETLKR	12		Acetyl (Protein N-term)	_(ac)AADTQVSETLKR_					1	0	0	sp|Q92616|GCN1L_HUMAN	2	HCD	FTMS	MULTI-MSMS	3	0	680.85698	1359.6994	2.2011	8.8542941	47.638	1.6738E-09	200.71	105.21	NaN	NaN	1	0	0	0	-1	0	0	0	0	y1;y2;y3;y4;y5;y6;y7;y8;y9;y10;y11;y7-H2O;y8-H2O;y9-H2O;y10-H2O;y6-NH3;y7-NH3;y8-NH3;y9-NH3;y10-NH3;a2;b2;b3;b4;b5;b6;b4-H2O;b5-H2O;b6-H2O	201404.1;46524.1;48501.8;136867.6;141731.1;1064525;773120.1;531253.2;643044.1;390148.7;374395.7;9947;11017.5;50171.8;99375.8;23277.2;22860.4;156554.5;10948.9;11166.3;9584.7;172542.5;366451.2;327151.2;117272.1;100780.2;215931.8;138532.4;18685.5	-0.0001682967;-0.000262153;0.001356384;-0.00180975;-0.001041651;0.0004936241;0.0003863588;-0.00016557;-0.001126964;-0.003542185;-0.002313047;0.0006218248;0.002513719;0.004426119;-0.0002074986;-0.004755722;-0.005556309;-0.003084306;0.000978909;-0.007565741;-0.0007381961;-6.121873E-05;-2.287392E-05;0.0003556036;0.0004684633;0.0004506535;-0.0002247965;0.0002799206;0.0005924427	-0.9610415;-0.8645802;3.258216;-3.498133;-1.611492;0.6730444;0.4641012;-0.1723704;-1.061575;-3.010461;-1.853907;0.7634647;2.666979;4.241284;-0.1790925;-6.638375;-6.813647;-3.268923;0.9371429;-6.524425;-4.698956;-0.3307473;-0.07621617;0.8864244;0.8851877;0.7172662;-0.5866966;0.5475601;0.9707679	175.119120477737;303.214177351696;416.296622794832;517.347467403298;646.389292400554;733.419785535162;832.488306716695;960.547436156874;1061.59607602536;1176.62543427776;1247.6613189281;814.477506564375;942.53419218176;1043.57995825587;1158.61153490529;716.398485779636;815.467700282974;943.523805791744;1044.56742105054;1159.60290873281;157.097892302536;185.09212994723;300.119034634423;401.1663346…	29	0.5435565	0.2566372	None
20121117_EXQ2_MiBa_SA_mHLA_Fib_2	18872	16992	AADTQVSETLKR	12		Acetyl (Protein N-term)	_(ac)AADTQVSETLKR_					1	0	0	sp|Q92616|GCN1L_HUMAN	2	HCD	FTMS	MULTI-MSMS	10	0	680.85698	1359.6994	2.0248	8.1188375	47.553	1.2657E-12	198.25	106.19	NaN	NaN	1	0	0	0	-1	0	0	0	0	y1;y2;y3;y4;y5;y6;y7;y8;y9;y10;y11;y6-H2O;y10-H2O;y11-H2O;y6-NH3;y8-NH3;y9-NH3;y10-NH3;b2;b3;b4;b5;b6;b4-H2O;b5-H2O	140978.4;50238.7;41399;78944.6;81575;790188.1;577513.1;333235.1;489330;255449.3;261515.5;8067.7;5994.6;64038.1;9486.4;57679.8;6090.1;9359.6;149219;254349.7;254100.2;87095.9;74480.1;122089.5;100509.4	-0.0001469029;5.546868E-05;-0.0007304754;-0.0006154163;0.0001492008;-0.0002397298;-0.0005251437;-0.0004921279;0.001784428;-0.00144105;-0.002198586;-0.007824171;0.00120049;0.001436362;-0.01195665;-0.002236984;0.01421349;-0.003400786;-7.944785E-05;-1.943952E-05;-0.0004342935;0.0002279046;-0.001016903;0.0001979874;-0.001157495	-0.8388743;0.1829358;-1.75469;-1.189564;0.2308223;-0.3268654;-0.6308114;-0.5123409;1.680897;-1.224733;-1.762166;-10.93651;1.036147;1.168109;-16.68977;-2.370884;13.60723;-2.932726;-0.4292341;-0.06477269;-1.082575;0.4306384;-1.618513;0.516728;-2.264199	175.119099083929;303.21385973002;416.298709654438;517.346273069479;646.388101548597;733.420518889074;832.48921821919;960.54776271483;1061.5931646326;1176.623333143;1247.66120446664;715.417538644313;1158.61012691636;1229.64700483252;716.405686704181;943.522958468907;1044.55418647229;1159.59874377719;185.092148176357;300.119031200017;401.167124528102;529.225039841359;628.294698565533;383.1559275608…	25	0.5082878	0.25	None
20130504_EXQ3_MiBa_SA_Fib-1	6973	6013	AAEEPSKVEEK	11		Unmodified	_AAEEPSKVEEK_					0	0	0	sp|P29966|MARCS_HUMAN	3	HCD	FTMS	MULTI-MSMS	5	0	406.20671	1215.5983	-0.44634	3.6802783	18.476	0.0031434	98.156	28.056	NaN	NaN	1	0	0	0	-1	0	0	0	0	y1;y2;y3;y4;y5;y6;y7;y8;y9;y10;y2-H2O;y3-H2O;y4-H2O;y5-H2O;y6-H2O;y7-H2O;y8-H2O;y9-H2O;y10-H2O;y1-NH3;a2;b2;b3	458603.6;429158.9;131927.4;321585.1;171798.3;415942.2;4241845;339980.7;516577.7;1240217;339945.5;136561.8;9644.4;10069.3;53522.7;262965.2;1310999;1203010;57285.1;287588.8;1761314;993822.6;73083.3	-0.0004588927;-0.0009736472;0.003020359;-0.00319405;-0.002022784;-0.001702238;-0.002122566;-0.002462178;-0.003438693;-0.002218182;-0.0007502557;-0.0009581644;0.004203331;-0.0002754343;-0.0009602814;-0.001923379;-0.002504448;-0.00184882;-0.000532393;-0.0005724499;-0.0006270823;-0.0004515541;-0.001040352	-3.119316;-3.52571;7.454089;-6.334013;-3.198769;-2.366207;-2.599756;-2.604125;-3.200169;-1.936312;-2.906328;-2.474672;8.644353;-0.4483337;-1.369124;-2.408929;-2.70027;-1.74991;-0.4721645;-4.400522;-5.448757;-3.155912;-3.823064	147.113263063332;276.156370913998;405.19497000375;504.269598329471;632.363390081043;719.395097944736;816.448282124759;945.491214832623;1074.53478444379;1145.57067772082;258.145582836226;387.188383841088;486.251636261998;614.351078044872;701.383791301856;798.437518251792;927.480692416983;1056.52262988485;1127.55842724568;130.086827519022;115.087216502394;143.081955596294;272.125137490375	23	0.5686077	0.132948	None
20130504_EXQ3_MiBa_SA_Fib-1	6981	6020	AAEEPSKVEEK	11		Unmodified	_AAEEPSKVEEK_					0	0	0	sp|P29966|MARCS_HUMAN	2	HCD	FTMS	MULTI-MSMS	2	0	608.80642	1215.5983	0.45491	1.1107342	18.497	2.0547E-11	205.18	106.78	NaN	NaN	1	0	0	0	-1	0	0	0	0	y1;y2;y3;y4;y5;y6;y7;y8;y9;y10;y2-H2O;y3-H2O;y6-H2O;y7-H2O;y8-H2O;y9-H2O;y1-NH3;y7-NH3;y8-NH3;a2;b2;b3;b4;b8;b9;b10;b3-H2O;b4-H2O;b8-H2O;b9-H2O	444701.5;538963.8;180515.3;238360.2;97937.5;179680.8;3844186;778450.2;1096744;813553;338859.5;136766;7819.3;188456.3;783790.8;717512.4;193105.8;89022.9;83040.7;830571.1;1574768;1025516;324401;115243.6;404141.2;180728.4;38245.1;16905;25227.5;12910.6	-0.0003288485;-0.0005582474;-0.0008192601;-0.001730828;-0.001158321;0.0002336646;-0.0007929165;-0.002079935;-0.002046667;-0.001467049;-0.0002216373;-0.0005937131;-0.008962391;1.634223E-05;-0.002261227;-0.0008890796;-0.0005362169;0.002380861;-0.008171978;-0.0005608372;-0.0003383482;-0.0005601371;-0.0001138336;-0.001350697;-0.001282665;1.208456E-05;0.0001164346;-0.001718564;0.0009464376;-0.001181995	-2.235344;-2.021493;-2.021872;-3.432357;-1.831736;0.3248079;-0.9711794;-2.199847;-1.904703;-1.280628;-0.8585765;-1.533397;-12.77801;0.02046781;-2.438032;-0.8415157;-4.121994;2.978246;-8.80155;-4.873152;-2.364718;-2.058384;-0.2837562;-1.662568;-1.362423;0.01128871;0.4581995;-4.485263;1.191382;-1.27998	147.113133019109;276.15595551421;405.198809623064;504.268135107486;632.362525617793;719.393162042248;816.446952475267;945.490832589805;1074.5333924184;1145.56992658777;258.145054217784;387.188019389836;701.391793411609;798.435578530271;927.480449196258;1056.5216701445;130.08679128607;799.417229595922;928.470375531758;115.087150257241;143.081842390408;272.1246572755;401.166804068157;812.4162101273…	30	0.5814556	0.2678571	None
20130504_EXQ3_MiBa_SA_Fib-2	6924	5980	AAEEPSKVEEK	11		Unmodified	_AAEEPSKVEEK_					0	0	0	sp|P29966|MARCS_HUMAN	2	HCD	FTMS	MULTI-MSMS	9	0	608.80642	1215.5983	0.46011	1.7688463	18.203	0.00010369	152.54	58.237	NaN	NaN	1	0	0	0	-1	0	0	0	0	y1;y2;y3;y4;y6;y7;y8;y9;y10;y2-H2O;y3-H2O;y7-H2O;y8-H2O;y9-H2O;y1-NH3;y7-NH3;a2;b2;b3;b4;b8;b9;b10	47940.7;64150.5;15758.9;34951.9;20789;534397.1;82141.3;153558.5;117737.4;49309.5;7877.1;24664.3;73956.4;106979.8;28833.2;8793.2;102375.5;230202.9;128117.1;40525.7;8817.5;33418.3;5807.1	-0.000100501;-0.0002073599;0.000732976;-0.000300047;0.004067665;-0.001606034;-0.001706896;-0.00165425;0.002989206;-0.001386348;0.0007457703;0.004921081;-0.00600104;0.0005735978;-2.001071E-05;0.004902537;-0.0007451329;-0.0006020272;-0.0006830878;-0.002036486;0.005021572;-0.009580207;-0.001870964	-0.6831553;-0.7508808;1.808936;-0.5950165;5.654331;-1.9671;-1.805302;-1.539506;2.609371;-5.3704;1.926126;6.163441;-6.470234;0.5429123;-0.1538265;6.132658;-6.4745;-4.207565;-2.510201;-5.076384;6.181082;-10.17583;-1.747745	147.112904671563;276.155604626734;405.197257387065;504.266704326197;719.38932804127;816.447765593159;945.490459551003;1074.53300000154;1145.56547033314;258.146218928926;387.186679906371;798.430673791824;927.484189008432;1056.52020746708;130.086275079813;799.414707919913;115.087334553035;143.082106069425;272.12478022622;401.168726720941;812.409837858128;941.467032733444;1070.50191658715	23	0.5373108	0.2948718	None
20130504_EXQ3_MiBa_SA_Fib-2	6931	5986	AAEEPSKVEEK	11		Unmodified	_AAEEPSKVEEK_					0	0	0	sp|P29966|MARCS_HUMAN	3	HCD	FTMS	MULTI-MSMS	5	0	406.20671	1215.5983	0.26718	3.9270703	18.22	0.0073651	90.913	29.149	NaN	NaN	1	0	0	0	-1	0	0	0	0	y1;y2;y3;y5;y6;y7;y8;y9;y10;y2-H2O;y3-H2O;y6-H2O;y7-H2O;y8-H2O;y9-H2O;y10-H2O;y1-NH3;y6(2+);y8(2+);a2;b2	595853.2;258975.3;139874.7;89160.3;294029.9;2899821;131967;350207;857943;211743.8;103169.5;11512.7;61556;925195.6;799104.6;24157.2;448898.3;87471.3;68698.6;1265895;681657.8	-0.0005142255;-0.001209716;-0.0003176529;0.005894198;0.0003834014;-0.001661862;0.003499572;0.0004151988;0.000189148;-0.0007230471;-0.0008845788;0.01256725;-0.007023626;-0.003120196;5.534122E-05;0.003582855;-0.0004654847;0.0008531609;-0.004560945;-0.0006283952;-0.0004995792	-3.495438;-4.380542;-0.7839442;9.321019;0.5329513;-2.035478;3.70135;0.3864001;0.1651128;-2.800928;-2.284622;17.91814;-8.796658;-3.364161;0.05238063;3.177545;-3.578264;2.368579;-9.637444;-5.460166;-3.491559	147.11331839613;276.156606982446;405.198308015896;632.355473099471;719.393012305359;816.447821420707;945.485253083002;1074.53093055238;1145.56827039101;258.145555627612;387.188310255502;701.370263767115;798.442618498503;927.481308164903;1056.52072572368;1127.5543119977;130.086720553788;360.199482925828;473.252575505862;115.087217815334;143.082003621446	21	0.4308161	0.1320755	None
20130504_EXQ3_MiBa_SA_Fib-1	5502	4676	AAEEPSKVEEKK	12		Unmodified	_AAEEPSKVEEKK_					0	0	0	sp|P29966|MARCS_HUMAN	3	HCD	FTMS	MULTI-MSMS	8	0	448.90503	1343.6933	0.46496	1.9429451	15.009	0.018004	96.82	39.472	NaN	NaN	1	0	0	0	-1	0	0	0	0	y1;y2;y3;y4;y5;y6;y7;y8;y9;y10;y11;y4-H2O;y8-H2O;y9-H2O;y10-H2O;y11-H2O;y1-NH3;y6(2+);a2;b2;b3	133267.2;71647.1;22576.9;40083.1;66949.4;25485.5;70916;840039.8;84366.5;306590;378787.8;6112.6;82351.4;273446.2;265808;32860.2;86469.4;4858.7;406564.4;268599.9;36849.2	-0.0005511995;-0.001187558;-0.001876536;-0.001567436;-0.001388774;-0.001959723;-0.004461602;-0.003904971;-0.002096393;-0.001649772;-0.002994241;-0.005002808;-0.002662485;-0.003728872;-0.002199514;0.007168531;-0.0004174706;-0.0002241509;-0.0006978185;-0.0004771308;-0.0001533484	-3.746768;-4.315115;-4.641992;-2.939156;-2.196167;-2.577029;-5.264472;-4.134235;-1.952702;-1.371806;-2.350883;-9.708773;-2.873599;-3.532544;-1.856729;5.70904;-3.209173;-0.5887365;-6.063385;-3.334667;-0.5635233	147.113355370111;275.208954746585;404.252236820179;533.294520816234;632.362756071006;760.458290037328;847.492820326786;944.545027547828;1073.58581206542;1202.62795854061;1273.66641679739;515.28739150275;926.53322037549;1055.57687985848;1184.617943597;1255.64568933886;130.086672539716;380.732027541461;115.087287238645;143.081981172952;272.124250486762	21	0.6398281	0.1826087	None
20130504_EXQ3_MiBa_SA_Fib-2	10084	8852	AAESGAKEELQ	11		Unmodified	_AAESGAKEELQ_					0	0	0	sp|P29966|MARCS_HUMAN	2	HCD	FTMS	MSMS	10	0	566.77767	1131.5408	NaN	2.7087716	25.358	1.3181E-14	147.75	70.022	NaN	NaN	1	0	0	0	-1	0	0	0	0	y1;y2;y5;y6;y7;y8;y9;y5-H2O;y8-H2O;y9-H2O;y1-NH3;y2-NH3;y8-NH3;a2;b2;b3;b4;b5;b6;b8;b9;b10;b5-H2O;b9-H2O;b10-H2O	313415.1;46531.5;25051.1;19727.2;43208.6;134967.9;57992.7;23481.4;4194.3;11123.7;189936.8;4393.4;35519.9;162987.2;214298.6;42336.7;8806.5;8630.3;6809.6;8683.5;88199.5;71711.6;7001;4247.7;4788.4	-0.0004964208;-0.001200738;0.00132934;0.001055603;0.002606599;-0.001308031;-0.003160873;-0.002191036;0.003999251;0.006959177;-0.0005565488;-0.002031053;0.002450729;-0.0006514416;-0.0006086013;-0.00176329;-0.0006046962;-0.00240964;0.002311002;0.006087148;-0.001639409;-0.001710119;0.001860064;0.0114122;0.01708575	-3.375246;-4.615354;2.056722;1.471476;3.365974;-1.518438;-3.191263;-3.487066;4.741727;7.156287;-4.279484;-8.35357;2.902324;-5.660416;-4.253511;-6.479686;-1.683655;-5.789899;4.743316;8.177846;-1.87705;-1.733556;4.671589;13.34179;17.64234	147.076915085077;260.161683382963;646.339302514432;717.376690040021;774.396602767039;861.432545807615;990.476991745341;628.332258204337;843.416673838392;972.456307009235;130.050426111572;243.135964596284;844.402237945904;115.087240861723;143.082112643515;272.125860428461;359.15673024444;416.179998912246;487.212392057492;744.346172025341;873.396491678958;986.480626369448;398.165164521709;855.37287…	25	0.49327	0.2155172	None
20121117_EXQ2_MiBa_SA_mHLA_Fib_1	18930	17045	AAFEKQVL	8		Unmodified	_AAFEKQVL_					0	0	0	sp|Q9P2E9|RRBP1_HUMAN	2	HCD	FTMS	MULTI-MSMS	5	0	453.25819	904.50182	-0.15464	6.6659532	48.304	0.021897	129.55	45.327	NaN	NaN	1	0	0	0	-1	0	0	0	0	y1;y2;y3;y4;y5;y6;y7;y5-H2O;y6-H2O;y6-NH3;a2;b2;b3;b4;b5;b6;b7;b6-H2O;b7-H2O;b7-NH3	623839.6;87400.5;57277.1;242406.7;243281;514576.8;51362.6;45946;7794.8;176143.5;742217.4;507579.3;60931.4;67739.4;97641.3;531870.8;229883.2;172393.4;11388.1;29810	-0.000159277;-0.0005137718;-0.0004955378;-0.001033168;-0.003528373;0.0001873945;0.001662937;0.005916792;0.005722632;-0.0086651;-0.0003674744;-8.771173E-05;-0.0006554792;0.0001933253;-0.0008781623;0.0004449518;0.0009317498;0.002781076;0.006231378;-0.006239581	-1.205711;-2.222477;-1.379447;-2.12008;-5.724441;0.2454624;1.992805;9.888515;7.677072;-11.60893;-3.193015;-0.613019;-2.2591;0.4611852;-1.60457;0.6588505;1.203168;4.23085;8.23823;-8.238221	132.102064410275;231.170832821309;359.229392098719;487.324892746593;616.369981048123;763.434679196517;834.470317442233;598.34997119619;745.418579272743;746.41698258966;115.086956894499;143.081591753935;290.150573437582;419.192317729326;547.288352234598;675.345606631925;774.413533750117;657.332705821457;756.397669435818;757.394155979299	20	0.4198303	0.1265823	None
20130504_EXQ3_MiBa_SA_Fib-2	22178	19819	AAFEKQVL	8		Unmodified	_AAFEKQVL_					0	0	0	sp|Q9P2E9|RRBP1_HUMAN	2	HCD	FTMS	MULTI-MSMS	6	0	453.25819	904.50182	0.28736	5.7814884	51.862	0.016693	133.9	44.948	NaN	NaN	1	0	0	0	-1	0	0	0	0	y1;y2;y3;y4;y5;y6;y7;y5-H2O;y6-H2O;y3-NH3;y6-NH3;a2;b2;b3;b4;b5;b6;b7;b6-H2O;b7-H2O;b7-NH3	1443551;238789.2;160505.3;461198.8;518833.4;961148.4;82589.8;156743.3;11283.7;53996.5;251293;2005037;1252173;191469.7;210096.5;213920.5;1206415;444404.6;344310.7;13615.3;44576.2	-0.0005393827;-0.0007328996;0.001001093;-0.001703195;-0.003863602;-0.001526908;0.004202174;0.005276611;0.003373535;-0.001921647;-0.008114913;-0.0007125896;-0.0006082908;-0.0007048031;-0.001975541;-0.003824674;-0.001280642;-0.001956191;0.0008307868;-0.004513919;0.0001874178	-4.083064;-3.170378;2.78679;-3.494984;-6.268312;-2.000046;5.035754;8.818593;4.525677;-5.615498;-10.87183;-6.191731;-4.251341;-2.429094;-4.712708;-6.98837;-1.896272;-2.52602;1.263872;-5.967568;0.2474529	132.102444516007;231.171051949136;359.227895468114;487.325562773577;616.370316276495;763.436393498704;834.46777820429;598.350611378063;745.420928370028;342.204269106575;746.416432402036;115.0873020097;143.082112333044;290.150622761476;419.194486595708;547.291298746613;675.347332225752;774.416421691281;657.334656110641;756.408414732616;757.387728980571	21	0.4168534	0.1555556	None
20130504_EXQ3_MiBa_SA_Fib-2	22222	19859	AAFEKQVL	8		Unmodified	_AAFEKQVL_					0	0	0	sp|Q9P2E9|RRBP1_HUMAN	1	HCD	FTMS	MULTI-MSMS	6	0	905.50909	904.50182	-0.47849	2.2176112	51.949	0.028111	125.01	54.317	NaN	NaN	1	0	0	0	-1	0	0	0	0	y1;y3;y4;y5;y6;y4-NH3;y5-NH3;y6-NH3;a2;b2;b3;b4;b5;b6;b7;b4-H2O;b5-H2O;b6-H2O;b7-H2O;b7-NH3	30181.5;31172.8;297983.7;79555.6;63061.4;10446.2;6506.3;144406.4;21184.7;31010.9;347092;525826.5;283960.4;1082969;1041781;12852.9;15349.7;436506.5;51827.6;78864.3	-0.0003604186;-0.001218083;-0.001671029;-0.003792457;-0.004802014;-0.0004664528;-0.00547275;-0.01408846;-0.0008938989;-0.0008020757;-0.001080476;-0.001741762;-0.00260411;-0.001132991;-0.001033128;-0.0001325746;-0.002656922;0.002319672;0.001453899;-0.007955846	-2.72833;-3.390817;-3.428978;-6.152887;-6.289971;-0.9918244;-9.131213;-18.87465;-7.767126;-5.605694;-3.72384;-4.155025;-4.758191;-1.677643;-1.334075;-0.33046;-5.019884;3.528914;1.922123;-10.50421	132.102265551894;359.230114644291;487.325530607103;616.370245131617;763.439668604801;470.297776929884;599.345376323645;746.422405951129;115.087483319036;143.082306117846;290.150998434229;419.194252817011;547.29007818261;675.347184574841;774.415498628346;401.182078942916;529.279566307718;657.333167225364;756.402446914715;757.395872245184	20	0.4941896	0.1869159	None
20121117_EXQ2_MiBa_SA_mHLA_Fib_1	3182	2733	AAGAGKVTKSAQKAQKA	17		Unmodified	_AAGAGKVTKSAQKAQKA_					0	0	0	sp|Q5VTE0|EF1A3_HUMAN;sp|P68104|EF1A1_HUMAN	3	HCD	FTMS	MULTI-MSMS	5	0	538.98104	1613.9213	0.019177	7.9110711	8.5795	1.9907E-08	120.9	70.809	NaN	NaN	1	0	0	0	-1	0	0	0	0	y2;y3;y5;y7;y8;y9;y10;y11;y12;y13;y14;y15;y16;y13-H2O;y15-H2O;y16-H2O;y2-NH3;y3-NH3;y15-NH3;y8(2+);y9(2+);y10(2+);a2;b2;b3;b4;b5;b6;b7;b8;b9;b10;b13;b15;b16;b16-NH3;b14(2+)	119621.3;8545.5;43860.5;45812.3;101790.8;9783.1;23593;72733.2;37012.7;440844.4;158382.7;1757155;911888.6;11506.9;227723.8;492928.6;23365.6;6020.7;108977.4;111694.8;37440.5;75330.9;427604.3;302252.6;190588.5;37234;9267.8;20887.2;36256.3;49955.2;12722.7;50676.2;63671.7;103743.2;492928.6;44048.2;8829.4	-0.0003483666;-0.003324365;-5.463861E-05;-0.005127475;-0.003306603;0.0009781842;-0.003337299;-0.001561212;-0.001220625;0.001763028;0.001268483;-0.0006493246;0.000371645;-0.005498539;0.00780068;7.66608E-05;-0.0004656862;-0.0009300846;-0.008365092;-0.003040324;0.001930317;-0.001132748;-0.000376879;-8.272439E-05;2.950069E-05;-0.001421675;-0.00141596;-0.003672893;0.0007549802;-0.005008102;0.01092504;…	-1.596911;-9.602112;-0.1001917;-6.887681;-3.976808;1.019407;-3.146572;-1.346243;-0.9478555;1.311002;0.895928;-0.4408612;0.2407197;-4.14424;5.361896;0.05024036;-2.31542;-2.825434;-5.745902;-7.304242;4.019122;-2.133998;-3.274732;-0.5781624;0.1474276;-5.243295;-4.314807;-8.049997;1.359531;-7.62991;13.92689;-7.683073;-3.664896;-5.409029;0.05024036;-4.098818;-6.476445	218.150266325001;346.211819834277;545.340626913907;744.441391049176;831.471598587105;959.562276817924;1060.61427077565;1159.68090860481;1287.77553103522;1344.79401110544;1415.83161943841;1472.85500096966;1543.89109378788;1326.79070798631;1454.83598627922;1525.8808240858;201.123834543143;329.18287645288;1455.83616763536;416.24082454921;480.283335417032;530.810237719557;115.086966299076;143.0815867…	37	0.4307165	0.2627737	None
20121117_EXQ2_MiBa_SA_mHLA_Fib_2	3212	2762	AAGAGKVTKSAQKAQKA	17		Unmodified	_AAGAGKVTKSAQKAQKA_					0	0	0	sp|Q5VTE0|EF1A3_HUMAN;sp|P68104|EF1A1_HUMAN	3	HCD	FTMS	MULTI-MSMS	6	0	538.98104	1613.9213	0.18006	8.8404844	8.7034	8.7343E-20	152.94	107.82	NaN	NaN	1	0	0	0	-1	0	0	0	0	y2;y3;y4;y5;y7;y8;y9;y10;y11;y12;y13;y14;y15;y16;y13-H2O;y15-H2O;y16-H2O;y2-NH3;y10(2+);a2;b2;b3;b4;b5;b7;b8;b9;b13;b14;b15;b16;b7-NH3;b16-NH3;b10(2+)	74317.2;5598;39030.1;43870.2;31015.9;90950.5;8589.3;22360.6;70655;37599.8;302915;141351.7;1314591;793525.2;46162.1;187636.8;380133.6;10884.5;22269.4;302823.4;232086.4;145490.8;29735.3;6392.7;19977.2;28234.5;11513.7;43283.1;37267.5;113443.2;380133.6;71397.3;17531.5;12220.3	4.941736E-05;-0.002014681;-0.0007660602;0.0003637305;-0.004716547;0.001157712;0.003125462;-0.0002553267;-0.0005609212;0.008676583;0.001399009;0.001184115;-0.0001642278;-0.0002222455;0.01662551;0.004381404;-9.758655E-05;-0.0002940655;0.009243937;-0.0002937657;-2.658959E-05;-3.531242E-05;-0.0007955928;-0.001613445;0.00202438;-0.005584077;0.008570435;-8.491542E-05;-0.002872972;-0.0005631552;-9.75865…	0.2265294;-5.819236;-1.83599;0.6669791;-6.33569;1.392372;3.257182;-0.2407355;-0.4836862;6.737703;1.040315;0.8363387;-0.111503;-0.1439515;12.53083;3.011606;-0.06395423;-1.462113;17.41511;-2.552556;-0.1858352;-0.1764712;-2.934242;-4.916594;3.645411;-8.507408;10.92528;-0.07084017;-2.262664;-0.4028907;-0.06395423;-17.99126;0.4715433;1.590043	218.149868541037;346.210510150578;417.24637531781;545.340208544776;744.440980121481;831.467134272673;959.560129540026;1060.61118880291;1159.67990831359;1287.76563382759;1344.79437512449;1415.83170380664;1472.85451587286;1543.89168767842;1326.76858393564;1454.8394055548;1525.88099833315;201.123662922447;530.799861033888;115.086883185815;143.081530631784;200.103003078218;271.14087714643;328.1631587…	34	0.4458311	0.2619048	None
20121117_EXQ2_MiBa_SA_mHLA_Fib_2	3215	2765	AAGAGKVTKSAQKAQKA	17		Unmodified	_AAGAGKVTKSAQKAQKA_					0	0	0	sp|Q5VTE0|EF1A3_HUMAN;sp|P68104|EF1A1_HUMAN	4	HCD	FTMS	MULTI-SECPEP	9	3	404.4876	1613.9213	0.15868	1908.8858	8.711	0.00024546	77.324	49.041	NaN	NaN	1	0	0	0	-1	0	0	0	0	y2;y4;y5;y7;y8;y10;y11;y12;y13;y14;y15;y16;y8-H2O;y13-H2O;y15-H2O;y2-NH3;y8-NH3;y13-NH3;y9(2+);a2;b2;b3	59192.8;41209.6;29892.8;10773.3;28992.5;61336.3;172341.2;31499.9;264296.8;113706.4;719857.8;363823.4;4745;35603.7;185916.3;30315.4;6415.2;46225.6;36963.9;411286.6;181526;48936.3	-6.918427E-05;-0.001632386;-0.001260466;-0.008021255;0.001278571;-0.004628363;-0.002607787;0.002033753;0.00164535;0.00192341;-0.001446283;0.0009548893;0.007543081;0.02323455;0.00898347;-0.0006828884;-0.00325997;-0.01143971;0.001073025;-0.0004523098;-7.562357E-05;-0.0001689263	-0.3171408;-3.912275;-2.311332;-10.77482;1.537728;-4.363846;-2.248709;1.57928;1.223496;1.358503;-0.9819582;0.6184955;9.272947;17.51222;6.174907;-3.395359;-4.002689;-8.615665;2.234146;-3.930154;-0.5285346;-0.8441961	218.149987142667;417.247241643631;545.341832741465;744.444284829745;831.467013413868;1060.61556183892;1159.68195517995;1287.77227665679;1344.79412878402;1415.8309645112;1472.85579792781;1543.89051054362;813.450184216971;1326.76197489284;1454.83480348955;201.12405174536;814.445002853089;1327.78066474603;480.284192709334;115.087041729876;143.081579665766;200.103136692099	22	0.2668706	0.1208791	None
20121117_EXQ2_MiBa_SA_mHLA_Fib_1	2736	2328	AAGAGKVTKSAQKAQKAK	18		Unmodified	_AAGAGKVTKSAQKAQKAK_					0	0	0	sp|Q5VTE0|EF1A3_HUMAN;sp|P68104|EF1A1_HUMAN	3	HCD	FTMS	MULTI-MSMS	10	0	581.67937	1742.0163	0.25807	7.1209601	7.5077	1.5629E-21	161.26	102.55	NaN	NaN	1	0	0	0	-1	0	0	0	0	y1;y2;y3;y4;y5;y6;y8;y9;y12;y13;y14;y15;y16;y17;y12-H2O;y16-H2O;y17-H2O;y1-NH3;y4-NH3;y5-NH3;y14-NH3;y16-NH3;y8(2+);y11(2+);a2;b2;b3;b4;b5;b7;b8;b9;b13;b16;b17;b9(2+);b10(2+);b11(2+);b15(2+)	120923.2;75613;12276.6;5979.3;85455.8;56314.6;12370.8;100249.7;186721.4;65767.6;452640.8;76463.8;1282268;485358.6;42283.5;34613.8;66335.1;50086.4;5187.3;50096.5;10712.5;41048.7;25153.6;41190.3;203049;158933.1;155376.2;54193.1;23948.8;26055.6;11340.6;30195.8;81092.1;128662.2;323279.2;9307.1;6417.5;12107.3;30743.1	-0.0001782973;0.0002558184;-0.0004110418;0.0006965689;-0.001578124;0.001635956;-0.001402378;-0.0059761;0.00280878;0.01319872;0.00244034;0.001191988;0.0001141166;0.00110232;0.01026782;0.009941148;-0.001868443;-0.000134429;0.0001224508;-0.006138464;0.004184134;-0.009455303;0.002977207;0.004472173;-0.0003407235;-9.339476E-05;4.578184E-07;-0.0006117586;1.721257E-05;-0.00205055;-0.002555442;0.00219544…	-1.211976;1.172674;-1.18714;1.468616;-2.893823;2.429275;-1.60725;-6.227898;2.181117;9.322079;1.65684;0.7720498;0.07128058;0.6592882;8.086468;6.280224;-1.129666;-1.033383;0.2677828;-11.61883;2.873995;-5.969512;6.816477;7.518126;-2.960575;-0.6527377;0.002287914;-2.25624;0.05245152;-3.69251;-3.893264;2.798647;-2.276745;-1.963341;-1.039674;4.637548;-18.47105;-4.559335;3.396066	147.112982467946;218.149662140018;346.2452920179;474.302761918631;545.34215039898;673.433899336757;872.532628970079;959.569231101634;1287.77150163003;1415.85607470654;1472.88829681109;1543.92665895084;1600.94920054621;1671.98532613029;1269.75347790297;1582.92880882898;1653.9777322071;130.086389498106;457.276786935161;528.320161637188;1455.86000391564;1583.9322208637;436.766274322162;594.852114306…	39	0.3431371	0.3305085	None
20121117_EXQ2_MiBa_SA_mHLA_Fib_1	2739	2330	AAGAGKVTKSAQKAQKAK	18		Unmodified	_AAGAGKVTKSAQKAQKAK_					0	0	0	sp|Q5VTE0|EF1A3_HUMAN;sp|P68104|EF1A1_HUMAN	5	HCD	FTMS	MULTI-SECPEP	2	4	349.41053	1742.0163	0.104	2265.9673	7.5169	7.2388E-12	104.26	58.381	NaN	NaN	1	0	0	0	-1	0	0	0	0	y1;y2;y3;y5;y6;y7;y8;y9;y11;y12;y14;y15;y16;y9-H2O;y11-H2O;y15-H2O;y1-NH3;y2-NH3;y7-NH3;y9-NH3;y12-NH3;y14-NH3;y16-NH3;y10(2+);a2;b2;b3;b9;b11;b9(2+)	231411.9;101695.3;34276.9;154592.5;87199.4;11569.2;77027.4;310138.6;175469.9;299025.7;376811.7;171481.1;356676.1;90916.3;44474.3;43019.5;203482.7;44981.7;19102.2;21911.7;78670.3;104123;158681.8;35459;278351;102618.2;58546.1;19102.2;21911.7;47250.1	-2.819964E-05;-0.0001011365;-0.0001069505;-0.0005290656;0.00255233;0.00471633;0.005728038;-0.0007434859;-0.002190377;-0.000257033;0.005795227;0.002652477;-3.54262E-05;0.002408969;0.002524471;0.0003737918;-0.0002453016;-4.122446E-05;0.0007370262;-0.01463045;-0.005022675;-0.006817498;-0.01730293;-0.003589128;-0.0003791735;-0.0002419836;-0.0001835502;0.0007370262;-0.01463045;-0.002391039	-0.1916872;-0.4636099;-0.3088869;-0.9701554;3.790028;5.884457;6.564895;-0.7748163;-1.842654;-0.1995947;3.93461;1.718009;-0.02212825;2.558513;2.156391;0.2449621;-1.885681;-0.2049709;0.939525;-15.52218;-3.95252;-4.682763;-10.92398;-6.593585;-3.294669;-1.691226;-0.917278;0.939525;-15.52218;-6.0881	147.112832370244;218.150019094909;346.244987926648;545.341101340912;673.43298296309;801.48939647443;872.525498553656;959.563998487964;1188.70808687133;1287.77456744311;1472.88494192398;1543.92519846237;1600.949350089;941.550281347064;1170.69280733623;1525.9169124611;130.086500370692;201.123410081356;784.46682667671;942.551336349498;1270.75278398392;1455.87100554801;1583.94006849508;544.3363363712…	30	0.3179246	0.1157025	None
20121117_EXQ2_MiBa_SA_mHLA_Fib_2	2838	2422	AAGAGKVTKSAQKAQKAK	18		Unmodified	_AAGAGKVTKSAQKAQKAK_					0	0	0	sp|Q5VTE0|EF1A3_HUMAN;sp|P68104|EF1A1_HUMAN	3	HCD	FTMS	MULTI-MSMS	6	0	581.67937	1742.0163	0.41894	7.1209601	7.7928	3.5595E-20	147.37	106.53	NaN	NaN	1	0	0	0	-1	0	0	0	0	y1;y2;y3;y4;y5;y6;y8;y9;y11;y12;y13;y14;y15;y16;y17;y14-H2O;y15-H2O;y16-H2O;y1-NH3;y2-NH3;y15(2+);a2;b2;b3;b4;b5;b6;b7;b9;b13;b15;b16;b17;b17-H2O;b10(2+);b11(2+);b14(2+)	86276.9;41414.2;5627.7;7856.7;61033.6;48892.5;17898.5;107200.4;58779.2;138486.8;79890.2;321682.2;45073.1;1056356;418864.5;60409;93225.8;49695.2;32338.8;9347.1;32182.4;152985.8;129147.6;136785.2;32929.5;8711.9;6405.7;15951;22112.3;73403.3;40711;93225.8;252520.6;62853.2;5646.9;13327.1;27633	1.231816E-05;0.0009087885;-0.002539398;-0.003395796;-2.36275E-05;0.007280412;-0.0006998586;0.001003107;0.00170624;0.0009656695;0.007723458;0.001438624;-0.004534694;-0.0002702937;-0.001376948;0.02255874;0.02861068;0.01572216;-0.0004221414;-4.417327E-05;0.001505649;-0.0003775985;1.024033E-05;5.256474E-06;-0.001388411;-0.001120893;0.004210914;-0.002123422;0.0009440203;-0.003914603;-0.004110126;-0.00…	0.08373279;4.165907;-7.334055;-7.159492;-0.04332614;10.81097;-0.8021009;1.04538;1.435378;0.7498754;5.454953;0.9767358;-2.937107;-0.1688333;-0.8235397;15.50581;18.75017;9.932363;-3.245078;-0.2196327;1.949146;-3.280984;0.07156989;0.02626885;-5.120615;-3.415662;9.229353;-3.823732;1.203391;-3.265723;-2.940446;-5.095279;1.988472;-2.994112;6.620197;-6.577222;-11.78704	147.112791852436;218.149009169868;346.247420373692;474.306854283856;545.340595902802;673.428254880689;872.531926450875;959.562251894639;1188.70419025386;1287.77334474058;1415.86154997023;1472.88929852767;1543.93238563351;1600.94958495649;1671.98780539897;1454.85761372627;1525.8886755757;1582.92302781075;130.086677210487;201.12341303017;772.466058053532;115.086967018626;143.081493801874;200.102962…	37	0.3462543	0.3673469	None
20130504_EXQ3_MiBa_SA_Fib-1	4038	3345	AAGAGKVTKSAQKAQKAK	18		Unmodified	_AAGAGKVTKSAQKAQKAK_					0	0	0	sp|Q5VTE0|EF1A3_HUMAN;sp|P68104|EF1A1_HUMAN	3	HCD	FTMS	MULTI-MSMS	7	0	581.67937	1742.0163	3.4215	2.8156042	11.643	5.0602E-06	110.57	81.945	NaN	NaN	1	0	0	0	-1	0	0	0	0	y1;y2;y3;y4;y5;y6;y9;y11;y14;y16;y17;y1-NH3;y5-NH3;y8(2+);y9(2+);y10(2+);y12(2+);y13(2+);y15(2+);a2;b2;b3;b4;b5;b13;b17;b14(2+);b15(2+);b16(2+)	43253.4;39985;12579.5;11628.5;33636;9306.7;28977.3;36552.9;168245.9;581451.2;254089.1;29960.6;23722.5;5731.3;30431.7;7757.8;41251.3;9345.1;7122.5;109153.4;98825.4;92572.4;11067;7663.6;30845.2;81840.2;5894.7;7190.9;35784.6	-0.0007504726;-0.0004798655;-0.0007183386;-0.001329347;0.002537079;-0.0003526726;0.009781521;-0.0001283201;-0.002050497;-0.002063742;-0.002924303;-0.000109781;-0.004092502;0.002171855;-0.0002211881;0.0005043595;-0.002725613;0.004693253;0.01203291;-0.0006055119;-0.0003533098;-0.0005804148;0.0009470821;-0.002113131;0.0005181464;0.01029915;-0.01158588;-0.008868974;-0.0006240212	-5.101315;-2.1997;-2.074651;-2.802728;4.652306;-0.5236914;10.19383;-0.1079494;-1.392156;-1.289072;-1.748996;-0.8439087;-7.746284;4.972569;-0.4605346;0.9265655;-4.229734;6.624831;15.57748;-5.261332;-2.469285;-2.900573;3.492975;-6.439259;0.4322607;6.449434;-18.23461;-12.68073;-0.8173758	147.113554643203;218.150397823916;346.245599314727;474.304787834783;545.3380351959;673.435887965574;959.553473481742;1188.70602481403;1472.89278764816;1600.95137840485;1671.9893527532;130.086364850108;528.318115675666;436.767079674564;480.285486922441;544.332242883689;644.393519051543;708.433581694918;772.455530791406;115.087194932042;143.081857352047;200.103548180656;271.139134471558;328.1636584…	29	0.2400851	0.3152174	None
20130504_EXQ3_MiBa_SA_Fib-1	4035	3342	AAGAGKVTKSAQKAQKAK	18		Unmodified	_AAGAGKVTKSAQKAQKAK_					0	0	0	sp|Q5VTE0|EF1A3_HUMAN;sp|P68104|EF1A1_HUMAN	5	HCD	FTMS	MULTI-SECPEP	4	-1	349.41053	1742.0163	2.6328	-585.90044	11.638	7.7622E-05	83.964	51.486	NaN	NaN	1	0	0	0	-1	0	0	0	0	y1;y2;y3;y4;y5;y6;y8;y9;y10;y11;y12;y14;y16;y9-H2O;y11-H2O;y14-H2O;y16-H2O;y1-NH3;y2-NH3;y9-NH3;y12-NH3;y14(2+);y15(2+);a2;b2;b3;b9;b10;b11;b10-H2O	1323133;192289.7;86066.1;91829.2;302200.4;172857;22855.3;518954;172856.1;420151;540526.2;500749.7;907021.9;15595.3;42259.5;221463.6;264918.8;1263154;280366.6;108790.4;61890;64647.5;131325.5;672477.8;239252.3;86717.2;166385.1;439373.3;108790.4;258931.8	-0.0004031411;-0.0007209434;-0.000396276;0.001052863;-0.001929644;0.007970201;0.00167414;-0.0007518211;-0.004567214;-0.0005849406;0.002603822;-0.001531331;-0.006195335;-0.002288955;0.004819637;0.004344789;0.00214925;-0.0004961804;-0.00092127;-0.008704214;0.003450006;0.005245579;0.0005931693;-0.0006769592;-0.0005922528;-0.0002346822;-0.003996306;-0.007903676;-0.008704214;0.001837799	-2.740346;-3.304796;-1.144495;2.219814;-3.538408;11.83528;1.918721;-0.7835029;-4.199109;-0.4920816;2.02196;-1.039676;-3.869773;-2.431036;4.116918;2.986364;1.357761;-3.814227;-4.5806;-9.234796;2.714949;7.118019;0.7678896;-5.882138;-4.139251;-1.172806;-5.094265;-9.068971;-9.234796;2.153283	147.113207311675;218.15063890183;346.245277252083;474.302405624245;545.342501919548;673.427565092481;872.529552451713;959.564006823259;1087.66278523386;1188.70648143451;1287.77170658799;1472.8922684826;1600.95550999786;941.554979270314;1170.6905121708;1454.87582767628;1582.93660072678;130.086751249522;201.124290126892;942.545410115382;1270.74431130216;736.943761229599;772.46697053361;115.08726637…	30	0.2072774	0.1526316	None
20121117_EXQ2_MiBa_SA_mHLA_Fib_1	22669	20442	AAGSHVIIL	9		Unmodified	_AAGSHVIIL_					0	0	0	sp|Q9UBZ4|APEX2_HUMAN	2	HCD	FTMS	MULTI-MSMS	4	0	440.76618	879.5178	-0.33656	5.281248	57.627	0.014638	107.22	41.084	NaN	NaN	1	0	0	0	-1	0	0	0	0	y1;y2;y7;y8;y7-H2O;a2;b2;b3;b5;b6;b7;b8;b5-H2O;b6-H2O;b7-H2O;b8-H2O	2128201;549066.1;135491.2;16077.4;138925.7;638539.5;427173.7;17980.8;519237.8;2432334;3564409;1053215;87479;101788.4;146253.3;54329.1	-0.0001798984;-0.0002281662;0.001788539;0.007339832;-0.01186628;-0.0004002126;-9.052994E-05;-0.0004206995;0.002630982;-0.0001654568;-0.000559708;-0.001382674;0.001884388;0.0005266135;0.001605816;-0.0003381495	-1.361813;-0.9305834;2.422021;9.067335;-16.4706;-3.477479;-0.6327155;-2.102411;6.202348;-0.3162022;-0.8795642;-1.844963;4.639276;1.04228;2.597003;-0.462319	132.102085031667;245.186197279918;738.449062467006;809.480624962129;720.452152602085;115.086989632714;143.081594572138;200.103388465295;424.191277056056;523.26248741106;636.346945642701;749.431832589019;406.181458963905;505.251230654517;618.334215432292;731.420223378286	16	0.5012363	0.1290323	None
20121117_EXQ2_MiBa_SA_mHLA_Fib_2	22965	20710	AAGSHVIIL	9		Unmodified	_AAGSHVIIL_					0	0	0	sp|Q9UBZ4|APEX2_HUMAN	2	HCD	FTMS	MULTI-MSMS	1	0	440.76618	879.5178	0.18854	5.0538506	57.797	0.014531	107.49	41.356	NaN	NaN	1	0	0	0	-1	0	0	0	0	y1;y2;y7;y8;y7-H2O;a2;b2;b3;b5;b6;b7;b8;b5-H2O;b6-H2O;b7-H2O;b8-H2O	6709131;2220962;336018.5;45251.6;47935;2296344;1636834;88733.1;1924569;8310153;1.288216E+07;3646177;304574;206976.3;425928.4;62986.9	-0.0001429506;-1.845596E-05;0.005559559;0.007781268;-0.01093085;-0.0002872701;0.0001181976;5.749068E-05;0.003004898;0.0001164571;0.0001440486;0.0007563515;0.0007605474;0.0005051249;0.001417327;0.002976091	-1.082123;-0.07527329;7.528735;9.612673;-15.17223;-2.496115;0.8260867;0.2873056;7.083834;0.2225598;0.2263682;1.009236;1.872427;0.9997498;2.292169;4.068939	132.102048083942;245.185987569656;738.445291447357;809.480183525951;720.451217168713;115.086876690195;143.081385844575;200.102910275122;424.190903139962;523.262205497177;636.346241886153;749.429693563663;406.182582804462;505.251252143146;618.334403921377;731.41690913777	16	0.6201173	0.1797753	None
20130504_EXQ3_MiBa_SA_Fib-1	25951	23193	AAGSHVIIL	9		Unmodified	_AAGSHVIIL_					0	0	0	sp|Q9UBZ4|APEX2_HUMAN	2	HCD	FTMS	MULTI-MSMS	1	0	440.76618	879.5178	-2.5228	2.55248	62.746	0.010335	118.01	43.494	NaN	NaN	1	0	0	0	-1	0	0	0	0	y1;y2;y7;y8;a2;b2;b5;b6;b7;b8;b5-H2O;b6-H2O;b7-H2O;b8-H2O	8795266;2189285;327936.6;77266.7;3414128;2389250;2604414;1.134001E+07;1.477514E+07;3900963;407064.5;417811.2;606765.3;149664	-0.0005207619;-0.0005915844;0.001284858;-0.0004957307;-0.0007339033;-0.0005022498;0.002123033;-0.0018231;-0.001628075;-0.001284061;-0.0001696461;-0.001072804;0.0003937304;0.003798068	-3.942107;-2.412793;1.73994;-0.6124;-6.376926;-3.510223;5.004889;-3.484091;-2.558467;-1.71338;-0.4176586;-2.123301;0.6367587;5.192759	132.102425895161;245.186560698069;738.449566147976;809.488460524718;115.087323323417;143.082006292014;424.191785005081;523.264145054364;636.348014010106;749.43173397635;406.183512997848;505.252830071599;618.335427517947;731.416087161221	14	0.6032275	0.1538462	None
20130504_EXQ3_MiBa_SA_Fib-1	18692	16624	AAHEFGHVL	9		Unmodified	_AAHEFGHVL_					0	0	0	sp|P24347|MMP11_HUMAN	3	HCD	FTMS	MULTI-MSMS	4	0	327.50313	979.48756	0.081564	2.966838	45.228	0.012009	113.14	42.446	NaN	NaN	1	0	0	0	-1	0	0	0	0	y1;y2;y3;y4;y5;y6;y7;y8;y6-H2O;y8-H2O;a2;b2;b3;b4;b6;b7;b6-H2O;b7(2+);b8(2+)	745887.1;852279.1;305246.2;470394.3;279924.5;949991.4;1547641;1667710;566545;324562.5;524293.1;135939.5;573632.1;254214;646114;113037;48240.7;562587;504789.1	-0.0005057074;-0.0006037292;-0.001004594;-0.002367368;-0.002519906;-0.002246496;-0.002998263;-0.003783159;-0.0006743416;-0.003952214;-0.0007554787;-0.000762369;-8.183945E-05;-0.003046258;-0.0008657898;-0.009939335;0.0003520965;-0.004988176;0.007486324	-3.828147;-2.611614;-2.728167;-5.566964;-4.402955;-3.203039;-3.576072;-4.15978;-0.9868147;-4.433461;-6.564394;-5.328186;-0.2921372;-7.444678;-1.411751;-13.24641;0.5914983;-13.27792;17.60675	132.102410840675;231.17092277874;368.230235505582;425.25306200393;572.321628457659;701.363948143888;838.423611773526;909.461510457507;683.351811303252;891.451114825804;115.087344898848;143.082266411158;280.140497744058;409.186055259151;613.273752430443;750.341737838694;595.261969857834;375.674525660385;425.196258118385	19	0.1634592	0.1652174	None
20130504_EXQ3_MiBa_SA_Fib-1	5189	4391	AAHRPGPLK	9		Unmodified	_AAHRPGPLK_					0	0	0	sp|Q2NL82|TSR1_HUMAN	3	HCD	FTMS	MULTI-MSMS	3	0	316.19089	945.55083	0.428	3.5291832	14.268	0.026725	88.819	48.551	NaN	NaN	1	0	0	0	-1	0	0	0	0	y1;y3;y4;y5;y6;y7;y8;y1-NH3;y7-NH3;a2;b2;b3;b4;b6;b7;b6(2+)	256914.6;34836.4;26398.2;133090.9;65725.5;725856.8;416826.9;288047.9;47038.8;316750.4;100072.9;23147.9;21586.2;106284.2;95367.5;100715.9	-0.0005045857;-0.001267126;0.001726271;-0.002464091;-0.002387682;-0.002569596;-0.002533589;-0.0005671215;-0.006589481;-0.0006893337;-0.0004898745;-0.0007002723;-0.000789392;-0.002432728;-0.00216752;-0.001068886	-3.429912;-3.54688;4.167026;-4.819018;-3.577441;-3.194082;-2.893799;-4.359562;-8.367978;-5.98966;-3.423733;-2.499713;-1.809526;-4.121046;-3.153349;-3.615224	147.11330875626;357.250899129185;414.26936945557;511.326323669264;667.427358288643;804.486452065117;875.523529845601;130.086822190645;787.463922848463;115.087278753839;143.081993916699;280.141116176923;436.242316324676;590.318187236439;687.370685880293;295.66258437388	16	0.3424909	0.07960199	None
20121117_EXQ2_MiBa_SA_mHLA_Fib_1	17249	15517	AAIGEATRL	9		Unmodified	_AAIGEATRL_					0	0	0	sp|Q15149|PLEC_HUMAN	2	HCD	FTMS	MULTI-MSMS	7	0	451.25872	900.50288	2.0868	7.2922968	44.145	0.01655	102.41	27.298	NaN	NaN	1	0	0	0	-1	0	0	0	0	y1;y2;y3;y4;y5;y6;y7;y8;y5-H2O;y6-H2O;y2-NH3;y3-NH3;y4-NH3;y6-NH3;a2;b2;b3;b4	68189.2;30848;80142.5;414040;393674.5;2703914;792410.6;51266;13330.1;64263.9;27068.7;12092.4;30230.4;43707.4;297203.1;283960.7;67863.2;26391.2	-8.341601E-05;-0.0007606546;0.0002218115;-0.0008272251;0.000168285;-0.0002670278;-2.768815E-05;0.00267658;0.0004300776;0.001001672;-0.0005309115;-0.0002623942;0.004992781;-0.006068554;-0.0003873657;-9.744454E-05;-4.495442E-05;-0.001074966	-0.6314516;-2.639294;0.5698425;-1.797188;0.2855529;-0.4131306;-0.03645884;3.222969;0.7527797;1.594155;-1.957804;-0.7049355;11.26387;-9.642859;-3.365852;-0.6810417;-0.1754897;-3.432335	132.101988549308;288.203776816013;389.250472824042;460.288635648422;589.330233234527;646.352132270922;759.435956911653;830.470366431502;571.319406755564;628.340298884629;271.176997971395;372.224407928189;443.256266540597;629.331384695219;115.086976785807;143.081601486746;256.165612977023;313.188106712605	18	0.6380829	0.1323529	None
20130504_EXQ3_MiBa_SA_Fib-1	29390	26320	AAILGMHNL	9		Unmodified	_AAILGMHNL_					0	0	0	sp|Q9NYL9|TMOD3_HUMAN	2	HCD	FTMS	MULTI-MSMS	8	0	470.25766	938.50077	0.83291	6.2602232	71.281	0.028223	97.473	30.438	NaN	NaN	1	0	0	0	-1	0	0	0	0	y1;y2;y3;y4;y5;y6;y7;y8;y2-NH3;y3-NH3;y5-NH3;y6-NH3;y7-NH3;a2;b2;b3	31609.2;31883;257406.9;28031.1;420253.1;437368;115277.5;4313.9;7792.7;17031.7;106782.1;62033.8;4888.8;179583.4;182141;304761	-0.0001834813;-0.0013142;-0.0004061378;0.002251798;-0.001095455;-3.67287E-05;0.001425798;0.001086157;0.0005172415;-5.346268E-05;-0.00431112;-0.004396618;-0.0009345652;-0.0006593067;-0.0005211837;-0.0006421014	-1.388936;-5.339104;-1.059847;4.378869;-1.917589;-0.05366948;1.787986;1.250656;2.257536;-0.1460022;-7.778386;-6.588395;-1.197534;-5.728755;-3.642552;-2.506581	132.102088614594;246.146146780408;383.20415058069;514.24197725078;571.266788227621;684.349793481799;797.432394935709;868.469848364212;229.117766237488;366.177248804082;554.243454790893;667.327604269367;780.408206197227;115.087248726811;143.082025225891;256.166210123976	16	0.4025564	0.1333333	None
20130504_EXQ3_MiBa_SA_Fib-1	3573	2922	AAKPVAAK	8		Unmodified	_AAKPVAAK_					0	0	0	sp|P12111|CO6A3_HUMAN	2	HCD	FTMS	MULTI-MSMS	4	0	378.24234	754.47012	0.47252	4.9351533	10.545	0.022845	128.86	40.218	NaN	NaN	1	0	0	0	-1	0	0	0	0	y1;y2;y3;y4;y5;y6;y7;y1-NH3;y2-NH3;y6-NH3;a2;b2;b3;b5;b6;b7;b5-NH3	352028.8;153229.6;287473.7;72818.6;1588597;652262.5;246729.4;240369.2;25118.4;141067.5;300548.6;186725.6;38846;174528.4;94574.2;115916.5;12958.3	-0.0005169975;-0.0008521195;-0.001095036;-0.001642707;-0.00161655;-0.001820561;-0.002666966;-0.000589881;-0.001008047;-0.003611911;-0.0006575153;-0.0003554397;-0.00120571;-0.002099029;-0.00164615;-0.0008887883;-0.0006413183	-3.514281;-3.906103;-3.786588;-4.230977;-3.330966;-2.96796;-3.89655;-4.534517;-5.012056;-6.05639;-5.71319;-2.48417;-4.4462;-4.491827;-3.057847;-1.45853;-1.424292	147.113321168104;218.150770077842;289.188126782646;388.257088369321;485.309826064607;613.404993093406;684.442953286215;130.086844950058;201.124376903523;596.380235342026;115.087246935337;143.081859481939;271.177672770137;467.299743857533;538.336404766279;609.372761192017;450.271737044897	17	0.3921059	0.1287879	None
20121117_EXQ2_MiBa_SA_mHLA_Fib_1	3645	3154	AAKPVATK	8		Unmodified	_AAKPVATK_					0	0	0	sp|P12111|CO6A3_HUMAN	2	HCD	FTMS	MULTI-MSMS	6	0	393.24762	784.48069	1.2726	7.0858843	9.7502	0.01282	137.9	74.757	NaN	NaN	1	0	0	0	-1	0	0	0	0	y1;y2;y3;y4;y5;y6;y7;y2-H2O;y3-H2O;y5-H2O;y6-H2O;y1-NH3;y6-NH3;a2;b2;b3;b5;b6;b7;b7-H2O	181561.5;105326.4;142518.3;56232.4;1011098;359068.2;130319.7;36068.6;9650.5;108759.6;20797.5;138754.4;76269;163758.5;91113.4;14068.5;24188.5;58439.1;27822;8941.5	-8.312611E-05;-0.0006293457;-0.0001869217;-0.001054044;-0.0007727306;-0.0009382217;-0.001383984;-0.0002205309;-0.001555901;-0.001877008;-0.001369445;-0.0002016979;-0.0007114553;-0.0003678875;-0.0001596726;-0.000453888;-0.0008305399;-0.000960394;-0.003488682;-0.002513779	-0.5650498;-2.536036;-0.5855983;-2.520027;-1.499517;-1.458191;-1.937126;-0.9582044;-5.165871;-3.774321;-2.189694;-1.550491;-1.135806;-3.196605;-1.115954;-1.673771;-1.777322;-1.784006;-5.456301;-4.045515	147.112887296714;248.16111199035;319.197783354187;418.26706439312;515.319546931336;643.414675440121;714.452234990404;230.150138489282;301.188587647576;497.310086522101;625.404541977026;130.086456767023;626.387899572219;115.086957307634;143.081663714804;271.176920947902;467.298475367992;538.335719009917;639.385925772041;621.374386183051	20	0.3907648	0.1438849	None
20130504_EXQ3_MiBa_SA_Fib-1	3217	2604	AAKPVATK	8		Unmodified	_AAKPVATK_					0	0	0	sp|P12111|CO6A3_HUMAN	2	HCD	FTMS	MULTI-MSMS	6	0	393.24762	784.48069	-1.2683	6.0661014	9.6238	0.0017033	163.9	94.513	NaN	NaN	1	0	0	0	-1	0	0	0	0	y1;y2;y3;y4;y5;y6;y7;y2-H2O;y3-H2O;y5-H2O;y6-H2O;y7-H2O;y1-NH3;y2-NH3;y6-NH3;a2;b2;b3;b5;b6;b7;b7-H2O	500775.1;277555.8;383043.8;118461.6;2934031;1411254;561280.2;78464.5;53357.4;280911.2;67446.3;5839.1;327831.1;5650.9;266682.5;520573.4;365601.1;53732.7;62478.8;204574.5;128305.5;31497	-0.0004517382;-0.0006476338;-0.0009162729;-0.00131183;-0.001425048;-0.001533702;-0.002695245;-0.0009376823;-0.001104087;-0.001206143;-0.00698432;0.001002163;-0.0004727133;-0.0005337856;-0.003016777;-0.0006380537;-0.0004264432;-0.0009441185;-0.0008005539;-0.000844379;-0.001177181;0.001005261	-3.070683;-2.609731;-2.870543;-3.136343;-2.765363;-2.383689;-3.772456;-4.074207;-3.66577;-2.425338;-11.16758;1.438981;-3.633832;-2.309416;-4.81613;-5.544088;-2.980413;-3.481553;-1.713153;-1.568499;-1.841119;1.617812	147.113255908824;248.161130278508;319.198512705393;418.26732217847;515.320199248377;643.415270920057;714.453546250704;230.150855640752;301.188135832677;497.309415657575;625.41015685234;696.439284157133;130.086727782378;231.134467328752;626.390204893828;115.087227473797;143.081930485403;271.177411178457;467.298445382026;538.335602994846;639.383614271468;621.370867142315	22	0.4056987	0.1560284	None
20130504_EXQ3_MiBa_SA_Fib-1	3349	2722	AAKPVATK	8		Unmodified	_AAKPVATK_					0	0	0	sp|P12111|CO6A3_HUMAN	2	HCD	FTMS	MULTI-MSMS	2	0	393.24762	784.48069	-1.2683	-3.3668905	9.9661	0.0039923	147.29	82.486	NaN	NaN	1	0	0	0	-1	0	0	0	0	y1;y2;y3;y4;y5;y6;y7;y2-H2O;y3-H2O;y5-H2O;y6-H2O;y1-NH3;y6-NH3;a2;b2;b3;b4;b5;b6;b7;b4-NH3	3544665;2939414;4850111;895517.2;2.754201E+07;1.058307E+07;3949439;714468.4;415179.7;2926474;872782.9;2472222;2856737;4363892;3144353;227738.5;246028.6;457555.1;1510913;389758;697886.1	-0.000289128;-0.0007324929;-0.0004688674;-0.0004982691;-0.00140275;-0.001479323;-0.001552206;-0.0007117966;-0.0001323595;-0.002725854;-0.002353536;-0.0003837488;-0.001539273;-0.000659135;-0.0003673516;-0.0004083504;0.001003099;-0.001544171;-0.002153017;-0.00519223;-0.0005153513	-1.965345;-2.951682;-1.468892;-1.191272;-2.722094;-2.299174;-2.172581;-3.092742;-0.4394594;-5.481187;-3.763216;-2.949948;-2.457376;-5.727263;-2.567422;-1.505845;2.724124;-3.304459;-3.999386;-8.12063;-1.467388	147.113093298575;248.161215137673;319.19806529986;418.26650861782;515.320176950874;643.415216541615;714.452403212199;230.150629754953;301.187164105736;497.310935368538;625.40552606854;130.086638817942;626.38872738982;115.087248555103;143.081871393762;271.176875410324;368.228227812451;467.299188999085;538.336911633322;639.38762932061;351.203197161701	21	0.4848564	0.3333333	None
20130504_EXQ3_MiBa_SA_Fib-1	5268	4463	AAKPVATK	8		Unmodified	_AAKPVATK_					0	0	0	sp|P12111|CO6A3_HUMAN	2	HCD	FTMS	MULTI-MSMS	5	0	393.24762	784.48069	-1.7202	3.0067527	14.449	0.0034308	151.04	86.468	NaN	NaN	1	0	0	0	-1	0	0	0	0	y1;y2;y3;y4;y5;y6;y7;y2-H2O;y3-H2O;y5-H2O;y6-H2O;y1-NH3;y6-NH3;a2;b2;b3;b5;b6;b7;b7-H2O	781518;507350.7;761645.5;170810.9;4413052;1694851;585341.2;148189.9;89056.1;505115.8;143317.8;584247.3;338626.6;763216.1;505400.9;94132.9;61056.1;242130.3;103900.1;25705.1	-0.0005355571;-0.0002279583;-0.0009708142;-0.001509353;-0.001678547;-0.001440955;-0.002050701;-0.001035236;-0.00249542;-0.0008351723;-0.002300656;-0.0005559649;-0.002539203;-0.0006025307;-0.0004411507;-0.0002000729;-0.005928734;-0.0001756131;-0.002205288;-0.001780475	-3.640439;-0.9185916;-3.041412;-3.608582;-3.257288;-2.239542;-2.87031;-4.498075;-8.285216;-1.679383;-3.678663;-4.273799;-4.053711;-5.235428;-3.083203;-0.7377952;-12.68711;-0.3262152;-3.449079;-2.865386	147.113339727721;248.160710603029;319.198567246699;418.267519701438;515.320452747598;643.415178173762;714.452901707239;230.150953194586;301.189527166686;497.309044686698;625.405473188374;130.086811034037;626.389727319775;115.087191950778;143.081945192844;271.176667132761;467.303573561813;538.334934228955;639.384642377847;621.373652879194	20	0.4396678	0.2298851	None
20130504_EXQ3_MiBa_SA_Fib-2	2612	2100	AAKPVATK	8		Unmodified	_AAKPVATK_					0	0	0	sp|P12111|CO6A3_HUMAN	2	HCD	FTMS	MULTI-MSMS	2	0	393.24762	784.48069	-0.69289	-1.5822704	7.8709	0.01082	139.97	73.171	NaN	NaN	1	0	0	0	-1	0	0	0	0	y1;y2;y3;y4;y5;y6;y7;y2-H2O;y3-H2O;y5-H2O;y6-H2O;y1-NH3;y6-NH3;a2;b2;b3;b5;b6;b7;b7-H2O	138807.2;81162.4;127063.3;28059;794509.1;328799.3;96164.9;25288;21402;77654;10641.6;100421.3;68554.8;154385;104754.7;7648.6;13438.3;53694.5;17704.1;10887.3	-0.0004497092;-0.0007778443;-0.0005953296;-0.007105392;-0.002737758;-0.003087974;-0.007389409;-0.0008253343;-0.003556765;-0.003118495;-0.005103888;-0.0006201447;-0.004486886;-0.0007728289;-0.0005077848;-0.003647586;-0.005357685;-0.002717121;-0.005628624;-0.01115609	-3.056891;-3.134431;-1.865078;-16.98745;-5.312719;-4.799337;-10.34268;-3.58606;-11.80902;-6.27071;-8.160889;-4.767158;-7.163067;-6.71515;-3.548907;-13.45079;-11.46512;-5.047245;-8.803143;-17.95364	147.113253879817;248.161260489022;319.19819176209;418.273115741163;515.321511958912;643.41682519278;714.458240415841;230.150743292769;301.190588511579;497.311328009142;625.408276419818;130.086875213805;626.391675002625;115.087362248967;143.082011826974;271.180114645986;467.303002512499;538.337475737216;639.388065714012;621.383028489471	20	0.4089861	0.2325581	None
20130504_EXQ3_MiBa_SA_Fib-2	2736	2208	AAKPVATK	8		Unmodified	_AAKPVATK_					0	0	0	sp|P12111|CO6A3_HUMAN	2	HCD	FTMS	MULTI-MSMS	1	0	393.24762	784.48069	-0.69289	-3.6218363	8.217	0.0044207	146.58	83.869	NaN	NaN	1	0	0	0	-1	0	0	0	0	y1;y2;y3;y4;y5;y6;y7;y2-H2O;y3-H2O;y5-H2O;y6-H2O;y1-NH3;y6-NH3;a2;b2;b3;b4;b5;b6;b7;b4-NH3	905755.1;792866.2;1033145;181385.8;6303511;2539015;935948.3;231082.6;78794.8;638651.8;91769.9;682688.1;632862.5;1088084;679420.9;40688.5;66351.6;118602.4;339833.7;110019;136530.3	-0.0006114247;-0.0006829957;-0.0008625297;-0.002239479;-0.001494501;-0.001962992;-0.001354124;-0.0008584802;0.001505786;-0.002787493;0.002651327;-0.0005476543;-0.001393284;-0.0006728394;-0.000574075;-0.0005520288;0.002337863;-0.002058008;-0.002198683;0.001795049;0.0002585228	-4.156145;-2.752226;-2.702174;-5.35417;-2.900141;-3.050892;-1.895332;-3.730077;4.99953;-5.60513;4.239406;-4.209915;-2.224313;-5.846341;-4.012208;-2.035677;6.348975;-4.404044;-4.084214;2.807481;0.7361076	147.113415595258;248.161165640357;319.198458962215;418.268249828256;515.320268701867;643.415700210267;714.452205130057;230.150776438569;301.185525960273;497.310997007289;625.400521205239;130.086802723456;626.388581401326;115.087262259534;143.082078117195;271.17701908871;368.226893048652;467.299702836368;538.336957299153;639.380642041216;351.202423287632	21	0.4797019	0.4285714	None
20130504_EXQ3_MiBa_SA_Fib-2	2855	2310	AAKPVATK	8		Unmodified	_AAKPVATK_					0	0	0	sp|P12111|CO6A3_HUMAN	2	HCD	FTMS	MULTI-MSMS	1	0	393.24762	784.48069	-0.69289	-2.8569991	8.556	0.001993	160.63	93.831	NaN	NaN	1	0	0	0	-1	0	0	0	0	y1;y2;y3;y4;y5;y6;y7;y2-H2O;y3-H2O;y5-H2O;y6-H2O;y1-NH3;y6-NH3;a2;b2;b3;b4;b5;b6;b7;b7-H2O;b4-NH3	1262768;926963.7;1314172;269159.8;8997913;3630642;1256291;229663.5;199249.9;917983.2;264444;842629.8;845402.4;1721540;1072062;61787.1;32837.3;73104.9;480020.4;274243.1;73766.8;274138.7	-0.0006461127;-0.001103391;-0.001197847;-0.0006871501;-0.001577452;-0.001742341;-0.001135112;-0.001053959;-0.001204883;-0.002359134;0.0004108626;-0.0005760854;-0.003322719;-0.0006636262;-0.0005175826;-0.0009095683;-0.001657207;-0.001555942;-0.002490703;-0.00220464;0.001710279;0.0007197789	-4.391935;-4.44626;-3.752668;-1.642852;-3.06111;-2.707957;-1.588787;-4.579426;-4.000432;-4.743783;0.6569569;-4.428468;-5.304549;-5.766287;-3.617384;-3.354145;-4.500455;-3.329648;-4.626659;-3.448066;2.752432;2.049473	147.113450283318;248.161586035674;319.198794279527;418.266697498794;515.320351653153;643.415479559475;714.451986118368;230.150971917724;301.188236629167;497.310568648158;625.402761669467;130.086831154454;626.390510835821;115.087253046269;143.082021624821;271.177376628221;368.230888118506;467.299200770035;538.337249318777;639.384641730263;621.370162124393;351.201962031463	22	0.4782653	0.3188406	None
20130504_EXQ3_MiBa_SA_Fib-2	2974	2411	AAKPVATK	8		Unmodified	_AAKPVATK_					0	0	0	sp|P12111|CO6A3_HUMAN	2	HCD	FTMS	MULTI-MSMS	2	0	393.24762	784.48069	-0.69289	-2.0921619	8.8966	0.01282	137.9	67.906	NaN	NaN	1	0	0	0	-1	0	0	0	0	y1;y2;y3;y4;y5;y6;y7;y2-H2O;y3-H2O;y5-H2O;y6-H2O;y1-NH3;y6-NH3;a2;b2;b3;b5;b6;b7	890583.9;595605.9;988266.4;193760.8;5708878;2134149;635533.4;216070.8;71409.9;625905.4;84457.9;685276.6;601858.4;1077290;665982.9;29880;152016.9;266352.4;195455.8	-0.0004766964;-0.001318412;-0.001512968;-0.003870182;-0.001671415;-0.001651293;-0.004400986;-0.001520479;-0.0009740217;-0.002780325;-0.01074299;-0.0006954126;-0.004240872;-0.0006545966;-0.0006664295;-0.002354103;-0.005140466;-0.001203346;-0.008783128	-3.240336;-5.312713;-4.739888;-9.252833;-3.243448;-2.566449;-6.159919;-6.606427;-3.233933;-5.590717;-17.1774;-5.345752;-6.770322;-5.687829;-4.65767;-8.680998;-11.00029;-2.235307;-13.7367	147.113280866999;248.161801057217;319.19910940052;418.269880530196;515.320445615586;643.415388511;714.455251992546;230.15143843707;301.188005767964;497.31098983945;625.413915518493;130.086950481753;626.391428989004;115.087244016679;143.082170471734;271.178821162472;467.302785294115;538.335961962017;639.391220217925	19	0.4725233	0.38	None
20130504_EXQ3_MiBa_SA_Fib-2	3093	2509	AAKPVATK	8		Unmodified	_AAKPVATK_					0	0	0	sp|P12111|CO6A3_HUMAN	2	HCD	FTMS	MULTI-MSMS	2	0	393.24762	784.48069	-0.69289	-1.072379	9.2389	0.001993	160.63	91.247	NaN	NaN	1	0	0	0	-1	0	0	0	0	y1;y2;y3;y4;y5;y6;y7;y2-H2O;y3-H2O;y5-H2O;y6-H2O;y1-NH3;y6-NH3;a2;b2;b3;b4;b5;b6;b7;b7-H2O;b4-NH3	1356057;743742.6;1235429;277225.2;7310481;3160393;1172362;187395.5;166921.9;821217.4;143466.8;815022.9;655001.9;1439311;861741.8;89948.8;65471.4;136048.4;391007.9;386899.6;40842.8;249243.8	-0.0005139551;-0.0007270222;-0.0008339201;-0.0002297807;-0.001767215;-0.001703674;-0.002908362;-0.001711769;-0.001439381;-0.001502524;-0.004441394;-0.0005923954;-0.002336007;-0.0005875774;-0.0005161117;-0.001767019;-0.001203989;-0.003893451;-0.000220781;-0.002346011;-0.00832887;-0.0007165727	-3.4936;-2.929637;-2.612545;-0.5493646;-3.42935;-2.647859;-4.070749;-7.437573;-4.779004;-3.021304;-7.101598;-4.553845;-3.72932;-5.105498;-3.607104;-6.516078;-3.269662;-8.331775;-0.4101183;-3.669169;-13.40382;-2.040335	147.113318125653;248.161209666938;319.198430352562;418.266240129358;515.320541415447;643.415440892068;714.453759368206;230.151629727919;301.188471127026;497.309712038388;625.40761392587;130.086847464448;626.389524123698;115.087176997517;143.082020153937;271.178234078578;368.230434901016;467.301538279239;538.334979396908;639.384783100823;621.380201273925;351.203398383122	22	0.4654731	0.2972973	None
20130504_EXQ3_MiBa_SA_Fib-2	5116	4336	AAKPVATK	8		Unmodified	_AAKPVATK_					0	0	0	sp|P12111|CO6A3_HUMAN	2	HCD	FTMS	MULTI-MSMS	5	0	393.24762	784.48069	-1.1026	3.5166441	14.066	0.027691	125.31	68.212	NaN	NaN	1	0	0	0	-1	0	0	0	0	y1;y2;y3;y4;y5;y6;y7;y2-H2O;y3-H2O;y5-H2O;y6-H2O;y1-NH3;y6-NH3;a2;b2;b3;b5;b6;b7	355055.5;182632.4;287793.1;72431.7;1500140;603114.9;225070.1;77366.8;32998;173591.7;48446.2;271382.6;127516.7;302665.1;145996.8;20812.5;30314.3;76673.5;36471.3	-0.0005771642;-0.0007630802;-0.001194086;-0.0006122121;-0.002386271;-0.002552976;-0.003889471;-0.0005737057;-0.002209158;-0.004076999;-0.004609117;-0.000605961;-0.004558585;-0.000663544;-0.000670256;-0.001008671;-0.005507001;-0.004601543;-0.004172019	-3.923261;-3.074937;-3.740884;-1.463688;-4.630648;-3.967845;-5.443971;-2.492742;-7.334784;-8.198066;-7.369779;-4.658126;-7.277531;-5.765574;-4.684413;-3.719596;-11.78464;-8.547663;-6.525033	147.113381334812;248.161245724877;319.198790518132;418.266622560736;515.321160471833;643.416290194305;714.454740477194;230.150491664123;301.18924090407;497.312286512988;625.407781649385;130.086861030085;626.391746701897;115.087252964082;143.082174298242;271.17747573068;467.303151829223;538.339360158999;639.386609108864	19	0.377367	0.1376812	None
20121117_EXQ2_MiBa_SA_mHLA_Fib_2	25027	22585	AALAALAALI	10		Unmodified	_AALAALAALI_					0	0	0	LM_splice_AALAALAALI	2	HCD	FTMS	MULTI-MSMS	6	0	449.29203	896.5695	-0.25156	8.4139959	63.029	0.0081437	109.88	1.9852	NaN	NaN	1	0	0	0	-1	0	0	0	0	y1;y2;y7;y8;y9;a2;b2;b3;b5;b6;b7;b8;b9	496316.2;51025.6;887939.4;154674.3;4712.1;222494.8;266835.8;95040.1;179112.6;481417.4;16186.7;321928.8;89259.5	-0.0001398824;-0.0009277994;-0.0003395525;-0.0005768009;0.0111911;-0.0003568909;4.204604E-05;0.0001067424;-0.001391289;0.0004166809;0.002979361;-0.001796741;-0.00347262	-1.058897;-3.78405;-0.5285531;-0.7634659;13.53988;-3.101054;0.2938609;0.4166934;-3.493585;0.8149067;5.116031;-2.749834;-4.530574	132.102045015694;245.186896913126;642.41882779779;755.503129026586;826.528474918527;115.086946310982;143.081461996157;256.165461280153;398.241186887433;511.323442897699;582.35799400502;653.399883895314;766.485623754572	13	0.4280757	0.08227848	None
20130504_EXQ3_MiBa_SA_Fib-2	23277	20817	AALDKATVL	9		Unmodified	_AALDKATVL_					0	0	0	sp|Q53EL6|PDCD4_HUMAN	2	HCD	FTMS	MULTI-MSMS	7	0	451.27129	900.52803	0.33159	3.3476096	54.303	0.025282	93.374	9.7595	NaN	NaN	1	0	0	0	-1	0	0	0	0	y1;y2;y6;y7;y8;y6-H2O;y7-H2O;a2;b2;b3;b4;b5;b7;b8;b7-H2O;b8-H2O	1299084;176111.3;492704.4;441331.9;68205.4;455862.9;24893.1;1206235;882209;114704.4;89043;112195.9;569904.8;223004.2;402174.2;197542.6	-0.0005290383;-0.0008405064;-0.002244659;-0.003726785;0.00876509;-0.001867342;-0.0002449533;-0.0006735983;-0.0004820419;-0.00098702;-0.0001111091;-0.00223654;-0.001350234;-0.001471314;-0.001120857;-0.001317893	-4.004758;-3.635862;-3.472666;-4.90712;10.55413;-2.971731;-0.3303703;-5.852935;-3.368991;-3.85304;-0.29933;-4.479443;-2.011152;-1.909701;-1.71552;-1.751512	132.102434171616;231.171159555875;646.379262020355;759.464808126491;830.489430039478;628.368320016703;741.450761608501;115.087263018424;143.081986084123;256.166555042537;371.192622163677;499.289710611929;671.373616568489;770.442151564302;653.362822505103;752.431433456694	16	0.232285	0.1032258	None
20121117_EXQ2_MiBa_SA_mHLA_Fib_2	10937	9785	AALEKPLSH	9		Unmodified	_AALEKPLSH_					0	0	0	sp|Q9ULJ6|ZMIZ1_HUMAN	2	HCD	FTMS	MULTI-MSMS	9	0	483.27437	964.53418	0.25821	7.5337982	27.867	0.017225	101.6	44.88	NaN	NaN	1	0	0	0	-1	0	0	0	0	y1;y2;y4;y5;y6;y7;y8;y2-H2O;y4-H2O;y6-H2O;a2;b2;b3;b4;b8;b8-H2O	220390.6;97852.8;225689.6;112943.5;147129.9;275869.7;155889.6;111516.6;30030.9;29851.4;115530.4;96221.4;60952;40677.1;26898.2;10970	-5.848438E-05;-3.363066E-05;0.0009455556;0.001114902;0.0007653862;-0.0003187188;-0.005777951;-0.0002369955;-0.0003291102;0.008026392;-0.0003862489;5.232573E-05;3.882869E-05;-0.0005812648;0.00953484;0.0007997839	-0.3747154;-0.1383358;2.086193;1.917816;1.077428;-0.3870447;-6.459347;-1.052853;-0.7561661;11.59272;-3.356148;0.3657059;0.1515766;-1.50896;11.76469;1.009241	156.076811499677;243.108815055857;453.244663701946;581.339457373384;710.382399985287;823.467548070656;894.510121090844;225.098453734437;435.235373681533;692.364574292923;115.086975669036;143.081451716473;256.165529193907;385.208742383562;810.462445539458;792.460615908614	16	0.2651748	0.08988764	None
20130504_EXQ3_MiBa_SA_Fib-2	12481	11031	AALEKPLSH	9		Unmodified	_AALEKPLSH_					0	0	0	sp|Q9ULJ6|ZMIZ1_HUMAN	2	HCD	FTMS	MULTI-MSMS	9	0	483.27437	964.53418	-3.3359	3.3867187	30.407	0.0047833	131.22	50.032	NaN	NaN	1	0	0	0	-1	0	0	0	0	y1;y2;y3;y4;y5;y6;y7;y8;y2-H2O;y4-H2O;y5-H2O;y6-H2O;y7-H2O;y8-H2O;a2;b2;b3;b4;b5;b7;b8;b8-H2O	740838.9;313986.3;54330.4;740492.8;405498.4;384041.9;922976.2;507999.9;386637.1;41849.9;45565.4;167731.7;29249.5;53541.9;390940.2;340129;205301;73811.1;27940.3;11847;73040.5;9385.1	-0.0007097031;-0.001910004;-0.002139347;-0.002067577;-0.00159803;-0.002583094;-0.003206837;-0.005289545;-0.0009980361;-0.003282527;-0.0006730881;-0.003990886;-0.007076114;-0.006541751;-0.0007307524;-0.0005629149;-0.0009687069;-0.001163482;-0.004671569;-0.008016245;-0.001225809;-0.008792379	-4.547121;-7.856518;-6.006113;-4.561694;-2.748864;-3.636185;-3.894295;-5.913346;-4.433761;-7.541906;-1.194837;-5.764039;-8.785143;-7.46349;-6.349548;-3.93421;-3.781551;-3.020389;-9.100913;-11.08061;-1.512461;-11.0949	156.077462718409;243.110691428838;356.194984753032;453.247676834975;581.342170305711;710.385748465441;823.470436188556;894.509632684742;225.099214775063;435.238327098137;563.330680677147;692.376591570856;805.463740779601;876.500320204864;115.087320172531;143.08206695712;256.166536729445;385.20932460077;513.307795706113;723.447968212971;810.473206188191;792.470208071217	22	0.3844829	0.1023256	None
20121117_EXQ2_MiBa_SA_mHLA_Fib_1	9088	8102	AALKKALAA	9		Unmodified	_AALKKALAA_					0	0	0	sp|P16402|H13_HUMAN;sp|Q02539|H11_HUMAN;sp|P16403|H12_HUMAN;sp|P10412|H14_HUMAN;sp|P16401|H15_HUMAN	2	HCD	FTMS	MULTI-MSMS	4	0	428.78437	855.55419	1.1242	9.6539125	23.938	0.015365	105.39	21.776	NaN	NaN	1	0	0	0	-1	0	0	0	0	y2;y5;y6;y7;y8;a2;b2;b3;b5;b6;b7;b8	473394.8;194817.2;482000.8;900806.9;802957.5;600585.4;443356.8;68688.4;396887.4;169499.2;559783.5;207837.2	-8.832225E-05;-0.0002424604;-0.0006727412;-0.0007236185;-0.0004765919;-0.000415131;-7.994294E-05;0.0001956763;-0.0005645543;-0.0009372435;-0.0003709451;-0.001380075	-0.5482715;-0.5122673;-1.118618;-1.012779;-0.6067178;-3.607106;-0.5587228;0.763867;-1.101879;-1.606537;-0.532602;-1.798108	161.092157050747;473.308451974834;601.403845273314;714.487960131054;785.52482689218;115.087004551143;143.081583985141;256.165372346335;512.356058612279;583.393545089262;696.477042771276;767.515165688948	12	0.3099836	0.06185567	None
20130504_EXQ3_MiBa_SA_Fib-1	10718	9416	AALKKALAA	9		Unmodified	_AALKKALAA_					0	0	0	sp|P16402|H13_HUMAN;sp|Q02539|H11_HUMAN;sp|P16403|H12_HUMAN;sp|P10412|H14_HUMAN;sp|P16401|H15_HUMAN	2	HCD	FTMS	MULTI-MSMS	4	0	428.78437	855.55419	-0.94525	3.3422141	27.007	0.026719	91.906	20.994	NaN	NaN	1	0	0	0	-1	0	0	0	0	y2;y5;y6;y7;y8;a2;b2;b3;b5;b6;b7;b8	1635752;732660.9;1359938;2738364;2423061;2320420;1854059;142118.7;1448382;626468.7;1849799;659062.8	-0.0005443139;-0.003198717;-0.001945843;-0.001631294;-0.002120988;-0.0006785528;-0.0005035321;-0.0004828538;-0.002288893;-0.002349838;-0.001282837;-0.0008439429	-3.378888;-6.758166;-3.235494;-2.283162;-2.700085;-5.895985;-3.519185;-1.884925;-4.467373;-4.027868;-1.841891;-1.099579	161.092613042346;473.311408231392;601.405118374847;714.488867806116;785.526471288464;115.087267972925;143.082007574285;256.166050876365;512.357782951312;583.394957684063;696.477954662803;767.514629556835	12	0.4543338	0.15	None
20130504_EXQ3_MiBa_SA_Fib-1	27714	24796	AALPKATIL	9		Unmodified	_AALPKATIL_					0	0	0	sp|Q96AG4|LRC59_HUMAN	2	HCD	FTMS	MULTI-MSMS	4	0	449.29203	896.5695	1.038	5.7371259	67.074	0.0071526	125.58	26.074	NaN	NaN	1	0	0	0	-1	0	0	0	0	y1;y2;y4;y5;y6;y7;y8;y6-H2O;y7-H2O;y7-NH3;a2;b2;b3;b4;b6;b7;b8;b7-H2O;b8-H2O	1163674;146587;16675.7;70837.3;2122806;340693.3;16791.6;447378.5;15498.9;56261.5;555864.8;763385.1;276929;22702;99664.8;751750.4;207664.2;331817.2;171353.3	-0.0005779503;-0.00112842;-0.003208036;-0.001749806;-0.001858274;-0.002771705;-0.00425937;0.0003346619;0.006333857;-0.01223703;-0.0007731912;-0.0005922056;-0.0008705264;-0.000103187;0.00144808;-0.001685665;-0.0005908541;-0.0008830232;-0.002557534	-4.375015;-4.602282;-7.68808;-3.208489;-2.892614;-3.668677;-5.153229;0.5359671;8.588449;-16.57038;-6.718297;-4.138921;-3.398284;-0.2921337;2.621677;-2.579837;-0.7708642;-1.389738;-3.416997	132.102483083618;245.18709753398;417.273969411098;545.367474198843;642.42034651933;755.505323930963;826.543925383918;624.407588897079;737.485653681886;738.488240155061;115.08736261128;143.082096247765;256.166438549011;353.21843506162;552.348960599712;653.399772819326;766.482741988731;635.388405491098;748.474143982071	19	0.5209744	0.1792453	None
20130504_EXQ3_MiBa_SA_Fib-2	28251	25337	AALPKATIL	9		Unmodified	_AALPKATIL_					0	0	0	sp|Q96AG4|LRC59_HUMAN	2	HCD	FTMS	MULTI-MSMS	4	0	449.29203	896.5695	0.017479	5.5140534	66.044	0.011992	113.89	14.378	NaN	NaN	1	0	0	0	-1	0	0	0	0	y1;y2;y5;y6;y7;y6-H2O;y7-H2O;a2;b2;b3;b6;b7;b8;b7-H2O;b8-H2O	6661990;709701.9;752111.4;1.221435E+07;2169863;2420829;112327.7;3100735;4162445;1299909;567580.1;4195832;1358619;1812957;1003122	-0.0005320366;-0.0001876784;-0.001718104;-0.001256972;-0.001202297;-6.167525E-05;-0.0009461419;-0.0006076019;-0.0005299333;-0.0007311689;-0.003118291;-0.001330565;-0.001021174;-0.001993555;-0.0005929249	-4.027455;-0.7654526;-3.15036;-1.956621;-1.591384;-0.09877396;-1.282917;-5.279491;-3.703702;-2.854274;-5.645463;-2.036374;-1.332285;-3.137532;-0.7921804	132.102437169965;245.186156792084;545.367442497324;642.419745217148;755.503754522431;624.40798523425;737.492933681309;115.087197021994;143.082033975449;256.166299191476;552.353526971628;653.399417719625;766.483172308343;635.389516022891;748.472179373253	15	0.5118741	0.1401869	None
20121117_EXQ2_MiBa_SA_mHLA_Fib_2	20066	18075	AALQRQLL	8		Unmodified	_AALQRQLL_					0	0	0	sp|Q15149|PLEC_HUMAN	2	HCD	FTMS	MULTI-MSMS	4	0	456.7849	911.55525	-0.32182	5.7010398	50.491	0.0030357	153.67	57.715	NaN	NaN	1	0	0	0	-1	0	0	0	0	y1;y2;y4;y5;y6;y7;y4-NH3;y5-NH3;y6-NH3;y7-NH3;a2;b2;b3;b5;b6;b7;b6-NH3	246892.1;85538.2;294594.2;774386.7;924385.1;162618;70747.8;264356.7;156441.3;9655.7;412662.6;347075.3;61123.8;132859.8;496954.6;218695.5;35047.8	-0.0001828971;0.0002170621;0.0006318915;0.0002527833;0.0002579499;-0.0004472774;0.002808695;-0.003840778;-0.00320349;0.004847158;-0.00031308;6.236266E-06;0.0005974483;0.0004048692;-0.0004836653;0.001727437;0.00496143	-1.384513;0.8852966;1.193723;0.3845175;0.3347876;-0.5315076;5.482346;-5.99764;-4.251677;5.878948;-2.720379;0.04358541;2.332279;0.749307;-0.7236335;2.210508;7.617122	132.102088030375;245.185752051569;529.345025761717;657.403982381264;770.488041195124;841.525860210144;512.316299856485;640.381526841004;753.464953533398;824.494016673558;115.086902500079;143.081497805934;256.164970574327;540.324851692885;668.3843177388;781.466170616556;651.352323541982	17	0.4246374	0.0867347	None
20130504_EXQ3_MiBa_SA_Fib-2	23113	20669	AALQRQLL	8		Unmodified	_AALQRQLL_					0	0	0	sp|Q15149|PLEC_HUMAN	2	HCD	FTMS	MSMS	6	0	456.7849	911.55525	NaN	2.6293665	53.931	2.9906E-09	146.21	54.628	NaN	NaN	1	0	0	0	-1	0	0	0	0	y1;y2;y4;y5;y6;y7;y4-NH3;y5-NH3;y6-NH3;a2;b2;b3;b5;b6;b7	994164.6;399902.3;1397480;4297378;5181652;871048;358400.3;1765175;2428005;2567248;2270276;209993.1;497003.5;2636550;941223.8	-0.0007008265;-0.001282038;-0.002442971;-0.001422247;-0.0007160367;0.003879664;-0.002247336;-0.00633426;-0.01134799;-0.0007639792;-0.0005505359;-0.001022449;-0.004695409;-0.001993953;-0.00219421	-5.305168;-5.228812;-4.615056;-2.163423;-0.9293276;4.610296;-4.386576;-9.891346;-15.06091;-6.638255;-3.847693;-3.991346;-8.689893;-2.983237;-2.807797	132.102605959818;245.187251151786;529.348100624209;657.405657411263;770.489015181685;841.521533269084;512.321355887994;640.38402032265;753.473098034155;115.087353399286;143.082054578057;256.166590472015;540.329951971652;668.385828026629;781.470092263586	15	0.5037422	0.1388889	None
20130504_EXQ3_MiBa_SA_Fib-1	29586	26498	AALRLLAAA	9		Unmodified	_AALRLLAAA_					0	0	0		2	HCD	FTMS	MULTI-MSMS	6	0	435.28199	868.54944	0.23524	4.6174369	71.789	0.024412	94.262	10.018	NaN	NaN	1	0	0	0	-1	0	0	0	0	y2;y6;y7;y8;a2;b2;b3;b4;b5;b6;b7;b8	139081.9;263742.2;378208.3;69158.7;219179.5;145997.8;22128.5;7704.9;34194.7;79323.5;165201.8;43122.1	-0.0007239198;-0.001255791;-0.002548064;-0.001532634;-0.0007512254;-0.0005731299;-0.0013386;-0.005917003;-0.003145677;-0.002018105;-0.003851396;-0.001589768	-4.493806;-2.043932;-3.502566;-1.919341;-6.527437;-4.005602;-5.225498;-14.35216;-5.987729;-3.16101;-5.428509;-2.036831	161.092792648302;614.399677296165;727.485033549817;798.52113190768;115.087340645501;143.082077172078;256.166906622175;412.272596054062;525.353888707581;638.436825116725;709.475772194988;780.510624355442	12	0.2569675	0.1081081	None
20130504_EXQ3_MiBa_SA_Fib-1	20435	18196	AAMKNVTEL	9		Unmodified	_AAMKNVTEL_					0	0	0	sp|P61981|1433G_HUMAN	2	HCD	FTMS	MSMS	8	0	488.76023	975.50592	NaN	-0.48152768	49.432	0.035573	83.753	16.953	NaN	NaN	1	0	0	0	-1	0	0	0	0	y1;y2;y7;y2-H2O;a2;b2;b4;b5;b6;b7;b8;b7-H2O;b8-NH3	475706.1;71008;83980.6;430960.4;229384.7;189665.6;79774.4;82839.2;136742.4;145234.8;46203.1;107900.3;17427.2	-0.000511645;-0.0003865832;-5.240709E-05;-0.00072551;-0.0007527185;-0.0005887826;-0.006276461;-8.879721E-05;0.0002519653;-0.009339318;0.002097593;0.000858376;-0.01314626	-3.873093;-1.48034;-0.06280518;-2.983984;-6.540411;-4.114998;-15.60442;-0.172001;0.4094813;-13.03672;2.481136;1.229123;-15.86935	132.10241677829;261.14488481269;834.439018097994;243.134659053206;115.087342138578;143.082092824797;402.223228127126;516.259967910516;615.32804106416;716.385310820949;845.41646700699;698.36454844126;828.405161753085	13	0.231213	0.08552632	None
20130504_EXQ3_MiBa_SA_Fib-2	35904	32288	AANEESNAQVTTENQLKYLTRL	22		Unmodified	_AANEESNAQVTTENQLKYLTRL_					0	0	0	sp|O00159|MYO1C_HUMAN	3	HCD	FTMS	MULTI-MSMS	9	0	831.75751	2492.2507	0.34597	2.9995473	85.67	0.0073004	65.25	36.837	NaN	NaN	1	0	0	0	-1	0	0	0	0	y4;y5;y6;y12;y14;y16;y17;y10(2+);y12(2+);y13(2+);y15(2+);y18(2+);y19(2+);a2;b2;b3;b4	4470.4;28295.4;7079.7;16590;65584.4;64677.2;224020.8;5473.5;62135.2;46455.5;30670.2;97244;34508;37252.9;29051.6;34009.3;9941.6	0.004153041;0.003859507;0.003576325;0.01897512;0.00558075;0.003403817;0.0011778;-0.001014635;-0.003292956;-0.001582425;0.01612459;-0.007564242;0.009232252;-0.0006792981;-0.0005015641;-0.0008515727;-0.0008138467	8.267546;5.800331;4.507086;12.82278;3.269451;1.799038;0.5951329;-1.586941;-4.447445;-2.003202;18.12815;-7.172887;8.24997;-5.902461;-3.505431;-3.311898;-2.107495	502.330605574919;665.394227647475;793.489473846572;1479.79759403613;1706.93797983326;1892.02019800071;1979.05445242744;639.365258972068;740.415215767206;789.947712193674;889.477850829352;1054.56031413707;1119.06481419131;115.087268718219;143.082005606281;257.12528306211;386.16783843228	17	0.5514952	0.2361111	None
20121117_EXQ2_MiBa_SA_mHLA_Fib_1	2557	2165	AANGRILKK	9		Unmodified	_AANGRILKK_					0	0	0	sp|P27987|IP3KB_HUMAN	2	HCD	FTMS	MULTI-MSMS	7	0	485.81145	969.60835	0.79153	7.7336481	7.0486	0.015835	104.21	48.768	NaN	NaN	1	0	0	0	-1	0	0	0	0	y1;y2;y6;y7;y8;y1-NH3;y7-NH3;a2;b2;b3;b5;b6;b7;b8;b7-NH3	225280;42132.6;16936.7;87801.9;47565.6;137409.1;7524.8;113631.6;92447.4;4655;31908.7;42878.4;189819.5;390705.8;9158.8	-6.53235E-05;0.0006877972;0.0008079555;-0.0001496565;0.0008867979;-0.0002541362;-0.01116439;-0.0004333949;8.023643E-05;-0.0007859432;-0.0003542973;0.002692468;0.0008112956;0.0003168955;0.004734133	-0.4440366;2.499199;1.130802;-0.1806265;0.9857937;-1.953594;-13.75727;-3.765802;0.5607746;-3.056656;-0.7534276;4.615699;1.164961;0.3843441;6.968275	147.112869494096;275.207079391071;714.497661945337;828.54154700453;899.577624337881;130.086509205298;811.526012632474;115.087022815021;143.081423805768;257.125217432631;470.247360538451;583.328377753587;696.414322906279;824.509780324134;679.383850966953	15	0.2807308	0.1666667	None
20130504_EXQ3_MiBa_SA_Fib-2	4115	3426	AANGRILKK	9		Unmodified	_AANGRILKK_					0	0	0	sp|P27987|IP3KB_HUMAN	2	HCD	FTMS	MULTI-MSMS	5	0	485.81145	969.60835	2.5869	3.1957334	11.833	0.026725	91.9	40.934	NaN	NaN	1	0	0	0	-1	0	0	0	0	y1;y2;y6;y7;y8;y1-NH3;y7-NH3;a2;b2;b3;b5;b6;b7;b8;b6-NH3;b8-NH3	613229;154684.2;48207.2;363872;209989.9;390888;47892.3;272661.1;223146.3;6799.9;58386.5;47672.2;383505.8;887697.9;8475.9;7635	-0.0004617624;-0.000748386;0.003236555;-0.001594881;-0.003808398;-0.0004392961;-0.003449122;-0.0005704581;-0.0005597072;-0.002548906;-0.002100993;-0.001855327;-0.0006752583;-0.0009790306;0.0006022014;-0.009683701	-3.138822;-2.719342;4.529848;-1.924922;-4.233518;-3.376949;-4.250209;-4.956748;-3.911792;-9.913023;-4.467829;-3.180562;-0.9696195;-1.187407;1.063389;-11.9923	147.113265932991;275.20851557424;714.495233346033;828.542992228834;899.582319533894;130.086694365199;811.518297368896;115.087159878193;143.082063749439;257.126980395185;470.2491072338;583.332925548194;696.415809460266;824.51107625025;566.303918918553;807.493231819083	16	0.3254378	0.1538462	None
20121117_EXQ2_MiBa_SA_mHLA_Fib_2	25379	22905	AANKTIIYL	9		Unmodified	_AANKTIIYL_					0	0	0	sp|Q9NU22|MDN1_HUMAN	2	HCD	FTMS	MSMS	6	0	503.80022	1005.5859	NaN	10.904475	63.948	0.022269	107.9	16.91	NaN	NaN	1	0	0	0	-1	0	0	0	0	y1;y2;y6;y7;y7-NH3;a2;b2;b4;b5;b6;b7;b8;b5-H2O;b6-H2O;b7-H2O;b8-H2O;b4-NH3;b7-NH3;b8-NH3	456906;524959;5596.8;43098.9;12821.3;112914;70401.7;86240.5;89179;309110.6;531300;112941.2;67729.2;188244.2;71498.9;21184.8;30488;81258.3;24160	-0.0001345758;-0.0001165641;-0.006376236;0.004662941;-0.01127349;-0.0003280549;2.071178E-05;-0.0001308556;9.291826E-05;0.0001010299;-0.0003415882;-0.001996326;-0.001176594;0.001943277;-0.001835609;0.00216394;-0.001158097;-0.007005485;-0.009987719	-1.018726;-0.3949113;-8.496183;5.393712;-13.302;-2.850497;0.1447551;-0.3396909;0.1910849;0.1685655;-0.4794654;-2.280211;-2.512706;3.342763;-2.643346;2.523587;-3.145344;-10.07381;-11.63416	132.102039709109;295.165350235731;750.482379360065;864.514267630494;847.503654961554;115.086917475006;143.081483330422;385.219525362684;486.266980062947;599.35103593168;712.435542530187;875.500525806218;468.257684888999;581.338628998188;694.426471864944;857.48580085439;368.194003502467;695.41565732519;858.481968098259	19	0.2654631	0.1055556	None
20121117_EXQ2_MiBa_SA_mHLA_Fib_1	24240	21870	AANPHSFVF	9		Unmodified	_AANPHSFVF_					0	0	0	sp|Q9NQ55|SSF1_HUMAN;tr|A0A0B4J1V8|A0A0B4J1V8_HUMAN	2	HCD	FTMS	MULTI-MSMS	9	0	495.24561	988.47667	-0.24576	7.4675357	61.59	0.01349	110.12	59.079	NaN	NaN	1	0	0	0	-1	0	0	0	0	y1;y2;y5;y6;y7;y8;y5-H2O;a2;b2;b3;b4;b5;b6;b7;b8;b6-H2O;b7-H2O;b8-H2O;b8-NH3	1303026;78254.1;180442.6;182506.8;56343.4;9557.5;17135.1;409608.8;311260.2;71391.2;21446.9;77070.5;125059.3;465551.9;469369.4;54420.3;365780.4;36857.3;66954.8	-0.0001030059;0.0004744719;0.00148563;0.001198939;0.0007461461;0.001225875;-0.00261249;-0.0004453633;-0.0001551646;-0.0002552631;0.00656964;-0.0007190231;-0.0008000362;0.0006251325;0.0007476695;0.001997007;0.001904228;0.002549981;-0.006322761	-0.620195;1.789419;2.334749;1.634845;0.880503;1.334728;-4.225238;-3.869796;-1.084448;-0.9927601;18.54936;-1.463699;-1.383502;0.8618524;0.9069211;3.564456;2.692158;3.162211;-7.831162	166.086358075021;265.154194513375;636.312537543954;733.365588087108;847.408968326862;918.44560238595;618.306070977891;115.087034783382;143.081659206792;257.124686752514;354.170625701429;491.236826226846;578.268935649967;725.335924397364;824.404215776563;560.255573920912;707.324080615352;806.39184877844;807.384737105077	19	0.3813019	0.1217949	None
20121117_EXQ2_MiBa_SA_mHLA_Fib_1	24342	21962	AANPHSFVF	9		Unmodified	_AANPHSFVF_					0	0	0	sp|Q9NQ55|SSF1_HUMAN;tr|A0A0B4J1V8|A0A0B4J1V8_HUMAN	2	HCD	FTMS	MULTI-MSMS	1	0	495.24561	988.47667	-0.24576	9.4908511	61.853	0.0068612	126.28	70.252	NaN	NaN	1	0	0	0	-1	0	0	0	0	y1;y2;y5;y6;y7;a2;b2;b3;b5;b6;b7;b8;b6-H2O;b7-H2O;b8-H2O;b7-NH3;b8-NH3	1068609;58649.4;132170.3;82022.2;10255;327484.8;247170.6;61233.6;58987.2;108185.9;362825.2;324886.6;45688.4;204545.7;25052.6;91050.2;16290.3	-1.927983E-05;-0.0003796804;0.002888075;0.004863765;0.00385682;-0.000373176;-2.062541E-05;-8.329781E-05;0.001328695;0.001882925;5.745875E-05;-0.001569257;-0.002230248;-0.002335063;0.001691833;-0.007833742;-0.0008143844	-0.1160832;-1.431918;4.538777;6.632148;4.551325;-3.242557;-0.1441514;-0.3239591;2.704806;3.256155;0.07921668;-1.9035;-3.980739;-3.301243;2.098026;-11.05964;-1.008677	166.086274348932;265.155048665688;636.311135099159;733.361923260965;847.405857653277;115.086962596081;143.081524667607;257.124514787208;491.234778509094;578.266252689109;725.336492071149;824.406532703518;560.259801175647;707.328319906399;806.392706927077;708.317834169546;807.379228729021	17	0.4121074	0.1517857	None
20121117_EXQ2_MiBa_SA_mHLA_Fib_2	24467	22076	AANPHSFVF	9		Unmodified	_AANPHSFVF_					0	0	0	sp|Q9NQ55|SSF1_HUMAN;tr|A0A0B4J1V8|A0A0B4J1V8_HUMAN	2	HCD	FTMS	MULTI-MSMS	7	0	495.24561	988.47667	0.76191	7.8721988	61.601	0.0097486	119.41	62.896	NaN	NaN	1	0	0	0	-1	0	0	0	0	y1;y2;y5;y6;y7;y8;a2;b2;b3;b5;b6;b7;b8;b6-H2O;b7-H2O;b8-H2O;b8-NH3	1007000;76260.8;131751.7;122521.9;46161.3;8879.1;332073.2;242662.2;57056;66640.7;86236.5;347415.1;350484;62113.6;287123.1;24669.9;42641.8	-6.214989E-05;-0.0001806968;0.004363211;-0.0009455163;-2.895599E-05;0.003269068;-0.0003522022;-6.752108E-05;-0.0001929606;0.000696353;-0.0005921661;0.001151749;-0.0004226793;0.0013006;0.002698238;0.002864537;0.002970782	-0.3742024;-0.6814765;6.857056;-1.28928;-0.03417;3.559356;-3.060314;-0.4719062;-0.7504556;1.417554;-1.024033;1.587885;-0.512708;2.321437;3.814716;3.552291;3.679554	166.086317218989;265.154849682088;636.30965996302;733.367732542081;847.409743428994;918.443559192907;115.086941622265;143.081571563274;257.124624450018;491.23541085081;578.268727779783;725.335397780714;824.40538612537;560.256270327739;707.323286605719;806.391534222851;807.37544356272	17	0.3987926	0.1133333	None
20121117_EXQ2_MiBa_SA_mHLA_Fib_2	24571	22170	AANPHSFVF	9		Unmodified	_AANPHSFVF_					0	0	0	sp|Q9NQ55|SSF1_HUMAN;tr|A0A0B4J1V8|A0A0B4J1V8_HUMAN	2	HCD	FTMS	MULTI-MSMS	1	0	495.24561	988.47667	0.76191	7.4675357	61.87	0.0097486	119.41	63.285	NaN	NaN	1	0	0	0	-1	0	0	0	0	y1;y2;y5;y6;y7;y8;y7-H2O;a2;b2;b3;b5;b6;b7;b8;b6-H2O;b7-H2O;b8-H2O;b8-NH3	707280.2;47249.7;108471;111957.8;28073.6;9832.9;7313.9;217728.1;176087.6;48055;22682;84305.1;223520.4;248101.9;31391.9;193928;20700.5;24788.5	-4.586453E-05;0.0004505121;0.003791647;-0.0004635024;0.002506393;0.008049045;0.005061444;-0.0003732403;0.0001192423;-0.001037472;0.001338927;0.0001930951;0.0023085;0.001257402;0.002786248;0.0004910426;0.001234374;-0.006291258	-0.2761488;1.699057;5.958802;-0.6320195;2.95772;8.763834;6.10258;-3.243115;0.8333881;-4.034885;2.725636;0.3339197;3.182671;1.525227;4.973181;0.6942244;1.530734;-7.792144	166.086300933633;265.154218473221;636.310231527167;733.367250528207;847.407208080046;918.438779216273;829.394088342915;115.086962660392;143.081384799872;257.125468961218;491.234768276384;578.267942518625;725.33424102948;824.403706043628;560.254784678894;707.325493800951;806.393164386112;807.384705602904	18	0.3662982	0.1294964	None
20130504_EXQ3_MiBa_SA_Fib-2	28154	25249	AANPHSFVF	9		Unmodified	_AANPHSFVF_					0	0	0	sp|Q9NQ55|SSF1_HUMAN;tr|A0A0B4J1V8|A0A0B4J1V8_HUMAN	2	HCD	FTMS	MULTI-MSMS	6	0	495.24561	988.47667	-0.56698	4.2302312	65.809	0.0068612	126.28	64.281	NaN	NaN	1	0	0	0	-1	0	0	0	0	y1;y2;y5;y6;y7;y7-H2O;a2;b2;b3;b5;b6;b7;b8;b6-H2O;b7-H2O;b8-H2O;b8-NH3	998517.2;63083.5;134250.8;91412.4;7720;5775.4;339885.7;276072.7;69520.6;63533.4;110381.6;303587.8;226537.5;55829.4;253540.7;27788.5;32201.9	-0.000661807;-0.001649104;0.001696127;-0.006426553;0.01098949;0.006045298;-0.0007601163;-0.0006816791;0.0004404269;-0.002354659;-0.00126442;-0.0008022778;-0.0006879739;-0.0003621889;-0.0005161773;-0.0002472211;-0.01076467	-3.984703;-6.219365;2.665557;-8.763004;12.9685;7.288821;-6.604691;-4.764249;1.712897;-4.793312;-2.186558;-1.106075;-0.8345089;-0.6464682;-0.7297582;-0.3065759;-13.33269	166.086916876079;265.156318089178;636.312327047023;733.373213578803;847.398724979113;829.393104488635;115.087349536438;143.082185721313;257.12399106252;491.238461862775;578.269400033471;725.33735180771;824.405651419992;560.257933116342;707.326501020935;806.394645980947;807.389179011907	17	0.2882704	0.10625	None
20130504_EXQ3_MiBa_SA_Fib-1	29908	26791	AAQSGVLTL	9		Unmodified	_AAQSGVLTL_					0	0	0	sp|Q9Y2F9|BTBD3_HUMAN	1	HCD	FTMS	MULTI-MSMS	9	0	859.48836	858.48108	0.30249	2.4942606	72.614	0.008347	122.74	24.324	NaN	NaN	1	0	0	0	-1	0	0	0	0	y2;y6;y2-H2O;a2;b2;b3;b4;b5;b6;b7;b8;b5-H2O;b6-H2O;b7-H2O;b8-H2O;b6-NH3;b7-NH3	32253.8;9007.1;21689;11537.8;37495.7;61625.7;36062.4;90253.8;219393.5;73593.2;40418.7;36279.3;55406.5;18458.3;41344.3;33743.8;30747	-0.0001231472;-0.001767104;-0.0007137232;-0.0007636398;-0.0007651349;-0.0009548343;-0.0001145175;0.0004276503;-0.001835216;-0.0005882133;0.004272937;-0.002208958;-0.002390944;-0.002509949;-0.001552269;-0.003478906;-0.005097313	-0.5281894;-2.998358;-3.317487;-6.635306;-5.347517;-3.521541;-0.3197276;1.030003;-3.568628;-0.9376209;5.866281;-5.561531;-4.817986;-4.119142;-2.18511;-6.996447;-8.351807	233.1497067546;589.357320741386;215.139732644326;115.087353059887;143.082269177099;271.141036387859;358.172224481031;415.193146036814;514.263822819685;627.346639797047;728.389457120858;397.185217958597;496.253813860774;609.337996846911;710.384717640488;497.238917407487;610.324599795257	17	0.4369069	0.2537313	None
20130504_EXQ3_MiBa_SA_Fib-2	30595	27468	AAQSGVLTL	9		Unmodified	_AAQSGVLTL_					0	0	0	sp|Q9Y2F9|BTBD3_HUMAN	1	HCD	FTMS	MULTI-MSMS	5	0	859.48836	858.48108	-0.80419	4.590987	71.84	0.013413	110.31	14.768	NaN	NaN	1	0	0	0	-1	0	0	0	0	y2;y6;y2-H2O;a2;b2;b3;b4;b5;b6;b7;b8;b5-H2O;b6-H2O;b7-H2O;b8-H2O;b6-NH3;b7-NH3;b8-NH3	31655.5;13280.8;26697.7;10805.2;42899.3;87432.6;45605.8;141919.4;309518.2;118501.8;69035.6;54927.3;79853.1;31921.1;60889.8;67037.6;45812.6;20527.9	-0.000951524;-0.0002786802;-0.001114069;-0.0007396616;-0.0002959615;-0.001675986;-0.0001279298;0.0001694841;-0.002075896;-0.002259312;-0.002615888;-0.0002254361;-0.001655926;-0.001945219;-0.0008454122;-0.006077486;-0.004061504;-0.003667645	-4.081157;-0.4728555;-5.178342;-6.42696;-2.068477;-6.181218;-0.3571739;0.4082052;-4.036634;-3.601368;-3.591297;-0.567587;-3.336859;-3.19235;-1.190078;-12.2224;-6.654674;-5.155742	233.150535131397;589.355832317678;215.14013299036;115.087329081725;143.081800003666;271.14175753978;358.172237893271;415.193404203;514.264063499027;627.348310896136;728.396345945425;397.183234436853;496.253078843353;609.33743211608;710.384010783708;497.241515987237;610.323563986467;711.37084860101	18	0.3522413	0.1682243	None
20130504_EXQ3_MiBa_SA_Fib-2	3472	2845	AAREKQRAL	9		Unmodified	_AAREKQRAL_					0	0	0	sp|Q15149|PLEC_HUMAN	3	HCD	FTMS	MULTI-MSMS	9	0	348.20872	1041.6043	-0.28886	3.4032967	10.271	0.020303	105.1	44.273	NaN	NaN	1	0	0	0	-1	0	0	0	0	y1;y2;y3;y5;y6;y7;y8;y3-NH3;y6-NH3;y7-NH3;y8-NH3;a2;b2;b3;b4;b5;b7(2+);b8(2+)	59967.6;17122.6;99050.2;18330.8;8105.3;267382.8;1442838;99705.4;4531.2;214654.4;321052.2;148753;52173.6;36884.5;39985.5;44513.9;75804;47344.9	-0.0004836555;-0.0008984067;-0.001131166;-0.001384798;-0.001932623;-0.002967493;-0.00465756;0.006384644;-0.0005869956;-0.009659667;-0.00574681;-0.0007249895;-0.0007759697;-0.00257755;-0.0005614606;-0.00313982;-0.00200582;-0.003333886	-3.661216;-4.422601;-3.148765;-2.250259;-2.596083;-3.295236;-4.793804;18.65725;-0.8069663;-10.93316;-6.020416;-6.299473;-5.423241;-8.615232;-1.311132;-5.643877;-4.767299;-7.306899	132.102388788745;203.139917327846;359.241261115422;615.395055276652;744.438196197876;900.540342095951;971.579145950349;342.207196203925;727.41030146861;883.520485168526;954.553686099176;115.087314409543;143.082280011905;299.185192620353;428.225769627126;556.323311004655;420.745573915129;456.265458874649	18	0.3315179	0.1353384	None
20130504_EXQ3_MiBa_SA_Fib-1	4481	3748	AARPEAAAAK	10		Unmodified	_AARPEAAAAK_					0	0	0	sp|Q6NZY7|BORG3_HUMAN	3	HCD	FTMS	MULTI-MSMS	10	0	319.18217	954.52468	1.6089	4.4966811	12.612	0.0090352	86.276	46.972	NaN	NaN	1	0	0	0	-1	0	0	0	0	y1;y2;y3;y4;y5;y7;y8;y9;y9-H2O;y1-NH3;y2-NH3;y3-NH3;a2;b2;b3;b5;b6;b7;b8;b6-H2O;b7-H2O;b8-H2O;b6-NH3	815509.6;370195.7;265711;202707.6;111150.7;46876.2;263429.2;868085.6;119605;565640.8;27984.3;102419.4;410694;281535.2;215440.2;430005;389744;334431;155446.3;11716.9;16608.5;6477.1;10951.9	-0.0005006273;-0.0008659977;-0.0007244776;-0.001428462;-0.002149514;-0.005590714;-0.00300966;-0.003020475;-0.001040838;-0.0005736453;-0.0009516744;0.000153252;-0.0006741023;-0.0004817784;-0.001697284;-0.001706894;-0.001078021;-0.003102224;-0.002149538;-0.008701571;-0.00251792;-0.007950359;-0.01133567	-3.403005;-3.969721;-2.505215;-3.965466;-4.984225;-8.504769;-3.699822;-3.414903;-1.201219;-4.409711;-4.731771;0.5630944;-5.857315;-3.367149;-5.673038;-3.249496;-1.807802;-4.648534;-2.911109;-15.04647;-3.877635;-11.03624;-19.56787	147.113304797888;218.150783956106;289.187756223827;360.225573996386;431.263408835547;657.362206984277;813.460736957809;884.497861560519;866.485317237947;130.086828714427;201.12432053125;272.160329392753;115.087263522359;143.081985820564;299.184312354457;525.279678912365;596.316163827801;667.355301818302;738.391462920314;578.31322269141;649.344152827733;720.386699054829;579.299872369714	23	0.305613	0.09871244	None
20121117_EXQ2_MiBa_SA_mHLA_Fib_1	3084	2644	AARPKSAFK	9		Unmodified	_AARPKSAFK_					0	0	0	sp|Q9Y5V3|MAGD1_HUMAN	3	HCD	FTMS	MULTI-MSMS	6	0	325.86266	974.56615	1.2605	9.051524	8.3323	0.014852	102.06	64.365	NaN	NaN	1	0	0	0	-1	0	0	0	0	y1;y2;y4;y5;y6;y7;y4-H2O;y6-H2O;y1-NH3;y7-NH3;y8(2+);a2;b2;b3;b4;b5;b6;b7;b8;b6-H2O;b8-H2O	529179;422306.6;267489.1;29267.7;153843;248323.8;49015.6;44368.8;458719.6;80439;664975.8;330961.4;102012.3;305734.2;44487.9;281717.4;246499;181522.3;92928.1;90446.7;37980.8	-4.522106E-05;-7.57839E-05;-0.0008227851;-0.00315821;-0.001570446;-0.002192614;-0.004782237;-0.008198038;-0.0001584601;-0.00578673;-0.000359404;-0.0003641553;-3.381868E-05;-0.0004985657;-0.0009675284;-0.000495673;-0.0009328297;-0.0002513881;-0.005618622;0.0002369931;-0.009886169	-0.3073903;-0.2576095;-1.81931;-5.441919;-2.318345;-2.630607;-11.01277;-12.43265;-1.218114;-7.087425;-0.7937855;-3.164175;-0.2363595;-1.666423;-2.441796;-0.945344;-1.525819;-0.3683883;-6.77372;0.3994144;-12.18308	147.112849391664;294.181293870701;452.251183069631;580.348481511817;677.399657600552;833.501390796563;434.244577835038;659.395720506047;130.086413529162;816.478435810424;452.772153622302;115.086953575383;143.081537860884;299.183113636034;396.236346450755;524.330837612979;611.363303179561;682.39973552579;829.473516675263;593.351568670465;811.467219536692	21	0.2849306	0.09859155	None
20121117_EXQ2_MiBa_SA_mHLA_Fib_2	3138	2695	AARPKSAFK	9		Unmodified	_AARPKSAFK_					0	0	0	sp|Q9Y5V3|MAGD1_HUMAN	3	HCD	FTMS	MULTI-MSMS	9	0	325.86266	974.56615	0.14862	8.4358654	8.5168	0.015997	96.618	53.47	NaN	NaN	1	0	0	0	-1	0	0	0	0	y1;y2;y4;y5;y6;y7;y6-H2O;y1-NH3;y7-NH3;y8(2+);a2;b2;b3;b4;b5;b6;b7;b8;b6-H2O;b8-H2O;b6-NH3	435380.2;354110.7;207530.3;29727;96858;241857.4;9921.2;385510.1;31844.2;457168.3;288259.6;101439.2;216894.5;35420;243675.8;183056.1;130542.8;77634.8;87707.7;39575.6;21568.4	-6.184425E-06;-0.0001994045;-0.0006889631;0.002436477;5.700241E-05;-0.0009414224;-0.01117229;-0.0001714026;-0.00363794;-0.0001499316;-0.0003880858;-7.567139E-05;0.0001283045;0.003111306;-0.0004673369;0.002393596;0.001337168;-0.009094747;-0.0007027168;-0.006026044;-0.001412451	-0.04203866;-0.6778283;-1.523409;4.19834;0.08414906;-1.129481;-16.94315;-1.317606;-4.455659;-0.3311416;-3.372108;-0.5288688;0.4288503;7.852228;-0.8913017;3.915199;1.959513;-10.96444;-1.184316;-7.426144;-2.376514	147.112810355025;294.181417491305;452.251049247615;580.34288682533;677.398030151796;833.500139604642;659.398694756968;130.086426471728;816.476287020993;452.771944149977;115.086977505851;143.081579713583;299.182486765805;396.232267616117;524.330809276939;611.359976754275;682.398146969448;829.476992800941;593.352508380421;811.463359411434;594.337233699249	21	0.2692378	0.09251101	None
20130504_EXQ3_MiBa_SA_Fib-1	4753	3995	AARPKSAFK	9		Unmodified	_AARPKSAFK_					0	0	0	sp|Q9Y5V3|MAGD1_HUMAN	3	HCD	FTMS	MULTI-MSMS	7	0	325.86266	974.56615	0.74384	5.9732312	13.234	0.012983	114.39	72.056	NaN	NaN	1	0	0	0	-1	0	0	0	0	y1;y2;y4;y5;y6;y7;y4-H2O;y6-H2O;y1-NH3;y7-NH3;y8(2+);a2;b2;b3;b4;b5;b6;b7;b8;b6-H2O;b8-H2O;b7-NH3;b7(2+)	1155034;802494;580192.8;72271;302302.4;523213.2;65699.2;82083.6;975038.1;139446.1;1775348;716794;228763.5;712993.9;67567.5;587415.5;573466.4;154546.8;125134.6;210417;57142.2;12055.1;170781.8	-0.0004009007;-0.0006955168;-0.001543751;-0.003667811;-0.0009191833;-0.004317993;-0.002599886;-0.003670848;-0.0004682548;-0.007511495;-0.001141596;-0.0006043547;-0.0003435678;-0.0003760506;-0.005235403;-0.001341238;-0.001625151;-0.000612683;0.0006571636;0.0002212081;-0.007192287;0.006063319;-0.001500683	-2.725117;-2.36424;-3.413475;-6.320009;-1.35693;-5.180533;-5.987176;-5.567027;-3.599559;-9.19985;-2.521343;-5.251276;-2.401198;-1.256925;-13.21269;-2.557995;-2.658238;-0.8978354;0.7922719;0.3728112;-8.863341;9.112746;-4.391753	147.113205071307;294.181913603555;452.251904034983;580.348991113053;677.399006337454;833.503516175333;434.242395484209;659.391193316296;130.086723323942;816.480160575743;452.77293581408;115.087193774772;143.081847610007;299.182991120925;396.240614325732;524.331683177929;611.363995501028;682.400096820639;829.467240890346;593.351584455484;811.464525654503;665.366871717018;341.704880985533	23	0.3234232	0.1144279	None
20130504_EXQ3_MiBa_SA_Fib-2	4621	3886	AARPKSAFK	9		Unmodified	_AARPKSAFK_					0	0	0	sp|Q9Y5V3|MAGD1_HUMAN	3	HCD	FTMS	MULTI-MSMS	5	0	325.86266	974.56615	1.1482	3.2027676	12.944	0.025473	91.658	50.229	NaN	NaN	1	0	0	0	-1	0	0	0	0	y1;y2;y4;y5;y6;y7;y4-H2O;y6-H2O;y1-NH3;y7-NH3;y8(2+);a2;b2;b3;b4;b5;b6;b7;b8;b6-H2O;b7-H2O;b6-NH3	2695575;2074378;1160124;209703.2;678950.1;1086979;126452.6;155368.8;2605149;322266.2;3746697;1616987;540055.4;1461543;155220.5;994415.6;1218926;396468.7;304404;533126.1;27581;121748.4	-0.0006084507;-0.0005787524;-0.0018181;0.004805121;-0.001886648;-0.003527888;-0.001666628;-0.001871542;-0.0005338342;-0.002693533;-0.001610638;-0.0006542889;-0.0004182936;-0.0007233295;0.001058731;-0.002222807;-0.001018481;0.00198447;-0.0001568354;-0.001890894;-0.01234978;-0.004821491	-4.135929;-1.967329;-4.020101;8.279831;-2.785132;-4.232605;-3.838022;-2.838295;-4.103677;-3.298977;-3.557271;-5.685155;-2.923455;-2.41768;2.671982;-4.239307;-1.665917;2.908084;-0.1890795;-3.186791;-18.58783;-8.112337	147.113412621274;294.181796839185;452.252178384025;580.340518181307;677.399973802525;833.502726070264;434.241462226454;659.389394009625;130.086788903304;816.475342613988;452.773404855996;115.087243708943;143.081922335818;299.183338399767;396.234320191475;524.332564746666;611.36338883072;682.397499668171;829.468054889286;593.353696557619;664.401269232274;594.340642739673	22	0.3109637	0.1341463	None
20130504_EXQ3_MiBa_SA_Fib-1	25222	22531	AASKVMVEL	9		Unmodified	_AASKVMVEL_					0	0	0	sp|Q7L2H7|EIF3M_HUMAN	2	HCD	FTMS	MULTI-MSMS	9	0	474.26515	946.51575	-0.29614	10.241628	60.915	0.015895	104.06	35.27	NaN	NaN	1	0	0	0	-1	0	0	0	0	y1;y2;y7;y8;y2-H2O;y7-H2O;a2;b2;b3;b4;b5;b6;b7;b8;b4-H2O;b6-H2O;b7-H2O;b8-H2O	472114.5;34175.9;97986.8;7645.8;371019.8;13796;247396.5;165551.3;6918.8;31887.4;117872.2;236457;181059.7;96786.2;10204.2;34803.2;18004.7;33012.3	-0.0005066785;-0.001819166;-0.001589163;0.00216802;-0.0007645512;0.004193826;-0.00068688;-0.0005113611;-0.001117816;0.0003622972;-0.002344046;-0.0006202083;-0.00260994;0.0003271416;-0.0005819424;-0.005239308;0.002033571;0.0005711684	-3.835498;-6.966078;-1.973012;2.473542;-3.144558;5.32594;-5.96834;-3.573902;-4.857648;1.011415;-5.12607;-1.054206;-3.796893;0.4006986;-1.710596;-9.186739;3.038023;0.7153758	132.102411811816;261.146317395189;805.450391258866;876.483747863758;243.134698094363;787.434043583512;115.087276300103;143.082015403243;230.114650268019;358.208133172592;457.279253431458;588.318014200553;687.388417848849;816.428073863011;340.198512725906;570.312068613712;669.373209651033;798.417265149875	18	0.4400344	0.1294964	None
20121117_EXQ2_MiBa_SA_mHLA_Fib_1	20546	18512	AASPKSFTL	9		Unmodified	_AASPKSFTL_					0	0	0	sp|Q9Y490|TLN1_HUMAN;sp|Q9Y4G6|TLN2_HUMAN	2	HCD	FTMS	MULTI-MSMS	4	0	461.25564	920.49673	1.5836	6.860149	52.279	0.017107	101.72	29.583	NaN	NaN	1	0	0	0	-1	0	0	0	0	y1;y2;y5;y6;y7;y8;y2-H2O;y6-H2O;y7-H2O;y8-H2O;y7-NH3;a2;b2;b3;b6;b7;b8;b3-H2O;b7-H2O;b8-H2O	682454.8;253425.1;130372.8;832423.6;467939;41067.5;58472.3;75845.1;94248.9;5895.6;93434;659340.3;695941.2;194270;22611.9;152990.4;166390.5;25696.2;132316.6;165245.5	-0.0001929151;-6.822485E-06;-6.824849E-05;-0.0005320559;-4.440075E-05;0.002530802;-0.0005972594;0.003097186;0.0008836041;-0.01078153;-0.01225844;-0.0003623826;-3.483001E-05;-0.0002208734;0.0001854711;0.001276826;0.001637763;-0.0002575087;-0.0003921495;0.002926189	-1.460348;-0.02926227;-0.1146369;-0.7684246;-0.05696568;2.975788;-2.776148;4.592615;1.160471;-12.9513;-16.07842;-3.148772;-0.2434277;-0.9598446;0.3420127;1.852189;2.072048;-1.214072;-0.5841195;3.788457	132.102098048366;233.149590429886;595.345057199693;692.398284859029;779.429825613851;850.464364199107;215.139616180497;674.3840909306;761.418332922675;832.467111844495;762.415490548376;115.086951802727;143.081538872212;230.113753325541;542.293102260571;689.360424822041;790.407742359108;212.103225274471;671.351529111109;772.395889246779	20	0.273234	0.09478673	None
20121117_EXQ2_MiBa_SA_mHLA_Fib_2	20804	18746	AASPKSFTL	9		Unmodified	_AASPKSFTL_					0	0	0	sp|Q9Y490|TLN1_HUMAN;sp|Q9Y4G6|TLN2_HUMAN	2	HCD	FTMS	MULTI-MSMS	5	0	461.25564	920.49673	1.7439	7.5119709	52.342	0.016336	102.95	21.65	NaN	NaN	1	0	0	0	-1	0	0	0	0	y1;y2;y5;y6;y7;y8;y2-H2O;y6-H2O;y7-H2O;y7-NH3;a2;b2;b3;b6;b7;b8;b3-H2O;b6-H2O;b7-H2O;b8-H2O	612493;209203;101528.5;710380.6;432683.2;42245.2;41507.4;71963;7928;29718.8;594520.5;677414.2;165699.4;24567;174528.2;140386.1;8732.5;24356.8;131095.6;135107	-0.0001029252;0.0001660119;-0.0005905824;0.0001031868;0.0001870321;0.008027782;-0.000610226;0.001690557;0.002764698;-0.01038603;-0.0002923649;4.727357E-05;-0.0001045406;0.0008944887;-0.0008206876;0.003688197;7.173136E-05;0.00260419;3.85344E-05;0.001467523	-0.7791343;0.7120408;-0.9919994;0.1490283;0.2399602;9.439353;-2.836418;2.50681;3.630993;-13.62257;-2.540384;0.3303962;-0.4542999;1.649458;-1.190502;4.666208;0.3381913;4.967173;0.05739827;1.899959	132.102008058512;233.14941759551;595.345579533653;692.397649616379;779.429594180984;850.458867219549;215.139629147076;674.385497560329;761.416451828776;762.413618146027;115.086881784984;143.081456768626;230.113636992711;542.292393243049;689.362522335533;790.405691924704;212.102896034442;524.280118855651;671.351098427206;772.39734791243	20	0.3529496	0.1036269	None
20130504_EXQ3_MiBa_SA_Fib-1	23559	21021	AASPKSFTL	9		Unmodified	_AASPKSFTL_					0	0	0	sp|Q9Y490|TLN1_HUMAN;sp|Q9Y4G6|TLN2_HUMAN	2	HCD	FTMS	MULTI-MSMS	5	0	461.25564	920.49673	0.64782	6.425601	56.786	0.012243	113.26	29.012	NaN	NaN	1	0	0	0	-1	0	0	0	0	y1;y2;y5;y6;y7;y8;y2-H2O;y6-H2O;y7-H2O;a2;b2;b3;b6;b7;b8;b3-H2O;b6-H2O;b7-H2O;b8-H2O	1140014;401977.8;174522;1265459;706477.4;57189.9;67554.2;139692.5;277567.5;1116346;1313912;287353.1;42155.6;241626;236706.6;29743.1;39891.5;239197.8;248986.5	-0.0005276541;-0.0009574181;-0.001000962;-0.001503482;-0.001748306;-0.003289929;-0.0003795;0.0004891201;-0.0002619502;-0.0006912246;-0.0005441536;-0.0009560809;-0.001917469;-0.001273036;-0.00126483;-0.0008709369;-0.001708198;-0.001461554;-0.003394633	-3.99428;-4.106438;-1.681312;-2.17141;-2.243053;-3.868365;-1.763973;0.7252814;-0.3440288;-6.00609;-3.803088;-4.154805;-3.535839;-1.846684;-1.600219;-4.106182;-3.258151;-2.177029;-4.394903	132.10243278744;233.150541025515;595.345989913657;692.399256285495;779.431529519292;850.470184929924;215.139398421069;674.386698996768;761.419478477063;115.087280644676;143.082048195796;230.114488532941;542.29520520037;689.362974683684;790.410644952282;212.103838702673;524.284431243165;671.352598515917;772.402210068627	19	0.4165597	0.125	None
20121117_EXQ2_MiBa_SA_mHLA_Fib_1	7722	6860	AASSHVPIQK	10		Unmodified	_AASSHVPIQK_					0	0	0	sp|Q13620|CUL4B_HUMAN	2	HCD	FTMS	MULTI-MSMS	2	0	519.29055	1036.5665	-1.1054	8.975637	20.447	0.005843	115.86	61.085	NaN	NaN	1	0	0	0	-1	0	0	0	0	y1;y2;y3;y4;y5;y6;y7;y8;y9;y1-NH3;y2-NH3;y4-NH3;a2;b2;b3;b5;b6;b7;b8;b9;b3-H2O;b5-H2O;b6-H2O	152930.9;72003;11863.5;281373.5;86613.8;114121.9;82360.4;250415.6;82413.2;86793;92441.9;25763.1;106845.3;103721.1;20260.8;122906.5;275951;32684.3;103446.6;44870.4;11540;12256.7;23916.5	-0.000176501;-0.0002835762;-0.002429729;-0.001280889;0.0006815044;0.0002925645;-0.003171788;-0.001550893;-0.001666038;-0.0002746577;0.0006281872;-0.001124318;-0.0002541351;-9.746076E-05;-0.0004588402;-0.001324947;-6.311813E-05;-0.0008282355;-0.0001743699;-0.004429749;-0.0008820364;-0.001018856;-0.001813899	-1.199765;-1.030543;-6.258028;-2.639325;1.166209;0.4055312;-3.923195;-1.731872;-1.723716;-2.111346;2.433474;-2.400938;-2.208203;-0.6811551;-1.993969;-2.917064;-0.1140814;-1.273569;-0.2284092;-4.969024;-4.158512;-2.335782;-3.388793	147.112980671617;275.171665258197;388.257875390978;485.309490403637;584.375941926207;721.435242728506;808.47073549123;895.501143005951;966.538371938366;130.086529726785;258.144204393281;468.282784730643;115.086843555174;143.081601502962;230.113991292331;454.205797671831;553.272949758735;650.32647872813;763.409888842884;891.472721733499;212.103849802226;436.194926894277;535.264135853608	23	0.3726909	0.1796875	None
20121117_EXQ2_MiBa_SA_mHLA_Fib_2	7821	6952	AASSHVPIQK	10		Unmodified	_AASSHVPIQK_					0	0	0	sp|Q13620|CUL4B_HUMAN	3	HCD	FTMS	MULTI-MSMS	6	0	346.52946	1036.5665	-0.99884	3.5958892	20.459	0.011635	85.355	45.506	NaN	NaN	1	0	0	0	-1	0	0	0	0	y1;y2;y3;y4;y5;y6;y7;y8;y9;y9-H2O;y1-NH3;y2-NH3;y4-NH3;y5-NH3;a2;b2;b6;b8	449120.4;243691.5;119873.9;1114348;343307.7;517794.9;300198.2;600330.2;490645.2;153676.7;340550.2;415558.4;76576.2;33296.5;1028259;391761.6;21027.6;38213.4	8.511651E-06;3.935767E-05;0.004718817;-0.0006100794;-0.001128066;-0.0005051566;0.0006542157;-0.001290337;-0.001489726;0.004259401;-0.0002146116;0.0003189948;0.0002058213;-0.005923031;-0.0004040696;-6.748372E-05;0.001360846;-0.01256682	0.05785799;0.1430297;12.15405;-1.257095;-1.930371;-0.7002099;0.8092053;-1.440911;-1.5413;4.490566;-1.649761;1.235722;0.4395247;-10.43971;-3.510993;-0.4716451;2.459635;-16.46116	147.112795658949;275.171342324327;388.250726845215;485.308819593784;584.377751496411;721.436040449625;808.466909487191;895.500882450032;966.538195626245;948.521881813734;130.08646968071;258.144513585676;468.281454591626;567.355997360286;115.08699348974;143.08157152592;553.271525794847;763.422281288218	18	0.3753991	0.08737864	None
20121117_EXQ2_MiBa_SA_mHLA_Fib_2	7831	6961	AASSHVPIQK	10		Unmodified	_AASSHVPIQK_					0	0	0	sp|Q13620|CUL4B_HUMAN	2	HCD	FTMS	MULTI-MSMS	5	0	519.29055	1036.5665	0.30464	6.4673561	20.485	0.0046026	123.21	70.492	NaN	NaN	1	0	0	0	-1	0	0	0	0	y1;y2;y3;y4;y5;y6;y7;y8;y9;y1-NH3;y2-NH3;y4-NH3;a2;b2;b3;b5;b6;b7;b8;b9;b3-H2O;b5-H2O;b6-H2O	236521;99662.6;24205.7;511381.3;135679.5;186553.8;152604.2;363634.8;127081.8;116829.5;130151;36173.3;162749.6;159994.3;25772.9;169525.5;496277.8;57202.8;175113.3;88993.6;14667;52950.5;57205.6	-0.000137452;-0.0002628582;-0.001816022;-0.0004944782;-0.002043803;-0.0002338738;-0.0006706046;0.0008152191;-0.003751072;-0.0001849535;0.0002158578;-0.001744899;-0.0003676258;-1.755526E-05;-0.0007085433;0.001086789;-4.829168E-05;-0.003257222;0.0008898433;0.003837259;0.0002980786;-0.004571099;-0.003722059	-0.9343296;-0.9552517;-4.677367;-1.018894;-3.497394;-0.3241782;-0.8294755;0.9103521;-3.880926;-1.421774;0.8361896;-3.72616;-3.19433;-0.1226941;-3.079094;2.392735;-0.08728365;-5.008577;1.165618;4.304444;1.40535;-10.4794;-6.953661	147.112941622579;275.17164454018;388.257261684017;485.308703992641;584.378667233037;721.435769166769;808.468234307492;895.498776893685;966.540456972487;130.086440022643;258.144616722663;468.283405311839;115.086957045869;143.081521597463;230.114240995434;454.203385935789;553.272934932281;650.328907714825;763.408824629741;891.46445472588;212.102669687209;436.198479137346;535.266044012932	23	0.3659612	0.1543624	None
20130504_EXQ3_MiBa_SA_Fib-1	9055	7905	AASSHVPIQK	10		Unmodified	_AASSHVPIQK_					0	0	0	sp|Q13620|CUL4B_HUMAN	3	HCD	FTMS	MULTI-MSMS	6	0	346.52946	1036.5665	-0.63151	1.280553	23.328	0.010978	86.898	38.807	NaN	NaN	1	0	0	0	-1	0	0	0	0	y1;y2;y3;y4;y5;y6;y7;y8;y9;y1-NH3;y2-NH3;y4-NH3;y8-NH3;y9-NH3;a2;b2;b6	482741.8;303089.2;85328.7;990055.9;325287.9;556213;265218.5;501966.7;468206.6;385281.6;496440.9;67294.6;105252.3;105617.5;1148204;441753.5;32313.7	-0.0004681507;-0.0008948552;-0.002477499;-0.001632104;-0.001325919;-0.001352823;-0.003613377;-0.001983284;-0.003663522;-0.0005114939;-0.0003709376;0.0007632563;-0.009265547;-0.01873832;-0.0006567888;-0.0003713524;-0.001214399	-3.182246;-3.251981;-6.381064;-3.363014;-2.26894;-1.875178;-4.469395;-2.214718;-3.790345;-3.931944;-1.436934;1.629911;-10.54722;-19.73433;-5.706877;-2.595384;-2.194932	147.113272321276;275.172276537176;388.257923161131;485.309841618179;584.377949349389;721.436888115788;808.471177079655;895.501575396625;966.540369422363;130.086766562967;258.1452035181;468.280897156552;878.48230855831;949.528895118202;115.087246208835;143.08187539461;553.274101039885	17	0.3775457	0.0923913	None
20130504_EXQ3_MiBa_SA_Fib-1	9138	7980	AASSHVPIQK	10		Unmodified	_AASSHVPIQK_					0	0	0	sp|Q13620|CUL4B_HUMAN	2	HCD	FTMS	MULTI-MSMS	1	0	519.29055	1036.5665	-1.0587	1.6437391	23.539	0.0025445	140.84	88.125	NaN	NaN	1	0	0	0	-1	0	0	0	0	y1;y2;y3;y4;y5;y6;y7;y8;y9;y1-NH3;y2-NH3;y4-NH3;y8-NH3;a2;b2;b3;b5;b6;b7;b8;b9;b3-H2O;b5-H2O;b6-H2O;b8-H2O	190427.3;96530.5;20134;383936.4;89252.9;84378.5;104894.5;259561.9;96017.9;90947.2;149720.4;29487.6;6528.9;157571.9;142731.7;25564.1;146029;355806;57785.3;128427.1;32947.6;17598.6;48271.4;25558.3;4844.7	-0.0004667538;-0.0008555283;-0.003202021;-0.002043477;-0.002250781;-0.0001601725;-0.0005438618;-0.003787132;-0.001391723;-0.000662691;-0.0002147866;-0.003761474;-0.01419485;-0.0006921693;-0.0005031702;-0.001384731;-0.0001698176;-0.0007430553;-0.005003114;-0.001415013;-0.00586307;-0.00167132;-0.001679009;-0.002374236;-0.008098207	-3.172751;-3.109065;-8.247134;-4.210662;-3.851578;-0.2220191;-0.6727065;-4.229053;-1.439905;-5.094217;-0.8320383;-8.032438;-16.15829;-6.014299;-3.516656;-6.017561;-0.3738791;-1.343016;-7.693184;-1.853539;-6.576825;-7.879696;-3.849211;-4.435629;-10.86414	147.113270924374;275.172237210353;388.258647683747;485.310252992001;584.378874211754;721.435695465496;808.468107564646;895.50337924446;966.538097623758;130.086917760082;258.145047367078;468.28542188645;878.487237859659;115.0872815894;143.08200721238;230.11491718281;454.204642542037;553.273629695892;650.330653606142;763.41112948557;891.474155054022;212.104639085837;436.195587047105;535.26469619014…	25	0.4044776	0.2192982	None
20130504_EXQ3_MiBa_SA_Fib-2	8791	7677	AASSHVPIQK	10		Unmodified	_AASSHVPIQK_					0	0	0	sp|Q13620|CUL4B_HUMAN	3	HCD	FTMS	MULTI-MSMS	6	0	346.52946	1036.5665	0.44323	2.1488041	22.328	0.0092491	86.882	56.313	NaN	NaN	1	0	0	0	-1	0	0	0	0	y1;y2;y3;y4;y5;y6;y7;y8;y9;y7-H2O;y1-NH3;y2-NH3;y4-NH3;y5-NH3;y9-NH3;a2;b2;b6	632660.5;388570.5;128299;1227226;391606.9;596305;331497.2;562426.6;514885.2;43090.7;446564.3;601419.1;59733.3;17446.7;91021.2;1239125;524818.6;23984.8	-0.0005879533;-0.001067224;-0.0004469398;-0.00118259;-0.0005105015;-0.0009308477;-0.0004924103;-0.003321617;-0.005724879;0.003371956;-0.0005518409;9.867304E-05;-0.000748195;-0.00199659;-0.01660537;-0.0006014046;-0.0004245877;-0.002885521	-3.996599;-3.878382;-1.151147;-2.436774;-0.8735822;-1.29027;-0.6090658;-3.709219;-5.92305;4.26585;-4.242097;0.3822392;-1.597743;-3.519137;-17.48805;-5.225644;-2.967445;-5.21534	147.113392123862;275.172448905961;388.255892602204;485.309392103981;584.377133932092;721.436466140738;808.468056113174;895.502913729758;966.542430779357;790.453627060265;130.086806910002;258.144733907458;468.282408607932;567.352070918855;949.526762170191;115.087190824749;143.081928629954;553.275772161767	18	0.336153	0.08530806	None
20130504_EXQ3_MiBa_SA_Fib-1	29150	26102	AASSVSVVL	9		Unmodified	_AASSVSVVL_					0	0	0	sp|Q04656|ATP7A_HUMAN;sp|P35670|ATP7B_HUMAN	1	HCD	FTMS	MULTI-MSMS	10	0	832.47746	831.47018	0.29746	4.1376262	70.682	0.014638	107.22	44.508	NaN	NaN	1	0	0	0	-1	0	0	0	0	y2;a2;b2;b3;b4;b5;b6;b7;b8;b3-H2O;b4-H2O;b5-H2O;b6-H2O;b7-H2O;b8-H2O	37395.6;10402.7;28815.2;30588.6;27239.2;59449.8;48841.7;44591.1;7839.2;9422.7;112409.8;177932.7;108579.3;139555.1;36816	-0.0005614042;-0.0005045533;-0.0002314659;-0.0005881528;-0.0003453582;-0.00176372;-0.002086109;-0.0001585392;0.00648751;-0.0002090828;-0.00159261;-0.0005192773;-0.001896054;-0.001502428;-0.002140312	-2.428525;-4.3841;-1.617718;-2.555918;-1.088957;-4.237513;-4.145289;-0.2632167;9.249685;-0.9857597;-5.324024;-1.304049;-3.907477;-2.571307;-3.131976	231.170880453693;115.087093973405;143.081735508098;230.114120604926;317.145906220261;416.215738497757;503.248089296991;602.314575643531;701.376343510286;212.103176848566;299.136588785969;398.203929369191;485.237334555631;584.305354846328;683.374406646262	15	0.3654732	0.2205882	None
20130504_EXQ3_MiBa_SA_Fib-2	29816	26760	AASSVSVVL	9		Unmodified	_AASSVSVVL_					0	0	0	sp|Q04656|ATP7A_HUMAN;sp|P35670|ATP7B_HUMAN	1	HCD	FTMS	MULTI-MSMS	7	0	832.47746	831.47018	-0.80608	0.048483759	69.898	0.024275	94.401	17.555	NaN	NaN	1	0	0	0	-1	0	0	0	0	y2;a2;b2;b3;b4;b5;b6;b7;b8;b3-H2O;b4-H2O;b5-H2O;b6-H2O;b7-H2O;b8-H2O	46212.1;9427.8;32160.3;31162.4;25265.4;46826.6;40845.7;47669.2;23607.9;7541.4;94939.6;176147.4;123759;151708.2;15771	-0.0007871375;-0.001039276;-0.0004766063;-0.0005869588;-0.001557146;-0.00101752;-0.002118387;-0.0009073058;0.003174346;-0.002077547;-0.00125652;-0.00142194;-0.0006387183;-0.0001132551;0.00411232	-3.404999;-9.030301;-3.331002;-2.550729;-4.909854;-2.444698;-4.20943;-1.506364;4.52586;-9.794897;-4.200494;-3.570875;-1.316304;-0.193829;6.017723	231.171106187005;115.087628695967;143.08198064854;230.114119410952;317.147118008107;416.21499229809;503.248121575705;602.31532441008;701.37965667417;212.105045312832;299.136252695848;398.20483203168;485.236077220116;584.303965673086;683.368154014243	15	0.2561154	0.1546392	None
20121117_EXQ2_MiBa_SA_mHLA_Fib_1	14942	13420	AATASAGAGGIDGKPR	16		Acetyl (Protein N-term)	_(ac)AATASAGAGGIDGKPR_					1	0	0	sp|Q02978|M2OM_HUMAN	2	HCD	FTMS	MULTI-MSMS	2	0	721.37333	1440.7321	0.5792	9.2606159	38.413	7.0824E-11	132.5	87.134	NaN	NaN	1	0	0	0	-1	0	0	0	0	y1;y2;y4;y7;y8;y9;y10;y11;y12;y13;y14;y15;b2;b3;b4;b5;b6;b7;b9;b3-H2O;b4-H2O;b5-H2O;b6-H2O;b7-H2O	7022.4;62814.4;86425.6;31312.9;195372.7;87238.7;369578.2;200027.3;346897.8;54763.5;58841.8;49514.3;61017.9;120828.2;112991.5;62477.5;10591.5;31718.6;8955.4;155756.1;244181.4;107124.5;57928.4;9843.4	-0.0005200231;0.0009872972;-0.0004523236;0.001689192;0.0007080387;-0.0006946741;0.002300064;0.001929565;-0.0002495252;-0.002180654;-0.0004944492;-0.003349201;-9.220533E-05;-0.0001200404;-0.000732975;-0.001113348;-0.004951926;0.002173957;0.007122659;0.0001040685;-0.0001092341;-0.0004493251;-0.00194244;-0.007725351	-2.969533;3.627492;-0.9891424;2.275255;0.8856668;-0.7980359;2.479858;1.932394;-0.2298564;-1.885386;-0.3931516;-2.520669;-0.498159;-0.4195164;-2.05213;-2.506355;-9.610707;3.798862;10.17059;0.3881285;-0.3220663;-1.054262;-3.906464;-13.93802	175.11947220407;272.170728735816;457.288595097863;742.418924317998;799.441369195186;870.479885695824;927.498354681173;998.535838968482;1085.57004646821;1156.60909138478;1257.65508365404;1328.69505219343;185.092160933831;286.139867242967;357.177593965367;444.21000274839;515.250955114112;572.26529295488;700.318921764673;268.129078447766;339.166405538177;426.198774039098;497.237380941848;554.2646275…	24	0.6061657	0.4285714	None
20130504_EXQ3_MiBa_SA_Fib-2	17923	15961	AATGHTVVL	9		Unmodified	_AATGHTVVL_					0	0	0	sp|Q16836|HCDH_HUMAN	2	HCD	FTMS	MULTI-MSMS	6	0	434.74798	867.48142	1.1818	5.5683705	42.245	0.021661	97.071	25.219	NaN	NaN	1	0	0	0	-1	0	0	0	0	y1;y2;y7;y7-H2O;a2;b2;b3;b5;b6;b7;b8;b3-H2O;b5-H2O;b6-H2O;b7-H2O;b8-H2O	1373170;414015.2;161548.4;42260.6;781410;496757.8;21117.4;148443.9;442872.2;1045011;512065.2;12848.7;43455.8;350204.9;1145076;233282.2	-0.0005691959;-0.0008189587;-0.0008702893;-0.001379556;-0.0007100361;-0.0005495987;-0.0007227449;1.181549E-05;0.0009227794;-0.001818443;-0.001550208;-0.001149805;-0.0005551621;-0.0008937423;-0.001831228;-0.001517767	-4.308745;-3.542651;-1.19806;-1.94741;-6.169544;-3.841144;-2.960493;0.0269631;1.711207;-2.848762;-2.102275;-5.084939;-1.321187;-1.714621;-2.952085;-2.109812	132.10247432919;231.171138008203;726.415335789244;708.405280369319;115.087299456221;143.082053640928;244.129905261238;438.209546286812;539.256313797042;638.327468935391;737.395614617028;226.119767635174;420.199548578165;521.247565632326;620.316917034606;719.385017489691	16	0.3611068	0.08247422	None
20121117_EXQ2_MiBa_SA_mHLA_Fib_2	13244	11881	AATSVHVVA	9		Unmodified	_AATSVHVVA_					0	0	0	sp|Q68EM7|RHG17_HUMAN	2	HCD	FTMS	MULTI-MSMS	4	0	427.74016	853.46577	-0.0070571	8.5305379	33.519	0.011874	114.19	42.236	NaN	NaN	1	0	0	0	-1	0	0	0	0	y2;y6;y7;y8;y6-H2O;y7-H2O;y8-H2O;a2;b2;b3;b6;b7;b8;b3-H2O;b6-H2O;b7-H2O;b8-H2O	437940.1;416811.2;925242.9;154104.6;27751.7;304663;467960.2;2455331;1627588;178160.1;294231.2;359629;467960.2;43225.7;1121233;1252449;392880.7	2.187773E-05;0.0005187889;0.000196466;0.00282652;0.001228543;0.001818775;-0.0003010775;-0.0003444023;-3.005085E-05;7.768094E-05;-0.0005752534;4.67319E-05;-0.0003010775;0.0004680838;0.0003854786;0.00163421;0.0007689966	0.1156797;0.8485947;0.2757809;3.607864;2.070557;2.619254;-0.3933465;-2.99254;-0.2100261;0.3181961;-1.014039;0.07013044;-0.3933465;2.070085;0.701792;2.520588;1.028876	189.123346979171;611.3506181727;712.398618969719;783.433102703585;593.339343732251;694.386431974714;765.425665614723;115.086933822414;143.081534093051;244.129104835364;567.289111958278;666.3569038891;765.425665614723;226.118149746202;549.277586539882;648.34475172475;747.414030854284	17	0.4057429	0.115942	None
20130504_EXQ3_MiBa_SA_Fib-2	15212	13513	AATSVHVVA	9		Unmodified	_AATSVHVVA_					0	0	0	sp|Q68EM7|RHG17_HUMAN	1	HCD	FTMS	MULTI-MSMS	10	0	854.47304	853.46577	-0.183	-0.87058126	36.285	0.010508	117.6	66.633	NaN	NaN	1	0	0	0	-1	0	0	0	0	y4;y5;y6;y7;a2;b2;b3;b4;b5;b6;b7;b8;b3-H2O;b4-H2O;b5-H2O;b6-H2O;b7-H2O;b8-H2O	328952.3;16735;11258;7354.7;4636.9;9424.5;11219.7;34004.9;49019.6;779103.2;919699.4;430574.2;12168.3;71865.8;99535.6;78285.9;120739;47810.7	-0.002705852;0.007576658;-0.004553188;0.0009915336;-0.0004784512;-0.0007778997;0.0004877215;-0.0003913199;-4.705395E-05;-0.001325329;-0.001614259;-0.000955632;-0.0008262107;-0.0003665329;-0.001357655;-0.005850962;-0.00255638;-0.003322207	-6.362917;14.45068;-7.44769;1.391826;-4.157298;-5.43673;1.997805;-1.181658;-0.1093694;-2.336246;-2.422507;-1.248496;-3.653868;-1.170467;-3.293516;-10.65198;-3.942908;-4.444911	425.253400487498;524.311531893796;611.355690149253;712.397823902085;115.087067871328;143.08228194189;244.128694794826;331.161602246078;430.22967189635;567.289862033476;666.358564879488;765.426320169165;226.119444040636;313.151012772744;412.22041781067;549.28382298037;648.348942314881;747.41812205762	18	0.5306471	0.2608696	None
20121117_EXQ2_MiBa_SA_mHLA_Fib_1	28476	25719	AATTAILIA	9		Unmodified	_AATTAILIA_					0	0	0	sp|P07093|GDN_HUMAN	1	HCD	FTMS	MULTI-MSMS	1	0	844.51385	843.50657	-1.4102	4.3328726	72.392	0.011939	114.02	13.281	NaN	NaN	1	0	0	0	-1	0	0	0	0	y2;b2;b3;b4;b5;b6;b7;b8;b3-H2O;b4-H2O;b5-H2O;b6-H2O;b7-H2O;b8-H2O	66998.2;32552.6;77069.8;175762.4;1023070;1158823;800636.9;86478.2;108231.1;244013.3;715151.4;752239.2;629913.4;105417.1	-0.0003164714;-0.0001974786;-0.001073048;-0.001326546;-0.0002479117;0.0005564312;-0.0001354085;0.002753878;-8.470924E-05;0.0006104191;-5.265637E-05;-0.0004931418;0.001156683;-0.004321801	-1.557903;-1.380181;-4.395391;-3.843077;-0.5956349;1.051264;-0.2107912;3.645283;-0.3746229;1.86578;-0.1322348;-0.9645088;1.852559;-5.860388	203.139335392469;143.081701520818;244.130255564184;345.17818753671;416.214222689922;529.297482327376;642.38223814749;755.463412841045;226.118702539238;327.165685884935;398.203462748274;511.287967214047;624.370381369574;737.459923834349	14	0.5370297	0.1944444	None
20130504_EXQ3_MiBa_SA_Fib-1	31169	27937	AATTAILIA	9		Unmodified	_AATTAILIA_					0	0	0	sp|P07093|GDN_HUMAN	1	HCD	FTMS	MULTI-MSMS	5	0	844.51385	843.50657	-0.062485	3.9772144	75.829	0.013028	111.28	3.0404	NaN	NaN	1	0	0	0	-1	0	0	0	0	y2;a2;b2;b3;b4;b5;b6;b7;b8;b3-H2O;b4-H2O;b5-H2O;b6-H2O;b7-H2O;b8-H2O	214590.2;31472.1;137841.9;304928.2;562872.2;2571961;3171480;1818917;230820.9;243320.4;650433.2;1856698;1927019;1475198;259888.9	-0.0002162833;-0.000547231;-0.0005506757;-0.001094191;-0.001058161;-0.001285818;-0.002161735;-0.002029706;0.002367606;-0.001042856;-0.001762405;-0.001274811;-0.001501929;-0.001092109;-0.0006998819	-1.064705;-4.754928;-3.848671;-4.481995;-3.065552;-3.089311;-4.084138;-3.159645;3.133977;-4.611967;-5.38685;-3.201397;-2.937536;-1.749131;-0.9490487	203.139235204398;115.087136651123;143.082054717938;244.130276707056;345.177919151417;416.215260596504;529.300200493798;642.384132445013;755.463799113301;226.119660686325;327.168058709395;398.204684903209;511.288976001735;624.37263016221;737.45630191501	15	0.499895	0.1807229	None
20121117_EXQ2_MiBa_SA_mHLA_Fib_2	26491	23916	AAVDLEKLR	9		Acetyl (Protein N-term)	_(ac)AAVDLEKLR_					1	0	0	sp|P17858|PFKAL_HUMAN	2	HCD	FTMS	MULTI-MSMS	7	0	528.80603	1055.5975	1.2967	7.5199757	66.797	0.016507	102.51	49.798	NaN	NaN	1	0	0	0	-1	0	0	0	0	y1;y2;y3;y4;y5;y6;y7;y8;y6-H2O;y7-H2O;y5-NH3;y6-NH3;a2;b2;b3;b4;b5	76462.8;50156;100639.6;175186.7;237865.5;1032283;421921.5;385658.9;10424.1;4861.7;5039.9;33659.6;14922.6;320177.1;119020.4;58794.4;7981.7	-0.0001821012;-0.0001111587;-0.0007596184;-0.0001845294;-0.001377513;0.0001530629;0.001259548;-0.0007245541;0.004146382;-0.0007585066;-0.0003039205;-0.000877562;-0.0003192414;-0.0001590708;0.0003377157;8.191169E-05;-0.002127275	-1.03987;-0.3856955;-1.824695;-0.3383745;-2.09213;0.197896;1.443576;-0.7678958;5.488721;-0.8876508;-0.4738404;-1.160143;-2.032123;-0.8594136;1.18847;0.2051961;-4.152616	175.119134282148;288.203127320053;416.298738797448;545.340756804686;658.426013768883;773.451426224764;872.518733656303;943.557831545771;755.436868219284;854.510187024242;641.398391074694;756.425907748167;157.097473347793;185.092227799284;284.160144928998;399.187343765013;512.273616932451	17	0.4656236	0.1404959	None
20121117_EXQ2_MiBa_SA_mHLA_Fib_1	40947	37054	AAVLEYLTAEILELAGNAAR	20		Unmodified	_AAVLEYLTAEILELAGNAAR_					0	0	0	sp|Q93077|H2A1C_HUMAN;sp|Q7L7L0|H2A3_HUMAN;sp|Q6FI13|H2A2A_HUMAN;sp|P20671|H2A1D_HUMAN;sp|P0C0S8|H2A1_HUMAN;sp|P04908|H2A1B_HUMAN;sp|Q99878|H2A1J_HUMAN;sp|Q96KK5|H2A1H_HUMAN;sp|Q9BTM1|H2AJ_HUMAN;sp|Q16777|H2A2C_HUMAN;sp|Q8IUE6|H2A2B_HUMAN;sp|P16104|H2AX_HUMAN;sp|O75367|H2AY_HUMAN	3	HCD	FTMS	MULTI-MSMS	3	1	696.71603	2087.1263	-0.56086	8.8642787	104.34	2.6959E-36	171.98	123.76	NaN	NaN	1	0	0	0	-1	0	0	0	0	y1;y2;y3;y4;y5;y6;y7;y8;y9;y10;y11;y12;y13;y14;y8-H2O;y9-H2O;y1-NH3;y2-NH3;y3-NH3;y4-NH3;y5-NH3;y6-NH3;y7-NH3;y9-NH3;y9(2+);a2;b2;b3;b4;b5;b6;b7;b8;b9;b10;b11;b12;b13;b6-H2O;b8-H2O;b9-H2O;b10-H2O;b11-H2O;b8(2+);b12(2+)	443656.7;230987.6;173373.7;470585.3;4517726;4087651;2386585;2721652;2143733;395143.9;441640.4;214503.6;358362.8;16890.5;280421.8;19397.5;72348.5;33456.6;54986.4;34805.7;126622.4;145941.9;93205.5;20301.2;83374.1;200961.4;364422.2;1230917;330352.7;441049.2;498005.7;406491.1;328038.7;213385.7;1262171;834838;99699.8;39623.7;47834.8;134411.8;2143733;208077;441640.4;470585.3;51766.7	-0.0001973917;-0.0002446255;0.0006819293;0.0006742764;-1.971799E-05;-4.028434E-05;6.148784E-05;0.002080897;0.002949341;-0.00482399;0.006657843;0.009500166;-0.0003847498;0.02221431;0.007379079;0.009272734;-0.0003501689;-0.0001504832;0.0009181456;0.005212053;0.002471231;0.005140332;-4.958987E-05;-0.004332731;0.0008130713;-0.0002130668;-4.87872E-05;7.633454E-05;0.0002590547;-0.0001614364;0.000523318…	-1.127185;-0.9937811;2.149891;1.563592;-0.0403844;-0.07202703;0.09144823;2.596515;3.225077;-4.69445;5.756266;7.738436;-0.2895648;15.40757;9.419259;10.34343;-2.214959;-0.6567598;3.058796;12.58329;5.244229;9.479407;-0.07566904;-4.827646;1.776213;-1.851357;-0.3409748;0.3152368;0.7292514;-0.3333556;0.808414;-0.8384139;1.597693;1.317783;3.526538;-0.3429565;11.13388;-3.747484;-9.041251;0.5350061;-4.659…	175.119149572649;246.156310594291;317.192497827224;431.235432927375;488.257590645389;559.294724999537;672.378687207757;801.419260895008;914.502456431223;1027.5942937422;1156.62540500572;1227.65967646992;1328.7172398605;1441.77870478515;783.403398026083;896.485568352536;158.092753248424;229.129667350459;300.165712509454;414.20434604889;471.228550595287;542.262995281877;655.352249183973;897.4831894…	45	0.7508784	0.3065693	None
20121117_EXQ2_MiBa_SA_mHLA_Fib_1	40950	37057	AAVLEYLTAEILELAGNAAR	20		Unmodified	_AAVLEYLTAEILELAGNAAR_					0	0	0	sp|Q93077|H2A1C_HUMAN;sp|Q7L7L0|H2A3_HUMAN;sp|Q6FI13|H2A2A_HUMAN;sp|P20671|H2A1D_HUMAN;sp|P0C0S8|H2A1_HUMAN;sp|P04908|H2A1B_HUMAN;sp|Q99878|H2A1J_HUMAN;sp|Q96KK5|H2A1H_HUMAN;sp|Q9BTM1|H2AJ_HUMAN;sp|Q16777|H2A2C_HUMAN;sp|Q8IUE6|H2A2B_HUMAN;sp|P16104|H2AX_HUMAN;sp|O75367|H2AY_HUMAN	2	HCD	FTMS	MULTI-MSMS	6	1	1044.5704	2087.1263	0.36517	8.9967415	104.35	7.7596E-48	228.8	177.79	NaN	NaN	1	0	0	0	-1	0	0	0	0	y1;y2;y3;y4;y5;y6;y7;y8;y9;y10;y11;y12;y13;y14;y15;y16;y13-H2O;y14-H2O;y5-NH3;y12-NH3;y14-NH3;b2;b3;b4;b5;b6;b7;b8;b9;b10;b11;b5-H2O;b6-H2O;b8-H2O;b9-H2O;b10-H2O;b11-H2O	63587.2;39837.8;44937.1;45743.4;370187.7;298326.8;253856.8;409694.7;591864.8;315662.3;532859.9;568000.4;844926.7;355746.1;359731.3;155766.6;23222.1;8403.2;15298.9;7791.2;10037.9;31615.4;246620.9;76827.6;154369.1;228685.6;118257.9;94035.7;67137.5;152497.2;49576.2;9439;19274.4;54096.8;591864.8;44007.1;532859.9	0.0002197492;-0.0003079533;0.0007931213;0.0009860202;-0.0001260201;0.0008138705;0.003036986;0.002437348;0.003625188;0.001021518;0.00343226;0.001285775;0.0002843563;-0.002289027;-0.001065813;0.00984848;0.02318082;0.01120392;-0.00202883;0.01492603;0.006949566;-0.0002347928;0.0001110564;-0.0009433347;-0.0001730805;0.0009807156;-0.001964334;0.008334832;0.01010736;0.001342731;0.007501642;0.001372447;-…	1.254859;-1.251047;2.500443;2.286503;-0.2581016;1.455175;4.516799;3.041291;3.964113;0.9940928;2.967469;1.047332;0.2140082;-1.587614;-0.6641134;5.679968;17.68606;7.869139;-4.305364;12.32916;4.877685;-1.64097;0.4586268;-2.655523;-0.3573999;1.514996;-2.583203;9.675202;10.83901;1.264878;6.386398;2.943493;-1.839652;3.313438;-3.920665;13.32836;-3.266721	175.118732431754;246.156373922065;317.192386635305;431.235121183629;488.2576969475;559.293870844728;672.375711709275;801.418904443516;914.501780584003;1027.58844823436;1156.62863058869;1227.66789086121;1328.71657075443;1441.80320811794;1604.86531344196;1733.89699224585;1310.68310960168;1423.77915048897;471.233050655591;1210.6277015072;1424.76742042393;143.081738835028;242.14980690202;355.23492527…	37	0.8296804	0.35	None
20121117_EXQ2_MiBa_SA_mHLA_Fib_2	41216	37295	AAVLEYLTAEILELAGNAAR	20		Unmodified	_AAVLEYLTAEILELAGNAAR_					0	0	0	sp|Q93077|H2A1C_HUMAN;sp|Q7L7L0|H2A3_HUMAN;sp|Q6FI13|H2A2A_HUMAN;sp|P20671|H2A1D_HUMAN;sp|P0C0S8|H2A1_HUMAN;sp|P04908|H2A1B_HUMAN;sp|Q99878|H2A1J_HUMAN;sp|Q96KK5|H2A1H_HUMAN;sp|Q9BTM1|H2AJ_HUMAN;sp|Q16777|H2A2C_HUMAN;sp|Q8IUE6|H2A2B_HUMAN;sp|P16104|H2AX_HUMAN;sp|O75367|H2AY_HUMAN	3	HCD	FTMS	MULTI-MSMS	6	1	696.71603	2087.1263	-1.3692	10.014185	104.33	4.0553E-48	185.33	132.8	NaN	NaN	1	0	0	0	-1	0	0	0	0	y1;y2;y3;y4;y5;y6;y7;y8;y9;y10;y11;y12;y13;y14;y8-H2O;y9-H2O;y11-H2O;y1-NH3;y2-NH3;y3-NH3;y5-NH3;y6-NH3;y7-NH3;y9-NH3;a2;b2;b3;b4;b5;b6;b7;b8;b9;b10;b11;b12;b13;b6-H2O;b8-H2O;b9-H2O;b10-H2O;b11-H2O;b8(2+)	410157.8;251890;217615.5;546359.9;4995617;4251740;2768581;3110715;2504370;435466.9;502425.4;303026.4;384295.2;26470.3;318406.9;43979.9;9145.9;61785.1;67726.6;59682.8;229382.7;237596.8;103640.7;116561.9;259081.9;434248;1360026;321569;509228.3;564012;555487.2;352859.7;216982.3;1637196;925378.1;264881.2;39716.1;65994.9;238623.7;2504370;197215.6;502425.4;546359.9	-5.410183E-05;-0.0001157424;0.0007424897;0.0003739081;0.0002266406;0.0002791841;0.0008198156;0.002067688;0.003016387;0.001884648;0.0009264312;-0.001787866;-0.00195064;0.003263924;0.007096659;0.001476686;-0.01049141;0.0003036488;-0.0002360502;0.0004989553;0.0004534332;0.002081534;-0.002245926;-0.002930828;-0.0002999887;9.003731E-05;0.0002644147;1.246785E-05;0.0003490245;0.001004811;0.0009172507;0.…	-0.3089432;-0.4701989;2.340818;0.867062;0.4641828;0.4991721;1.219278;2.580033;3.298391;1.834051;0.8009737;-1.456307;-1.46806;2.263788;9.058752;1.64718;-9.214051;1.920709;-1.030203;1.662264;0.9622321;3.838585;-3.42704;-3.265613;-2.606628;0.6292733;1.091947;0.03509758;0.7207137;1.552218;1.206237;1.926038;-1.388079;1.53086;2.026539;0.03935762;-0.4579188;-5.286268;1.706204;-4.586381;-0.3971371;-5.433…	175.119006282832;246.156181711177;317.192437266904;431.235733295683;488.257344286756;559.294405531061;672.377928880039;801.419274103968;914.502389385498;1027.58758510505;1156.63113641765;1227.6709645028;1328.71880575023;1441.79765516715;783.403680446299;896.493364399847;1138.63198957618;158.092099430658;229.129752917535;300.166131699789;471.230568392724;542.266054079536;655.354445520089;897.48178…	43	0.7201953	0.2162162	None
20130504_EXQ3_MiBa_SA_Fib-1	41889	37655	AAVLEYLTAEILELAGNAAR	20		Unmodified	_AAVLEYLTAEILELAGNAAR_					0	0	0	sp|Q93077|H2A1C_HUMAN;sp|Q7L7L0|H2A3_HUMAN;sp|Q6FI13|H2A2A_HUMAN;sp|P20671|H2A1D_HUMAN;sp|P0C0S8|H2A1_HUMAN;sp|P04908|H2A1B_HUMAN;sp|Q99878|H2A1J_HUMAN;sp|Q96KK5|H2A1H_HUMAN;sp|Q9BTM1|H2AJ_HUMAN;sp|Q16777|H2A2C_HUMAN;sp|Q8IUE6|H2A2B_HUMAN;sp|P16104|H2AX_HUMAN;sp|O75367|H2AY_HUMAN	3	HCD	FTMS	MULTI-MSMS	7	1	696.71603	2087.1263	-2.0466	0.38371852	104.71	0.00013512	100.45	72.954	NaN	NaN	1	0	0	0	-1	0	0	0	0	y1;y2;y3;y4;y5;y6;y7;y8;y9;y10;y11;y12;y13;y13-H2O;y5-NH3;y6-NH3;y7-NH3;a2;b2;b3;b4;b5;b7;b8;b9;b10;b11;b8-H2O;b9-H2O;b10-H2O;b11-H2O;b8(2+)	114822.1;35236.8;39154;146167.3;1390014;1104001;722995.5;836310.2;622187.3;105811;127920.5;29229.2;49746.7;434111.5;17926.7;18617.2;109116.4;46902.4;165129.4;409490.9;90804.5;122121.5;93418.7;61154;32618.5;308306.4;128905.5;30827.9;622187.3;22328;127920.5;146167.3	-0.001377655;-0.002058862;-0.002895114;-0.002770079;-0.001259016;-0.001127942;-0.0006635891;0.0003078508;-0.001185023;-0.01569406;0.0001061485;-0.005896193;-0.008009798;-0.001701799;-0.004758697;-0.003511533;-0.01142628;-0.0007250615;-2.19136E-05;-0.0008218171;-0.0007633362;-0.001724536;-0.003669392;-0.004241683;-0.004020198;-0.003294203;-0.006925255;-0.007583868;-0.008395666;-0.006335368;-0.0071…	-7.866905;-8.363982;-9.127208;-6.423537;-2.578584;-2.016718;-0.9869266;0.3841312;-1.295806;-15.27246;0.09177383;-4.802731;-6.028184;-1.298381;-10.09833;-6.475598;-17.43503;-6.300099;-0.1531546;-3.393824;-2.148822;-3.561044;-4.825433;-4.923739;-4.311145;-3.103188;-5.895628;-8.991285;-9.180542;-6.070994;-6.142398;1.354156	175.120329836011;246.158124831011;317.196074871051;431.238877282564;488.258829943896;559.295812656928;672.379412284707;801.421033940992;914.506590795583;1027.60516380948;1156.63195670025;1227.67507283017;1328.72486490862;1310.70799222324;471.235780522328;542.271647146836;655.363625879384;115.087314481609;143.081525955797;242.150739775489;355.234745274994;484.27829957103;760.42763694607;861.475887…	32	0.4259327	0.2929293	None
20130504_EXQ3_MiBa_SA_Fib-2	34766	31255	AAYAWPFYK	9		Unmodified	_AAYAWPFYK_					0	0	0	sp|Q15059|BRD3_HUMAN;sp|P25440|BRD2_HUMAN;sp|O60885|BRD4_HUMAN	2	HCD	FTMS	MULTI-MSMS	4	0	558.77928	1115.544	-0.51874	-0.51078119	82.642	0.024412	94.262	42.007	NaN	NaN	1	0	0	0	-1	0	0	0	0	y1;y2;y3;y4;y5;y6;y7;y8;y1-NH3;y5-NH3;a2;b2;b3;b4;b5	56075.3;128315;36605.7;464949.7;173448.3;226315.2;124983.7;5607.2;19033.4;24353.8;178456.5;106854.9;125171;28419.9;10549.1	-0.0006426218;-0.001437373;-0.0004057649;-0.001669691;-0.002943851;-0.003141917;-0.005227808;0.007836719;-0.0002912371;-0.005839929;-0.0006452857;-0.0004913362;-0.0008108396;0.001585025;0.001177064	-4.368206;-4.634033;-0.8874125;-3.012257;-3.976137;-3.872137;-5.364703;7.495621;-2.238795;-8.073381;-5.606927;-3.433948;-2.648542;4.2023;2.089735	147.113446792449;310.17757008204;457.244952389977;554.298980167933;740.379567281136;811.416879135711;974.482293565047;1045.50634282564;130.086546306156;723.355914257443;115.087234705822;143.081995378341;306.14564342014;377.18036134346;563.260082257681	15	0.2775178	0.09493671	None
20130504_EXQ3_MiBa_SA_Fib-2	11532	10168	ACNGTVIEH	9		Unmodified	_ACNGTVIEH_					0	0	0	sp|P41567|EIF1_HUMAN;sp|O60739|EIF1B_HUMAN	2	HCD	FTMS	MULTI-MSMS	6	0	472.21873	942.42292	-0.25041	4.5962537	28.363	0.026166	92.47	45.807	NaN	NaN	1	0	0	0	-1	0	0	0	0	y1;y2;y3;y4;y5;y6;y7;y8;y2-H2O;y6-H2O;y7-H2O;y7-NH3;y8-NH3;a2;b2;b3;b4	459868.5;201656.6;255792.8;212961.2;84705.1;156766;150552.4;15347.1;169696.7;22947.2;8410.6;51730.6;39382.9;367404.2;211909.5;27393.4;14945.5	-0.0005774792;-0.0007064924;-0.0009762302;-0.0005657554;-0.001254636;-0.003793729;-0.001955283;0.004082962;-0.0008851856;0.003832977;-0.007153241;0.003517297;0.0013083;-0.0005253321;-0.0005672696;-6.285728E-05;0.002574328	-3.699956;-2.477877;-2.451581;-1.137717;-2.096929;-5.788905;-2.541356;4.680208;-3.313941;6.014149;-9.520132;4.675056;1.529522;-3.572249;-3.240538;-0.2174266;7.437773	156.077330494487;285.120052603895;398.204386322109;497.272389763488;598.320757118249;655.34475993462;769.385848936163;872.388995169029;267.109666610742;637.326568542372;751.380482208066;752.353827254775;855.365220728957;147.059185442147;175.054142001851;289.09656503668;346.115391575273	17	0.2223367	0.1005917	None
20130504_EXQ3_MiBa_SA_Fib-1	7953	6904	ADETRNLQ	8		Unmodified	_ADETRNLQ_					0	0	0	sp|P16070|CD44_HUMAN	2	HCD	FTMS	MULTI-MSMS	6	0	473.73306	945.45157	0.054925	2.4052245	20.714	0.016452	134.15	38.609	NaN	NaN	1	0	0	0	-1	0	0	0	0	y1;y2;y4;y5;y6;y7;y6-H2O;y7-H2O;y1-NH3;y2-NH3;y5-NH3;y6-NH3;y7-NH3;a2;b2;b3;b5;b6;b7;b2-H2O;b6-H2O;b6-NH3;b7-NH3	1132959;110201.1;287838.3;1022539;1358045;555888.1;146335.9;32794.8;764487.6;27439.9;187350.3;190437;53595;712787.1;841175.5;37661.8;65530.2;632245.2;596824.6;19569.5;56987.7;34667.6;24181	-0.0004090272;-0.0003380489;-0.00158592;0.000692184;0.0001793906;-0.002102875;-0.00209766;-0.006470435;-0.0004894073;0.0003794196;0.001885256;0.001874357;-0.001952808;-0.0005494221;-0.0006016163;-0.001585907;0.0005354016;-0.001567679;0.001242256;-0.0006655678;-0.005349793;-0.003255973;0.0007151673	-2.781044;-1.299384;-2.990575;1.096353;0.2359178;-2.402122;-2.825564;-7.546422;-3.763214;1.56054;3.068831;2.521444;-2.274947;-3.453813;-3.215962;-5.016859;0.933956;-2.2809;1.552066;-3.93684;-7.993112;-4.857614;0.9129456	147.076827691507;260.160820693608;530.306107040077;631.351507410109;760.394613299672;875.423838597232;742.386325663964;857.417641471318;130.050358970154;243.133554123614;614.323765236634;743.366369232062;858.397139428733;159.076968086437;187.071934902674;316.115512289512;573.262180483152;687.307211011289;800.388465056367;169.061434167909;669.300428438544;670.282350203091;783.362443043586	23	0.4532909	0.2017544	None
20121117_EXQ2_MiBa_SA_mHLA_Fib_1	4507	3938	ADGAEAKPAE	10		Unmodified	_ADGAEAKPAE_					0	0	0	sp|P35579|MYH9_HUMAN	2	HCD	FTMS	MULTI-MSMS	10	0	479.72745	957.44034	0.57901	10.556701	12.034	0.0098836	105.36	43.679	NaN	NaN	1	0	0	0	-1	0	0	0	0	y1;y2;y3;y4;y5;y6;y7;y8;y9;y1-H2O;y2-H2O;y3-H2O;y4-H2O;y5-H2O;y6-H2O;a2;b2;b3;b4;b5;b3-H2O;b4-H2O;b5-H2O	69319.1;21339.6;234242.3;68159.1;157655.6;242726.7;29075.4;137543.5;31383.7;22720.3;36666.9;4799.4;9928.9;7485.7;56236.3;114842.4;170543.5;193405.6;29131.8;8912.5;21014.2;36577.8;13710	1.672363E-05;0.0001072723;-0.0003448786;0.0002015378;0.0004561926;0.0008419855;0.003661175;0.003535266;0.004057907;-0.0001974235;-7.325044E-05;-0.001883903;-0.0002553501;-9.015389E-05;-0.001323085;-0.0001441341;-0.0002473409;2.979178E-05;-0.0001157429;-0.004193926;-0.0003159641;0.00021282;0.001167766	0.1129514;0.48961;-1.090868;0.4536636;0.8853263;1.306773;5.117959;4.577107;4.572772;-1.518058;-0.3642723;-6.318819;-0.5990828;-0.181297;-2.112489;-0.9060676;-1.322173;0.1220511;-0.3672863;-9.442022;-1.397561;0.7162783;2.7402	148.060417525471;219.097440764607;316.150656767499;444.245073368779;515.281932501778;644.32413980507;715.358434402842;772.380024035583;887.406444427037;130.050066986328;201.087056601042;298.1416311054;426.234965570345;497.271914161985;626.315740189545;159.076562798417;187.071580627299;244.092767218215;315.130026540729;444.176697820135;226.082548287787;297.119133291531;426.160771441846	23	0.4401495	0.23	None
20130504_EXQ3_MiBa_SA_Fib-2	5832	4987	ADGAEAKPAE	10		Unmodified	_ADGAEAKPAE_					0	0	0	sp|P35579|MYH9_HUMAN	2	HCD	FTMS	MULTI-MSMS	6	0	479.72745	957.44034	0.49095	3.2455407	15.658	1.0701E-06	196.52	72.438	NaN	NaN	1	0	0	0	-1	0	0	0	0	y1;y2;y3;y4;y5;y6;y7;y8;y9;y1-H2O;y2-H2O;y4-H2O;y5-H2O;y6-H2O;y8-H2O;y9-H2O;a2;b2;b3;b4;b5;b6;b7;b8;b9;b2-H2O;b3-H2O;b4-H2O;b5-H2O;b6-H2O;b8-H2O;b9-H2O	373720.1;138379.7;1533201;402766.9;771819.3;1008073;200377.9;644620.1;123565.1;112543.2;173865.2;86516.7;81598.6;389660;12243.5;36830.8;757549.7;1064898;1103783;136960.6;93450.1;12712.5;9265.9;35232.2;53216;15430.5;156831.4;209621.7;73836.2;16565.3;13977.4;19398.4	-0.0004246925;-0.0008084455;-0.0008952261;-0.001482618;-0.001567962;-0.001107316;-0.0006310601;-0.001260269;-0.001054529;-0.000638288;-0.0005345505;-0.0004676848;-0.001760227;-0.001654625;-0.004742309;-0.002092391;-0.0004809952;-0.0005489516;-0.0008588335;-0.0007973944;-0.003711411;-0.00110899;-0.001831072;-0.002908799;0.0003714016;-0.0009808743;-0.0006222891;-0.001037344;0.000365663;-0.003132035…	-2.868364;-3.689875;-2.831639;-3.337375;-3.04291;-1.718565;-0.882154;-1.631659;-1.188321;-4.908;-2.658298;-1.097246;-3.539757;-2.641837;-6.286385;-2.406702;-3.023665;-2.934442;-3.518459;-2.530361;-8.355717;-2.152499;-2.846345;-3.928896;0.4577327;-5.80187;-2.752483;-3.491325;0.8580385;-6.299319;-4.172834;-0.9122459	148.060858941592;219.098356482391;316.151207115023;444.246757524481;515.283956656857;644.326089106955;715.362726638485;772.384819570659;887.411556863309;130.050507850796;201.087517901135;426.235177905075;497.273584235441;626.316071729376;754.377736924158;869.402030039243;159.076899659504;187.071882238006;244.093655843545;315.130708192205;444.176215304832;515.210726672197;643.306411771564;740.3602…	32	0.5002359	0.2051282	None
20121117_EXQ2_MiBa_SA_mHLA_Fib_1	9949	8885	ADGTTAKDLA	10		Unmodified	_ADGTTAKDLA_					0	0	0	LM_splice_ADGTTAKDLA	2	HCD	FTMS	MULTI-MSMS	7	0	481.7431	961.47164	0.08073	12.280428	26.176	0.0090352	107.56	39.725	NaN	NaN	1	0	0	0	-1	0	0	0	0	y2;y4;y5;y6;y7;y8;y9;y4-H2O;y6-H2O;y8-H2O;y9-H2O;y6-NH3;a2;b2;b3;b4;b5;b8;b9;b2-H2O;b3-H2O;b4-H2O;b5-H2O;b8-H2O;b9-H2O	142911.1;78053.4;174065.4;305569.4;150376.6;135858.1;157993.2;49203.6;10967.2;71564;316289.7;33478.7;68475.5;287907.8;78549.5;48940.4;61062.5;318911.2;316289.7;22642.5;13273.8;130583.1;55055.8;115171.4;32648.5	0.0001339065;-0.004256885;-0.003723091;-0.0002917429;0.000686506;0.001018177;0.0007893423;-1.995169E-05;0.003634274;-0.00185638;0.001540277;-0.005481683;-0.0003464426;-0.000304315;-0.0005522536;0.0002619285;0.007101416;0.0004513193;0.001540277;0.000204859;-0.0005072789;-0.0009889924;0.002439916;0.003329744;0.004339647	0.6591869;-9.538914;-7.197136;-0.4718117;0.9542855;1.311385;0.8854678;-0.04658884;6.053779;-2.447739;1.763482;-9.116012;-2.177833;-1.62673;-2.262469;0.7589046;15.916;0.5935704;1.763482;1.211749;-2.243776;-3.023231;5.698407;4.48551;5.073141	203.138885014612;446.265181855814;517.301761849672;618.346008975586;719.392709200783;776.413841252865;891.441013120143;428.250380236187;600.331518271932;758.406151124334;873.429697498778;601.324649814097;159.07676510689;187.071637601376;244.093349263567;345.140213555583;446.181052542683;760.346722476406;873.429697498778;169.060563741131;226.082739602659;327.13089979016;428.175149355604;742.333279…	25	0.2692774	0.1111111	None
20121117_EXQ2_MiBa_SA_mHLA_Fib_2	10205	9119	ADGTTAKDLA	10		Unmodified	_ADGTTAKDLA_					0	0	0	LM_splice_ADGTTAKDLA	2	HCD	FTMS	MULTI-MSMS	3	0	481.7431	961.47164	-0.045336	8.3281533	26.176	0.0083137	109.44	38.914	NaN	NaN	1	0	0	0	-1	0	0	0	0	y2;y4;y5;y6;y7;y8;y9;y4-H2O;y6-H2O;y7-H2O;y9-H2O;a2;b2;b3;b4;b5;b8;b9;b2-H2O;b3-H2O;b4-H2O;b5-H2O;b8-H2O;b9-H2O	268726.7;176156.8;425418;634324.8;264378.9;234812.5;322207;195420.7;19942.6;16175;733883.8;78283.1;513054.2;138246;127524.1;127725.7;667405.6;733883.8;19204.9;80742.5;246108.4;165974;264960.6;57304	-0.0003687615;-0.0004812527;-0.003406419;-3.413575E-07;0.001529559;0.001285822;0.002233384;0.0002757141;-0.0008860012;0.002542664;-0.0008688559;0.0002371886;-7.694606E-05;-0.0007146723;0.0007819086;-0.005024036;0.001132471;-0.0008688559;0.000645923;-0.0002543215;0.0009051401;0.0007058794;0.003980457;-0.001172215	-1.815313;-1.07841;-6.584979;-0.0005520495;2.126184;1.656104;2.505368;0.6438158;-1.475842;3.625228;-0.9947606;1.491038;-0.4113192;-2.927863;2.265485;-11.25978;1.489415;-0.9947606;3.82067;-1.124906;2.766921;1.648569;5.362094;-1.370336	203.139387682635;446.261406223537;517.301445177796;618.345717574057;719.391866147456;776.413573608468;891.439569078473;428.250084570353;600.336038547629;701.380288356857;873.432106631961;159.07618147567;187.071410232461;244.093511682292;345.139693575474;446.19317799418;760.34604132472;873.432106631961;169.060122677141;226.082486645235;327.129005657717;428.17688339256;742.332628652278;855.42184530…	24	0.3412313	0.1811024	None
20130504_EXQ3_MiBa_SA_Fib-2	11729	10347	ADGTTAKDLA	10		Unmodified	_ADGTTAKDLA_					0	0	0	LM_splice_ADGTTAKDLA	2	HCD	FTMS	MULTI-MSMS	5	0	481.7431	961.47164	-1.9222	4.7919075	28.799	0.0077583	110.88	25.671	NaN	NaN	1	0	0	0	-1	0	0	0	0	y2;y4;y5;y6;y7;y8;y9;y4-H2O;y6-H2O;y8-H2O;y9-H2O;a2;b2;b3;b4;b5;b8;b9;b2-H2O;b3-H2O;b4-H2O;b5-H2O;b8-H2O;b9-H2O	478930.2;451136.8;878535.1;1283862;486739.3;637628.2;718544.2;379580.7;46704.6;462143.7;1110021;179619.6;1137159;335300;153031.5;291624.8;1261251;1110021;69166.7;48215.4;491824.9;432818.5;458187.3;163896.6	-0.0007814954;-0.0007462818;-0.004486348;-0.002169454;-0.003878282;-0.0009540258;0.00116761;-0.0001862978;-0.007830678;0.0001809084;-0.0042014;-0.0009625086;-0.000752661;-0.000973904;-0.001128623;-0.002505271;-0.001012458;-0.0042014;-0.0001610839;-0.0006771363;-0.001494068;-0.0007300461;0.002322667;-0.001526115	-3.847081;-1.672296;-8.67258;-3.508469;-5.391016;-1.228756;1.309801;-0.4350205;-13.04367;0.2385382;-4.810201;-6.050568;-4.023375;-3.989877;-3.270028;-5.614799;-1.331571;-4.810201;-0.9528155;-2.99508;-4.567181;-1.705005;3.128869;-1.784048	203.139800416448;446.261671252586;517.302525106012;618.347886686903;719.397273988631;776.415813456224;891.440634852302;428.250546582244;600.342983224624;758.404113835732;873.435439176398;159.077381172864;187.072085947438;244.093770914004;345.141604106642;446.190659229063;760.348186253282;873.435439176398;169.060929683985;226.082909459973;327.131404866095;428.178319317944;742.33428644291;855.42219…	24	0.343094	0.1554054	None
20121117_EXQ2_MiBa_SA_mHLA_Fib_1	23575	21266	ADGYEPPVQESV	12		Unmodified	_ADGYEPPVQESV_					0	0	0	sp|P61247|RS3A_HUMAN	2	HCD	FTMS	MULTI-MSMS	8	0	645.79606	1289.5776	1.4775	8.9065203	59.924	0.022497	93.556	59.37	NaN	NaN	1	0	0	0	-1	0	0	0	0	y1;y2;y4;y6;y7;y2-H2O;y4-H2O;y7-H2O;y6-NH3;y7-NH3;a2;b2;b3;b4;b5;b6;b7;b8;b9;b10;b4-H2O;b5-H2O	114547.5;173277.5;38820.7;66911.9;802834.7;26881.8;49978.4;45383;6794.8;32038.3;19943;33314.8;70560.5;54681.7;97613;6012.3;5596.4;124431.3;43293.6;28450.2;9285.3;30518.9	-0.0002636688;-0.000196571;0.001390945;-9.779236E-05;0.0005658107;-0.0001073443;-6.3933E-05;0.001304114;0.003901146;-0.003553172;-0.0006169093;0.0004682365;1.317443E-05;0.0003780287;0.001302738;-0.00946351;0.003952759;0.0071946;0.001740355;0.00143155;-0.00023188;-7.118312E-05	-2.232844;-0.9583289;3.009282;-0.1485437;0.7490284;-0.5737027;-0.1439255;1.768575;6.083088;-4.812181;-3.878054;2.50299;0.05397303;0.9284621;2.429586;-14.94409;5.412512;8.674824;1.817737;1.317613;-0.5958691;-0.1373692	118.086518737901;205.118480049964;462.218063142048;658.340729647159;755.392829896163;187.107826136962;444.208953333294;737.381526906152;641.310181607147;738.370399777592;159.077035573585;187.07086504989;244.092783835572;407.155747519622;536.19741590658;633.2609460057;730.300293589848;829.365465665087;957.429497420796;1086.47239932207;389.145792741952;518.188225141317	22	0.4721731	0.2222222	None
20130504_EXQ3_MiBa_SA_Fib-2	26571	23810	ADGYEPPVQESV	12		Unmodified	_ADGYEPPVQESV_					0	0	0	sp|P61247|RS3A_HUMAN	2	HCD	FTMS	MULTI-MSMS	7	0	645.79606	1289.5776	0.19521	2.3927593	62.023	0.0030332	114.97	59.419	NaN	NaN	1	0	0	0	-1	0	0	0	0	y1;y2;y4;y6;y7;y2-H2O;y4-H2O;y7-H2O;y7-NH3;a2;b2;b3;b4;b5;b6;b7;b8;b9;b10;b4-H2O;b5-H2O;b8-H2O	207300.9;345685.9;60995.6;120125.4;1359920;45550.9;92364.7;84885.8;83444.1;33430;112451;156920.2;83920;160663.5;41453.1;20708.5;168925.7;150512.4;41026.4;33361.3;44807;23261.2	-0.0007577782;-0.001001344;-0.0001245124;-0.001609509;-0.002069368;-0.0002810413;-0.001127799;-0.004105809;-0.01137757;-0.0007686334;-0.0008322184;-0.0009483687;-0.0006047335;-0.001207091;-0.001840336;0.002276755;-0.00334972;-0.004587334;-0.007924152;0.00021085;-0.0001349849;-0.00571557	-6.417118;-4.881765;-0.2693794;-2.444791;-2.73945;-1.502027;-2.538888;-5.568052;-15.40887;-4.831827;-4.448649;-3.885264;-1.48526;-2.251195;-2.906162;3.117553;-4.038844;-4.791271;-7.293405;0.5418285;-0.2604938;-7.044363	118.08701284734;205.119284823159;462.219578599036;658.342241363809;755.395465075234;187.107999834047;444.210017199521;737.38693682949;738.378224179953;159.07718729768;187.072165504833;244.093745378701;407.15673028183;536.199925735313;633.253322833014;730.301969593738;829.376009984635;957.435825110191;1086.48175502408;389.145350011966;518.188288943056;811.367811148446	22	0.3515537	0.1317365	None
20130504_EXQ3_MiBa_SA_Fib-2	14047	12454	ADIDGDGQVN	10		Unmodified	_ADIDGDGQVN_					0	0	0	sp|P62158|CALM_HUMAN	1	HCD	FTMS	MULTI-MSMS	2	0	1003.4327	1002.4254	1.7192	7.2879845	33.771	0.0039394	128.57	39.544	NaN	NaN	1	0	0	0	-1	0	0	0	0	y1;y2;y3;y4;y6;y7;y8;y3-NH3;y4-NH3;y6-NH3;y8-NH3;b2;b3;b4;b5;b6;b7;b8;b9;b3-H2O;b4-H2O;b6-H2O;b7-H2O;b8-H2O;b9-H2O;b9-NH3	36127.1;75337.5;24451.7;26048;36423.9;10025.5;5440;9465.9;62673.7;90999;12686.8;27322.7;40645.8;83352.1;21407.4;148262.8;56995.4;295325.3;210476.8;5501.2;21094.1;74736.1;43964.4;173137.2;63717.2;27954	-8.09341E-05;-0.001338485;-0.0004143986;0.000305517;0.0009877137;0.006023252;0.002451326;0.002033535;0.001000871;-0.003255628;-0.003775056;-0.0005439348;0.0008559701;-0.0009475435;-0.0006387395;-0.001465678;0.001637374;-0.000555348;0.001966741;0.0009004155;-0.001261952;-0.001085055;0.0008628981;0.004834095;-0.003860396;-0.00807263	-0.6082488;-5.766089;-1.150506;0.7322877;1.676203;8.552372;2.999054;5.925924;2.50104;-5.689326;-4.716781;-2.907624;2.851765;-2.282229;-1.352676;-2.495908;2.541518;-0.7190727;2.257049;3.191334;-3.177336;-1.90621;1.377902;6.408756;-4.523695;-9.448737	133.060849534203;232.130521001565;360.188174426251;417.20891823432;589.256642793197;704.278550286381;817.366186193637;343.159177391046;400.181673779213;572.234337033151;800.345863474145;187.071877221131;300.15454129666;415.183287842254;472.204442761876;587.232212731958;644.250573403636;772.311343637428;871.377235464641;282.143932164969;397.173037564656;569.221267423464;626.240783193543;754.295389…	26	0.4641666	0.25	None
20121117_EXQ2_MiBa_SA_mHLA_Fib_1	17590	15827	ADIQTERAYQKQPT	14		Acetyl (Protein N-term)	_(ac)ADIQTERAYQKQPT_					1	0	0	sp|P62280|RS11_HUMAN	2	HCD	FTMS	MULTI-MSMS	7	1	845.92338	1689.8322	1.221	9.6069251	44.977	2.4146E-05	126.83	56.732	NaN	NaN	1	0	0	0	-1	0	0	0	0	y1;y2;y3;y4;y5;y8;y10;y11;y12;y2-H2O;y3-H2O;y3-NH3;b2;b3;b5;b7;b8;b9;b10;b11;b12;b13;b12-H2O;b12-NH3	58874.1;533757.9;48855.2;32513.4;10096.9;7032.5;10103.6;6488.4;21311.6;9007.9;128456.4;40091.5;28235.3;75494.7;10204.6;26113.6;65285.3;131632.8;292259.1;538606.8;1553167;119492.5;663683.8;40120.2	-0.000501938;-0.0001176504;-0.002130385;0.0006213841;-2.795484E-05;-0.002696719;0.003348475;0.02610886;-0.005935723;0.0005257715;-0.0002062151;-0.002314693;-0.0003113801;-0.0008974526;0.003775761;0.001014795;0.00745232;-0.005785541;0.00178004;0.0008451384;-0.0003219993;0.005075166;0.001637139;-0.003340536	-4.180517;-0.5418722;-6.171826;1.312956;-0.04648831;-2.719743;2.741014;19.34485;-4.057863;2.640645;-0.6303061;-7.053709;-1.359251;-2.622851;6.609434;1.184934;8.035318;-5.305294;1.460758;0.6275769;-0.2183447;3.228937;1.123856;-2.29164	120.066021565017;217.118401129432;345.1789913753;473.271202624061;601.330429474336;991.534651593249;1221.61887796897;1349.65469509041;1462.77080365868;199.107193021226;327.166502519159;328.152626581961;229.082209352814;342.16685940566;571.268442177454;856.41490726778;927.445583530538;1090.52214992958;1218.57316186022;1346.66905977974;1474.72880442874;1571.77617111588;1456.71628060381;1457.7052738…	24	0.609149	0.3243243	None
20121117_EXQ2_MiBa_SA_mHLA_Fib_2	17835	16049	ADIQTERAYQKQPT	14		Acetyl (Protein N-term)	_(ac)ADIQTERAYQKQPT_					1	0	0	sp|P62280|RS11_HUMAN	2	HCD	FTMS	MULTI-MSMS	7	0	845.92338	1689.8322	2.0509	8.5417306	44.948	0.002449	105.03	42.729	NaN	NaN	1	0	0	0	-1	0	0	0	0	y1;y2;y3;y4;y10;y11;y12;y1-H2O;y2-H2O;y3-H2O;y3-NH3;b2;b3;b8;b9;b10;b11;b12;b13;b12-H2O	54660.1;496869.3;56486.5;26144.9;17817.7;21356.1;49121.5;4790.3;8454.7;94900;26303.6;26036.4;55680.1;41149.8;90087.1;150975.8;447356.3;1259910;70442.4;573631.1	-0.0003174579;-9.319009E-05;-0.0002826244;-0.001893669;0.01858868;-0.006534694;-0.001389616;-0.0008833728;0.0006566028;0.00060161;-0.000581517;-0.0006351447;-0.001549414;0.001474291;-0.001176729;0.003081206;-0.001876131;0.0004080784;0.0006882622;0.001446597	-2.644032;-0.4292133;-0.8187807;-4.001213;15.21662;-4.841635;-0.949992;-8.655779;3.297737;1.838854;-1.772102;-2.772558;-4.528232;1.589615;-1.079056;2.528539;-1.393161;0.2767144;0.437887;0.993053	120.065837084862;217.118376669093;345.177143614784;473.273717677009;1221.60363776252;1349.68733864899;1462.76625755212;102.055838313508;199.107062189885;327.165694694132;328.150893405885;229.082533117352;342.167511366858;927.451561559678;1090.51754111814;1218.57186069404;1346.67178104917;1474.72807435107;1571.7805580193;1456.71647114651	20	0.5778112	0.2739726	None
20130504_EXQ3_MiBa_SA_Fib-2	20059	17895	ADIQTERAYQKQPT	14		Acetyl (Protein N-term)	_(ac)ADIQTERAYQKQPT_					1	0	0	sp|P62280|RS11_HUMAN	2	HCD	FTMS	MULTI-MSMS	3	1	845.92338	1689.8322	0.76213	599.60633	46.998	0.0094513	91.961	35.602	NaN	NaN	1	0	0	0	-1	0	0	0	0	y1;y2;y3;y4;y10;y12;y1-H2O;y2-H2O;y3-H2O;y3-NH3;b2;b3;b8;b9;b10;b11;b12;b13;b11-H2O;b12-H2O	69139.8;508815.2;44161.7;35733.6;26200.4;55286.2;8237.6;8681.6;97666.8;27392.4;31939.1;64504.6;41083.4;119169.4;227555.2;500690.5;1370719;88085.6;5859.1;589515.1	-0.0005552818;-0.0010581;0.0003576197;-0.001445482;0.005876278;0.007733689;-0.0005861032;-0.000256454;-0.0006237263;0.0005716028;-0.0004447251;-0.0005096692;-0.01236228;5.809389E-05;-0.00186272;-0.001466993;-0.0009522033;-0.003580521;0.008998295;-0.0005005589	-4.624802;-4.873356;1.036049;-3.054223;4.810248;5.287063;-5.742982;-1.288015;-1.906447;1.741896;-1.941333;-1.489536;-13.3291;0.05327191;-1.528603;-1.089347;-0.64568;-2.277997;6.772508;-0.3436209	120.066074908737;217.11934157877;345.176503370724;473.273269490195;1221.61635016587;1462.7571342473;102.055541043878;199.107975246703;327.166920030413;328.149740286033;229.082342697797;342.166471622365;927.465398125603;1090.51630629511;1218.57680462035;1346.67137191072;1474.72943463278;1571.78482680247;1328.65034193644;1456.71841830207	20	0.582081	0.1869159	None
20130504_EXQ3_MiBa_SA_Fib-2	31114	27940	ADIQTERAYQKQPTIFQ	17		Acetyl (Protein N-term)	_(ac)ADIQTERAYQKQPTIFQ_					1	0	0	sp|P62280|RS11_HUMAN	3	HCD	FTMS	MULTI-MSMS	7	0	693.68837	2078.0433	-0.82002	2.3590543	73.147	0.0013556	96.414	60.523	NaN	NaN	1	0	0	0	-1	0	0	0	0	y1;y2;y5;y8;y14;y14-H2O;y1-NH3;y2-NH3;y5-NH3;y13(2+);b2;b3;b8;b9;b10;b12(2+);b14(2+);b15(2+)	268337.2;156790.2;43524.9;6457.5;114794;33242.4;158606;45767.1;4033.1;57850;40730.1;51533.9;16364.9;27687;64884;28521.4;27085;26587.6	-0.0004715625;-0.001825814;-0.002468772;0.01894956;-0.01216425;0.02292497;-0.0006623256;-0.0006782291;-0.008960943;-0.003146509;-0.0007137678;-0.0005214864;-0.000800128;0.008679608;0.001589163;0.0007716189;0.002086119;-0.001842402	-3.206231;-6.207156;-4.078378;19.15021;-6.999382;13.32957;-5.092833;-2.44743;-15.23162;-3.906651;-3.115766;-1.524072;-0.8627146;7.959236;1.304118;1.045742;2.492626;-2.062094	147.076890226783;294.146658394665;605.331807658698;989.522507367817;1737.90402361724;1719.85836970271;130.050531888441;277.118961708131;588.311750728654;805.423425667894;229.082611740491;342.166483439499;927.453835978723;1090.50768478065;1218.57335273704;737.867107829211;836.916014492558;893.461975003544	18	0.4544263	0.1651376	None
20121117_EXQ2_MiBa_SA_mHLA_Fib_1	24185	21820	ADIQTERAYQKQPTIFQNK	19		Acetyl (Protein N-term)	_(ac)ADIQTERAYQKQPTIFQNK_					1	0	0	sp|P62280|RS11_HUMAN	3	HCD	FTMS	MULTI-MSMS	9	1	774.401	2320.1812	-0.67525	4.1426731	61.456	0.00085039	96.391	58.374	NaN	NaN	1	0	0	0	-1	0	0	0	0	y1;y2;y3;y4;y5;y6;y7;y8;y9;y13;y16;y17;y7-H2O;y8-H2O;y1-NH3;y2-NH3;y3-NH3;y4-NH3;y7-NH3;y8-NH3;y16-NH3;y7(2+);y9(2+);y15(2+);b2;b3;b4;b7;b9;b10;b11;b12;b12-H2O;b7(2+)	38191;63472.7;39309.6;77433.4;32577.9;23280.5;744771.4;53493.6;39485.3;18885;282335.9;69698.5;6782.1;58864.4;9621.1;15385.8;10768.2;11087.6;22930.7;111371.4;47211.6;48084.9;13660.3;52813.6;57792;88051;9569.8;20176.9;107611.2;214013.8;105234.5;511717.8;291768.5;8050.2	-1.187646E-05;0.0001458913;-0.001859937;-0.003042142;0.003947458;-0.002441994;0.0004364592;0.007730858;0.001115781;0.004905299;0.003592874;-0.003923497;0.01188775;0.0008939338;-6.557068E-05;0.0009832964;-0.002166035;-0.004577378;-0.002795897;-0.003389613;0.00223379;-0.0008794964;0.004485017;-0.01770057;0.0004213399;-0.0002243192;0.001847238;0.001168196;0.002239422;0.001208495;-0.005553209;0.00138…	-0.0807303;0.5586377;-4.778673;-5.672614;6.078971;-3.254183;0.5150163;7.924875;1.011019;3.02446;1.814559;-1.874475;14.33218;0.9335983;-0.5040551;4.027787;-5.819704;-8.815182;-3.366752;-3.536362;1.137947;-2.07312;8.120478;-19.10463;1.839258;-0.6555856;3.928432;1.364054;2.053547;0.9917294;-4.123643;0.9399759;1.070112;-10.97346	147.112816047062;261.155585726456;389.216169066048;536.285765187236;649.362839568207;750.416907493693;847.466792892688;975.518076005114;1103.61965410027;1621.87599544792;1980.02615695452;2093.11773730586;829.444776917409;957.514348243193;130.086320639775;244.128199219919;372.189926062858;519.260751321851;830.443476147353;958.502647374332;1963.00096693654;424.238132405635;552.309538156673;926.5069…	34	0.2699066	0.2111801	None
20121117_EXQ2_MiBa_SA_mHLA_Fib_1	21399	19288	ADIQTERAYQKQPTIFQNKK	20		Acetyl (Protein N-term)	_(ac)ADIQTERAYQKQPTIFQNKK_					1	0	0	sp|P62280|RS11_HUMAN	3	HCD	FTMS	MULTI-MSMS	10	1	817.09932	2448.2761	0.91224	9.1692004	54.418	1.0291E-11	127.17	99.474	NaN	NaN	1	0	0	0	-1	0	0	0	0	y1;y2;y3;y5;y6;y7;y8;y9;y10;y16;y17;y8-H2O;y9-H2O;y1-NH3;y8-NH3;y9-NH3;y17-NH3;y9(2+);y12(2+);b2;b3;b7;b8;b9;b10;b11;b12;b13;b8-H2O;b12-H2O;b15(2+)	39036.6;11906.9;23455.5;60434.3;11210.8;23739;913601.1;53545;37999.2;119663.8;138100.5;7185.4;147996.1;9988.3;39486.6;63687.3;50238.2;12165.2;10403.8;40921.6;72121.1;6881.4;41660.6;83405.1;208337.8;240275.1;621335.1;21095.1;6517.5;380994.8;6317.6	-0.0005840745;-0.000256932;0.002298339;-0.0002672373;-0.003187353;0.007241776;-0.001186406;-0.002250375;-0.005840669;0.006412398;0.0006710688;0.008758532;0.00623085;0.0002127329;-0.006770631;0.0007103012;0.0001490578;-0.005426929;-0.0005312059;-0.0006757047;-3.815112E-05;-0.003784525;-0.002214006;-0.0005052992;0.005496875;0.001047344;0.000712872;0.01246952;-0.01550618;0.001491611;-0.006355796	-3.970233;-0.933592;5.904557;-0.4022369;-4.099675;8.243321;-1.216124;-2.039079;-4.741874;3.238487;0.3183251;9.146882;5.739524;1.635324;-7.063466;0.6536954;0.07128208;-9.825707;-0.6971911;-2.949612;-0.1114989;-4.419007;-2.387184;-0.4633576;4.510925;0.7777292;0.4833922;7.933433;-17.04991;1.023954;-7.113637	147.113388245063;275.208024120318;389.248396296324;664.377953300441;777.464937397024;878.502186741758;975.563378775376;1103.62302025581;1231.72157356758;1980.05972293639;2108.12404177717;957.542869151601;1085.60397434506;130.086042336224;958.542413899297;1086.59351047835;2091.09801468669;552.319450102907;761.922988913399;229.082573677351;342.166000104218;856.419706587473;927.455249857132;1090.516…	31	0.4693726	0.3333333	None
20121117_EXQ2_MiBa_SA_mHLA_Fib_2	21674	19537	ADIQTERAYQKQPTIFQNKK	20		Acetyl (Protein N-term)	_(ac)ADIQTERAYQKQPTIFQNKK_					1	0	0	sp|P62280|RS11_HUMAN	3	HCD	FTMS	MULTI-MSMS	6	1	817.09932	2448.2761	1.5098	8.0663836	54.526	1.4682E-11	125.09	97.596	NaN	NaN	1	0	0	0	-1	0	0	0	0	y1;y2;y3;y4;y5;y6;y7;y8;y9;y10;y16;y17;y18;y9-H2O;y1-NH3;y5-NH3;y8-NH3;y9-NH3;y17-NH3;y14(2+);b2;b3;b4;b7;b8;b9;b10;b11;b12;b18;b12-H2O;b19(2+)	52391.4;22387.7;31607;14801.6;64773.4;53696.1;28246;1211285;48861.9;92186.8;157006.3;214214.9;119045.2;266422;35939.5;10352;56705.7;77719.9;62667.9;10421.3;50563.8;127689.3;9127.3;13150.1;89519.5;135254.6;254528.4;325469.2;837791.8;71711.5;443036.9;27151.2	-5.320892E-05;7.359368E-05;-0.0009797075;-0.002697274;0.005302812;0.008162634;0.01153444;-3.215964E-05;0.001445543;0.00514982;0.004056986;-0.002375765;-0.009861667;0.009810715;-0.000384519;-0.004992286;0.002698081;-0.002308714;0.0006275554;0.002108864;-0.0001587795;0.0002440384;-0.00406357;-0.00106725;-0.001175411;0.00515643;0.001467747;-0.001851075;0.00139471;-0.004441517;0.004252695;0.004327975	-0.3616878;0.2674114;-2.5169;-5.214018;7.981686;10.49919;13.12974;-0.03296524;1.30982;4.181031;2.048919;-1.126955;-4.439755;9.037133;-2.955869;-7.711807;2.814803;-2.124721;0.3001082;2.408783;-0.6931118;0.713217;-8.641691;-1.246181;-1.267352;4.728453;1.204479;-1.374555;0.9457413;-2.041995;2.919376;3.756635	147.112857379523;275.207693594612;389.25167434299;517.311969420803;664.372383251786;777.453587409667;878.497894072522;975.562224529238;1103.61932433808;1231.7105830783;1980.06207834835;2108.12708861087;2221.21863849342;1085.60039447982;130.086639588115;647.356129247184;958.532945187042;1086.59652949338;2091.09753618905;875.489461251069;229.082056752172;342.165717914683;470.228603034685;856.416989…	32	0.4736343	0.2735043	None
20130504_EXQ3_MiBa_SA_Fib-2	37355	33602	ADQLTEEQIAEFKEA	15		Acetyl (Protein N-term)	_(ac)ADQLTEEQIAEFKEA_					1	0	0	sp|P62158|CALM_HUMAN	2	HCD	FTMS	MULTI-MSMS	4	0	882.42034	1762.8261	-0.44848	1.5444078	89.622	1.0349E-20	174.73	108.47	NaN	NaN	1	0	0	0	-1	0	0	0	0	y2;y3;y4;y5;y6;y7;y8;y9;y10;y11;y12;y2-H2O;y4-H2O;y5-H2O;y10-H2O;y11-H2O;a2;b2;b3;b4;b5;b6;b7;b9;b3-H2O;b5-H2O;b6-H2O;b7-H2O;b4-NH3	4132.1;192251.2;143314.5;63281.8;140821.5;31110.5;36580.9;38239.8;79968.3;251206.1;39124.2;82905.3;18046.2;67764.8;6704.3;16744.3;82905.3;144688.4;356910.9;209059.8;123823.6;32488.7;57887.6;78944;7267.2;91598.5;95203;12711.5;8722.4	-0.0003892686;-0.0005490655;-0.002356089;-0.001786583;-0.001588983;0.002670268;0.001911487;-0.01075558;-0.002984958;-0.004207092;0.006718358;-0.0006428191;-0.004644957;0.0001916758;-0.0002303584;0.00872789;-0.0006428191;-0.0009822436;-0.0008986701;-0.00234982;-0.001284121;-0.0004147951;0.004097205;-0.005528438;0.0007679525;0.001835457;0.0001963573;0.002071852;-0.006113268	-1.776688;-1.581442;-4.76687;-2.866305;-2.288473;3.307153;2.043319;-10.10353;-2.500862;-3.249673;4.7726;-3.196711;-9.753088;0.3166663;-0.1959566;6.836842;-3.196711;-4.287722;-2.516287;-4.997205;-2.247821;-0.5922977;4.94024;-5.164324;2.264484;3.317531;0.2877856;2.553602;-13.489	219.097937305512;347.193060120134;494.263281059682;623.305304649878;694.3422208379;807.422025567441;935.481361859728;1064.5366220241;1193.57144449704;1294.62034510526;1407.69348363486;201.087626169672;476.25500524128;605.292761704852;1175.55812521106;1276.59684543665;201.087626169672;229.082880216263;357.14137415422;470.226889284733;571.27350205918;700.31522582987;829.353306926178;1070.5055740608…	29	0.5727442	0.2121212	None
20130504_EXQ3_MiBa_SA_Fib-2	30207	27115	AEGPDVAVDLPKGDIN	16		Unmodified	_AEGPDVAVDLPKGDIN_					0	0	0	sp|Q09666|AHNK_HUMAN	2	HCD	FTMS	MULTI-MSMS	2	0	805.40703	1608.7995	1.6768	4.3083077	70.874	0.0083369	90.697	51.431	NaN	NaN	1	0	0	0	-1	0	0	0	0	y1;y2;y5;y6;y7;y8;y9;y10;y11;y14;y6-NH3;y7-NH3;y10-NH3;a2;b2;b3;b5;b6;b7;b5-H2O;b6-H2O	25523;5405.9;5104.2;180624.8;56220.6;120529.5;66392.7;213115.5;9188.3;29528.7;20176.4;29453.2;15208.2;7416.8;23110;6795;11196.8;44113.6;28481.8;29951.7;20925.6	-0.0005888423;-0.0003432942;0.0001692978;-0.002677789;-0.002682884;-0.001311293;-0.008595539;-0.005205415;0.01228993;0.008533686;-0.000870335;0.01298776;0.01103014;-0.0008074183;-0.00104044;-0.0006431037;0.0004034464;-0.0001367725;-0.002746483;-0.001267231;-0.003072994	-4.425344;-1.394682;0.3099058;-4.162299;-3.546782;-1.50472;-8.856551;-4.997697;10.77484;6.053468;-1.389612;17.56561;10.76616;-4.664653;-5.174052;-2.491596;0.8580538;-0.2402651;-4.289393;-2.802499;-5.574602	133.06135744236;246.145175874738;546.288033055982;643.343643994467;756.427713070469;871.4532845111;970.528982673632;1041.56270633684;1140.61362491067;1409.71855175958;626.315287439268;739.385493329571;1024.51992167525;173.092876146736;201.088023790429;258.109090177852;470.187750511825;569.256704646908;640.296428145521;452.178856502476;551.249076182073	21	0.4408151	0.2019231	None
20130504_EXQ3_MiBa_SA_Fib-2	22331	19958	AELRHVMTNL	10		Unmodified	_AELRHVMTNL_					0	0	0	sp|P62158|CALM_HUMAN	2	HCD	FTMS	MULTI-MSMS	5	0	592.31624	1182.6179	-0.010283	2.1310361	52.221	0.015782	97.965	42.289	NaN	NaN	1	0	0	0	-1	0	0	0	0	y1;y2;y3;y4;y7;y8;y2-NH3;y3-NH3;y7-NH3;a2;b2;b4;b5;b6;b7;b8;b8-H2O	98855.8;149031.8;78276.1;26385.8;22534.6;39802.7;104687.4;33842.4;21435.9;77173.5;77255.2;130116.1;443389.5;750893.8;594339.1;105275.3;366375.9	-0.0005794174;-0.0007403192;-3.29567E-05;-0.00142462;-0.002710816;0.008637064;-0.001018783;-7.952949E-05;-0.005937616;-0.0008831222;-0.001320792;-9.00696E-05;-0.002510132;-0.002252766;-0.002170977;0.002109223;-0.003529202	-4.38612;-3.007648;-0.09492341;-2.978916;-3.114218;8.781637;-4.446518;-0.2408773;-6.957267;-5.102011;-6.568221;-0.1915265;-4.133037;-3.189073;-2.592391;2.247475;-3.834086	132.102484550664;246.145572899694;347.192544011303;478.234420281023;870.464143282933;983.536859383665;229.119302262226;330.166041482592;853.44082098173;173.092951850732;201.088304142927;470.272248428696;607.333580353504;706.401736904039;837.442139721066;938.485537995097;920.480611734003	17	0.3020793	0.09497207	None
20130504_EXQ3_MiBa_SA_Fib-2	12347	10909	AEPSAATQSHS	11		Acetyl (Protein N-term)	_(ac)AEPSAATQSHS_					1	0	0	sp|O95197|RTN3_HUMAN	2	HCD	FTMS	MULTI-MSMS	7	0	564.25182	1126.4891	-0.31339	0.14763126	30.117	0.014463	94.692	38.681	NaN	NaN	1	0	0	0	-1	0	0	0	0	y2;y3;y4;y5;y6;y7;y8;y9;y2-H2O;y3-H2O;y4-H2O;y5-H2O;y6-H2O;y7-H2O;y8-H2O;y9-H2O;b9;b9-H2O	212836.3;194973.3;142918.1;399737.1;477273.1;456100.2;723678.9;2748060;174303.7;48099.3;38918.2;54793.9;84228.8;79749.9;149768.5;449957.5;2748060;449957.5	0.002724144;-0.001007286;-0.003654786;-0.00111688;-0.001980845;-0.001847196;-0.001818892;-0.002629992;-0.001620014;0.001224307;-0.00331929;-0.00483231;-0.001096295;-0.0006340648;0.001098018;-0.002914545;-0.01386338;-0.01414793	11.20558;-3.05107;-7.976346;-1.997109;-3.142771;-2.633873;-2.307199;-2.970371;-7.19687;3.922439;-7.540547;-8.928198;-1.790528;-0.9279296;1.425364;-3.3601;-15.65761;-16.31077	243.106057280831;330.141817120909;458.203042132191;559.248182700326;630.286160453235;701.323140592685;788.35514069823;885.408715650215;225.099836753085;312.129020841771;440.192141949722;541.241333443771;612.27471121677;683.311362774752;770.341659102281;867.398435517178;885.408715650215;867.398435517178	18	0.3559559	0.08163265	None
20130504_EXQ3_MiBa_SA_Fib-2	25899	23199	AESADAALQGDPALQDAGDSSRKEY	25		Unmodified	_AESADAALQGDPALQDAGDSSRKEY_					0	0	0	sp|P04921|GLPC_HUMAN	3	HCD	FTMS	MULTI-MSMS	6	1	855.72817	2564.1627	-0.26495	388.23698	60.421	1.933E-45	167.57	115.27	NaN	NaN	1	0	0	0	-1	0	0	0	0	y5;y7;y8;y9;y10;y11;y12;y13;y14;y15;y16;y17;y18;y19;y20;y21;y22;y23;y11-NH3;y17-NH3;y10(2+);y11(2+);a2;b2;b3;b5;b6;b7;b8;b3-H2O;b5-H2O;b6-H2O;b7-H2O;b8-H2O	8508;12253.5;53407.2;257551.2;131899;132612.2;65459.3;16620.6;1475253;68402.8;715214.3;463346.5;799434.7;640853.6;368118.1;416272.7;110448.4;197636.4;13742.6;460851.9;10099.2;8097.2;183074.9;275149.2;121175.5;66340.1;58702;81475;49834.9;132198.8;72156.4;77609.2;38541.2;33336.9	-0.004641709;-0.001376941;0.01248721;-0.003369391;-0.002472476;0.001553745;-0.003146167;0.01714671;-0.00245665;-0.01173762;-0.002988503;0.00174211;-0.0061981;-0.002896887;0.0006002131;-0.001504476;0.003187432;-0.0121091;0.0004686035;-0.01255063;-0.002548181;0.0008529737;-0.0006055292;-0.0008501658;-0.001579139;-0.002659757;-0.004553529;-0.001226052;0.0001015531;-0.001550672;-0.001826994;-0.001237…	-6.802469;-1.5569;13.26424;-3.327883;-2.192886;1.237498;-2.29875;11.91026;-1.598621;-7.106099;-1.74891;0.9484305;-3.178633;-1.433421;0.2869096;-0.6816766;1.39919;-5.119907;0.3783552;-6.896624;-4.516016;1.357633;-3.498295;-4.227833;-5.480827;-5.609104;-8.351655;-1.989509;0.1392395;-5.740891;-4.005035;-2.347513;-2.693339;-7.719726	682.356506951919;884.412213625987;941.41981319318;1012.47278358771;1127.49882970475;1255.55338099487;1368.64214488677;1439.65896579358;1536.73133301032;1651.7675570151;1708.78027161829;1836.83411851743;1949.92612270768;2020.95993528228;2091.99355196996;2207.0225996907;2278.05502157037;2365.10234651587;1238.52791703486;1819.82186215218;564.254365028964;628.280252629458;173.092674257743;201.0878335…	34	0.7388345	0.2207792	None
20130504_EXQ3_MiBa_SA_Fib-2	12627	11163	AEVEQKKKRTFRKFT	15		Acetyl (Protein N-term)	_(ac)AEVEQKKKRTFRKFT_					1	0	0	sp|P62841|RS15_HUMAN	3	HCD	FTMS	MULTI-MSMS	1	0	646.70217	1937.0847	0.61776	1.9053954	30.719	0.009059	93.494	64.153	NaN	NaN	1	0	0	0	-1	0	0	0	0	y8;y9;y10;y11;y12;y13;y14;y12-H2O;y14-H2O;y11-NH3;y12-NH3;y13-NH3;y7(2+);b2;b3;b4;b12(2+)	82894.6;144501.2;186577.1;477495;1518358;1440514;919246.6;48170.7;356228.8;48541.1;168434.5;91105.1;35501.5;380710.8;110345.3;16514.7;13510.7	-0.00312003;-0.005226957;-0.004853082;-0.004926689;-0.00364778;-0.003320847;-0.002758757;-0.001008619;-0.003651856;-0.008539652;-0.01408896;-0.01450484;-0.002938684;-0.0008999823;-0.0001269312;-0.002195465;-0.002810767	-2.879198;-4.313588;-3.622144;-3.356294;-2.284235;-1.958041;-1.511609;-0.6388015;-2.020908;-5.885873;-8.91751;-8.639031;-6.144273;-3.702131;-0.3709637;-4.6592;-3.638808	1083.64529405488;1211.74236400013;1339.83695314292;1467.89560426112;1596.93691844775;1696.00500543163;1825.04703643753;1578.92371460055;1807.03736485028;1450.87266812287;1579.9208105256;1678.98964032668;478.280182421028;243.098448019188;342.166088884309;471.210750514535;772.441617030252	17	0.3273146	0.1619048	None
20130504_EXQ3_MiBa_SA_Fib-2	37889	34088	AFANLRKVL	9		Acetyl (Protein N-term)	_(ac)AFANLRKVL_					1	0	0	sp|O43175|SERA_HUMAN	2	HCD	FTMS	MULTI-MSMS	10	0	537.32693	1072.6393	0.33731	4.4123242	91.094	0.01574	104.45	64.345	NaN	NaN	1	0	0	0	-1	0	0	0	0	y1;y2;y3;y4;y5;y6;y7;y8;y6-NH3;y7-NH3;b2;b3;b6;b7;b8	78344.8;21052.5;4171.6;28745;64450.6;241976.2;368562;343583.6;33412.2;48121.1;275661;49959.5;18694.1;123486.4;192547.2	-0.0005763595;-0.0006033964;-0.0002044678;-0.002849904;-0.001375897;-0.002464337;-0.00129057;-0.00175088;-0.001512888;-0.00264202;-0.0008149682;0.0002971204;-0.002533026;0.0003370466;-0.005840108	-4.362973;-2.610174;-0.5691273;-5.529829;-2.189344;-3.318991;-1.586379;-1.822692;-2.085395;-3.31701;-3.120999;0.8945093;-3.540756;0.399589;-6.196022	132.102481492808;231.170922445962;359.26548653501;515.3692429992;628.451832973051;742.495848859605;813.531788880519;960.600663106478;725.468348309508;796.506591229622;261.124183825079;332.160185524343;715.391118126118;843.483211071492;942.557802142739	15	0.3036764	0.1282051	None
20130504_EXQ3_MiBa_SA_Fib-1	40740	36610	AFFEGPPFKF	10		Unmodified	_AFFEGPPFKF_					0	0	0	sp|O75083|WDR1_HUMAN	2	HCD	FTMS	MULTI-MSMS	2	0	593.80022	1185.5859	-0.12532	0.13949761	101.91	0.021885	92.439	34.88	NaN	NaN	1	0	0	0	-1	0	0	0	0	y1;y2;y3;y4;y5;y6;y7;y8;y9;y7-H2O;a2;b2;b3;b4	61517;144616.8;6378.9;45332.7;376323.9;469183.1;302490.8;575440.3;10005.8;119451.5;774789.9;402423.6;81310.8;6258.8	-0.0001712862;-0.001022341;-0.003431586;3.915092E-05;-0.002508611;-0.001181729;-0.002425888;-0.002550455;-0.004922914;-0.0008438168;-0.0007252717;-0.0008168414;-0.001164669;-0.004802471	-1.031308;-3.475197;-7.776911;0.07273035;-3.948345;-1.706769;-2.953279;-2.633434;-4.412949;-1.050295;-3.794877;-3.727936;-3.18057;-9.697483	166.086426355307;294.182240427952;441.253063588586;538.302356704085;635.357668318267;692.377805159662;821.421642414526;968.490180898367;1115.56096727296;803.409495657355;191.118614820222;219.113621012032;366.182382755482;495.228613654039	14	0.4432897	0.1473684	None
20130504_EXQ3_MiBa_SA_Fib-1	29737	26635	AFIEKHWTF	9		Unmodified	_AFIEKHWTF_					0	0	0	sp|Q9H8E8|CSR2B_HUMAN	2	HCD	FTMS	MULTI-MSMS	3	0	589.80329	1177.592	-0.40243	2.0528128	72.191	0.014158	123.98	55.068	NaN	NaN	1	0	0	0	-1	0	0	0	0	y1;y2;y5;y6;y7;y8;y2-H2O;y5-H2O;y6-H2O;y7-H2O;y8-H2O;y5-NH3;a2;b2;b3;b4;b6;b7;b8;b6-H2O	1178420;1452479;1027650;2173033;4897245;1262601;199773.6;101100.9;573379.6;1220252;180942.8;40941.9;6326323;3362590;449788.6;224141.7;366372.2;1325618;801972;2196508	-0.0005867783;-0.001091736;-0.003137572;-0.003609015;-0.003060997;-0.004324737;-0.0008204227;0.004843314;0.0003284733;0.0002823226;-0.006951341;0.004641162;-0.0006645948;-0.0009586484;-0.001224644;0.0004451041;0.002385393;-0.007290215;-0.003840711;-0.0002894691	-3.532961;-4.086834;-4.367624;-4.25886;-3.186889;-3.904719;-3.293228;6.915545;0.3960379;0.299552;-6.379961;6.617601;-3.477396;-4.375117;-3.686487;0.9650184;3.283896;-7.989452;-3.789461;-0.4086336	166.086841847422;267.135025279736;718.370258948201;847.413323487943;960.496839449823;1107.56651710633;249.124189279547;700.351713376092;829.398821313359;942.482931444478;1089.55857902419;701.335931113698;191.118554143301;219.113762818973;332.198092795024;461.239016143053;726.390950734852;912.479939295719;1013.5241682655;708.383060910105	20	0.3997463	0.1515152	None
20130504_EXQ3_MiBa_SA_Fib-2	30242	27147	AFIEKHWTF	9		Unmodified	_AFIEKHWTF_					0	0	0	sp|Q9H8E8|CSR2B_HUMAN	2	HCD	FTMS	MULTI-MSMS	4	0	589.80329	1177.592	-0.23341	4.0908701	70.961	0.012307	119.86	64.188	NaN	NaN	1	0	0	0	-1	0	0	0	0	y1;y2;y4;y5;y6;y7;y8;y2-H2O;y4-H2O;y5-H2O;y6-H2O;y7-H2O;a2;b2;b3;b4;b5;b6;b7;b8;b6-H2O	296961.4;416590.6;340912.6;217667.5;534885.4;1327620;317398.9;41304.2;55639.7;31348;94985.6;73024.2;1823990;999337.6;179175.4;50495;39649.1;83386;207609.8;205406;547653.5	-0.0006586968;-0.0008421031;-0.005639791;-0.003766902;-0.003542955;-0.003613812;-0.005942276;-0.001515401;0.0004814383;0.01025632;0.003704034;0.0003181301;-0.0008705553;-0.0007819036;-0.001337463;-0.0008915029;-0.008540465;-0.00215594;-0.003259529;-0.000230893;0.0006828624	-3.965976;-3.152353;-9.554469;-5.243672;-4.180906;-3.762438;-5.365156;-6.082899;0.8412913;14.64464;4.465944;0.3375447;-4.555049;-3.568485;-4.0261;-1.932838;-14.4915;-2.967997;-3.572181;-0.2278129;0.9639747	166.086913765857;267.134775646276;590.277798150098;718.370888278282;847.413257428491;960.49739226564;1107.56813464542;249.124884258278;572.261112234507;700.346300372964;829.395445752688;942.482895636981;191.11876010383;219.11358607415;332.198205614275;461.240352750103;589.342964729093;726.39549206707;912.475908609866;1013.52055844791;708.382088578627	21	0.4698608	0.2307692	None
20121117_EXQ2_MiBa_SA_mHLA_Fib_2	27219	24578	AFIEPPERMEF	11		Oxidation (M)	_AFIEPPERM(ox)EF_		AFIEPPERM(1)EF		AFIEPPERM(71.69)EF	0	0	1	sp|Q5J8M3|EMC4_HUMAN	2	HCD	FTMS	MULTI-SECPEP	9	1	691.32647	1380.6384	0.53592	9.3141919	68.667	0.074133	71.692	19.838	71.692	1	1	0	0	0	-1	0	0	0	0	y1;y4;y6;y7;y8;y9;y7-H2O;y8-H2O;y7-NH3;a2;b2;b3	18464.3;9808.1;115511.3;1540966;141569.9;42019;12077.3;31004.8;14455;176945.1;425545.7;247405.8	-0.0002626915;0.0001880467;5.587615E-05;0.002407645;-0.003825283;-0.009154943;0.01001384;0.01474802;0.005844254;-1.8844E-05;3.31572E-05;0.0003192432	-1.581655;0.3143199;0.0677812;2.612998;-3.641532;-7.868118;11.0847;14.28475;6.462158;-0.09859882;0.1513248;0.9610071	166.086517760635;598.265170375034;824.36065949375;921.411071576644;1050.45989760105;1163.54929124176;903.392900697556;1032.43075961237;904.381085866935;191.117908392501;219.112771013398;332.196548907779	12	0.6015326	0.1481481	None
20130504_EXQ3_MiBa_SA_Fib-1	35438	31815	AFIEPPERMEF	11		Unmodified	_AFIEPPERMEF_					0	0	0	sp|Q5J8M3|EMC4_HUMAN	2	HCD	FTMS	MULTI-MSMS	3	0	683.32901	1364.6435	0.38692	2.0328775	87.168	0.004308	112.84	31.294	NaN	NaN	1	0	0	0	-1	0	0	0	0	y1;y4;y5;y6;y7;y8;y9;y7-H2O;y8-H2O;y7-NH3;a2;b2;b3;b4	41890.7;29296.1;5876.4;429893.3;2985255;416417.4;134246.2;13271.7;71813.7;57614.8;414502.8;748440.1;331124;66507.6	-0.0002037861;-0.001615216;-0.006001279;-0.001547422;-0.001640757;-0.001635451;0.001180799;-0.002554323;-0.005853412;-0.00776911;-0.0006101623;-0.0008606158;-0.001246471;-0.002065367	-1.226988;-2.773989;-8.436831;-1.914256;-1.81215;-1.580967;1.028979;-2.8784;-5.758645;-8.74506;-3.192586;-3.927714;-3.752192;-4.477843	166.086458855148;582.272059016046;711.319038174586;808.367348169886;905.420205357077;1034.46279314712;1147.54404087773;887.41055423626;1016.45644642133;888.399784608104;191.118499710836;219.113664786423;332.198114621997;461.241526614253	14	0.7901377	0.1772152	None
20130504_EXQ3_MiBa_SA_Fib-2	36138	32500	AFIEPPERMEF	11		Unmodified	_AFIEPPERMEF_					0	0	0	sp|Q5J8M3|EMC4_HUMAN	2	HCD	FTMS	MULTI-MSMS	1	0	683.32901	1364.6435	0.37662	1.0069685	86.301	0.0098502	99.802	18.254	NaN	NaN	1	0	0	0	-1	0	0	0	0	y1;y4;y5;y6;y7;y8;y9;y7-H2O;y8-H2O;y7-NH3;a2;b2;b3;b4	90671.9;43069.1;9301.6;613932.9;4855336;669620.2;277936.7;42654.7;171543.8;128141.2;681455.9;1245143;461525.5;110737.7	-0.0002106697;0.0004046195;-0.003891428;-0.002409716;-0.002185484;-0.001222966;0.003339709;0.00209173;0.003273499;-0.0005412011;-0.0007121578;-0.0008454433;-0.001138369;-0.002353312	-1.268434;0.6949002;-5.470737;-2.980963;-2.413777;-1.182224;2.910316;2.357129;3.22053;-0.6091914;-3.726261;-3.858469;-3.42678;-5.102121	166.086465738788;582.270039180072;711.316928323867;808.368210463491;905.420750083819;1034.46238066181;1147.54188196729;887.405908183129;1016.44731951018;888.392556699381;191.118601706325;219.11364961386;332.198006520305;461.241814558801	14	0.7497754	0.1666667	None
20121117_EXQ2_MiBa_SA_mHLA_Fib_1	27145	24511	AFIGSIMT	8		Oxidation (M)	_AFIGSIM(ox)T_		AFIGSIM(1)T		AFIGSIM(137.5)T	0	0	1	sp|Q86X55|CARM1_HUMAN	1	HCD	FTMS	MULTI-MSMS	10	0	855.42807	854.42079	-2.3967	6.2420607	68.992	0.013206	137.5	52.199	137.5	1	1	0	0	0	-1	0	0	0	0	y2;y3;y5;y6;y2-H2O;y3-H2O;y5-H2O;a2;b2;b3;b4;b5;b6;b5-H2O;b6-H2O	106388.5;38258.8;11460.4;21550;27297.9;14621.7;25083.8;5998.3;29222;6342.5;15753.1;37210.2;10478.2;69325.4;29436.4	-0.0001853165;0.002750306;0.004381554;0.005716663;0.0007449811;-0.0004142327;0.0002403752;0.002498956;-0.0006144179;-0.0002610326;0.0005305282;0.001486096;-0.002446384;-0.0006585887;0.002057615	-0.6938065;7.234179;8.35801;8.969892;2.990816;-1.143737;0.4748361;13.07564;-2.804109;-0.7857761;1.363063;3.120418;-4.151079;-1.437212;3.6015	267.10110417179;380.182232529206;524.2340934155;637.316822286531;249.089609187873;362.174832382133;506.227669907697;191.11539059201;219.113418588464;332.197129183562;389.21780134642;476.248874188789;589.336870648646;458.24045418692;571.321801963382	15	0.641019	0.3658537	None
20121117_EXQ2_MiBa_SA_mHLA_Fib_2	27344	24691	AFIGSIMT	8		Oxidation (M)	_AFIGSIM(ox)T_		AFIGSIM(1)T		AFIGSIM(153.67)T	0	0	1	sp|Q86X55|CARM1_HUMAN	1	HCD	FTMS	MULTI-MSMS	2	0	855.42807	854.42079	-0.69614	5.5398306	68.988	0.0030357	153.67	26.996	153.67	1	1	0	0	0	-1	0	0	0	0	y2;y3;y5;y6;y2-H2O;y3-H2O;y5-H2O;y6-H2O;a2;b2;b3;b4;b5;b6;b7;b5-H2O;b6-H2O	117742.4;43896.4;7764.2;40423.5;36202.6;11759.6;11915.5;11588.9;10544.8;41371.2;15457.6;13401.9;33779;14543.8;8488.8;67520.4;44624.3	0.000341244;-0.001212937;0.004716814;0.003609345;-0.0004258011;-4.455124E-05;0.002587849;0.002450397;0.001244553;-1.183795E-05;-0.0003879816;0.001706717;-0.0002090304;0.004312541;0.01078152;0.002531056;0.003704747	1.277586;-3.190376;8.99754;5.663326;-1.709421;-0.1230104;5.11205;3.956659;6.512005;-0.05402675;-1.167925;4.385005;-0.4389084;7.317701;14.64166;5.523461;6.484538	267.100577611336;380.186195772612;524.23375815482;637.318929604763;249.090779970092;362.174462700642;506.22532243393;619.309523866519;191.116644995913;219.112816008553;332.197256132592;389.216625158036;476.250569314894;589.330111723375;736.359041975758;458.237264542266;571.320154831487	17	0.5486563	0.3333333	None
20130504_EXQ3_MiBa_SA_Fib-1	37384	33583	AFINKFVQF	9		Unmodified	_AFINKFVQF_					0	0	0	sp|Q8N201|INT1_HUMAN	2	HCD	FTMS	MULTI-MSMS	6	0	557.30821	1112.6019	0.025651	3.2185558	92.518	0.0096816	119.57	58.767	NaN	NaN	1	0	0	0	-1	0	0	0	0	y1;y2;y5;y6;y7;y2-NH3;y6-NH3;y7-NH3;a2;b2;b3;b5;b6;b7;b8;b5-NH3	81204.5;21592;14236.2;53121;27248.7;40023.8;13548.6;6482.6;225767.5;103442.9;5681;7378.7;31511.8;30525.9;5112.1;10965.5	-0.0005283689;-0.0005388172;0.0002841417;0.001384056;0.00772525;-0.000155427;0.005172088;0.002206199;-0.0007985807;-0.0009642509;0.002346736;0.003328131;0.000775588;-0.001828925;-0.005108105;-0.0007756074	-3.181282;-1.831806;0.4251223;1.768947;8.626784;-0.5608684;6.757474;2.511396;-4.178454;-4.400686;7.064342;5.794791;1.075112;-2.229109;-5.385256;-1.391701	166.086783438024;294.145371397696;668.376339288932;782.418166821769;895.495889608798;277.118438905975;765.387829688234;878.474859557948;191.118688129186;219.113768421555;332.194521415189;574.331430485261;721.402396944117;820.473415372928;948.535272065006;557.308985121817	16	0.359423	0.238806	None
20130504_EXQ3_MiBa_SA_Fib-2	37975	34166	AFINKFVQF	9		Unmodified	_AFINKFVQF_					0	0	0	sp|Q8N201|INT1_HUMAN	2	HCD	FTMS	MULTI-MSMS	8	0	557.30821	1112.6019	0.29925	2.4995205	91.333	0.02221	96.51	43.874	NaN	NaN	1	0	0	0	-1	0	0	0	0	y1;y2;y5;y6;y7;y2-NH3;y6-NH3;y7-NH3;a2;b2;b3;b4;b6;b7;b7-NH3	154986;27137.2;27207.1;98012.3;75600.3;74496;11502.4;8221.8;364371.9;191950.7;11297.8;4880.1;88000.5;63704.9;14002.4	-0.0009527061;-0.0008817232;0.0004814953;-0.0005392676;-0.002566634;-0.0001801188;-0.0006169413;0.001116697;-0.0008633914;-0.0009645886;0.0001392223;-0.001057361;-0.0002705084;0.001771518;-0.009342804	-5.73618;-2.997573;0.7203957;-0.6892303;-2.866127;-0.6499705;-0.8060444;1.271175;-4.517565;-4.402227;0.4190958;-2.369484;-0.3749752;2.15915;-11.62829	166.087207775179;294.145714303709;668.376141935288;782.420090145409;895.50618149253;277.118463597812;765.393618717524;878.475949059982;191.11875293988;219.113768759227;332.196728928731;446.240852958742;721.403443040544;820.469814930692;803.45438015028	15	0.3021571	0.1153846	None
20121117_EXQ2_MiBa_SA_mHLA_Fib_1	39741	35958	AFIPAIDSF	9		Unmodified	_AFIPAIDSF_					0	0	0	sp|Q15029|U5S1_HUMAN	1	HCD	FTMS	MULTI-MSMS	7	0	980.50876	979.50148	0.17809	8.4126309	101.6	0.0090209	121.14	63.675	NaN	NaN	1	0	0	0	-1	0	0	0	0	y1;y2;y3;y4;y5;y6;y7;y2-H2O;y4-H2O;y5-H2O;y6-H2O;y7-H2O;a2;b2;b3;b4;b5;b6	14194.4;119742.5;32915.8;94324.2;12045.2;1970042;154747;20126.1;71811.5;21674.1;194321.3;7348.1;97221;356676.4;173612.5;69861;379090.7;89405.9	-9.267018E-05;-7.708892E-05;0.0001967218;-0.001084691;0.002804623;0.0007577038;0.001638834;0.000431184;-8.392469E-05;-0.00158577;-0.0002063683;-0.001697503;0.0002174128;5.215587E-05;-0.0001152794;0.00145302;0.0005669299;0.0001874217	-0.5579639;-0.3045568;0.5343595;-2.253995;5.078414;1.166922;2.149568;1.833988;-0.1811772;-2.968175;-0.3268897;-2.280382;1.137586;0.2380321;-0.3470213;3.385036;1.133211;0.3055602	166.086347739284;253.118360567925;368.145029789204;481.230375182049;552.263599655932;649.318410427356;762.401593277702;235.107287608735;463.218809729791;534.257425362434;631.308809813249;744.39436492858;191.117672135707;219.112752014727;332.19698343042;429.248178982562;500.286178860911;613.370622349539	18	0.4627725	0.2117647	None
20121117_EXQ2_MiBa_SA_mHLA_Fib_1	39739	35956	AFIPAIDSF	9		Unmodified	_AFIPAIDSF_					0	0	0	sp|Q15029|U5S1_HUMAN	2	HCD	FTMS	MSMS	5	0	490.75802	979.50148	NaN	7.7220075	101.59	1.086E-05	133.95	57.36	NaN	NaN	1	0	0	0	-1	0	0	0	0	y1;y2;y3;y4;y6;y7;y2-H2O;y3-H2O;y4-H2O;y6-H2O;y7-H2O;a2;b2;b3;b4;b5;b6	1290549;646849.7;58881.6;37991.6;471916.6;60994.5;101259.8;137371.9;91792.5;295677.4;42962.9;1042537;1324836;201609.6;47097.5;240705.4;30467.9	3.727384E-05;0.0001260042;-0.0005493265;0.001569092;6.240156E-05;0.001033082;0.0004010368;-0.0002485458;-0.000432726;0.0008179857;0.003085559;-5.387566E-06;2.182944E-05;4.604919E-05;0.0005968169;9.389061E-05;-0.001052798	0.2244246;0.4978079;-1.492144;3.260602;0.09610307;1.355036;1.705761;-0.7098573;-0.9341713;1.2957;4.145086;-0.02818975;0.09962649;0.1386202;1.390374;0.1876736;-1.716411	166.086217795266;253.118157474765;368.145775837539;481.227721399544;649.319105729639;762.402199029408;235.107317755874;350.134910370543;463.219158531112;631.307785459221;744.389581866662;191.117894936065;219.112782341162;332.196822101814;429.249035186102;500.286651900188;613.37186256909	17	0.4007598	0.129771	None
20121117_EXQ2_MiBa_SA_mHLA_Fib_2	39997	36187	AFIPAIDSF	9		Unmodified	_AFIPAIDSF_					0	0	0	sp|Q15029|U5S1_HUMAN	1	HCD	FTMS	MULTI-MSMS	8	0	980.50876	979.50148	-0.54606	6.6770541	101.58	0.0054049	160.68	97.966	NaN	NaN	1	0	0	0	-1	0	0	0	0	y1;y2;y3;y4;y5;y6;y7;y2-H2O;y3-H2O;y4-H2O;y5-H2O;y6-H2O;y7-H2O;a2;b2;b3;b4;b5;b6;b8	30364.5;152892.1;61103.8;90580.5;40456.5;2420901;135265.9;28033.9;33646.8;63749.5;15015.6;244152.3;15093;113417.3;374060.5;223140;79124.7;458997.1;122799.2;12601.7	-0.0002895797;0.000230051;0.001655248;-0.0003531331;0.0002924593;0.0005567432;-0.001681947;-0.0004917901;-0.001511806;0.003181948;-0.002979748;-0.0001959503;-0.0006454324;0.0002351879;0.000188823;2.506561E-05;-0.00130508;0.0005277976;-0.004238534;-0.00270564	-1.743547;0.9088683;4.496202;-0.7338141;0.5295622;0.8574269;-2.206107;-2.091761;-4.317767;6.869261;-5.577349;-0.3103874;-0.8670583;1.230592;0.8617623;0.07545408;-3.040366;1.054991;-6.910183;-3.318043	166.086544648813;253.118053428017;368.143571262832;481.229643624464;552.26611181992;649.318611387968;762.40491405824;235.10821058282;350.13617363098;463.21554385667;534.258819340872;631.308799395214;744.393312857667;191.117654360561;219.11261534759;332.196843085394;429.250937083017;500.286217993264;613.375048305162;815.432486853408	20	0.4605615	0.2197802	None
20121117_EXQ2_MiBa_SA_mHLA_Fib_2	39998	36188	AFIPAIDSF	9		Unmodified	_AFIPAIDSF_					0	0	0	sp|Q15029|U5S1_HUMAN	2	HCD	FTMS	MULTI-MSMS	9	0	490.75802	979.50148	-1.5306	6.4968945	101.58	0.004173	153.67	77.08	NaN	NaN	1	0	0	0	-1	0	0	0	0	y1;y2;y3;y4;y6;y7;y2-H2O;y3-H2O;y4-H2O;y6-H2O;y7-H2O;a2;b2;b3;b4;b5;b6	1335826;617708;87504.9;55742.7;467402;79089;116463.6;153173.5;69311.2;264796.7;39336.5;1047585;1302296;204909.6;61928.9;267454.2;42419	5.71721E-05;0.0001293181;-5.481951E-05;0.003420763;0.0006776953;0.002035841;0.0001431799;-4.231348E-05;0.001237934;0.0001488533;0.00405721;3.304357E-05;8.761695E-05;1.721281E-05;0.0001879639;0.0005645279;-0.007009394	0.3442315;0.5109;-0.1489073;7.108435;1.043702;2.670301;0.6089975;-0.1208492;2.672469;0.2357854;5.450393;0.1728963;0.3998716;0.05181509;0.4378897;1.12841;-11.42753	166.086197896999;253.118154160933;368.145281330514;481.225869728631;649.318490435864;762.40119627082;235.107575612765;350.134704138184;463.217487870825;631.308454591554;744.388610214803;191.117856504932;219.112716553648;332.19685093819;429.249444039097;500.286181262911;613.377819165859	17	0.4076425	0.1180556	None
20130504_EXQ3_MiBa_SA_Fib-1	40984	36832	AFIPAIDSF	9		Unmodified	_AFIPAIDSF_					0	0	0	sp|Q15029|U5S1_HUMAN	2	HCD	FTMS	MULTI-MSMS	4	0	490.75802	979.50148	0.51917	3.025741	102.56	0.006517	127.1	60.104	NaN	NaN	1	0	0	0	-1	0	0	0	0	y1;y2;y3;y4;y6;y7;y2-H2O;y3-H2O;y4-H2O;y6-H2O;y7-H2O;a2;b2;b3;b4;b5;b6	1395210;666259.8;65223.8;28168.5;404451.2;44285.7;121619.5;148916.8;82507.6;224263.8;9731;1209185;1353361;138062.8;33866.3;233449.2;26930.8	-0.00054336;-0.000763656;0.0001162799;-0.001408363;-0.002073565;-0.002859328;-0.0009551952;-0.0008156462;-0.002808879;-0.00214776;-0.0009035052;-0.0006726895;-0.0007879964;-0.001412579;-0.001493825;-0.001418347;6.4489E-05	-3.271543;-3.016984;0.3158533;-2.926587;-3.193434;-3.750401;-4.062781;-2.329516;-6.063792;-3.402064;-1.213747;-3.519749;-3.596292;-4.252215;-3.480072;-2.835061;0.1051387	166.086798429088;253.119047134981;368.145110231149;481.230698854842;649.321241695706;762.406091440087;235.108673987895;350.13547747091;463.221534684073;631.310751204689;744.39357093057;191.118562237987;219.113592167;332.1982807296;429.251125827627;500.288164138326;613.370745282206	17	0.391568	0.1531532	None
20130504_EXQ3_MiBa_SA_Fib-1	40985	36833	AFIPAIDSF	9		Unmodified	_AFIPAIDSF_					0	0	0	sp|Q15029|U5S1_HUMAN	1	HCD	FTMS	MULTI-MSMS	5	0	980.50876	979.50148	-0.047792	2.6954369	102.56	0.0032275	144.58	85.375	NaN	NaN	1	0	0	0	-1	0	0	0	0	y1;y2;y3;y4;y5;y6;y7;y2-H2O;y3-H2O;y4-H2O;y5-H2O;y6-H2O;a2;b2;b3;b4;b5;b6;b8	52001;223865.3;65070.9;135058.9;37395;3139472;224176.1;37175.6;51948.6;97636.6;52982.6;303391.8;197797.5;666963.4;334921.4;132537.6;706188.6;150554.4;33036.6	-0.0005205472;-0.0007027692;-0.00144884;-0.001810693;-0.001555486;-0.0009510233;-0.002876766;-0.0006347962;-0.0004345541;-0.001896258;0.002278225;-0.001279714;-0.0006809308;-0.0007466016;-0.001157613;-0.0007933798;-0.001339839;-0.004520597;-0.001597919	-3.134188;-2.776438;-3.935497;-3.762627;-2.816542;-1.464645;-3.773272;-2.700016;-1.241104;-4.093638;4.264315;-2.027077;-3.562871;-3.407373;-3.484709;-1.848291;-2.678134;-7.370035;-1.959599	166.086775616264;253.118986248178;368.146675350968;481.231101184457;552.267959764966;649.320119154498;762.406108877202;235.108353588934;350.135096378829;463.220622062617;534.253561367308;631.309883158582;191.118570479274;219.113550772224;332.198025764456;429.250425382829;500.288085629432;613.375330368377;815.4313791319	19	0.4494613	0.2159091	None
20130504_EXQ3_MiBa_SA_Fib-2	42010	37823	AFIPAIDSF	9		Unmodified	_AFIPAIDSF_					0	0	0	sp|Q15029|U5S1_HUMAN	1	HCD	FTMS	MULTI-MSMS	4	0	980.50876	979.50148	0.11452	1.0619529	102.49	0.0032275	144.58	83.619	NaN	NaN	1	0	0	0	-1	0	0	0	0	y1;y2;y3;y4;y5;y6;y7;y2-H2O;y3-H2O;y4-H2O;y5-H2O;y6-H2O;a2;b2;b3;b4;b5;b6;b8	30105.8;177096.2;41607.9;113729.4;17328.2;2339590;156407.6;33603.4;19823.7;52712.1;18502;210995.8;121224.5;431361.8;221955.7;89276.5;408850.4;79579.8;11839.7	-0.000659903;-0.0004883782;-0.0008876183;-0.002167196;-0.003990375;-0.001665644;-0.002888755;-0.0003104607;-0.00206729;-0.00285634;-0.007006039;-0.0005097251;-0.001193512;-0.001022723;-0.001182663;-0.001387818;-0.001982735;-0.001189213;0.008019051	-3.973239;-1.929443;-2.411049;-4.503438;-7.225402;-2.56521;-3.788998;-1.320502;-5.904236;-6.166251;-13.11347;-0.8074098;-6.244859;-4.667543;-3.560114;-3.233115;-3.963181;-1.938813;9.834237	166.08691497208;253.118771857219;368.146114129264;481.231457687177;552.270394654779;649.320833775648;762.40612086647;235.108029253428;350.136729114803;463.221582145677;534.262845632409;631.309113170038;191.119083060319;219.113826893876;332.198050813849;429.251019820899;500.28872852528;613.371998984582;815.42176216257	19	0.4700542	0.2794118	None
20130504_EXQ3_MiBa_SA_Fib-2	33940	30504	AFIRVVGSEF	10		Unmodified	_AFIRVVGSEF_					0	0	0	sp|P43686|PRS6B_HUMAN	2	HCD	FTMS	MULTI-MSMS	3	0	562.80857	1123.6026	-0.96917	3.2508733	80.421	0.0041312	127.02	69.844	NaN	NaN	1	0	0	0	-1	0	0	0	0	y1;y2;y7;y8;y2-H2O;y8-H2O;a2;b2;b4;b5;b6;b7;b8;b9;b8-H2O;b9-H2O;b4-NH3;b5-NH3;b7-NH3	720549.2;30577.6;72296.4;160571.5;299434.7;33029;197689.4;91350.5;95539.5;99361;271378.7;175885.8;285377.9;585007.1;178277.7;12673.2;33376.2;9935.7;11479.6	-0.000696987;-0.000948198;-0.0006420352;0.00120352;-0.001050707;0.004326006;-0.0008292252;-0.0007420445;-0.0009983323;-0.002222855;-0.002403199;-0.0007834483;-0.00220866;-0.002359102;-0.002778194;-0.007597661;0.002301035;0.0003215469;0.003136321	-4.196518;-3.212817;-0.8091987;1.327651;-3.791532;4.868945;-4.338797;-3.386575;-2.04451;-3.784429;-3.500975;-1.053791;-2.659464;-2.458593;-3.419397;-8.069502;4.882636;0.5637816;4.317465	166.086952056054;295.129796363337;793.420921194537;906.503139620122;277.119334185714;888.489452446789;191.118718773708;219.113546215072;488.298977511335;587.36861595006;686.437210211056;743.45705418341;830.490507804978;959.533251342934;812.480512652443;941.527925215922;471.26912904217;570.339522446877;726.426585312101	19	0.4141057	0.1266667	None
20130504_EXQ3_MiBa_SA_Fib-2	36626	32941	AFKNILTEI	9		Unmodified	_AFKNILTEI_					0	0	0	sp|Q15907|RB11B_HUMAN	2	HCD	FTMS	MULTI-MSMS	8	0	524.8055	1047.5964	0.23118	1.1461475	87.619	0.022056	113.5	30.828	NaN	NaN	1	0	0	0	-1	0	0	0	0	y1;y2;y3;y7;y2-H2O;y3-H2O;a2;b2;b3;b4;b5;b6;b7;b8;b7-H2O;b7-NH3	85223;17732.8;4160.8;8087.1;88614.1;3552.4;43930.2;7423.3;7304.9;8746;40057.9;12548.4;12159.7;5483.9;6043.8;6136.9	-0.0004489905;0.0008212537;0.0001545922;0.00299132;-0.0008642847;-0.001206496;-0.0005061188;-0.001165312;-0.004183535;0.003257789;-0.003184228;0.008814015;-0.003866607;0.003036811;0.01130837;-7.803333E-05	-3.398808;3.144835;0.4268239;3.601851;-3.554755;-3.505392;-2.648195;-5.318293;-12.04894;7.062997;-5.544171;12.82206;-4.903934;3.309854;14.67772;-0.1011528	132.102354123812;261.143676975797;362.192022111408;830.4952038093;243.134797827882;344.182818512907;191.118395667243;219.113969482819;347.211950723036;461.247436846073;574.337942843925;687.41000858118;788.470367677359;917.506057355723;770.444628011914;771.44003000223	16	0.2579602	0.2051282	None
20130504_EXQ3_MiBa_SA_Fib-2	41269	37154	AFLPVEDL	8		Unmodified	_AFLPVEDL_					0	0	0	sp|Q8NFZ0|FBH1_HUMAN	1	HCD	FTMS	MULTI-MSMS	8	0	903.48221	902.47493	-0.36318	-0.56590392	100.5	0.0083471	142.53	16.489	NaN	NaN	1	0	0	0	-1	0	0	0	0	y1;y2;y3;y4;y5;y6;y2-H2O;y3-H2O;y5-H2O;a2;b2;b3;b4;b5	33350.8;7679.6;44391.5;4938.9;482098.6;53117.1;12154.1;30162.8;17440;33659.9;90754.4;39624;17881.5;4719.9	-0.0007700028;-0.0005997642;-0.001107896;-0.003357916;-0.0009382096;0.003430376;-0.0007076365;-0.001338923;-0.002663812;-0.00123903;-0.0009867902;-0.001414585;-0.0007440065;-0.001364297	-5.828821;-2.426923;-2.945181;-7.065679;-1.639385;5.005121;-3.088511;-3.738313;-4.805856;-6.483025;-4.503551;-4.258255;-1.733269;-2.582334	132.102675136062;247.129447929516;376.172549157545;475.243213093696;572.293557239274;685.373252634054;229.118991115536;358.162215497812;554.284718155843;191.119128578484;219.113790960821;332.198282736114;429.250376009493;528.319410216137	14	0.5058289	0.2641509	None
20130504_EXQ3_MiBa_SA_Fib-2	34807	31292	AFYPPHPDYTW	11		Unmodified	_AFYPPHPDYTW_					0	0	0	sp|Q8NBJ5|GT251_HUMAN	2	HCD	FTMS	MULTI-MSMS	1	0	697.31422	1392.6139	-0.37439	2.8433738	82.753	0.026658	85.212	10.747	NaN	NaN	1	0	0	0	-1	0	0	0	0	y1;y2;y5;y6;y7;y8;y9;y2-H2O;a2;b2;b3;b10	113855.6;51391.8;34812.1;35830.8;32864.7;423346.9;80178;4476.5;221741.3;197298.1;10962.3;9710.5	-0.001027552;0.0006372068;-0.001025197;5.00607E-05;-0.001474633;-0.0003283542;0.006381655;-0.003818099;-0.0004642994;-0.0008650588;-0.003033323;0.001625818	-5.010047;2.081394;-1.504791;0.06117297;-1.610914;-0.3243157;5.428843;-13.25093;-2.429382;-3.947991;-7.936912;1.366774	205.098181658002;306.144195373665;681.288893200079;818.346729804498;915.40101834986;1012.45263592345;1175.50925445228;288.138085992774;191.118353847924;219.113669229413;382.179166031304;1189.52966035334	12	0.2789866	0.08391608	None
20121117_EXQ2_MiBa_SA_mHLA_Fib_1	13257	11891	AGADHIITM	9		Oxidation (M)	_AGADHIITM(ox)_		AGADHIITM(1)		AGADHIITM(102.3)	0	0	1	sp|P60891|PRPS1_HUMAN;sp|P21108|PRPS3_HUMAN;sp|P11908|PRPS2_HUMAN	2	HCD	FTMS	MULTI-MSMS	9	0	472.72893	943.44332	-0.8135	7.5579779	34.284	0.016594	102.3	25.238	102.3	1	1	0	0	0	-1	0	0	0	0	y1;y2;y3;y6;y7;y8;y2-H2O;y8-H2O;a2;b2;b3;b4;b5;b6;b7;b8;b6-H2O;b7-H2O;b8-H2O	1408824;1198992;31811.9;16891.3;74893.2;117481.6;235816.9;74441.4;115863.9;234418.4;47074.6;21780.6;538649.9;1102269;687353.4;250399.4;53300.1;43488.7;405242.2	-4.476356E-05;-0.0001511969;-8.635788E-05;-7.388221E-05;0.004984596;-0.0007503217;-6.379907E-05;-0.0004587189;-0.0005368262;-0.0002142825;0.0002801206;0.0008029381;-4.32984E-05;-0.0009885305;0.0001747917;0.0002702114;0.002207438;0.002387137;0.0001972057	-0.2695735;-0.5660662;-0.227147;-0.09912352;6.105677;-0.8590674;-0.2561282;-0.5362603;-5.311352;-1.660255;1.399884;2.547966;-0.09575292;-1.748764;0.2576692;0.3466896;4.033618;3.61499;0.2590061	166.053285144756;267.101070052189;380.185069193585;745.354975592713;816.387030902611;873.414229543539;249.090417968075;855.403373254469;101.071476182077;129.06606826054;200.102687645182;315.129107859746;452.188865958601;565.273875171086;678.356775829346;779.40435888371;547.260114516015;660.343998797943;761.393867203135	19	0.405507	0.09844559	None
20121117_EXQ2_MiBa_SA_mHLA_Fib_2	13554	12163	AGADHIITM	9		Oxidation (M)	_AGADHIITM(ox)_		AGADHIITM(1)		AGADHIITM(128.37)	0	0	1	sp|P60891|PRPS1_HUMAN;sp|P21108|PRPS3_HUMAN;sp|P11908|PRPS2_HUMAN	2	HCD	FTMS	MULTI-MSMS	6	0	472.72893	943.44332	-0.50291	5.4380837	34.278	0.005984	128.37	51.308	128.37	1	1	0	0	0	-1	0	0	0	0	y1;y2;y3;y5;y6;y7;y8;y2-H2O;y3-H2O;y7-H2O;y8-H2O;a2;b2;b3;b4;b5;b6;b7;b8;b6-H2O;b7-H2O;b8-H2O	1399562;1190242;29184.4;6535.9;13629.3;51726.7;113071;224105.2;24443.4;20884.5;102840.5;99139.1;237887.2;52031.5;31853.8;534676.2;1056480;721422.1;239666.1;73708;19392.1;349516.6	-0.0001117594;-0.0002355739;0.001171889;0.006272562;0.001702349;-0.006888017;-0.000640311;-0.000196094;-0.0003437474;0.004141854;-0.001991522;-0.0006174375;-0.0003377974;0.0006060065;-0.0006484197;-0.000243322;-0.0002928792;-0.0004736678;-7.455117E-05;0.0006909923;-0.002149871;0.000264121	-0.6730328;-0.8819652;3.082426;9.951366;2.283949;-8.437073;-0.7331127;-0.7872397;-0.9491203;5.18784;-2.328163;-6.108915;-2.617242;3.028482;-2.057622;-0.538098;-0.5181198;-0.698257;-0.09565143;1.262636;-3.255661;0.3468914	166.053352140557;267.10115442922;380.183810947207;630.321686116743;745.353199361456;816.398903514871;873.414119532883;249.090550262981;362.174761896809;798.377308958063;855.40490605756;101.071556793436;129.066191775444;200.102361759319;315.130559217492;452.189065982224;565.273179519831;678.357424288784;779.404703646271;547.261630962034;660.348535805677;761.393800287805	22	0.4189783	0.1052632	None
20130504_EXQ3_MiBa_SA_Fib-1	15151	13443	AGADHIITM	9		Oxidation (M)	_AGADHIITM(ox)_		AGADHIITM(1)		AGADHIITM(115.69)	0	0	1	sp|P60891|PRPS1_HUMAN;sp|P21108|PRPS3_HUMAN;sp|P11908|PRPS2_HUMAN	2	HCD	FTMS	MULTI-MSMS	1	0	472.72893	943.44332	-0.0041784	4.8021154	36.975	0.011276	115.69	28.369	115.69	1	1	0	0	0	-1	0	0	0	0	y1;y2;y3;y5;y6;y7;y8;y2-H2O;y3-H2O;a2;b2;b3;b4;b5;b6;b7;b8;b6-H2O;b7-H2O;b8-H2O	1.914186E+07;1.508E+07;411684.7;177399.2;120755.1;283078.6;1444129;2700604;154978;1348980;2847119;292644.8;476874.3;6610471;1.353428E+07;8709491;2795178;592268.9;194848.2;4070549	-0.0006190584;-0.0006827772;-0.002499743;0.002999668;-0.002204725;0.009746762;0.000888254;-0.0008942456;-0.0002215538;-0.000822665;-0.0005155483;-0.0004060699;0.0006921598;-0.00108901;-0.001634324;-0.001422785;0.0003348462;0.001809889;-0.001191453;0.0001982275	-3.728058;-2.556245;-6.575027;4.758924;-2.957944;11.93897;1.016992;-3.590032;-0.6117319;-8.139415;-3.994443;-2.0293;2.196432;-2.408303;-2.891205;-2.097394;0.4296181;3.30718;-1.804282;0.2603482	166.053859439626;267.101601632509;380.187482578589;630.324959009934;745.357106435016;816.382268735979;873.412590967903;249.091248414626;362.174639703172;101.071762020923;129.066369526287;200.103373835697;315.129218638058;452.189911670643;565.274520964931;678.35837340611;779.404294248891;547.260512065353;660.347577387624;761.393866181304	20	0.5423617	0.1980198	None
20130504_EXQ3_MiBa_SA_Fib-1	23145	20646	AGADHIITM	9		Oxidation (M)	_AGADHIITM(ox)_		AGADHIITM(1)		AGADHIITM(92.82)	0	0	1	sp|P60891|PRPS1_HUMAN;sp|P21108|PRPS3_HUMAN;sp|P11908|PRPS2_HUMAN	2	HCD	FTMS	MULTI-MSMS	8	0	472.72893	943.44332	0.14937	7.7699673	55.798	0.025822	92.822	21.48	92.822	1	1	0	0	0	-1	0	0	0	0	y1;y2;y7;y8;y2-H2O;y7-H2O;a2;b2;b3;b4;b5;b6;b7;b8;b6-H2O;b7-H2O;b8-H2O	736690.9;591134.9;20440.5;42630.2;108102.9;5715.9;104510.2;213015.5;53385.2;49824;409290.9;636697;347954.2;97908.2;19393.2;7105.3;149973.7	-0.0005528993;-0.0006240805;-0.0004546347;0.003704231;-0.0008937448;-0.004122682;-0.0007560907;-0.0004835348;-0.0008546654;-0.001402624;-0.001582682;-0.00208048;-0.001100583;0.0003105963;-0.003506752;0.004407643;-0.003105982	-3.329639;-2.336492;-0.5568825;4.241115;-3.588022;-5.163774;-7.480737;-3.746405;-4.27111;-4.450918;-3.500035;-3.680474;-1.622422;0.3985048;-6.407767;6.674788;-4.079319	166.053793280435;267.101542935781;816.39247013296;873.409774990601;249.091247913768;798.385573494411;101.071695446647;129.066337512814;200.103822431138;315.131313421549;452.190405342471;565.274967120272;678.358051204141;779.404318498748;547.265828706106;660.3419782917;761.397170390532	17	0.3037552	0.07798165	None
20130504_EXQ3_MiBa_SA_Fib-2	15394	13678	AGADHIITM	9		Oxidation (M)	_AGADHIITM(ox)_		AGADHIITM(1)		AGADHIITM(100.37)	0	0	1	sp|P60891|PRPS1_HUMAN;sp|P21108|PRPS3_HUMAN;sp|P11908|PRPS2_HUMAN	2	HCD	FTMS	MULTI-MSMS	5	0	472.72893	943.44332	-0.94512	4.1661472	36.669	0.018429	100.37	21.255	100.37	1	1	0	0	0	-1	0	0	0	0	y1;y2;y6;y7;y8;y2-H2O;y6-H2O;y7-H2O;y8-H2O;a2;b2;b3;b4;b5;b6;b7;b8;b6-H2O;b7-H2O;b8-H2O	1442622;1147001;31149.3;32718.1;89357.1;278384.3;9934.8;6001.7;9850.9;168098.6;252209.2;55486.3;28919.2;575015.6;1019745;652888.8;198210;47463.4;24591.6;254515.2	-0.0006466291;-0.0009475085;0.0001743508;-0.00543219;-0.002848059;-0.001022705;-0.0003001894;-0.01217572;0.002101472;-0.0007436932;-0.0005797992;-0.0009223401;-0.0008845788;-0.001279271;-0.001325181;-0.00133779;-0.0007646327;-0.001609705;-0.003637558;-0.005721557	-3.894092;-3.547368;0.2339165;-6.653854;-3.260826;-4.105743;-0.4127196;-15.25028;2.45671;-7.358077;-4.492254;-4.609306;-2.807021;-2.829056;-2.344316;-1.972099;-0.9810462;-2.941369;-5.50853;-7.514524	166.05388701033;267.101866363782;745.354727359741;816.397447688017;873.416327280501;249.091376874275;727.344637213556;798.393626535036;855.400813063719;101.071683049109;129.066433777237;200.103890105963;315.130795376567;452.190101931244;565.274211821653;678.358288410583;779.405393727795;547.263931659375;660.350023492676;761.399785965825	20	0.3929573	0.1020408	None
20121117_EXQ2_MiBa_SA_mHLA_Fib_1	20326	18312	AGADHIITM	9		Unmodified	_AGADHIITM_					0	0	0	sp|P60891|PRPS1_HUMAN;sp|P21108|PRPS3_HUMAN;sp|P11908|PRPS2_HUMAN	2	HCD	FTMS	MULTI-MSMS	4	0	464.73148	927.4484	-1.5074	7.3806217	51.749	0.01285	111.73	32.611	NaN	NaN	1	0	0	0	-1	0	0	0	0	y1;y2;y5;y7;y8;y2-H2O;y7-H2O;y8-H2O;a2;b2;b3;b5;b6;b7;b8;b5-H2O;b6-H2O;b7-H2O;b8-H2O	5080000;4133763;22864.5;36703.9;302692.9;325354.6;24718;152745.8;346798.1;675698.4;66322.3;2071905;4578838;3370227;1367068;51420.9;187096.8;117369.8;1061078	-9.801007E-05;-0.0001199567;0.005923618;0.003392437;-1.328879E-06;-0.0003410019;0.004624444;-0.0030658;-0.00032241;-0.0001407927;-0.0001595374;0.0002013089;-0.0001044549;1.974022E-05;0.0002602561;0.0008050493;3.869769E-05;0.0001752573;-0.0004252233	-0.6531461;-0.4777131;9.642449;4.238461;-0.00154986;-1.462926;5.910725;-3.652322;-3.189927;-1.090858;-0.7972761;0.4451879;-0.1847866;0.02910005;0.3339167;1.854194;0.07071141;0.2654021;-0.5584796	150.058423769176;251.10612418988;614.327120438304;800.393708439289;857.418565928679;233.095780548771;782.381911746004;839.411065713402;101.071261765868;129.065994770669;200.103127303229;452.188621351314;565.272991095493;678.356930880777;779.404368838982;434.177452924603;547.262283256611;660.346210677426;761.394489632079	19	0.5516145	0.1666667	None
20121117_EXQ2_MiBa_SA_mHLA_Fib_2	20561	18525	AGADHIITM	9		Unmodified	_AGADHIITM_					0	0	0	sp|P60891|PRPS1_HUMAN;sp|P21108|PRPS3_HUMAN;sp|P11908|PRPS2_HUMAN	2	HCD	FTMS	MULTI-MSMS	4	0	464.73148	927.4484	-1.2887	7.1649763	51.746	0.0096855	119.56	40.441	NaN	NaN	1	0	0	0	-1	0	0	0	0	y1;y2;y6;y7;y8;y2-H2O;y8-H2O;a2;b2;b3;b5;b6;b7;b8;b5-H2O;b6-H2O;b7-H2O;b8-H2O	3019443;2256355;12874.2;52052.6;121593.9;218024.7;144127.2;209107.3;395403.5;63625.1;1218861;2717755;1917148;766983.4;56395.9;123103.9;90465.9;666060.4	-7.46306E-05;-0.0001343448;-0.003445715;0.004513878;0.0003132257;-0.0003043821;0.0001676889;-0.0005474854;-0.0002309169;0.0001956142;-7.539755E-06;-0.0001829877;-2.987277E-05;0.0009162875;-0.000211338;-0.001583957;0.0005566127;0.0002439618	-0.4973437;-0.5350122;-4.724277;5.63958;0.3653126;-1.305824;0.1997705;-5.416814;-1.789137;0.9775686;-0.01667391;-0.3237156;-0.04403694;1.175626;-0.4867539;-2.894321;0.8429109;0.3204147	150.058400389695;251.106138578038;729.363432803801;800.392586998247;857.418251374073;233.095743929006;839.407832224562;101.071486841321;129.066084894858;200.102772151619;452.188830199955;565.273069628285;678.356980493769;779.403712807571;434.17846931194;547.263905911523;660.345829321982;761.393820447002	18	0.5200943	0.1232877	None
20130504_EXQ3_MiBa_SA_Fib-1	23119	20622	AGADHIITM	9		Unmodified	_AGADHIITM_					0	0	0	sp|P60891|PRPS1_HUMAN;sp|P21108|PRPS3_HUMAN;sp|P11908|PRPS2_HUMAN	2	HCD	FTMS	MULTI-MSMS	4	0	464.73148	927.4484	0.49933	5.0085221	55.734	0.02617	92.467	13.351	NaN	NaN	1	0	0	0	-1	0	0	0	0	y1;y2;y8;y2-H2O;y8-H2O;a2;b2;b3;b4;b5;b6;b7;b8;b6-H2O;b7-H2O;b8-H2O	2.622571E+07;1.988181E+07;1285561;1743707;121640.8;1773822;3828312;221152.4;442663.2;1.043925E+07;2.443323E+07;1.445383E+07;5292657;818281.5;513152.2;4897751	-0.0005373246;-0.0008966485;-0.004086345;-0.000817853;-0.008784852;-0.0006887231;-0.0004992363;0.0001846977;-0.001556605;-0.001132957;-0.001318697;-0.001328192;0.00021358;-0.0008622224;-0.001361426;-0.000189308	-3.580759;-3.570784;-4.765847;-3.508649;-10.46542;-6.814208;-3.868059;0.9230143;-4.939542;-2.505488;-2.332846;-1.95795;0.2740298;-1.575517;-2.061681;-0.2486334	150.058863083706;251.106900881708;857.422650945052;233.096257399945;839.416784765407;101.071628079027;129.066353214297;200.102783068078;315.131467403038;452.189955616918;565.274205338079;678.358278812834;779.404415515049;547.263184176703;660.347747360996;761.394253716843	16	0.4923577	0.1355932	None
20130504_EXQ3_MiBa_SA_Fib-2	23667	21170	AGADHIITM	9		Unmodified	_AGADHIITM_					0	0	0	sp|P60891|PRPS1_HUMAN;sp|P21108|PRPS3_HUMAN;sp|P11908|PRPS2_HUMAN	2	HCD	FTMS	MULTI-MSMS	5	0	464.73148	927.4484	-2.1427	5.8711038	55.195	0.029147	89.427	10.311	NaN	NaN	1	0	0	0	-1	0	0	0	0	y1;y2;y8;y2-H2O;y8-H2O;a2;b2;b3;b5;b6;b7;b8;b5-H2O;b6-H2O;b7-H2O;b8-H2O	3545883;2553211;146891.8;217634.2;100397.5;260083.2;503810;63588.7;1670790;3074968;1852050;646816.9;61011;122918;40915.3;716407.5	-0.0005063161;-0.0009723684;-0.001418205;-0.0008916844;-0.002234906;-0.0007123456;-0.0005094966;-0.001147817;-0.001201428;-0.001623712;-0.001146267;-0.001749772;-0.0004199906;-0.0008549233;-0.002564793;-0.002011146	-3.374117;-3.872327;-1.654038;-3.82539;-2.662472;-7.047926;-3.947555;-5.736099;-2.656909;-2.872432;-1.689767;-2.245007;-0.9673219;-1.56218;-3.883996;-2.641393	150.058832075195;251.106976601595;857.419982805146;233.096331231304;839.410234819699;101.071651701466;129.066363474631;200.104115582772;452.190024088235;565.274510352918;678.35809688803;779.40637886741;434.178677964454;547.263176877615;660.348950727141;761.396075554952	16	0.4472781	0.07881773	None
20121117_EXQ2_MiBa_SA_mHLA_Fib_2	3812	3307	AGDDAPRA	8		Unmodified	_AGDDAPRA_					0	0	0	sp|P60709|ACTB_HUMAN;sp|P68032|ACTC_HUMAN;sp|P68133|ACTS_HUMAN;sp|P63267|ACTH_HUMAN;sp|P62736|ACTA_HUMAN;sp|P63261|ACTG_HUMAN;sp|Q6S8J3|POTEE_HUMAN;sp|A5A3E0|POTEF_HUMAN;sp|P0CG38|POTEI_HUMAN;sp|P0CG39|POTEJ_HUMAN	2	HCD	FTMS	MULTI-MSMS	1	0	386.68284	771.35113	-0.35565	4.5586883	10.275	0.0025058	157.21	46.597	NaN	NaN	1	0	0	0	-1	0	0	0	0	y2;y3;y4;y5;y6;y7;y5-H2O;y6-H2O;y7-H2O;y2-NH3;y3-NH3;y4-NH3;y5-NH3;y6-NH3;a2;b2;b3;b4;b5;b7;b4-H2O	551586.2;1.162803E+07;1.386809E+07;1.126504E+07;1.050322E+07;1.429526E+07;164880.7;385966.7;1911700;407111.5;2347442;319046.2;63692.8;69088.2;4056140;7713259;2624572;1154970;193775.5;1911700;767710.2	0.0001249521;-0.0002674903;0.0001378584;-7.75952E-05;0.0007009067;0.0002713157;0.0005418579;0.001214618;0.000593805;7.920965E-05;0.000246909;0.001799987;0.0001804987;-0.0022517;-0.0005327523;-0.0001895276;1.037659E-05;7.323988E-05;-0.001217615;0.000593805;0.0004446439	0.5076135;-0.7793801;0.3327937;-0.1466071;1.087859;0.3868638;1.059844;1.939392;0.8690125;0.3456983;0.7569668;4.531487;0.3523672;-3.589651;-5.271045;-1.468455;0.04251083;0.2039428;-2.830622;0.8690125;1.303525	246.155941016725;343.209097311126;414.245805750182;529.2729642358;644.299128765864;701.321022080465;511.261780096377;626.288050368187;683.310134904841;229.129437657648;326.182033810361;397.217594520529;512.246157040373;627.275532271103;101.071472108207;129.066043505633;244.092786633413;359.119666802122;430.158071444892;683.310134904841;341.108730711768	21	0.8321615	0.2777778	None
20121117_EXQ2_MiBa_SA_mHLA_Fib_1	11857	10619	AGDGSDEEVDGKADGAEAKPAE	22		Unmodified	_AGDGSDEEVDGKADGAEAKPAE_					0	0	0	sp|P35579|MYH9_HUMAN	3	HCD	FTMS	MULTI-MSMS	1	0	706.6417	2116.9033	-1.9434	11.764994	30.903	0.011607	60.735	37.008	NaN	NaN	1	0	0	0	-1	0	0	0	0	y1;y3;y4;y5;y6;y8;y9;y10;y12;y13;y15;y18;y19;y20;y21;y14(2+);y16(2+);y17(2+);a2;b2;b3;b4	4480.9;158305.3;15231.6;26283.4;14466.4;29184;11819.1;12561.5;43346.1;87035.7;80759.3;61905.6;105506.6;43385.6;49519;42873.8;41909.2;74055.3;26750.8;70307.3;49298.8;10436.2	0.0002917723;0.000819686;0.003385284;0.001679226;0.006073765;0.001391868;0.005860268;0.0002427892;0.007217003;-0.0007195363;0.0008310452;0.01018109;0.01384567;0.01275859;0.01212685;-0.00372134;-0.005521491;0.006614804;-0.0003088842;-0.0003810099;-5.370488E-05;0.001310207	1.970634;2.592717;7.620362;3.258857;9.426644;1.802046;6.603828;0.2533151;6.311014;-0.5716996;0.558986;5.600795;7.385102;6.411871;5.924605;-5.477899;-6.830304;7.639376;-3.056104;-2.95205;-0.2200182;4.351215	148.060142476783;316.149492202873;444.241889622314;515.280709468503;644.318908025119;772.382167433649;887.404642066476;958.447373332585;1143.55682586003;1258.59170543145;1486.70116186237;1817.79337635718;1874.81117549866;1989.83920560832;2046.86130107951;679.33705947861;808.381452726119;865.882787946776;101.071248240161;129.066234987933;244.092850714876;301.112950526417	22	0.3891172	0.278481	None
20121117_EXQ2_MiBa_SA_mHLA_Fib_2	12170	10906	AGDGSDEEVDGKADGAEAKPAE	22		Unmodified	_AGDGSDEEVDGKADGAEAKPAE_					0	0	0	sp|P35579|MYH9_HUMAN	3	HCD	FTMS	MULTI-MSMS	10	1	706.6417	2116.9033	-2.735	8.0803665	30.895	0.013307	58.952	24.858	NaN	NaN	1	0	0	0	-1	0	0	0	0	y1;y2;y3;y5;y6;y7;y8;y9;y10;y12;y13;y14;y16;y17;y18;y19;y21;y11(2+);y15(2+);y20(2+);a2;b2;b3;b4	9499.9;5181;173585.3;28375.4;19610.9;7343.7;32058.1;11530.3;38550;77347.2;81382.2;68823.3;63745.3;124676.8;61858.2;128532.7;29025.5;6585.7;54248.7;26153.4;28466.6;68387.2;64334.4;10809	-0.000105162;-7.51498E-06;-0.0001991748;-0.002206485;0.001910814;0.001377203;0.005362064;0.005831853;0.008547165;-0.0002623017;0.00331135;0.004134958;0.01529524;0.01516186;0.007326954;0.006685326;0.01446526;0.002339131;-0.002338594;0.01247295;-0.0002434327;1.209163E-05;-0.000473723;0.001787978	-0.7102636;-0.0342997;-0.63;-4.28207;2.965614;1.925186;6.942277;6.571808;8.917797;-0.2293721;2.631005;3.045661;9.466464;8.760248;4.03068;3.565853;7.067051;4.301671;-3.143876;12.53037;-2.408527;0.09368573;-1.940746;5.937906	148.060539411108;219.09755555188;316.150511063734;515.28459517909;644.323070977011;715.360718375801;772.3781972382;887.404670481054;958.439068956785;1143.56430516484;1258.58767454511;1357.6552648534;1615.72929076021;1730.75636717961;1817.79623049172;1874.81833584263;2046.85896266698;543.772588672607;743.856973280805;995.417147387853;101.071182788581;129.065841886373;244.093270733005;301.112472756…	24	0.3963003	0.2580645	None
20130504_EXQ3_MiBa_SA_Fib-1	13119	11599	AGDGSDEEVDGKADGAEAKPAE	22		Unmodified	_AGDGSDEEVDGKADGAEAKPAE_					0	0	0	sp|P35579|MYH9_HUMAN	3	HCD	FTMS	MULTI-MSMS	7	1	706.6417	2116.9033	0.34647	3.5454403	32.363	9.7229E-30	155.76	121.04	NaN	NaN	1	0	0	0	-1	0	0	0	0	y1;y2;y3;y4;y5;y6;y7;y8;y9;y10;y11;y12;y13;y14;y15;y16;y17;y18;y19;y20;y2-H2O;y6-H2O;y15-H2O;y16-H2O;y20-H2O;y21(2+);a2;b2;b3;b4;b5;b6;b7;b8;b10;b18;b5-H2O;b6-H2O;b7-H2O;b13(2+)	32992.1;43540.6;525129.6;39557;61596.6;53118.4;5682.8;85265.9;68044.1;103864.6;24394.1;179207;281663.8;269343.1;254605.3;236100.5;349647;210360;311089.2;165127.1;6554.5;6567.4;65614;31710.3;37792.3;60847.7;85009.3;223915.5;171942.3;47198.1;25354.1;37729.4;14622.3;31301.5;7821.3;10939.5;25594.1;22998.5;10569.8;10397.3	-0.0003750873;-0.0009970863;-0.0005066323;0.0002123096;-0.001271378;-0.002832341;0.003973968;0.0002545863;-0.006310679;-0.004340796;-0.00476048;-0.002462131;0.0005297916;-0.002672878;0.001735567;-0.005616684;0.001320761;-0.001514004;-0.003675471;-0.003021655;-0.001348165;0.00820533;-0.0001540356;0.01652939;-0.003330422;0.005765476;-0.0006556669;-0.0005446465;-0.0009510911;-0.0005003369;-0.0014290…	-2.533333;-4.550858;-1.602502;0.4779111;-2.467336;-4.395807;5.555214;0.3296113;-7.111291;-4.528965;-4.381291;-2.153028;0.4209405;-1.968736;1.167395;-3.476208;0.7631062;-0.8328747;-1.960431;-1.51853;-6.70434;13.10115;-0.1048795;10.34563;-1.688988;5.630707;-6.487153;-4.219893;-3.896417;-1.661615;-3.681718;-0.01933806;4.417036;-5.140663;13.30428;1.033308;2.314795;-4.713886;-9.145;-12.31505	148.060809336368;219.098545123148;316.150818521153;444.245062596955;515.283660072484;644.327814131108;715.358121610467;772.383304715758;887.416813012789;958.451956917431;1086.5473396194;1143.56650499407;1258.59045610348;1357.66207268947;1486.70025734031;1615.75020268798;1730.77020827427;1817.80507144928;1874.82869664058;1989.85498585601;201.088331515266;626.306211774259;1468.6915822568;1597.71749…	40	0.6339492	0.2702703	None
20130504_EXQ3_MiBa_SA_Fib-2	13504	11961	AGDGSDEEVDGKADGAEAKPAE	22		Unmodified	_AGDGSDEEVDGKADGAEAKPAE_					0	0	0	sp|P35579|MYH9_HUMAN	3	HCD	FTMS	MULTI-MSMS	9	1	706.6417	2116.9033	1.705	479.42925	32.624	1.4388E-29	152.81	118.09	NaN	NaN	1	0	0	0	-1	0	0	0	0	y1;y2;y3;y4;y5;y6;y8;y9;y10;y12;y13;y14;y15;y16;y18;y19;y20;y21;y1-H2O;y14-H2O;y15-H2O;y20-H2O;y21-H2O;y11(2+);y17(2+);a2;b2;b3;b4;b5;b6;b8;b9;b3-H2O;b5-H2O;b6-H2O;b8-H2O	6601;26129.3;417745.8;36445.3;45856.9;35405.7;42222.9;40604.8;52152.1;142962.7;182703;196176.7;160663.1;160491.9;157328.2;253420.1;106804.6;81147.9;10127.6;15310.8;41446.1;11872.6;16612.8;8537.9;117552.3;60669.1;171376.4;123451.6;35426.6;16829.2;9574.8;12323.1;8904.4;3914.7;15293.6;19977.8;11404	-0.0005827839;-0.001138841;-0.000930423;0.000145193;-0.005024721;-0.001364252;-0.001209217;-0.004508481;0.005379706;-0.002286634;-0.003588944;-0.002901993;0.002551949;-0.006617792;-4.421106E-05;-0.004229863;-0.005239635;-0.002032532;-0.0007087406;-0.008515396;0.006416402;0.01498961;0.006665867;-0.003198792;-0.006829036;-0.000889503;-0.0006768837;-0.001043105;-0.001287037;-0.002290984;0.002337891;…	-3.936106;-5.197845;-2.942968;0.3268307;-9.751298;-2.117332;-1.565562;-5.080465;5.612968;-1.999564;-2.851549;-2.137493;1.71652;-4.095799;-0.02432114;-2.256132;-2.633172;-0.9929923;-5.44973;-6.356399;4.368807;7.601891;3.28553;-5.882532;-7.886668;-8.800701;-5.244456;-4.273379;-4.27423;-5.902338;4.646316;-10.9308;-6.920726;-6.644137;-3.52094;-2.182696;0.02078198	148.061017032985;219.098686877768;316.151242311855;444.245129713646;515.287413415432;644.326346043019;772.384768518565;887.41501081469;958.44223641595;1143.56632949721;1258.59457483925;1357.66230180482;1486.69944095805;1615.75120379565;1817.80360165666;1874.82925103195;1989.8572038364;2046.8754604565;130.050578303371;1339.65735052088;1468.68501181943;1971.82640990486;2028.85619737119;543.77812659…	37	0.6447207	0.3109244	None
20130504_EXQ3_MiBa_SA_Fib-2	14283	12668	AGFAGDDAPR	10		Unmodified	_AGFAGDDAPR_					0	0	0	sp|P60709|ACTB_HUMAN;sp|P68032|ACTC_HUMAN;sp|P68133|ACTS_HUMAN;sp|P63267|ACTH_HUMAN;sp|P62736|ACTA_HUMAN;sp|P63261|ACTG_HUMAN;sp|Q6S8J3|POTEE_HUMAN;sp|A5A3E0|POTEF_HUMAN;sp|P0CG38|POTEI_HUMAN;sp|P0CG39|POTEJ_HUMAN	2	HCD	FTMS	MULTI-MSMS	4	0	488.72778	975.44101	-1.2117	3.5252871	34.27	0.0052391	118.06	42.95	NaN	NaN	1	0	0	0	-1	0	0	0	0	y1;y2;y3;y4;y5;y6;y7;y8;y9;y6-H2O;y7-H2O;y2-NH3;y3-NH3;y4-NH3;y6-NH3;y7-NH3;a2;b2;b3;b4	719651.3;1278466;5066814;3872809;2099985;1.798632E+07;1.636745E+07;2327822;1364972;54215.8;52140.1;1871025;82002.9;73180;63151.1;63064.7;557319.9;985227.2;6600876;330762.5	-0.0007344341;-0.0007867573;-0.001058794;-0.001936144;-0.002110221;-0.001480053;-0.001645125;-0.002570924;-0.00265132;-0.001715245;0.0002924134;-0.0007968335;-0.0006256229;0.001171647;-0.01025756;-0.006377279;-0.0008907234;-0.000432558;-0.001020892;-0.002049004	-4.193898;-2.890657;-3.084975;-4.225196;-3.681057;-2.348226;-2.345745;-3.030348;-2.928296;-2.801427;0.4279364;-3.123049;-1.918012;2.655544;-16.72606;-9.319405;-8.812776;-3.351441;-3.697073;-5.90196	175.119686615072;272.17250279029;343.209888614493;458.237708996854;573.264826105601;630.285659661828;701.322938521212;848.392278236071;905.413822355719;612.275330166982;683.310436296461;255.145963764965;326.182906342183;441.20805210395;613.26788806445;684.301121573577;101.071830079294;129.06628653604;276.135288786363;347.173430685746	20	0.5643116	0.2222222	None
20130504_EXQ3_MiBa_SA_Fib-2	30666	27533	AGFAGDDAPRAVFPS	15		Unmodified	_AGFAGDDAPRAVFPS_					0	0	0	sp|P60709|ACTB_HUMAN;sp|P68032|ACTC_HUMAN;sp|P68133|ACTS_HUMAN;sp|P63267|ACTH_HUMAN;sp|P62736|ACTA_HUMAN;sp|P63261|ACTG_HUMAN;sp|Q6S8J3|POTEE_HUMAN;sp|A5A3E0|POTEF_HUMAN;sp|P0CG38|POTEI_HUMAN;sp|P0CG39|POTEJ_HUMAN	2	HCD	FTMS	MULTI-MSMS	10	0	739.35715	1476.6997	-0.85708	0.20642483	72.021	0.022422	80.979	47.75	NaN	NaN	1	0	0	0	-1	0	0	0	0	y2;y3;y7;y8;y9;y10;y11;y12;y2-H2O;a2;b2;b3;b4;b12;b13	376984.8;58308.9;109840.2;65818.8;37467.2;29918.5;230138.4;58994.4;6431.7;4575.8;4810.2;144944.4;9530.3;62997.5;220622.8	-0.0008453416;-0.0005647927;-0.001929957;0.004679254;-0.01134664;0.004274338;-0.003541559;-0.01303554;-0.000573211;-0.0005039681;-0.000276447;-0.001063594;-0.0006512076;-0.005248742;-7.442058E-05	-4.162123;-1.612903;-2.495315;5.541101;-11.82551;3.977915;-3.12984;-10.83953;-3.096887;-4.986256;-2.141902;-3.851713;-1.875749;-4.650878;-0.05834109	203.103478756413;350.171612123689;773.432379872468;844.462884449131;959.505853376431;1074.51717542896;1131.54645504945;1202.59306282289;185.092641939501;101.071443323995;129.066130424986;276.135331488184;347.172032889619;1128.548496583;1275.61173617827	15	0.5114043	0.1685393	None
20130504_EXQ3_MiBa_SA_Fib-2	30035	26959	AGGHKLGLGLEFQA	14		Unmodified	_AGGHKLGLGLEFQA_					0	0	0	sp|P21796|VDAC1_HUMAN	3	HCD	FTMS	MULTI-MSMS	6	1	466.58938	1396.7463	-0.84955	5.6360262	70.443	0.015876	64.65	44.224	NaN	NaN	1	0	0	0	-1	0	0	0	0	y2;y2-NH3;a2;b2;b3;b4;b6;b7;b8;b9;b10;b11;b12;b11-H2O;b12-H2O	30200.9;629112.7;335023.5;120908.5;12414;130301.7;70236.9;41407.3;147518.9;399182.2;730147.9;1745917;345458.9;202229.2;58975.8	-0.0006602991;-0.0008342733;-0.0007777084;-0.0006119209;-0.003560946;-0.000393515;-0.0005629696;-0.001874243;0.000543002;-2.340059E-05;-0.002860434;-0.00285648;-0.002981067;-0.002695273;0.0007926585	-3.027309;-4.148801;-7.694619;-4.74113;-19.13552;-1.21776;-0.9975967;-3.016411;0.7393514;-0.02956665;-3.16231;-2.763671;-2.524937;-2.653948;0.681777	218.114192751183;201.08781762397;101.071717064254;129.06646589888;186.090878647185;323.14662307895;564.32581953172;621.348594528551;734.430241264075;791.452271390292;904.539172403683;1033.58176154659;1180.65030004978;1015.57103565307;1162.6359616377	15	0.3397316	0.07653061	None
20130504_EXQ3_MiBa_SA_Fib-2	30049	26972	AGGHKLGLGLEFQA	14		Unmodified	_AGGHKLGLGLEFQA_					0	0	0	sp|P21796|VDAC1_HUMAN	2	HCD	FTMS	MULTI-MSMS	9	0	699.38043	1396.7463	0.36912	-0.60958429	70.479	0.001907	107.79	56.442	NaN	NaN	1	0	0	0	-1	0	0	0	0	y2;y3;y2-NH3;y3-NH3;a2;b2;b4;b5;b6;b7;b8;b9;b10;b11;b12;b13;b11-H2O;b13-NH3	108000.5;50488.6;110100.8;41210.6;70308.6;9998.4;61305.3;47606.4;44667.5;12624.6;62492.2;32086;160929.3;512987.6;281637;161291.4;17777.5;24156.4	-0.001200381;-0.0002669118;-0.001098534;-0.0005554954;-0.0007644299;-0.0004929845;-0.001197575;-0.002114329;-0.001363358;0.00182192;-0.002350802;0.002782751;-0.002254085;-0.001719963;-0.00559974;-0.00188073;-0.004300382;-0.005699954	-5.503438;-0.7309005;-5.462949;-1.595536;-7.563243;-3.819621;-3.705972;-4.685562;-2.415901;2.93222;-3.200838;3.516019;-2.491972;-1.664082;-4.742918;-1.43709;-4.234441;-4.412805	218.114732832964;365.182213280137;201.088081884506;348.1559527622;101.071703785826;129.066346962563;323.147427139338;451.243306910165;564.326619919618;621.344898365399;734.433135067721;791.449465238371;904.538566054781;1033.58062502945;1180.65291872249;1308.70777722425;1015.57264076247;1291.68504734597	18	0.395943	0.1384615	None
20130504_EXQ3_MiBa_SA_Fib-1	13282	11747	AGGKPITM	8		Unmodified	_AGGKPITM_					0	0	0	sp|Q9P2N6|KANL3_HUMAN	2	HCD	FTMS	MSMS	5	0	387.71256	773.41056	NaN	4.7674745	32.738	0.030012	105.04	60.273	NaN	NaN	1	0	0	0	-1	0	0	0	0	y1;y2;y4;y5;y6;y7;y2-H2O;y4-H2O;y6-H2O;y7-H2O;a2;b2;b3;b4;b5;b6;b7;b7-H2O	2085279;1006908;689405.4;55772.5;294412.5;693876.2;100874.8;123873.2;17203.9;100278.4;342004.9;625321.7;38157.5;243733.3;105454.1;1215131;445589.4;226549.9	-0.0004873754;-0.0007654951;-0.002353178;0.001692002;-0.0003909719;-0.002548387;-0.0009929042;-5.501956E-05;-0.005133571;-0.00224852;-0.0007068999;-0.0005312575;-0.001219644;-0.000667628;-0.00137905;-0.002092759;-0.002640097;-0.001282683	-3.247896;-3.048485;-5.101795;2.87103;-0.6048829;-3.623042;-4.259628;-0.1241326;-8.169873;-3.280727;-6.994048;-4.116157;-6.554105;-2.124966;-3.353423;-3.991369;-4.221659;-2.111908	150.058813134501;251.106769728331;461.24518524396;589.33610308173;646.35964977878;703.383270917212;233.096432451132;443.23232239886;628.353827691852;685.372406363987;101.071646255793;129.066385235476;186.088537345389;314.182948347273;411.236423620908;524.321201310975;625.369427122415;607.357505022699	18	0.4046393	0.147541	None
20130504_EXQ3_MiBa_SA_Fib-1	27645	24733	AGGVMIKQEL	10		Oxidation (M)	_AGGVM(ox)IKQEL_		AGGVM(1)IKQEL		AGGVM(98.42)IKQEL	0	0	1	sp|Q9UDV6|ZN212_HUMAN	2	HCD	FTMS	MULTI-MSMS	1	0	531.28662	1060.5587	2.7448	8.0772663	66.904	0.015283	98.418	15.747	98.418	1	1	0	0	0	-1	0	0	0	0	y1;y2;y3;y2-H2O;y3-H2O;y3-NH3;a2;b2;b7;b8;b9;b7-NH3;b8-NH3;b9-NH3	5320056;768253;205525.5;8215182;1072217;188853.6;1984378;380415.4;1.033744E+07;1.163571E+07;5168175;1331775;951432.5;561047.1	-0.0005129783;0.0002595126;-0.003060621;-0.0008660083;-0.000280567;-0.0008273283;-0.0008127665;-0.000337752;-0.009689135;-0.008412353;-0.01066171;-0.009335787;-0.008133675;-0.002546962	-3.883186;0.9937521;-7.863754;-3.561844;-0.7558525;-2.222941;-8.04148;-2.61689;-14.38881;-10.49658;-11.45826;-14.22373;-10.36916;-2.788296	132.102418111591;261.144238716882;389.206136362165;243.134799551511;371.192791621582;372.177353967686;101.0717521224;129.066191730057;673.379846978946;801.437147708775;930.481990159346;656.352944529589;784.4103199294;913.447326312213	14	0.4780298	0.1707317	None
20130504_EXQ3_MiBa_SA_Fib-2	33511	30114	AGLDKVIVL	9		Unmodified	_AGLDKVIVL_					0	0	0	sp|Q9NPH2|INO1_HUMAN	2	HCD	FTMS	MULTI-MSMS	3	0	464.29731	926.58007	-0.31553	4.9418782	79.28	0.019837	98.933	14.018	NaN	NaN	1	0	0	0	-1	0	0	0	0	y1;y2;y6;y7;y8;y6-H2O;a2;b2;b3;b4;b5;b6;b7;b8;b5-H2O;b6-H2O;b7-H2O	595596.6;246786.6;47640.3;5024.7;17251.5;33401.3;44369.8;70170;42458.7;60662.7;145520.5;506667.2;831013.6;260800.6;18301.8;131465.8;25167.5	-0.000610375;-0.0009965408;-0.001804218;-0.003899222;-0.000413998;-0.0003026466;-0.000891158;-0.0006643093;-0.0007250687;0.0002588056;-0.002032429;-0.002180698;-0.001774502;-0.00313331;-0.001957997;-0.002715518;-0.003352855	-4.620465;-4.310833;-2.628345;-4.876877;-0.4833316;-0.4527693;-8.817076;-5.14703;-2.994288;0.7245871;-4.188211;-3.731884;-2.544358;-3.933869;-4.19035;-4.794919;-4.934899	132.102515508322;231.171315590233;686.446507214067;799.53266619836;856.5506446978;668.434440956111;101.071830513892;129.066518287295;242.150643027121;357.176602184834;485.273856437308;584.34241862265;697.426076406615;796.495849131196;467.263217318289;566.332388756228;679.417090073217	17	0.5112063	0.1404959	None
20130504_EXQ3_MiBa_SA_Fib-1	32891	29500	AGQDAVIVL	9		Unmodified	_AGQDAVIVL_					0	0	0	sp|P30043|BLVRB_HUMAN	1	HCD	FTMS	MULTI-MSMS	8	0	885.50401	884.49673	-0.75166	3.7209988	80.31	0.025098	93.561	28.994	NaN	NaN	1	0	0	0	-1	0	0	0	0	y2;a2;b2;b3;b4;b5;b6;b7;b8;b4-H2O;b5-H2O;b6-H2O;b7-H2O;b5-NH3;b6-NH3;b7-NH3	20609;20207.5;9464.3;44665.6;99250.6;173785.6;299036;197822.3;73594.5;21244.6;12688.6;42542.9;11003.3;17832.3;70434.5;44751	-0.000812984;-0.0008043453;-0.0003635233;-0.0003339593;0.0001284283;0.001174212;-0.000889038;0.0002093868;-0.003404537;-0.0008961902;0.002112254;-0.001118863;0.00348059;0.003129295;-0.001626032;-0.00163217	-3.516806;-7.958162;-2.816565;-1.298822;0.345097;2.649472;-1.639512;0.3195083;-4.51283;-2.530598;4.967954;-2.134228;5.461232;7.343026;-3.095835;-2.556993	231.171132033443;101.071743701203;129.066217501358;257.124765448734;372.151246093117;443.187314097035;542.257791263372;655.340756818997;754.412784659067;354.141706025353;425.175811368809;524.247456402491;637.326920929003;426.15880991256;525.231979155726;638.316049273879	16	0.513572	0.238806	None
20121117_EXQ2_MiBa_SA_mHLA_Fib_2	38967	35251	AGQEAIFIL	9		Unmodified	_AGQEAIFIL_					0	0	0	sp|Q9NR33|DPOE4_HUMAN	2	HCD	FTMS	MULTI-MSMS	9	0	481.27129	960.52803	0.25065	8.3439692	98.91	0.004234	134.12	50.027	NaN	NaN	1	0	0	0	-1	0	0	0	0	y1;y2;y3;a2;b2;b3;b4;b5;b6;b7;b4-H2O;b5-H2O;b6-H2O;b7-H2O;b4-NH3;b5-NH3;b6-NH3;b7-NH3	442132.7;141757.4;26044.3;51038.7;35422.6;73372.3;94131.6;167826.6;192489.3;167780;16104.9;21356.9;10037.4;26618.8;17840;31886;71669.3;50675.1	-7.265019E-05;-0.0001407204;0.001392506;-0.0004361349;-0.0002771273;0.0001122197;-1.578765E-05;0.0008273775;0.0002416075;-0.0009552481;0.0008684972;0.002560176;0.003761011;0.005196822;0.00147304;0.0008322854;0.0008050334;-0.001629543	-0.5499554;-0.573933;3.550019;-4.315117;-2.147173;0.4364414;-0.04088296;1.809649;0.4236587;-1.331621;2.35905;5.829299;6.810047;7.431029;3.990474;1.890798;1.45507;-2.326815	132.101977783491;245.186109834091;392.252990524172;101.071375490769;129.066131105283;257.124319269713;386.167040373253;457.203310995856;570.287960746322;717.357571518138;368.155591402086;439.191013511105;552.273876656415;699.340854761516;369.139002444543;440.17675698651;553.260848218914;700.331696711088	18	0.4379192	0.1914894	None
20130504_EXQ3_MiBa_SA_Fib-1	40864	36723	AGQEAIFIL	9		Unmodified	_AGQEAIFIL_					0	0	0	sp|Q9NR33|DPOE4_HUMAN	1	HCD	FTMS	MULTI-MSMS	5	0	961.53531	960.52803	0.37348	3.0098891	102.25	0.0073952	125.01	32.537	NaN	NaN	1	0	0	0	-1	0	0	0	0	y1;y2;a2;b2;b3;b4;b5;b6;b7;b8;b4-H2O;b5-H2O;b6-H2O;b7-H2O;b8-H2O;b3-NH3;b4-NH3;b5-NH3;b6-NH3;b7-NH3;b8-NH3	4575.8;34575.1;122003;55763;216764.6;267665.8;837901.7;534509.3;522295.5;199976.3;52216.6;78539.6;45471.3;52820.3;12880.7;14705.6;91313.3;157797.3;161015.3;163100.5;48040.8	-0.0009622258;-0.0007159807;-0.0006147873;-0.000461001;-0.0003377854;-0.0007262491;-0.001261635;-0.001044076;-0.001099287;-0.003199942;-0.001904214;-0.001565228;0.0004548735;0.00467969;0.002854223;-0.0003440262;-0.000214078;-0.002012366;-0.001597809;-0.004936949;-0.005439606	-7.283913;-2.920145;-6.082694;-3.571815;-1.313702;-1.880657;-2.759448;-1.830784;-1.532411;-3.853291;-5.17227;-3.563857;0.8236325;6.691568;3.513204;-1.432856;-0.5799361;-4.571692;-2.887972;-7.049411;-6.687332	132.10286735905;245.186685094374;101.071554143229;129.066314979031;257.124769274816;386.167750834663;457.205400008006;570.28924643007;717.357715557148;830.443880192088;368.158364113683;439.195138915554;552.277182794045;699.341371893597;812.427261341466;240.098226414072;369.140689562126;440.179601637665;553.263251061161;700.335004118018;813.419570755296	21	0.477353	0.2121212	None
20130504_EXQ3_MiBa_SA_Fib-1	40868	36727	AGQEAIFIL	9		Unmodified	_AGQEAIFIL_					0	0	0	sp|Q9NR33|DPOE4_HUMAN	2	HCD	FTMS	MULTI-MSMS	9	0	481.27129	960.52803	2.1669	8.552188	102.26	0.014295	108.09	33.832	NaN	NaN	1	0	0	0	-1	0	0	0	0	y1;y2;a2;b2;b3;b4;b5;b6;b7;b8;b4-H2O;b5-H2O;b6-H2O;b7-H2O;b3-NH3;b4-NH3;b5-NH3;b6-NH3;b7-NH3	1256298;416299.7;213181.7;134400.9;244048.1;320456.7;611801.2;555455.2;374532.1;24407.5;46628.4;61074.3;50321.1;54814.8;23683.2;117006.9;130574.8;153013.2;138447.2	-0.0004192608;-0.0007331721;-0.0007463298;-0.0003299206;-0.000641902;-0.0004413204;-0.001130324;-0.001385347;-0.00115788;-0.0004019628;-0.001533683;-0.001370465;-0.001894796;-0.002504343;0.0002367281;-0.0001502118;-0.0007325145;-0.002355299;-0.005059372	-3.173758;-2.990261;-7.384163;-2.556212;-2.496458;-1.142821;-2.472247;-2.4292;-1.61409;-0.4840353;-4.165828;-3.120403;-3.430865;-3.580965;0.9859659;-0.4069229;-1.664131;-4.257097;-7.224216	132.102324394094;245.186702285828;101.071685685661;129.066183898557;257.125073391426;386.167465905988;457.205268697648;570.289587701092;717.357774150106;830.441082213179;368.157993582234;439.194944152131;552.279532463848;699.348555926746;240.097645659803;369.140625695871;440.17832178641;553.264008551106;700.335126540472	19	0.3552878	0.1570248	None
20130504_EXQ3_MiBa_SA_Fib-2	41821	37651	AGQEAIFIL	9		Unmodified	_AGQEAIFIL_					0	0	0	sp|Q9NR33|DPOE4_HUMAN	1	HCD	FTMS	MULTI-MSMS	2	0	961.53531	960.52803	-1.0176	6.34139	102.02	0.0038289	138.33	37.943	NaN	NaN	1	0	0	0	-1	0	0	0	0	y2;a2;b2;b3;b4;b5;b6;b7;b8;b4-H2O;b5-H2O;b6-H2O;b7-H2O;b8-H2O;b3-NH3;b4-NH3;b5-NH3;b6-NH3;b7-NH3;b8-NH3	65952.4;174973.2;62485.7;350539.1;415991.9;1150734;765641;784744.9;285302.2;81589.1;91911.7;77791.4;86167.1;37788.6;11056.6;132946.9;251567.6;233028.5;240615.5;49618.7	-0.001190069;-0.0007526696;-0.0003242644;-0.0006792309;-0.0005749381;-0.001277726;-0.001628633;-0.001290287;-0.001967345;-0.0008599429;-0.001305324;-0.002004475;0.0001864219;0.0006387538;-7.416979E-05;-0.0005451172;-0.001773491;-0.0004611532;-0.001245525;-0.008148305	-4.853719;-7.446889;-2.512389;-2.641636;-1.48883;-2.794643;-2.855798;-1.798666;-2.369032;-2.335803;-2.972084;-3.629457;0.2665661;0.7862267;-0.3089147;-1.476718;-4.029019;-0.8335166;-1.77848;-10.01731	245.187159183209;101.071692025548;129.066178242428;257.125110720317;386.167599523692;457.205416099597;570.289830986639;717.357906556952;830.44264759547;368.1573198422;439.194879010963;552.279642142499;699.345865161798;812.429476810323;240.097956557691;369.141020601321;440.179362763137;553.262114405468;700.331312693835;813.422279453982	20	0.4548423	0.1785714	None
20130504_EXQ3_MiBa_SA_Fib-2	41826	37656	AGQEAIFIL	9		Unmodified	_AGQEAIFIL_					0	0	0	sp|Q9NR33|DPOE4_HUMAN	2	HCD	FTMS	MULTI-MSMS	7	0	481.27129	960.52803	-0.3843	2.7220614	102.03	0.013482	110.14	33.09	NaN	NaN	1	0	0	0	-1	0	0	0	0	y1;y2;a2;b2;b3;b4;b5;b6;b7;b8;b4-H2O;b5-H2O;b6-H2O;b7-H2O;b3-NH3;b4-NH3;b5-NH3;b6-NH3;b7-NH3	885489.6;306477.4;149352.3;107735;163239.2;232490.1;385062.2;402594.6;257566.7;7757.7;36142.1;41906.7;27455.2;44695.1;6229.9;55156;97314.4;84693.7;127906.4	-0.0005824878;-0.001181078;-0.0007628805;-0.0004357742;-0.001084513;-0.001583811;-0.002030052;-0.001180675;-0.001542928;0.007012751;-0.0003245008;-0.001409395;0.002046807;-1.799925E-05;-0.0006540872;-0.0008093026;-0.003605548;-0.003173202;0.0018621	-4.409363;-4.817046;-7.547914;-3.37636;-4.217836;-4.101346;-4.440125;-2.070309;-2.150847;8.444686;-0.8814201;-3.209042;3.706134;-0.02573726;-2.724245;-2.192392;-8.191053;-5.735413;2.658896	132.102487621132;245.187150191455;101.07170223637;129.066289752253;257.125516002613;386.168608396606;457.206168425755;570.289383028997;717.358159197954;830.433667499124;368.156784400104;439.194983082065;552.275590860026;699.346069582953;240.098536475047;369.141284786637;440.181194819592;553.26482645467;700.328205068584	19	0.3632516	0.1826923	None
20130504_EXQ3_MiBa_SA_Fib-2	8028	6983	AGSEPESSSY	10		Unmodified	_AGSEPESSSY_					0	0	0	sp|Q96QU4|FRG2B_HUMAN;sp|Q64ET8|FRG2_HUMAN;sp|A6NGY1|FRG2C_HUMAN	1	HCD	FTMS	MULTI-MSMS	2	0	1013.4058	1012.3985	-4.0622	-2.1838105	20.666	0.0027122	139.31	9.9309	NaN	NaN	1	0	0	0	-1	0	0	0	0	y2;y3;y4;y3-H2O;y4-H2O;a2;b3;b5;b6;b7;b8;b9;b6-H2O;b7-H2O;b8-H2O;b9-H2O	27447.5;423419.3;166746.2;37641.5;31418.2;32273.6;12470.3;7499.3;158267.8;170221.8;54405.6;45411.9;130448.1;86912.3;58103.9;67585	0.003091792;0.005636671;0.004450317;0.004123154;0.003731094;-0.0007453879;-0.0004177217;0.006513264;0.006369892;0.002286979;0.001142789;0.005395516;0.003461097;0.001840908;0.008623107;0.004111168	11.48895;15.82714;10.04194;12.19397;8.775681;-7.374844;-1.933017;14.72967;11.1512;3.474251;1.53333;6.482451;6.256256;2.875272;11.85664;5.048607	269.110106309435;356.139589839757;443.172804604536;338.13053867088;425.162959140205;101.071684743811;216.098300109573;442.186726071712;571.229462540577;658.265573862802;745.298746462827;832.326522145687;553.221806648608;640.255455247596;727.280701458854;814.317241807957	16	0.4420726	0.2539683	None
20130504_EXQ3_MiBa_SA_Fib-2	31739	28508	AGTPYTVTL	9		Unmodified	_AGTPYTVTL_					0	0	0	sp|P24821|TENA_HUMAN	1	HCD	FTMS	MULTI-MSMS	5	0	922.48802	921.48075	0.22998	1.0587595	74.711	0.021664	97.068	13.453	NaN	NaN	1	0	0	0	-1	0	0	0	0	y2;y6;y6-H2O;a2;b3;b5;b6;b7;b8;b3-H2O;b5-H2O;b6-H2O;b7-H2O;b8-H2O	53649.6;188065.2;41244.6;6102.8;22818.4;38472.5;54832.1;72328;20361.7;13136.5;39263.8;171645.4;332889.6;45083	-0.001182169;-0.001155512;-0.001554177;-0.001033261;-0.000620974;-0.002720477;0.002124318;-0.00348073;-0.001170603;-0.001088014;-0.001104576;-0.001454995;-0.0009244541;0.003707858	-5.070407;-1.666485;-2.301214;-10.22302;-2.698548;-5.549362;3.592774;-5.041984;-1.479165;-5.129625;-2.339113;-2.538071;-1.374988;4.79436	233.150765776779;693.382923899957;675.3727578791;101.071972616594;230.114153426075;490.232345318983;591.275178998547;690.349197962431;791.394566310035;212.104055780041;472.220164732383;573.268193625368;672.336077000549;773.379123162535	14	0.3309795	0.1590909	None
20121117_EXQ2_MiBa_SA_mHLA_Fib_2	7453	6617	AHAHPQEVY	9		Unmodified	_AHAHPQEVY_					0	0	0	sp|Q13433|S39A6_HUMAN	2	HCD	FTMS	MULTI-MSMS	1	0	526.25142	1050.4883	-0.82831	4.9064478	19.551	0.0052806	130.04	73.318	NaN	NaN	1	0	0	0	-1	0	0	0	0	y1;y5;y7;y8;y5-H2O;y7-H2O;y5-NH3;a2;b2;b3;b4;b5;b6;b7;b8;b7-NH3;b8-NH3	2283201;499547;239785.3;80436.4;50723.9;234563.3;106713;546116.7;1649259;1437902;2546213;65019.7;2787238;1.188694E+07;2775641;208381.7;31984.2	1.12561E-05;-0.0009441321;-0.006815858;0.004406818;-5.784808E-05;-0.01455775;-0.00338559;0.0001427544;-4.056627E-06;-0.002894538;5.365676E-05;0.002026183;0.000338704;0.0008513235;0.0009135242;-0.001881248;-0.003773223	0.06181916;-1.48611;-8.081346;4.494671;-0.09371251;-17.63713;-5.475817;0.7882269;-0.01940011;-10.33235;0.1286118;3.940073;0.5273215;1.103676;1.04952;-2.493937;-4.421406	182.081158435096;635.304462199079;843.406359575218;980.45404876132;617.293011228776;825.403536784062;618.280354555631;181.108244740315;209.103306173427;280.1433104429;417.199274110237;514.250065435905;642.310330426365;771.352410903127;870.420762618598;754.32859437324;853.398900264764	17	0.5757857	0.1478261	None
20130504_EXQ3_MiBa_SA_Fib-2	8424	7343	AHAKSSVAL	9		Unmodified	_AHAKSSVAL_					0	0	0	sp|Q9ULK4|MED23_HUMAN	2	HCD	FTMS	MULTI-MSMS	2	0	442.25343	882.49232	0.28769	14.879926	21.514	0.022891	95.815	39.094	NaN	NaN	1	0	0	0	-1	0	0	0	0	y1;y2;y6;y7;y8;a2;b2;b3;b4;b5;b6;b7;b8;b6-H2O;b7-H2O;b8-H2O	1144130;938958.5;91542.4;520839.3;505592.7;484826;1662680;457169;104512.2;135472.5;138776.4;381244.1;566156.5;189395;493881.5;302181.4	-0.0005297708;-0.0005686092;-0.001616006;-0.00117503;-0.003456453;-0.0008030751;-0.0007462389;-0.001216198;-0.002194545;0.0006213702;-0.000720476;-3.220604E-05;-0.0009902328;0.0004340969;-0.0001741945;-0.001694192	-4.010303;-2.799106;-2.673877;-1.739742;-4.254274;-4.434204;-3.568744;-4.341367;-5.375656;1.254617;-1.237293;-0.04726674;-1.316088;0.7692819;-0.2625952;-2.306918	132.102434904084;203.1395875303;604.368068680611;675.404741492486;812.46593477754;181.109190569867;209.104048355715;280.141632102173;408.237573467169;495.266785962046;582.300156218093;681.367881864338;752.405953678884;564.288436958926;663.357459166499;734.396092951615	16	0.3733724	0.1290323	None
20121117_EXQ2_MiBa_SA_mHLA_Fib_2	6586	5829	AHAPHPNVM	9		Oxidation (M)	_AHAPHPNVM(ox)_		AHAPHPNVM(1)		AHAPHPNVM(114.19)	0	0	1	sp|O14770|MEIS2_HUMAN	2	HCD	FTMS	MULTI-MSMS	3	0	495.23472	988.45488	-0.39336	5.0207495	17.453	0.011874	114.19	83.574	114.19	1	1	0	0	0	-1	0	0	0	0	y1;y2;y4;y5;y6;y7;y8;y4-NH3;a2;b2;b3;b4;b5;b7;b8	57655.6;56586.5;171392.6;24313.2;49357.4;129475.9;50029.2;9069.7;74491.8;284791.8;126101.7;10002.6;82310.4;101691.9;11232.9	-0.000398448;0.0004814538;0.0004170673;0.0004923922;0.000627709;0.001187875;-0.002556223;-0.0009730249;-0.0001498491;-0.0001427168;-0.0001423937;-0.002043998;0.0002526578;0.003592692;0.005925567	-2.399514;1.815977;0.8757926;0.8028887;0.8836884;1.520256;-2.78326;-2.118994;-0.8273996;-0.6825176;-0.5082938;-5.41894;0.4913114;4.953085;7.187644	166.053638829185;265.121172843554;476.216928529343;613.275765066826;710.32839360204;781.364947224232;918.427603184371;459.191769519989;181.108537343818;209.103444833568;280.140558298305;377.195223754729;514.251838961223;725.344190226513;824.410271267211	15	0.3897683	0.1578947	None
20121117_EXQ2_MiBa_SA_mHLA_Fib_1	3206	2755	AHAQPQTTM	9		Oxidation (M)	_AHAQPQTTM(ox)_		AHAQPQTTM(1)		AHAQPQTTM(117.16)	0	0	1	sp|O00268|TAF4_HUMAN	2	HCD	FTMS	MULTI-MSMS	7	0	500.72947	999.44438	-0.86214	7.2719316	8.6392	0.010693	117.16	45.445	117.16	1	1	0	0	0	-1	0	0	0	0	y1;y2;y3;y5;y2-H2O;y3-H2O;y5-H2O;a2;b2;b3;b4;b6;b7;b8;b7-H2O;b8-H2O	380391.6;173186.8;31346.7;79496.8;33507.4;8460.3;18143.5;36022;183212.1;102718.7;307194.4;88227;26133.6;24811.4;46103.6;52545.4	0.0001294199;-0.0005375748;-0.001616525;0.003680043;-0.001715184;0.002232847;-0.001294905;-0.0006193727;-0.0002309482;-0.0002725624;-5.102114E-05;-0.0003474288;-0.004615874;-0.001944142;0.001566087;0.0001101614	0.7793884;-2.012624;-4.390939;6.203126;-6.885742;6.377088;-2.251028;-3.419889;-1.104468;-0.9729482;-0.1249908;-0.5485915;-6.285552;-2.327177;2.186216;0.1347713	166.053110961327;267.101456430079;368.150213854618;593.256258649302;249.092069352728;350.135799796317;575.250668911763;181.109006867383;209.10353306501;280.140688466974;408.199044437143;633.31068220824;734.362629127325;835.407635869199;716.345882480184;817.395016879899	16	0.338482	0.1367521	None
20121117_EXQ2_MiBa_SA_mHLA_Fib_2	3234	2782	AHAQPQTTM	9		Oxidation (M)	_AHAQPQTTM(ox)_		AHAQPQTTM(1)		AHAQPQTTM(129.4)	0	0	1	sp|O00268|TAF4_HUMAN	2	HCD	FTMS	MULTI-MSMS	6	0	500.72947	999.44438	0.45618	6.6715981	8.7618	0.0055503	129.4	54.982	129.4	1	1	0	0	0	-1	0	0	0	0	y1;y2;y3;y5;y2-H2O;y5-H2O;y5-NH3;a2;b2;b3;b4;b6;b7;b8;b7-H2O;b8-H2O	397354.7;181248.2;38915.2;91886.8;29893.9;21290.4;8529.3;18008.7;183523.7;110932.7;353559.5;82136.7;53531.8;31052.1;106535.3;44568	3.409334E-05;0.0001935037;0.001750126;0.0005273652;0.0003176482;0.002211803;-0.002177827;-0.0003090557;-0.0005964516;-0.0007129205;5.566028E-05;0.0006010285;0.005407306;0.00750147;0.003311216;0.004484023	0.2053158;0.7244598;4.753881;0.8889285;1.275234;3.844961;-3.779404;-1.706465;-2.852417;-2.544862;0.1363558;0.9490277;7.363365;8.979515;4.622381;5.485777	166.053206287862;267.100725351551;368.146847202918;593.259411327636;249.090036520796;575.247162203517;576.235567418308;181.108696550366;209.103898568443;280.141128825124;408.198937755722;633.309733750878;734.352605947067;835.398190257392;716.344137351623;817.390643018258	16	0.4603891	0.1553398	None
20121117_EXQ2_MiBa_SA_mHLA_Fib_1	3427	2956	AHATTSNTV	9		Unmodified	_AHATTSNTV_					0	0	0	sp|Q6NZI2|PTRF_HUMAN	2	HCD	FTMS	MULTI-MSMS	8	0	451.22233	900.43011	-0.067339	7.0385773	9.1811	0.0042039	134.44	61.399	NaN	NaN	1	0	0	0	-1	0	0	0	0	y1;y2;y2-H2O;a2;b2;b3;b4;b5;b6;b7;b8;b4-H2O;b5-H2O;b6-H2O;b7-H2O;b8-H2O	155328.1;126004.5;84626.6;54530.9;278985.1;139435.2;67607.5;80118.3;74042.9;193672.8;117081.9;8947.8;90537.9;81622.3;128460.2;74233.1	-0.0002851785;-0.0001780001;0.0003371607;-0.0002053808;-0.0001382931;-0.0001552109;0.0005105051;0.0002220651;-0.0006320045;0.0001145158;-0.0005861444;0.001788526;-0.001085801;-0.001871098;0.002890897;0.002482264	-2.414995;-0.8122885;1.67639;-1.13402;-0.6613621;-0.5540463;1.339249;0.4604909;-1.110205;0.1675897;-0.747291;4.924685;-2.338948;-3.394227;4.345272;3.239093	118.086540247543;219.134111543323;201.123031696174;181.108592875539;209.103440409873;280.14057111546;381.187583873661;482.235550787736;569.268433267162;683.310614194078;784.358993328384;363.175741166198;464.22629396764;551.25910767469;665.297273126078;766.345360233527	16	0.3998421	0.109589	None
20121117_EXQ2_MiBa_SA_mHLA_Fib_2	3447	2976	AHATTSNTV	9		Unmodified	_AHATTSNTV_					0	0	0	sp|Q6NZI2|PTRF_HUMAN	2	HCD	FTMS	MULTI-MSMS	10	0	451.22233	900.43011	-0.56007	7.2606933	9.3042	0.005934	128.48	55.446	NaN	NaN	1	0	0	0	-1	0	0	0	0	y1;y2;y2-H2O;a2;b2;b3;b4;b5;b6;b7;b8;b4-H2O;b5-H2O;b6-H2O;b7-H2O;b8-H2O	120568.6;126574.9;92467.3;40743.2;269095.1;130274.1;46787.1;53914.9;50094.8;186638.7;84259.9;11866.2;70539.3;80870.8;110776.6;114711	-0.0002938199;0.0001202205;0.000136364;0.0005169435;-0.0002601592;-9.77883E-05;-0.0005112832;-0.0004694218;0.002552574;0.0009551787;-0.002833273;-0.0006239471;-0.0008685844;0.0005017565;0.003299092;0.002871018	-2.488174;0.5486166;0.6780123;2.85434;-1.244164;-0.3490687;-1.341287;-0.9734271;4.483979;1.397871;-3.612205;-1.718019;-1.871038;0.9102048;4.958827;3.746379	118.086548888979;219.133813322741;201.123232492885;181.107870551181;209.103562275984;280.140513692892;381.188605661918;482.236242274613;569.265248689067;683.309773531209;784.36124045734;363.178153639518;464.226076750963;551.256734819929;665.296864931926;766.344971479259	16	0.406405	0.1176471	None
20130504_EXQ3_MiBa_SA_Fib-1	5254	4450	AHATTSNTV	9		Unmodified	_AHATTSNTV_					0	0	0	sp|Q6NZI2|PTRF_HUMAN	2	HCD	FTMS	MULTI-MSMS	2	0	451.22233	900.43011	-1.1386	1.7077915	14.42	0.005934	128.48	63.681	NaN	NaN	1	0	0	0	-1	0	0	0	0	y1;y2;y2-H2O;a2;b2;b3;b4;b5;b6;b7;b8;b4-H2O;b5-H2O;b6-H2O;b7-H2O;b8-H2O	87427;75620.8;42581.8;33542.6;177686.7;68913.6;25390.5;26523.8;36559.7;70502.3;15088.9;17128;35508.2;44519.7;37465.9;20529.7	-0.0007868372;-0.0006501843;-0.001222603;-0.0005513294;-0.000884668;-0.0008224133;-2.431528E-05;0.0007678981;0.0003885425;0.001473655;-0.006143742;-0.001567269;-0.003490987;-0.001034137;0.0005469206;0.005590553	-6.663197;-2.967055;-6.078834;-3.044187;-4.230752;-2.935709;-0.06378813;1.592373;0.6825307;2.156644;-7.832763;-4.315415;-7.519972;-1.875957;0.8220666;7.295113	118.087041906376;219.13458372754;201.124591459967;181.108938824083;209.104186784837;280.141238317928;381.188118693979;482.235004954723;569.267412720213;683.309255054741;784.364550925872;363.179096961103;464.228699153579;551.258270713106;665.299617103029;766.342251944463	16	0.3960485	0.1632653	None
20130504_EXQ3_MiBa_SA_Fib-1	20739	18472	AHFAKSISL	9		Unmodified	_AHFAKSISL_					0	0	0	sp|Q8N0T1|CH059_HUMAN	2	HCD	FTMS	MULTI-MSMS	4	0	487.27691	972.53927	0.60929	4.0936424	50.16	0.0054804	129.56	75.359	NaN	NaN	1	0	0	0	-1	0	0	0	0	y1;y2;y6;y7;y8;y2-H2O;y7-H2O;y8-H2O;a2;b2;b3;b4;b5;b6;b7;b8;b6-H2O;b7-H2O;b8-H2O;b5-NH3	675216.8;1520663;568439.1;1514631;1748793;332515.3;115161.2;62928.3;1211949;4324274;1158344;378684.4;250332.7;379728.4;352243.9;92695.4;258888.4;225420.9;237284.9;32378.7	-0.0004468176;-0.0007318902;-0.0003648658;-0.002057519;-0.003494347;-0.0007958138;-0.003777575;-0.004441694;-0.0006233401;-0.0007443813;-0.0007734792;-0.001677115;0.00122956;-0.002097965;-0.001277356;-0.004154038;-0.0003108321;-5.953778E-05;-0.005071855;-0.007414953	-3.382359;-3.339911;-0.5900326;-2.687977;-3.871797;-3.956828;-5.053992;-5.021682;-3.441795;-3.559861;-2.171642;-3.925734;2.214217;-3.26614;-1.690919;-4.930866;-0.4978685;-0.08073911;-6.151831;-13.77515	132.10235195089;219.134665433413;618.382467604806;765.45257417425;902.512922864417;201.124164670688;747.443729543947;884.503305525846;181.109010834834;209.104046498121;356.172489512249;427.210506935537;555.302563278258;642.33791921358;755.421162584654;842.456067676294;624.325567394163;737.409380080279;824.446420807395;538.28465869021	20	0.4750446	0.1550388	None
20130504_EXQ3_MiBa_SA_Fib-1	31480	28220	AHFFQQLGY	9		Unmodified	_AHFFQQLGY_					0	0	0	sp|Q9BRK3|MXRA8_HUMAN	2	HCD	FTMS	MULTI-MSMS	8	0	555.77199	1109.5294	2.0559	5.2433335	76.654	0.026725	102.98	57.898	NaN	NaN	1	0	0	0	-1	0	0	0	0	y1;y2;y3;a2;b2;b3;b4;b5;b6;b7;b8;b6-NH3;b8-NH3	216019.8;160647.6;8898.7;7661;92494.4;141166;72846.2;182293.5;186918.8;36461.6;28101.6;37865.8;4195.3	-0.0007517758;-0.001254629;-0.004246287;-0.001336747;-0.0009087145;-0.001089931;-0.002969372;-0.002606014;-0.001483931;0.002287543;0.002706568;-0.002929215;-0.001963197	-4.128778;-5.247215;-12.05678;-7.380868;-4.34575;-3.060118;-5.900473;-4.128004;-1.954189;2.622009;2.911979;-3.945955;-2.151595	182.081921466989;239.103888044297;352.190943682432;181.109724241786;209.104210831317;356.172805963882;503.243099321619;631.301313474794;759.358768902824;872.439061409701;929.460106107914;742.333665085471;912.438226771865	13	0.3363272	0.1238095	None
20130504_EXQ3_MiBa_SA_Fib-2	32146	28878	AHFFQQLGY	9		Unmodified	_AHFFQQLGY_					0	0	0	sp|Q9BRK3|MXRA8_HUMAN	2	HCD	FTMS	MULTI-MSMS	5	0	555.77199	1109.5294	2.2525	3.6210241	75.771	0.015835	111.69	59.285	NaN	NaN	1	0	0	0	-1	0	0	0	0	y1;y2;y3;a2;b2;b3;b4;b5;b6;b7;b8;b6-NH3;b7-NH3;b8-NH3	401572.7;313718.6;12707.2;10889.2;177737.9;257329;130308.6;329608.7;327891;89025.5;41154.2;61698.7;12946.6;11660.4	-0.0008327253;-0.0006679618;-0.004855202;-0.001394831;-0.001165054;-0.0009679087;-0.002099317;-0.002062605;-0.0008708985;0.003500432;0.003425563;-0.001692271;0.001816187;0.001649061	-4.573353;-2.793612;-13.78568;-7.701577;-5.571636;-2.717526;-4.171583;-3.267231;-1.146888;4.012242;3.685543;-2.279668;2.123169;1.80732	182.082002416522;239.103301376589;352.191552596883;181.109782325519;209.104467170824;356.172683941701;503.242229265895;631.300770065816;759.358155870554;872.437848520641;929.45938711313;742.332428141778;855.412983664208;912.434614513296	14	0.3855296	0.09589041	None
20121117_EXQ2_MiBa_SA_mHLA_Fib_1	11927	10683	AHFGIHEEM	9		Oxidation (M)	_AHFGIHEEM(ox)_		AHFGIHEEM(1)		AHFGIHEEM(133.47)	0	0	1	sp|Q99873|ANM1_HUMAN;sp|Q9NR22|ANM8_HUMAN	2	HCD	FTMS	MULTI-MSMS	5	0	543.73729	1085.46	0.65153	10.518883	31.078	0.0042971	133.47	97.074	133.47	1	1	0	0	0	-1	0	0	0	0	y1;y2;y4;y5;y6;y7;y8;y2-H2O;y7-H2O;a2;b2;b3;b4;b5;b6;b7;b8	94458.5;25743.9;54612.9;5117.6;105095.1;298411;181403.2;66163.1;31958.4;132403.5;519803.9;84748.2;26874.4;37574.2;57124.6;112356.6;133613.3	-0.000314891;-0.0004349471;0.0003028147;0.005075128;-0.0005357239;0.002129462;0.001538936;1.263651E-06;0.004558033;-0.0002209917;-0.0002463582;-0.0001094191;0.0006924448;-0.003778961;0.001663053;0.000210892;-0.001076857	-1.896322;-1.473916;0.5395871;7.526777;-0.7325603;2.424336;1.515553;0.004560512;5.297845;-1.220217;-1.178164;-0.3072086;1.675841;-7.180501;2.507111;0.2661505;-1.16869	166.053555272218;295.096268424452;561.197035621299;674.276327288615;731.303401863846;878.369150594127;1015.42865298215;277.085267527449;860.356157336761;181.108608486447;209.103548474976;356.171825452051;413.192487311786;526.28102269848;663.334492546282;792.378537803628;921.42241864879	17	0.3307759	0.1125828	None
20121117_EXQ2_MiBa_SA_mHLA_Fib_2	12247	10976	AHFGIHEEM	9		Oxidation (M)	_AHFGIHEEM(ox)_		AHFGIHEEM(1)		AHFGIHEEM(123.99)	0	0	1	sp|Q99873|ANM1_HUMAN;sp|Q9NR22|ANM8_HUMAN	2	HCD	FTMS	MULTI-MSMS	10	0	543.73729	1085.46	-0.38207	9.2291072	31.093	0.0078231	123.99	79.872	123.99	1	1	0	0	0	-1	0	0	0	0	y1;y2;y4;y6;y7;y8;y2-H2O;y7-H2O;a2;b2;b3;b4;b5;b6;b7;b8	51301.5;26196;57845.7;77742.4;251973.3;148750.6;45550.4;8895;151474.5;507807.4;89116.5;14758.1;35454.1;52487.9;68305.3;126527	0.0003599587;0.0002039683;0.001146757;0.001495897;0.001398588;-0.003207409;-0.0002569837;0.007200061;-4.344488E-05;-7.781639E-05;0.0004070068;-0.001893076;-0.003864859;0.002617291;0.002834762;0.001453659	2.167735;0.6911938;2.043415;2.045528;1.592254;-3.15866;-0.9274524;8.368724;-0.2398832;-0.3721431;1.142728;-4.581555;-7.343715;3.945663;3.577547;1.577629	166.052880422536;295.095629509132;561.19619167905;731.30137024281;878.369881467891;1015.43339932714;277.085525774755;860.353515308868;181.108430939577;209.103379933189;356.171309026208;413.195072832471;526.281108595572;663.333538308701;792.375913933428;921.419888133022	16	0.3113664	0.1038961	None
20130504_EXQ3_MiBa_SA_Fib-1	13947	12350	AHFGIHEEM	9		Oxidation (M)	_AHFGIHEEM(ox)_		AHFGIHEEM(1)		AHFGIHEEM(143.02)	0	0	1	sp|Q99873|ANM1_HUMAN;sp|Q9NR22|ANM8_HUMAN	2	HCD	FTMS	MULTI-MSMS	6	0	543.73729	1085.46	-0.579	2.5959749	34.205	0.0033778	143.02	99.773	143.02	1	1	0	0	0	-1	0	0	0	0	y1;y2;y4;y5;y6;y7;y8;y2-H2O;y7-H2O;y8-H2O;a2;b2;b3;b4;b5;b6;b7;b8	118368.5;85891.9;257916.5;21798.3;263905.8;756930.2;470289.6;229115.2;143493.7;116178.5;571967.9;1879259;312202.2;90285.6;108683.1;130839.4;326446.6;304534.2	0.000495569;-0.0009691516;-0.001117565;0.002775967;-0.002817174;-0.0007904957;-0.001782696;-0.0006359935;0.0002096876;-0.005241084;-0.0005179526;-0.0007333428;-0.0004606881;-0.0008611669;-0.009349004;0.002272595;-0.00157702;-0.004160125	2.984407;-3.284182;-1.99139;4.116944;-3.852252;-0.8999554;-1.755604;-2.295294;0.2437206;-5.254616;-2.859896;-3.507072;-1.293442;-2.084171;-17.76409;3.426019;-1.990232;-4.51488	166.052744812247;295.096802628937;561.198456001041;674.278626449395;731.305683314216;878.372070551885;1015.43197461467;277.085904784619;860.360505682286;997.424868316808;181.108905447289;209.104035459632;356.172176721052;413.194040923439;526.286592741711;663.333883004713;792.3803257159;921.425501917261	18	0.3630531	0.1022727	None
20130504_EXQ3_MiBa_SA_Fib-2	14232	12622	AHFGIHEEM	9		Oxidation (M)	_AHFGIHEEM(ox)_		AHFGIHEEM(1)		AHFGIHEEM(99.14)	0	0	1	sp|Q99873|ANM1_HUMAN;sp|Q9NR22|ANM8_HUMAN	2	HCD	FTMS	MULTI-MSMS	8	0	543.73729	1085.46	-0.92731	2.2274676	34.162	0.019635	99.139	69.99	99.139	1	1	0	0	0	-1	0	0	0	0	y1;y2;y4;y5;y6;y7;y8;y2-H2O;y7-H2O;a2;b2;b3;b4;b6;b7;b8	46899.1;11586.4;55299.2;5345.3;61546.5;200555.1;132278.5;48625.3;17949.5;129970.5;465661.3;78414.4;29882.4;84080.5;23749.4;94688.1	-0.0004120733;-0.002352343;-0.003914188;-0.008696216;-0.002530242;0.0009664656;-0.00376226;-0.002237696;0.003027564;-0.001049413;-0.001097483;-0.001872972;0.0004527626;-0.0008430682;0.001204515;-0.008972712	-2.481567;-7.971392;-6.974659;-12.89685;-3.459898;1.100294;-3.705076;-8.075774;3.51896;-5.794356;-5.248492;-5.258595;1.095766;-1.27095;1.520127;-9.737808	166.053652454472;295.09818582065;561.201252623848;674.290098632774;731.305396381885;878.370313590662;1015.4339541789;277.087506487333;860.357687805977;181.109436907331;209.10439959961;356.173589005503;413.19272699398;663.33699866759;792.377544180937;921.430314503205	16	0.2337686	0.1038961	None
20121117_EXQ2_MiBa_SA_mHLA_Fib_1	16543	14875	AHFGIHEEM	9		Unmodified	_AHFGIHEEM_					0	0	0	sp|Q99873|ANM1_HUMAN;sp|Q9NR22|ANM8_HUMAN	2	HCD	FTMS	MULTI-MSMS	5	0	535.73983	1069.4651	-2.5756	3.6770242	42.411	0.0059769	128.38	75.699	NaN	NaN	1	0	0	0	-1	0	0	0	0	y1;y4;y5;y6;y7;y8;y6-H2O;y7-H2O;y8-H2O;a2;b2;b3;b4;b5;b6;b7;b8	293417.6;318713.7;12381.5;208509.4;704214.8;412337.9;17459.3;108249.7;44840;459219.1;1521835;246996.5;79973.9;218716.2;515185.4;504635.6;471762.8	-0.0001266609;-0.0001349893;-0.003823006;-0.0006222832;6.764104E-05;-0.0003111521;-0.004363957;-0.0008317117;-0.01169614;-0.000260502;-0.0002899406;-0.0003986754;0.0003912665;0.001136422;8.03084E-05;-0.0007876679;0.002607142	-0.8440769;-0.2475948;-5.807477;-0.8699507;0.07843564;-0.3113278;-6.258348;-0.9850126;-11.91737;-1.438374;-1.386588;-1.119333;0.9469346;2.159365;0.1210674;-0.9940538;2.829487	150.058452419971;545.202558803229;658.290310800026;715.308573801085;862.376297793055;999.435588448626;697.301750788563;844.366632459574;981.436408749844;181.108647996738;209.103592057367;356.17211470836;413.192788490061;526.276107314819;663.336075290996;792.379536363526;921.418734649691	17	0.3345113	0.09550562	None
20121117_EXQ2_MiBa_SA_mHLA_Fib_2	16815	15122	AHFGIHEEM	9		Unmodified	_AHFGIHEEM_					0	0	0	sp|Q99873|ANM1_HUMAN;sp|Q9NR22|ANM8_HUMAN	2	HCD	FTMS	MULTI-MSMS	3	0	535.73983	1069.4651	-1.6478	4.2380523	42.393	0.010051	118.69	53.91	NaN	NaN	1	0	0	0	-1	0	0	0	0	y1;y3;y4;y6;y7;y8;y3-H2O;y7-H2O;y8-H2O;a2;b2;b3;b4;b5;b6;b7;b8	200010;9174.4;215842.1;162817.5;517609.2;407932.7;13253.3;60234.9;48986.6;332831.5;1217519;210637.6;64278.9;127413.1;374124.6;327640.9;10511.4	2.06044E-05;-0.00154412;0.0004397488;0.002149978;-0.0002794931;0.001717748;-0.0007592564;-0.003668856;-0.002408465;-8.106016E-05;-0.0001156365;0.0001924482;0.002158927;-0.0009291567;0.0001567567;0.0006837954;0.002347383	0.1373093;-3.783263;0.8065796;3.005677;-0.3240964;1.718721;-1.946144;-4.345084;-2.454044;-0.447578;-0.5530108;0.5403244;5.225011;-1.765524;0.2363157;0.8629661;2.547574	150.058305154701;408.145056071594;545.2019840651;715.305801539592;862.376644927226;999.433559548893;390.133706521634;844.369469604125;981.427121075234;181.108468554859;209.103417753256;356.171523584806;413.191020829033;526.278172893688;663.335998842666;792.378064900253;921.418994408928	17	0.3043535	0.1011905	None
20130504_EXQ3_MiBa_SA_Fib-1	19013	16909	AHFGIHEEM	9		Unmodified	_AHFGIHEEM_					0	0	0	sp|Q99873|ANM1_HUMAN;sp|Q9NR22|ANM8_HUMAN	2	HCD	FTMS	MULTI-MSMS	6	0	535.73983	1069.4651	-0.10118	1.8069305	45.992	0.010051	118.69	70.183	NaN	NaN	1	0	0	0	-1	0	0	0	0	y1;y4;y5;y6;y7;y8;y7-H2O;a2;b2;b3;b4;b5;b6;b7;b8	561041.1;432952.5;22033.3;262721.9;970794.4;525547.5;83119.8;748738.7;2367422;419660.3;170131.5;280682.2;781076.8;776884.4;647732.3	-0.000576866;-0.002799925;0.003677617;-0.004198615;-0.002124575;-0.002910588;-0.001261916;-0.0006568876;-0.0007879817;-0.0008495051;-0.002377829;-0.001275033;-0.001479435;-0.002437081;-0.001565933	-3.844264;-5.135543;5.586682;-5.869626;-2.463622;-2.912224;-1.494511;-3.627028;-3.768371;-2.385094;-5.754731;-2.422734;-2.23029;-3.075642;-1.699473	150.058902625049;545.205223738579;658.282810177417;715.312150132855;862.378490008542;999.438187884202;844.367062664021;181.109044382273;209.104090098556;356.172565538044;413.195557585956;526.278518770044;663.33763503477;792.381185776554;921.422907725299	15	0.292114	0.1048951	None
20130504_EXQ3_MiBa_SA_Fib-2	19373	17273	AHFGIHEEM	9		Unmodified	_AHFGIHEEM_					0	0	0	sp|Q99873|ANM1_HUMAN;sp|Q9NR22|ANM8_HUMAN	2	HCD	FTMS	MULTI-MSMS	6	0	535.73983	1069.4651	-0.16601	3.4900148	45.469	0.0034652	142.11	81.149	NaN	NaN	1	0	0	0	-1	0	0	0	0	y1;y4;y6;y7;y8;y6-H2O;y7-H2O;y8-H2O;a2;b2;b3;b4;b5;b6;b7;b8	676756.9;764626.1;401749.6;1623310;986653.8;50551.2;265860.2;208161.1;1306567;3948098;600419;271070.1;521369.4;1642158;1093132;856159.5	-0.0004956539;-0.001880788;-0.003218762;-0.001522661;-0.001179995;-0.004153387;-0.001497843;-0.001822477;-0.0007366948;-0.000784358;-0.001182765;-0.001897064;-0.003836003;-0.001453865;-0.0009467227;-0.00228107	-3.303064;-3.449693;-4.499806;-1.765655;-1.18066;-5.956372;-1.773923;-1.856967;-4.067685;-3.751041;-3.320762;-4.591206;-7.288886;-2.191741;-1.194784;-2.475593	150.058821413036;545.204304601517;715.311170279872;862.377888095482;999.436457291138;697.301540218842;844.367298590745;981.426535087004;181.109124189462;209.104086474833;356.172898798367;413.19507682018;526.281079739933;663.337609463947;792.379695418292;921.42362286179	16	0.3443805	0.1032258	None
20121117_EXQ2_MiBa_SA_mHLA_Fib_1	17654	15885	AHFLEKQGF	9		Unmodified	_AHFLEKQGF_					0	0	0	sp|P35606|COPB2_HUMAN	2	HCD	FTMS	MULTI-MSMS	5	0	538.77982	1075.5451	2.2513	9.0815055	45.143	0.008722	121.85	85.149	NaN	NaN	1	0	0	0	-1	0	0	0	0	y1;y2;y3;y4;y5;y6;y7;y8;y5-H2O;y6-H2O;y7-NH3;a2;b2;b3;b4;b5;b6;b8;b8-H2O	124896.4;171692;38888;85062.7;71212.4;99463.2;268820.9;220921;10720.1;28634.5;25383.7;177518.2;745594.6;245610.8;24773.4;43253.2;31120.9;19322.6;27776.5	7.389789E-05;-0.0001102021;-0.001694389;-0.0007044242;0.002175878;-0.001870704;-0.0007384473;-0.002883537;0.007347319;0.006203278;-0.004070965;-0.0003417454;-0.0002079521;8.043901E-05;0.0005774383;0.00121799;0.0001274088;0.009805313;-0.01576951	0.444937;-0.4939408;-4.825009;-1.46981;3.576972;-2.593194;-0.850298;-2.867712;12.44705;8.819353;-4.781305;-1.886963;-0.9944938;0.2258434;1.230542;2.035762;0.1753993;10.75777;-17.64956	166.086181171216;223.107828994759;351.167990693058;479.261963745952;608.301676539784;721.389787101879;868.45706876189;1005.51812571407;590.285940412675;703.371148433693;851.433852177659;181.108729240112;209.103510068936;356.171635593989;469.25520257505;598.297155119139;726.39320871846;911.463572049252;893.478582183019	19	0.3392568	0.1137725	None
20121117_EXQ2_MiBa_SA_mHLA_Fib_2	17902	16110	AHFLEKQGF	9		Unmodified	_AHFLEKQGF_					0	0	0	sp|P35606|COPB2_HUMAN	2	HCD	FTMS	MULTI-MSMS	8	0	538.77982	1075.5451	1.2865	8.7096011	45.119	0.0035223	141.52	97.123	NaN	NaN	1	0	0	0	-1	0	0	0	0	y1;y2;y3;y4;y5;y6;y7;y8;y5-H2O;y6-H2O;y6-NH3;y7-NH3;a2;b2;b3;b4;b5;b6;b8;b8-H2O	112679.6;117816.5;19312.6;80385.6;81560.7;121456.4;295798.1;215807.3;10308.5;39721.6;10685.4;37428.8;183695.7;780257.7;233290.5;33653;57059.1;21877;21707.8;44337.5	-1.501816E-05;-7.81468E-06;-0.0003024868;-0.001127706;-0.004254991;-0.0002966876;0.001228481;-0.001455633;0.008008768;-0.004272142;-0.008762678;0.0009398817;-0.0004182727;-0.0002272929;0.0006711843;-0.0003211498;0.001381143;7.6772E-06;0.007847467;-0.01718805	-0.09042387;-0.03502649;-0.8613769;-2.353004;-6.994796;-0.4112732;1.414559;-1.447647;13.56762;-6.073719;-12.44044;1.103888;-2.309511;-1.086987;1.884444;-0.6843807;2.308457;0.01056893;8.609725;-19.2372	166.086270087264;223.10772660738;351.166598790897;479.262387028252;608.308107409159;721.388213086057;868.455101833483;1005.51669781008;590.285278964265;703.381623854365;704.370129975113;851.428841331448;181.108805767401;209.103529409688;356.171044848753;469.256101163205;598.296991966841;726.393328450099;911.465529894863;893.480000729458	20	0.3649061	0.1176471	None
20130504_EXQ3_MiBa_SA_Fib-1	20300	18073	AHFLEKQGF	9		Unmodified	_AHFLEKQGF_					0	0	0	sp|P35606|COPB2_HUMAN	2	HCD	FTMS	MULTI-MSMS	5	0	538.77982	1075.5451	3.7954	2.7591299	49.108	0.0048637	131.03	99.077	NaN	NaN	1	0	0	0	-1	0	0	0	0	y1;y2;y3;y4;y5;y6;y7;y8;y6-H2O;y7-H2O;y6-NH3;y7-NH3;a2;b2;b3;b4;b5;b6;b7	103231.2;57842.1;27922.1;71856.9;53354.7;91610.9;199863.1;186622.6;30907.1;8288;26331;30402.5;185286.2;700721.4;238671;32729.4;38872.8;14440.1;35245.3	-8.446054E-05;-0.0004305746;-0.001037653;-0.002214451;-0.003653167;-0.003547216;-0.003416561;-0.002735597;0.001931563;0.01312684;-0.003795715;-0.0001360848;-0.0007085101;-0.0008701642;-0.0005916836;-0.001581242;-0.005559748;0.0003645868;-0.005063078	-0.508534;-1.929892;-2.954867;-4.620529;-6.005461;-4.917186;-3.934046;-2.720585;2.746133;15.43548;-5.388845;-0.1598309;-3.912062;-4.161391;-1.661229;-3.369669;-9.292514;0.501914;-5.925492	166.086339529638;223.108149367299;351.167333956897;479.263473772368;608.307505584771;721.391463614331;868.459746875373;1005.51797777378;703.375420149483;850.43263878863;704.365163011955;851.429917297896;181.109096004774;209.104172280996;356.172307716628;469.257361255192;598.303932857088;726.392971540521;854.456976716534	19	0.3054793	0.1194969	None
20130504_EXQ3_MiBa_SA_Fib-2	20701	18479	AHFLEKQGF	9		Unmodified	_AHFLEKQGF_					0	0	0	sp|P35606|COPB2_HUMAN	2	HCD	FTMS	MSMS	7	0	538.77982	1075.5451	NaN	3.3169866	48.465	2.7896E-31	196.77	136.41	NaN	NaN	1	0	0	0	-1	0	0	0	0	y1;y2;y3;y4;y5;y6;y7;y8;y5-H2O;y6-H2O;y7-H2O;y3-NH3;y4-NH3;y5-NH3;y6-NH3;y7-NH3;y8-NH3;a2;b2;b3;b4;b5;b6;b7;b8;b7-H2O	499999;336526.3;196656.9;558655.8;351049.9;635096.2;1312979;1222627;48589.7;182179.6;48675.6;66901;71708;52797.1;175871.1;218091;137216.4;1199732;4242065;1325800;189634.6;347939.5;141870.4;133211;158800.9;250756.8	-0.0002059084;-0.001019203;-0.001340872;-0.001494062;-0.0001070891;-0.0004861812;-0.001960644;-0.003269573;0.002269966;-0.001729266;0.001348771;-8.186917E-05;-0.002293028;-0.006108163;-0.00811156;-0.00226969;-0.005996802;-0.0006329287;-0.0006608948;-0.0007365601;-0.001090508;-0.0001165851;-0.003528597;0.00233648;0.0005230192;-0.003214377	-1.239766;-4.568188;-3.818325;-3.117417;-0.1760453;-0.6739521;-2.257615;-3.251629;3.845503;-2.458513;1.585961;-0.2450147;-4.96072;-10.33035;-11.51606;-2.665732;-6.0666;-3.494739;-3.160604;-2.067987;-2.323904;-0.1948611;-4.857671;2.734485;0.5738177;-3.842905	166.086460977487;223.108737995299;351.167637176111;479.262753383765;608.303959507075;721.388402579637;868.458290958684;1005.51851174999;590.291017765551;703.379080978544;850.444416857085;334.139829071773;462.23700324849;591.283411479921;704.369478856932;851.432050902817;988.494689877248;181.109020423418;209.103963011615;356.172452593098;469.256870521179;598.298489694705;726.396864724506;854.44957…	26	0.4079115	0.1444445	None
20130504_EXQ3_MiBa_SA_Fib-1	23191	20688	AHFREQELF	9		Unmodified	_AHFREQELF_					0	0	0	sp|Q2QGD7|ZXDC_HUMAN;sp|P98168|ZXDA_HUMAN;sp|P98169|ZXDB_HUMAN	2	HCD	FTMS	MULTI-MSMS	10	0	588.79345	1175.5724	1.2546	2.2884049	55.909	0.015744	104.44	56.694	NaN	NaN	1	0	0	0	-1	0	0	0	0	y1;y2;y6;y7;y8;y6-H2O;y7-NH3;a2;b2;b3;b4;b5;b6;b7;b8;b7-NH3;b8-NH3	279328.7;74444.2;94062.7;513753.4;205926.3;107232.3;18859.1;172139.3;546822.2;41610.6;16163.1;54964.3;319563.8;1826784;562525.6;6949.5;44889.7	-0.000569289;-0.001263666;0.000671219;-0.001844428;-0.002780061;-0.0003067449;-0.005833358;-0.00061992;-0.0007656204;-0.0004374749;-0.0008490228;0.004288605;-0.001429254;-0.002743062;-0.00191318;-0.008980784;-0.006135568	-3.427659;-4.526486;0.8171502;-1.904446;-2.514651;-0.3818061;-6.130936;-3.422911;-3.661433;-1.228268;-1.657362;6.687245;-1.857681;-3.053209;-1.891424;-10.18924;-6.169623	166.086824358104;279.171582715977;821.414522562376;968.485452125451;1105.54529962095;803.404935839981;951.46289195367;181.10900741468;209.10406773722;356.172153507938;512.273676083865;641.311131552201;769.375426923162;898.419333827115;1011.50256792578;881.399022446651;994.480241211873	17	0.510792	0.1111111	None
20121117_EXQ2_MiBa_SA_mHLA_Fib_1	10004	8935	AHGKVSVEY	9		Unmodified	_AHGKVSVEY_					0	0	0	sp|Q92979|NEP1_HUMAN	2	HCD	FTMS	MULTI-MSMS	7	0	495.25617	988.49779	-0.68317	7.7411525	26.306	0.022799	95.909	38.35	NaN	NaN	1	0	0	0	-1	0	0	0	0	y1;y2;y7;y8;y2-H2O;y7-H2O;a2;b2;b3;b4;b5;b6;b7;b8;b6-H2O;b7-H2O;b8-H2O	306619.4;46552.6;212701.8;250333.5;344178.1;8803.8;143051.3;390873.3;45106.7;27596.4;83833.9;42446.1;82400.1;178342.1;32523.2;72410.7;6564.3	-0.0002235639;-0.001775326;-0.002084691;-0.001422115;-0.0001181328;0.0005517277;-0.0005656224;-0.0003370813;-4.966738E-05;0.001274898;0.0002243945;-0.0008435893;0.000427794;0.001566758;0.0009209641;-0.0008776686;-0.005338717	-1.227824;-5.706139;-2.667854;-1.548353;-0.4030278;0.7227262;-3.123106;-1.61203;-0.1866319;3.233989;0.4548956;-1.45366;0.6296753;1.938027;1.637827;-1.327028;-6.754228	182.081393255097;311.125538112977;781.411130461912;918.469379748699;293.113316233919;763.397929357019;181.108953117109;209.103639198103;266.124815507779;394.218453959896;493.287918379819;580.321014773461;679.388157306414;808.429611438341;562.308685533797;661.378898082689;790.425952227468	17	0.2890207	0.08374384	None
20130504_EXQ3_MiBa_SA_Fib-2	11996	10590	AHGKVSVEY	9		Unmodified	_AHGKVSVEY_					0	0	0	sp|Q92979|NEP1_HUMAN	2	HCD	FTMS	MULTI-MSMS	8	0	495.25617	988.49779	0.4252	2.0759907	29.376	0.018552	116.25	58.083	NaN	NaN	1	0	0	0	-1	0	0	0	0	y1;y2;y6;y7;y8;y2-H2O;y7-H2O;y8-H2O;a2;b2;b3;b4;b5;b6;b7;b8;b6-H2O;b7-H2O;b8-H2O	1006707;100844.5;19352.8;567089.1;687882.2;1102340;52880.9;73911.1;452799.7;1301770;143272.1;107173.9;185310.5;180919.8;308198.4;493771.9;151587.4;258617.9;193215	-0.0006931835;-0.0008429565;-0.001508299;-0.002107804;-0.001609669;-0.00085054;-0.001830932;-0.003579535;-0.0007643698;-0.0007624623;-0.001091052;-0.0001376642;-0.001566902;-0.000431717;-0.0003600327;-0.000542015;-0.0006295049;-0.001653837;-8.019669E-05	-3.806988;-2.709386;-2.082167;-2.697432;-1.752556;-2.901737;-2.398391;-3.975224;-4.220493;-3.64633;-4.099758;-0.3492066;-3.176433;-0.7439285;-0.529936;-0.6704524;-1.119497;-2.500586;-0.1014608	182.081862874734;311.124605743957;724.389090346616;781.411153574642;918.469567302402;293.114048641094;763.40031201709;900.460972481716;181.10915186456;209.104064579134;266.125856892042;394.219866522284;493.289709676045;580.320602901238;679.388945133086;808.431720211536;562.310236002756;661.379674250983;790.42069370699	19	0.3379175	0.09047619	None
20121117_EXQ2_MiBa_SA_mHLA_Fib_2	8546	7611	AHGTFYTSH	9		Unmodified	_AHGTFYTSH_					0	0	0	sp|Q8IXJ6|SIR2_HUMAN	2	HCD	FTMS	MULTI-MSMS	5	0	510.73032	1019.4461	-0.63549	6.8206958	22.215	0.0040214	136.33	80.803	NaN	NaN	1	0	0	0	-1	0	0	0	0	y1;y2;y3;y4;y5;y6;y7;y8;y2-H2O;y7-H2O;y8-H2O;a2;b2;b3;b4;b5;b6;b7;b8;b4-H2O;b7-H2O;b8-H2O	449900.7;210901;80506.1;45100.2;36190.7;29638.9;336689.6;279614.5;121268.1;61007;51483.1;201266.4;554223.7;89166.1;24862.7;22880;29810.4;6781.6;7599.9;9055.5;5546.6;13964.5	-0.0001370414;-0.0005065132;0.0003790342;-4.68233E-05;0.001312107;0.006211254;0.001154912;-0.001580863;-0.0002802401;0.003952653;-0.002346726;-0.000233687;-0.0002323152;-0.0008857541;-6.457441E-05;0.002099809;-0.004448244;0.008345108;0.01022829;0.001872595;0.01233966;0.001714599	-0.8780378;-2.08348;1.101344;-0.09231362;2.005401;8.223235;1.421682;-1.665087;-1.244967;4.976004;-2.519547;-1.290314;-1.111006;-3.328331;-0.1758694;4.083334;-6.567529;10.72163;11.81951;5.363143;16.22936;2.023432	156.076890056704;243.109287938424;344.156080865093;507.219835260898;654.286890246367;755.329669574307;812.356189639417;949.417837276877;225.098496979043;794.342827212294;931.408038453397;181.108621181725;209.103534432042;266.125651594538;367.172508888918;514.238758422272;677.308635013526;778.343520134189;865.373665357767;349.160007032904;760.328960900594;847.371614367724	22	0.319957	0.1151832	None
20130504_EXQ3_MiBa_SA_Fib-2	10241	8994	AHGTFYTSH	9		Unmodified	_AHGTFYTSH_					0	0	0	sp|Q8IXJ6|SIR2_HUMAN	2	HCD	FTMS	MULTI-MSMS	2	0	510.73032	1019.4461	0.86728	1.7198866	25.642	2.0987E-05	193.98	118.87	NaN	NaN	1	0	0	0	-1	0	0	0	0	y1;y2;y3;y4;y5;y6;y7;y8;y2-H2O;y3-H2O;y7-H2O;y8-H2O;a2;b2;b3;b4;b5;b6;b8;b4-H2O;b5-H2O;b6-H2O;b8-H2O	1986088;751251;386842.2;185671.8;135312;124178.3;1012564;984564.2;322084.1;35412.1;259107.1;252612.2;793141.5;1937576;271572.1;104519;89243.3;109378.4;30044.2;24281.3;48585.8;12272.3;43740.1	-0.0005302211;-0.0007009992;-0.0004441987;-0.001835126;-0.00220325;-0.003049205;-0.0007731883;-0.002035694;-0.0005931531;-0.001254516;-0.0009061605;-0.003658331;-0.0006066021;-0.0006770869;-0.000732518;-0.0001921178;-0.002180128;-0.002116202;-0.003946736;-0.001468818;-0.004152526;-0.00117352;0.0009763862	-3.39717;-2.883471;-1.290686;-3.617996;-3.367388;-4.03687;-0.9517826;-2.144149;-2.635079;-3.846473;-1.140761;-3.927737;-3.349376;-3.238039;-2.752528;-0.5232357;-4.23949;-3.124439;-4.560656;-4.206679;-8.368073;-1.779962;1.152252	156.077283236396;243.109482424374;344.156904097957;507.221623563199;654.290405603321;755.338930032883;812.358117739812;949.418292108425;225.098809891982;326.1471497293;794.347686025634;931.409350058638;181.108994096781;209.103979203675;266.125498358354;367.172636432354;514.243038358737;677.30630297147;865.387840389298;349.163348446227;496.234446070043;659.294795602551;847.372352580439	23	0.4845315	0.1144279	None
20130504_EXQ3_MiBa_SA_Fib-1	8441	7348	AHHASAVRF	9		Unmodified	_AHHASAVRF_					0	0	0	sp|Q86YF9|DZIP1_HUMAN	3	HCD	FTMS	MULTI-MSMS	10	0	332.51051	994.5097	0.96545	4.1965959	21.84	0.019837	83.456	38.088	NaN	NaN	1	0	0	0	-1	0	0	0	0	y1;y2;y3;y4;y5;y6;y7;y8;y5-H2O;y6-H2O;y8-H2O;y2-NH3;y7-NH3;a2;b2;b3;b4;b5;b6;b8;b5-H2O	29878.9;106215;262806.4;283836.4;258500.3;127480;153444.7;167588;30003.3;4115.4;57472.8;78503.7;3624.8;40604.6;208733.5;255636.1;23639.1;90783.9;4915.9;15994.1;17229.1	-0.0003052332;0.0006123827;-0.001548264;-0.001397003;-0.001069404;-0.001566534;-0.001876945;-0.004044029;-0.003278053;-0.004449296;-0.004416508;-0.0002773897;0.003125174;-0.001745313;-0.0009213932;-0.0006231735;-0.002332565;-0.001640262;0.001671924;-0.003232757;-0.0037984	-1.837796;1.900707;-3.675339;-2.83774;-1.845945;-2.408705;-2.383656;-4.374364;-5.839926;-7.036063;-4.872186;-0.9089944;4.056606;-9.636747;-4.406383;-1.800232;-5.590977;-3.252984;2.906346;-3.892818;-7.812028	166.086560302305;322.186753714497;421.257328276981;492.294290804439;579.325991614802;650.363602532929;787.422824806685;924.483903753256;561.317635578242;632.355920608263;906.473711545411;305.161094385441;770.391273586099;181.110132807307;209.104223509981;346.162837152686;417.201660331567;504.23299643878;575.266798040313;830.441227665849;486.224589890673	21	0.2044434	0.1	None
20130504_EXQ3_MiBa_SA_Fib-1	18701	16632	AHHGAGAFFRY	11		Unmodified	_AHHGAGAFFRY_					0	0	0	sp|Q15915|ZIC1_HUMAN	3	HCD	FTMS	MULTI-MSMS	4	0	411.86858	1232.5839	0.49866	5.1485173	45.25	0.027444	63.426	37.31	NaN	NaN	1	0	0	0	-1	0	0	0	0	y1;y2;y3;y4;y5;y6;y7;y8;y2-NH3;a2;b2;b3;b4;b5;b6;b7;b8(2+)	151283;488006.2;3796111;3667209;486482.7;1062499;32363.5;184260.1;337918.7;59021.1;437035.6;379831.4;386707.3;166410.6;2441808;1389921;133094.7	-0.0006795523;-0.001035262;-0.001916162;-0.001657431;-0.003396454;-0.0005842698;-0.001677816;-0.005281863;-5.272116E-05;-0.00131371;-0.0002788931;-0.002451057;-0.001871652;-0.003808727;-0.001462956;-0.00208499;-0.007042491	-3.732126;-3.061245;-3.948792;-2.621188;-4.828901;-0.7683936;-2.018021;-5.945087;-0.1641607;-7.253672;-1.333756;-7.080609;-4.64216;-8.031485;-2.753833;-3.46182;-18.77074	182.081849243549;338.183315981206;485.252610797316;632.320765983009;703.359618793746;760.378270332914;831.416477666438;888.44154543727;321.155784338957;181.109701205077;209.103581009936;346.164665035856;403.18554935473;474.224600218177;531.243718170553;602.281453992179;375.184572183402	17	0.3381139	0.1075949	None
20130504_EXQ3_MiBa_SA_Fib-2	5909	5057	AHHGDTKVAY	10		Unmodified	_AHHGDTKVAY_					0	0	0	sp|P53602|MVD1_HUMAN	2	HCD	FTMS	MULTI-MSMS	6	0	549.76998	1097.5254	-0.12014	2.4057559	15.852	0.028278	107.9	60.054	NaN	NaN	1	0	0	0	-1	0	0	0	0	y1;y2;y3;y4;y5;y6;y7;y8;y9;y8-H2O;a2;b2;b3;b5;b6;b7;b8;b9;b6-H2O;b7-H2O;b8-H2O	381931.8;430278.1;37662.6;22971.9;67766.3;5384.6;183494.8;1300076;177660.3;42402.5;279997.6;1310704;302144.7;154470.8;64856.7;575321.5;500660.1;397800.4;78834.4;119599.8;352166.6	-0.0006898712;-0.0008886997;0.001566386;-0.002472105;-0.0008881523;0.008522495;0.0001526236;-0.003118887;-0.001760211;-0.001278199;-0.0006332657;-0.0007811763;-0.0009976232;-0.001167436;0.001247661;-0.001957414;-0.002994154;-0.003350181;-0.001790072;-0.0009761103;-0.002867312	-3.788797;-3.510993;4.447622;-5.147171;-1.527793;12.23885;0.2025859;-3.502637;-1.713105;-1.465106;-3.496599;-3.735825;-2.881945;-2.252816;2.014771;-2.619122;-3.537414;-3.651574;-2.977253;-1.338341;-3.461207	182.081859562389;253.119172178661;352.185131008711;480.284132517421;581.330227039307;696.347759424312;753.377593018962;890.439776392248;1027.49732957817;872.427371017627;181.109020760432;209.104083293144;346.163211602347;518.211788170784;619.257051547463;747.355219641152;846.424670296904;917.462140111813;601.249524594417;729.343673650603;828.413978768897	21	0.4557595	0.15	None
20121117_EXQ2_MiBa_SA_mHLA_Fib_1	2679	2276	AHHSQRAAF	9		Unmodified	_AHHSQRAAF_					0	0	0	sp|Q6ZTW0|TPGS1_HUMAN	3	HCD	FTMS	MULTI-MSMS	8	0	342.1739	1023.4999	-0.15684	5.5788577	7.3596	0.0071526	105.94	76.979	NaN	NaN	1	0	0	0	-1	0	0	0	0	y1;y2;y4;y5;y6;y7;y8;y6-H2O;y7-H2O;y5-NH3;a2;b2;b3;b6;b7;b8;b6-NH3;b7-NH3;b8-NH3	586540.4;43608;129211.1;87849.1;244599.8;316954.4;456736.1;18633.5;96369.8;50812.7;106678.6;436991.5;117859.9;305344.9;636468.4;406947.3;93182.1;100312.8;68297.4	-0.0004264304;0.0007680932;-4.77202E-05;-0.001076834;0.0003824843;0.0005357731;-0.001354718;0.008427391;-0.002857744;-0.000417948;-0.0003703095;-0.0003535766;-0.0007112648;-1.183907E-05;0.000282081;-0.0009839174;-0.002948991;0.0001359017;-0.003317488	-2.567517;3.239224;-0.1027873;-1.817989;0.5630136;0.6562544;-1.420828;12.74303;-3.579323;-0.7264946;-2.04468;-1.690915;-2.054711;-0.0165038;0.3577935;-1.14485;-4.210858;0.1761836;-3.938116	166.086681499496;237.122600763688;464.261641393003;592.321248017768;679.35181710981;816.410575683436;953.471378037311;661.333207516742;798.40340451387;575.294040030715;181.10875780417;209.103655693387;346.162925244052;717.353942767667;788.390762635352;859.429142421636;700.330330818668;771.364359713172;842.40492689107	19	0.3446741	0.1	None
20121117_EXQ2_MiBa_SA_mHLA_Fib_2	2760	2351	AHHSQRAAF	9		Unmodified	_AHHSQRAAF_					0	0	0	sp|Q6ZTW0|TPGS1_HUMAN	3	HCD	FTMS	MULTI-MSMS	5	0	342.1739	1023.4999	0.41065	6.1650815	7.5956	0.0031836	126.24	85.126	NaN	NaN	1	0	0	0	-1	0	0	0	0	y1;y2;y4;y5;y6;y7;y8;y6-H2O;y7-H2O;y5-NH3;y6-NH3;y8-NH3;a2;b2;b3;b6;b7;b8;b6-NH3;b7-NH3;b8-NH3	772951.2;58655.7;143627.7;115750.2;396729.2;487248.8;625723.5;18918.6;111455.6;64565;14375.4;82430.8;142576.8;644803.6;163004.3;372208.3;826999.4;494138.8;127289;113519.8;91573.5	-0.0006176069;0.0007028098;-0.0006579562;0.002495252;0.0004246222;7.542032E-05;0.0001354335;0.001816569;0.002658658;-0.001259672;-0.0004500352;-0.01280519;-0.0002966137;-0.0001898941;0.0007508962;0.000492808;-8.018825E-05;-0.0005037661;-0.002495874;-0.002639603;-0.0103756	-3.718577;2.963908;-1.417208;4.212691;0.6250403;0.09238033;0.1420427;2.746801;3.329992;-2.189612;-0.6794768;-13.67409;-1.637766;-0.9081347;2.169208;0.6869807;-0.1017113;-0.5861639;-3.563855;-3.42198;-12.31653	166.086872675975;237.122666047099;464.262251628952;592.317675932581;679.351774971854;816.411036036177;953.469887885431;661.33981833867;798.397888111678;575.294881755161;662.326100527837;936.456279406755;181.108684108371;209.103492010946;346.16146308298;717.353438120597;788.391124904648;859.42866227026;700.329877701202;771.367135217819;842.411984999736	21	0.3406101	0.09722222	None
20121117_EXQ2_MiBa_SA_mHLA_Fib_2	2764	2355	AHHSQRAAF	9		Unmodified	_AHHSQRAAF_					0	0	0	sp|Q6ZTW0|TPGS1_HUMAN	2	HCD	FTMS	MULTI-MSMS	9	0	512.75721	1023.4999	-0.47457	6.8260163	7.6057	0.0042315	134.15	63.238	NaN	NaN	1	0	0	0	-1	0	0	0	0	y1;y2;y4;y5;y6;y7;y8;y6-H2O;y7-H2O;y8-H2O;y4-NH3;y7-NH3;a2;b2;b3;b4;b6;b7;b8;b7-NH3;b8-NH3	51693.4;8717.6;33697.6;84928.7;770730.3;2235831;372036.4;6099.5;206583;61389.2;4696.1;59515.8;264249.4;1072528;152509.4;9424.5;53152.8;97458.1;150131.9;29924.9;44160.8	0.0006403042;-0.0001439566;0.00157834;-0.0006474737;-2.191086E-05;0.0007195528;-0.0007739384;0.007485534;0.000615479;0.005508006;0.001449984;-0.01171282;6.524851E-05;-5.939881E-05;0.0002523204;0.001390522;0.002769326;0.0003637762;-0.001276516;-0.001306668;0.001415855	3.855266;-0.6070954;3.39969;-1.093113;-0.03225258;0.8813617;-0.8117065;11.31884;0.7708906;5.888056;3.242117;-14.65209;0.3602734;-0.2840644;0.7289085;3.209938;3.860489;0.4614161;-1.485307;-1.693967;1.680739	166.085614764871;237.123512813479;464.260015332648;592.320818657903;679.352221504962;816.410391903713;953.470797257333;661.334149373937;798.399931291174;935.453950626818;447.233594587581;799.396275179289;181.108322246191;209.103361515608;346.161961658797;433.192851867075;717.351161602279;788.39068094024;859.429435020271;771.365802283097;842.40019354768	21	0.5754447	0.1962617	None
20130504_EXQ3_MiBa_SA_Fib-2	4282	3578	AHHSQRAAF	9		Unmodified	_AHHSQRAAF_					0	0	0	sp|Q6ZTW0|TPGS1_HUMAN	3	HCD	FTMS	MULTI-MSMS	7	0	342.1739	1023.4999	0.9328	2.0615148	12.2	0.0097486	102.62	50.758	NaN	NaN	1	0	0	0	-1	0	0	0	0	y1;y2;y4;y5;y6;y7;y8;y7-H2O;y8-H2O;y5-NH3;a2;b2;b3;b6;b7;b8;b6-NH3;b7-NH3;b8-NH3	1834958;126155.7;265283.3;195892.3;772605.8;1009655;1056242;311681.6;199913.7;167737;460089.4;1497460;338576.7;989041.2;1813694;1133705;242601.4;299797.5;205119.3	-0.000502093;-0.0008451623;-0.0008211386;-0.0016488;-0.001385677;-0.004108022;-0.002139131;-0.001894777;0.0003841459;-0.002199393;-0.0005708945;-0.0008655374;0.0009035864;-0.002331021;-0.001724097;-0.002943166;-0.004531338;-0.003776374;-0.006270114	-3.023077;-3.564217;-1.768695;-2.783622;-2.0397;-5.031781;-2.243517;-2.37321;0.4106496;-3.823065;-3.152215;-4.139264;2.610305;-3.24946;-2.186851;-3.424551;-6.470272;-4.895682;-7.443086	166.086757162092;237.124214019148;464.262414811407;592.321819983938;679.353585271321;816.415219479131;953.472162449808;798.402441547018;935.459074486742;575.295821475889;181.108958389129;209.10416765416;346.161310392757;717.356261949206;788.392768813633;859.431101669718;700.331913164748;771.36827198899;842.407879516941	19	0.3242456	0.0959596	None
20121117_EXQ2_MiBa_SA_mHLA_Fib_1	29413	26571	AHIGSFVSF	9		Unmodified	_AHIGSFVSF_					0	0	0	sp|Q5VUJ6|LRCH2_HUMAN	2	HCD	FTMS	MULTI-MSMS	3	0	482.74798	963.48142	-1.8268	3.9756427	74.775	0.010466	117.7	39.95	NaN	NaN	1	0	0	0	-1	0	0	0	0	y1;y2;y2-H2O;a2;b2;b3;b4;b5;b6;b7;b8;b6-H2O;b7-H2O;b8-H2O	2461477;2086747;271138.2;85235.9;835731.6;435422.3;106060;290948;1217316;845577.1;271022;873480.9;82620;343459.9	-6.963769E-05;-0.0002190527;-0.0001953013;0.000218153;-0.0001129408;0.0002378587;-0.001565284;-0.001800762;0.0006489586;0.0002919639;-0.000650347;2.402487E-05;0.000146541;-0.0005568204	-0.4192861;-0.8654156;-0.8306881;1.204545;-0.5401194;0.7382624;-4.127747;-3.862286;1.058127;0.4098444;-0.8135334;0.04035767;0.2110425;-0.7125936	166.086324706785;253.118502531689;235.10791409404;181.108169341681;209.103415057614;322.187128238554;379.210395105229;466.242658993027;613.308623188332;712.377394099241;799.410364820058;595.298683435733;694.366974835839;781.399706607128	14	0.497192	0.1346154	None
20121117_EXQ2_MiBa_SA_mHLA_Fib_2	29607	26746	AHIGSFVSF	9		Unmodified	_AHIGSFVSF_					0	0	0	sp|Q5VUJ6|LRCH2_HUMAN	2	HCD	FTMS	MSMS	4	0	482.74798	963.48142	NaN	4.1832233	74.758	0.016166	97.596	28.164	NaN	NaN	1	0	0	0	-1	0	0	0	0	y1;y2;y2-H2O;a2;b2;b3;b4;b6;b7;b8;b6-H2O;b7-H2O;b8-H2O	2428997;2178797;473681.1;70013;834204.2;522755.8;165138.9;1081247;923948.6;267630.1;803045.9;113852.8;296485.8	7.181743E-05;1.704463E-05;0.0003751869;-7.712102E-05;4.737416E-05;0.0005844308;-5.668747E-05;3.50825E-05;0.0003777884;-2.868886E-05;0.000536658;0.002419293;0.004169558	0.4324107;0.06733859;1.595811;-0.4258278;0.2265587;1.81395;-0.1494888;0.05720197;0.5303206;-0.03588756;0.9014945;3.484182;5.336044	166.086183251665;253.118266434373;235.107343605776;181.10846461572;209.103254742635;322.186781666421;379.208886508272;613.309237064404;712.377308274694;799.409743161862;595.29817080258;694.364702083568;781.394980228569	13	0.4097922	0.1015625	None
20130504_EXQ3_MiBa_SA_Fib-1	32552	29192	AHIGSFVSF	9		Unmodified	_AHIGSFVSF_					0	0	0	sp|Q5VUJ6|LRCH2_HUMAN	2	HCD	FTMS	MULTI-MSMS	10	0	482.74798	963.48142	0.92953	7.089351	79.398	0.0043479	132.94	55.193	NaN	NaN	1	0	0	0	-1	0	0	0	0	y1;y2;y2-H2O;a2;b2;b3;b4;b5;b6;b7;b8;b5-H2O;b6-H2O;b7-H2O;b8-H2O	556917.7;435486.7;48778.8;20633.5;212891.7;112303.2;32883.4;53167.7;206987.5;150098.6;34465.1;37113.1;165848.9;4148.1;41437.8	-0.000656218;-0.0008082064;-0.001459136;-0.0004060372;-0.0007982403;-0.0007671645;-0.001475513;-0.002135609;-0.000258211;-0.0013793;-0.003080708;-0.001149965;-0.0006236215;-0.00232141;-0.005467665	-3.951052;-3.192989;-6.206207;-2.241952;-3.81743;-2.381107;-3.891016;-4.580462;-0.4210126;-1.936188;-3.853713;-2.56556;-1.047576;-3.343192;-6.997226	166.08691128714;253.119091685423;235.109177928949;181.108793531926;209.104100357101;322.188133261739;379.210305334203;466.242993839327;613.309530357922;712.379065362784;799.412795180854;448.231443509121;595.29933108206;694.369442787094;781.404617451534	15	0.5018282	0.1630435	None
20130504_EXQ3_MiBa_SA_Fib-2	33054	29699	AHIGSFVSF	9		Unmodified	_AHIGSFVSF_					0	0	0	sp|Q5VUJ6|LRCH2_HUMAN	2	HCD	FTMS	MULTI-MSMS	8	0	482.74798	963.48142	0.60874	8.3348342	78.037	0.0043479	132.94	55.193	NaN	NaN	1	0	0	0	-1	0	0	0	0	y1;y2;y2-H2O;a2;b2;b3;b4;b5;b6;b7;b8;b5-H2O;b6-H2O;b7-H2O;b8-H2O	539643.2;424622.4;50753.6;19266.7;241247.2;128197.8;30006.4;50517.5;210516;158814.2;35295.1;37504.4;153422.5;8927.5;34724.5	-0.0006759769;-0.001019514;-0.0001220868;-0.000498176;-0.0007620591;-0.001271453;-0.001724632;-0.001472854;-0.0005730487;-0.002007472;-0.008575892;-0.0002129054;-0.00197995;-0.005866676;-0.005481595	-4.070019;-4.027799;-0.5192802;-2.750699;-3.644401;-3.9463;-4.547955;-3.158988;-0.9343544;-2.817981;-10.72767;-0.474991;-3.325966;-8.448882;-7.015053	166.086931046023;253.119302992602;235.10784087954;181.108885670692;209.104064175937;322.188637550247;379.210554453155;466.242331084759;613.309845195599;712.379693535327;799.418290365425;448.23050644985;595.300687410597;694.372988052415;781.404631381954	15	0.4504077	0.1530612	None
20130504_EXQ3_MiBa_SA_Fib-2	32137	28870	AHIIALESI	9		Unmodified	_AHIIALESI_					0	0	0	sp|O95864|FADS2_HUMAN	2	HCD	FTMS	MULTI-MSMS	7	0	483.78457	965.55458	-0.78899	11.253134	75.747	0.027034	91.584	37.059	NaN	NaN	1	0	0	0	-1	0	0	0	0	y1;y2;y2-H2O;a2;b2;b3;b4;b5;b6;b7;b8;b8-H2O	2021773;1871078;272504.1;101857;1327637;1601966;830580.4;1733058;1166465;746329.6;301447.8;102343.2	-0.0005590073;-0.000870701;-0.0009564508;-0.0009081453;-0.0008242508;-0.001013454;-0.004986932;-0.001831005;-0.0008826242;-0.000922105;-0.003474512;3.662117E-05	-4.231619;-3.973358;-4.75552;-5.014349;-3.94182;-3.145532;-11.45693;-3.616369;-1.424981;-1.232042;-4.158748;0.04479891	132.102464140644;219.134804244189;201.124325307731;181.109295640001;209.104126367601;322.188379551009;435.276417009226;506.310374870843;619.393490469964;748.436123046961;835.470703864161;817.456628044431	12	0.4853567	0.0882353	None
20130504_EXQ3_MiBa_SA_Fib-2	23505	21023	AHIKLSNLY	9		Unmodified	_AHIKLSNLY_					0	0	0	sp|P12270|TPR_HUMAN	2	HCD	FTMS	MULTI-MSMS	8	0	529.80329	1057.592	1.199	3.23128	54.819	0.016832	102	40.002	NaN	NaN	1	0	0	0	-1	0	0	0	0	y1;y2;y6;y7;y8;y6-H2O;y7-H2O;a2;b2;b3;b4;b5;b6;b7;b8;b6-H2O;b7-H2O;b7-NH3;b8-NH3	509130.6;98855.8;58250.4;142853.4;98641.4;58848.6;165023.4;130910.6;592837.9;163753.5;17688.5;50871;31699.3;179124.1;54997.4;22796;38490.8;242095.7;99833.7	-0.0007949581;-0.0007124122;-0.002095768;-0.002258823;-0.001346848;-0.01278145;-0.01353252;-0.001071956;-0.0008567541;-0.0005314436;-0.001585244;-3.944887E-05;0.001135642;-0.005881778;-0.005844872;-0.0002629956;-0.00172688;-0.003887286;-0.009994278	-4.365936;-2.413599;-2.842022;-2.65586;-1.363809;-17.76629;-16.25516;-5.918831;-4.09726;-1.649484;-3.520544;-0.07002347;1.746075;-7.694158;-6.660586;-0.4158768;-2.313511;-5.200949;-11.61438	182.08196464937;295.165946083845;737.421312294405;850.505539330752;987.563539217395;719.42143328931;832.506248339287;181.109459450938;209.104158870929;322.187897540842;450.283914359128;563.366432544173;650.397285862926;764.447230730391;877.531257805236;632.388119814462;746.432511145768;747.418687137158;860.508858108594	19	0.2247167	0.08444444	None
20130504_EXQ3_MiBa_SA_Fib-2	14000	12412	AHIKVGETY	9		Unmodified	_AHIKVGETY_					0	0	0	sp|Q504Q3|PAN2_HUMAN	2	HCD	FTMS	MULTI-MSMS	10	0	509.27182	1016.5291	-0.5511	-3.5886983	33.66	0.023385	113.7	50.818	NaN	NaN	1	0	0	0	-1	0	0	0	0	y1;y2;y5;y6;y7;y8;y2-H2O;y5-H2O;y6-H2O;y7-H2O;a2;b2;b3;b4;b5;b6;b7;b8;b8-H2O	682831.3;295222;31938.1;232627.7;522588.3;560279.8;84742;28401.3;27552.2;85889;360205.1;1307184;298270.7;56348;48684.8;30911.9;109022.7;224504.3;199183.8	-0.0007903849;-0.0006675665;0.001781132;-0.001170055;-0.00321161;-0.003842575;-0.001399032;-0.003863303;0.0009249672;-0.00475747;-0.0007152819;-0.0007070004;-0.000369301;-0.001441778;-0.0004102486;-0.001024618;-0.0002639947;-0.004177949;-0.002761116	-4.340819;-2.357813;3.134364;-1.680251;-3.967677;-4.05976;-5.276983;-7.020937;1.363565;-6.011199;-3.949453;-3.381094;-1.146229;-3.201931;-0.7467875;-1.689749;-0.3589737;-4.994759;-3.373572	182.081960076108;283.12951573181;568.259537768961;696.357451974059;809.443557509586;946.503100336871;265.11968251113;550.254617518262;678.344792265526;791.434538683228;181.109102776621;209.104009117187;322.187735398222;450.283770892728;549.351153279712;606.373231373015;735.415063845597;836.466656274287;818.454674754159	19	0.2932137	0.09047619	None
20121117_EXQ2_MiBa_SA_mHLA_Fib_2	23713	21390	AHILTKILY	9		Unmodified	_AHILTKILY_					0	0	0	sp|Q9Y678|COPG1_HUMAN	2	HCD	FTMS	MULTI-MSMS	1	0	536.33168	1070.6488	-2.0052	2.8307869	59.71	0.016098	116.73	70.3	NaN	NaN	1	0	0	0	-1	0	0	0	0	y1;y2;y5;y6;y7;y8;y6-H2O;y7-H2O;a2;b2;b3;b4;b6;b7;b8;b7-H2O	500582.3;810257.8;216853.2;464015.6;621090.4;708652.8;33309.8;19592.5;824524.2;4460413;1572591;442118.6;384756.1;1173277;501050.9;952831.5	5.387856E-05;-0.0002498897;0.00295586;-0.0007716498;0.002407647;-0.004474035;0.01131715;0.008864867;-4.429983E-05;2.508563E-05;-4.737304E-05;0.000277892;0.004934663;-0.0002253247;-0.0007322866;0.0008272764	0.2959042;-0.8466086;4.637451;-1.028213;2.788055;-4.471248;15.45101;10.48426;-0.2446039;0.1199677;-0.1470357;0.6384343;7.427145;-0.2898073;-0.8222554;1.089257	182.08111581264;295.165483561259;637.388983283534;750.476774773975;863.55765945807;1000.62345300258;732.454121283242;845.540637551355;181.10843179453;209.103277031167;322.187413470235;435.271152185575;664.409136906623;777.498360874508;890.582931816806;759.486743587143	16	0.4647985	0.1568628	None
20121117_EXQ2_MiBa_SA_mHLA_Fib_1	20660	18616	AHISEQAVW	9		Unmodified	_AHISEQAVW_					0	0	0	sp|P52292|IMA1_HUMAN	2	HCD	FTMS	MULTI-MSMS	8	0	520.76162	1039.5087	0.30574	8.9975918	52.567	0.011992	113.89	42.546	NaN	NaN	1	0	0	0	-1	0	0	0	0	y1;y2;y4;y6;b2;b3;b4;b5;b6;b7;b8;b5-H2O;b6-H2O;b7-H2O;b8-H2O;b7-NH3;b8-NH3	505954.1;77337.7;12237.9;31076.8;119501.6;119980.4;32375.6;55104.7;339880.9;694709.7;279141.1;55164.6;7186.3;31076.8;7839.8;33026.6;11865.6	-9.676104E-05;-0.0003044329;-0.001381251;-0.01229705;-0.0001544753;0.0001022428;0.001226363;0.002751925;-0.0001395125;0.0001355777;-0.0004043435;0.001625328;0.004395622;-0.001063664;0.008082286;-0.01038449;-0.008425506	-0.4717813;-1.000878;-2.744592;-17.09472;-0.7387505;0.3173397;2.996844;5.112638;-0.2093774;0.1838697;-0.4834179;3.124131;6.78017;-1.47865;9.875627;-14.41606;-10.28243	205.097250867439;304.1658724555;503.262640572487;719.348177880473;209.103456592087;322.187263854379;409.218168144002;538.259235678476;666.3207046272;737.357543324802;836.426497162241;520.249797588576;648.305604806079;719.348177880473;818.407445845973;720.341514290469;819.40796922324	17	0.32986	0.09815951	None
20130504_EXQ3_MiBa_SA_Fib-1	23535	20999	AHISEQAVW	9		Unmodified	_AHISEQAVW_					0	0	0	sp|P52292|IMA1_HUMAN	2	HCD	FTMS	MULTI-MSMS	3	0	520.76162	1039.5087	1.0607	5.1496201	56.727	0.026725	91.9	33.085	NaN	NaN	1	0	0	0	-1	0	0	0	0	y1;y2;y6;a2;b2;b3;b4;b5;b6;b7;b8;b4-H2O;b5-H2O;b6-H2O;b7-H2O;b8-H2O;b6-NH3;b7-NH3	1605315;261085.1;107081.8;60415.6;521677.2;455041;161269;307595.5;1192255;2182102;702165.2;20731.3;175716;69981.9;107081.8;94025.7;33263.2;123339	-0.0007335762;-0.0006923092;-0.009136436;-0.0005879221;-0.000755987;-0.0006119856;-0.001372776;-0.0008081819;-0.001997147;-0.001488542;-0.001193768;0.00115418;-0.0006579335;0.003496059;0.002096952;0.007380261;-0.006286132;-0.007264623	-3.576713;-2.276088;-12.70105;-3.246234;-3.615363;-1.899468;-3.35461;-1.501464;-2.997267;-2.018748;-1.427223;2.9503;-1.264644;5.392601;2.915086;9.017824;-9.681395;-10.08502	205.097887682591;304.166260331751;719.34501726374;181.108975416764;209.104058103806;322.18797808284;409.22076728338;538.262795785261;666.322562261154;737.359167444944;836.427286587044;391.20767564087;520.252080850538;648.30650436959;719.34501726374;818.408147871825;649.30030214514;720.338394424594	18	0.4334529	0.1164384	None
20121117_EXQ2_MiBa_SA_mHLA_Fib_1	13627	12227	AHISGASSF	9		Unmodified	_AHISGASSF_					0	0	0	sp|Q9BQ39|DDX50_HUMAN	2	HCD	FTMS	MULTI-MSMS	5	0	438.71414	875.41373	0.38726	8.5857605	35.194	0.015873	104.11	37.973	NaN	NaN	1	0	0	0	-1	0	0	0	0	y1;y2;y2-H2O;a2;b2;b3;b4;b5;b6;b7;b8;b4-H2O;b5-H2O;b6-H2O;b7-H2O;b8-H2O	1380436;474014.4;93488.4;73249.9;642226.8;454575.3;125228.5;158719.8;452841.7;227529.2;107751.4;27927.2;56964.5;25741.1;350700.9;171803.8	-8.218757E-05;-0.0002602474;0.00139816;-0.000500844;-0.0002327815;0.0002957913;0.0002409529;0.0003134437;-0.0005153931;-0.000270656;0.001190101;-0.0003772206;0.0004507198;0.00162008;-0.0005994465;0.001971342	-0.4948484;-1.028164;5.946925;-2.76543;-1.113236;0.9180732;0.5888114;0.672279;-0.9592662;-0.4335281;1.673039;-0.9642426;1.005555;3.119943;-0.9886962;2.843297	166.086337256663;253.118543726417;235.106320633123;181.108888338703;209.1035348983;322.187070305885;409.219153554207;466.240544786976;537.27848741162;624.310271084426;711.340838737633;391.209207041403;448.22984282465;519.265787252568;606.300035188612;693.329492810328	16	0.3558047	0.08602151	None
20121117_EXQ2_MiBa_SA_mHLA_Fib_2	13926	12501	AHISGASSF	9		Unmodified	_AHISGASSF_					0	0	0	sp|Q9BQ39|DDX50_HUMAN	2	HCD	FTMS	MULTI-SECPEP	4	-2	438.71414	875.41373	-0.15722	-2271.2505	35.186	0.084754	74.415	29.648	NaN	NaN	1	0	0	0	-1	0	0	0	0	y1;y2;y2-H2O;a2;b2;b3;b4;b5;b6;b7;b8;b6-H2O;b7-H2O;b8-H2O	474780.8;153399.8;26788.2;9491.7;212284.8;120700.5;40104.4;69082.6;138258.7;53321.6;44534.6;10601.1;106567.6;61309.2	1.176669E-05;-6.472533E-05;-0.0001508451;-0.0002285423;-0.0002530523;-8.444617E-05;0.0007321578;4.243947E-05;-0.000152093;0.0006230731;-0.001996508;0.002947252;0.000506114;-0.001532324	0.07084686;-0.2557117;-0.6415995;-1.261908;-1.210177;-0.2621026;1.78916;0.09102478;-0.2830805;0.9980198;-2.80667;5.675822;0.8347599;-2.210083	166.086243302411;253.118348204326;235.107869637792;181.10861603702;209.103555169073;322.187450543368;409.218662349235;466.240815791234;537.278124111455;624.309377355333;711.344025346311;519.264460079659;606.298929628067;693.332996475508	14	0.08918438	0.07909604	None
20130504_EXQ3_MiBa_SA_Fib-1	21392	19066	AHISPYKELY	10		Unmodified	_AHISPYKELY_					0	0	0	sp|Q14112|NID2_HUMAN	2	HCD	FTMS	MULTI-MSMS	8	0	610.81914	1219.6237	0.69072	1.4129908	51.666	0.016345	110.87	57.705	NaN	NaN	1	0	0	0	-1	0	0	0	0	y1;y2;y4;y6;y7;y8;y9;a2;b2;b3;b4;b6;b8;b9;b4-H2O;b8-H2O	50020.8;22932;22218.5;38494.9;69317;45755.8;41041.1;68753.6;394109.1;128632;48932.5;41037.8;52726.3;42746.7;3511.3;38559.3	-0.0009704467;-0.0004256928;0.006025846;-0.001479653;0.0004780098;-0.0003461062;0.01676389;-0.0008912788;-0.0007130065;-0.001196707;0.0002143806;0.003171693;-0.003072855;0.003344532;-0.002354089;-0.008822527	-5.329719;-1.442217;10.91052;-1.82129;0.5314466;-0.3418214;14.58266;-4.921221;-3.409817;-3.714306;0.5238772;4.738592;-3.316712;3.217277;-6.017439;-9.711398	182.082140137899;295.16565936443;552.296763939314;812.420361829095;899.45043257585;1012.5353206723;1149.57712253556;181.109278773516;209.104015123315;322.188562804236;409.219180126515;669.332315204715;926.476115866004;1039.55376245941;391.211183910139;908.471300852018	16	0.4273956	0.1818182	None
20130504_EXQ3_MiBa_SA_Fib-2	21770	19451	AHISPYKELY	10		Unmodified	_AHISPYKELY_					0	0	0	sp|Q14112|NID2_HUMAN	2	HCD	FTMS	MULTI-MSMS	9	1	610.81914	1219.6237	2.0068	821.33801	50.886	0.026035	101.64	62.622	NaN	NaN	1	0	0	0	-1	0	0	0	0	y1;y2;y4;y6;y7;y8;a2;b2;b3;b4;b6;b8;b9;b4-H2O;b8-H2O	58165.3;38638.9;29370.1;77033.2;100301.3;59487.6;76095.6;512478.3;166829.1;77099.3;54809.1;98898.2;50818.5;8262.9;52191.3	-0.0007693689;0.0007463929;-0.0005970224;-0.002005665;-0.001118547;0.005218989;-0.0004646736;-0.0007264973;-0.0007397545;-0.001141852;-0.0007368545;-0.004308677;-0.000969879;-0.004141291;-0.001544022	-4.225399;2.528736;-1.080968;-2.468751;-1.243587;5.154406;-2.565714;-3.474334;-2.296033;-2.79031;-1.100873;-4.650602;-0.9329724;-10.58577;-1.699596	182.081939060105;295.164487278681;552.303386807904;812.420887840889;899.452029132477;1012.52975557681;181.108852168304;209.104028614144;322.18810585167;409.220536359159;669.336223751918;926.477351688598;1039.5580768707;391.212971111824;908.464022346601	15	0.3792414	0.1153846	None
20121117_EXQ2_MiBa_SA_mHLA_Fib_1	25890	23370	AHITINQY	8		Acetyl (Protein N-term)	_(ac)AHITINQY_					1	0	0	sp|Q5JVF3|PCID2_HUMAN	1	HCD	FTMS	MULTI-MSMS	9	0	1001.5051	1000.4978	-0.46401	7.8246837	65.813	0.0044609	146.54	94.755	NaN	NaN	1	0	0	0	-1	0	0	0	0	y2;y3;y4;y5;y6;y7;y3-NH3;y7-NH3;a2;b2;b3;b4;b5;b6;b7;b4-H2O;b5-H2O;b7-NH3	9776.1;31796.3;6693.4;26071.1;10566.7;70578;7731;24025.8;23996.1;691599.6;500785;458399.8;80873.3;161112.3;112026.7;388108.8;395560.9;26684.6	-0.001343565;-0.001216324;0.0009844936;0.0002632035;-0.000871399;-0.002260361;0.0005551417;0.006488052;7.135323E-05;-0.0002038554;1.502014E-05;0.0002668162;0.002340741;0.0001816105;0.002026907;0.0004613849;4.930535E-05;-0.005372083	-4.332108;-2.867444;1.832415;0.4123417;-1.159702;-2.544135;1.363463;7.445342;0.3197992;-0.811804;0.04124169;0.5734957;4.047433;0.2623017;2.470545;1.031639;0.08799513;-6.686602	310.141090767348;424.183890973499;537.265754136554;638.314153900754;751.399352483703;888.459653308156;407.155570406611;871.424355793419;223.118880827772;251.114070658501;364.197915763363;465.245342441369;578.327332497119;692.372419074706;820.429151289379;447.234583186451;560.319059246351;803.410001177852	18	0.7389091	0.3913043	None
20121117_EXQ2_MiBa_SA_mHLA_Fib_2	26119	23578	AHITINQY	8		Acetyl (Protein N-term)	_(ac)AHITINQY_					1	0	0	sp|Q5JVF3|PCID2_HUMAN	1	HCD	FTMS	MULTI-MSMS	9	0	1001.5051	1000.4978	0.3543	4.2264749	65.862	0.0038367	148.33	105.2	NaN	NaN	1	0	0	0	-1	0	0	0	0	y2;y3;y5;y7;y2-NH3;y3-NH3;y5-NH3;y7-NH3;a2;b2;b3;b4;b5;b6;b7;b4-H2O;b5-H2O;b7-NH3	12700.4;56423.1;26675.2;66553.8;11068;24354.4;13300.8;11699.2;26265.4;883216.9;531135.6;542706.9;124076.1;205215.5;177728.3;484949.9;438812.1;31262.6	0.0002467263;0.001237007;-0.0003456071;0.0008125887;0.0007371741;-0.001692708;0.00421528;0.002953898;-0.0001368153;2.206569E-05;-0.0001310314;0.0001799522;0.0004955123;0.003831536;-0.001199751;-9.269637E-05;-0.0001669486;-0.0009821238	0.7955332;2.916222;-0.5414367;0.914607;2.514987;-4.157374;6.784791;3.389722;-0.613194;0.08787126;-0.3597805;0.3867899;0.8567997;5.533952;-1.46234;-0.2072654;-0.2979526;-1.222451	310.139500476326;424.181437642715;638.314762711348;888.456580358444;293.112460927026;407.157818255871;621.283652722853;871.427889947224;223.119088996297;251.11384473741;364.19806181486;465.245429305359;578.329177725731;692.368769149316;820.432377947549;447.23513726767;560.319275500272;803.405611218893	18	0.7070851	0.3050847	None
20130504_EXQ3_MiBa_SA_Fib-1	28342	25367	AHITINQY	8		Acetyl (Protein N-term)	_(ac)AHITINQY_					1	0	0	sp|Q5JVF3|PCID2_HUMAN	1	HCD	FTMS	MULTI-MSMS	5	0	1001.5051	1000.4978	0.34447	3.1270222	68.638	0.0012989	172.03	129.12	NaN	NaN	1	0	0	0	-1	0	0	0	0	y2;y3;y5;y6;y7;y2-NH3;y3-NH3;y5-NH3;y6-NH3;y7-NH3;a2;b2;b3;b4;b5;b6;b7;b4-H2O;b5-H2O;b7-H2O;b7-NH3	14079.2;38111.2;33832.7;6263.9;90521.8;5927.9;33223.7;8773.3;9450.1;19046;48284;1145870;661654.8;643994.7;161037.2;205544.6;262012.3;584571;514855.9;5997.4;10582.8	0.0005246081;-0.002520799;-0.00010604;-0.01217438;0.0009917251;-0.000295508;-0.002150304;0.001227049;6.37764E-05;-0.01008976;-0.0008383778;-0.0008016325;-0.0007291872;-0.0008448444;0.0002374383;-0.001164698;0.004472903;-0.001111127;-0.001875771;-0.001175431;-0.007745903	1.691525;-5.942686;-0.1661251;-16.20203;1.116234;-1.008169;-5.281248;1.975012;0.08684483;-11.57825;-3.757523;-3.192297;-2.002169;-1.815907;0.4105589;-1.682182;5.451923;-2.484429;-3.347673;-1.464854;-9.641254	310.139222594492;424.185195449219;638.314523144347;751.410655460323;888.456401221917;293.113493609073;407.158275852188;621.286640954002;734.3718682068;871.440933605337;223.119790558802;251.114668435659;364.198659970643;465.24645410201;578.329435799697;692.373765383595;820.426705293612;447.236155697766;560.320984323073;802.421788941461;803.412374998673	21	0.7210131	0.3442623	None
20130504_EXQ3_MiBa_SA_Fib-2	15251	13548	AHIWTKSKF	9		Unmodified	_AHIWTKSKF_					0	0	0	sp|Q96SU4|OSBL9_HUMAN	3	HCD	FTMS	MULTI-MSMS	5	0	373.20995	1116.608	0.1267	3.6328722	36.372	0.029642	74.424	31.825	NaN	NaN	1	0	0	0	-1	0	0	0	0	y1;y2;y3;y4;y5;y6;y7;y8;y6-H2O;y5-NH3;y7-NH3;y8-NH3;a2;b2;b3;b4;b5;b8;b5-H2O	748799.9;264165.7;502050.9;383742.2;597987.3;636397.9;385676.1;2608536;32251.2;25395.9;64482.6;453978.9;684678.1;2265327;882371.2;75538;60235;93343.8;48948.3	-0.0005255042;-0.0007126957;-0.001711822;-0.002103782;-0.003106831;-0.002263345;-0.00114724;-0.002650472;-0.007262377;-0.004987383;-0.0005013024;-0.005874949;-0.0008711287;-0.0008660791;-0.001089424;0.00166051;-0.001080808;-0.003282679;-0.000146371	-3.164034;-2.422636;-4.490438;-4.13065;-5.09017;-2.841836;-1.261368;-2.532506;-9.329495;-8.405688;-0.5616876;-5.706285;-4.809962;-4.141855;-3.381325;3.267017;-1.773807;-3.446239;-0.2475394	166.086780573301;294.181930782511;381.214958319055;509.310313296777;610.358994819428;796.437464287138;909.52041216257;1046.5808272567;778.43189863272;593.334326270478;892.493217123303;1029.5575026319;181.109258623415;209.10416819592;322.188455521151;508.265018540235;609.315438332961;952.539594649398;591.303939209501	19	0.2179089	0.0719697	None
20130504_EXQ3_MiBa_SA_Fib-2	15274	13569	AHIWTKSKF	9		Unmodified	_AHIWTKSKF_					0	0	0	sp|Q96SU4|OSBL9_HUMAN	2	HCD	FTMS	MULTI-MSMS	6	0	559.31128	1116.608	-1.229	2.5371131	36.421	0.016098	103.55	44.565	NaN	NaN	1	0	0	0	-1	0	0	0	0	y1;y2;y3;y4;y5;y6;y7;y8;y3-H2O;y6-H2O;y7-H2O;a2;b2;b3;b4;b5;b6;b7;b8	31701.1;73870.7;66369.5;86628.6;93903.4;410845.2;487122.1;317879.6;9827.9;34736.2;25109.8;267437.8;1553947;473086.8;30755.6;26236.1;11926.4;24729.6;208300.8	-0.001011899;-0.001139751;-0.002035954;-0.002194506;-0.005482967;-0.002092146;-0.002355074;-0.004022976;0.001093918;0.007914837;0.01053002;-0.0007612205;-0.0008217591;-0.001045525;0.004387551;0.0009836928;0.01096011;0.0002918223;-0.003167379	-6.092572;-3.874302;-5.340693;-4.308779;-8.98315;-2.626881;-2.589355;-3.843918;3.011876;10.16787;11.81159;-4.203104;-3.929904;-3.245075;8.632455;1.614428;14.86322;0.3539638;-3.325194	166.087266967688;294.182357837924;381.215282450746;509.310404020261;610.361370955788;796.437293088396;909.521619996607;1046.58219976088;363.201587892354;778.416721418752;891.498170220202;181.109148715248;209.104123875905;322.188411622644;508.262291499336;609.313373831944;737.398360432208;824.441057130119;952.539479349027	19	0.3581073	0.1210191	None
20130504_EXQ3_MiBa_SA_Fib-1	9879	8654	AHKDHQYQF	9		Unmodified	_AHKDHQYQF_					0	0	0	sp|Q13263|TIF1B_HUMAN	2	HCD	FTMS	MULTI-MSMS	5	0	587.27543	1172.5363	0.265	0.12054288	25.174	0.014209	108.3	64.495	NaN	NaN	1	0	0	0	-1	0	0	0	0	y1;y2;y3;y5;y6;y7;y8;y2-NH3;y7-NH3;a2;b2;b3;b4;b5;b6;b7;b8;b4-H2O;b6-H2O;b7-H2O;b6-NH3;b7-NH3;b8-NH3	100210.4;100580.9;21909.1;31802.8;54990.3;238010.1;179970.4;235883.8;87219.7;165889.5;686437.8;10662;35282.8;94445.1;252921.8;503292.8;624038.4;19367.4;7437.4;10547.8;80168.5;16332.1;234918.8	-0.000346732;-0.0007571582;-0.002288201;-0.0004066365;0.0002171914;-0.002365729;-0.00102664;0.00036023;-0.001574207;-0.001579906;-0.0008488845;-0.00170828;-0.008386911;-0.001172539;-0.00154359;-0.003714962;-0.00173106;-0.001967233;0.001727915;0.002419896;-0.00279059;-0.002922613;-0.003457375	-2.087658;-2.574093;-5.004701;-0.5629542;0.2593787;-2.45039;-0.9311865;1.299916;-1.659817;-8.723465;-4.059625;-5.066073;-18.54553;-1.989765;-2.151813;-4.219584;-1.716527;-4.530533;2.470813;2.806025;-3.984742;-3.385074;-3.48722	166.086601801062;294.145589738677;457.210449320124;722.326057129124;837.35237633319;965.449922270869;1102.50749504479;277.117923249028;948.422581648245;181.109967401137;209.104151001248;337.199973414142;452.23359507732;589.2852925683;717.344241130699;880.409741041067;1008.46633464948;434.21661071313;699.330404939497;862.393041495984;700.318939028935;863.38239959034;991.441511863322	23	0.3626728	0.1513158	None
20130504_EXQ3_MiBa_SA_Fib-2	9762	8559	AHKDHQYQF	9		Unmodified	_AHKDHQYQF_					0	0	0	sp|Q13263|TIF1B_HUMAN	2	HCD	FTMS	MULTI-MSMS	7	0	587.27543	1172.5363	0.077043	1.4851062	24.644	0.0088546	121.53	80.107	NaN	NaN	1	0	0	0	-1	0	0	0	0	y1;y2;y3;y5;y6;y7;y8;y7-H2O;y2-NH3;y6-NH3;y7-NH3;y8-NH3;a2;b2;b3;b4;b6;b7;b8;b4-H2O;b6-H2O;b6-NH3	63034.8;66057.1;11747.5;7543.7;17452.4;178569.2;73455.2;4893.6;156493.9;4705.8;42400.9;61581.8;129070.4;411871.8;16749.3;15425.3;157975.1;301553.7;389102.9;10532.7;4763.1;21877.9	-0.0001657143;-0.001725788;-0.002496969;0.009573309;-0.003779795;-0.003064488;0.002072518;-0.0002230332;8.431375E-05;-0.007085924;0.0006313354;-0.004726012;-0.001690265;-0.0007763532;0.0002198693;-0.003365778;-0.0007448164;-0.00152075;-0.0004302989;-0.000256474;0.001624407;-0.003411259	-0.9977592;-5.867101;-5.46131;13.25363;-4.513962;-3.174153;1.879827;-0.2354069;0.3042519;-8.637861;0.6656705;-4.353827;-9.332804;-3.712759;0.6520481;-7.442647;-1.038298;-1.727326;-0.426687;-0.5906614;2.322803;-4.871004	166.086420783361;294.146558368192;457.210658087977;722.316077184268;837.35637331905;965.450621030557;1102.50439588713;947.437214889227;277.118199165247;820.333130347006;948.4203761054;1085.48464531504;181.110077759534;209.104078469951;337.198045265171;452.228573944251;717.343442356682;880.407546829009;1008.46503388894;434.214899954196;699.330508447159;700.319559697895	22	0.3489827	0.1788618	None
20121117_EXQ2_MiBa_SA_mHLA_Fib_1	11026	9864	AHKIYIHSY	9		Unmodified	_AHKIYIHSY_					0	0	0	sp|Q9UHD2|TBK1_HUMAN	3	HCD	FTMS	MULTI-MSMS	6	0	377.8697	1130.5873	1.5206	6.891937	28.853	0.016017	83.429	57.365	NaN	NaN	1	0	0	0	-1	0	0	0	0	y1;y2;y3;y4;y5;y6;y8;y2-H2O;y3-H2O;y4-H2O;y5-H2O;y8-H2O;a2;b2;b3;b4;b5;b7;b3-NH3	502191.2;354319.8;189057.7;106156.9;83090.6;35559.3;267328.2;75372.8;92749.2;103634;19963.8;256585.8;173015.2;635743.9;101571.5;102903.2;22742.2;418215.7;38948.6	-9.405878E-05;-0.0001897837;0.0005182732;-0.00222402;0.00382945;0.006047329;-0.002851688;-2.718314E-06;0.001262889;-0.003844055;0.001567605;0.001797026;-0.0004799984;-0.0002928876;6.091801E-06;-0.001086501;0.003187399;-0.0007401453;-0.001698218	-0.5165758;-0.7052184;1.275996;-4.283069;5.612432;7.602901;-2.688851;-0.01082551;3.253525;-7.668946;2.359759;1.723691;-2.650331;-1.400682;0.01806593;-2.412927;5.196769;-0.8571562;-5.304058	182.08126374998;269.113387884819;406.171591690285;519.258397963693;682.315673032219;795.397519133553;1060.56029303098;251.102636133114;388.160282387952;501.249453312539;664.307370190849;1042.54507963073;181.108867493101;209.103595004382;337.198259042699;450.283415615741;613.342470254101;863.48937364127;320.173414251412	19	0.1669708	0.09405941	None
20121117_EXQ2_MiBa_SA_mHLA_Fib_2	11349	10159	AHKIYIHSY	9		Unmodified	_AHKIYIHSY_					0	0	0	sp|Q9UHD2|TBK1_HUMAN	3	HCD	FTMS	MULTI-MSMS	3	0	377.8697	1130.5873	0.50796	6.6265882	28.86	0.015422	88.136	59.078	NaN	NaN	1	0	0	0	-1	0	0	0	0	y1;y2;y3;y4;y5;y8;y3-H2O;y4-H2O;y5-H2O;y8-H2O;a2;b2;b3;b4;b5;b6;b7;b8	537028.9;284047.7;153754.6;122556.3;88434.3;675805.5;85858.1;73862.5;20912.1;223365.4;171328.1;580601.4;110148.6;60561.8;11565.7;14738.7;306579.3;114269.9	-0.0001657189;0.0001520787;0.001073502;0.0002418101;0.004012356;0.001140161;0.0002393281;-0.001352501;-0.0003183421;0.001133717;-0.0004782549;-8.151026E-05;-0.000184014;0.003423376;0.004034823;0.0001995764;0.0009622884;0.004212916	-0.9101368;0.565111;2.64298;0.4656858;5.8805;1.07506;0.6165687;-2.698273;-0.4792077;1.08745;-2.640704;-0.3898084;-0.5457144;7.602789;6.578426;0.274736;1.114421;4.43224	182.081335410111;269.113046022362;406.171036461629;519.255932133777;682.315490126138;1060.55630118155;388.161305949073;501.246961758854;664.309256138033;1042.54574293988;181.108865749619;209.103383627062;337.198449148546;450.278905739368;613.34162283025;726.429522057236;863.487671207571;950.51644898939	18	0.1843084	0.1071429	None
20130504_EXQ3_MiBa_SA_Fib-2	13079	11574	AHKIYIHSY	9		Unmodified	_AHKIYIHSY_					0	0	0	sp|Q9UHD2|TBK1_HUMAN	2	HCD	FTMS	MULTI-MSMS	2	0	566.30092	1130.5873	1.1196	0.1489517	31.698	0.0049934	164.72	97.554	NaN	NaN	1	0	0	0	-1	0	0	0	0	y1;y2;y3;y4;y5;y6;y7;y8;y3-H2O;y4-H2O;y5-H2O;y6-H2O;y7-H2O;y8-H2O;a2;b2;b3;b4;b5;b6;b7;b8;b8-H2O	80283.7;136337.4;275214.1;59124.9;74961.1;178056.2;424929.5;220131.4;72229.7;36175.7;6852.3;25090.9;73627.3;87044.3;300620.4;1023165;62338.6;79158.2;41736.6;49992.7;334006;133951.7;36980.8	-0.0008169718;-0.0007661552;-0.0006603168;-0.005189951;0.001059458;0.0001111008;-0.002920347;-0.001543835;-0.0009299183;-0.002985339;-0.001061255;0.004589598;0.000293774;-0.003123703;-0.0006189204;-0.0006852361;-0.0001598456;-0.002364153;-0.0004687563;-0.008458253;-0.0008134839;-0.003051796;0.005333673	-4.486835;-2.846954;-1.625704;-9.994871;1.552732;0.1396785;-3.162255;-1.455681;-2.395693;-5.955805;-1.597529;5.903867;0.3244373;-2.996214;-3.417392;-3.277011;-0.4740402;-5.250352;-0.7642606;-11.64346;-0.942089;-3.210647;5.719728	182.081986662993;269.113964256303;406.172770280282;519.261363894423;682.318443024333;795.403455361808;923.501449827351;1060.55898517791;388.162475195465;501.248594596271;664.309999050639;777.388412178044;905.487671019979;1042.55000035967;181.109006415132;209.103987352949;337.198424980116;450.284693267863;613.34612640949;726.438179886201;863.489446979882;950.52371370162;932.504763546553	23	0.3913029	0.1446541	None
20130504_EXQ3_MiBa_SA_Fib-1	4131	3429	AHKSSGTNF	9		Unmodified	_AHKSSGTNF_					0	0	0	sp|Q68EM7|RHG17_HUMAN	2	HCD	FTMS	MULTI-MSMS	1	0	474.73032	947.44609	0.0023656	-0.68253836	11.834	0.026146	92.491	42.901	NaN	NaN	1	0	0	0	-1	0	0	0	0	y1;y2;y7;y8;y7-H2O;y2-NH3;y7-NH3;a2;b2;b3;b4;b5;b6;b7;b8;b6-H2O;b7-H2O;b8-H2O;b8-NH3	109411.8;52024.4;61778.6;57722.6;4520.9;39318.1;5409.5;38936.8;186391.1;23674;13593.2;3814.5;5379.9;62928.4;36075.7;7036.8;74091.2;5739;76829.5	-0.0006297962;-0.001424913;0.001236399;0.0007622977;0.008565633;-0.0009838832;0.007424484;-0.0008930881;-0.0009113711;-9.035392E-05;-0.003262333;-0.005745932;-0.003339475;0.0002845129;0.0001118249;0.001599847;0.0002410184;0.008610696;0.001040208	-3.791968;-5.086603;1.670005;0.868799;11.8582;-3.739527;10.26441;-4.931211;-4.358454;-0.2679548;-7.689947;-11.23859;-5.876387;0.4250704;0.1427477;2.907377;0.3700457;11.25059;1.35736	166.086884865277;280.130607429498;740.356108152746;877.415494116254;722.338214232655;263.103617298;723.323370966028;181.109280582787;209.104213487899;337.198355488417;424.233555877754;511.268067886452;568.287125153255;669.331179639134;783.374279774286;550.271621144634;651.320658447293;765.355216217212;766.346802289319	19	0.2457439	0.1484375	None
20130504_EXQ3_MiBa_SA_Fib-1	10841	9528	AHLAPRSSY	9		Unmodified	_AHLAPRSSY_					0	0	0	sp|Q9H694|BICC1_HUMAN	2	HCD	FTMS	MULTI-MSMS	6	0	501.26179	1000.509	-1.1447	4.8162723	27.293	0.012291	113.14	21.23	NaN	NaN	1	0	0	0	-1	0	0	0	0	y1;y4;y5;y6;y7;y8;y5-H2O;y6-H2O;y7-H2O;y4-NH3;y5-NH3;y6-NH3;a2;b2;b3;b4;b8;b8-NH3	78607.8;9406.6;837081.1;1885344;3543591;1216351;5555.7;22410.4;36471.7;20560;119849.1;27275.8;805872.9;3177672;958619.4;133537.5;38308.6;25643.1	-0.0008081308;-0.002822753;-0.001345838;-0.0009708855;-0.0009496529;-0.003035176;-0.01113883;0.002271217;0.005676208;-0.003628873;-0.0008004556;-0.002570309;-0.0005686911;-0.0006238622;-0.0009677201;-0.0008421249;-0.005273836;0.001243929	-4.43828;-5.510508;-2.208826;-1.427065;-1.196909;-3.261939;-18.83788;3.429166;7.320323;-7.327749;-1.351497;-3.874961;-3.140049;-2.983503;-3.003585;-2.141584;-6.427998;1.548303	182.081977821972;512.249160292163;609.300447229532;680.337186064394;793.421228812158;930.482226198125;591.299675534951;662.323379275538;775.404038265616;495.223417310513;592.273352745163;663.312236386194;181.108956185734;209.103925979023;322.188333817284;393.225322009943;820.447685420758;803.414618553992	18	0.5969545	0.1097561	None
20121117_EXQ2_MiBa_SA_mHLA_Fib_1	22134	19956	AHLDATTVL	9		Unmodified	_AHLDATTVL_					0	0	0	sp|P06576|ATPB_HUMAN	2	HCD	FTMS	MULTI-MSMS	8	0	470.75855	939.50255	-0.44863	10.112889	56.257	0.0056501	129.16	54.825	NaN	NaN	1	0	0	0	-1	0	0	0	0	y1;y2;a2;b2;b3;b4;b5;b6;b7;b8;b6-H2O;b7-H2O;b8-H2O	374027.3;103580.2;20528.4;141604.4;111779;81882.1;160848.2;82407.3;233574.2;52441.7;176181.3;594164.4;80412.3	-0.0001911764;-5.277522E-05;-9.714541E-06;-0.0001347236;0.0002290273;-0.0005212115;0.0002544537;0.0006554341;-0.0009984302;-0.001397632;0.0003049926;-0.0001288663;0.0008790324	-1.447187;-0.2282958;-0.05363937;-0.6442917;0.7108518;-1.192118;0.5006455;1.075719;-1.405551;-1.726715;0.5158103;-0.1861326;1.110726	132.102096309685;231.17037182472;181.108397209242;209.103436840413;322.187137069906;437.214830340732;508.251168463351;609.298445957021;710.347778295347;809.416591413053;591.288231712215;692.336344045249;791.403750062665	13	0.4107614	0.09558824	None
20121117_EXQ2_MiBa_SA_mHLA_Fib_2	22389	20187	AHLDATTVL	9		Unmodified	_AHLDATTVL_					0	0	0	sp|P06576|ATPB_HUMAN	2	HCD	FTMS	MULTI-MSMS	8	0	470.75855	939.50255	-0.76247	7.3454674	56.312	0.016201	103.29	42.325	NaN	NaN	1	0	0	0	-1	0	0	0	0	y1;y2;a2;b2;b3;b4;b5;b6;b7;b8;b6-H2O;b7-H2O;b8-H2O	368508.8;94554;7185.4;131305.1;111633.7;82853.7;130396;75700.2;217499.3;64689.9;135455;551940.1;96094.3	-0.0001936198;4.575949E-05;-0.0007297702;-0.0001281181;0.0001233927;-0.001089634;-0.0009465197;0.0004315554;-0.001060131;0.004476344;0.001154528;0.0008236879;0.001047401	-1.465683;0.1979471;-4.02945;-0.6127023;0.3829844;-2.492213;-1.862303;0.7082822;-1.492411;5.530374;1.952566;1.189724;1.323472	132.102098753065;231.170273290013;181.109117264856;209.103430234952;322.18724270453;437.215398763119;508.252369436677;609.298669835728;710.347839996072;809.410717437677;591.287382176965;692.335391491029;791.403581694625	13	0.3711656	0.09027778	None
20130504_EXQ3_MiBa_SA_Fib-1	24832	22176	AHLDATTVL	9		Unmodified	_AHLDATTVL_					0	0	0	sp|P06576|ATPB_HUMAN	2	HCD	FTMS	MULTI-MSMS	4	0	470.75855	939.50255	0.98419	4.1522882	59.936	0.012245	113.25	41.019	NaN	NaN	1	0	0	0	-1	0	0	0	0	y1;y2;a2;b2;b3;b4;b5;b6;b7;b8;b7-H2O;b8-H2O	390180.3;87372.9;23591.5;217275.7;99924.3;106851.4;179043.7;88357.4;171611;45403.2;505821.1;88318.4	-0.0005339353;-0.0007025874;-0.0007724437;-0.0008434303;-0.001128938;-0.001490343;-0.003192267;-0.0007106999;-0.0006867103;-0.001108235;-0.001957597;0.002688928	-4.041828;-3.039254;-4.265072;-4.033542;-3.503968;-3.408714;-6.280842;-1.166421;-0.9667245;-1.369178;-2.827516;3.397676	132.102439068558;231.171021636886;181.10915993838;209.104145547099;322.188495035293;437.215799472642;508.25461518405;609.299812090964;710.34746657551;809.416302016324;692.338172775799;791.401940167282	12	0.3779092	0.08450704	None
20130504_EXQ3_MiBa_SA_Fib-2	25454	22794	AHLDATTVL	9		Unmodified	_AHLDATTVL_					0	0	0	sp|P06576|ATPB_HUMAN	2	HCD	FTMS	MSMS	1	0	470.75855	939.50255	NaN	4.1522882	59.345	1.6214E-05	129.16	40.569	NaN	NaN	1	0	0	0	-1	0	0	0	0	y1;y2;a2;b2;b3;b4;b5;b6;b7;b8;b6-H2O;b7-H2O;b8-H2O	232741.7;48296.6;8514.7;116087.4;71373.7;58815.9;90685.6;54645.1;84991.2;26816.8;101743.7;266321.7;33817.7	-0.0004778645;-0.0009321184;-0.000848758;-0.001126237;-0.001029616;-0.001702182;-0.001228151;-0.004305411;-0.0005002066;0.003708088;-0.004341529;0.0003187949;0.004359289	-3.61738;-4.032156;-4.686442;-5.386005;-3.195696;-3.893229;-2.416419;-7.06612;-0.7041719;4.581214;-7.342434;0.4604628;5.508323	132.102382997831;231.171251167931;181.109236252686;209.10442835424;322.18839571327;437.216011311371;508.252651068444;609.303406802402;710.3472800718;809.411485693909;591.292878234085;692.335896383992;791.400269806704	13	0.2219643	0.07926829	None
20130504_EXQ3_MiBa_SA_Fib-2	28111	25210	AHLDTPLTEY	10		Unmodified	_AHLDTPLTEY_					0	0	0	sp|Q8NBP0|TTC13_HUMAN	2	HCD	FTMS	MULTI-MSMS	7	0	580.28513	1158.5557	-2.2238	8.40987	65.704	0.019711	94.407	48.727	NaN	NaN	1	0	0	0	-1	0	0	0	0	y1;a2;b2;b3;b4;b5;b7;b8;b9;b5-H2O;b7-H2O;b8-H2O;b9-H2O	186795.8;7547.9;164040.3;41863.1;49786.2;179019.4;86083;110443.2;143593.2;56465.6;6610.2;142322.5;10971.5	-0.0008451456;-0.0009999354;-0.001362333;-0.002175584;-0.001401638;-0.001009301;-0.000822242;0.002411151;0.0006472919;-0.0001126042;-0.004503139;0.0007729227;-0.005060379	-4.641565;-5.521168;-6.515078;-6.752496;-3.205827;-1.875107;-1.098667;2.838504;0.6615223;-0.2164418;-6.165366;0.9296247;-5.268575	182.082014836809;181.109387430157;209.104664449826;322.189541680843;437.215710766963;538.262996903832;748.399637677716;849.444082759296;978.488439714129;520.25153552119;730.39275388807;831.435156300789;960.483582698915	13	0.1747464	0.06914894	None
20130504_EXQ3_MiBa_SA_Fib-2	30446	27333	AHLEEALSF	9		Unmodified	_AHLEEALSF_					0	0	0	sp|Q15334|L2GL1_HUMAN	2	HCD	FTMS	MULTI-MSMS	10	0	508.75601	1015.4975	0.73096	2.3500435	71.459	0.018728	100.07	42.507	NaN	NaN	1	0	0	0	-1	0	0	0	0	y1;y2;y2-H2O;a2;b2;b3;b4;b5;b6;b7;b8;b6-H2O;b7-H2O;b8-H2O	626429.8;401727.7;56142.8;25072.6;172920.2;124402.4;53137;132711.5;434961.4;165876.3;47971.5;15700.9;7309.3;35092	-0.000730541;-0.0009656259;-0.001114557;-0.0006844177;-0.0008724915;-0.001044104;-0.0008021955;-0.001026722;-0.001551049;-0.001879017;-0.008093779;-0.0003238616;-0.01455016;0.000449137	-4.398544;-3.814905;-4.740602;-3.779036;-4.172521;-3.240664;-1.777794;-1.769377;-2.381425;-2.458174;-9.506058;-0.5113878;-19.49384;0.5389117	166.086985610051;253.119249104874;235.108833350244;181.109071912411;209.104174608259;322.18841020143;451.230761388866;580.273579012091;651.311217126313;764.395609074915;851.433852246235;633.299425252697;746.397715528418;833.41474464441	14	0.3858394	0.08805031	None
20130504_EXQ3_MiBa_SA_Fib-1	25844	23096	AHLGSALVL	9		Unmodified	_AHLGSALVL_					0	0	0	sp|Q7KZN9|COX15_HUMAN	1	HCD	FTMS	MULTI-MSMS	4	0	880.52508	879.5178	-0.082849	2.1846268	62.478	0.016202	103.28	8.5073	NaN	NaN	1	0	0	0	-1	0	0	0	0	y2;a2;b2;b3;b4;b5;b6;b7;b8;b5-H2O;b6-H2O;b7-H2O;b8-H2O	18897.9;13814.1;111271.7;46920.8;158576.7;523313.4;1214091;1230051;1227304;111658.9;152477.5;190900.8;157304.1	-0.001940378;-0.001306446;-0.001028373;-0.001490632;-0.0009937764;-0.001564335;-0.001749767;-0.001419177;-0.001060644;-0.001861772;-0.002606371;-5.269323E-05;-0.003485088	-8.393644;-7.21356;-4.91799;-4.626579;-2.62065;-3.355197;-3.256716;-2.182129;-1.415265;-4.153589;-5.019299;-0.08332901;-4.764803	231.172259427232;181.109693940243;209.104330489668;322.188856729526;379.209823597155;466.242422565795;537.279721785921;650.363455176197;749.431510558995;448.232155316411;519.270013703422;632.351524005829;731.423370317065	13	0.533576	0.1710526	None
20130504_EXQ3_MiBa_SA_Fib-1	9450	8264	AHLKENAAY	9		Unmodified	_AHLKENAAY_					0	0	0	sp|Q15149|PLEC_HUMAN	2	HCD	FTMS	MULTI-MSMS	5	0	508.76162	1015.5087	0.40577	3.4988129	24.227	0.013115	116.25	60.647	NaN	NaN	1	0	0	0	-1	0	0	0	0	y1;y2;y6;y7;y8;y7-H2O;a2;b2;b3;b4;b5;b6;b7;b8;b5-H2O;b7-H2O;b8-H2O;b6-NH3;b7-NH3;b8-NH3	499852.2;184605.7;56544.3;195255.8;138280.3;482490.8;162027.6;751873.2;245792.6;12597.9;33513;93355.4;483928.6;402385.2;24958.6;9206.4;9020.6;90827.8;300908.9;252100.9	-0.0007171072;-0.001044482;-0.002126975;-0.003971682;0.0004722189;-0.01290842;-0.000677776;-0.0007564034;-0.0004235833;0.002336826;-0.0002335825;-0.005938116;-0.001257376;-0.003481725;-0.00197289;-0.002313168;-0.001105785;0.001308233;-0.004076642;-0.002040496	-3.938378;-4.126441;-3.058908;-4.912871;0.4994497;-16.33105;-3.742364;-3.617354;-1.31471;5.189717;-0.4031975;-8.564091;-1.644906;-4.167507;-3.514756;-3.099113;-1.352754;1.934283;-5.45456;-2.493221	182.081886798403;253.119327961093;695.338007803152;808.423916490903;945.47838445179;790.422288545591;181.109065270725;209.104058520169;322.187789680549;450.279992289199;579.325155793557;693.373787774317;764.406220822267;835.44555895928;561.31633041475;746.396711927297;817.432618332465;676.339992324098;747.382490987189;818.417568628389	20	0.4542649	0.1388889	None
20130504_EXQ3_MiBa_SA_Fib-2	9353	8187	AHLKENAAY	9		Unmodified	_AHLKENAAY_					0	0	0	sp|Q15149|PLEC_HUMAN	2	HCD	FTMS	MULTI-MSMS	5	0	508.76162	1015.5087	0.79144	3.8927041	23.692	0.029487	102.51	53.155	NaN	NaN	1	0	0	0	-1	0	0	0	0	y1;y2;y6;y7;y8;y7-H2O;a2;b2;b3;b4;b5;b6;b7;b8;b5-H2O;b6-NH3;b7-NH3;b8-NH3	801277.6;287723;100264.3;356171.7;198288.9;705864.5;289888.5;1130950;403914.6;32240;50515;257535.3;719816.4;676295.2;43034.6;24870.4;50795.5;395685.6	-0.0007000674;-0.0007496828;0.002223284;-0.001101702;-0.001641049;-0.01459829;-0.0008667454;-0.0007374295;-0.0007472316;-0.00393472;0.002089162;8.205629E-05;-0.001214617;-0.001028502;-0.0007151511;0.001801067;0.0007670794;-0.001758942	-3.844795;-2.96178;3.197435;-1.362782;-1.735677;-18.46894;-4.78576;-3.526615;-2.31924;-8.738262;3.606214;0.1183445;-1.588968;-1.231086;-1.274064;2.662962;1.026361;-2.149199	182.081869758638;253.119033161813;695.333657543665;808.421046510032;945.480497719499;790.423978412433;181.109254240125;209.104039546331;322.188113328814;450.286263834429;579.322833049184;693.367767602015;764.406178062869;835.443105736248;561.315072675892;676.339499490199;747.377647265186;818.417287074102	18	0.4033791	0.1343284	None
20130504_EXQ3_MiBa_SA_Fib-1	26117	23344	AHLNPAVTF	9		Unmodified	_AHLNPAVTF_					0	0	0	sp|Q92482|AQP3_HUMAN	2	HCD	FTMS	MULTI-MSMS	2	0	485.26126	968.50797	0.43588	5.8660916	63.156	0.0038016	138.62	54.815	NaN	NaN	1	0	0	0	-1	0	0	0	0	y1;y2;y2-H2O;a2;b2;b3;b4;b5;b6;b7;b8;b8-H2O;b6-NH3;b7-NH3	2208413;2285174;322815.2;135570.9;950555.9;708247.1;2048084;297791.8;2048167;1476585;393034.2;237587.9;163952.2;118259.6	-0.0006576132;-0.000345085;-0.0004875792;-0.000964007;-0.0007714092;-0.001123066;-0.001696518;-0.004553955;-0.00219614;-0.001888009;-0.0005806127;-0.001078539;-0.004042933;-0.003986522	-3.959452;-1.291803;-1.957176;-5.32279;-3.689116;-3.485742;-3.889027;-8.539397;-3.634054;-2.684155;-0.721763;-1.371442;-6.883958;-5.808157	166.086912682231;267.13427862817;249.123856436132;181.109351501668;209.104073526024;322.188489163215;436.231990062266;533.287611351146;604.322367324322;703.390473109168;804.43684418723;786.426777426829;587.297665015631;686.36602252046	14	0.5107358	0.0952381	None
20130504_EXQ3_MiBa_SA_Fib-2	26702	23929	AHLNPAVTF	9		Unmodified	_AHLNPAVTF_					0	0	0	sp|Q92482|AQP3_HUMAN	2	HCD	FTMS	MULTI-MSMS	6	0	485.26126	968.50797	-0.074068	6.6921044	62.335	0.014235	108.24	45.524	NaN	NaN	1	0	0	0	-1	0	0	0	0	y1;y2;y2-H2O;a2;b2;b3;b4;b5;b6;b7;b8;b8-H2O;b6-NH3;b7-NH3;b8-NH3	1207012;1100360;159096.6;67504.8;543733.3;383785.4;980772.8;87919.4;936543.4;541694;55990.2;82075.4;73436.6;37054.6;21377.2	-0.0006736009;-0.0002601375;-0.001005987;-0.001698937;-0.0008109041;-0.001091353;-0.002026533;-0.004553962;-0.001431038;-0.003264514;2.590728E-05;0.002771246;0.003185255;-0.0030909;0.001352535	-4.055713;-0.9738085;-4.038093;-9.380687;-3.877992;-3.387311;-4.645537;-8.539412;-2.368008;-4.641104;0.03220551;3.523862;5.423645;-4.503289;1.717705	166.086928669952;267.134193680741;249.124374844339;181.110086431673;209.104113020954;322.188457449729;436.232320077657;533.287611358667;604.321602222601;703.391849615001;804.436237667217;786.422927642566;587.290436827723;686.365126899377;787.408361937538	15	0.4630685	0.09740259	None
20121117_EXQ2_MiBa_SA_mHLA_Fib_1	23796	21467	AHLPHTFQF	9		Unmodified	_AHLPHTFQF_					0	0	0	sp|P54253|ATX1_HUMAN	2	HCD	FTMS	MULTI-MSMS	9	0	549.27998	1096.5454	1.2191	8.0554964	60.49	0.0038289	138.33	79.352	NaN	NaN	1	0	0	0	-1	0	0	0	0	y1;y2;y5;y6;y7;y5-H2O;y6-H2O;y2-NH3;y6-NH3;y7-NH3;a2;b2;b3;b5;b6;b7;b8;b6-H2O;b7-H2O;b8-NH3	140516.7;93383.4;62763.3;173776.7;144557.3;26887.2;13383.5;115526.1;16077.7;21221.2;119646;673660.4;288912.4;59618.2;126228.9;151563.8;181594.3;159622.4;100792.1;7342.3	0.0001239893;-0.0004125425;0.000312486;0.001879118;-0.0009079401;-0.0004384882;0.0002543902;0.001918785;0.002263922;0.003309825;-0.0003030806;-0.0001783695;-0.0003666817;0.001526346;0.0009608979;-0.004261123;-0.001795052;-4.452727E-05;-0.0004499637;-0.001707809	0.7465364;-1.402513;0.4599986;2.420387;-1.02078;-0.6630603;0.335447;6.924112;2.981419;3.793814;-1.673473;-0.8530203;-1.1381;2.743759;1.461785;-5.297141;-1.925039;-0.06964611;-0.5721781;-1.865543	166.08613107976;294.145245123033;679.31952434719;776.370721567551;889.457572605774;661.309710635129;758.361781608701;277.116364694149;759.343787661916;872.426805738786;181.108690575262;209.103480486304;322.18773277892;556.297515465285;657.345759387801;804.419395324881;932.475506765392;639.336200126673;786.405019479323;915.448870420691	20	0.3642273	0.1136364	None
20121117_EXQ2_MiBa_SA_mHLA_Fib_1	23898	21559	AHLPHTFQF	9		Unmodified	_AHLPHTFQF_					0	0	0	sp|P54253|ATX1_HUMAN	2	HCD	FTMS	MULTI-MSMS	1	0	549.27998	1096.5454	1.2191	8.2378874	60.752	0.004264	133.81	60.176	NaN	NaN	1	0	0	0	-1	0	0	0	0	y1;y2;y5;y6;y7;y6-H2O;y2-NH3;y5-NH3;y6-NH3;a2;b2;b3;b5;b6;b7;b8;b6-H2O;b7-H2O;b8-H2O	72243.1;46547.3;53589.5;95947.7;92735.8;5908;62280.9;8599.3;11216.5;55663;364719.3;134142.7;26903.7;64202.3;56552.5;92033.2;6736.5;12205.7;27551.6	4.12656E-05;0.0005540686;0.00413607;0.004202132;-0.003506487;-0.01250201;0.0008351818;-0.008201984;-0.003034251;-0.0004645874;-0.0002115692;0.0001192212;0.001847732;0.0006463414;0.002241057;0.001724081;0.002886592;0.003457507;-0.0009517741	0.2484589;1.883663;6.088583;5.412549;-3.942264;-16.48527;3.013819;-12.38406;-3.995857;-2.565238;-1.011792;0.3700371;3.321483;0.9832588;2.785954;1.848935;4.515004;4.39662;-1.0408	166.086213803501;294.144278511884;679.315700763741;776.368398553086;889.460171152662;758.374538005806;277.11744829723;662.301489715709;759.349085834169;181.108852082052;209.103513686019;322.187246875972;556.297194080056;657.346073944363;804.412893145076;932.471987632814;639.333269007413;786.401112008988;914.464098801101	19	0.3789563	0.152	None
20130504_EXQ3_MiBa_SA_Fib-1	26893	24050	AHLPHTFQF	9		Unmodified	_AHLPHTFQF_					0	0	0	sp|P54253|ATX1_HUMAN	2	HCD	FTMS	MULTI-MSMS	8	0	549.27998	1096.5454	1.1454	4.2252856	65.015	0.0049161	157.9	90.556	NaN	NaN	1	0	0	0	-1	0	0	0	0	y1;y2;y5;y6;y7;y5-H2O;y6-H2O;y7-H2O;y2-NH3;y5-NH3;y6-NH3;y7-NH3;a2;b2;b3;b5;b6;b7;b8;b6-H2O;b7-H2O;b8-H2O	196245.1;89894.2;148048.7;196395.9;145791.6;22128.4;20854.7;11909.8;219715.9;11065.3;31969.3;23730.3;187431.3;909235.4;350224.8;148090.9;255906;95681.6;202019.1;196013.1;159139;48698.8	-0.0005474882;-0.0001392043;-0.004427382;-0.0001418746;-0.001266261;-0.004388976;-0.006051803;0.005501206;-0.0004214936;-0.005020333;-0.005675226;0.0004790203;-0.0008279228;-0.0008057049;-0.001153484;-0.001015403;-0.001873038;0.002549509;-0.002554434;-0.001332326;-0.002786964;0.001768308	-3.296398;-0.4732508;-6.517332;-0.1827403;-1.423632;-6.636755;-7.980033;6.312772;-1.520986;-7.58017;-7.473778;0.5490646;-4.571401;-3.853128;-3.580153;-1.825279;-2.849383;3.169405;-2.739409;-2.083916;-3.543919;1.933716	166.086802557251;294.144971784832;679.324264214841;776.372742559817;889.457930926348;661.313661123136;758.368087801332;871.440598773558;277.118704972646;662.298308065067;759.351726809497;872.429636543843;181.109215417501;209.104107821681;322.188519581385;556.300057214591;657.348593323864;804.41258469254;932.476266147608;639.337487924908;786.407356479322;914.461378718777	22	0.3943292	0.1271676	None
20130504_EXQ3_MiBa_SA_Fib-2	27376	24542	AHLPHTFQF	9		Unmodified	_AHLPHTFQF_					0	0	0	sp|P54253|ATX1_HUMAN	3	HCD	FTMS	MULTI-MSMS	9	0	366.52241	1096.5454	0.31168	3.7907696	63.928	0.017988	86.953	49.395	NaN	NaN	1	0	0	0	-1	0	0	0	0	y1;a2;b2;b3;b5;b6;b7;b8;b6-H2O;b7-H2O;b8-NH3	599860.5;168749.8;749681.1;335503.7;772475.2;919228.3;240107.6;37653.6;947119.2;219378.3;53100.2	-0.0005607683;-0.0006722332;-0.0007792456;-0.001182571;-0.002100789;-0.00217065;-0.004222616;-0.006147258;-0.002091151;-0.002048495;-0.009355065	-3.376357;-3.711759;-3.726592;-3.670432;-3.776352;-3.302128;-5.249272;-6.592376;-3.270805;-2.60488;-10.21902	166.086815837378;181.109059727902;209.104081362393;322.188548668475;556.301142600503;657.348890935803;804.41935681787;932.479858971479;639.338246750353;786.406618010703;915.456517676964	11	0.2993414	0.0625	None
20130504_EXQ3_MiBa_SA_Fib-2	27456	24614	AHLPHTFQF	9		Unmodified	_AHLPHTFQF_					0	0	0	sp|P54253|ATX1_HUMAN	2	HCD	FTMS	MULTI-MSMS	1	0	549.27998	1096.5454	-1.6785	2.2189848	64.1	0.015505	105.04	63.813	NaN	NaN	1	0	0	0	-1	0	0	0	0	y1;y2;y5;y6;y7;y2-NH3;y6-NH3;y7-NH3;a2;b2;b3;b5;b6;b7;b8;b6-H2O;b7-H2O	560098.5;372923.4;468425.1;1034638;659580.1;965411.7;107281.5;89904.9;834978.2;5042352;1841919;278873.6;893572;394417.3;1111972;998533.1;200216.7	-0.0002219188;-0.0004698593;-0.004711665;0.001041123;-0.001773419;0.0004695251;-0.008215581;-0.001064018;-0.0009331891;-0.0007860415;-0.0007885411;0.001910199;-0.001482668;0.004647977;0.0001683775;-0.002431378;0.0002437537	-1.336164;-1.597371;-6.935808;1.341012;-1.993819;1.694316;-10.81917;-1.219602;-5.152629;-3.759092;-2.447455;3.433775;-2.255529;5.778116;0.1805708;-3.802958;0.3099597	166.086476987942;294.145302439821;679.324548497908;776.371559561955;889.458438084367;277.11781395396;759.354267165005;872.43117958258;181.109320683804;209.104088158377;322.188154638304;556.29713161258;657.348202953524;804.410486225213;932.473543335776;639.338586977326;786.404325761918	17	0.4164796	0.1847826	None
20121117_EXQ2_MiBa_SA_mHLA_Fib_2	16491	14828	AHMDATNAF	9		Unmodified	_AHMDATNAF_					0	0	0	sp|Q9BSK4|FEM1A_HUMAN	2	HCD	FTMS	MULTI-MSMS	2	0	489.21091	976.40727	-1.2593	5.716548	41.57	0.014235	108.24	52.562	NaN	NaN	1	0	0	0	-1	0	0	0	0	y1;y2;a2;b2;b3;b4;b5;b6;b7;b8;b6-H2O;b7-H2O;b8-H2O;b8-NH3	795545.4;162944.9;35557.2;250373.8;128631.8;147918.7;267819.4;201971.9;416367;232951.7;378725.2;244642.3;27503.7;42903.8	-5.017384E-05;0.0002211523;0.0004001707;-0.0002229876;-0.0002159226;0.00100767;6.713127E-05;0.0004237537;0.0006794931;0.00202711;9.597094E-05;0.0008942106;0.004605883;-0.004962545	-0.302095;0.9326474;2.209569;-1.066398;-0.6347978;2.213833;0.1275756;0.6755684;0.9166263;2.495416;0.1575244;1.236315;5.798521;-6.239731	166.086305242938;237.123147704598;181.107987324023;209.103525104358;340.144002645636;455.169722085001;526.207776411536;627.255098263169;741.297769971055;812.333536141383;609.244861359665;723.28699056723;794.320392682246;795.313976695615	14	0.2583678	0.07368421	None
20121117_EXQ2_MiBa_SA_mHLA_Fib_1	11436	10237	AHMDGTYKF	9		Oxidation (M)	_AHM(ox)DGTYKF_		AHM(1)DGTYKF		AHM(98.93)DGTYKF	0	0	1	sp|Q15363|TMED2_HUMAN	2	HCD	FTMS	MULTI-MSMS	9	0	543.23967	1084.4648	1.9011	10.942541	29.85	0.019837	98.933	68.858	98.933	1	1	0	0	0	-1	0	0	0	0	y1;y2;y3;y5;y6;y7;y8;y2-NH3;y8-NH3;a2;b2;b3;b4;b6;b7;b8;b6-H2O;b7-H2O	69691.1;165339.9;31320;27111.5;46417.8;166823.6;163778.2;16213.3;13919;102719;453900.3;58945.6;19905.2;99899.5;174736.2;5307.6;80170;100384.1	-0.0001039832;8.833197E-05;-0.0001027795;-0.003917302;0.001697472;0.002693599;0.0007279749;-0.001526508;-0.01353134;-0.0006623864;-0.000376447;0.0002267689;4.126954E-05;-0.0004497841;0.000162499;0.008570179;0.001520287;0.0009366272	-0.6260789;0.3002639;-0.22478;-6.36631;2.324224;3.070072;0.7176167;-5.507752;-13.56631;-3.65739;-1.800289;0.6367435;0.08759031;-0.7148108;0.2050983;9.311521;2.487288;1.209665	166.086359052268;294.181129754833;457.244649404564;615.317606125064;730.338934383156;877.373337483672;1014.4342149706;277.156195492832;997.421925182937;181.109049881111;209.10367856385;356.138474576246;471.165603107555;629.235236358937;792.29795261414;920.384507951265;611.222701601398;774.286613799661	18	0.2327621	0.1168831	None
20121117_EXQ2_MiBa_SA_mHLA_Fib_2	11755	10528	AHMDGTYKF	9		Oxidation (M)	_AHM(ox)DGTYKF_		AHM(1)DGTYKF		AHM(107.01)DGTYKF	0	0	1	sp|Q15363|TMED2_HUMAN	2	HCD	FTMS	MULTI-MSMS	2	0	543.23967	1084.4648	1.69	10.389272	29.851	0.014724	107.01	72.835	107.01	1	1	0	0	0	-1	0	0	0	0	y1;y2;y3;y5;y6;y7;y8;y2-NH3;a2;b2;b3;b4;b6;b7;b8;b6-H2O;b7-H2O	104613.9;212833.3;28573.8;38830.6;52671.7;194584;149328.6;66593.8;109929.9;548388.5;55669.8;38514;141856.8;223265.2;5497.5;130531.6;137501.7	0.0003071759;-0.0003459428;-0.0005697522;0.003423803;0.0005617633;0.0002648335;-0.0005176216;0.00127379;-0.0005384151;-0.0001777234;0.0001284801;0.001397243;0.001553708;0.001095632;0.01475744;0.0005786864;-0.002264432	1.849499;-1.17595;-1.246054;5.564352;0.7691804;0.3018473;-0.5102559;4.595976;-2.97288;-0.8499302;0.3607588;2.965512;2.469208;1.382855;16.0341;0.946767;-2.924528	166.085947893249;294.181564029577;457.245116377348;615.310265020145;730.340070091525;877.375766249614;1014.43546056712;277.153395194975;181.108925909777;209.103479840165;356.138572864969;471.164247134062;629.233232867284;792.297019481156;920.378320695418;611.223643202118;774.289814858932	17	0.2378713	0.1005917	None
20121117_EXQ2_MiBa_SA_mHLA_Fib_1	15247	13698	AHMDGTYKF	9		Unmodified	_AHMDGTYKF_					0	0	0	sp|Q15363|TMED2_HUMAN	2	HCD	FTMS	MULTI-MSMS	10	0	535.24221	1068.4699	0.068137	7.2827718	39.18	0.010742	117.04	71.318	NaN	NaN	1	0	0	0	-1	0	0	0	0	y1;y2;y3;y5;y6;y7;y8;y7-H2O;y2-NH3;y5-NH3;a2;b2;b3;b4;b6;b7;b8;b4-H2O;b6-H2O;b7-H2O	112956.8;188000.7;26446.1;64158.8;77045.4;209809.6;217235;8480.8;36123.5;9273.7;190793.6;845585.4;123353.9;62010.5;147767.4;190537.7;5228.7;7873.1;145247.8;157541.2	-2.845144E-05;-0.000382931;-0.0008677578;-0.001883699;0.002596682;-0.00146266;-0.001184962;0.01101066;0.0008277824;-0.004731019;-0.000251597;-0.0002901565;-0.0007672179;0.0006745223;-0.001468775;0.001027368;0.0157685;-0.004342447;0.000514859;0.001623246	-0.1713052;-1.301682;-1.897794;-3.061354;3.555452;-1.698038;-1.186812;13.05571;2.986726;-7.907544;-1.389205;-1.387621;-2.255564;1.481913;-2.3951;1.323413;17.43565;-9.933209;0.8649766;2.140663	166.086283520544;294.181601017795;457.245414382896;615.315572521568;730.338035172949;861.382579121504;998.441213285025;843.359541114184;277.15384120284;598.291870740339;181.108639091659;209.103592273261;340.144553940975;455.170055232704;613.241340727246;776.302173122616;904.382395012416;437.164507515427;595.228792407397;758.291012558985	20	0.308032	0.1204819	None
20121117_EXQ2_MiBa_SA_mHLA_Fib_2	15540	13964	AHMDGTYKF	9		Unmodified	_AHMDGTYKF_					0	0	0	sp|Q15363|TMED2_HUMAN	2	HCD	FTMS	MULTI-MSMS	8	0	535.24221	1068.4699	-0.1128	7.2827718	39.182	0.01461	107.29	68.503	NaN	NaN	1	0	0	0	-1	0	0	0	0	y1;y2;y3;y5;y6;y7;y8;y7-H2O;y2-NH3;a2;b2;b3;b4;b5;b6;b7;b6-H2O;b7-H2O	118826.7;153354.8;44619;35690.6;53346.4;243137.9;210634.4;6622.7;25729.2;136900.2;631868.2;91606.1;29856.8;22101.4;90997;138184.3;122222.1;129130	5.290683E-05;-0.0001944257;1.043621E-05;0.00149645;0.002147319;0.00249234;0.0006133428;0.00412572;-0.0001924703;-0.0001012499;-7.940587E-05;0.000189471;0.0001398415;0.0013535;0.0001771026;0.00350679;0.0006204743;0.0005795234	0.3185504;-0.660904;0.02282413;2.432018;2.940169;2.893432;0.6143014;4.891966;-0.6944505;-0.5590564;-0.3797446;0.5570323;0.3072288;2.64257;0.2887983;4.517314;1.042413;0.7642483	166.086202162263;294.181412512481;457.244536188892;615.312192372473;730.338484535892;861.378624120749;998.439414980621;843.366426054502;277.154861455646;181.108488744563;209.103381522671;340.143597252049;455.170589913473;512.190839978564;613.239694850106;776.299693701101;595.22868679209;758.292056281287	18	0.3018259	0.1241379	None
20130504_EXQ3_MiBa_SA_Fib-1	17688	15711	AHMDGTYKF	9		Unmodified	_AHMDGTYKF_					0	0	0	sp|Q15363|TMED2_HUMAN	2	HCD	FTMS	MULTI-MSMS	1	0	535.24221	1068.4699	-1.0133	4.2878347	42.863	0.0085848	122.18	76.458	NaN	NaN	1	0	0	0	-1	0	0	0	0	y1;y2;y3;y5;y6;y7;y8;y2-NH3;a2;b2;b3;b4;b5;b6;b7;b4-H2O;b6-H2O;b7-H2O	626820.8;1292334;229558.3;225800.8;442977.9;1866311;1134368;176879;1128524;4354173;635033.6;271941.4;109763.3;912264.6;906373.4;83142.1;780332.1;686068.2	-0.0001913239;-0.0010673;4.568717E-05;-0.006032777;0.009940345;-3.270392E-05;-0.002776489;0.0003829817;-0.0005790591;-0.0008267334;0.0001732714;-0.001224754;-0.000437678;-0.001499616;0.0005469147;-0.00537958;0.001488953;-0.0002593629	-1.151954;-3.628023;0.09991846;-9.804296;13.61075;-0.03796684;-2.780819;1.381836;-3.197297;-3.953692;0.5094066;-2.69075;-0.8545183;-2.445393;0.7045122;-12.30559;2.501484;-0.3420353	166.086446393001;294.182285386826;457.244500937931;615.319721599454;730.330691510345;861.381149164923;998.442804812143;277.154286003612;181.108966553782;209.104128850139;340.143613451603;455.171954509191;512.192631156595;613.241371569143;776.302653576314;437.165544648465;595.227818313336;758.292895167627	18	0.3897192	0.225	None
20130504_EXQ3_MiBa_SA_Fib-2	18032	16060	AHMDGTYKF	9		Unmodified	_AHMDGTYKF_					0	0	0	sp|Q15363|TMED2_HUMAN	2	HCD	FTMS	MULTI-MSMS	5	0	535.24221	1068.4699	-0.26979	-0.39175443	42.487	0.029616	88.948	54.14	NaN	NaN	1	0	0	0	-1	0	0	0	0	y1;y2;y3;y5;y6;y7;y8;y8-H2O;a2;b2;b3;b4;b5;b6;b7;b8;b6-H2O;b7-H2O	129490;261501.1;31389.4;66710.4;84342.4;227793.5;239455.9;23601.2;297875.8;1032199;195765;61974.3;23266.9;198399.5;185799.2;7581.4;187772.5;194228.8	-0.0001446666;-0.001003364;-0.004803365;-0.005890383;0.004275069;-0.002350492;-0.004993622;-0.004343416;-0.0008815227;-0.0007063977;-0.0009360157;0.0006309555;0.0002704542;-0.002094873;-0.002231126;0.006432517;-0.001967185;0.0002451158	-0.8710321;-3.41069;-10.50491;-9.572885;5.853562;-2.728741;-5.001399;-4.430096;-4.867352;-3.378212;-2.751816;1.386197;0.528033;-3.416063;-2.874032;7.112534;-3.304909;0.323247	166.08639973569;294.182221451055;457.249349990123;615.31957920628;730.336356785738;861.383466953367;998.44502194522;980.433807052562;181.109269017365;209.104008514486;340.144722738708;455.170098799505;512.191923024381;613.241966825688;776.305431617366;904.391730992165;595.231274451815;758.292390688918	18	0.2276565	0.0882353	None
20130504_EXQ3_MiBa_SA_Fib-1	32302	28964	AHMGMFTEL	9		Unmodified	_AHMGMFTEL_					0	0	0	sp|Q00610|CLH1_HUMAN;sp|P53675|CLH2_HUMAN	2	HCD	FTMS	MULTI-MSMS	2	0	518.73316	1035.4518	-0.31217	1.0375446	78.755	0.009625	119.7	56.859	NaN	NaN	1	0	0	0	-1	0	0	0	0	y1;y2;y2-H2O;a2;b2;b3;b4;b5;b6;b7;b8;b7-H2O;b8-H2O	662481.9;56708.1;508462.7;63282.7;391110.8;208009;182294.3;391356.1;302138.2;189685.6;159817.1;501460;152984.5	-0.0004789465;-0.0008075872;-0.0008553588;-0.0002320321;-0.0007459299;-0.0008486339;-0.000716989;-0.0007085176;-0.0007034025;0.002764522;0.003173845;-0.0004413121;0.001224729	-3.625571;-3.092482;-3.518044;-1.281177;-3.567267;-2.494921;-1.805263;-1.341365;-1.041654;3.561064;3.505612;-0.5819666;1.380205	132.102384079846;261.14530581676;243.134788901956;181.108619526841;209.104048046691;340.144635356948;397.165967435563;528.20644357038;675.274852371496;776.319062921241;905.361246693855;758.311704068855;887.352631124305	13	0.3896557	0.1015625	None
20130504_EXQ3_MiBa_SA_Fib-1	11644	10258	AHMNVGRTY	9		Unmodified	_AHMNVGRTY_					0	0	0	sp|Q6ZXV5|TMTC3_HUMAN	2	HCD	FTMS	MULTI-MSMS	6	0	524.75328	1047.492	0.31718	2.3379621	29.074	0.024556	94.114	44.756	NaN	NaN	1	0	0	0	-1	0	0	0	0	y1;y2;y4;y5;y6;y7;y8;y7-H2O;y6-NH3;y7-NH3;a2;b2;b3;b4;b5	49769.6;21523.5;174786.7;146801.2;866191.3;1985938;840673.6;22157.1;10299.8;35464.2;411950.5;1636805;234201;47483.3;10348.5	-0.0004336667;0.0003299592;-0.000126048;-0.0004662347;-0.0003652577;-0.001658231;-0.001252672;0.001807473;-0.006339373;0.0004199881;-0.0005418852;-0.0006735491;-0.001299173;-0.001351839;0.001621381	-2.381716;1.165404;-0.2540001;-0.7831661;-0.5149094;-1.973134;-1.281554;2.197827;-9.15641;0.5100803;-2.99204;-3.22112;-3.819467;-2.976387;2.930629	182.081603357879;283.128518206097;496.251548964957;595.320303067897;709.363129538118;840.40490711792;977.463413421304;822.390876727425;692.342554551423;823.376279797044;181.108929379902;209.103975665848;340.145085896011;454.188066009488;553.253506705739	15	0.5540869	0.1470588	None
20130504_EXQ3_MiBa_SA_Fib-2	6362	5469	AHNAIEKRY	9		Unmodified	_AHNAIEKRY_					0	0	0	sp|P36956|SRBP1_HUMAN	3	HCD	FTMS	MULTI-MSMS	8	0	367.86484	1100.5727	0.97344	2.0710745	16.909	0.015295	94.692	52.297	NaN	NaN	1	0	0	0	-1	0	0	0	0	y1;y3;y4;y5;y6;y7;y8;y4-H2O;y8-H2O;y3-NH3;a2;b2;b3;b4;b5	200764.6;1458183;2440779;609559.4;436566.1;1121168;4591788;595010.1;817281.2;110034.9;465163.8;1519348;1618706;1916283;274657.1	-0.0003519235;-0.001505372;-0.001548818;0.0009738231;0.0004045158;-0.002981106;-0.002386828;0.001647369;-0.001024107;-0.001677086;-0.001042673;-0.0006152132;-0.0004154394;0.0001823763;0.0005859694	-1.93278;-3.228481;-2.60165;1.374674;0.5189822;-3.336486;-2.316083;2.853538;-1.011431;-3.733061;-5.757145;-2.942141;-1.285607;0.462669;1.15515	182.081521614686;466.278749108842;595.321385651165;708.402926990444;779.440610085605;893.486923154948;1030.54524073906;577.307624777503;1012.533313332;449.252371721917;181.109430167918;209.103917330028;323.146645003414;394.18316097549;507.266821362779	15	0.4772056	0.1260504	None
20130504_EXQ3_MiBa_SA_Fib-2	6375	5481	AHNAIEKRY	9		Unmodified	_AHNAIEKRY_					0	0	0	sp|P36956|SRBP1_HUMAN	2	HCD	FTMS	MULTI-MSMS	10	0	551.29362	1100.5727	-0.12249	1.050212	16.935	0.0032716	144.12	85.204	NaN	NaN	1	0	0	0	-1	0	0	0	0	y2;y3;y4;y5;y6;y7;y8;y2-NH3;y3-NH3;y4-NH3;y7-NH3;y8-NH3;a2;b2;b3;b4;b6;b8;b3-NH3;b8-NH3	36963.2;238605.6;154913.1;213966.9;427146.1;1616244;772260.3;7244.7;23139.7;7481.3;175898.4;205226.6;347071.9;1348704;248635.9;122438.7;34043.6;71238.2;22474.8;49362.1	0.0001360475;-0.00292758;-0.001059683;-0.002776795;-0.002378195;-0.002067186;-0.004149124;-0.001251486;-0.003917011;-0.002479919;-0.004184901;-0.0041133;-0.0006999986;-0.0007884054;-0.001352357;-0.0007764656;0.0008460544;0.001926395;-0.001272988;-0.0001261363	0.4022905;-6.278586;-1.78002;-3.919775;-3.051146;-2.313619;-4.026137;-3.896805;-8.718912;-4.288322;-4.774768;-4.058428;-3.865066;-3.770397;-4.184952;-1.969804;1.329628;2.092761;-4.158448;-0.1396117	338.182144671849;466.280171317142;595.320896516177;708.406677608486;779.443392796641;893.486009234434;1030.54700303516;321.156983104039;449.254611647094;578.295767650345;876.461577847732;1013.52041810915;181.109087493357;209.104090522201;323.147581921233;394.184119817398;636.309154374015;920.504148079167;306.120953450691;903.479651509028	20	0.4780165	0.173913	None
20130504_EXQ3_MiBa_SA_Fib-1	15707	13949	AHNMRVMKF	9		Unmodified	_AHNMRVMKF_					0	0	0	sp|P13639|EF2_HUMAN	2	HCD	FTMS	MULTI-MSMS	7	0	567.28897	1132.5634	0.85143	0.40456234	38.219	0.0031325	173.11	119.56	NaN	NaN	1	0	0	0	-1	0	0	0	0	y1;y2;y3;y5;y6;y7;y8;y2-NH3;y6-NH3;y7-NH3;y8-NH3;a2;b2;b3;b5;b6;b7;b8;b3-NH3;b5-NH3;b6-NH3;b7-NH3;b8-NH3	342174.4;924508.6;129586.1;185073.1;553556.4;5083008;2821231;170890.7;45984.1;477358.5;325074.6;1631063;4861865;558969.4;502494;694402.2;1683881;2655956;49574.2;38025.1;111246.2;80196.2;237531.8	0.0002214907;-0.0007391088;-0.0008120298;-0.000675422;-0.002140046;-0.001590326;-0.001605375;-0.0004771961;-0.002989589;-0.0005943175;-0.001509222;-0.0004462058;-0.0005760497;-0.0008964554;-0.0006145032;-0.001346937;-0.001461867;-0.002381557;-0.0003454665;-0.005170446;-0.0007188698;0.0004347052;-0.00451968	1.33359;-2.51242;-1.909659;-0.9926955;-2.637363;-1.718387;-1.510891;-1.721765;-3.76329;-0.6542114;-1.443529;-2.463744;-2.754849;-2.77414;-1.006906;-1.898812;-1.739494;-2.459031;-1.128533;-8.715218;-1.038333;0.5279586;-4.750209	166.086033578423;294.181957195569;425.222514722793;680.39190305927;811.433852289415;925.476230016725;1062.53515692791;277.155146181403;794.408152730521;908.448684906725;1045.50851167311;181.108833700527;209.103878166465;323.147126019423;610.288439701539;709.357586051174;840.398185588117;968.494068294989;306.120025928966;593.266446543111;692.33040888281;823.369739914017;951.469657316422	23	0.4399945	0.1411043	None
20130504_EXQ3_MiBa_SA_Fib-2	15805	14052	AHNMRVMKF	9		Unmodified	_AHNMRVMKF_					0	0	0	sp|P13639|EF2_HUMAN	2	HCD	FTMS	MULTI-MSMS	9	0	567.28897	1132.5634	-0.9398	3.2300113	37.566	0.0065083	127.12	77.077	NaN	NaN	1	0	0	0	-1	0	0	0	0	y1;y2;y3;y5;y6;y7;y8;y2-NH3;y7-NH3;y8-NH3;a2;b2;b3;b5;b6;b7;b8;b6-NH3	463433.3;1418292;196369.4;260751.4;764243.6;7924560;4616815;149557;781355.5;388387.3;2396059;6833830;674855.2;391797.1;1113076;2707164;4064483;82298.7	0.0001413237;-0.0008406537;-0.0005491345;0.0001804659;0.002238099;-0.002074752;-0.004186228;-0.00101607;-0.001226465;-0.003471802;-0.000616199;-0.0006469031;-0.0006582437;-0.0005627481;-0.002550142;-0.001512042;-0.001019021;-0.002695443	0.8509065;-2.857597;-1.291406;0.2652386;2.758218;-2.241819;-3.93984;-3.666064;-1.350064;-3.320677;-3.402366;-3.093692;-2.03698;-0.922102;-3.594995;-1.799197;-1.052172;-3.893279	166.086113745345;294.1820587405;425.222251827527;680.391047171355;811.429474144245;925.476714442254;1062.53773778133;277.155685055794;908.449317053763;1045.51047425377;181.109003693749;209.103949019911;323.146887807724;610.288387946424;709.358789256056;840.398235762853;968.492705759598;692.332385456315	18	0.4192812	0.1463415	None
20121117_EXQ2_MiBa_SA_mHLA_Fib_1	21503	19382	AHNPQQIYF	9		Unmodified	_AHNPQQIYF_					0	0	0	sp|Q9UPW5|CBPC1_HUMAN	2	HCD	FTMS	MULTI-MSMS	4	0	559.2749	1116.5352	0.55774	8.2433344	54.682	0.021661	97.071	32.295	NaN	NaN	1	0	0	0	-1	0	0	0	0	y1;y2;a2;b2;b3;b4;b5;b6;b7;b8;b6-NH3;b7-NH3;b8-NH3	299878.8;393431.8;5246.7;153698.2;220436;26824.6;263665.7;879665.4;716555.2;85032.5;257525.5;199410.4;13985.5	-0.0001800388;-0.0004630696;-0.0005618634;-0.0004283611;-8.561258E-05;0.003836128;-0.001471291;-0.0003752562;-0.0002280043;-0.0001683424;-0.002306477;1.27675E-05;0.005272932	-1.084007;-1.406865;-3.10235;-2.048558;-0.2649344;9.129396;-2.68357;-0.5548529;-0.2888322;-0.1767442;-3.498416;0.01653022;5.636897	166.086435107945;329.150046676957;181.10894935807;209.103730477853;323.146315176581;420.195157287813;548.259042218728;676.316523694978;789.400440423457;952.463709299951;659.291905814622;772.373650550197;935.431718924052	13	0.3069023	0.08609272	None
20130504_EXQ3_MiBa_SA_Fib-1	26403	23604	AHPPTGLEF	9		Unmodified	_AHPPTGLEF_					0	0	0	sp|Q10570|CPSF1_HUMAN	2	HCD	FTMS	MULTI-MSMS	2	0	484.74544	967.47633	0.30411	3.8407511	63.834	0.022912	95.793	49.13	NaN	NaN	1	0	0	0	-1	0	0	0	0	y1;y2;y7;y2-H2O;y7-H2O;a2;b2;b3;b5;b6;b7;b8;b6-H2O;b7-H2O	6037863;248951.9;289077.9;2973630;25212.8;166957.9;764221;241114.4;105505.9;2001987;2792590;2536451;71861.1;40438.7	-0.0006614309;-0.00110501;0.0003564917;-0.001107339;0.007886797;-0.001118039;-0.0009927318;-0.0009409428;-0.005017943;-0.002114766;-0.0016465;-0.001557257;-0.002418035;0.001252415	-3.982438;-3.744147;0.4688292;-3.995891;10.62382;-6.173277;-4.747544;-3.0734;-9.951073;-3.767755;-2.441561;-1.938319;-4.450892;1.908151	166.086916500004;295.129953175117;760.387225555698;277.119390817983;742.369130563587;181.109505533848;209.104294848552;306.157006911646;504.261526238253;561.280086784306;674.363682499055;803.406186352529;543.269825367379;656.350218897414	14	0.4025803	0.1666667	None
20130504_EXQ3_MiBa_SA_Fib-2	26917	24124	AHPPTGLEF	9		Unmodified	_AHPPTGLEF_					0	0	0	sp|Q10570|CPSF1_HUMAN	2	HCD	FTMS	MULTI-MSMS	1	0	484.74544	967.47633	-0.093101	2.6004107	62.837	0.024275	94.401	48.031	NaN	NaN	1	0	0	0	-1	0	0	0	0	y1;y2;y7;y2-H2O;y7-H2O;a2;b2;b3;b5;b6;b7;b8;b6-H2O;b7-H2O;b8-H2O	6572610;168545.2;361512.8;3306342;24557.5;198595.7;801316.1;221786;113983.7;2238987;3014151;2557797;82032;31945.3;48912.8	-0.000589188;-0.0005946858;-0.00344279;-0.0008495585;0.001742034;-0.0006424674;-0.0007978918;-0.000440117;-0.0007834494;-0.001566198;-0.0009785761;-0.001870436;0.002337205;-0.0009623618;-0.01200507	-3.547469;-2.015;-4.527657;-3.06568;2.346567;-3.547407;-3.815764;-1.437556;-1.55367;-2.790406;-1.451112;-2.328132;4.302145;-1.466227;-15.28518	166.086844257067;295.129442851141;760.391024837082;277.119133037496;742.3752753276;181.109029962091;209.104100008587;306.156506085792;504.257291744289;561.279538216193;674.363014575089;803.406499531478;543.265070127075;656.352433674381;785.406069483558	15	0.4061553	0.1470588	None
20121117_EXQ2_MiBa_SA_mHLA_Fib_1	9651	8614	AHQGNPAVY	9		Unmodified	_AHQGNPAVY_					0	0	0	sp|Q9Y6Q9|NCOA3_HUMAN	2	HCD	FTMS	MULTI-MSMS	6	0	478.73287	955.45118	-0.9736	8.8627802	25.408	0.015873	104.11	63.19	NaN	NaN	1	0	0	0	-1	0	0	0	0	y1;y2;a2;b2;b3;b4;b5;b6;b7;b8;b5-NH3;b6-NH3;b7-NH3;b8-NH3	714052.2;333169.6;8672.9;132901.8;95965.1;35397;1408174;1024508;1852677;433041.8;83124.3;108996.3;316739.3;34367	-0.0002730759;-0.0004169128;-0.001872573;-0.000492656;0.0004955182;-0.002968375;-0.0007869344;-0.0007654206;-0.0008878564;0.0007918582;0.0001250863;-0.001890321;-0.00174186;-0.004447132	-1.499746;-1.482884;-10.33941;-2.356035;1.469677;-7.530386;-1.548391;-1.264573;-1.312781;1.021247;0.2546548;-3.213442;-2.642019;-5.864124	182.081442767114;281.150000520191;181.11026006734;209.103794772766;337.161384110009;394.186311726959;508.227057733394;605.279800071536;676.317036295186;775.383770496788;491.19959661118;588.254375870655;659.291341197566;758.36246038532	14	0.4278289	0.08045977	None
20121117_EXQ2_MiBa_SA_mHLA_Fib_2	9898	8840	AHQGNPAVY	9		Unmodified	_AHQGNPAVY_					0	0	0	sp|Q9Y6Q9|NCOA3_HUMAN	2	HCD	FTMS	MULTI-MSMS	4	0	478.73287	955.45118	0.29632	7.6068291	25.456	0.0058203	128.75	87.809	NaN	NaN	1	0	0	0	-1	0	0	0	0	y1;y2;y4;a2;b2;b3;b4;b5;b6;b7;b8;b5-NH3;b6-NH3;b7-NH3;b8-NH3	1814343;832543.9;82029.1;10739.7;306579.8;262431.3;85119.9;3836111;2906981;4368443;1031456;163327.9;384570.1;897036.1;90041.3	-0.0001303351;-3.637653E-05;-0.002921799;0.000711723;-0.0001149099;0.0001687795;0.0003529825;-0.0002270312;-0.000215516;0.0002201539;0.00108475;0.001038041;-0.0001084457;-0.0003643526;-0.003413083	-0.715807;-0.1293849;-6.503836;3.929833;-0.549536;0.5005892;0.8954787;-0.4467126;-0.3560604;0.3255194;1.398985;2.113282;-0.1843522;-0.5526439;-4.500603	182.081300026263;281.149619983928;449.24238304601;181.107675771727;209.103417026666;337.161710848685;394.182990369336;508.22649783019;605.279250166984;676.315928284862;775.38347760527;491.198683656292;588.252593995191;659.289963689884;758.361426336929	15	0.5173174	0.1219512	None
20130504_EXQ3_MiBa_SA_Fib-1	11576	10196	AHQGNPAVY	9		Unmodified	_AHQGNPAVY_					0	0	0	sp|Q9Y6Q9|NCOA3_HUMAN	2	HCD	FTMS	MULTI-MSMS	4	0	478.73287	955.45118	-0.64623	3.0016749	28.913	0.011939	114.02	73.077	NaN	NaN	1	0	0	0	-1	0	0	0	0	y1;y2;a2;b2;b3;b4;b5;b6;b7;b8;b5-NH3;b6-NH3;b7-NH3;b8-NH3	1052721;483821.9;36538.2;281533.8;189647.8;51540.9;2330307;1528451;2277316;431419.7;104522.5;185646.1;456617.3;37341.7	-0.0005662965;-0.0008513515;-0.0002019927;-0.0008498526;3.825926E-05;-0.0005259379;-0.0009495988;-0.001220483;-0.0005569936;-0.0001521043;0.0004627005;-0.001202828;-0.0006191065;-0.002065985	-3.110122;-3.0281;-1.115313;-4.064255;0.1134745;-1.334245;-1.868453;-2.016393;-0.8235692;-0.1961663;0.9419813;-2.044743;-0.9390501;-2.72428	182.081735987626;281.15043495885;181.108589487405;209.104151969424;337.161841368946;394.183869289696;508.227220397858;605.280255133976;676.316705432396;775.384714459335;491.199258997005;588.253688377047;659.290218443811;758.360079238996	14	0.4636163	0.1138211	None
20130504_EXQ3_MiBa_SA_Fib-1	11629	10244	AHQGNPAVY	9		Unmodified	_AHQGNPAVY_					0	0	0	sp|Q9Y6Q9|NCOA3_HUMAN	1	HCD	FTMS	MULTI-MSMS	2	0	956.45846	955.45118	-0.26363	1.6164305	29.04	0.014235	108.24	67.552	NaN	NaN	1	0	0	0	-1	0	0	0	0	y4;y7;a2;b2;b3;b4;b5;b6;b7;b8;b5-NH3;b7-NH3;b8-NH3	20711.7;23025.9;4477.1;116393.7;78954.5;23319;212750.2;26227.8;65479.4;154079.6;35600.8;19963.8;23146.3	2.966594E-05;-0.001593722;-0.0009470821;-0.000610308;-0.0001006381;-0.0008758776;-0.001686449;0.001204983;0.0006322332;0.0003780696;-0.002441397;0.003648502;0.004532652	0.06603592;-2.129608;-5.229339;-2.918683;-0.298486;-2.222001;-3.318293;1.990794;0.9348199;0.48759;-4.970249;5.53402;5.976965	449.23943158126;748.364023651703;181.109334576774;209.10391242475;337.161980266338;394.184219229393;508.227957248393;605.277829667649;676.315516205573;775.384184285399;491.202163094584;659.285950835519;758.353480600964	13	0.5374694	0.26	None
20130504_EXQ3_MiBa_SA_Fib-2	11639	10265	AHQGNPAVY	9		Unmodified	_AHQGNPAVY_					0	0	0	sp|Q9Y6Q9|NCOA3_HUMAN	2	HCD	FTMS	MULTI-MSMS	3	0	478.73287	955.45118	-1.5051	5.304252	28.612	0.015873	104.11	61.392	NaN	NaN	1	0	0	0	-1	0	0	0	0	y1;y2;y4;a2;b2;b3;b4;b5;b6;b7;b8;b5-NH3;b6-NH3;b7-NH3;b8-NH3	4579311;2061336;166466.4;141790.8;1137754;902436.5;214627.6;1.108922E+07;7763797;1.102747E+07;2429555;592968.8;951843.5;2138894;144459.8	-0.0007350499;-0.001204953;-0.00137518;-0.0008824226;-0.0007134735;-0.0002332396;0.001239769;-0.001486519;-0.001987169;-0.001252645;-0.001495842;-0.0007213531;-0.002341117;-0.002168046;-0.007609131	-4.036919;-4.285788;-3.06112;-4.872322;-3.412051;-0.6917729;3.145167;-2.924907;-3.283051;-1.852156;-1.929158;-1.468551;-3.979766;-3.288447;-10.03359	182.081904741111;281.150788560138;449.240836427249;181.10926991729;209.10401559033;337.162112867806;394.182103583176;508.227757317733;605.281021819579;676.317401084024;775.386058197172;491.200443050626;588.254826666091;659.291767383627;758.365622384158	15	0.6537717	0.1351351	None
20121117_EXQ2_MiBa_SA_mHLA_Fib_1	3995	3472	AHQGTASQY	9		Unmodified	_AHQGTASQY_					0	0	0	sp|Q99829|CPNE1_HUMAN	2	HCD	FTMS	MULTI-MSMS	4	0	481.71996	961.42536	0.41749	5.7089963	10.676	0.014463	107.66	54.11	NaN	NaN	1	0	0	0	-1	0	0	0	0	y1;y2;y3;y2-NH3;y3-NH3;a2;b2;b3;b4;b5;b6;b7;b8;b5-H2O;b6-H2O;b7-H2O;b8-H2O	458032.1;45681.8;7749.2;273847.2;104347.4;27852.9;235472.8;160397.7;28515.5;110090.2;348668.1;177263.9;170856.9;97775.9;170568.3;360049.5;148002.9	-8.901775E-05;2.775937E-05;-0.001175986;0.0006432671;0.0003942187;-2.48525E-06;-0.0001686366;0.0003411582;0.002406286;0.0001809868;-0.0002179774;-0.0004797161;0.004397152;0.0006411599;0.0001023003;0.0007879644;0.003421061	-0.4888902;0.089506;-2.960891;2.194608;1.037022;-0.01372245;-0.8064746;1.011854;6.104522;0.3654595;-0.3849366;-0.734296;5.627602;1.343532;0.1865917;1.240325;4.481672	182.081258708947;310.139719443233;397.172951598415;293.112554834005;380.144832292246;181.10838997995;209.103470753435;337.16153847002;394.18093706549;495.230840839103;566.268353591123;653.300643739682;781.354344383584;477.219815979691;548.25746862713;635.288811372925;763.34475578776	17	0.4043211	0.129771	None
20121117_EXQ2_MiBa_SA_mHLA_Fib_2	4026	3502	AHQGTASQY	9		Unmodified	_AHQGTASQY_					0	0	0	sp|Q99829|CPNE1_HUMAN	2	HCD	FTMS	MULTI-MSMS	6	0	481.71996	961.42536	-0.0034117	6.1250452	10.839	0.012674	112.17	54.612	NaN	NaN	1	0	0	0	-1	0	0	0	0	y1;y2;y2-NH3;a2;b2;b3;b4;b5;b6;b7;b8;b5-H2O;b6-H2O;b7-H2O;b8-H2O	522423.1;40440.4;286958.9;32986.5;242077.1;153328.1;12568;128180.5;321674.2;278391.2;185969.6;101982.3;176634.1;393135;184689.1	-0.0001483033;0.00137774;0.0008053707;-0.0007982106;-0.0002959687;0.0002982442;-0.002017389;-0.000411377;-0.0006499533;-0.001370805;0.002370503;0.0002942563;0.0003389449;0.0001121145;0.003103266	-0.8144891;4.44234;2.747652;-4.407345;-1.415417;0.8845735;-5.117868;-0.8306763;-1.147782;-2.098274;3.033831;0.6166048;0.6182225;0.1764779;4.065352	182.08131799446;310.138369462539;293.112392730331;181.109185705342;209.103598085492;337.161581384007;394.18536074039;495.231433202934;566.268785566961;653.301534828978;781.356371031574;477.220162883349;548.257231982463;635.289487222759;763.34507358227	15	0.3906001	0.1119403	None
20130504_EXQ3_MiBa_SA_Fib-2	5680	4849	AHQGTASQY	9		Unmodified	_AHQGTASQY_					0	0	0	sp|Q99829|CPNE1_HUMAN	2	HCD	FTMS	MULTI-MSMS	8	0	481.71996	961.42536	0.33298	3.4207271	15.34	0.012674	112.17	57.622	NaN	NaN	1	0	0	0	-1	0	0	0	0	y1;y2;y2-NH3;a2;b2;b3;b4;b5;b6;b7;b8;b5-H2O;b6-H2O;b7-H2O;b8-H2O	350301.9;28287.7;200345.4;38353.8;216635.7;131874.9;41632.3;86614.9;213124.8;105277.3;74835;74994.9;133036;231173.2;61195.7	-0.0007872851;-0.001586432;-0.0005609118;-0.00069522;-0.0009130503;-0.0007097914;-0.003338786;-0.0004150245;-0.001730392;-0.004843044;-0.003057055;0.0003816251;-7.907E-05;-0.001746264;-0.0003291375	-4.323795;-5.11519;-1.913632;-3.838681;-4.366484;-2.10519;-8.470063;-0.8380415;-3.055772;-7.413144;-3.91247;0.7996837;-0.1442205;-2.74876;-0.4311759	182.081956976292;310.141333634231;293.113759012876;181.109082714697;209.104215167044;337.162589419643;394.186682137838;495.231436850435;566.269866005344;653.305007067907;781.361798589924;477.220075514485;548.257649997401;635.291345600953;763.348505986214	15	0.4298229	0.1293103	None
20130504_EXQ3_MiBa_SA_Fib-2	4205	3508	AHRISKSKF	9		Unmodified	_AHRISKSKF_					0	0	0	sp|Q13936|CAC1C_HUMAN	3	HCD	FTMS	MULTI-MSMS	7	0	358.54533	1072.6142	0.030384	3.8303464	12.039	0.0034217	133.76	88.421	NaN	NaN	1	0	0	0	-1	0	0	0	0	y1;y2;y3;y4;y5;y6;y7;y8;y6-H2O;y7-H2O;y6-NH3;y8-NH3;a2;b2;b3;b4;b5;b6;b7;b8;b5-H2O;b6-H2O;b7-H2O;b5-NH3;b6-NH3;b8-NH3;b8(2+)	723074.2;110188.8;122802.4;34208.6;44114.1;62200.2;363815.3;2342087;16408.4;80339.2;17944.5;609066.4;127070.6;270246.4;172121.1;49108.7;31350.3;246577.8;225905.8;188985.4;7707.8;13573.1;51993.2;16184.1;18535.3;109728.6;179676	-0.0009668476;0.001711557;-0.002218292;-0.0008181786;-0.003915961;0.0047984;-0.004578188;-0.00416137;0.01026846;0.004234997;-0.002138031;-0.007533262;-0.001689307;-0.001440592;-0.0002710225;-0.0003932721;-0.001385777;-0.003087519;-0.001712802;-0.001619976;-0.004370362;0.006773323;-0.001553406;-0.00474593;-0.01219026;-0.00587684;-0.0009642092	-5.821325;5.81807;-5.818998;-1.606448;-6.566612;6.76384;-5.289462;-4.150627;14.85161;4.996984;-3.087856;-7.643595;-9.327518;-6.88933;-0.7421113;-0.822248;-2.451307;-4.452606;-2.194636;-1.783046;-7.985104;10.02864;-2.037419;-8.655739;-18.02224;-6.591919;-2.120186	166.087221916746;294.179506529749;381.215464788736;509.309027692958;596.344153885177;709.419503504739;865.529991120167;1002.58848616563;691.403468760424;847.510613249774;692.399890834472;985.565308955926;181.110076802141;209.104742708326;365.204684167436;478.288870397382;565.321891312536;693.418556072399;780.449209764425;908.544079956274;547.314311210679;675.398130543562;762.438485682816;548.2987…	27	0.2415842	0.113924	None
20130504_EXQ3_MiBa_SA_Fib-2	25020	22400	AHRIVSISL	9		Unmodified	_AHRIVSISL_					0	0	0	sp|Q5VY09|IER5_HUMAN	2	HCD	FTMS	MULTI-MSMS	7	0	498.30346	994.59236	2.0037	7.9258853	58.303	0.020239	98.523	33.766	NaN	NaN	1	0	0	0	-1	0	0	0	0	y1;y2;y7;y2-H2O;a2;b2;b3;b4;b5;b6;b7;b8;b6-H2O;b7-H2O;b8-H2O;b8-NH3	244682.3;406834.4;19093.7;104206.2;8343.3;42160.7;44008.1;33438.8;138704.1;391609.7;331310.8;125504.2;290870.7;49925.8;149002.8;10896.1	-0.0005803009;-0.0006839248;0.001473387;-0.0008297741;-0.001063413;-0.001768237;-8.828138E-05;0.0003686181;-0.003699987;-0.002708655;-0.00292363;0.0005019661;-0.0007553529;-0.0006975557;-0.003467614;-0.01378654	-4.392808;-3.121026;1.870962;-4.12568;-5.871657;-8.456214;-0.2417314;0.770703;-6.408451;-4.076895;-3.760413;0.5806403;-1.168591;-0.9184852;-4.096424;-16.26745	132.102485434172;219.134617468027;787.502141471382;201.12419863096;181.109450907165;209.105070354015;365.204501426283;478.288108507249;577.360591028307;664.391628106255;777.475907061918;864.504509875583;646.379110118016;759.463116301167;846.497914769662;847.492249279013	16	0.2626923	0.08205128	None
20130504_EXQ3_MiBa_SA_Fib-2	10050	8821	AHRLWSHRSY	10		Unmodified	_AHRLWSHRSY_					0	0	0	sp|Q86SK9|SCD5_HUMAN;sp|O00767|ACOD_HUMAN	3	HCD	FTMS	MULTI-MSMS	9	0	438.22677	1311.6585	-1.4329	3.7235707	25.284	0.011022	102.4	56.967	NaN	NaN	1	0	0	0	-1	0	0	0	0	y1;y2;y3;y4;y5;y6;y7;y8;y9;y5-H2O;y9-H2O;y5-NH3;y6-NH3;y8-NH3;y9-NH3;a2;b2;b3;b4;b5;b6;b8;b9;b6-H2O;b8(2+)	59144.6;27570.3;137462.7;461305.4;627014.9;91052.9;39762.3;772053.6;2551301;45608;91466.2;27701.8;7827.1;182938;228795.4;119631.9;215357.9;173701.8;97778.2;172851.8;74589.5;60444.6;93703.2;29482.8;24363.9	-7.994182E-05;0.0002845408;-0.0007664124;-0.0005367787;-0.000533365;0.0005106119;-0.0007594884;-0.003205912;-0.003009204;-0.002111116;0.009576788;-0.002490369;0.01170832;-0.006815147;-0.008286973;-0.0005000777;-0.0007535237;-8.986875E-05;-0.001208271;-0.0002793912;-0.001362588;0.004133922;0.006938657;0.003062506;0.008698148	-0.4390448;1.057329;-1.802411;-0.9546571;-0.8214388;0.6112301;-0.8007516;-2.9024;-2.423588;-3.344095;7.826677;-3.938705;14.30729;-6.266513;-6.767028;-2.761199;-3.603583;-0.2460779;-2.526233;-0.4205368;-1.813396;3.957589;6.131804;4.175844;16.63842	182.081249633023;269.11291356032;425.215075541595;562.273757770278;649.305782766515;835.384051743092;948.469385823757;1104.5729432756;1241.63165842955;631.296795831453;1223.60850775129;632.28119066948;818.346304934895;1087.55000340859;1224.61038709788;181.108887572377;209.104055640517;365.204503013648;478.289685396355;664.368069469988;751.401181076945;1044.55570745716;1131.58493113245;733.3861912…	25	0.3595603	0.1282051	None
20121117_EXQ2_MiBa_SA_mHLA_Fib_2	6905	6119	AHRNPKIGY	9		Unmodified	_AHRNPKIGY_					0	0	0	sp|O95759|TBCD8_HUMAN	3	HCD	FTMS	MULTI-SECPEP	3	-1	352.52968	1054.5672	0.88841	-847.40101	18.236	0.089485	59.597	27.182	NaN	NaN	1	0	0	0	-1	0	0	0	0	y1;y2;y5;y7;y8;a2;b2;b3;b4;b5;b6;b7;b8;b8-NH3	592131.7;225903.9;114885.4;333018;1614859;72707.9;200451.5;76915.1;127007.1;19803;600599.1;198144;462325.9;187393	-6.462319E-05;8.215888E-05;0.001115612;0.0001212608;-0.0001054948;9.599434E-05;-0.0007036038;-0.003597497;-0.0006915068;0.002621421;0.0001037199;0.001727467;-1.784303E-05;0.0003297887	-0.354914;0.3436135;1.932354;0.1430842;-0.1071517;0.5300384;-3.364851;-9.850542;-1.4429;4.548728;0.1472468;2.113168;-0.02040368;0.384605	182.081234314388;239.102551255923;577.333308652651;847.478341479429;984.537480097426;181.108291500357;209.104005720656;365.208010641976;479.248032098887;576.297483023338;704.394963741884;817.477403975248;874.500613008833;857.47371627565	14	0.1143234	0.08484849	None
[truncated: 14,546 more rows]
[truncated: 12 more columns]
