# Supplementary material for: Estimating the Contribution of Proteasomal Spliced Peptides to the HLA-I Ligandome*
Source: Mol Cell Proteomics. 2018 Sep 5;17(12):2347–57. doi: 10.1074/mcp.RA118.000877 (PMC6283289; doi:10.1074/mcp.RA118.000877)
Supplement: supplemental Table 1 [file 138326_2_supp_192521_pc4q2c.zip]

Archive with 1 entries (1 files):
- Supplemental Data 9 MQ MSMS Mel15 modif.txt
