# Supplementary material for: Estimating the Contribution of Proteasomal Spliced Peptides to the HLA-I Ligandome*
Source: Mol Cell Proteomics. 2018 Sep 5;17(12):2347–57. doi: 10.1074/mcp.RA118.000877 (PMC6283289; doi:10.1074/mcp.RA118.000877)
Supplement: supplemental Table 1 [file 138326_2_supp_192536_px4q2q.txt]

Raw file	Scan number	Scan index	Sequence	Length	Missed cleavages	Modifications	Modified sequence	Deamidation (NQ) Probabilities	Oxidation (M) Probabilities	Deamidation (NQ) Score Diffs	Oxidation (M) Score Diffs	Acetyl (Protein N-term)	Deamidation (NQ)	Oxidation (M)	Proteins	Charge	Fragmentation	Mass analyzer	Type	Scan event number	Isotope index	m/z	Mass	Mass Error [ppm]	Simple Mass Error [ppm]	Retention time	PEP	Score	Delta score	Score diff	Localization prob	Combinatorics	PIF	Fraction of total spectrum	Base peak fraction	Precursor Full ScanNumber	Precursor Intensity	Precursor Apex Fraction	Precursor Apex Offset	Precursor Apex Offset Time	Matches	Intensities	Mass Deviations [Da]	Mass Deviations [ppm]	Masses	Number of Matches	Intensity coverage	Peak coverage	Neutral loss level
20160823_QEh1_LC2_HuPa_SA_HLApI_RA957_2_NG_1	8577	7077	AAAAAAAAAR	10		Unmodified	_AAAAAAAAAR_					0	0	0	sp|Q504T8|MIDN_HUMAN;sp|P47928|ID4_HUMAN;sp|Q9Y651|SOX21_HUMAN;sp|P43694|GATA4_HUMAN	2	HCD	FTMS	MULTI-MSMS	9	0	407.73013	813.4457	0.071418	-3.9987153	17.524	0.023567	100.19	8.2818	NaN	NaN	1	0	0	0	-1	0	0	0	0	y1;y2;y3;y4;y5;y6;y7;y8;y1-NH3;y2-NH3;y3-NH3;a2;b2;b3;b4;b5;b6	203096.7;8257.7;78830;279452.1;422671.8;587542.2;344622.4;254080.8;20483.7;36890.3;40744.3;518688;876623.3;623284.5;254138.4;84746;11843	0.000260149;0.001663681;0.001901841;0.0008397714;0.0008792391;0.00104326;0.001036114;0.002943821;-0.0002027746;0.0003700377;0.001054455;-0.0001200175;0.000148479;0.0003258;-0.0004338273;0.0002797724;0.00480816	1.485558;6.758688;5.995881;2.16308;1.914442;1.967288;1.723006;4.378237;-1.282632;1.614974;3.51291;-1.042844;1.037724;1.521589;-1.521367;0.7854526;11.25439	175.118692031977;246.154402287957;317.191277915479;388.229453773002;459.266528093145;530.303477860503;601.340598794034;672.375804874922;158.092605854044;229.129146829589;300.165576200356;115.086709437561;143.081355563228;214.118292029976;285.156165445118;356.192565633201;427.225151033022	17	0.5427925	0.1789474	None
20160823_QEh1_LC2_HuPa_SA_HLApI_RA957_1_MG_1	7536	6180	AAAAAAAAR	9		Unmodified	_AAAAAAAAR_					0	0	0	sp|P58107|EPIPL_HUMAN;sp|Q504T8|MIDN_HUMAN;sp|P47928|ID4_HUMAN;sp|Q9Y651|SOX21_HUMAN;sp|P43694|GATA4_HUMAN	2	HCD	FTMS	MULTI-MSMS	5	0	372.21157	742.40859	0.22303	-2.611702	17.164	0.0085524	125.08	14.748	NaN	NaN	1	0	0	0	-1	0	0	0	0	y1;y2;y3;y4;y5;y6;y7;y8;y1-NH3;y2-NH3;y3-NH3;y4-NH3;y5-NH3;a2;b2;b3;b4;b5	590500.1;146179.8;459052.6;1252306;2238137;1594253;1598957;98154.3;102061;181553.2;159475.1;28920.5;25339.1;2573479;3601238;1681355;560509.2;198333.7	0.0001017909;0.0002782989;0.0001569985;0.0006066709;0.001471472;0.001624973;0.001274521;0.00533343;0.0002193715;-0.0007369489;0.0004097832;0.000790418;-0.0006465274;-0.0001176368;0.0001584348;0.000335456;0.0006396963;0.001081375	0.5812678;1.13058;0.4949621;1.56266;3.203964;3.064235;2.119467;7.932243;1.387617;-3.216288;1.365188;2.129342;-1.461933;-1.022158;1.107306;1.566685;2.243327;3.035934	175.118850390055;246.155787669937;317.193022758072;388.229686873528;459.265935860431;530.302896147482;601.340360386796;672.373415265939;158.092183708029;229.130253816138;300.166220871921;371.202954024882;442.241504758148;115.086707056885;143.081345607368;214.118282374028;285.155091921528;356.191764031061	18	0.7432669	0.2432432	None
20160823_QEh1_LC2_HuPa_SA_HLApI_RA957_1_NG_1	7733	6075	AAAAAAAAR	9		Unmodified	_AAAAAAAAR_					0	0	0	sp|P58107|EPIPL_HUMAN;sp|Q504T8|MIDN_HUMAN;sp|P47928|ID4_HUMAN;sp|Q9Y651|SOX21_HUMAN;sp|P43694|GATA4_HUMAN	2	HCD	FTMS	MULTI-MSMS	3	0	372.21157	742.40859	0.28186	-2.0729151	17.645	0.0052055	146.01	15.956	NaN	NaN	1	0	0	0	-1	0	0	0	0	y1;y2;y3;y4;y5;y6;y7;y8;y1-NH3;y2-NH3;y3-NH3;y4-NH3;y5-NH3;y7-NH3;a2;b2;b3;b4;b5;b6	545949.8;120551.5;412841.4;1162879;2155121;1632656;1527219;113010.1;88441.8;197543.4;135767.3;89372.2;35677;20520.3;2283036;3273387;1609096;488095.1;183935.6;16790.3	-4.652197E-05;-0.0002166172;-0.0001432597;0.0008736288;0.000537319;0.0006452625;0.001152343;0.006672145;-4.197284E-06;0.0002077088;-0.0003301646;-0.00040942;0.002240996;-0.001370458;-0.000198438;3.447321E-06;9.828738E-05;1.260951E-05;0.0004630748;0.001782649	-0.2656592;-0.8799989;-0.451648;2.25029;1.169949;1.216779;1.916291;9.923293;-0.02654956;0.9065133;-1.099936;-1.102951;5.06739;-2.345404;-1.724246;0.02409341;0.4590326;0.04421975;1.300069;4.172593	175.118998702976;246.156282586043;317.193323016335;388.229419915655;459.266870013194;530.303875857437;601.34048256444;672.372076550392;158.092407276784;229.129309158524;300.166960819686;371.204153862874;442.238617235046;584.316456264306;115.086787858079;143.081500594879;214.118519542619;285.155719008285;356.192382330804;427.228176544105	20	0.6612081	0.2222222	None
20160823_QEh1_LC2_HuPa_SA_HLApI_RA957_2_MG_1	6480	5134	AAAAAAAAR	9		Unmodified	_AAAAAAAAR_					0	0	0	sp|P58107|EPIPL_HUMAN;sp|Q504T8|MIDN_HUMAN;sp|P47928|ID4_HUMAN;sp|Q9Y651|SOX21_HUMAN;sp|P43694|GATA4_HUMAN	2	HCD	FTMS	MULTI-MSMS	5	0	372.21157	742.40859	-0.027913	-2.3423086	14.595	0.0047517	174.64	10.539	NaN	NaN	1	0	0	0	-1	0	0	0	0	y1;y2;y3;y4;y5;y6;y7;y8;y1-NH3;y2-NH3;y3-NH3;y4-NH3;y5-NH3;y6-NH3;y7-NH3;a2;b2;b3;b4;b5;b6	696165.8;184591.4;547253.3;1653673;3068081;2129468;2027596;125669.2;134073.7;191522.9;222257.3;107156.3;59862.7;23436.8;28056.1;3202845;4161163;2240936;680867.4;270663.4;48531.2	9.533057E-05;0.0002474545;0.0006373236;0.0008479556;0.001194618;0.001329872;0.001655421;0.002926448;-0.0001218795;0.0002525546;0.0006664741;-0.0001098513;0.002229468;0.006396689;-0.001578481;-7.675553E-05;0.0001596494;0.0003911408;0.0008429497;0.001474171;0.001716263	0.5443764;1.005276;2.009264;2.184161;2.601145;2.507758;2.752887;4.3524;-0.770938;1.102237;2.220352;-0.2959325;5.041323;12.46258;-2.701414;-0.6669368;1.115795;1.826751;2.956112;4.138704;4.017203	175.118856850431;246.155818514265;317.19254243298;388.229445588753;459.266212714172;530.303191247684;601.339979486655;672.375822247154;158.092524959027;229.129264312668;300.165964181065;371.203854294196;442.238628762939;513.271575330142;584.316664287461;115.086666175634;143.081344392762;214.118226689224;285.154888668128;356.191371234968;427.228242930814	21	0.7302511	0.2	None
20160823_QEh1_LC2_HuPa_SA_HLApI_RA957_2_MG_1	6482	5136	AAAAAAAAR	9		Unmodified	_AAAAAAAAR_					0	0	0	sp|P58107|EPIPL_HUMAN;sp|Q504T8|MIDN_HUMAN;sp|P47928|ID4_HUMAN;sp|Q9Y651|SOX21_HUMAN;sp|P43694|GATA4_HUMAN	1	HCD	FTMS	MULTI-MSMS	7	0	743.41586	742.40859	-0.091147	-2.2393106	14.6	0.012506	114.94	21.06	NaN	NaN	1	0	0	0	-1	0	0	0	0	y1;y2;y3;y4;y5;y7;y1-NH3;y2-NH3;y3-NH3;y4-NH3;y5-NH3;b2;b3;b4;b5;b6;b7;b8	169653.1;10809;11257.8;9750.6;5054.2;4322.4;9704.9;27736.6;31194.8;29937.3;9139.7;5850.6;47868;101403.8;154714.5;181658.7;84462.5;26849.8	0.0001568508;-9.267206E-05;0.0005705208;-0.002694552;-0.0007441443;-0.002387447;-0.000413932;-0.0007560386;-0.000280266;-0.001599899;0.0001061606;-0.0005580949;8.07594E-05;0.0005533182;0.0007280019;0.0007820654;0.0006825594;-0.0009982166	0.8956823;-0.3764767;1.798657;-6.940554;-1.620283;-3.970184;-2.618284;-3.299602;-0.9337005;-4.31001;0.2400515;-3.900523;0.3771714;1.940411;2.043846;1.830552;1.369868;-1.753394	175.118795330198;246.15615864086;317.192609235761;388.232988096136;459.268151476446;601.344022354496;158.092817011468;229.130272905868;300.166910921081;371.205344341855;442.240752070125;143.082062137132;214.118537070605;285.155178299633;356.192117403745;427.229177128042;498.26639042182;569.305184985567	18	0.2244306	0.2727273	None
20160823_QEh1_LC2_HuPa_SA_HLApI_RA957_2_NG_1	6396	5094	AAAAAAAAR	9		Unmodified	_AAAAAAAAR_					0	0	0	sp|P58107|EPIPL_HUMAN;sp|Q504T8|MIDN_HUMAN;sp|P47928|ID4_HUMAN;sp|Q9Y651|SOX21_HUMAN;sp|P43694|GATA4_HUMAN	2	HCD	FTMS	MULTI-MSMS	3	0	372.21157	742.40859	-0.10921	-0.9953414	14.358	0.0049031	180.49	26.61	NaN	NaN	1	0	0	0	-1	0	0	0	0	y1;y2;y3;y4;y5;y6;y7;y8;y1-NH3;y2-NH3;y3-NH3;y4-NH3;y5-NH3;y6-NH3;y7-NH3;a2;b2;b3;b4;b5;b6	533293.6;115750;401271;1320065;2396007;1779557;1707403;126947.7;110552.5;170400.5;178418.3;47640;71285.5;23555.2;18845.4;2541045;3299471;1689327;527779.8;167809.5;34087.2	0.0001164152;-0.00011767;0.0004006196;0.0006075514;0.0007419359;0.0008047461;0.00137271;-0.0003926462;0.0002931177;-0.000348991;-0.0009483075;-0.000658713;-0.001909439;-0.0004878233;-0.0038664;-0.0001736907;9.527047E-05;0.0002769237;0.0003072078;0.0008809736;0.001000023	0.6647785;-0.4780297;1.263016;1.564928;1.615479;1.517519;2.28275;-0.5839654;1.854095;-1.523114;-3.15926;-1.774529;-4.317627;-0.9504067;-6.616934;-1.509215;0.665848;1.293321;1.077335;2.473311;2.340719	175.118835765759;246.156183638765;317.192779136965;388.229685993019;459.266665396325;530.303716373909;601.340262198293;672.379141341768;158.092109961779;229.129865858245;300.167578962554;371.204403155942;442.242767669975;513.278459841802;584.318952206408;115.086763110823;143.08140877173;214.118340906312;285.15542441003;356.191964431946;427.228959170599	21	0.6974022	0.1858407	None
20160823_QEh1_LC2_HuPa_SA_HLApI_RA957_2_NG_1	14375	12338	AAAAAALRA	9		Unmodified	_AAAAAALRA_					0	0	0		2	HCD	FTMS	MULTI-MSMS	7	0	393.23504	784.45554	-0.027832	0.90617934	27.677	0.020158	104.11	9.7037	NaN	NaN	1	0	0	0	-1	0	0	0	0	y2;y3;y5;y6;y7;y8;y2-NH3;y3-NH3;y5-NH3;y6-NH3;a2;b2;b3;b4;b5	127221.3;261377.9;1162888;789204.2;735420.8;36881.3;118691.3;54073.7;19341.6;4796.8;1421166;1713703;861685.9;313568.7;65884.1	0.0004758531;0.000835568;0.001194995;0.001446559;0.001984946;0.001844447;0.0005548863;0.0003595747;0.0002844266;0.002300025;-5.237745E-05;0.0001679734;0.000394944;0.0005029382;0.0003616637	1.93314;2.325937;2.383729;2.527402;3.085153;2.581727;2.421721;1.050733;0.5873094;4.141782;-0.4551132;1.173971;1.844514;1.763735;1.01536	246.155590115662;359.239294381215;501.313162529916;572.350024754086;643.386600154139;714.423854441068;229.128961981023;342.213221272994;484.287523996713;555.322622185733;115.086641797547;143.081336068837;214.118222885947;285.155228679569;356.192483741861	15	0.4900948	0.0802139	None
20160823_QEh1_LC2_HuPa_SA_HLApI_RA957_2_MG_1	8172	6671	AAAAAAQCR	9		Deamidation (NQ)	_AAAAAAQ(de)CR_	AAAAAAQ(1)CR		AAAAAAQ(135.87)CR		0	1	0	sp|Q8N3X6|LCORL_HUMAN	2	HCD	FTMS	MULTI-MSMS	1	0	417.20034	832.38614	0.24027	-2.7498637	16.907	0.0061001	135.87	29.509	135.87	1	1	0	0	0	-1	0	0	0	0	y1;y2;y3;y4;y5;y6;y7;y8;y1-NH3;y2-NH3;y4-NH3;y5-NH3;y6-NH3;a2;b2;b3;b4;b5	200915.4;304085.5;127372.9;449936.8;875959.7;565699.1;532644.4;30132.3;60473.3;58882.7;11298.7;8638.8;8908.2;1116708;1413894;735170.3;147801;15489.1	4.154576E-05;0.0005902883;0.0001252371;0.001170709;0.001161064;0.002062092;0.003180948;0.001317688;-0.0004212135;0.0002971646;-0.0001423729;0.003068008;-0.002138313;-0.0001260815;8.201384E-05;0.0003472969;0.0005921083;0.0006704925	0.2372431;2.122365;0.3075788;2.448124;2.113932;3.324454;4.601293;1.728445;-2.664343;1.13812;-0.3087135;5.764599;-3.544611;-1.095534;0.573197;1.621986;2.076443;1.88239	175.118910635238;278.127546370486;407.17060451795;478.20667283348;549.243796266627;620.280009026282;691.316003958498;762.354981005513;158.092824293002;261.101290392721;461.181436814224;532.215340220945;603.257660330353;115.086715501565;143.081422028354;214.118270533129;285.155139509505;356.192174913138	18	0.6400169	0.185567	None
20160823_QEh1_LC2_HuPa_SA_HLApI_RA957_2_NG_1	8170	6707	AAAAAAQCR	9		Deamidation (NQ)	_AAAAAAQ(de)CR_	AAAAAAQ(1)CR		AAAAAAQ(105.39)CR		0	1	0	sp|Q8N3X6|LCORL_HUMAN	2	HCD	FTMS	MULTI-MSMS	9	0	417.20034	832.38614	0.57506	-2.5095906	16.901	0.019189	105.39	24.094	105.39	1	1	0	0	0	-1	0	0	0	0	y1;y2;y3;y4;y5;y6;y7;y8;y1-NH3;y2-NH3;y4-NH3;y5-NH3;a2;b2;b3;b4;b5	175044.5;294622.8;117282.6;420301.9;807544.9;525456.8;474970.4;32694.8;55852.7;53461.3;14221.8;8993;959980.4;1305292;598044.7;143642.9;12315.9	-4.506475E-05;0.0002995175;0.0008357799;0.0006794679;0.0009623091;0.00181986;0.00230154;0.007863705;0.0003636318;1.852846E-05;-0.001602647;0.001121698;-0.0002196653;9.177615E-05;0.0001439357;0.001149481;-0.0006061829	-0.2573378;1.076906;2.052656;1.420865;1.752061;2.933933;3.329211;10.31511;2.300128;0.07096265;-3.475078;2.107595;-1.908692;0.6414261;0.6722245;4.03108;-1.701836	175.118997245746;278.127837141306;407.169893975128;478.207164074889;549.243995021457;620.280251257919;691.3168833665;762.348434988545;158.092039447667;261.101569028844;461.18289708791;532.217286530629;115.086809085371;143.081412266052;214.118473894322;285.154582136921;356.193451588486	17	0.6327444	0.1888889	None
20160823_QEh1_LC2_HuPa_SA_HLApI_RA957_2_NG_1	9343	7773	AAAAAAVSR	9		Unmodified	_AAAAAAVSR_					0	0	0	tr|A0A0A6YYC7|A0A0A6YYC7_HUMAN;sp|Q96JP5|ZFP91_HUMAN	2	HCD	FTMS	MULTI-MSMS	5	0	394.22468	786.4348	-0.25117	-2.9928743	18.72	0.011025	118.74	17.142	NaN	NaN	1	0	0	0	-1	0	0	0	0	y1;y2;y3;y4;y5;y6;y7;y8;y5-H2O;y1-NH3;y2-NH3;y3-NH3;y4-NH3;y5-NH3;a2;b2;b3;b4;b5	214921.9;99765.6;229417;577728.4;1079176;678981.9;671354.3;40654.2;8346.6;18144.3;87508.6;40768;9254;7649.3;1094743;1467790;830688.9;208284.3;34529.9	0.0002402651;0.001014486;0.0003797496;0.0006014355;0.0008609708;0.0009649434;0.002149158;0.007018352;-0.0006641106;-9.129842E-05;0.0002193595;-1.133758E-05;0.0002900673;-0.007433296;-0.0001736044;5.126248E-05;0.000246469;0.0001295439;0.001253196	1.372013;3.869869;1.0513;1.391388;1.710676;1.680121;3.330139;9.796722;-1.3685;-0.5775;0.8948913;-0.03293962;0.6985708;-15.28621;-1.508465;0.3582748;1.151088;0.454292;3.518319	175.118711915935;262.149966104893;361.219014757504;432.25590685941;503.292761111893;574.329770927134;645.365700500509;716.397945094178;485.283721507001;158.092494377917;245.124212129882;344.192856743181;415.22966912609;486.274506277236;115.086763024486;143.081452779722;214.118371360997;285.155602073899;356.19159220994	19	0.6712533	0.2021277	None
20160823_QEh1_LC2_HuPa_SA_HLApI_RA957_2_MG_1	19540	16995	AAAAAAWAR	9		Unmodified	_AAAAAAWAR_					0	0	0	DeNovo_spliced__AAAAAAWAR	2	HCD	FTMS	MULTI-MSMS	7	0	429.73267	857.45079	0.3113	-2.4935725	34.68	0.010031	121.29	19.569	NaN	NaN	1	0	0	0	-1	0	0	0	0	y1;y2;y3;y4;y5;y6;y7;y8;y1-NH3;y2-NH3;y3-NH3;y4-NH3;y5-NH3;a2;b2;b3;b4;b5	328767.5;99042.2;387962.6;726573.7;1240224;832244.1;798656.8;44613.7;32451.6;107910.6;93914.7;20468.5;35284.2;1401198;1830630;1036611;289913.5;108647.2	-9.255288E-05;-0.0003032846;3.742125E-05;0.0006485338;0.0007865209;0.001037501;0.002574192;-0.004950821;-0.0007419715;-0.0001285671;-9.384736E-05;-0.002175384;-0.003053476;-0.0001866917;7.067095E-05;0.0002593544;0.0002065776;0.00227587	-0.5285141;-1.232081;0.08657609;1.288635;1.369509;1.607668;3.593327;-6.287349;-4.693255;-0.5611107;-0.2260244;-4.473814;-5.47919;-1.622182;0.4939212;1.211266;0.7244383;6.389473	175.119044733877;246.156369253432;432.235341501053;503.271844176348;574.30881997693;645.345682784207;716.381259881452;787.42589868293;158.093145051055;229.129645434408;415.208923668158;486.248118992304;557.286110872746;115.086776111806;143.081433371246;214.118358475631;285.155525040203;356.190569535616	18	0.553206	0.1451613	None
20160823_QEh1_LC2_HuPa_SA_HLApI_RA957_2_MG_1	17835	15445	AAAAAGAFAGR	11		Unmodified	_AAAAAGAFAGR_					0	0	0	sp|Q8N697|S15A4_HUMAN	2	HCD	FTMS	MULTI-MSMS	7	0	467.24868	932.48281	-0.39013	-3.1813193	32.095	0.0095147	117.4	58.418	NaN	NaN	1	0	0	0	-1	0	0	0	0	y1;y2;y3;y4;y5;y6;y7;y8;y9;y10;y1-NH3;y4-NH3;y7-NH3;a2;b2;b3;b4;b5;b6	141988.6;60954.1;123149.5;338471.4;189557.4;1424437;1311022;645171.1;387711.7;19245.3;78681.7;52175.5;20798.5;742478.2;1311924;1222148;492506.9;32062.8;29114.7	-0.0004834902;0.0006365004;-0.0003497587;0.0004235255;0.001440722;0.001361668;0.001537902;0.002218901;0.001912031;-0.003456774;0.0001259284;-0.0001388067;0.003153053;-0.000135103;0.0001499656;0.0002925505;0.00130377;-0.0008522745;0.0002265417	-2.760917;2.741884;-1.153642;0.9406545;2.763808;2.354593;2.368408;3.080196;2.415969;-4.008056;0.7965503;-0.3204073;4.986547;-1.173923;1.048114;1.366303;4.572153;-2.392728;0.548243	175.119435671238;232.139779404237;303.177879451077;450.245520083135;521.281616673901;578.303159451628;649.340097005361;720.376529794306;791.413950452169;862.456433044958;158.092277151058;433.219533313786;632.311932753217;115.086724523083;143.081354076577;214.118325279492;285.154427848028;356.19369768007;413.214082587455	19	0.6488143	0.1958763	None
20160823_QEh1_LC2_HuPa_SA_HLApI_RA957_2_NG_1	18864	16415	AAAAAGAFAGR	11		Unmodified	_AAAAAGAFAGR_					0	0	0	sp|Q8N697|S15A4_HUMAN	2	HCD	FTMS	MULTI-MSMS	8	0	467.24868	932.48281	0.24862	-2.3233947	35.397	0.0095694	117.1	67.739	NaN	NaN	1	0	0	0	-1	0	0	0	0	y1;y2;y3;y4;y5;y6;y7;y8;y9;y1-NH3;y4-NH3;y6-NH3;y7-NH3;a2;b2;b3;b4;b5;b6	122253.6;49484.5;74493.3;212698.9;161979.4;954100.4;847633.7;406648.2;238143.1;35482.1;24333.8;11642.4;21732.4;457494.1;815030.4;813756.9;337553.2;28850.1;26788	8.705052E-05;0.0006683195;0.0007338541;-0.0007741079;0.001847621;0.001348856;0.001622299;0.002408596;0.002418894;0.0002350687;0.002208708;-0.004162401;-0.003497201;-0.0001548172;0.0001734451;0.0003856748;0.001674534;0.0002581319;-0.001629806	0.4970939;2.878953;2.420548;-1.719297;3.544384;2.332438;2.498381;3.343524;3.056422;1.486909;5.098384;-7.41588;-5.530758;-1.345222;1.212213;1.801223;5.872383;0.7246975;-3.9442	175.118865130475;232.139747585047;303.176795838354;450.246717716464;521.281209775646;578.303172263598;649.340012609194;720.376340099753;791.413443589701;158.092168010849;433.217185799586;561.28213441967;632.31858300753;115.086744237327;143.081330597142;214.11823215524;285.154057083871;356.192587273726;413.215938935371	19	0.6361662	0.1461539	None
20160823_QEh1_LC2_HuPa_SA_HLApI_RA957_2_MG_1	7429	5996	AAAAAGSGTPR	11		Unmodified	_AAAAAGSGTPR_					0	0	0	sp|Q9NR33|DPOE4_HUMAN	2	HCD	FTMS	MULTI-MSMS	6	0	465.2436	928.47264	0.80942	-2.1495192	15.907	0.0089824	120.33	3.6027	NaN	NaN	1	0	0	0	-1	0	0	0	0	y1;y2;y3;y4;y5;y6;y7;y8;y9;y10;y4-H2O;y5-H2O;y6-H2O;y7-H2O;y8-H2O;y9-H2O;y2-NH3;y3-NH3;y6-NH3;a2;b2;b3;b4;b5;b8;b8-H2O	79093.6;90495.1;36076.2;165268.6;234815.2;1281141;1087002;503691.5;253154.1;10464.8;16304.5;10996.6;88925.5;74524.6;7413.8;12034.2;190572;46792.7;7159.8;611517;1169599;1128500;491504;46792.7;7159.8;15274.1	-0.0002024605;0.0001133296;0.0007804313;0.001193193;0.001595467;0.001653856;0.002208306;0.003147207;0.004169576;-0.009682905;-0.0001974894;-0.0008622187;0.0005904051;0.002018524;0.01124149;0.00920082;0.0007093899;7.042078E-05;0.00141296;-7.763568E-05;0.000222292;0.0004940855;0.0007056111;7.042078E-05;0.00141296;-0.0002083457	-1.15613;0.4163902;2.091084;2.773322;3.084391;2.879813;3.421983;4.393299;5.295362;-11.27949;-0.4790751;-1.726982;1.061339;3.2177;16.09729;11.95865;2.780346;0.1977041;2.535521;-0.6745844;1.553607;2.307537;2.474483;0.1977041;2.535521;-0.3863567	175.119154641465;272.171602703418;373.218614075799;430.239665037425;517.271291173671;574.292696508619;645.329255845983;716.365430732482;787.401522151625;858.45248842041;412.230491033773;499.263184173021;556.283195272772;627.318880941567;698.346771763628;769.385926221642;255.144457541661;356.192774984819;557.266388302341;115.086667055777;143.081281750159;214.11812374443;285.155026006665;356.192774…	26	0.6108056	0.2051282	None
20160823_QEh1_LC2_HuPa_SA_HLApI_RA957_2_MG_1	19242	16724	AAAAAPLPR	9		Unmodified	_AAAAAPLPR_					0	0	0	DeNovo_spliced__AAAAAPLPR	1	HCD	FTMS	MULTI-MSMS	6	0	837.49411	836.48684	-0.10132	-2.7649023	34.249	0.02374	99.384	1.7876	NaN	NaN	1	0	0	0	-1	0	0	0	0	y1;y2;y4;y5;y7;y2-NH3;y4-NH3;y5-NH3;a2;b3;b4;b5;b6;b7	21594.2;96273.4;78243.4;27140.8;4412;330467.4;99136.3;26209.4;3705.6;34139.2;135147.3;138817.5;100585;49860.4	-0.0002488282;0.0007613268;-0.0005013666;-0.001407405;-0.007377789;0.0003921587;0.0009990302;-0.001881786;-0.0006735924;-0.0002686891;0.0003683449;0.0006800211;0.001273434;-0.001131948	-1.420907;2.797238;-1.039513;-2.54344;-10.609;1.537005;2.147155;-3.508693;-5.852884;-1.254859;1.291734;1.909141;2.809597;-1.998739	175.119201009178;272.170954706206;482.309045232039;553.347065058169;695.427263018276;255.144774772774;465.280995733751;536.320990337467;115.087263012479;214.118886519102;285.155363272896;356.192165384548;453.244335823777;566.330805185696	14	0.2566997	0.2745098	None
20160823_QEh1_LC2_HuPa_SA_HLApI_RA957_2_NG_1	20605	17997	AAAAAPLPR	9		Unmodified	_AAAAAPLPR_					0	0	0	DeNovo_spliced__AAAAAPLPR	1	HCD	FTMS	MULTI-MSMS	10	0	837.49411	836.48684	-0.15831	-3.7212832	38.326	0.020785	103.28	9.691	NaN	NaN	1	0	0	0	-1	0	0	0	0	y1;y2;y4;y5;y2-NH3;y4-NH3;y5-NH3;a2;b3;b4;b5;b6;b7	18527.8;59333.1;39721.4;4497;205685.1;54967.2;8168.6;5543.2;11510.3;72861.7;81552.4;64654.7;30073.8	-0.0001596755;0.0009889562;0.0007521785;-0.003215289;0.0006805755;0.001597125;-0.001709931;-0.0003191481;0.0006797392;0.0003099447;8.553542E-05;-0.0003205012;0.0001531074	-0.911811;3.633588;1.559541;-5.8106;2.667412;3.432607;-3.188261;-2.773105;3.174602;1.086932;0.240138;-0.7071244;0.2703503	175.119111856533;272.170727076751;482.30779168683;553.348872941983;255.144486356001;465.280397639042;536.320818482693;115.086908568226;214.117938090797;285.155421673126;356.192759870177;453.245929758843;566.329520130654	13	0.2617592	0.3023256	None
20160823_QEh1_LC2_HuPa_SA_HLApI_RA957_1_MG_1	17733	15450	AAAAAPLRP	9		Unmodified	_AAAAAPLRP_					0	0	0	DeNovo_spliced__AAAAAPLRP	2	HCD	FTMS	MULTI-MSMS	5	1	419.25069	836.48684	-0.062055	1196.6844	36.439	0.0057427	139.92	4.0515	NaN	NaN	1	0	0	0	-1	0	0	0	0	y2;y3;y4;y5;y6;y7;y8;y2-NH3;y4-NH3;y5-NH3;a2;b2;b3;b4;b5	1161243;220300.9;7213396;3732436;2384258;1907919;59209.8;1407237;91932.6;38746.8;3153714;5244018;3954162;2096400;183063.9	0.0004226987;0.001473471;0.0006416292;0.0003626105;0.0007734613;0.0005958998;0.005504522;0.0004281999;0.003309207;-0.008258243;-0.0002425406;4.344458E-05;0.0001636238;0.0003516608;0.001086693	1.553061;3.824671;1.330331;0.6553061;1.238763;0.8568929;7.181827;1.678263;7.112312;-15.39777;-2.107458;0.3036353;0.7641742;1.233225;3.050866	272.171293334306;385.254306542521;482.307902236233;553.345295042667;624.381997979689;695.419289328996;766.451494494436;255.144738731656;465.278685556656;536.327366794477;115.08683196072;143.081460597618;214.118454206216;285.155379957013;356.191758712201	15	0.7406698	0.2142857	None
20160823_QEh1_LC2_HuPa_SA_HLApI_RA957_1_NG_1	19585	16848	AAAAAPLRP	9		Unmodified	_AAAAAPLRP_					0	0	0	DeNovo_spliced__AAAAAPLRP	2	HCD	FTMS	MULTI-MSMS	4	0	419.25069	836.48684	0.19683	-2.3781259	41.443	0.0086294	124.89	3.595	NaN	NaN	1	0	0	0	-1	0	0	0	0	y2;y3;y4;y5;y6;y7;y8;y2-NH3;y4-NH3;y5-NH3;a2;b2;b3;b4;b5	335839.7;58341.6;2037612;742458.5;585934.6;485538.6;13099.2;352408.9;33604;9820.4;838170.6;1510501;1130793;555402.6;36288	0.0005038466;-0.002184029;0.0007699477;0.001189969;0.001320296;0.002630517;0.006456825;0.000231548;-0.001449594;-0.002145485;-0.000218797;8.002912E-05;0.0002537361;-1.878296E-05;0.0002798617	1.851212;-5.669005;1.596382;2.150504;2.114566;3.782645;8.42432;0.9075156;-3.115508;-4.000374;-1.901147;0.5593258;1.185027;-0.06586911;0.7857034	272.171212186443;385.25796404261;482.307773917754;553.344467683767;624.381451145471;695.417254712082;766.45054219163;255.144935383477;465.283444358107;536.321254037161;115.08680821706;143.081424013075;214.118364093859;285.155750400755;356.192565543895	15	0.6610681	0.1648352	None
20160823_QEh1_LC2_HuPa_SA_HLApI_RA957_2_MG_1	19228	16711	AAAAAPLRP	9		Unmodified	_AAAAAPLRP_					0	0	0	DeNovo_spliced__AAAAAPLRP	2	HCD	FTMS	MULTI-MSMS	3	1	419.25069	836.48684	-0.43773	1196.4453	34.225	0.0086294	124.89	3.595	NaN	NaN	1	0	0	0	-1	0	0	0	0	y1;y2;y3;y4;y5;y6;y7;y8;y2-NH3;y4-NH3;a2;b2;b3;b4;b5	23561.6;1938463;225393.4;1.132121E+07;5318244;3523433;2950907;144919.1;2267011;183998;4449728;7809663;5865175;3082859;338283.6	0.0001445969;0.0006269058;0.0004490064;0.001126595;0.001089697;0.001611058;0.002254724;0.004461788;0.0004362781;-0.001073796;-9.33107E-05;0.0001570078;0.000417013;0.0002634447;0.0008598142	1.245768;2.303352;1.165478;2.335843;1.969292;2.580248;3.242259;5.82135;1.709924;-2.307834;-0.8107862;1.097332;1.947583;0.9238635;2.413907	116.070460407991;272.171089127167;385.255331006976;482.307417270797;553.344567956429;624.381160383029;695.417630505092;766.452537228422;255.144730653367;465.283068560254;115.086682730799;143.08134703444;214.118200816976;285.155468173075;356.19198559144	15	0.7143082	0.1744186	None
20160823_QEh1_LC2_HuPa_SA_HLApI_RA957_2_NG_1	20579	17973	AAAAAPLRP	9		Unmodified	_AAAAAPLRP_					0	0	0	DeNovo_spliced__AAAAAPLRP	2	HCD	FTMS	MULTI-MSMS	6	0	419.25069	836.48684	0.11428	-4.0517924	38.281	0.0072669	128.38	4.0088	NaN	NaN	1	0	0	0	-1	0	0	0	0	y2;y3;y4;y5;y6;y7;y8;y2-NH3;y4-NH3;y5-NH3;a2;b2;b3;b4;b5	745826.9;122398.2;4421952;2022102;1378524;1166714;30457.1;920623.1;39259.5;34950;1914780;3414405;2666112;1313798;101435.9	0.000736428;0.000359906;0.0009052753;0.001199764;0.001573668;0.002519997;0.008468985;0.0005201437;0.0001984775;0.002658283;-8.904077E-05;0.0001681839;0.0003675693;0.0009777679;0.0005528361	2.705755;0.9342009;1.876966;2.168205;2.520364;3.623719;11.04965;2.038623;0.4265748;4.956557;-0.7736844;1.175443;1.716665;3.428903;1.552072	272.170979604977;385.255420107422;482.307638590108;553.344457889245;624.38119777319;695.417365232001;766.448530032231;255.144646787865;465.281796286398;536.316450268751;115.086678460866;143.081335858267;214.118250260683;285.154753849969;356.192292569511	15	0.670434	0.1724138	None
20160823_QEh1_LC2_HuPa_SA_HLApI_RA957_2_MG_1	10083	8405	AAAAATAAAAR	11		Unmodified	_AAAAATAAAAR_					0	0	0		2	HCD	FTMS	MULTI-MSMS	7	0	458.25397	914.49338	-0.014599	-2.549184	20.058	0.0085861	122.52	3.2256	NaN	NaN	1	0	0	0	-1	0	0	0	0	y1;y2;y3;y4;y6;y7;y8;y9;y6-H2O;y7-H2O;y1-NH3;y2-NH3;y3-NH3;y4-NH3;y7-NH3;a2;b2;b3;b4;b5;b6;b6-H2O	101792;25757.5;54109.3;108457.5;461538.6;586669.3;294414.4;190221.5;26718;28413.3;16028.3;5752.8;24083.7;8690.4;8345.9;310924.6;624323.1;640184.5;228467.3;83723;7952.4;21826	0.0002332556;0.00101704;0.0006966889;4.746087E-05;0.00107375;0.001425328;0.002789544;0.00255289;-0.0006073978;-0.0008009467;1.650371E-05;-0.0004272617;-0.0002415796;0.003567479;-0.004854641;-0.0001582151;6.151589E-05;0.0002570095;0.0004470791;0.000483678;-0.002149347;-0.0006901305	1.331985;4.131706;2.196423;0.1222493;1.916336;2.257585;3.971523;3.300764;-1.12003;-1.305872;0.1043928;-1.864713;-0.8048176;9.610661;-7.902328;-1.374746;0.4299362;1.200315;1.567844;1.357912;-4.70067;-1.571226	175.118718925421;246.155048928566;317.192483067699;388.230246083532;560.314012056596;631.350774266253;702.386523837665;773.423874280171;542.305128517788;613.342435854546;158.092386575795;229.129944129004;300.166872234666;371.200176964025;614.330505134214;115.086747635204;143.081442526309;214.118360820476;285.155284538704;356.192361727567;457.242673226639;439.230649323849	22	0.623138	0.2268041	None
20160823_QEh1_LC2_HuPa_SA_HLApI_RA957_2_NG_1	6145	4879	AAAAAVSRR	9		Unmodified	_AAAAAVSRR_					0	0	0	tr|A0A0A6YYC7|A0A0A6YYC7_HUMAN;sp|Q96JP5|ZFP91_HUMAN	2	HCD	FTMS	MULTI-MSMS	2	0	436.75668	871.4988	-0.59384	-2.6975835	13.791	0.0071791	128.61	0.76368	NaN	NaN	1	0	0	0	-1	0	0	0	0	y1;y3;y4;y5;y6;y7;y8;y3-H2O;y4-NH3;y5-NH3;y6-NH3;y7-NH3;y8-NH3;a2;b2;b3;b4;b5;b8	127134.7;6487.4;25414.9;34159.2;22880.4;125993.2;78239;3924;36054.9;46298.4;45638;27705.7;5609.1;93911.4;145810.3;123960.9;58488.9;16509.9;20809.4	4.309344E-05;-0.001984554;0.002929101;-0.0006821217;0.002200348;0.0006606344;0.005993386;0.001508053;-0.0007947308;0.0007118676;-0.002730323;0.002873906;0.008136082;-0.0001168625;8.224927E-05;0.0004156111;0.000461581;-0.0001833658;0.009461031	0.246081;-4.744853;5.662094;-1.159364;3.336931;0.9044443;7.478057;3.767871;-1.588525;1.245983;-4.250383;4.02845;10.37191;-1.01543;0.5748424;1.941036;1.618701;-0.5147933;13.54702	175.118909087558;418.254076172789;517.317576434352;588.358301444697;659.392532763158;730.431186264246;801.462967300628;400.240018880024;500.294751164566;571.330358353846;642.370914332148;713.402423891208;784.434275502042;115.086706282602;143.081421792933;214.118202218907;285.155270036802;356.193028771368;698.38493772883	19	0.3078001	0.2405063	None
20160823_QEh1_LC2_HuPa_SA_HLApI_RA957_1_MG_1	7715	6343	AAAAPRGPR	9		Unmodified	_AAAAPRGPR_					0	0	0	DeNovo_spliced__AAAAPRGPR	2	HCD	FTMS	MULTI-MSMS	8	0	433.75139	865.48823	-0.17854	-2.7571195	17.428	0.0054506	143.23	12.463	NaN	NaN	1	0	0	0	-1	0	0	0	0	y1;y2;y3;y4;y5;y6;y7;y8;y4-NH3;y5-NH3;y6-NH3;y7-NH3;y8-NH3;a2;b2;b3;b4;b7;b8	126899.5;168231.8;9047;35030.3;1658897;511496.1;624109.6;416220.4;53766.1;894480.6;139548.7;91331.1;6872.4;412895.2;770586.5;1283628;111373.2;47544.7;12554.5	0.0001962331;0.0005603517;-0.0003209386;-1.874793E-05;0.00116576;0.0003672672;0.001537986;0.0008978317;0.003666936;0.0005769014;0.001755874;-1.853742E-05;-0.007503487;-0.0001239534;0.0001083273;0.0003574818;0.000458716;0.001877631;0.006374362	1.120572;2.058821;-0.9749237;-0.03863207;2.001835;0.5621002;2.123059;1.128699;7.830914;1.020487;2.759265;-0.0262052;-9.639142;-1.077044;0.7571024;1.669553;1.608654;3.153938;9.206484	175.118755947851;272.171155681269;329.193500695171;485.294309532625;582.345888876201;653.383801157286;724.419744226748;795.45749816837;468.264074747512;565.319928633792;636.355863448533;707.394751648223;778.439350385917;115.086713373551;143.081395714932;214.118260348165;285.155272901749;595.32919259028;692.377459711541	19	0.5218546	0.2183908	None
20160823_QEh1_LC2_HuPa_SA_HLApI_RA957_1_NG_1	7943	6266	AAAAPRGPR	9		Unmodified	_AAAAPRGPR_					0	0	0	DeNovo_spliced__AAAAPRGPR	2	HCD	FTMS	MULTI-MSMS	4	0	433.75139	865.48823	-0.010235	-2.5260361	18.005	0.0050016	149.4	2.4543	NaN	NaN	1	0	0	0	-1	0	0	0	0	y1;y2;y4;y5;y6;y7;y8;y4-NH3;y5-NH3;y6-NH3;y7-NH3;a2;b2;b3;b4;b7;b8	127073.5;133357.9;45845.3;1466986;433594.9;521562.5;297877.7;19328.8;462822.4;67680;92283.4;403716.2;676417.8;1115170;115770.6;33456.4;11715	6.546392E-05;-0.0001786331;-0.0008158664;0.0004766224;-0.0002934669;-0.0004131825;-0.00109453;-0.001571305;0.0009799055;-0.0002006081;0.0004925846;-0.000207845;-1.70626E-06;8.357226E-06;0.0004988402;-0.003031794;-0.001843724	0.3738256;-0.6563246;-1.681176;0.8184515;-0.4491488;-0.5703619;-1.375972;-3.355559;1.733366;-0.3152442;0.6963367;-1.805985;-0.01192509;0.03903082;1.749364;-5.092593;-2.662856	175.118886717083;272.171894666101;485.295106651106;582.346578014265;653.384461891388;724.4216953948;795.459490529767;468.269312988519;565.319525629729;636.357819931094;707.394240526208;115.086797265088;143.08150574846;214.118609472774;285.155232777552;595.334102015889;692.385677797139	17	0.5186106	0.2615385	None
20160823_QEh1_LC2_HuPa_SA_HLApI_RA957_2_MG_1	7151	5743	AAAAPRGPR	9		Unmodified	_AAAAPRGPR_					0	0	0	DeNovo_spliced__AAAAPRGPR	2	HCD	FTMS	MULTI-MSMS	3	0	433.75139	865.48823	-0.29663	-3.2192864	15.565	0.0048027	153.15	14.781	NaN	NaN	1	0	0	0	-1	0	0	0	0	y1;y2;y4;y5;y6;y7;y8;y4-NH3;y5-NH3;y6-NH3;y7-NH3;y8-NH3;a2;b2;b3;b4;b7;b8	610884.9;834262.2;225644;8533211;2207754;2862961;1821327;200059.1;4254232;469788.1;407191.2;47083.1;2267478;4723044;6878202;580605.9;222937.5;42975	-5.978598E-05;0.0006975092;0.003134581;0.001269397;0.001796748;0.00188822;0.0008828865;0.001207486;0.0016853;0.005697565;0.001279853;0.01129076;-9.445651E-05;1.385302E-05;0.0003501283;0.0004601213;0.001977794;-0.0005391642	-0.341402;2.562761;6.459177;2.179799;2.749918;2.606529;1.10991;2.578631;2.981149;8.953481;1.809252;14.5047;-0.8207423;0.0968191;1.63521;1.613582;3.322186;-0.7787066	175.119011966977;272.171018523769;485.291156203434;582.345785239846;653.382371676234;724.419393991969;795.457513113592;468.266534196651;565.318820235551;636.351921758185;707.393453257956;778.420556141676;115.08668387661;143.081490189179;214.118267701691;285.155271496491;595.329092427427;692.384373237738	18	0.5032147	0.2337662	None
20160823_QEh1_LC2_HuPa_SA_HLApI_RA957_2_NG_1	7153	5782	AAAAPRGPR	9		Unmodified	_AAAAPRGPR_					0	0	0	DeNovo_spliced__AAAAPRGPR	2	HCD	FTMS	MULTI-MSMS	4	0	433.75139	865.48823	0.22943	-2.988203	15.546	0.0062597	134.06	13.568	NaN	NaN	1	0	0	0	-1	0	0	0	0	y1;y2;y3;y4;y5;y6;y7;y8;y4-NH3;y5-NH3;y6-NH3;y7-NH3;a2;b2;b3;b4;b7;b8	862841.8;898295.4;79506.3;410350.5;1.124841E+07;2893067;3832513;2257721;304651.3;5824678;597720.6;543424.9;2789394;4927295;8397698;741896.1;324763.2;76429.1	3.182599E-05;0.0003103032;-0.00148158;0.002817106;0.0004733694;0.001226757;0.0006761325;-0.000456592;0.002539079;0.001074995;0.00112759;0.0018093;-0.0002367378;7.045556E-05;0.0002414882;0.0006022473;0.003241759;0.0008024045	0.1817393;1.140102;-4.500618;5.804977;0.8128654;1.877547;0.9333425;-0.5739983;5.42231;1.90157;1.771948;2.557702;-2.057037;0.4924158;1.127826;2.111999;5.445333;1.158903	175.118920355012;272.171405729802;329.194661336121;485.291473678942;582.346581267288;653.382941667428;724.420606079776;795.458852592102;468.265202604019;565.319430540676;636.356491732594;707.39292381044;115.086826157949;143.081433586638;214.118376341804;285.155129370483;595.327828463037;692.383031668956	18	0.4823282	0.2337662	None
20160823_QEh1_LC2_HuPa_SA_HLApI_RA957_2_MG_1	5679	4451	AAAATAAARR	10		Unmodified	_AAAATAAARR_					0	0	0	sp|P58107|EPIPL_HUMAN	2	HCD	FTMS	MULTI-MSMS	6	0	465.26741	928.52026	0.039104	-4.754516	12.801	0.010337	119.41	20.948	NaN	NaN	1	0	0	0	-1	0	0	0	0	y1;y4;y5;y6;y7;y8;y4-NH3;y5-NH3;y6-NH3;y7-NH3;y8-NH3;a2;b2;b3;b4;b5;b9;b5-H2O	70275;6956.1;21659.5;37132.1;18801.9;64395.2;47237.6;24433;36221;26801.8;18097.9;54478.9;96947;85393.8;9411.4;5418.2;16935.8;14831.1	-3.325399E-05;0.002187028;0.003119496;0.001335585;0.007982064;-5.605907E-05;0.003328585;0.00163995;0.006525623;0.001280814;0.008019579;-0.0001973665;0.0001233811;0.0007671935;0.001338901;0.003888427;0.01067857;0.003272216	-0.1898937;4.620883;5.730909;2.069462;11.14178;-0.07119033;7.295298;3.11007;10.3854;1.831334;10.40938;-1.714937;0.8623143;3.583043;4.695354;10.06844;14.13622;8.887314	175.118985434985;473.292103757096;544.328285076271;645.377747461981;716.408214770012;787.453366681265;456.264413098306;527.303215521046;628.346008322512;699.38836691914;770.418741941965;115.086786786645;143.081380661077;214.117850636518;285.154392716936;386.199521665272;755.405183911393;368.189573189199	18	0.2817566	0.25	None
20160823_QEh1_LC2_HuPa_SA_HLApI_RA957_2_MG_1	5686	4457	AAAATAAARR	10		Unmodified	_AAAATAAARR_					0	0	0	sp|P58107|EPIPL_HUMAN	3	HCD	FTMS	MULTI-MSMS	5	0	310.51403	928.52026	-0.25658	-3.9752832	12.816	0.0073643	111.61	19.74	NaN	NaN	1	0	0	0	-1	0	0	0	0	y1;y3;y4;y5;y6;y7;y8;y9;y7-H2O;y8-H2O;y4-NH3;y5-NH3;y6-NH3;y7-NH3;a2;b2;b3	145777.7;7727.8;30455.5;39627.2;173453.1;248386.1;489303.9;183784.7;25144.6;56573.9;54189.2;65073.1;43300.4;9351.5;507874.8;334118.8;20426	0.0002876074;0.000749146;0.001023887;0.003190127;0.0007260133;0.001546442;0.0008214396;0.0004353834;0.002521913;-0.0003302915;0.001483943;-0.0001001884;0.0005713985;0.002975983;-0.000160886;0.000105419;0.0006056867	1.642357;1.862359;2.163324;5.860668;1.124942;2.158585;1.043161;0.5071502;3.61097;-0.4292604;3.252362;-0.1900008;0.9093606;4.255133;-1.397954;0.7367762;2.828752	175.118664573589;402.256427850896;473.293266897923;544.328214445635;645.37835703327;716.414650392655;787.452489182571;858.489989026661;698.403110235612;769.443076227355;456.266257740397;527.304955659379;628.351962546586;699.386671749809;115.086750306119;143.08139862323;214.118012143275	17	0.5588936	0.1888889	None
20160823_QEh1_LC2_HuPa_SA_HLApI_RA957_2_NG_1	5582	4403	AAAATAAARR	10		Unmodified	_AAAATAAARR_					0	0	0	sp|P58107|EPIPL_HUMAN	2	HCD	FTMS	MULTI-MSMS	3	0	465.26741	928.52026	0.40839	-2.6005511	12.513	0.011076	116.73	27.052	NaN	NaN	1	0	0	0	-1	0	0	0	0	y1;y4;y5;y6;y7;y8;y1-NH3;y4-NH3;y5-NH3;y6-NH3;y7-NH3;y8-NH3;a2;b2;b3;b4;b6;b9;b6-H2O	101528;23188.3;28307.9;34950.2;24101.5;77897;5698.4;66622.9;28872.4;57057.2;25757.7;23006.6;65251.7;131648.4;111386.2;24656.8;5542.5;18404.1;5150.8	-9.347207E-06;0.001428257;0.003019789;0.003577909;0.004401868;-0.001453203;9.446141E-05;0.003256298;-0.0003175033;-0.0001811734;0.001652744;0.005883982;-0.0002115984;-0.000144522;-8.025336E-05;0.0007759975;-0.001575055;-0.002213049;-0.001917315	-0.05337633;3.017702;5.547733;5.543919;6.144326;-1.845444;0.597508;7.136866;-0.6021243;-0.2883307;2.363129;7.637361;-1.838598;-1.010066;-0.3748078;2.721318;-3.444685;-2.929568;-4.365155	175.118961528207;473.292862527819;544.328384783701;645.375505137447;716.411794966678;787.454763825548;158.092308618082;456.264485384935;527.305172974273;628.35271511845;699.387994988553;770.420877538412;115.086801018476;143.08164856417;214.118698083361;285.154955620349;457.242098934615;755.41807553203;439.231876508828	19	0.2659696	0.2021277	None
20160823_QEh1_LC2_HuPa_SA_HLApI_RA957_2_NG_1	5585	4405	AAAATAAARR	10		Unmodified	_AAAATAAARR_					0	0	0	sp|P58107|EPIPL_HUMAN	3	HCD	FTMS	MULTI-MSMS	2	0	310.51403	928.52026	0.1186	-2.6829043	12.521	0.011076	99.815	19.127	NaN	NaN	1	0	0	0	-1	0	0	0	0	y1;y3;y4;y5;y6;y7;y8;y9;y8-H2O;y1-NH3;y4-NH3;y5-NH3;y6-NH3;y7-NH3;a2;b2;b3	168895.5;17804.5;33324.1;42791.1;208753.2;266776.9;547086.8;198992.6;63160.6;3549.2;71631.8;77915;57579.8;11400.4;566522.2;373543.4;36616.8	2.452157E-05;-0.001716465;0.0005736135;0.0001665578;-0.0001903959;0.001721745;0.0006288474;0.0006034167;-0.002970401;-0.0007218014;0.0003106181;6.984437E-05;-0.001016603;0.008829418;-0.0002038771;1.509815E-05;0.0009129594	0.1400281;-4.267065;1.211961;0.305986;-0.295014;2.40328;0.7985843;0.7028816;-3.860443;-4.565672;0.6807808;0.1324554;-1.617884;12.62462;-1.771507;0.1055213;4.26382	175.11892765943;402.258893461489;473.29371717122;544.331238014748;645.379273442505;716.414475089554;787.452681774778;858.489820993291;769.445716337267;158.093124880905;456.267431065081;527.304785626634;628.353550548137;699.380818314859;115.086793297206;143.081488944054;214.117704870595	17	0.5653042	0.1717172	None
20160823_QEh1_LC2_HuPa_SA_HLApI_RA957_2_NG_1	5460	4297	AAAAVAGGK	9		Unmodified	_AAAAVAGGK_					0	0	0	DeNovo_spliced__AAAAVAGGK	1	HCD	FTMS	MULTI-MSMS	6	0	715.40971	714.40244	0.058149	-2.6798243	12.253	0.0081008	126.24	37.509	NaN	NaN	1	0	0	0	-1	0	0	0	0	y2;y3;y4;y5;y6;y7;b2;b3;b4;b5;b6;b7;b8	21356.2;113338.1;219095;62723.7;37206.5;18990.2;6980.1;64664.1;194659.4;103422.7;15684.3;4368.6;4653.4	-0.0005117395;0.0003460016;0.0006246458;0.001817965;-0.001905301;0.005902693;-0.0004350806;8.021585E-06;0.0003437554;0.0002543645;-0.0002291074;8.224351E-05;-0.0006721708	-2.506871;1.324888;1.880375;4.215479;-3.793152;10.29546;-3.040779;0.03746328;1.205502;0.6620216;-0.5032436;0.1605432;-1.180687	204.134779633694;261.155385616161;332.192220759799;431.2594413567;502.300278410835;573.329584204333;143.081939122794;214.118609808415;285.155387862406;384.223891169471;455.261488429253;512.282640801889;569.304858939789	13	0.5846645	0.3611111	None
20160823_QEh1_LC2_HuPa_SA_HLApI_RA957_2_NG_1	5486	4319	AAAAVAGGK	9		Unmodified	_AAAAVAGGK_					0	0	0	DeNovo_spliced__AAAAVAGGK	2	HCD	FTMS	MSMS	3	0	358.2085	714.40244	NaN	-3.3467685	12.309	0.031535	91.906	18.867	NaN	NaN	1	0	0	0	-1	0	0	0	0	y1;y2;y3;y4;y5;y6;y7;y8;y1-NH3;a2;b2;b3;b4	84879.2;177003.9;548480.2;822907.9;523055.5;613770.6;901735.1;140959.2;30862.1;1661777;1524173;344227.1;77161.4	0.0005159898;0.0002407385;3.899238E-05;0.0002496635;0.0001420481;0.001300003;0.0008623524;0.0003441398;0.000125207;-0.0001894329;2.561618E-05;0.000226085;-0.000527348	3.507456;1.179316;0.149307;0.7515627;0.3293785;2.588116;1.5041;0.53407;0.9624929;-1.646001;0.1790321;1.055888;-1.84933	147.112288180754;204.134027155684;261.155692625414;332.192595742053;431.261117273661;502.297073106685;573.334624545028;644.372256545348;130.086129862116;115.086778853003;143.081478426018;214.118391744956;285.156258965736	13	0.5968254	0.1710526	None
20160823_QEh1_LC2_HuPa_SA_HLApI_RA957_2_MG_1	10589	8865	AAAAVEAAR	9		Unmodified	_AAAAVEAAR_					0	0	0	sp|Q15274|NADC_HUMAN;tr|C9JCJ5|C9JCJ5_HUMAN	2	HCD	FTMS	MULTI-MSMS	7	0	415.22996	828.44537	0.73018	-2.3156467	20.914	0.02206	101.6	20.41	NaN	NaN	1	0	0	0	-1	0	0	0	0	y1;y2;y3;y4;y5;y6;y7;y8;y4-H2O;y1-NH3;y3-NH3;y4-NH3;y5-NH3;y6-NH3;a2;b2;b3;b4	371554.7;68043.2;394611.4;920617.4;986582.8;680493.6;729317.3;34083.9;43513.3;70020.1;111106.6;36130.4;9319.8;7591.3;1176997;1581671;796719.1;200330.9	7.447857E-05;0.0003446866;0.0005972652;0.0003933598;0.0007334782;0.0007453082;0.002413836;0.003386617;-5.67969E-05;-0.0003926248;0.004178738;-0.002701472;0.004748098;0.007275659;-0.000184011;9.357672E-05;0.0002540803;-0.0003866991	0.4253029;1.400279;1.882973;0.8815075;1.345083;1.209247;3.511667;4.465405;-0.1326332;-2.483508;13.92159;-6.294028;8.987964;12.14011;-1.598889;0.6540103;1.186635;-1.356096	175.118877702426;246.155721282177;317.192582491388;446.235379492996;545.303453290842;616.340555248553;687.376000509066;758.412141515226;428.225264963405;158.092795704286;300.162451917318;429.211925223033;528.272889569922;599.30747579613;115.086773431101;143.081410465483;214.118363749739;285.156118316921	18	0.6203954	0.18	None
20160823_QEh1_LC2_HuPa_SA_HLApI_RA957_2_NG_1	10661	8970	AAAAVEAAR	9		Unmodified	_AAAAVEAAR_					0	0	0	sp|Q15274|NADC_HUMAN;tr|C9JCJ5|C9JCJ5_HUMAN	2	HCD	FTMS	MULTI-MSMS	9	0	415.22996	828.44537	0.30071	-2.7984788	21.18	0.015605	110.12	25.204	NaN	NaN	1	0	0	0	-1	0	0	0	0	y1;y2;y3;y4;y5;y6;y7;y8;y4-H2O;y1-NH3;y2-NH3;y3-NH3;y4-NH3;y5-NH3;y7-NH3;a2;b2;b3;b4;b6	247380.5;35937.2;226407;564168.3;562721;460720;427075.3;20153.9;23962.9;44460.3;52087.8;61558.9;25515.4;9251.1;5258.8;727104.1;956317.1;485352.2;128810;4781.8	7.396554E-05;-0.0001026052;0.0004878157;0.0006277231;0.001001745;0.001469932;0.002424591;0.001641873;0.00185382;0.0002344293;0.0003647191;0.001658226;-0.0007687444;0.003813227;0.0001932579;-0.0001619897;9.279014E-05;0.0002872578;-0.0002485864;-0.006851531	0.4223733;-0.4168298;1.537916;1.406709;1.837042;2.384938;3.527313;2.164877;4.329097;1.482865;1.591762;5.524381;-1.791068;7.218278;0.2882933;-1.407544;0.6485129;1.341584;-0.8717558;-13.34869	175.118878215462;246.156168574037;317.192691940906;446.235145129659;545.303185023933;616.339830624605;687.375989754157;758.413886259235;428.223354346047;158.092168650214;229.129152148213;300.164972429606;429.209992495671;528.273824440441;670.351671985193;115.086751409826;143.081411252061;214.118330572219;285.155980204194;513.273590160643	20	0.5254941	0.1680672	None
20160823_QEh1_LC2_HuPa_SA_HLApI_RA957_2_MG_1	10642	8913	AAADAVTGR	9		Unmodified	_AAADAVTGR_					0	0	0	sp|Q9H4A3|WNK1_HUMAN	2	HCD	FTMS	MULTI-MSMS	5	0	416.21959	830.42463	0.44806	-4.0737528	20.986	0.02522	97.431	17.957	NaN	NaN	1	0	0	0	-1	0	0	0	0	y1;y2;y3;y4;y5;y6;y7;y8;y6-H2O;y7-H2O;y1-NH3;y2-NH3;y3-NH3;a2;b2;b3;b4;b5;b7	373675.6;174938.7;893199.6;992622.6;1770523;1256469;1283281;81024.3;17435.2;35316.7;92852;39703.4;128746.5;2479100;2940267;415357.6;251366;25840.8;17435.2	-9.011899E-05;-0.0001238548;0.0001463795;0.0006076786;0.0008758216;0.0005890125;0.001163395;0.009585937;0.002073676;0.002070793;0.0002472666;-0.001992605;-6.731043E-06;-0.0001568695;6.856792E-06;0.000241487;0.0005144782;0.005701681;-0.009159712	-0.5146156;-0.5335336;0.43933;1.405831;1.740183;0.9526015;1.687654;12.60669;3.454354;3.084544;1.564066;-9.262939;-0.02128989;-1.363054;0.04792228;1.12782;1.563075;14.2479;-15.25836	175.119042299989;232.140539759383;333.187947999229;432.255900616324;503.292746261099;618.319976102157;689.35651550741;760.385206753209;600.30792675221;671.3450434228;158.092155812925;215.115859408193;316.161552008243;115.086746289607;143.081497185408;214.118376342995;329.145046383739;400.176972968714;600.30792675221	19	0.6776389	0.1782178	None
20160823_QEh1_LC2_HuPa_SA_HLApI_RA957_2_MG_1	12232	10354	AAAELAAQK	9		Unmodified	_AAAELAAQK_					0	0	0	sp|O95926|SYF2_HUMAN	2	HCD	FTMS	MSMS	7	0	436.74544	871.47633	NaN	-2.1620371	23.435	0.0037486	157.34	54.057	NaN	NaN	1	0	0	0	-1	0	0	0	0	y1;y2;y3;y4;y5;y6;y7;y8;y6-H2O;y1-NH3;y2-NH3;y3-NH3;y4-NH3;y5-NH3;y7-NH3;a2;b2;b3;b4;b5;b6;b5-H2O	178288.4;228058.8;453410.9;594734.1;820063.3;431373.1;711770.9;72789.6;100435.1;72436;257323.3;19519.1;20613.3;9237.7;17323.8;1892195;1760232;249007.1;115550.2;132003.6;11872.4;25064.8	-5.054026E-06;0.0001025394;0.0002159965;0.0003340018;0.001063763;-1.897084E-05;0.002263617;0.008961965;0.007025879;-0.0001399502;0.0006995634;-0.001617108;-0.001174642;0.004117708;1.833095E-05;-0.0001994476;8.282599E-06;0.0003657454;-0.0006997733;-0.0007288691;0.00398985;-0.001082878	-0.03435476;0.3726383;0.6238917;0.8004927;2.005857;-0.02877107;3.099117;11.18236;10.95475;-1.075825;2.709972;-4.912482;-2.934989;8.022045;0.02569582;-1.733019;0.05788728;1.708147;-2.039193;-1.597535;7.566876;-2.470993	147.112809224626;275.171279142628;346.208279473314;417.245275255811;530.328609474676;659.372285305043;730.407116504865;801.437531944683;641.35467576876;130.086395019314;258.144133017101;329.183563476694;400.220234797933;513.299006428872;713.382812689544;115.086788867754;143.081495759601;214.118252084572;343.161910699485;456.246003775687;527.27839884408;438.235793098027	22	0.582784	0.2244898	None
20160823_QEh1_LC2_HuPa_SA_HLApI_RA957_2_NG_1	12436	10582	AAAELAAQK	9		Unmodified	_AAAELAAQK_					0	0	0	sp|O95926|SYF2_HUMAN	2	HCD	FTMS	MULTI-MSMS	7	0	436.74544	871.47633	1.0019	-3.0800196	24.346	0.030779	93.429	2.6519	NaN	NaN	1	0	0	0	-1	0	0	0	0	y1;y2;y3;y4;y5;y6;y7;y8;y6-H2O;y1-NH3;y2-NH3;y3-NH3;y8-NH3;a2;b2;b3;b4;b5;b6	121489.6;192486.9;421631.4;474460;745565.6;341066.2;608970.8;49631.9;99104.6;66650.5;211444.6;22181.2;50169.9;1604514;1578749;235329.8;109336.1;112413.6;12023	9.77652E-05;0.0008795534;0.0001861367;4.664129E-05;0.001108572;0.00239836;0.001391462;0.005188931;0.003254078;-0.0001150468;0.0003336915;0.001355397;-0.01109693;-0.0001970003;0.000100146;0.0004485115;0.000657662;0.001442061;0.0001929002	0.6645599;3.196394;0.5376438;0.1117838;2.090349;3.637352;1.905047;6.474499;5.073728;-0.8843881;1.292654;4.117487;-14.14648;-1.711755;0.6999231;2.094692;1.916485;3.160724;0.3658386	147.112706405398;275.170502128553;346.208309333052;417.245562616308;530.328564666086;659.369867973959;730.407988660279;801.44130497891;641.358447569552;130.086370115941;258.144498889032;329.180590971469;784.431041743353;115.08678642043;143.081403896217;214.118169318483;343.160553264203;456.243832845646;527.282195794227	19	0.3562403	0.1759259	None
20160823_QEh1_LC2_HuPa_SA_HLApI_RA957_2_NG_1	19963	17413	AAAEVIAGR	9		Unmodified	_AAAEVIAGR_					0	0	0	DeNovo_spliced__AAAEVIAGR	2	HCD	FTMS	MULTI-MSMS	6	0	429.24561	856.47667	0.28411	-2.590281	37.246	0.019382	105.14	19.049	NaN	NaN	1	0	0	0	-1	0	0	0	0	y1;y2;y3;y4;y5;y6;y7;y8;y6-H2O;y1-NH3;y2-NH3;y3-NH3;y4-NH3;y5-NH3;a2;b2;b3;b4;b5;b7	178288.8;124878.8;387062.8;865466.6;976291.6;459832.3;541920.8;20133.5;80210.3;29953.1;54733.4;78471.6;33238.8;7481.1;763653.9;1031286;306056.8;146290.9;9839.9;80210.3	0.0002780405;0.0007014804;0.0005257807;0.0007619997;0.0009974417;0.001287518;0.00155279;0.003202756;0.002955739;0.000539912;-0.0003485328;0.0001180611;0.00101726;0.008203573;-0.0001601401;0.0001856877;0.0004401018;0.0009276831;-0.0008471234;-0.008277649	1.587726;3.021803;1.734237;1.830582;1.935544;1.998099;2.170496;4.072455;4.718921;3.415179;-1.620222;0.4125834;2.54803;16.46328;-1.391473;1.297777;2.055415;2.703352;-1.91557;-13.2155	175.118674140465;232.139714424156;303.177003911735;416.260831673087;515.329010147339;644.371313167556;715.40816168278;786.443625504462;626.359080259892;158.09186316747;215.114215335933;286.150862529795;399.234027311104;498.295254915123;115.086749560241;143.081318354489;214.118177728258;343.160283243126;442.230471965802;626.359080259892	20	0.494246	0.19	None
20160823_QEh1_LC2_HuPa_SA_HLApI_RA957_2_MG_1	13914	11881	AAAGAFAGR	9		Unmodified	_AAAGAFAGR_					0	0	0	sp|Q8N697|S15A4_HUMAN	2	HCD	FTMS	MULTI-MSMS	5	0	396.21157	790.40859	0.19304	-2.4530984	26.065	0.010031	121.29	57.711	NaN	NaN	1	0	0	0	-1	0	0	0	0	y1;y2;y3;y4;y5;y6;y7;y8;y1-NH3;y2-NH3;y3-NH3;y4-NH3;y6-NH3;y7-NH3;a2;b2;b3;b4	215097;141308;484090.3;1279947;619510.8;2463482;2653466;194931.2;59125;63308.5;87733.2;54776;28752.3;27032.1;1731863;1973811;201739.4;200085.3	4.522702E-05;0.0003236731;0.0002216578;0.0004296378;0.0007556702;0.0009444532;0.001438913;-9.01353E-05;-8.345852E-05;-0.0007633861;-0.0001503601;-0.001519629;-0.0005512651;-0.002879908;-0.0001806826;9.915248E-05;-5.711529E-06;6.932147E-05	0.2582646;1.394301;0.731116;0.95423;1.449637;1.633144;2.215962;-0.1251221;-0.5279095;-3.548741;-0.525457;-3.507747;-0.9821596;-4.554525;-1.569968;0.6929795;-0.0266746;0.2556667	175.118906953981;232.140092231466;303.177308034616;450.245513970838;521.28230172621;578.303576666806;649.340195994612;720.378838830898;158.092486538013;215.11463018919;286.151130951019;433.22091413658;561.278523283578;632.317965714241;115.086770102659;143.081404889717;214.118623541528;271.140012232134	18	0.5374493	0.1894737	None
20160823_QEh1_LC2_HuPa_SA_HLApI_RA957_2_NG_1	14332	12299	AAAGAFAGR	9		Unmodified	_AAAGAFAGR_					0	0	0	sp|Q8N697|S15A4_HUMAN	2	HCD	FTMS	MULTI-MSMS	8	0	396.21157	790.40859	0.33025	-2.4530984	27.596	0.0063115	133.47	76.959	NaN	NaN	1	0	0	0	-1	0	0	0	0	y1;y2;y3;y4;y5;y6;y7;y8;y1-NH3;y2-NH3;y3-NH3;y4-NH3;y5-NH3;y6-NH3;y7-NH3;a2;b2;b3;b4	201173.1;116284.8;357490.8;745777.9;362624.5;1147228;942516.5;62600.5;70104.9;46305.3;92698.3;46798.4;4640;41921.8;27979.5;1411013;1439703;120682.3;138329.2	0.000124896;3.21999E-05;0.0002863763;0.0007502323;0.0006095791;0.001474204;0.001760347;-0.002365796;0.0004665319;-5.799912E-05;0.0004755952;1.690749E-05;0.0006588534;-0.0001719914;0.003342998;-0.0001388949;0.0001370852;0.0005603186;0.000191716	0.7132074;0.1387087;0.9445838;1.666275;1.169384;2.549189;2.710979;-3.284089;2.951016;-0.2696205;1.662046;0.03902755;1.306586;-0.3064281;5.286945;-1.206872;0.9580923;2.616868;0.707074	175.118827284966;232.1403837047;303.177243316098;450.245193376345;521.282447817281;578.303046916044;649.339874560918;720.381114491429;158.091936547612;215.11392480222;286.150504995694;433.219377599609;504.255849441519;561.278144009896;632.311742808692;115.086728315042;143.081366957046;214.118057511399;271.139889837633	19	0.5982389	0.1357143	None
20160823_QEh1_LC2_HuPa_SA_HLApI_RA957_2_MG_1	9420	7806	AAAGGAAAAAAR	12		Unmodified	_AAAGGAAAAAAR_					0	0	0	sp|O15265|ATX7_HUMAN	2	HCD	FTMS	MULTI-MSMS	8	0	464.75159	927.48863	1.9211	-1.7037244	18.828	0.02023	100.02	27.049	NaN	NaN	1	0	0	0	-1	0	0	0	0	y1;y2;y3;y4;y5;y6;y7;y8;y9;y10;y1-NH3;y2-NH3;y3-NH3;y4-NH3;y5-NH3;a2;b2;b3;b4;b5;b6;b7	87206.7;9507.9;34021.4;97877.9;191191.9;265705.1;98754.8;140384.8;321992.9;180758.4;11345.3;67538.7;60102.9;34492.6;9289.4;264919.9;396145.9;76197.9;19770.3;69202;46214.5;8392.4	-1.681128E-05;0.0005914958;-0.0008305914;0.000894353;0.0007173737;0.001577568;-0.0001059772;0.001096644;0.002887501;0.004087078;0.0005408538;0.0002451497;-9.450557E-05;-0.0004753458;0.0007706911;-9.882382E-05;5.753971E-05;2.708681E-05;1.034741E-05;-0.0002827091;0.0009851285;0.00322227	-0.09599917;2.402936;-2.61856;2.303672;1.561998;2.974842;-0.1762345;1.665715;4.036308;5.197083;3.421136;1.069919;-0.3148436;-1.280551;1.742698;-0.8586903;0.4021465;0.1265038;0.03816259;-0.8614931;2.467771;6.852503	175.118968992277;246.155474472946;317.194010348004;388.229399191352;459.266689958541;530.302943552512;601.34174088498;658.36200198785;715.381674853791;786.417589064839;158.091862225735;229.129271717628;300.166725160672;371.204219788703;442.240087539642;115.086688243916;143.081446502489;214.118590743185;271.140071206195;328.161827986325;399.197673936553;470.232550582732	22	0.4523986	0.1803279	None
20160823_QEh1_LC2_HuPa_SA_HLApI_RA957_1_MG_1	14260	12293	AAAGGGGGGAAAAGRA	16		Acetyl (Protein N-term)	_(ac)AAAGGGGGGAAAAGRA_					1	0	0	sp|Q9UL25|RAB21_HUMAN	2	HCD	FTMS	MULTI-MSMS	8	0	592.79197	1183.5694	2.7165	4.2670067	30.227	9.7055E-05	142	102.97	NaN	NaN	1	0	0	0	-1	0	0	0	0	y2;y3;y4;y5;y6;y7;y8;y9;y10;y11;y12;y13;y14;y2-NH3;y3-NH3;a2;b2;b3;b4;b5;b6;b7;b8;b9;b10	29659.4;209064.8;172103.2;189079.1;400874;76415.6;150889.9;196899.8;236491.5;272806.6;349808.4;678889.8;41945;11813.4;51172.5;7562.3;799846.2;486830.2;231649.3;130724.1;55473.7;59106.1;41118.1;84296.5;36076.2	-0.0005207537;0.0001219143;-4.547473E-06;0.0007981355;0.001096975;-0.001343935;0.0009439621;-0.0002115286;0.00296739;0.002476458;0.002902093;0.002518186;0.008983116;-0.0003495144;-0.0001502245;0.0002962767;0.0001793125;0.0006699599;0.0006111507;0.0001030338;0.000222448;0.0003348803;0.0007106224;-0.0005014657;0.00301489	-2.115538;0.4021218;-0.01215204;1.792552;2.124736;-2.288222;1.464991;-0.3015939;3.912763;3.037073;3.326447;2.709322;8.97878;-1.525399;-0.524983;1.885949;0.9687756;2.615718;1.951623;0.2783402;0.5207196;0.6915947;1.312963;-0.8382091;4.504595	246.156586722446;303.177407778148;374.214648027673;445.250959132544;516.287774080649;587.327328778839;644.346504605065;701.369123819414;758.387408624126;815.409363280527;872.430401368305;929.45224899927;1000.48289785736;229.129866381705;286.151130815371;157.096857829663;185.091889416005;256.128512556371;313.150035089177;370.172006929739;427.193351239135;484.214702530371;541.23579051192;598.258466…	25	0.4941347	0.2155172	None
20160823_QEh1_LC2_HuPa_SA_HLApI_RA957_2_MG_1	15743	13543	AAAGGGGGGAAAAGRA	16		Acetyl (Protein N-term)	_(ac)AAAGGGGGGAAAAGRA_					1	0	0	sp|Q9UL25|RAB21_HUMAN	2	HCD	FTMS	MULTI-MSMS	5	0	592.79197	1183.5694	0.50116	-1.9852672	28.968	2.1414E-06	157.66	115.27	NaN	NaN	1	0	0	0	-1	0	0	0	0	y2;y3;y4;y5;y6;y7;y8;y9;y10;y11;y12;y13;y14;y2-NH3;y3-NH3;a2;b2;b3;b4;b5;b6;b7;b8;b9;b10;b11	27729.7;373234.4;329831.6;454192.6;540252.6;208170.4;326854.5;449244.7;590161.6;662515.9;879832;1654030;103444.5;28367.5;35260.5;40265;1993460;1055651;558871.4;325359.9;190226.3;117149.2;88781.7;150904.1;95549.5;17901	0.001383078;0.0006871726;0.0007883536;0.0001338795;0.0005718364;0.0005562967;-0.0003343297;0.0007374312;-0.0001208629;0.001689485;0.002527289;0.003347875;0.006199102;-0.0002108194;0.001237283;0.0002274342;5.287592E-05;0.000454982;0.0008957078;0.00110169;0.001227051;0.003853156;0.006201271;0.00421316;2.848832E-06;0.00327885	5.618736;2.266574;2.106693;0.3006828;1.107591;0.9471694;-0.5188653;1.051418;-0.1593676;2.071945;2.896836;3.601991;6.196093;-0.9200876;4.3239;1.447731;0.2856737;1.77638;2.860318;2.976165;2.872362;7.957595;11.45773;7.042429;0.004256466;4.42891	246.154682890524;303.176842519791;374.21385512661;445.251623388504;516.288299219446;587.325428546949;644.347782896929;701.368174859643;758.390496877252;815.41015025267;872.430776172797;929.451419309963;1000.48568187118;229.129727686716;286.149743308099;157.096926672229;185.092015852584;256.128727534277;313.149750532134;370.171008273479;427.192346636165;484.211184254229;541.230299862782;598.253751…	26	0.7605103	0.3291139	None
20160823_QEh1_LC2_HuPa_SA_HLApI_RA957_1_NG_1	22722	19700	AAAGGGGGGAAAAGRAY	17		Acetyl (Protein N-term)	_(ac)AAAGGGGGGAAAAGRAY_					1	0	0	sp|Q9UL25|RAB21_HUMAN	2	HCD	FTMS	MULTI-MSMS	6	0	674.32364	1346.6327	-3.5831	-1.6918049	47.401	5.8691E-24	211.78	127.06	NaN	NaN	1	0	0	0	-1	0	0	0	0	y1;y2;y3;y4;y5;y6;y7;y8;y9;y10;y11;y12;y13;y14;y15;a2;b2;b3;b4;b5;b6;b7;b8;b9;b10;b15;b16	19343.6;19855;4865.9;121436.7;128493.5;158055.7;177682.8;65134.9;90540.4;107723.7;124054.7;128304.7;155377;268087.6;23599.6;6556;321165.1;208237.9;160314.8;86740.5;69442.9;64476.9;49478.3;85417.2;36392;23561.2;3628.9	-0.000525436;-6.933946E-05;-0.0008506677;-0.0002534508;9.136404E-05;-0.0001507846;0.0006493619;-0.0003923564;0.0005165082;0.003438424;0.002244996;-4.202816E-05;-0.001015819;0.002891646;0.01028705;0.0005559329;1.471878E-05;9.873856E-05;0.0002750779;0.0004954711;0.00103511;0.003776047;0.001800125;0.001219269;0.002558467;0.003452896;0.007292615	-2.885716;-0.2739409;-2.078753;-0.5436046;0.1700499;-0.2478725;0.9558555;-0.5228702;0.6397097;3.977683;2.436369;-0.04295271;-0.9809959;2.646779;8.841125;3.538796;0.07952143;0.3855031;0.8784211;1.33849;2.423053;7.798347;3.325961;2.038037;3.822644;3.151817;6.251391	182.081695127204;253.118352818461;409.220245174744;466.241111681525;537.277880654458;608.315236590881;679.351550232187;750.389705738329;807.41026059734;864.428802405492;921.451459556479;978.475210304467;1035.49764781885;1092.51520407751;1163.54492246531;157.096598173531;185.092054009715;256.129083777742;313.150371162001;370.171614492382;427.19253857709;484.211261363331;541.234701008885;598.256745…	27	0.819763	0.3417721	None
20160823_QEh1_LC2_HuPa_SA_HLApI_RA957_2_MG_1	22911	20059	AAAGGGGGGAAAAGRAY	17		Acetyl (Protein N-term)	_(ac)AAAGGGGGGAAAAGRAY_					1	0	0	sp|Q9UL25|RAB21_HUMAN	2	HCD	FTMS	MULTI-MSMS	1	0	674.32364	1346.6327	-0.49815	-2.4343978	39.779	1.0194E-40	236.06	146.76	NaN	NaN	1	0	0	0	-1	0	0	0	0	y1;y2;y3;y4;y5;y6;y7;y8;y9;y10;y11;y12;y13;y14;y15;y3-NH3;a2;b2;b3;b4;b5;b6;b7;b8;b9;b10;b11;b15;b16	33758.5;29346.6;25881.9;161453.6;181103.6;230148.8;257703.9;75699.9;138083.3;146232.1;190057.5;241209.7;228875.7;363971.4;16619;5865.8;17631.4;443103.3;343427.2;203547.9;144858.1;93072.7;89322.2;61836;106878.5;74624;24957.7;37076;7954.6	4.535521E-05;0.0003021465;0.001032322;0.0002720108;0.0006120934;0.0009318663;0.001187155;0.001828651;0.002717864;0.001302963;0.003448601;0.0009225101;0.001188227;0.001892305;0.007366474;-0.0008765297;0.0001476884;9.613579E-05;0.0006612401;0.0006324135;0.0007661238;0.002515637;0.00227072;1.497007E-05;0.001696013;0.002322921;-0.009819317;0.009198553;0.007270786	0.2490934;1.193698;2.522669;0.583413;1.13925;1.531883;1.747484;2.436943;3.366159;1.507308;3.74258;0.9428047;1.147496;1.732061;6.331045;-2.234941;0.9401096;0.5193948;2.581673;2.019523;2.069647;5.888787;4.689509;0.02765901;2.834927;3.47071;-13.26322;8.396519;6.232678	182.08112433599;253.11798133256;409.218362184791;466.240586219877;537.277359925051;608.314153939992;679.351012438886;750.387484730718;807.408059241762;864.430937865867;921.450255951608;978.474245766194;1035.49544377345;1092.51620341867;1163.54784303745;392.193721935314;157.097006418015;185.091972592704;256.128521276147;313.15001382633;370.171343839688;427.191058049686;484.21276669055;541.23648616…	29	0.7415794	0.2612613	None
20160823_QEh1_LC2_HuPa_SA_HLApI_RA957_1_NG_1	21669	18743	AAAGGGGGGAAAAGRAYS	18		Acetyl (Protein N-term)	_(ac)AAAGGGGGGAAAAGRAYS_					1	0	0	sp|Q9UL25|RAB21_HUMAN	2	HCD	FTMS	MULTI-MSMS	9	0	717.83965	1433.6648	-0.18196	-0.49289745	45.37	8.1485E-11	162.22	128.26	NaN	NaN	1	0	0	0	-1	0	0	0	0	y2;y4;y5;y6;y7;y8;y9;y10;y11;y12;y13;y14;y15;b2;b3;b4;b5;b6;b7;b8;b9;b10;b11;b15;b16	14679.3;9944.2;74993.6;72174.5;103543.7;112630;32358.7;53897.4;62348.3;56236;69660.6;59143.2;131702.4;185316.2;139089;78676;64567.3;39354.6;38086.7;32130.5;64399.9;31450.8;26691.5;18649.3;36992.9	0.0002672073;-0.0007461953;-0.0002381045;0.0005010894;0.001097113;0.001040203;0.002922856;0.001273153;0.005716682;0.00438693;-0.001526498;0.003375143;0.002456315;8.825424E-05;0.0005831757;0.0003681099;0.001377021;0.00290019;0.003777727;0.00294018;0.0005593396;0.0009027606;-0.003664978;0.01484407;-0.008513673	0.9929188;-1.503662;-0.4303562;0.8026298;1.577794;1.357289;3.490317;1.423406;6.008336;4.350036;-1.432647;3.006741;2.082421;0.4768129;2.276886;1.175506;3.719961;6.788982;7.801815;5.432369;0.934948;1.348825;-4.950426;13.54987;-7.29801	269.112930893806;496.252169112258;553.273124745103;624.309499339032;695.346017103644;766.383187800518;837.418418935841;894.441532362342;951.458552556775;1008.48134603303;1065.50872318405;1122.52528526712;1179.54766781871;185.091980474257;256.128599340562;313.150278129972;370.170732942801;427.190673497272;484.21125968383;541.233560954101;598.257405518326;669.294175885099;740.335857411214;1095.5141…	25	0.6393794	0.3846154	None
20160823_QEh1_LC2_HuPa_SA_HLApI_RA957_2_MG_1	21831	19078	AAAGGGGGGAAAAGRAYS	18		Acetyl (Protein N-term)	_(ac)AAAGGGGGGAAAAGRAYS_					1	0	0	sp|Q9UL25|RAB21_HUMAN	2	HCD	FTMS	MULTI-MSMS	10	0	717.83965	1433.6648	-0.10394	-1.8879237	38.116	6.0708E-23	182.02	137.72	NaN	NaN	1	0	0	0	-1	0	0	0	0	y2;y4;y5;y6;y7;y8;y9;y10;y11;y12;y13;y14;y15;y16;y17;y14-H2O;y15-H2O;a2;b2;b3;b4;b5;b6;b7;b8;b9;b10;b11;b15;b16	47573.9;28325.9;204953.1;212219.9;263128;317356.9;102221.3;160312.8;176103.1;193057;209662.4;212953.8;320742.2;10597.3;4746.3;5073.8;20462;4902.6;482377.1;375994;253983;171923.9;123457.3;134470;92802.3;153089;93163.1;34734.2;61746.1;96914.5	0.0002801986;0.001120878;0.001435391;0.0009158403;0.002322589;0.002214605;0.002174161;0.003527271;0.0017396;0.002530798;0.0006555455;0.0009392467;0.00170212;0.01004802;0.02005105;-0.004028799;0.004159949;0.0003756552;0.0001417866;0.000816419;0.0007736605;0.0007409135;0.00109427;0.002890726;0.000959985;0.002282783;0.00386147;-0.01444496;0.007245917;0.0007394166	1.041193;2.258696;2.59437;1.466966;3.340198;2.889689;2.596263;3.943556;1.828343;2.50951;0.6152431;0.8367248;1.443027;8.034703;15.17175;-3.647549;3.581423;2.391234;0.7660334;3.187538;2.470576;2.001542;2.561538;5.969958;1.773692;3.815732;5.769492;-19.51107;6.614124;0.6338407	269.112917902544;496.250302038474;553.271451249769;624.309084588074;695.344791627025;766.382013398559;837.419167631022;894.43927824435;951.462529639155;1008.48320216434;1065.50654114071;1122.52772116304;1179.54842201361;1250.57718990463;1321.60430065993;1104.52212452237;1161.53539949766;157.096778451202;185.09192694192;256.128366097341;313.149872579324;370.17136905002;427.192479417456;484.2121466…	30	0.6825949	0.24	None
20160823_QEh1_LC2_HuPa_SA_HLApI_RA957_2_NG_1	23895	20987	AAAGGGGGGAAAAGRAYS	18		Acetyl (Protein N-term)	_(ac)AAAGGGGGGAAAAGRAYS_					1	0	0	sp|Q9UL25|RAB21_HUMAN	2	HCD	FTMS	MULTI-MSMS	9	0	717.83965	1433.6648	-0.028711	-2.3064316	43.852	6.0366E-23	182.1	128.53	NaN	NaN	1	0	0	0	-1	0	0	0	0	y2;y4;y5;y6;y7;y8;y9;y10;y11;y12;y13;y14;y15;y16;y13-H2O;y15-H2O;a2;b2;b3;b4;b5;b6;b7;b8;b9;b10;b11;b15;b16	40906.5;17461.8;129353.9;157648.1;190287.9;243557.2;68826;96515.6;123198.1;135664.1;119214.9;120344.3;244715;10715.9;6084.8;17160.9;3340.9;370253.6;281646.9;180513.5;140483;108377.9;79905.1;70980.6;119870.7;56719.5;32037.1;44920.2;66992.6	0.001836157;-0.001257665;-0.0001519357;0.001155621;-0.0002793835;0.001868419;0.002008436;0.003309753;0.002693672;0.002220144;0.001585236;0.005921382;0.0003250528;0.01274132;0.0008181534;-0.0003924926;-8.530381E-05;2.785358E-05;0.000506686;-9.18321E-06;0.001902853;0.002111221;0.003575703;-0.0008395906;0.0004977301;0.002346695;-0.004729411;0.006754585;-0.00145617	6.823039;-2.534325;-0.2746125;1.85104;-0.4017898;2.437972;2.398364;3.700366;2.831089;2.201468;1.487778;5.275067;0.2755736;10.18837;0.7810565;-0.3379071;-0.5430001;0.150485;1.978248;-0.02932521;5.140481;4.942095;7.384591;-1.551243;0.8319664;3.506231;-6.388187;6.16563;-1.248251	269.111361943872;496.252680582408;553.273038576303;624.308844807863;695.347393599661;766.382359585519;837.419333355284;894.439495762052;951.46157556684;1008.4835128187;1065.50561145045;1122.52273902739;1179.54979908056;1250.57449660262;1047.49581384654;1161.53995193968;157.097239410212;185.092040874919;256.128675830334;313.15065542311;370.170207110552;427.191462466409;484.211461707224;541.2373407…	29	0.7212409	0.2566372	None
20160823_QEh1_LC2_HuPa_SA_HLApI_RA957_1_MG_1	21806	19149	AAAGLAVYR	9		Unmodified	_AAAGLAVYR_					0	0	0	sp|Q92922|SMRC1_HUMAN	2	HCD	FTMS	MULTI-MSMS	4	0	446.25598	890.4974	0.50815	-1.295857	43.59	0.0085524	125.08	35.411	NaN	NaN	1	0	0	0	-1	0	0	0	0	y1;y2;y3;y4;y5;y6;y7;y8;y1-NH3;y2-NH3;y3-NH3;y4-NH3;y6-NH3;y7-NH3;a2;b2;b3;b4	246802.3;147254.3;388274.2;1160251;234118.4;958055.6;935320.8;46426.1;55334.3;177972.3;20854.8;14117.1;52025.2;81624.7;1230722;1429848;138920.1;144392.1	6.737769E-05;0.0009474005;0.0005164631;0.0007324478;0.0005147624;0.001599417;0.002248675;0.005182505;-9.68418E-06;0.000404459;0.001523983;-0.000632468;-0.0009833896;-0.005738357;-0.0001118086;4.358673E-05;0.0002883959;0.0002149306	0.384754;2.801457;1.181162;1.441012;0.8284295;2.357659;3.000521;6.316566;-0.06125645;1.259388;3.626608;-1.287435;-1.486903;-7.834901;-0.9715166;0.3046288;1.346899;0.7926928	175.118884803313;338.181333318772;437.250178172405;508.287075975438;621.371357641337;678.391736710723;749.428201240344;820.462381198239;158.09241276368;321.155327158756;420.222621551245;491.261891789752;661.367770415396;732.409639170666;115.086701228742;143.081460455476;214.118329434135;271.13986662297	18	0.4101512	0.1551724	None
20160823_QEh1_LC2_HuPa_SA_HLApI_RA957_1_NG_1	24508	21320	AAAGLAVYR	9		Unmodified	_AAAGLAVYR_					0	0	0	sp|Q92922|SMRC1_HUMAN	2	HCD	FTMS	MULTI-MSMS	3	0	446.25598	890.4974	0.13286	-2.4188249	50.818	0.010707	119.56	38.176	NaN	NaN	1	0	0	0	-1	0	0	0	0	y1;y2;y3;y4;y5;y6;y7;y8;y1-NH3;y2-NH3;y3-NH3;y6-NH3;y7-NH3;a2;b2;b3;b4	464520.3;274864.3;589569.9;1862397;427084;1626665;1735568;108925.1;42291.1;272120;49689.8;226015;294980.4;1909557;2415410;227751.1;268181	0.0002058838;0.001609579;-0.0002906191;0.000497443;-0.0001577762;0.001868833;0.001137176;0.006304416;-2.151273E-05;0.0003064495;-0.001613835;-0.006030648;-0.01009239;-0.0002019954;3.676798E-05;-0.0001663794;0.0009116614	1.175681;4.759525;-0.6646506;0.9786651;-0.2539159;2.7548;1.51739;7.68399;-0.1360769;0.9542094;-3.8404;-9.118379;-13.77963;-1.755157;0.2569724;-0.7770426;3.362337	175.118746297236;338.180671140042;437.250985254614;508.287310980306;621.372030179913;678.391467294558;749.429312738785;820.461259286955;158.092424592225;321.155425168266;420.225759369046;661.372817673521;732.413993207856;115.086791415536;143.081467274218;214.118784209412;271.139169892242	17	0.4110633	0.1683168	None
20160823_QEh1_LC2_HuPa_SA_HLApI_RA957_2_MG_1	24200	21231	AAAGLAVYR	9		Unmodified	_AAAGLAVYR_					0	0	0	sp|Q92922|SMRC1_HUMAN	2	HCD	FTMS	MULTI-MSMS	3	0	446.25598	890.4974	-0.33033	-1.9696378	41.73	0.012593	114.72	42.869	NaN	NaN	1	0	0	0	-1	0	0	0	0	y1;y2;y3;y4;y5;y6;y7;y8;y1-NH3;y2-NH3;y3-NH3;y4-NH3;y5-NH3;a2;b2;b3;b4;b5	706892.9;438493;912431.1;2819819;758585.8;2652470;2735526;152317.4;71281.3;452875.7;70299.1;53178.9;26543.3;3022721;3538716;368268.1;352076.5;67492.5	-4.708696E-05;0.000982166;0.0001899785;0.0003500285;0.001501341;0.0007392957;0.001652864;0.006832345;-2.581975E-05;0.0005398708;0.0006655924;0.002156399;0.002988025;-0.0002372232;-2.43412E-05;-9.212417E-05;0.0003450046;0.005745669	-0.2688855;2.904259;0.4344843;0.6886427;2.416177;1.089776;2.205498;8.327449;-0.1633206;1.681028;1.583901;4.389535;4.944259;-2.061254;-0.1701212;-0.4302481;1.272424;14.95417	175.118999267963;338.181298553212;437.250504657027;508.287458394842;621.370371062667;678.39259683165;749.428797051462;820.460731357989;158.092428899248;321.155191746993;420.223479941573;491.259102922866;604.342335277428;115.086826643254;143.081528383399;214.118709954176;271.139736549025;384.218399865113	18	0.5644427	0.1935484	None
20160823_QEh1_LC2_HuPa_SA_HLApI_RA957_2_MG_1	24229	21258	AAAGLAVYR	9		Unmodified	_AAAGLAVYR_					0	0	0	sp|Q92922|SMRC1_HUMAN	1	HCD	FTMS	MULTI-MSMS	10	0	891.50468	890.4974	-0.071736	-1.996065	41.772	0.025904	96.666	37.979	NaN	NaN	1	0	0	0	-1	0	0	0	0	y1;y2;y3;y4;y1-NH3;y2-NH3;y3-NH3;y4-NH3;b2;b4;b5;b6;b7;b8	230195.8;32213.4;33077.1;26892;25007.3;85077.8;33225.5;13114.1;5295.7;50548.1;120365.4;223498.4;68502.9;6094.6	-7.01807E-05;-0.001276837;-0.002535847;-0.003479275;0.000416632;0.0002270342;-0.001432553;0.001273211;0.001212028;5.178943E-06;0.002834918;0.002286596;-0.0007341744;-0.003246638	-0.40076;-3.775574;-5.799493;-6.845041;2.635377;0.7069291;-3.409009;2.591726;8.470966;0.01910062;7.378346;5.022627;-1.324435;-4.525585	175.119022361698;338.183557556412;437.253230482405;508.291287697983;158.091986447516;321.15550458363;420.225578086595;491.259986110542;143.080292013912;271.140076374656;384.221310616196;455.258972725483;554.33040741239;717.396248413962	14	0.1813313	0.2372881	None
20160823_QEh1_LC2_HuPa_SA_HLApI_RA957_2_NG_1	26387	23252	AAAGLAVYR	9		Unmodified	_AAAGLAVYR_					0	0	0	sp|Q92922|SMRC1_HUMAN	2	HCD	FTMS	MULTI-MSMS	5	0	446.25598	890.4974	0.24877	-0.84666985	48.003	0.012593	114.72	33.34	NaN	NaN	1	0	0	0	-1	0	0	0	0	y1;y2;y3;y4;y5;y6;y7;y8;y1-NH3;y2-NH3;y3-NH3;y4-NH3;a2;b2;b3;b4	345726.4;162773.5;418167.4;1308463;311367.5;1082774;1037467;85177.1;43915.2;208281;44613.4;40171.5;1215473;1354675;152319.8;170080.4	-4.328194E-05;0.001218016;0.0002590918;0.0007088488;0.0002231138;0.001350693;0.001703762;0.004741654;0.0001060294;0.0007741015;-0.0003768785;-0.0007001414;-0.0001740813;8.502726E-05;8.040722E-06;9.677042E-05	-0.2471573;3.601668;0.5925477;1.394583;0.3590666;1.991022;2.273414;5.779243;0.6706801;2.410367;-0.8968502;-1.425189;-1.512609;0.5942578;0.03755265;0.3569021	175.118995462945;338.181062703461;437.250435543731;508.28709957454;621.371649289876;678.391985434261;749.428746153587;820.462822048571;158.092297050141;321.154957516354;420.224522412449;491.261959463156;115.086763501427;143.081419014947;214.118609789279;271.139984783182	16	0.4224522	0.124031	None
20160823_QEh1_LC2_HuPa_SA_HLApI_RA957_2_MG_1	19081	16578	AAAGLAVYRR	10		Unmodified	_AAAGLAVYRR_					0	0	0	sp|Q92922|SMRC1_HUMAN	3	HCD	FTMS	MULTI-MSMS	10	0	349.87345	1046.5985	-0.13886	-1.8550112	33.993	0.011912	95.502	49.343	NaN	NaN	1	0	0	0	-1	0	0	0	0	y1;y3;y4;y5;y6;y7;y8;y9;y1-NH3;y3-NH3;y4-NH3;y5-NH3;y7-NH3;y8-NH3;a2;b2;b9(2+)	539418;112418.7;79215.9;328500.3;215234.6;1042416;2280839;664149;25566.3;196569.9;261707.1;451665;103110.7;9999.3;1326773;773754;21455.9	7.630682E-05;-0.002976127;0.002540741;0.001003992;0.00143921;0.0008436619;0.001812351;0.001057742;0.0001191727;-0.0005094568;0.0005096428;0.002565411;0.003046115;0.004266117;-0.0001082869;0.0001308848;-0.000457867	0.4357429;-6.021058;4.282033;1.511154;1.851141;1.010987;2.001426;1.083122;0.7538174;-1.067468;0.8842979;3.962883;3.726295;4.801478;-0.9409162;0.9147577;-1.047149	175.118875874185;494.286367874361;593.349264922545;664.387915459199;777.471544222098;834.49360349348;905.529748592391;976.567616989122;158.092283906784;477.257352102667;576.324746919319;647.359804938711;817.464851938441;888.500745724923;115.086697707036;143.08137315742;437.251152502457	17	0.4151165	0.1223022	None
20160823_QEh1_LC2_HuPa_SA_HLApI_RA957_2_NG_1	20538	17936	AAAGLAVYRR	10		Unmodified	_AAAGLAVYRR_					0	0	0	sp|Q92922|SMRC1_HUMAN	3	HCD	FTMS	MULTI-MSMS	9	0	349.87345	1046.5985	-1.0174	-3.5748684	38.216	0.011612	94.85	56.547	NaN	NaN	1	0	0	0	-1	0	0	0	0	y1;y3;y4;y5;y6;y7;y8;y9;y3-NH3;y4-NH3;y5-NH3;y6-NH3;y7-NH3;a2;b2	585123.2;104595.6;106506.5;423509.5;234652.8;1262209;2844291;1000791;236157.3;312790;516886.1;26075.6;122105.2;1553414;923085.9	-2.893218E-05;0.003521596;0.003530441;0.002103319;0.001673292;0.001628483;0.001654985;0.001211792;0.001037974;0.002138801;0.002414269;0.009695971;0.005689129;-0.0001118997;0.0001004885	-0.1652144;7.1247;5.950031;3.165805;2.152224;1.951464;1.827643;1.240868;2.174879;3.711114;3.729408;12.75053;6.959501;-0.9723081;0.702317	175.118981113178;494.279870151686;593.348275222938;664.386816132078;777.471310139258;834.492818672795;905.529905957917;976.567462939451;477.255804672346;576.323117761206;647.359956080722;760.436738359195;817.462208924442;115.086701319832;143.081403553699	15	0.4683354	0.1171875	None
20160823_QEh1_LC2_HuPa_SA_HLApI_RA957_1_MG_1	13356	11471	AAAGPGLAR	9		Unmodified	_AAAGPGLAR_					0	0	0	DeNovo_spliced__AAAGPGLAR	2	HCD	FTMS	MSMS	6	0	392.22722	782.43989	NaN	-2.0948298	28.583	0.012261	110.63	26.274	NaN	NaN	1	0	0	0	-1	0	0	0	0	y1;y2;y3;y4;y5;y6;y7;y8;y1-NH3;y2-NH3;y5-NH3;y6-NH3;y7-NH3;a2;b2;b3;b4	301199.7;117117.3;75310.7;566747.3;2833180;1476399;1186185;61283;16837.2;17500.4;41038.8;61914.1;15945;1639267;1843689;232718.3;93999.3	1.103809E-05;0.0002739003;0.000451132;0.0001526467;0.0005690098;0.000896873;0.001550247;-0.002544172;-0.0005895318;-0.0005812701;0.0003697951;-0.0001564138;0.003624426;-0.000239619;2.565097E-05;0.0001033613;-0.0002270303	0.06303197;1.112711;1.255797;0.3667088;1.108503;1.572537;2.417081;-3.571206;-3.729019;-2.536856;0.7451228;-0.2826878;5.805185;-2.082072;0.1792753;0.4827295;-0.8373165	175.118941142908;246.155792068514;359.239678817146;416.261441026075;513.313788515022;570.334924375405;641.371384789552;712.412592996403;158.0929926113;229.130098137455;496.287438628201;553.309428560718;624.342761509193;115.086829039145;143.081478391231;214.118514468673;271.140308583867	17	0.5154764	0.1370968	None
20160823_QEh1_LC2_HuPa_SA_HLApI_RA957_1_NG_1	14347	12087	AAAGPGLAR	9		Unmodified	_AAAGPGLAR_					0	0	0	DeNovo_spliced__AAAGPGLAR	2	HCD	FTMS	MULTI-MSMS	3	0	392.22722	782.43989	0.44567	-1.5836084	31.279	0.010704	119.57	27.982	NaN	NaN	1	0	0	0	-1	0	0	0	0	y1;y2;y3;y4;y5;y6;y7;y8;y2-NH3;y5-NH3;y6-NH3;y7-NH3;a2;b2;b3;b4	200513.2;94148.5;67710;428816.8;2470971;1349106;1028444;55364.8;13279.8;41859.6;41859.9;10892.3;1328067;1518088;196354.1;91933.4	4.027124E-05;0.0002215788;0.002550597;0.0006454698;0.0004226672;0.000454231;0.001278019;0.001552175;0.0001834742;0.002788987;3.65628E-05;-0.004491412;-0.0002021741;8.484163E-05;-0.000211366;-0.0004609919	0.2299651;0.9001565;7.100029;1.550637;0.8234088;0.796428;1.992634;2.178772;0.8007451;5.619729;0.06608023;-7.193731;-1.75671;0.5929605;-0.9871436;-1.700195	175.118911909757;246.155844390018;359.23757935194;416.260948203037;513.313934857561;570.335367017344;641.371657017291;712.408496648481;229.129333393096;496.285019436095;553.309235584099;624.350877346855;115.086791594192;143.081419200567;214.11882919604;271.140542545465	16	0.6159822	0.1403509	None
20160823_QEh1_LC2_HuPa_SA_HLApI_RA957_2_MG_1	13646	11638	AAAGPGLAR	9		Unmodified	_AAAGPGLAR_					0	0	0	DeNovo_spliced__AAAGPGLAR	1	HCD	FTMS	MULTI-MSMS	7	0	783.44716	782.43989	-0.90729	-5.192235	25.605	0.0063563	132.96	67.697	NaN	NaN	1	0	0	0	-1	0	0	0	0	y1;y2;y3;y5;y6;y7;y8;y1-NH3;y2-NH3;y3-NH3;y5-NH3;y6-NH3;y7-NH3;a2;b4;b6;b7;b8	360611.2;34602.6;6882.8;57064;36886.4;21796.2;4867.2;8097.9;30024.3;19821.6;139135.8;144141.5;51403.1;11936.4;8516.2;60479.5;119751.2;41840.1	7.293863E-05;-0.0001940193;0.0008730323;0.0007954536;-0.0008871061;0.002514548;-0.004462783;-0.0004521143;-0.0004442518;-0.0006045774;0.0004182014;0.000375872;-0.0003472715;-1.959881E-06;-0.0007010295;0.0003552097;0.001576568;0.0004721925	0.4165092;-0.7881957;2.430225;1.549645;-1.555408;3.920586;-6.264307;-2.859802;-1.938864;-1.766664;0.8426597;0.6793167;-0.5562157;-0.01702962;-2.585482;0.8353669;2.928808;0.7749308	175.118879242369;246.156259988102;359.239256916868;513.313562071226;570.336708354449;641.370420488634;712.414511607238;158.092855193823;229.129961119098;342.214185425079;496.287390221959;553.308896274929;624.346733206162;115.08659137998;271.140782583097;425.213953919538;538.296796541313;609.335014704888	18	0.1946937	0.2222222	None
20160823_QEh1_LC2_HuPa_SA_HLApI_RA957_2_NG_1	7476	6076	AAAGRLQR	8		Unmodified	_AAAGRLQR_					0	0	0	sp|P11277|SPTB1_HUMAN;sp|Q9H254|SPTN4_HUMAN	2	HCD	FTMS	MULTI-MSMS	8	0	421.75139	841.48823	0.092021	-3.3111033	15.964	0.029655	111.69	12.303	NaN	NaN	1	0	0	0	-1	0	0	0	0	y1;y4;y5;y6;y7;y1-NH3;y5-NH3;y6-NH3;y7-NH3;a2;b2;b3;b4;b7	381448.4;28951.4;252707.6;678121.5;499405.1;11387.5;384296.7;426277.3;42341.8;650651.1;868759.5;115815.2;99956.9;41512	0.0001486804;0.002210411;0.0005393432;0.00124439;0.001369159;-0.0004383077;0.001754883;0.0003901037;0.002288173;-8.868804E-05;0.0001384363;0.0004351635;0.0001994531;0.0001729685	0.849026;3.86192;0.8569387;1.776634;1.77477;-2.77247;2.865789;0.5708324;3.032984;-0.7706196;0.9675357;2.032352;0.7356096;0.2587862	175.118803500596;572.360494290447;629.383629081351;700.420037822045;771.457026841199;158.092841387166;612.355864440371;683.394343007145;754.429558725703;115.086678108147;143.081365605879;214.118182666476;271.139882100501;668.38366110504	14	0.2950493	0.1060606	None
20160823_QEh1_LC2_HuPa_SA_HLApI_RA957_2_NG_1	16061	13867	AAAGVGGSLR	10		Unmodified	_AAAGVGGSLR_					0	0	0	sp|Q9BRK4|LZTS2_HUMAN	2	HCD	FTMS	MULTI-MSMS	2	0	429.74323	857.47191	-0.17847	-1.7114127	30.66	0.0258	97.635	5.7349	NaN	NaN	1	0	0	0	-1	0	0	0	0	y1;y3;y4;y5;y6;y7;y8;y9;y5-H2O;y1-NH3;y4-NH3;y5-NH3;y6-NH3;y7-NH3;y8-NH3;a2;b2;b3;b4	134923.2;10408.8;92906.9;794101.6;124867.7;336560.8;266902.2;6245.2;10049;7993.9;6893.1;31228.9;4450.2;4595.4;5542.3;333400.6;499919.9;61495.9;126188.1	-4.036891E-06;-0.0003143612;-0.0009281895;0.0009179437;0.002048189;0.001081178;0.00150871;0.004134113;-0.003348528;0.0002664297;-0.004155581;0.0009395847;-0.003832243;0.001999563;-0.002916948;-0.0001225761;0.0001140018;-0.0005709262;0.0002875499	-0.02305228;-0.8377708;-2.147307;1.876123;3.481275;1.675293;2.105951;5.250081;-7.105316;1.685281;-10.0078;1.98959;-6.707657;3.182299;-4.170755;-1.065076;0.7967619;-2.666394;1.060523	175.118956217891;375.235358932534;432.257436484473;489.277054074771;588.344337746141;645.366768479889;716.403454735941;787.437943120758;471.270755859945;158.092136649779;415.234114774712;472.250483332306;571.323669076276;628.339300993419;699.381331292937;115.086711996206;143.081390040407;214.119188756162;271.139794003681	19	0.315596	0.1450382	None
20160823_QEh1_LC2_HuPa_SA_HLApI_RA957_2_MG_1	9994	8325	AAAKVILKK	9		Unmodified	_AAAKVILKK_					0	0	0	sp|Q5EE01|CENPW_HUMAN	2	HCD	FTMS	MULTI-MSMS	8	0	471.32894	940.64334	-0.38128	-2.8596524	19.885	0.0094657	122.74	56.391	NaN	NaN	1	0	0	0	-1	0	0	0	0	y1;y2;y3;y4;y5;y6;y7;y8;y1-NH3;a2;b2;b3;b4;b5;b6;b7;b8	357570.4;106976.7;67486.1;95830;223425.2;67925.6;309973.2;161555.7;226841.4;224870.7;245767;40184;71090.8;153489.2;170706.2;126277.5;31802.8	0.0001317348;0.0005967567;0.002408645;-0.0007477637;0.002062101;0.005748658;0.001716879;4.516337E-05;2.317368E-05;-0.0002221666;0.0001238799;-0.0005438815;0.0001177471;0.0008494476;0.001383435;0.0005393669;0.007092211	0.8954685;2.168391;6.20322;-1.491421;3.434304;7.890725;2.14724;0.05187534;0.1781409;-1.930426;0.8658001;-2.540088;0.344075;1.924958;2.495533;0.8081013;8.914987	147.11267243583;275.207170431606;388.289422523966;501.376642912765;600.442246963839;728.53352342526;799.574668991815;870.613454495228;130.086231895417;115.086811586713;143.08138016233;214.119161711484;342.213463100592;441.281145316359;554.364675309227;667.449583357839;795.537993531384	17	0.3318308	0.1452992	None
20160823_QEh1_LC2_HuPa_SA_HLApI_RA957_2_NG_1	10074	8436	AAAKVILKK	9		Unmodified	_AAAKVILKK_					0	0	0	sp|Q5EE01|CENPW_HUMAN	2	HCD	FTMS	MULTI-MSMS	5	0	471.32894	940.64334	0.358	-3.2848933	20.13	0.016184	109.36	55.152	NaN	NaN	1	0	0	0	-1	0	0	0	0	y1;y2;y3;y4;y5;y6;y7;y8;y1-NH3;a2;b2;b3;b4;b5;b6;b7;b8;b4-NH3	491343.7;124349.2;68654.6;120190.2;235344.1;98004.3;357237.7;170616.2;267912.9;253619.8;309652;49906.6;77151.2;193573.8;203143.1;157477.3;27911.4;29157	0.0001507398;0.0006251093;0.001251827;-0.0003316915;0.0007282904;-0.001183876;-0.0001433048;-0.0003061756;3.090229E-05;-0.0002031087;3.824007E-05;-0.001244063;0.0001193971;0.0002192796;0.001089263;0.001704431;-0.01383395;-0.003347909	1.024655;2.271414;3.223943;-0.6615621;1.212921;-1.624997;-0.1792259;-0.3516779;0.2375524;-1.764831;0.2672608;-5.810126;0.3488966;0.4969151;1.964883;2.553653;-17.38897;-10.29523	147.112653430852;275.207142079005;388.290579341781;501.376226840624;600.443580774863;728.540455958964;799.576529175583;870.61380583423;130.086224166807;115.086792528855;143.08146580213;214.119861893455;342.213461450599;441.28177548431;554.364969481797;667.448418293292;795.558919690462;325.190379655402	18	0.2753879	0.1208054	None
20160823_QEh1_LC2_HuPa_SA_HLApI_RA957_2_MG_1	15008	12876	AAALGTQR	8		Unmodified	_AAALGTQR_					0	0	0	sp|Q9BR26|OCSTP_HUMAN	1	HCD	FTMS	MULTI-MSMS	10	0	787.44208	786.4348	-0.64525	-2.2598617	27.772	0.017448	138.37	0	NaN	NaN	1	0	0	0	-1	0	0	0	0	y1;y2;y3;y6;y7;y1-NH3;y2-NH3;y3-NH3;y6-NH3;y7-NH3;a2;b2;b5;b6;b7;b6-H2O;b7-H2O;b7-NH3	1014771;122822.7;130803.3;23114.4;5433.2;117487.4;344849.3;614424.6;47547.4;5556.6;32618.7;113316.6;295426.9;189121.9;47819.6;147249.5;63233.2;5599.6	0.0002399678;-8.227287E-05;2.954653E-05;0.00244255;0.003897952;0.000250868;0.0005221149;0.0007055245;0.002184606;0.0005302856;0.0001651532;0.0001594739;0.0005958146;0.000607356;-0.0006227315;-0.0003382168;0.0008919783;0.005945523	1.370315;-0.2713686;0.07309422;3.784755;5.44102;1.586847;1.824617;1.822129;3.476795;0.7582247;1.435036;1.114568;1.550698;1.251581;-1.015327;-0.7238275;1.49832;9.970726	175.118712213184;303.177611965265;404.225178619975;645.365407108681;716.401065493829;158.092152211502;286.150458475985;387.197953540497;628.33911595032;699.377884059003;115.086424266922;143.081344568271;384.223549719377;485.27121665205;613.331024250964;467.261597538566;595.318944854905;596.297906895133	18	0.2066398	0.1836735	None
20160823_QEh1_LC2_HuPa_SA_HLApI_RA957_2_MG_1	9779	8132	AAANEVYKR	9		Unmodified	_AAANEVYKR_					0	0	0	sp|Q49A26|GLYR1_HUMAN	2	HCD	FTMS	MULTI-MSMS	4	0	511.2749	1020.5352	-0.59792	-1.7598869	19.465	0.0049229	150.88	83.888	NaN	NaN	1	0	0	0	-1	0	0	0	0	y1;y2;y3;y4;y5;y6;y7;y8;y5-H2O;y6-H2O;y7-H2O;y1-NH3;y3-NH3;y5-NH3;y6-NH3;y7-NH3;y8-NH3;a2;b2;b3;b4;b5;b5-NH3	177386.6;38627.5;166928.2;222434.9;164891.3;215637.8;210140.8;132606.7;19070.6;4201.4;6431.7;16528.5;9140.8;5260.8;70778.9;60064.1;9181.9;280539.2;365843.8;73947.9;13256;21335.1;8997.3	-0.000105837;0.000800181;-0.0002954322;0.0003460248;0.002339198;0.002058413;0.00214495;0.001559366;0.004342832;-0.001042595;0.01317379;0.0002605097;0.005932563;0.01082246;0.004714342;0.0005443568;0.01724334;-0.0002640169;6.457776E-05;0.0005990547;-0.001538509;0.003530811;0.002276053	-0.6043717;2.639005;-0.6335973;0.6120592;3.368729;2.546188;2.438923;1.640567;6.420762;-1.319036;15.29268;1.647835;13.20564;15.97763;5.956966;0.6311813;18.47247;-2.294067;0.4513357;2.797778;-4.688244;7.722673;5.170787	175.119058017994;303.213115017674;466.277539169192;565.345311628377;694.38591155107;808.429119783746;879.466147034098;950.503846406678;676.373343231127;790.421656105195;861.444553503416;158.092142569785;449.244762072181;677.350879185306;791.399914752894;862.441198526153;933.461613328293;115.086853437042;143.08143946444;214.11801877529;328.16308378576;457.200607562294;440.17531321892	23	0.4037858	0.1965812	None
20160823_QEh1_LC2_HuPa_SA_HLApI_RA957_2_NG_1	9874	8255	AAANEVYKR	9		Unmodified	_AAANEVYKR_					0	0	0	sp|Q49A26|GLYR1_HUMAN	2	HCD	FTMS	MULTI-MSMS	5	0	511.2749	1020.5352	-0.17652	-2.9357405	19.747	0.011549	117.4	52.595	NaN	NaN	1	0	0	0	-1	0	0	0	0	y1;y2;y3;y4;y5;y6;y7;y8;y5-H2O;y1-NH3;y3-NH3;y5-NH3;y6-NH3;y7-NH3;y8-NH3;a2;b2;b3;b5;b5-NH3	200041.4;41713;172535;235985.8;188137.5;263813;504810.6;22342.9;12185.1;15273.3;11411.4;8277.5;68712.1;72301.9;8417.2;351530.4;477569.7;64188.3;22121;9771.9	-6.502133E-05;0.001025768;0.0009244101;0.001940918;0.002002178;0.0008497579;0.002720419;0.006665175;0.00574421;-5.372827E-05;0.004159739;0.008036086;0.001878438;-0.004954697;0.002256579;-0.0001972038;0.0001298455;0.001208538;0.002153735;0.002433951	-0.371298;3.382996;1.982537;3.433164;2.883379;1.051121;3.093264;7.012293;8.492679;-0.3398535;9.259368;11.86395;2.373555;-5.744931;2.417392;-1.713522;0.907494;5.644275;4.710685;5.529506	175.119017202333;303.212889430707;466.276319326865;565.343716735395;694.386248570841;808.430328438738;879.465571565465;950.498740597026;676.371941853537;158.092456807769;449.246534896847;677.353665561433;791.402750656932;862.446697579741;933.476600092056;115.086786623863;143.081374196711;214.117409292364;457.201984638629;440.175155320597	20	0.46422	0.2020202	None
20160823_QEh1_LC2_HuPa_SA_HLApI_RA957_2_MG_1	10917	9160	AAANPAYGR	9		Unmodified	_AAANPAYGR_					0	0	0	sp|P33993|MCM7_HUMAN	1	HCD	FTMS	MULTI-MSMS	1	0	890.44789	889.44061	0.21498	-4.0372491	21.442	0.010707	119.56	53.885	NaN	NaN	1	0	0	0	-1	0	0	0	0	y1;y2;y3;y5;y1-NH3;y3-NH3;y5-NH3;a2;b3;b4;b5;b6;b7;b5-NH3;b6-NH3;b7-NH3	59938.1;4270.5;6733.3;36841.9;7076.9;17964.4;71336.5;5092.4;5663;22502.6;10347.2;15035;10827.4;20510.4;46486.1;18697.2	0.0002209586;0.0002452758;0.001208809;0.000238542;4.753902E-05;0.0002054469;-0.0001601772;-0.0002931126;-0.0001012997;-0.0009334338;0.0009838524;-0.002056706;0.001336966;-0.0004892356;0.001281125;-0.002584395	1.261764;1.056585;3.058709;0.4234773;0.3007041;0.543256;-0.2932214;-2.546881;-0.4731004;-2.844426;2.313786;-4.144466;2.027815;-1.198554;2.673335;-4.023714	175.118731222428;232.140170628826;395.202535633465;563.29338354072;158.092355540483;378.176989894476;546.267233158426;115.08688253266;214.118719129662;328.162478711045;425.213325276787;496.253479622698;659.313414489561;408.188249263276;479.22359269036;642.290786748435	16	0.1916338	0.3265306	None
20160823_QEh1_LC2_HuPa_SA_HLApI_RA957_2_MG_1	10878	9125	AAANPAYGR	9		Unmodified	_AAANPAYGR_					0	0	0	sp|P33993|MCM7_HUMAN	2	HCD	FTMS	MSMS	6	0	445.72758	889.44061	NaN	-1.9870465	21.388	0.0091915	120.52	57.807	NaN	NaN	1	0	0	0	-1	0	0	0	0	y1;y2;y3;y4;y5;y6;y7;y8;y1-NH3;y2-NH3;y3-NH3;y5-NH3;y6-NH3;y7-NH3;a2;b2;b3;b4	495428.3;539604.9;1035487;1156647;1.525382E+07;1947837;1684600;51778.3;528382.1;89940.2;197530.1;406685.8;166689.2;54751;2855925;4982890;1674795;419475.2	-6.709417E-05;0.000208581;0.0001148383;0.0002077997;0.0009511909;0.002758351;0.002529463;-0.002709963;0.0002609044;-0.001939881;0.001775591;0.0001591178;-0.001924359;-0.002461608;-0.0001104996;7.229082E-05;0.0005230866;0.0002797892	-0.3831347;0.8985131;0.29058;0.4456919;1.688627;4.072366;3.379958;-3.307198;1.650331;-9.017844;4.695152;0.2912821;-2.914319;-3.365843;-0.9601424;0.5052425;2.442982;0.8525967	175.119019275172;232.140207323585;395.203629604644;466.240650430996;563.292670891768;677.333791178754;748.371133854369;819.413487068378;158.092142175079;215.115806684047;378.175419750264;546.266913863423;660.311924787917;731.34957582373;115.086699919726;143.081431751385;214.11809474338;328.161265487984	18	0.538372	0.1894737	None
20160823_QEh1_LC2_HuPa_SA_HLApI_RA957_2_NG_1	10999	9276	AAANPAYGR	9		Unmodified	_AAANPAYGR_					0	0	0	sp|P33993|MCM7_HUMAN	2	HCD	FTMS	MULTI-MSMS	3	0	445.72758	889.44061	0.23116	-2.8864883	21.781	0.022701	100.75	48.072	NaN	NaN	1	0	0	0	-1	0	0	0	0	y1;y2;y3;y4;y5;y6;y7;y1-NH3;y2-NH3;y3-NH3;y5-NH3;y6-NH3;a2;b2;b3;b4;b7	267142.8;351522.7;497745.9;603151.1;8901434;1263380;955391.7;335432.2;40722.1;106976.1;293742.7;62692.2;1758084;3101442;1008528;249848.4;43179.3	0.0002512259;-0.000288448;0.0004978115;0.0006689925;0.0007882852;0.001886707;0.002533379;0.0002930235;0.0005200437;-0.0001202908;0.0001573837;0.007922446;-0.000127283;0.0001204473;0.0001647683;-0.0009554182;-0.008093482	1.434604;-1.242557;1.259634;1.434867;1.399423;2.785488;3.385191;1.853499;2.417533;-0.3180803;0.2881077;11.99821;-1.105975;0.8418096;0.7695194;-2.911418;-12.27545	175.118700955085;232.140704352605;395.203246631431;466.240189238215;563.292833797516;677.334662822587;748.371129938108;158.092110056007;215.113346759397;378.177315632162;546.266915597488;660.302077982287;115.086716703126;143.081383594911;214.1184530617;328.162500695407;659.322844937525	17	0.4542345	0.2073171	None
20160823_QEh1_LC2_HuPa_SA_HLApI_RA957_2_NG_1	11821	10023	AAAPAEQAPR	10		Unmodified	_AAAPAEQAPR_					0	0	0	sp|Q86VQ1|GLCI1_HUMAN	2	HCD	FTMS	MULTI-MSMS	8	0	491.25925	980.50394	1.2582	-3.5654096	23.258	0.02885	95.741	47.18	NaN	NaN	1	0	0	0	-1	0	0	0	0	y1;y2;y3;y4;y5;y6;y7;y8;y5-H2O;y2-NH3;y3-NH3;y5-NH3;y7-NH3;a2;b2;b3;b4	42030.9;66982.5;60512.7;156085.7;270354.3;364438.2;1430988;69825.4;9123.2;29069.2;4965.7;5688.7;6751.4;164007.8;505713.9;117904.4;5753.2	0.0001829206;-0.0008900664;-0.001420377;0.0001350992;0.001952858;0.001378279;0.0009744788;0.005976649;0.005913374;0.0004364359;0.002726571;0.001680714;0.005129162;-0.0001565363;5.588474E-05;-0.0001866613;-0.0008419024	1.044552;-3.270228;-4.138504;0.2866721;3.253094;2.053009;1.268194;7.119881;10.15531;1.710543;8.359112;2.881479;6.826429;-1.360159;0.3905799;-0.8717651;-2.705583	175.118769260412;272.172606099436;343.210250197817;471.267272233054;600.308047570096;671.345735937242;768.398903589438;839.431015207284;582.29352236857;255.144730495565;326.17955414783;583.281770612692;751.368199804963;115.086745956403;143.081448157463;214.118804491305;311.172223584403	17	0.5245409	0.1827957	None
20160823_QEh1_LC2_HuPa_SA_HLApI_RA957_2_NG_1	8499	7006	AAAPGAHYR	9		Unmodified	_AAAPGAHYR_					0	0	0	sp|Q8WU58|F222B_HUMAN	3	HCD	FTMS	MULTI-MSMS	8	0	305.15948	912.4566	0.061329	-3.2091846	17.408	0.030861	93.374	26.682	NaN	NaN	1	0	0	0	-1	0	0	0	0	y1;y2;y3;y4;y5;y6;y7;y3-NH3;y5-NH3;y6-NH3;a2;b2;b3	330607.8;355644;428124.2;482648.8;2782501;3896160;96837.8;45618.5;102524.8;18774;1811286;1156548;43135.4	0.0002177534;0.0005265679;8.688125E-05;0.001596826;0.001467808;0.001480651;0.004088899;0.0004767891;-0.00111232;0.002283089;-0.0001739288;0.0001214647;-5.957684E-05	1.243462;1.557056;0.1828151;2.923109;2.432971;2.114155;5.30072;1.040538;-1.897269;3.341153;-1.511284;0.8489205;-0.2782421	175.118734427574;338.181754151384;475.241105700452;546.276709543359;603.298302285522;700.351053294492;771.385558833964;458.214166691062;586.274333311572;683.323701754575;115.086763348913;143.081382577491;214.118677406836	13	0.5503109	0.1287129	None
20160823_QEh1_LC2_HuPa_SA_HLApI_RA957_2_MG_1	10540	8820	AAAPGQLRR	9		Unmodified	_AAAPGQLRR_					0	0	0	sp|P13804|ETFA_HUMAN	3	HCD	FTMS	MULTI-MSMS	2	0	313.85428	938.541	-0.31359	-3.1182155	20.83	0.0094524	107.66	22.601	NaN	NaN	1	0	0	0	-1	0	0	0	0	y1;y3;y4;y5;y6;y7;y8;y1-NH3;y3-NH3;y4-NH3;y5-NH3;y6-NH3;y7-NH3;a2;b2;b3	569519.1;39316.5;17009.4;143735.3;3659760;2030523;978071.4;17596;63151.3;60923.5;368968.4;1108239;196017.1;1522683;1434908;80129	0.0001428173;-0.0006479746;0.005428905;0.001873363;0.001469566;0.0009906302;0.001520891;7.744946E-05;-0.0007194718;-0.00362298;0.001800512;0.0008468716;-0.001891693;-0.0001258928;0.0001055899;0.000471863	0.8155451;-1.458401;9.485168;2.976511;2.022982;1.242212;1.75115;0.4899002;-1.683848;-6.523897;2.940304;1.19377;-2.423851;-1.093895;0.7379706;2.20375	175.118809363723;444.304775164118;572.357275795679;629.382295061194;726.435462710476;797.473055434059;868.509638961298;158.092325630037;427.278297559769;555.339778579094;612.355818810858;709.409536303439;780.449388655669;115.086715312918;143.081398452338;214.118145967044	16	0.6497675	0.152381	None
20160823_QEh1_LC2_HuPa_SA_HLApI_RA957_2_NG_1	10648	8958	AAAPGQLRR	9		Unmodified	_AAAPGQLRR_					0	0	0	sp|P13804|ETFA_HUMAN	3	HCD	FTMS	MULTI-MSMS	7	0	313.85428	938.541	-0.50963	-3.4378606	21.157	0.0094524	107.66	22.601	NaN	NaN	1	0	0	0	-1	0	0	0	0	y1;y3;y4;y5;y6;y7;y8;y1-NH3;y3-NH3;y4-NH3;y5-NH3;y6-NH3;y7-NH3;a2;b2;b3	491442.8;35326.4;7993;497771.8;3407990;1852681;825526.1;7147.1;52036.1;51563.2;327297.8;1024875;149367.2;1401948;1238715;77876.7	0.0001257391;-0.001635585;0.006301578;0.0003747324;0.001390054;0.001092387;0.001696492;-0.000496376;-0.002096074;0.002426425;0.002170449;0.001086054;-0.0006314388;-0.0001778771;0.0001186516;-0.0008326239	0.7180217;-3.681216;11.00988;0.5953957;1.913526;1.36981;1.953337;-3.139774;-4.905626;4.369309;3.544426;1.530928;-0.8090721;-1.545592;0.8292596;-3.888595	175.118826441891;444.305762774898;572.356403122915;629.3837936921;726.435542222907;797.472953677543;868.509463360343;158.092899455502;427.279674162311;555.333729174545;612.355448873994;709.409297120705;780.448128401601;115.086767297239;143.081385390591;214.119450453882	16	0.6623008	0.1509434	None
20160823_QEh1_LC2_HuPa_SA_HLApI_RA957_2_NG_1	712	562	AAASAGATR	9		Unmodified	_AAASAGATR_					0	0	0	sp|Q5UCC4|EMC10_HUMAN	2	HCD	FTMS	MULTI-MSMS	2	0	388.20648	774.39842	0.79984	-1.5085183	1.6687	0.031208	93.143	7.8783	NaN	NaN	1	0	0	0	-1	0	0	0	0	y1;y2;y3;y4;y5;y6;y7;y8;y6-H2O;y7-H2O;y1-NH3;y2-NH3;y6-NH3;a2;b2;b3;b4;b4-H2O	59969.7;5437.7;13672.6;142109.7;116302.6;162630.6;153746;3519.6;4912.7;7602.9;3727;14954.6;5199.1;224052;271724.8;38933.9;13342.6;24002.8	0.0001927894;0.001160283;0.0008008214;0.0006836596;0.0003746239;0.000743174;0.0009912722;0.0126737;-0.002550021;-0.0007544009;-0.0003494296;0.001010983;0.005068301;-0.0001371289;0.0001240266;-0.000222855;-0.0005051764;0.0007872065	1.100907;4.201405;2.306494;1.691287;0.7882472;1.321683;1.565174;17.99332;-4.685073;-1.226027;-2.210282;3.901314;9.295155;-1.191526;0.8668255;-1.0408;-1.677484;2.78028	175.118759391596;276.165470372133;347.202943621503;404.224524506941;475.261947330405;562.293607190195;633.330472879815;704.355904238347;544.286335699222;615.321653866618;158.092752509055;259.139070570795;545.262732961311;115.086726548972;143.081380015615;214.11884068496;301.151151416285;283.139294347142	18	0.5259653	0.185567	None
20160823_QEh1_LC2_HuPa_SA_HLApI_RA957_2_NG_1	861	668	AAASAGATR	9		Unmodified	_AAASAGATR_					0	0	0	sp|Q5UCC4|EMC10_HUMAN	2	HCD	FTMS	MULTI-MSMS	2	0	388.20648	774.39842	0.79984	-2.5415783	2.0147	0.0238	99.305	19.854	NaN	NaN	1	0	0	0	-1	0	0	0	0	y1;y2;y3;y4;y5;y6;y7;y8;y6-H2O;y7-H2O;y1-NH3;y2-NH3;y3-NH3;y4-NH3;a2;b2;b3;b4;b4-H2O	40326.3;5564.5;15216.3;156514.3;149370.5;198087.3;171653;13989.5;4482.4;6363.6;7312.5;16973.1;4934.3;5764.7;243479.9;310091.9;45329.4;4732.1;29701.5	-6.879588E-06;-1.526311E-05;0.002473954;0.0006009839;0.001036666;0.001096165;0.0009919517;0.004214663;-0.001693801;-0.002347881;0.0004504235;0.0005994586;0.0007243876;0.00354177;-0.0001840553;0.0001459021;-0.0001311607;0.004437698;-0.0007070583	-0.03928523;-0.05526775;7.125416;1.486757;2.181255;1.949455;1.566247;5.98364;-3.111972;-3.815686;2.849123;2.313266;2.193941;9.147249;-1.599274;1.019714;-0.6125606;14.73602;-2.497197	175.118959060588;276.166645918208;347.201270489157;404.224607182608;475.261285288269;562.293254199064;633.330472200349;704.364363277065;544.2854794793;615.323247346129;158.091952656038;259.139482094942;330.176470953779;387.195117294596;115.086773475359;143.081358140098;214.118748990708;301.146208541903;283.140788611901	19	0.6534493	0.260274	None
20160823_QEh1_LC2_HuPa_SA_HLApI_RA957_2_MG_1	7783	6318	AAASVASRG	9		Unmodified	_AAASVASRG_					0	0	0	sp|P35408|PE2R4_HUMAN	1	HCD	FTMS	MULTI-MSMS	8	0	789.42134	788.41407	-0.19579	-3.2239301	16.379	0.021172	102.77	3.8399	NaN	NaN	1	0	0	0	-1	0	0	0	0	y2;y3;y4;y2-NH3;y3-NH3;y4-NH3;a2;b3;b4;b5;b6;b7;b4-H2O;b5-H2O;b6-H2O;b7-H2O	53393.9;47001.3;52890.5;38593.1;126083.5;97737;12140.3;13615.8;101113.2;286203.7;149471.1;49727.6;39032.5;126906.6;80130.1;11561.6	0.0004743221;0.0002819034;-0.0005106637;8.341284E-05;0.0008085654;0.0003365549;-0.0006614027;0.0008640496;-0.0008101531;0.000603907;0.0007244848;-0.002781593;0.0009360457;0.0002587739;0.001587057;-0.002697117	2.043259;0.883233;-1.308689;0.3877615;2.676083;0.9018502;-5.746968;4.035395;-2.690185;1.508943;1.537351;-4.982335;3.305956;0.6770494;3.501552;-4.992069	232.139941582529;319.172162411089;390.210068765996;215.113783390252;302.145086647575;373.182672445948;115.087250822824;214.117753780423;301.151456393042;400.21845624911;471.255449459099;558.290983946662;283.139145507967;382.208236695942;453.244022200152;540.280334784289	16	0.1478905	0.2162162	None
20160823_QEh1_LC2_HuPa_SA_HLApI_RA957_2_NG_1	7764	6338	AAASVASRG	9		Unmodified	_AAASVASRG_					0	0	0	sp|P35408|PE2R4_HUMAN	1	HCD	FTMS	MULTI-MSMS	10	0	789.42134	788.41407	0.36869	-3.4776039	16.348	0.022701	100.75	8.9723	NaN	NaN	1	0	0	0	-1	0	0	0	0	y2;y3;y4;y2-NH3;y3-NH3;y4-NH3;a2;b3;b4;b5;b6;b7;b4-H2O;b5-H2O;b6-H2O;b7-H2O	47059.9;56348.5;44501.2;56658.6;133170.8;116379.4;17909.5;8312.8;112011.6;259357.7;146319.8;19434.9;65848.9;115890.1;96005.3;32294.6	0.0002491191;-0.0007907986;0.001419693;9.381221E-05;3.479376E-05;0.001944606;0.0001456589;0.000744253;1.396251E-05;0.001206217;0.00233161;0.00307928;0.00150189;-9.342268E-05;-0.0005175081;0.0006440849	1.073141;-2.477647;3.638297;0.4361051;0.1151555;5.210891;1.265648;3.475903;0.04636386;3.013902;4.947672;5.515604;5.304436;-0.2444285;-1.141782;1.192138	232.14016678546;319.173235113053;390.208138409071;215.113772990887;302.145860419236;373.181064394803;115.086443761165;214.117873576982;301.150632277393;400.217853938626;471.253842334198;558.285123073798;283.13857966327;382.208588892484;453.246126765712;540.276993582554	16	0.1504795	0.2711864	None
20160823_QEh1_LC2_HuPa_SA_HLApI_RA957_2_NG_1	7310	5925	AAASVASSR	9		Unmodified	_AAASVASSR_					0	0	0	sp|Q9UPY3|DICER_HUMAN	2	HCD	FTMS	MULTI-MSMS	7	0	410.21959	818.42463	-0.04377	-3.4003677	15.739	0.0076258	127.46	37.912	NaN	NaN	1	0	0	0	-1	0	0	0	0	y1;y2;y3;y4;y5;y6;y7;y8;y4-H2O;y6-H2O;y7-H2O;y1-NH3;y2-NH3;y3-NH3;y4-NH3;a2;b2;b3;b4;b4-H2O	513091.4;121449.3;615458.5;2738434;1162432;1791176;1410588;80631.5;90743.5;77874;115692.3;106388.7;131637.6;132055.8;92697.6;2068288;3043017;587780;168682.3;431729	0.0001124085;0.001390705;0.0004708155;0.0004889674;0.0009626345;0.0005094211;0.001897415;0.008272664;-0.0002196202;0.004948287;0.002810955;-0.0006340242;8.322464E-05;-0.0004799258;-0.0009072172;-0.000181418;9.473916E-05;0.0002624833;-0.0007590292;-0.0001505913	0.6418983;5.305004;1.348336;1.1636;1.85376;0.8401852;2.801208;11.054;-0.5460339;8.411091;4.263258;-4.010449;0.3395201;-1.444877;-2.250073;-1.576358;0.6621346;1.22588;-2.520424;-0.5318613	175.118839772502;262.149589886422;349.182538185252;420.219633821192;519.287574070317;606.320055693609;677.355781487759;748.386520026286;402.209777722463;588.305052140927;659.344303261325;158.093037103647;245.124348264761;332.15693982506;403.194480904261;115.086770838096;143.08140930304;214.118355346698;301.151405269135;283.140232144944	20	0.6376131	0.1785714	None
20160823_QEh1_LC2_HuPa_SA_HLApI_RA957_1_MG_1	6448	5191	AAATAAARR	9		Unmodified	_AAATAAARR_					0	0	0	sp|P58107|EPIPL_HUMAN	2	HCD	FTMS	MULTI-MSMS	6	0	429.74885	857.48315	0.99166	-1.7503278	15.162	0.0061088	135.77	14.845	NaN	NaN	1	0	0	0	-1	0	0	0	0	y1;y3;y4;y5;y6;y7;y8;y1-NH3;y3-NH3;y4-NH3;y5-NH3;y6-NH3;y7-NH3;y8-NH3;a2;b2;b3;b4;b8;b4-H2O	293154.2;33960.4;67373.3;88020.7;175639.5;318106.5;177135.7;3627.9;47051.1;81606.9;123689.2;94435.2;71044.8;16119.7;224597.3;340856;110099.3;48484.8;60301.4;54343.8	6.742326E-05;-0.0003069911;0.0005067922;0.001688848;0.0008243087;0.001647685;0.0007265483;-0.0004693082;0.002904389;0.002164388;0.0008740597;0.001122607;0.003929787;0.004760935;-6.966611E-05;0.0001604983;0.0002520735;0.0005478377;0.00254139;0.0004113922	0.3850142;-0.7631707;1.070777;3.102619;1.277249;2.299904;0.9226565;-2.96856;7.539408;4.743702;1.657601;1.786591;5.618912;6.179646;-0.6053361;1.121728;1.177263;1.738253;3.71344;1.384435	175.118884757742;402.257483988036;473.293783992531;544.32971572456;645.378258737964;716.414549149483;787.452584073936;158.092872387706;385.227723506341;456.265577295432;527.303981411261;628.351411338066;699.385717946073;770.422000585653;115.086659086209;143.081343543888;214.118365756468;315.16574846641;684.376207305899;297.155320225613	20	0.3194043	0.2083333	None
20160823_QEh1_LC2_HuPa_SA_HLApI_RA957_2_MG_1	2763	2083	AAATAAARR	9		Unmodified	_AAATAAARR_					0	0	0	sp|P58107|EPIPL_HUMAN	2	HCD	FTMS	MULTI-MSMS	1	0	429.74885	857.48315	0.071664	-2.9165315	6.4441	0.019965	104.37	8.0809	NaN	NaN	1	0	0	0	-1	0	0	0	0	y1;y3;y4;y5;y6;y7;y7-H2O;y3-NH3;y4-NH3;y5-NH3;y6-NH3;y7-NH3;a2;b2;b3;b4;b8;b4-H2O	100569.7;7491;22072.8;29362.5;28004.9;6981.4;6608.7;8179.7;31402.6;38156.6;25818.5;25873.9;81757.5;126587.6;47634.2;8355.9;17157.4;20557	0.0002012682;0.002618384;0.0004031128;-0.0006042132;0.0007343852;0.0006311992;0.00154313;0.002065643;-0.0001299172;-0.003081881;0.002484445;0.001626158;-0.000283948;6.913565E-05;3.827703E-06;-0.0006449146;0.002938197;9.283131E-05	1.149324;6.509271;0.8517177;-1.110009;1.137914;0.8810518;2.209508;5.362122;-0.2847389;-5.844557;3.953918;2.325116;-2.467249;0.4831909;0.01787655;-2.046263;4.293252;0.3123996	175.118750912799;402.254558613132;473.293887671933;544.332008785742;645.378348661386;716.415565635156;698.404089018452;385.228562252947;456.267871600404;527.307937352093;628.350049500648;699.388021574392;115.086873368131;143.081434906551;214.118614002297;315.166941218664;684.375810498084;297.155638786491	18	0.1266532	0.2337662	None
20160823_QEh1_LC2_HuPa_SA_HLApI_RA957_2_NG_1	2617	1985	AAATAAARR	9		Unmodified	_AAATAAARR_					0	0	0	sp|P58107|EPIPL_HUMAN	2	HCD	FTMS	MULTI-MSMS	4	0	429.74885	857.48315	0.13296	-2.45005	6.0876	0.032189	92.491	12.029	NaN	NaN	1	0	0	0	-1	0	0	0	0	y1;y3;y4;y5;y6;y7;y3-NH3;y4-NH3;y5-NH3;y6-NH3;y7-NH3;a2;b2;b3;b4;b8;b4-H2O	83674.5;13181.2;22989.9;17104.2;5258.6;7036.3;7670.6;22767.8;23151.9;18513.5;16617.4;49248.7;91751.7;25829.1;8000;17940.5;13535.6	-0.0001045897;-0.0005273371;0.001414212;0.004304415;0.008205772;0.000335537;0.002501512;-0.0004551376;0.001681076;0.004466221;0.002732785;-0.0002374476;0.0001415061;0.0005519465;0.001628463;0.006581829;-0.000376262	-0.597249;-1.310943;2.988026;7.907772;12.71482;0.4683551;6.493587;-0.997522;3.188064;7.107878;3.9074;-2.063204;0.9889907;2.577767;5.167022;9.617324;-1.26621	175.119056770672;402.257704333991;473.292876573135;544.327100157743;645.370877273886;716.415861297421;385.228126382939;456.268196820768;527.303174394677;628.348067723694;699.386914948152;115.086826867718;143.08136253606;214.118065883541;315.164667841323;684.37216686646;297.156107879767	17	0.0831439	0.2361111	None
20160823_QEh1_LC2_HuPa_SA_HLApI_RA957_2_MG_1	16165	13927	AAATAVAMR	9		Unmodified	_AAATAVAMR_					0	0	0	DeNovo_spliced__AAATAVAMR	2	HCD	FTMS	MULTI-MSMS	9	0	431.23419	860.45382	-0.097735	-3.9218643	29.588	0.0053955	143.85	23.365	NaN	NaN	1	0	0	0	-1	0	0	0	0	y1;y2;y3;y4;y5;y6;y7;y8;y6-H2O;y7-H2O;y8-H2O;y1-NH3;y2-NH3;y3-NH3;y4-NH3;y5-NH3;a2;b2;b3	229417.4;55065.8;319994.5;536301.9;665975.7;466335;437658.4;28345.1;16494.5;267584.7;96323.9;33875;66890.1;69460.8;27145.8;6128.5;744574.6;949593.9;163886.6	0.0001531888;-9.923807E-05;0.0007604443;0.001436173;0.00102733;0.001648847;0.001042005;0.004311885;0.002631787;0.001417838;0.0008680013;0.0006464088;0.0001583434;0.0006217124;0.0003312906;0.0018752;-0.0001314746;0.000123155;0.0003513079	0.8747705;-0.3241384;2.016047;3.015501;1.877084;2.543151;1.448465;5.455184;4.175209;2.021513;1.123753;4.08882;0.5476496;1.726167;0.7213918;3.536287;-1.142396;0.860734;1.640719	175.118798992232;306.159536025271;377.195790130696;476.263528317877;547.301050948863;648.348107905902;719.385828535629;790.419672443407;630.33656027975;701.374888016272;772.412551641136;158.091756670717;289.132729342274;360.169379761124;459.238084099101;530.273653977879;115.086720894714;143.081380887187;214.118266522156	19	0.5182539	0.1275168	None
20160823_QEh1_LC2_HuPa_SA_HLApI_RA957_2_NG_1	20926	18288	AAATDQLVQQR	11		Unmodified	_AAATDQLVQQR_					0	0	0	sp|Q8IYM9|TRI22_HUMAN	2	HCD	FTMS	MULTI-MSMS	1	0	600.8202	1199.6258	-0.18652	-1.5020916	38.856	0.00016346	175.51	110.48	NaN	NaN	1	0	0	0	-1	0	0	0	0	y1;y2;y3;y4;y5;y6;y7;y8;y9;y8-H2O;y9-H2O;y1-NH3;y2-NH3;y3-NH3;y5-NH3;y6-NH3;y7-NH3;a2;b2;b3;b4;b6;b7;b4-H2O;b6-H2O;b7-H2O	103903.6;106119.1;270114.9;374502.5;265903.3;286207.2;305749.8;223803.5;114327.9;19430.2;13346.5;8028.3;34350.9;52442.2;5365.6;97037.6;33569.8;182747.2;364515.3;139929.5;32759.6;6336.4;13938.1;29361.9;9812.3;8271.4	0.0001646402;0.0003319049;0.0008166472;0.0007907312;0.0002345692;0.002113312;0.002980505;0.002175522;0.004006272;0.0128896;0.01389582;0.0004403853;0.001153948;0.0007250796;0.01189983;0.0005416847;0.01167325;-0.0001263476;0.0001390511;0.0002690795;0.0007935102;-0.003151412;0.006281694;0.0005157728;0.00417074;0.003067875	0.9401631;1.094755;1.893739;1.491091;0.3645841;2.73942;3.362213;2.203017;3.784662;13.29512;13.35451;2.785627;4.03267;1.750517;18.99868;0.7180148;13.42623;-1.097847;0.9718327;1.256686;2.517757;-5.645113;9.357094;1.735702;7.720202;4.695807	175.118787540775;303.177197787543;431.235290556595;530.303730388836;643.388350531217;771.445049299853;886.471125138688;987.519608595703;1058.55489163365;969.498329833155;1040.53443739445;158.091962694244;286.149826643101;414.208833022739;626.350136172185;754.420071825572;869.435883296654;115.086715767664;143.081364991049;214.118348750473;315.165502793931;558.254968259553;671.329599133797;297.1552…	26	0.5703716	0.2280702	None
20160823_QEh1_LC2_HuPa_SA_HLApI_RA957_1_NG_1	10828	8889	AAAVLSHNR	9		Unmodified	_AAAVLSHNR_					0	0	0	sp|P04844|RPN2_HUMAN	2	HCD	FTMS	MULTI-MSMS	7	0	469.76196	937.50936	-0.31757	-1.829984	24.074	0.0095536	116.88	49.852	NaN	NaN	1	0	0	0	-1	0	0	0	0	y1;y2;y3;y4;y5;y6;y7;y4-H2O;y5-H2O;y2-NH3;y3-NH3;y4-NH3;y5-NH3;y7-NH3;a2;b2;b3;b4	81450.3;39267.5;99897.6;495460;764994.4;193250.9;261690.9;6211.9;21459.8;10600;20893.2;26598.1;49269.9;7652.7;191367.7;356000;497926.5;89733.2	-8.631528E-05;-0.0003847523;0.001261264;0.0006625099;0.00100616;0.000807314;0.001553166;-0.0001730768;0.004656604;0.001591468;-0.001663168;-0.001097369;0.002583695;0.0009746964;-0.0002317419;-6.069909E-05;0.0002011276;0.0007594883	-0.4928949;-1.330576;2.959188;1.290808;1.606423;1.112916;1.950133;-0.3494789;7.654838;5.848108;-4.064479;-2.211424;4.240377;1.250549;-2.013627;-0.4242272;0.939329;2.425037	175.119038496282;289.162264380455;426.219530227131;513.252157390607;626.33587772064;725.404490483106;796.440858418957;495.242428291001;608.321662590966;272.133739059136;409.195905557178;496.22736816802;609.307751084453;779.41488778705;115.086821162008;143.081564741292;214.118416702358;313.186272257879	18	0.5415731	0.1621622	None
20160823_QEh1_LC2_HuPa_SA_HLApI_RA957_2_MG_1	18701	16232	AAGGPAVIR	9		Unmodified	_AAGGPAVIR_					0	0	0	DeNovo_spliced__AAGGPAVIR	2	HCD	FTMS	MULTI-MSMS	4	0	406.24287	810.47119	0.4791	-2.1459206	33.431	0.02509	97.602	37.961	NaN	NaN	1	0	0	0	-1	0	0	0	0	y1;y2;y3;y4;y5;y6;y7;y8;y1-NH3;y2-NH3;y5-NH3;y7-NH3;a2;b2;b3;b4	286100.3;146223.1;157547.5;221363.5;1296971;193967;1251331;74338.4;29580.4;21216;15825.5;20828.8;1264528;822838.2;82891.9;57437.3	0.0002300215;-0.0004395194;0.000937725;0.001473662;0.001355226;-0.003213725;0.000927449;0.004717852;0.0006243919;0.001865891;0.003649742;0.0007863558;-0.0001126288;0.0001143951;0.0001551554;0.001251755	1.313517;-1.525032;2.42137;3.215447;2.440266;-5.247875;1.385486;6.371716;3.949553;6.880774;6.779734;1.20537;-0.9786434;0.7995107;0.7753784;4.86831	175.118722159531;288.20345568078;387.270492352608;458.307070203338;555.359952491582;612.3859851658;669.403307715588;740.436631100905;158.091778687588;271.174601168716;538.331108873976;652.376899707308;115.086702048937;143.081389647102;200.102812610396;257.123179734102	16	0.4121007	0.1441441	None
20160823_QEh1_LC2_HuPa_SA_HLApI_RA957_2_MG_1	27955	24645	AAGIVASR	8		Acetyl (Protein N-term)	_(ac)AAGIVASR_					1	0	0	sp|Q13011|ECH1_HUMAN	1	HCD	FTMS	MULTI-MSMS	7	0	786.44683	785.43955	-0.22046	-2.4550085	47.406	0.024172	117.7	46.786	NaN	NaN	1	0	0	0	-1	0	0	0	0	y1;y2;y3;y4;y1-NH3;y2-NH3;y3-NH3;y4-NH3;b2;b3;b4;b5;b6	255847;27139.6;35875.6;13594.2;45376.9;72763.3;87142.2;87704.9;27153.3;372269.8;651882;276569.1;64275.8	6.1183E-05;-0.0001964928;0.0007747218;0.0001436823;0.000669935;0.0003025509;-2.749481E-05;0.0004048242;-0.0005753822;0.0003388573;0.0005237812;0.0001643699;0.0001901291	0.3493798;-0.74954;2.325184;0.3324006;4.237634;1.234276;-0.08696442;0.9749407;-3.108617;1.399582;1.474621;0.3618364;0.3619419	175.118890997999;262.151177083698;333.187319656894;432.256364612631;158.091733144545;245.124128938457;316.161572772008;415.22955436918;185.092644110686;242.113193594805;355.19707265129;454.265845978788;525.302934007361	13	0.3350416	0.2	None
20160823_QEh1_LC2_HuPa_SA_HLApI_RA957_2_MG_1	27996	24682	AAGIVASR	8		Acetyl (Protein N-term)	_(ac)AAGIVASR_					1	0	0	sp|Q13011|ECH1_HUMAN	2	HCD	FTMS	MULTI-MSMS	4	0	393.72705	785.43955	0.41655	-1.4065085	47.469	0.017154	154.01	62.387	NaN	NaN	1	0	0	0	-1	0	0	0	0	y1;y2;y3;y4;y5;y6;y7;y3-H2O;y4-H2O;y5-H2O;y7-H2O;y1-NH3;y2-NH3;y3-NH3;y4-NH3;y5-NH3;a2;b2;b3;b4;b5	475146.2;224677.5;1179391;3653107;444564;1211059;296332.8;28920.7;114367.5;13180.2;22507.5;112652.4;247630;130994.7;70005.7;11437;80624.4;1492231;2265296;184954.8;14343.6	0.000283724;0.0002553423;0.000481299;0.000538896;0.001011312;0.00112227;0.0006688931;0.0003028784;-0.0009432176;-0.008217192;-0.004429517;0.0007173608;0.0002921449;0.001065628;-0.0004242573;-0.008294653;0.0003512333;0.0001555978;0.0003135752;-0.0003690685;-0.004045803	1.620181;0.9740286;1.444529;1.246706;1.854463;1.863118;0.9933095;0.9609782;-2.276946;-15.58239;-6.758566;4.537625;1.191824;3.370528;-1.021739;-15.69999;2.235776;0.8406514;1.295159;-1.03905;-8.906162	175.118668457005;262.150725248595;333.187613079661;432.255969398933;545.339560963172;602.360913729393;673.398480893586;315.177226813951;414.246886826207;527.338224781622;655.393014617822;158.091685718723;245.124139344537;316.160479649699;415.230383450688;528.322317827149;157.096802873137;185.091913130721;242.113218876891;355.197965500995;454.270056151257	21	0.6119398	0.2333333	None
20160823_QEh1_LC2_HuPa_SA_HLApI_RA957_2_NG_1	30631	27108	AAGIVASR	8		Acetyl (Protein N-term)	_(ac)AAGIVASR_					1	0	0	sp|Q13011|ECH1_HUMAN	1	HCD	FTMS	MULTI-MSMS	7	0	786.44683	785.43955	0.018409	-1.9457396	55.09	0.02106	122.79	51.878	NaN	NaN	1	0	0	0	-1	0	0	0	0	y1;y2;y3;y4;y6;y1-NH3;y2-NH3;y3-NH3;y4-NH3;b2;b3;b4;b5;b6	208833.7;33358.1;28748.3;18391.3;6457.6;34684.8;57331.2;57641;77815.4;10304;300537.5;520288.5;213710.2;55541	-0.0001210053;4.903659E-05;0.0006462825;-0.001975576;-0.003131938;0.0001386175;0.000400587;0.0005601119;0.001116675;0.0003699099;0.0005025078;0.0004134594;0.001212523;0.0007433117	-0.6909885;0.1870548;1.939696;-4.570358;-5.1994;0.8768138;1.634222;1.771603;2.689301;1.998523;2.075509;1.164028;2.669198;1.415017	175.119073186268;262.150931554307;333.187448096247;432.258483871115;602.365167936691;158.092264462027;245.124030902361;316.160985165298;415.228842518034;185.09169881854;242.113029944318;355.197182973101;454.264797826228;525.302380824773	14	0.3643669	0.3043478	None
20160823_QEh1_LC2_HuPa_SA_HLApI_RA957_2_NG_1	30644	27120	AAGIVASR	8		Acetyl (Protein N-term)	_(ac)AAGIVASR_					1	0	0	sp|Q13011|ECH1_HUMAN	2	HCD	FTMS	MULTI-MSMS	9	0	393.72705	785.43955	0.059273	-2.170412	55.115	0.026501	113.89	42.546	NaN	NaN	1	0	0	0	-1	0	0	0	0	y1;y2;y3;y4;y5;y6;y7;y3-H2O;y4-H2O;y1-NH3;y2-NH3;y3-NH3;y4-NH3;y6-NH3;a2;b2;b3;b4	205423.5;94176.8;524131.9;1512795;192380.9;498943.2;126030.6;21665.3;35995.4;51934.8;106122.2;47053.9;31947.3;6307.9;20555.1;611396.4;853818.8;82650.5	-6.84168E-06;6.875412E-05;0.000730549;0.0004893897;0.000361878;0.001164292;6.16075E-05;0.0007455497;-0.002269187;0.0004250224;0.0006172935;0.001184401;-2.574347E-05;-0.002215643;7.077747E-07;0.0001726646;0.0003863054;0.0003790481	-0.03906876;0.2622692;2.192607;1.132176;0.6635822;1.932881;0.09148735;2.365497;-5.477844;2.68845;2.518292;3.746202;-0.06199809;-3.785238;0.004505331;0.9328589;1.595557;1.067148	175.11895902268;262.15091183678;333.187363829686;432.256018905209;545.340210397263;602.360871707103;673.399088179204;315.176784142723;414.248212795916;158.091978057111;245.123814195932;316.160360876645;415.229984936867;585.337702540229;157.097153398625;185.091896063867;242.113146146728;355.197217384412	18	0.4736118	0.1168831	None
20160823_QEh1_LC2_HuPa_SA_HLApI_RA957_1_MG_1	6026	4807	AAGSTVRQR	9		Unmodified	_AAGSTVRQR_					0	0	0	sp|P60468|SC61B_HUMAN	2	HCD	FTMS	MULTI-MSMS	2	0	473.26486	944.51518	-0.36906	-2.2543698	14.267	0.010356	120.46	40.744	NaN	NaN	1	0	0	0	-1	0	0	0	0	y1;y2;y5;y7;y8;y1-NH3;y5-NH3;y7-NH3;y8-NH3;a2;b2;b3;b4;b7;b8;b4-H2O;b7-H2O;b8-H2O	610499.2;156381.7;22352.5;310455.4;400339;15190.3;259139.3;694166.1;148922.2;776603.5;773185.2;189588;35976.4;149928.8;171384.1;20894.9;19442.3;19442.1	-2.485047E-05;0.000536548;0.01153821;0.003488909;0.001749484;-0.000927868;0.002754982;0.001677833;0.005131748;-7.351244E-05;-9.012638E-05;5.937264E-05;-0.001070552;0.000478325;0.0004600654;0.00120219;-0.008504709;-0.01444736	-0.1419062;1.769752;17.49849;4.342437;2.000591;-5.869115;4.288808;2.133507;5.984869;-0.6387572;-0.629895;0.2967105;-3.72838;0.7434891;0.5963951;4.467063;-13.59992;-19.17585	175.118977031466;303.176993144362;659.383194898644;803.444736335674;874.483589547855;158.093330947511;642.365429027071;786.419998310089;857.453658183183;115.086662932542;143.081594168587;200.102908393164;287.136066727948;643.351721269131;771.410317040121;269.123229299045;625.350139617103;753.414659784273	18	0.2013369	0.2857143	None
20160823_QEh1_LC2_HuPa_SA_HLApI_RA957_1_MG_1	6017	4799	AAGSTVRQR	9		Unmodified	_AAGSTVRQR_					0	0	0	sp|P60468|SC61B_HUMAN	3	HCD	FTMS	MSMS	4	0	315.84567	944.51518	NaN	-2.7588261	14.248	0.011064	97.635	37.533	NaN	NaN	1	0	0	0	-1	0	0	0	0	y1;y2;y3;y5;y6;y7;y8;y7-H2O;y8-H2O;y1-NH3;y2-NH3;y3-NH3;y5-NH3;y6-NH3;y7-NH3;a2;b2;b3	162696.8;60938.6;4946.8;58459.9;98386.9;1532600;1141949;177840.4;80720.8;8426.2;25513.2;162827.1;127394.2;26481.8;33503;640067.5;229699.7;5857.6	-4.056528E-05;-0.000812238;0.002158128;0.002359437;2.737515E-05;0.0004514392;0.0002744819;0.007365197;0.006443563;0.0002838199;-0.001417667;0.000688082;0.00151215;0.00318777;0.005013303;-0.0002461074;6.491062E-05;-0.0006071217	-0.2316441;-2.679077;4.698973;3.578199;0.03667494;0.5618775;0.3138783;9.377277;7.523411;1.795282;-4.954236;1.555862;2.354029;4.370418;6.374868;-2.13845;0.4536621;-3.034037	175.118992746283;303.17834193045;459.276482592618;659.39237367378;746.426734145546;803.447773805104;874.48506455017;785.430295360533;856.468330782622;158.092119259586;286.152398257453;442.251403537032;642.366671859676;729.397024649707;786.416662840109;115.086835527527;143.081439131575;200.103574887527	18	0.5407068	0.1384615	None
20160823_QEh1_LC2_HuPa_SA_HLApI_RA957_2_NG_1	15350	13223	AAIGPTTAR	9		Unmodified	_AAIGPTTAR_					0	0	0	sp|P10746|HEM4_HUMAN	2	HCD	FTMS	MULTI-MSMS	9	0	429.24561	856.47667	-0.18389	-1.8897365	29.426	0.022267	101.33	1.9434	NaN	NaN	1	0	0	0	-1	0	0	0	0	y1;y2;y3;y4;y5;y6;y7;y5-H2O;y6-H2O;y1-NH3;y2-NH3;y5-NH3;y6-NH3;y7-NH3;a2;b2;b3;b4	175004.5;36308.7;72010.7;127644.5;1213013;1514100;241864.5;41482;56018.9;11084.8;6391.5;17550.2;66421.8;6361.9;324396.2;244453.6;54975.1;53049.1	-0.000112026;0.0005395237;-0.001112415;-5.503451E-05;0.000754623;0.001630638;0.00330894;0.003585325;0.00595744;-0.0004113826;0.001081721;0.0005714014;0.00437577;0.008584344;-0.000162224;0.0001224798;0.002018585;0.00117423	-0.6397132;2.1918;-3.203915;-0.122776;1.383859;2.707244;4.62526;6.799531;10.1957;-2.602159;4.721026;1.081632;7.476182;12.29189;-1.40958;0.8560151;7.880064;3.749309	175.119064206971;246.155526445082;347.204856857691;448.251477951514;545.303432146031;602.324019854285;715.406405532483;527.290036757796;584.3091283667;158.092814462116;229.128435145921;528.277066266074;585.294725620825;698.374581027901;115.086751644128;143.081381562387;256.163549437342;313.185857515679	18	0.3496645	0.1551724	None
20160823_QEh1_LC2_HuPa_SA_HLApI_RA957_2_NG_1	6754	5419	AAISETKVKKR	11		Unmodified	_AAISETKVKKR_					0	0	0	sp|Q93074|MED12_HUMAN	3	HCD	FTMS	MULTI-MSMS	1	1	410.92247	1229.7456	-1.0385	810.98107	14.984	0.023396	93.258	61.415	NaN	NaN	1	0	0	0	-1	0	0	0	0	y1;y2;y3;y4;y5;y6;y7;y8;y9;y10;y7-H2O;y8-H2O;y9-H2O;y1-NH3;a2;b2;b3	129040.6;29767;74209.5;111734.9;50455.2;271997;85680.3;863733.3;397177.8;143766.2;68321.2;72329.9;40889.6;4398.6;260893.3;137583.3;3936.4	1.078834E-05;-0.0004758477;-0.001164889;0.00219696;-0.001241816;0.001059893;0.0004517005;0.00111122;-0.002038924;-0.001612904;-0.0007758754;0.00242644;0.002802648;-0.001454229;-0.0002141848;0.0001497217;-0.002353648	0.06160577;-1.569344;-2.700815;4.142276;-1.885902;1.39548;0.50835;1.139019;-1.87284;-1.390774;-0.8912446;2.533926;2.61767;-9.198514;-1.861072;1.046409;-9.187911	175.118941392662;303.214391046428;431.310043105029;530.375095172669;658.473496966778;759.518873731159;888.562075020131;975.593443910868;1088.68065803508;1159.71734580324;870.552737909696;957.581564003778;1070.66525177631;158.093857307979;115.086803604877;143.081354320534;256.167921670571	17	0.4350858	0.1504425	None
20160823_QEh1_LC2_HuPa_SA_HLApI_RA957_2_NG_1	29697	26259	AALHGPVVR	9		Unmodified	_AALHGPVVR_					0	0	0	sp|Q96RQ9|OXLA_HUMAN	2	HCD	FTMS	MULTI-MSMS	6	0	460.27724	918.53993	0.16184	-2.9258107	53.5	0.016467	108.98	62.319	NaN	NaN	1	0	0	0	-1	0	0	0	0	y1;y4;y5;y6;y7;y8;y1-NH3;y4-NH3;y5-NH3;y6-NH3;a2;b2;b3;b4;b5;b7;b8	400479.6;546455.4;2297529;2973554;361499.3;116610.5;47543;18351.7;102180.8;56883.8;176680.8;187700.8;45376.7;147199.7;87178.3;53627;10663.1	0.0001099191;0.0006990428;0.001045988;0.001373887;0.001826114;0.0008701223;-0.0002678356;-0.003087796;0.002430533;-0.0001958296;-0.0002190978;0.0001147478;0.0003140222;0.0006393906;-0.003306694;0.007997284;0.005036715	0.6276829;1.486352;1.983558;2.0679;2.348787;1.025472;-1.694168;-6.81204;4.76294;-0.3025037;-1.903761;0.8019755;1.225858;1.626022;-7.344141;12.37282;6.756787	175.118842261892;470.307844822616;527.328961601176;664.38754556423;777.471157317693;848.509227097306;158.092670915061;453.285082560267;510.301027954135;647.36256617948;115.086808517888;143.081389294423;256.165254000382;393.223840494388;450.249250302797;646.359124092874;745.430498577491	17	0.4012142	0.1069182	None
20160823_QEh1_LC2_HuPa_SA_HLApI_RA957_1_MG_1	20645	18097	AANEAQLLR	9		Unmodified	_AANEAQLLR_					0	0	0	sp|Q9UNM6|PSD13_HUMAN	2	HCD	FTMS	MULTI-MSMS	2	0	493.2749	984.53524	1.4586	-2.2305211	41.535	0.0084629	125.31	36.192	NaN	NaN	1	0	0	0	-1	0	0	0	0	y1;y2;y3;y4;y5;y6;y7;y8;y6-H2O;y1-NH3;y2-NH3;y4-NH3;y5-NH3;y7-NH3;y8-NH3;a2;b2;b3;b4;b5;b4-NH3	145914.8;58907.9;71697.2;155602;283539.4;129948.1;151117.4;7512.5;6645;11261.4;9381.8;27280.7;6731.2;44545.3;11329.4;206387.8;140339.3;40682.3;16276.8;6566.8;27167	-6.846245E-05;0.000369827;0.0001479534;0.0009513277;0.0006850663;0.001761726;0.003105822;-0.001617471;0.006934221;-9.292815E-05;-0.000593401;-0.001411764;0.003949353;0.0008779165;0.01242977;-0.0002290688;1.701142E-05;0.0008116648;0.002648314;-0.003853175;-0.001103212	-0.3909481;1.283219;0.3686972;1.79718;1.141051;2.415231;3.682218;-1.76868;9.747181;-0.5878087;-2.188242;-2.755626;6.7701;1.062286;13.84985;-1.9904;0.1188932;3.15671;6.857996;-8.42762;-2.988589	175.119020643454;288.202646334381;401.28693218843;529.344706325551;600.382086374673;729.423602810996;843.465186162033;914.507023242854;711.407865629707;158.092496007643;271.177060460862;512.320520315592;583.352272986514;826.440864966439;897.466426897939;115.086818488943;143.081487030784;257.123619824587;386.164376271716;457.207991548726;369.141578696549	21	0.3773677	0.1640625	None
20160823_QEh1_LC2_HuPa_SA_HLApI_RA957_2_MG_1	48653	43401	AANPIQFTL	9		Unmodified	_AANPIQFTL_					0	0	0	sp|P23921|RIR1_HUMAN	1	HCD	FTMS	MULTI-MSMS	9	0	974.53056	973.52328	-0.95969	-3.7573731	85.017	0.022028	101.64	48.089	NaN	NaN	1	0	0	0	-1	0	0	0	0	y2;y4;y6;y4-H2O;y6-H2O;y6-NH3;b2;b3;b4;b5;b6;b7;b4-NH3;b5-NH3;b6-NH3;b7-NH3	11379.2;23295.4;53510.4;46059.1;8173.2;7847.6;7244.9;112893.4;132924.7;49697.3;46182.6;22426.2;27604.6;55151.2;32421.4;23423.4	-0.0004182287;0.002999725;0.002008582;-0.001533524;-0.00155111;0.001886545;-0.0003482278;0.0008115197;0.0007524369;-0.000730763;0.0001028772;0.003892536;0.001281108;-0.0006556307;0.003066394;0.002380763	-1.793818;5.901792;2.795866;-3.127932;-2.214592;2.689742;-2.433766;3.156146;2.124469;-1.563926;0.17281;5.243289;3.799824;-1.456195;5.302518;3.282184	233.150001836107;508.27357531046;718.411394285091;490.267543872372;700.40438929065;701.384967220982;143.08185227001;257.123619969712;354.176442904526;467.261990084756;595.319733955974;742.384358213341;337.149365131508;450.235365850951;578.290221337166;725.359320885286	16	0.2754945	0.2253521	None
20160823_QEh1_LC2_HuPa_SA_HLApI_RA957_1_MG_1	9944	8369	AAPDITGHKR	10		Unmodified	_AAPDITGHKR_					0	0	0	sp|Q9Y639|NPTN_HUMAN	3	HCD	FTMS	MULTI-MSMS	4	0	355.86484	1064.5727	-0.065353	-2.931347	22.09	0.0073643	111.61	75.273	NaN	NaN	1	0	0	0	-1	0	0	0	0	y1;y2;y3;y4;y5;y6;y7;y8;y5-H2O;y6-H2O;y8-H2O;y1-NH3;y4-NH3;y5-NH3;y6-NH3;y7-NH3;a2;b2	465859.7;270335.8;136992.9;704968.6;2129509;1148295;1976202;3130252;102688.5;59350.2;239450.7;21023.6;9101.6;49100.5;11786.2;16017.3;1667163;767420.1	0.0001535383;0.0004633062;0.0005149221;0.001275093;0.0005618195;0.003026504;0.00209386;0.00110449;-0.001568186;2.895989E-05;0.004464384;-0.0001392104;-0.002189093;-0.003017264;-0.00202016;-0.007295112;-0.0001461706;4.605771E-05	0.8767666;1.527987;1.169554;2.564067;0.9389614;4.254155;2.533557;1.195976;-2.702217;0.04176413;4.930347;-0.880563;-4.558048;-5.190381;-2.90921;-9.012611;-1.27009;0.3218985	175.118798642687;303.213451892522;440.272312138993;497.293015691869;598.341407439301;711.423006735542;826.450882411005;923.504635633704;580.33297275827;693.415439593007;905.490711053244;158.092542289952;480.269930776579;581.318437421317;694.401504297423;809.433722281517;115.08673559066;143.081457984487	18	0.6233406	0.1935484	None
20160823_QEh1_LC2_HuPa_SA_HLApI_RA957_2_MG_1	8654	7110	AAPDITGHKR	10		Unmodified	_AAPDITGHKR_					0	0	0	sp|Q9Y639|NPTN_HUMAN	3	HCD	FTMS	MULTI-MSMS	10	0	355.86484	1064.5727	0.13851	-3.7767567	17.513	0.0044382	129.38	96.652	NaN	NaN	1	0	0	0	-1	0	0	0	0	y1;y2;y3;y4;y5;y6;y7;y8;y5-H2O;y6-H2O;y7-H2O;y8-H2O;y1-NH3;y3-NH3;y4-NH3;y5-NH3;y6-NH3;y7-NH3;y9(2+);a2;b2;b3	1555404;781532.1;531805.3;2256123;6753053;3670148;6412252;1.04179E+07;309878.8;272002;70679.7;869117.8;22536;99153.6;105040.2;291234.1;78776.5;309246;34935.4;5070482;2359948;17776.7	0.0002293592;0.0002629948;-0.0002999258;0.001051144;0.001650324;0.003172543;0.002244571;0.001816467;0.001807139;0.002124843;0.001980379;0.001078183;0.0007046466;0.0006774554;-0.0002459678;-0.0007128026;0.001051846;-0.004505511;0.003150974;-5.933846E-05;0.0001573467;0.003241393	1.309735;0.867358;-0.6812267;2.113732;2.758169;4.459434;2.715916;1.966929;3.113987;3.064324;2.449629;1.190713;4.457201;1.60062;-0.5121469;-1.226188;1.514759;-5.56627;6.330156;-0.5155981;1.099701;13.49844	175.1187228218;303.213652203911;440.273126986896;497.293239640234;598.340318934976;711.422860696051;826.45073170021;923.503923656343;580.329597433406;693.413343709619;808.44043120619;905.494097253512;158.091698432946;423.245600504129;480.267987650983;581.316132959921;694.398432291786;809.430932680672;497.771914214972;115.086648758556;143.081346695481;240.131026501051	22	0.6477962	0.1383648	None
20160823_QEh1_LC2_HuPa_SA_HLApI_RA957_2_NG_1	8814	7292	AAPDITGHKR	10		Unmodified	_AAPDITGHKR_					0	0	0	sp|Q9Y639|NPTN_HUMAN	3	HCD	FTMS	MULTI-MSMS	4	0	355.86484	1064.5727	0.20239	-3.7767567	17.859	0.0072387	114.5	78.162	NaN	NaN	1	0	0	0	-1	0	0	0	0	y1;y2;y3;y4;y5;y6;y7;y8;y5-H2O;y7-H2O;y8-H2O;y1-NH3;y2-NH3;y4-NH3;y5-NH3;y7-NH3;a2;b2;b5	2800350;1833378;466423.1;3787565;1.240415E+07;6328597;1.120364E+07;1.854542E+07;81671.4;789064.6;1437707;228146.6;81469.6;138933.3;514400.8;70644.4;1.006627E+07;4643434;205917.8	0.000188923;6.018204E-05;-9.922426E-05;0.001013322;0.001128837;0.0009962942;0.001401816;0.001092603;9.534787E-05;-0.003121737;0.002759502;0.0006007227;0.002585474;0.00340383;0.001718414;0.008060842;-0.0001559764;0.0001729621;0.005866641	1.078828;0.1984805;-0.2253699;2.037674;1.886612;1.400421;1.696186;1.183105;0.164299;-3.861407;3.047515;3.799835;9.034282;7.087409;2.956086;9.958808;-1.355294;1.208837;12.52915	175.118763257987;303.213855016656;440.272926285357;497.293277463008;598.34084042202;711.425036944944;826.451574455305;923.504647520238;580.331309224631;808.445533322342;905.492415934877;158.091802356769;286.184780623177;480.26433785302;581.313701743735;809.418366327857;115.086745396505;143.081331080135;468.239408265371	19	0.7080031	0.2065217	None
20160823_QEh1_LC2_HuPa_SA_HLApI_RA957_2_NG_1	6500	5189	AARAVQATR	9		Unmodified	_AARAVQATR_					0	0	0	DeNovo_spliced__AARAVQATR	3	HCD	FTMS	MULTI-MSMS	8	0	315.18591	942.53591	-1.0965	-3.5448996	14.556	0.008944	106.88	31.837	NaN	NaN	1	0	0	0	-1	0	0	0	0	y1;y2;y3;y4;y5;y6;y7;y8;y4-H2O;y6-H2O;y1-NH3;y2-NH3;y4-NH3;y7-NH3;y8-NH3;a2;b2;b3;b6;b6(2+)	196191.8;37584.1;57718.4;86614.2;167869.4;16154.3;1272518;1291658;8146.6;22152.6;69772.1;32712.9;28967.7;95504.2;61286.2;500399;200061.8;28239.5;18586;28239.5	4.057761E-05;0.0004345453;0.0009208525;0.0006224018;0.003277242;0.002028387;0.0008455956;0.0009594744;-0.002192778;0.001642145;-0.0002193002;0.0001404196;-0.002196117;0.002256059;0.001203671;-0.0002472026;4.234106E-05;0.001811714;0.003743465;-0.00380498	0.2317146;1.573492;2.652203;1.309598;5.706226;3.143003;1.055058;1.099678;-4.795537;2.617566;-1.387163;0.5418677;-4.792526;2.876011;1.407015;-2.147965;0.2959228;6.055582;6.26686;-12.718	175.118911603392;276.166196109799;347.202823590425;475.261699552542;574.327458628411;645.36582127125;801.468115090777;872.505114999797;457.253950046052;627.355642827483;158.092622379739;259.139941134023;458.237968970118;784.440155526276;855.478321702102;115.086836622653;143.081461701141;299.180803356364;597.342976821114;299.180803356364	20	0.5447067	0.1386861	None
20160823_QEh1_LC2_HuPa_SA_HLApI_RA957_2_NG_1	15702	13543	AASLAAQR	8		Unmodified	_AASLAAQR_					0	0	0		1	HCD	FTMS	MULTI-MSMS	9	0	787.44208	786.4348	-0.2116	-4.2943597	30.001	0.020111	124.34	0	NaN	NaN	1	0	0	0	-1	0	0	0	0	y1;y2;y6;y7;y1-NH3;y2-NH3;y6-NH3;a2;b2;b3;b4;b6;b7;b3-H2O;b4-H2O;b6-H2O;b7-H2O;b7-NH3	868485.8;130590.4;25086;5269;117607.4;257887.8;52159.1;28210.4;95819.7;211935.1;84212;193337.9;31575.4;9784.1;68696.2;142539.3;27683.5;8707.3	0.0001373664;0.0009462708;0.002122292;-0.004824603;0.0002026053;0.0007256202;0.001423447;-0.0004644768;5.192907E-05;0.0004148184;0.002211904;0.0007212061;-0.0003760144;0.0004200834;-0.001831105;0.001755247;-0.0008496288;0.002475157	0.7844182;3.121187;3.288511;-6.734417;1.281564;2.535801;2.265409;-4.035873;0.3629336;1.802672;6.44503;1.486192;-0.6130694;1.980567;-5.630898;3.756472;-1.427178;4.150848	175.11881481462;303.176583421557;645.365727365918;716.40978804882;158.092200474242;286.150254970697;628.339877109843;115.087053896894;143.081452113134;230.113117633657;343.195384528054;485.271102801951;613.330777533859;212.102547682461;325.188862851517;467.25950407453;595.320686462006;596.301377261307	18	0.1852674	0.1894737	None
20160823_QEh1_LC2_HuPa_SA_HLApI_RA957_2_MG_1	6734	5365	AASPREEPR	9		Unmodified	_AASPREEPR_					0	0	0	sp|Q31612|1B73_HUMAN	3	HCD	FTMS	MULTI-MSMS	6	0	338.1772	1011.5098	0.87294	-2.9520469	15.003	0.0056129	126.07	49.925	NaN	NaN	1	0	0	0	-1	0	0	0	0	y1;y2;y3;y4;y5;y6;y7;y8;y3-H2O;y4-H2O;y8-H2O;y1-NH3;y2-NH3;y5-NH3;y6-NH3;y7-NH3;a2;b2;b3	1038046;6135713;169738.9;301682.7;137522.5;1550400;4567545;3539694;100968.4;432089.3;1635487;136848.6;443263.6;152130.8;1324995;333771.2;3152222;1387379;20283.3	0.0002237328;0.0004944809;0.003255976;-0.0002236789;0.002314585;0.001412694;0.001450203;0.001562177;-0.000718489;0.002006783;0.002090073;0.0005213657;0.0003861205;-0.003206955;0.0032786;-0.001231354;-0.0001043769;0.000163072;0.0005662765	1.277606;1.816801;8.11537;-0.4218311;3.372281;1.803264;1.666054;1.659281;-1.874949;3.917628;2.263288;3.297865;1.513339;-4.791258;4.278029;-1.442851;-0.9069418;1.139715;2.460863	175.118728448174;272.171221552038;401.211053153416;530.257125904339;686.355698668865;783.409364411935;870.441355312804;941.478357126365;383.204462931881;512.244330756147;923.467264544173;158.091881713806;255.144780811046;669.334671107061;766.380949404084;853.417487768329;115.086693797041;143.081340970196;230.112966175533	19	0.6265835	0.1439394	None
20160823_QEh1_LC2_HuPa_SA_HLApI_RA957_2_NG_1	6694	5365	AASPREEPR	9		Unmodified	_AASPREEPR_					0	0	0	sp|Q31612|1B73_HUMAN	3	HCD	FTMS	MULTI-MSMS	7	0	338.1772	1011.5098	0.4021	-4.1383923	14.879	0.0062768	118.71	45.212	NaN	NaN	1	0	0	0	-1	0	0	0	0	y1;y2;y3;y4;y5;y6;y7;y8;y3-H2O;y4-H2O;y8-H2O;y1-NH3;y2-NH3;y5-NH3;y6-NH3;y7-NH3;a2;b2;b3;b6	818110.9;5255165;121533.4;321797.2;110593;1438895;3767645;3031504;137639.3;297318.6;1356217;117487.6;449122.2;137398.8;985148.2;237144.2;2649139;1231567;35597.2;16804.5	0.0001690901;0.0005627741;0.0002327101;0.003918857;-0.0004629393;0.0008510231;0.001755133;0.001639438;0.001571419;-0.002418341;0.002596331;5.580423E-05;0.0008980075;0.001206822;0.00346442;-0.001166871;-0.000138668;0.0001690381;-0.0007810144;0.007267041	0.9655739;2.067721;0.5800148;7.390543;-0.6744861;1.086306;2.016372;1.741345;4.100758;-4.721029;2.811504;0.3529851;3.519607;1.803029;4.520494;-1.367293;-1.2049;1.181413;-3.394028;11.86838	175.11878309088;272.171153258911;401.214076419083;530.252983368;686.35847619277;783.409926082391;870.441050382602;941.478279865051;383.202173023743;512.248755880126;923.466758286343;158.092347275266;255.144268923962;669.330257329951;766.380763584311;853.417423285135;115.086728088095;143.081335004087;230.114313466543;612.302733387612	20	0.6550155	0.1652893	None
20160823_QEh1_LC2_HuPa_SA_HLApI_RA957_2_NG_1	5380	4226	AASPRGEPR	9		Unmodified	_AASPRGEPR_					0	0	0	sp|Q95604|1C17_HUMAN	3	HCD	FTMS	MSMS	6	0	314.17015	939.48863	NaN	-3.0406452	12.084	0.023316	87.308	37.267	NaN	NaN	1	0	0	0	-1	0	0	0	0	y1;y2;y4;y6;y7;y8;y4-H2O;y8-H2O;y1-NH3;y2-NH3;y6-NH3;y7-NH3;a2;b2;b3	248155.1;1583651;86996.6;273523.3;896012.5;801397.5;100310.4;323715.4;29001;107438.6;287496;82294.6;715573.1;311412.8;8949.3	-5.414838E-05;0.0002497802;-0.0005265962;0.0008803761;0.000717621;0.0007852018;0.0002706724;0.001055846;-0.0001131481;0.0001695334;0.0009342151;-0.00105251;-0.0002376112;7.658954E-07;0.0007409309	-0.309209;0.917731;-1.149181;1.237546;0.8988003;0.9030934;0.6148502;1.240061;-0.715708;0.6644591;1.345429;-1.346961;-2.064626;0.005352861;3.21986	175.119006329378;272.17146625281;458.236299448991;711.388767356816;798.420958521809;869.458004728785;440.224937494122;851.447169398212;158.092516227572;255.144997398083;694.362164416263;781.396179551566;115.086827031337;143.081503276305;230.112791521211	15	0.4669682	0.12	None
20160823_QEh1_LC2_HuPa_SA_HLApI_RA957_2_NG_1	9510	7925	AASSASPVSR	10		Unmodified	_AASSASPVSR_					0	0	0	sp|P18887|XRCC1_HUMAN	2	HCD	FTMS	MULTI-MSMS	7	0	466.74343	931.47231	-0.37811	-1.5689342	19.055	0.028227	96.027	29.598	NaN	NaN	1	0	0	0	-1	0	0	0	0	y1;y2;y4;y5;y6;y7;y8;y5-H2O;y6-H2O;y7-H2O;y8-H2O;y1-NH3;y2-NH3;y4-NH3;y5-NH3;a2;b2;b3;b3-H2O	66073.4;23465.2;242506.5;303396.1;198135.6;146790.2;241405.5;8124.9;24310.2;12551.5;40736.9;59780.2;11652.6;21145.6;6617.1;259237.5;261607.7;34872;50164.5	0.0002658656;2.933371E-05;0.00042488;0.001153291;0.0005405819;0.002187628;0.002463048;0.0009443995;-0.003035017;-0.001404783;0.003037261;1.193487E-05;-0.001026914;0.000475239;0.001587026;-0.0002171217;3.746934E-05;0.0004238401;-0.0002222596	1.518203;0.1118963;0.9271354;2.114954;0.8770828;3.110204;3.116193;1.791035;-5.072448;-2.049688;3.93228;0.07549301;-4.189341;1.077041;3.00416;-1.886591;0.2618742;1.841877;-1.047884	175.118686315345;262.150951257192;458.271733479157;545.303033478279;616.340759974919;703.371141338587;790.402894328606;527.292677683185;598.333770887345;685.364169063435;772.391755429715;158.092391144631;245.125458403336;441.245134018572;528.276050641651;115.086806541852;143.081466572856;230.113108612031;212.103190025397	19	0.468453	0.1570248	None
20160823_QEh1_LC2_HuPa_SA_HLApI_RA957_2_NG_1	12642	10767	AASTATVRP	9		Unmodified	_AASTATVRP_					0	0	0	DeNovo_spliced__AASTATVRP	2	HCD	FTMS	MULTI-MSMS	1	0	437.24307	872.47158	-0.050642	-2.9034038	24.693	0.0223	101.28	37.978	NaN	NaN	1	0	0	0	-1	0	0	0	0	y1;y2;y3;y4;y5;y6;y7;y5-H2O;y6-H2O;y7-H2O;y2-NH3;a2;b2;b3;b3-H2O	266447;1412692;815796.5;3219018;3725149;1212883;2110093;242861.4;74472.6;209005.7;771746.1;3117407;3753241;371912.4;295806	-0.0001887071;0.0004790447;4.88508E-07;0.0006732181;0.001019853;0.0003181583;0.001608207;0.001611766;0.008155987;0.003770594;0.001183492;-0.0002382346;0.0001172762;-0.0002801663;0.0005022963	-1.625793;1.760086;0.001315881;1.425442;1.877063;0.4937492;2.198797;3.068203;13.02137;5.285458;4.638528;-2.070042;0.8196471;-1.217512;2.368177	116.070793711975;272.171236988258;371.240129460692;472.287135205219;543.323902358143;644.372282526918;731.403020888379;525.312745758695;626.353880012268;713.390293814896;255.143983439045;115.0868276547;143.081386765953;230.113812618379;212.102465469567	15	0.6848834	0.2586207	None
20160823_QEh1_LC2_HuPa_SA_HLApI_RA957_1_MG_1	10232	8631	AATSVAAAR	9		Unmodified	_AATSVAAAR_					0	0	0	sp|O00762|UBE2C_HUMAN	2	HCD	FTMS	MULTI-MSMS	6	0	409.22996	816.44537	-0.24817	-2.3496818	22.626	0.016684	108.7	41.704	NaN	NaN	1	0	0	0	-1	0	0	0	0	y1;y2;y3;y4;y5;y6;y7;y8;y6-H2O;y7-H2O;y8-H2O;y1-NH3;y2-NH3;y3-NH3;y4-NH3;a2;b2;b3;b3-H2O	215616.8;50567.9;199075;968038.9;491118.1;525317.6;291384;9230.4;32955;98931;175612.5;44290.4;64092.6;42441.1;43110.4;450821.1;486065;87766.4;63566.9	7.492976E-05;-0.0008008535;-0.0001190774;0.0004973823;0.000569879;0.001014461;0.002364143;0.001031535;0.0003230222;0.001034219;0.001632097;0.0002116335;0.0004819804;-2.781071E-05;0.001410136;-0.0002377719;-2.424355E-05;0.0005875957;0.0007744295	0.4278794;-3.253427;-0.3754094;1.281154;1.169467;1.766339;3.500485;1.381986;0.5806412;1.573275;2.240649;1.338671;2.103533;-0.09265091;3.798835;-2.066021;-0.1694387;2.40691;3.424893	175.118877251239;246.156866822307;317.193298833956;388.229796162162;487.298137581616;574.329721409654;675.376050201042;746.414496597944;556.319848162021;657.366815439415;728.403331349465;158.092191446017;229.1290348869;300.166658465814;371.202334306591;115.086827191967;143.081528285746;244.128594920644;226.117843400462	19	0.5860825	0.184466	None
20160823_QEh1_LC2_HuPa_SA_HLApI_RA957_1_MG_1	14655	12652	AAVAAVAAR	9		Unmodified	_AAVAAVAAR_					0	0	0	sp|Q14697|GANAB_HUMAN	2	HCD	FTMS	MULTI-MSMS	7	0	400.24287	798.47119	0.14878	-1.6772137	30.951	0.0063115	133.47	43.796	NaN	NaN	1	0	0	0	-1	0	0	0	0	y1;y2;y3;y4;y5;y6;y7;y8;y1-NH3;y2-NH3;y3-NH3;y4-NH3;a2;b2;b3;b4;b5	651814.7;182154.3;678383.1;1247409;3082109;4289398;978051.8;42408.2;180773.9;205130.4;291239.5;78938.7;1369579;1588555;1572483;447010.7;175108.2	-3.200568E-05;0.0004774837;0.0004400018;0.0008108832;0.0008351912;0.001062269;0.001242426;-5.920633E-06;-8.292548E-05;-9.96258E-05;0.0007625447;0.001445262;-0.0001527318;4.349185E-05;0.0003976529;0.0001584208;0.001177205	-0.1827653;1.939764;1.387175;1.948017;1.713923;1.902567;1.889901;-0.00812781;-0.5245377;-0.4348011;2.540411;3.62009;-1.327102;0.3039656;1.642179;0.5058347;3.063859	175.118984186683;246.155588485076;317.19273975483;416.260782789642;487.297872269415;558.334758979088;657.402992738133;728.441354873033;158.092486004977;229.129616493101;300.165868110397;399.233599309665;115.086742151911;143.081460550351;242.149520305516;313.186873325407;384.222968329003	17	0.6219154	0.2537313	None
20160823_QEh1_LC2_HuPa_SA_HLApI_RA957_1_MG_1	14663	12659	AAVAAVAAR	9		Unmodified	_AAVAAVAAR_					0	0	0	sp|Q14697|GANAB_HUMAN	1	HCD	FTMS	MULTI-MSMS	4	0	799.47846	798.47119	-0.06767	-2.3328834	30.964	0.0096948	122.15	24.558	NaN	NaN	1	0	0	0	-1	0	0	0	0	y1;y2;y3;y4;y5;y1-NH3;y2-NH3;y3-NH3;y4-NH3;b3;b4;b5;b6;b7;b8	152954;10717.6;8181.5;7496.1;4202.8;11150.6;10772.5;24113.3;15836;51283.7;77628.8;190566.9;85691.3;37824.9;4208	5.642101E-05;-0.0003060866;-0.0002730561;-0.001374984;0.00196197;0.000255333;0.001634297;-0.001559409;-0.001408892;0.0009131366;0.0002970539;0.001339124;0.0009919915;0.0004249846;0.0008588172	0.3221869;-1.243464;-0.8608505;-3.303161;4.026233;1.61509;7.132683;-5.195118;-3.528967;3.77097;0.9484882;3.48528;2.052573;0.7666646;1.373304	175.118895759993;246.156372055448;317.193452812728;416.262968656629;487.296745490419;158.092147746479;229.12788257066;300.168190064422;399.236453463691;242.149004821794;313.186734692278;384.222806410062;483.291567458763;554.329248253352;625.365928208542	15	0.2832199	0.3571429	None
20160823_QEh1_LC2_HuPa_SA_HLApI_RA957_1_NG_1	15912	13510	AAVAAVAAR	9		Unmodified	_AAVAAVAAR_					0	0	0	sp|Q14697|GANAB_HUMAN	2	HCD	FTMS	MULTI-MSMS	6	0	400.24287	798.47119	0.038604	0.82757301	34.333	0.0058001	139.27	45.103	NaN	NaN	1	0	0	0	-1	0	0	0	0	y1;y2;y3;y4;y5;y6;y7;y8;y1-NH3;y2-NH3;y3-NH3;y4-NH3;y5-NH3;y6-NH3;a2;b2;b3;b4;b5	249557.4;40917.3;193842.9;342076.7;870158.1;1164436;258013.2;16697.5;35441.2;62299.2;96914.4;23889.1;4594;10634.1;389567.2;465362.4;460546.1;122707.5;40939.2	-1.228796E-05;-0.0003578079;-4.946898E-05;0.0008652338;0.0006696652;0.0008497012;0.001563948;0.01194469;-0.0003944799;8.160528E-05;0.0001604397;0.00277807;0.001848226;0.002709322;-0.0001982589;-4.001986E-05;0.0001604777;-0.0003135459;0.002967804	-0.07016922;-1.453579;-0.1559585;2.078586;1.374241;1.521848;2.37898;16.39787;-2.495243;0.3561536;0.5345024;6.958529;3.930136;5.005153;-1.72269;-0.2796997;0.6627211;-1.001145;7.724207	175.118964468961;246.156423776664;317.193229225579;416.260728439047;487.298037795443;558.334971547149;657.402671217021;728.42940426233;158.092797559437;229.129435262024;300.166470215393;399.232266501777;470.270310132942;541.306562825012;115.086787679004;143.081544062057;242.149757480653;313.187345292115;384.221177729997	19	0.502497	0.1666667	None
20160823_QEh1_LC2_HuPa_SA_HLApI_RA957_2_MG_1	15204	13053	AAVAAVAAR	9		Unmodified	_AAVAAVAAR_					0	0	0	sp|Q14697|GANAB_HUMAN	2	HCD	FTMS	MULTI-MSMS	5	0	400.24287	798.47119	0.069523	-2.4286497	28.107	0.004286	163.84	36.187	NaN	NaN	1	0	0	0	-1	0	0	0	0	y1;y2;y3;y4;y5;y6;y7;y8;y1-NH3;y2-NH3;y3-NH3;y4-NH3;y5-NH3;y6-NH3;a2;b2;b3;b4;b5	1485710;377393.3;1285767;2571204;6129554;8327499;1686292;145206.5;270147.6;482972.1;554821.6;184208.3;36116;74008;2385822;3342251;3329667;959761.1;324839.7	-1.26806E-05;1.50719E-05;0.0003548037;0.0007267392;0.0007882568;0.001090768;0.0009250527;0.003982894;-6.54387E-05;0.0002704969;0.0005519426;0.001098594;-0.003027391;-0.002226034;-0.0002072723;7.427312E-05;0.0003209018;-7.806379E-05;-0.0001367122	-0.07241134;0.06122906;1.118574;1.745875;1.617608;1.95361;1.407131;5.467723;-0.4139268;1.180543;1.838791;2.751755;-6.437489;-4.112298;-1.801008;0.5190969;1.325221;-0.2492561;-0.3558135	175.118964861599;246.156050896897;317.192824952943;416.260866933541;487.297919203774;558.334730480007;657.403310111844;728.437366058305;158.092468518206;229.129246370428;300.166078712514;399.233945977398;470.275185750347;541.311498180995;115.086796692359;143.081429769081;242.149597056635;313.187109809996;384.224282246199	19	0.6163932	0.2638889	None
20160823_QEh1_LC2_HuPa_SA_HLApI_RA957_2_MG_1	15211	13059	AAVAAVAAR	9		Unmodified	_AAVAAVAAR_					0	0	0	sp|Q14697|GANAB_HUMAN	1	HCD	FTMS	MULTI-MSMS	1	0	799.47846	798.47119	-0.34246	-3.4600374	28.12	0.0053848	143.97	21.82	NaN	NaN	1	0	0	0	-1	0	0	0	0	y1;y2;y3;y4;y5;y6;y1-NH3;y2-NH3;y3-NH3;y4-NH3;y5-NH3;b3;b4;b5;b6;b7;b8	285797.1;18928.9;29988;11784.3;8644.8;5120.8;30241.9;39354.9;43004.4;37663.4;21213.5;74995.5;132192.2;350653.5;157521.1;89814.7;9395.6	5.686726E-05;-0.0008476345;-0.001900989;0.002495161;-0.001295247;0.007808662;0.0003248942;-0.0006423439;0.0005434447;-0.00133297;0.0003380964;0.0005637038;0.0003469793;0.0008966883;0.0006979618;0.00222874;-0.008345396	0.3247351;-3.443472;-5.993122;5.99425;-2.658007;13.9858;2.055094;-2.803402;1.81048;-3.338799;0.7189382;2.327918;1.107899;2.333769;1.444183;4.020621;-13.34462	175.11889531374;246.156913603306;317.195080745514;416.259098511821;487.300002707505;558.32801258619;158.092078185347;229.130159211163;300.16608721038;399.236377541505;470.271820262714;242.149354254639;313.186684766874;384.223248845668;483.29186148835;554.327444497633;625.375132422073	17	0.2865898	0.2881356	None
20160823_QEh1_LC2_HuPa_SA_HLApI_RA957_2_NG_1	15855	13680	AAVAAVAAR	9		Unmodified	_AAVAAVAAR_					0	0	0	sp|Q14697|GANAB_HUMAN	2	HCD	FTMS	MULTI-MSMS	5	0	400.24287	798.47119	-0.26052	-2.929607	30.295	0.0050649	148.21	56.015	NaN	NaN	1	0	0	0	-1	0	0	0	0	y1;y2;y3;y4;y5;y6;y7;y8;y1-NH3;y2-NH3;y3-NH3;y4-NH3;y6-NH3;a2;b2;b3;b4;b5	935324.9;198121.4;938204.4;1552701;3717053;5315806;1050280;34973.1;169456.8;286567.2;432370.5;73338.5;34123.6;1512364;2036322;1974915;612541.5;203313.2	9.997428E-05;0.0009542027;0.00031309;0.0005892583;0.0005889802;0.0007398205;0.001497449;0.001625193;0.0001147652;0.0004220532;0.0002218882;-0.002267722;-0.004472516;-0.0001491;0.0001146688;0.0004965783;-2.36186E-05;0.002020354	0.5708939;3.876429;0.9870652;1.415598;1.208665;1.325048;2.277827;2.231061;0.7259381;1.841989;0.7392175;-5.680135;-8.262335;-1.295545;0.8014238;2.05071;-0.07541371;5.258298	175.118852206713;246.155111766074;317.192866666555;416.261004414501;487.298118480372;558.335081427894;657.402737715258;728.439723759154;158.092288314276;229.129094814115;300.166408766854;399.237312293186;541.313744662553;115.086738520091;143.081389373365;242.149421380057;313.187055364799;384.222125179559	18	0.5792624	0.2432432	None
20160823_QEh1_LC2_HuPa_SA_HLApI_RA957_1_MG_1	12828	10991	AAVAAVAARR	10		Unmodified	_AAVAAVAARR_					0	0	0	sp|Q14697|GANAB_HUMAN	2	HCD	FTMS	MULTI-MSMS	6	0	478.29343	954.5723	0.047783	-2.7763585	27.607	0.0011318	170.73	72.593	NaN	NaN	1	0	0	0	-1	0	0	0	0	y1;y2;y3;y4;y5;y6;y7;y8;y1-NH3;y2-NH3;y4-NH3;y5-NH3;y6-NH3;y7-NH3;y8-NH3;a2;b2;b3;b5;b6;b7;b8;b9	737107.2;18413.9;86729;246865.8;225655.6;287047.3;700748.9;577337.5;7001;18494.5;193219.8;230735.3;334572.3;408137.8;76284.8;179394.5;346380.5;675921.4;286600;54518.6;23710;330231.1;229391	3.513192E-05;0.0008683526;-0.0006907012;0.000730666;0.0007084184;0.00138003;0.001344226;0.0003072413;-0.0004003466;0.0013835;0.0007848768;0.0007440527;0.001503714;0.002283157;0.002982903;-0.0002285894;-3.203089E-05;0.0004838028;0.0009864888;0.0003791206;-0.005313089;0.001536087;0.002903096	0.2006175;2.621686;-1.717061;1.54379;1.23771;2.144908;1.881522;0.377676;-2.532351;4.403357;1.720214;1.339826;2.400674;3.273775;3.745127;-1.986235;-0.2238646;1.997951;2.567489;0.7844543;-9.584618;2.456303;3.714941	175.118917049079;331.219194856501;402.257867698163;473.293560118713;572.361996282477;643.398438458253;714.435588050292;813.505038951353;158.092803426058;314.19213060753;456.266956806395;555.335411546702;626.371765672976;697.408100017649;796.475814187865;115.086818009533;143.081536073094;242.149434155589;384.223159045193;483.292180329572;554.334986327191;625.365250939166;781.46499495806	23	0.331964	0.2211538	None
20160823_QEh1_LC2_HuPa_SA_HLApI_RA957_1_MG_1	12837	10999	AAVAAVAARR	10		Unmodified	_AAVAAVAARR_					0	0	0	sp|Q14697|GANAB_HUMAN	3	HCD	FTMS	MULTI-MSMS	4	0	319.19804	954.5723	-0.1202	-3.2754999	27.625	0.00089389	146.81	59.334	NaN	NaN	1	0	0	0	-1	0	0	0	0	y1;y3;y4;y5;y6;y7;y8;y9;y3-NH3;y4-NH3;y5-NH3;y6-NH3;y7-NH3;a2;b2;b3;b4;b6(2+);b8(2+)	637552.8;124560.1;371664.4;461143.6;1125352;2979948;1901676;666556.2;90774.8;397291.1;208321.1;185728.2;155065.9;1518209;856250.4;449838.1;106315.3;449838.1;106315.3	6.864522E-05;-0.0002797036;0.0008436778;0.0004160921;0.0007265657;0.001178519;0.0008207728;-0.0002874055;0.002640889;0.001131811;0.0001137731;0.001431035;0.001715649;-0.0001534213;9.482326E-06;0.0004310707;-0.0008624857;0.0004310707;-0.0008624857	0.3919921;-0.6953349;1.782568;0.7269732;1.129261;1.649579;1.008935;-0.3249199;6.855391;2.480592;0.2048725;2.284641;2.460034;-1.333093;0.06627221;1.780184;-2.753892;1.780184;-2.753892	175.118883535783;402.257456700542;473.29344710689;572.362288608848;643.399091923014;714.435753758;813.504525419865;884.542747386031;385.227987006778;456.266609871738;555.336041826307;626.37183835246;697.408667526153;115.086742841414;143.081494559873;242.149486887642;313.187894231878;242.149486887642;313.187894231878	19	0.6368946	0.2179487	None
20160823_QEh1_LC2_HuPa_SA_HLApI_RA957_1_NG_1	13797	11587	AAVAAVAARR	10		Unmodified	_AAVAAVAARR_					0	0	0	sp|Q14697|GANAB_HUMAN	2	HCD	FTMS	MULTI-MSMS	3	0	478.29343	954.5723	-0.37771	-2.3573227	30.202	0.00089389	174.21	59.667	NaN	NaN	1	0	0	0	-1	0	0	0	0	y1;y3;y4;y5;y6;y7;y8;y4-NH3;y5-NH3;y6-NH3;y7-NH3;y8-NH3;a2;b2;b3;b4;b5;b6;b7;b9	1231217;118940.5;400712.5;385590.7;439424.6;1183787;926295.8;412255.4;399794;481107.1;727430.4;183613.2;328717.1;601923.4;1243991;562277.3;434235.7;77351.6;40294.7;358329.6	-1.911231E-05;-0.0005138143;0.0007186536;0.0008339524;0.0009940173;0.001151238;-0.001873748;0.0009843948;0.0002314084;0.000110373;0.0007211258;0.002786798;8.128351E-05;-0.0001542915;0.000128291;-5.275846E-06;0.0002680497;0.00194373;-0.003777293;-0.0009500898	-0.109139;-1.277326;1.51841;1.457037;1.544947;1.611395;-2.303296;2.157498;0.4166999;0.1762096;1.034006;3.498911;0.7062818;-1.078346;0.5298002;-0.01684567;0.6976392;4.021866;-6.814117;-1.215774	175.11897129331;402.257690811154;473.29357213113;572.361870748518;643.39882447137;714.435781038652;813.507219940798;456.266757288351;555.335924190962;626.373159014236;697.409662049173;796.47601029273;115.086508136583;143.081658333672;242.149789667393;313.187037022046;384.223877484334;483.290615720063;554.333450531246;781.468848143682	20	0.3413303	0.2666667	None
20160823_QEh1_LC2_HuPa_SA_HLApI_RA957_1_NG_1	13800	11590	AAVAAVAARR	10		Unmodified	_AAVAAVAARR_					0	0	0	sp|Q14697|GANAB_HUMAN	3	HCD	FTMS	MULTI-MSMS	6	0	319.19804	954.5723	-0.39598	-3.2754999	30.206	0.0026131	133.23	47.565	NaN	NaN	1	0	0	0	-1	0	0	0	0	y1;y3;y4;y5;y6;y7;y8;y9;y3-NH3;y4-NH3;y5-NH3;y6-NH3;y7-NH3;a2;b2;b3;b4;b6(2+);b8(2+)	566241;91710;305774.8;409899;1015385;2485908;1817918;622727.4;78352;358105.9;174733.8;190405.6;169299.5;1319458;716590.9;454739.7;82707.6;454739.7;82707.6	-5.042829E-05;-0.0002473763;-3.433147E-05;0.001227889;5.456831E-05;0.0004445276;0.0005485138;0.001446918;-0.0001608196;0.0006395418;0.001590063;0.004277343;-5.273139E-05;-0.0002089177;-4.121131E-05;0.0001293985;0.0003544932;0.0001293985;0.0003544932	-0.2879659;-0.6149701;-0.07253725;2.145304;0.08481245;0.6222073;0.6742601;1.635784;-0.417463;1.401683;2.863252;6.828791;-0.07561027;-1.815306;-0.2880268;0.5343739;1.131891;0.5343739;1.131891	175.119002609293;402.257424373199;473.294325116166;572.361476811695;643.399763920391;714.436487748914;813.504797678857;884.541013062816;385.230788714991;456.267102141406;555.334565536711;626.368992044482;697.410435906393;115.08679833785;143.081545253515;242.14978855986;313.186677253035;242.14978855986;313.186677253035	19	0.6247344	0.1734694	None
20160823_QEh1_LC2_HuPa_SA_HLApI_RA957_2_MG_1	12569	10660	AAVAAVAARR	10		Unmodified	_AAVAAVAARR_					0	0	0	sp|Q14697|GANAB_HUMAN	2	HCD	FTMS	MULTI-MSMS	3	0	478.29343	954.5723	-0.10008	-2.5668406	23.926	0.00095051	173.38	70.092	NaN	NaN	1	0	0	0	-1	0	0	0	0	y1;y3;y4;y5;y6;y7;y8;y4-NH3;y5-NH3;y6-NH3;y7-NH3;y8-NH3;a2;b2;b3;b4;b5;b6;b7;b8;b9	5790502;610169.9;1985572;2056197;2568815;2651558;338727.8;1983655;1924838;2516485;3373486;342448.9;1441930;2700225;6234342;2638866;2653849;356103.7;248373.7;128707.3;1577618	0.0001206715;9.068637E-05;-0.001118264;-0.0006130001;0.001646781;0.001055419;-0.002609753;0.0006393095;0.0009258062;0.001724058;0.0002609693;-0.005841486;-7.560466E-05;0.0002047376;0.0001903781;0.000215623;0.0002394366;-0.001034312;-0.004208947;-0.007799082;0.0008585335	0.6890834;0.2254438;-2.362719;-1.070998;2.559505;1.477276;-3.208024;1.401174;1.667112;2.752452;0.3741977;-7.334085;-0.6569367;1.430918;0.7861998;0.6884804;0.6231695;-2.140131;-7.592802;-12.47106;1.098618	175.118831509523;402.257086310531;473.295409048762;572.36331770095;643.398171708005;714.435876857245;813.507955945763;456.267102373697;555.335229793207;626.371545329407;697.410122205712;796.484638577161;115.086665024755;143.081299304616;242.149727580341;313.18681612323;384.22390609738;483.293593761779;554.33388218491;625.374586107246;781.467039520414	21	0.2909204	0.3	None
20160823_QEh1_LC2_HuPa_SA_HLApI_RA957_2_MG_1	12570	10661	AAVAAVAARR	10		Unmodified	_AAVAAVAARR_					0	0	0	sp|Q14697|GANAB_HUMAN	3	HCD	FTMS	MULTI-MSMS	4	0	319.19804	954.5723	-0.080728	-3.2754999	23.926	0.00065843	152.47	52.663	NaN	NaN	1	0	0	0	-1	0	0	0	0	y1;y3;y4;y5;y6;y7;y8;y9;y3-NH3;y4-NH3;y5-NH3;y6-NH3;y7-NH3;a2;b2;b3;b4;b6(2+);b8(2+)	3544511;514082.6;1842034;2731836;4688482;1.462292E+07;9845822;3749507;393948.1;2233400;955436;1084546;965060.9;8079526;4282234;2457845;580970.3;2457845;580970.3	0.0002771649;0.0006857339;0.00130935;0.0005252187;0.0002667346;0.001223203;0.001157443;0.001371989;0.001753833;0.0007292439;0.0006355828;0.001000676;0.002227803;-0.0001785849;-5.709718E-05;0.000139684;1.397961E-05;0.000139684;1.397961E-05	1.582726;1.704718;2.766469;0.9176334;0.4145707;1.712125;1.422786;1.551074;4.552703;1.598283;1.144502;1.597574;3.194403;-1.551741;-0.3990534;0.5768496;0.04463663;0.5768496;0.04463663	175.118675016141;402.256491263028;473.292981434439;572.362179482215;643.399551754084;714.435709073324;813.50418875009;884.541087991431;385.228874062565;456.267012439265;555.335520016637;626.372268711212;697.408155372562;115.086768005006;143.081561139383;242.14977827441;313.187017766588;242.14977827441;313.187017766588	19	0.6640512	0.2207792	None
20160823_QEh1_LC2_HuPa_SA_HLApI_RA957_2_NG_1	12953	11050	AAVAAVAARR	10		Unmodified	_AAVAAVAARR_					0	0	0	sp|Q14697|GANAB_HUMAN	2	HCD	FTMS	MULTI-MSMS	4	0	478.29343	954.5723	0.41646	-2.9858764	25.205	0.0026131	158.12	54.831	NaN	NaN	1	0	0	0	-1	0	0	0	0	y1;y3;y4;y5;y6;y7;y8;y1-NH3;y4-NH3;y5-NH3;y6-NH3;y7-NH3;y8-NH3;a2;b2;b3;b4;b5;b6;b7;b9	1905008;223188;614339.6;543091.4;771491.8;921521.9;73943.1;33517.7;588880.5;359078;717512;1081166;162931.3;500021.8;896839.6;1656509;745029.9;715163.8;85997.1;51343.1;510393.9	0.0001446067;-0.0004492306;0.002548716;-0.0002705997;0.002170568;0.0009936072;-0.004768755;0.0005496425;0.0001178681;-0.001616073;0.001862171;0.001212918;0.005261021;-0.0002788632;7.29148E-05;0.0002873677;0.0003900816;0.0004577597;0.0006063412;0.001542745;0.001491344	0.8257634;-1.116773;5.385085;-0.4727764;3.373603;1.390758;-5.861949;3.476729;0.2583311;-2.910072;2.97295;1.739177;6.605393;-2.423067;0.5096035;1.186736;1.245524;1.191389;1.254606;2.783089;1.908392	175.118807574293;402.257626227499;473.291742068343;572.362975300616;643.39764792048;714.435938669237;813.510114947372;158.091853436998;456.267623815058;555.337771672262;626.3714072161;697.409170257249;796.473536070518;115.086868283279;143.081431127395;242.149630590698;313.186641664607;384.223687774284;483.291953109057;554.328130493338;781.466406709568	21	0.2523414	0.2592593	None
20160823_QEh1_LC2_HuPa_SA_HLApI_RA957_2_NG_1	12951	11048	AAVAAVAARR	10		Unmodified	_AAVAAVAARR_					0	0	0	sp|Q14697|GANAB_HUMAN	3	HCD	FTMS	MSMS	2	0	319.19804	954.5723	NaN	-4.5326074	25.203	4.0763E-06	146.81	61.134	NaN	NaN	1	0	0	0	-1	0	0	0	0	y1;y3;y4;y5;y6;y7;y8;y9;y1-NH3;y3-NH3;y4-NH3;y5-NH3;y6-NH3;y7-NH3;a2;b2;b3;b4;b5;b6(2+);b8(2+)	1198906;134095.1;568144.4;799171.4;1684468;4504614;2770227;969306.6;15367.1;123546.2;601225.2;379106.2;339125.8;340503.9;2286156;1463813;749920.9;130585.8;14224.2;749920.9;130585.8	0.0001428252;0.001308032;0.0005277203;0.001264918;0.0006100557;0.001076435;0.00110582;0.000452623;-0.0005508451;0.001155231;0.001311369;0.001410592;0.001167227;0.00199635;-0.0001916288;5.561867E-05;0.0005893522;-0.0002915857;0.001202696;0.0005893522;-0.0002915857	0.81559;3.251742;1.114995;2.209998;0.948176;1.506692;1.359329;0.5117033;-3.484312;2.998813;2.87413;2.540076;1.863472;2.862527;-1.665081;0.3887203;2.433838;-0.9310264;3.130203;2.433838;-0.9310264	175.118809355848;402.255868964426;473.29376306443;572.361439782975;643.399208433021;714.43585584145;813.504240372899;884.542007357481;158.092953924591;385.229472664206;456.266430314267;555.33474500688;626.372102160007;697.40838682476;115.086781048894;143.081448423532;242.149328606225;313.187323331856;384.222942838326;242.149328606225;313.187323331856	21	0.6507818	0.2209302	None
20160823_QEh1_LC2_HuPa_SA_HLApI_RA957_2_MG_1	15370	13204	AAVDSSVPR	9		Unmodified	_AAVDSSVPR_					0	0	0	sp|Q99836|MYD88_HUMAN	2	HCD	FTMS	MULTI-MSMS	6	0	451.24052	900.46649	1.0129	-1.8298953	28.371	0.010766	119.41	36.735	NaN	NaN	1	0	0	0	-1	0	0	0	0	y1;y2;y3;y4;y5;y6;y7;y8;y5-H2O;y6-H2O;y7-H2O;y2-NH3;y6-NH3;a2;b2;b3;b4	150381.3;600272.1;183629.3;578958.2;2469327;3596781;1058016;27219.9;40361.5;281059.9;51900.1;557142.6;40909.7;1519552;1612636;260822;37543.8	7.944426E-05;0.0003185822;0.0004226911;-0.0002575908;0.0005040038;0.001274736;0.001101606;0.0001703314;0.001133387;-0.002762663;-0.001492151;0.0002976157;-0.007486983;-0.0002509093;3.106278E-05;0.0003954101;-0.0007199796	0.4536591;1.17052;1.138593;-0.562091;0.9242626;1.930454;1.45063;0.2051107;2.149446;-4.301047;-2.012638;1.166458;-11.63818;-2.180173;0.2170986;1.632917;-2.015747	175.118872736742;272.171397450822;371.239707258087;458.272415949882;545.303682765159;660.329855064895;759.398442110802;830.43648717363;527.292488695741;642.323327777795;741.3904711817;255.144869315859;643.31206768211;115.086840329378;143.081472979415;242.149522548247;357.177580970048	17	0.6284629	0.2537313	None
20160823_QEh1_LC2_HuPa_SA_HLApI_RA957_2_NG_1	16186	13980	AAVDSSVPR	9		Unmodified	_AAVDSSVPR_					0	0	0	sp|Q99836|MYD88_HUMAN	2	HCD	FTMS	MULTI-MSMS	3	0	451.24052	900.46649	1.1849	-1.3856811	30.877	0.0065935	130.27	40.722	NaN	NaN	1	0	0	0	-1	0	0	0	0	y1;y2;y3;y4;y5;y6;y7;y8;y5-H2O;y6-H2O;y7-H2O;y2-NH3;y3-NH3;y6-NH3;a2;b2;b3;b4	316525.4;934460.4;262846.9;915658.4;4125368;4950802;1590499;74412.5;143715.6;474544.7;38499.8;841533.4;40778.3;68818.9;2247634;2502122;305469.3;65145.2	0.0002000653;0.0002955738;-0.001208113;0.001573746;0.0008908295;0.001530019;0.0002172576;0.002593799;-0.0005484437;-0.001857351;-0.003293749;0.0003765372;0.0006570797;-0.003678545;-0.0002275258;1.242831E-05;-0.0001016389;-0.001034986	1.142455;1.085984;-3.254253;3.434098;1.63364;2.317053;0.2860914;3.123425;-1.04011;-2.891618;-4.442654;1.475778;1.855042;-5.718168;-1.976992;0.08686175;-0.4197351;-2.897677	175.118752115708;272.171420459228;371.241338062454;458.270584612953;545.303295939533;660.329599782214;759.399326459557;830.434063706463;527.294170526404;642.32242246589;741.392272779752;255.144790394317;354.212923767968;643.30825924408;115.086816945854;143.081491613891;242.150019597255;357.177895976469	18	0.6263701	0.2769231	None
20160823_QEh1_LC2_HuPa_SA_HLApI_RA957_1_NG_1	16704	14230	AAVDVVRAR	9		Unmodified	_AAVDVVRAR_					0	0	0	sp|Q0VG06|FP100_HUMAN	2	HCD	FTMS	MULTI-MSMS	6	0	478.78543	955.55631	0.153	-1.5339961	35.882	0.0084629	125.31	60.511	NaN	NaN	1	0	0	0	-1	0	0	0	0	y1;y2;y3;y5;y6;y7;y8;y3-NH3;y5-NH3;y6-NH3;y7-NH3;a2;b2;b3;b4;b5;b7;b8	161781.8;55405.2;19709.9;624981.4;65284.5;200981;120606.5;42305.7;83687.1;243454.9;65579.9;146481.5;193947;41450.4;75975.4;11164.8;52764.7;30444	4.522122E-05;0.0007410607;0.002778044;7.627851E-05;0.0009444514;0.001067047;0.0003326898;0.00098201;-0.00194612;0.0001594377;0.006546902;-0.0002151452;7.53563E-06;0.0009017403;0.001364385;1.757495E-07;0.005686971;0.002227362	0.2582315;3.010541;6.906186;0.1270474;1.320136;1.310083;0.3756973;2.549155;-3.336;0.2282918;8.209731;-1.869416;0.0526667;3.723907;3.81993;0.0003852084;7.993954;2.846653	175.118906959783;246.155324908111;402.254398953306;600.393928550794;715.420003409911;814.488294730188;885.526142875521;385.229645885332;583.369401848084;698.394239322105;797.456265774361;115.086804565259;143.08149650657;242.149016218049;357.175496605122;456.24527473085;711.409112879461;782.449686276255	18	0.2937157	0.1818182	None
20160823_QEh1_LC2_HuPa_SA_HLApI_RA957_2_MG_1	16004	13780	AAVDVVRAR	9		Unmodified	_AAVDVVRAR_					0	0	0	sp|Q0VG06|FP100_HUMAN	2	HCD	FTMS	MULTI-MSMS	2	0	478.78543	955.55631	-0.74276	-3.4177156	29.353	0.0096819	122.19	47.749	NaN	NaN	1	0	0	0	-1	0	0	0	0	y1;y2;y3;y4;y5;y6;y7;y8;y1-NH3;y3-NH3;y4-NH3;y5-NH3;y6-NH3;y7-NH3;y8-NH3;a2;b2;b3;b4;b5;b7;b8	270744.1;65693.8;35502.8;59677.4;932487.2;221073.3;329041.4;224457;9471;68118.1;171210.2;161605.9;363514.4;138674.3;30542.2;314870.1;324408.4;72036;134662.1;43870.9;83662.9;57668.9	-2.261386E-05;-0.0006033767;-0.001586596;0.0008492687;0.0001361675;-0.000482332;0.000944711;0.0009072727;-0.0004587047;-0.0007870973;0.0008443156;0.004549477;0.002483616;0.001362272;0.001139564;-0.0001549104;0.0001044586;0.0001340682;0.002202696;-0.001499792;0.003737488;0.002784126	-0.1291343;-2.45119;-3.944218;1.694049;0.2267969;-0.6741928;1.159883;1.024559;-2.901489;-2.04318;1.74338;7.798708;3.556193;1.70826;1.312108;-1.346032;0.7300642;0.5536581;6.166999;-3.287239;5.253626;3.55822	175.118974794864;246.15666934548;402.258763593208;501.324741644361;600.3938686618;715.421430193266;814.488417066501;885.525568292562;158.09286178424;385.23141499265;484.298197496033;583.362906250326;698.391915143451;797.46145040415;868.498786899389;115.086744330555;143.081399583595;242.149783890223;357.174658294478;456.246774698912;711.411062363409;782.449129512825	22	0.2280974	0.1145833	None
20160823_QEh1_LC2_HuPa_SA_HLApI_RA957_2_MG_1	16008	13784	AAVDVVRAR	9		Unmodified	_AAVDVVRAR_					0	0	0	sp|Q0VG06|FP100_HUMAN	3	HCD	FTMS	MULTI-MSMS	6	0	319.52605	955.55631	-0.27298	-3.2884365	29.357	0.024033	87.308	34.826	NaN	NaN	1	0	0	0	-1	0	0	0	0	y1;y2;y3;y4;y5;y6;y7;y8;y1-NH3;y2-NH3;y3-NH3;y4-NH3;y5-NH3;y6-NH3;a2;b2	647768.8;94089.4;53134;77329.3;2708236;1775487;3314526;2101957;55206.3;12863.7;212802;489265.6;303876;760591.6;1679175;698882.6	0.000137303;0.0002499419;0.002316065;0.001877327;0.00110001;0.001359867;0.001140577;0.001542571;-2.522395E-05;-0.0001358744;0.0002604391;0.0007310045;0.003529357;0.0005365829;-0.0002199111;6.430542E-05	0.7840563;1.015381;5.757706;3.744739;1.83215;1.900797;1.40036;1.741985;-0.1595519;-0.5930024;0.6760607;1.509409;6.050009;0.7683099;-1.910828;0.4494323	175.118814877996;246.155816026928;402.254860931615;501.323713586571;600.392904819747;715.41958799394;814.488221200683;885.524932993955;158.092428303448;229.129652741753;385.230367456295;484.298310807114;583.363926371003;698.39386217689;115.08680933118;143.081439736788	16	0.4791445	0.1300813	None
20160823_QEh1_LC2_HuPa_SA_HLApI_RA957_2_NG_1	16921	14648	AAVDVVRAR	9		Unmodified	_AAVDVVRAR_					0	0	0	sp|Q0VG06|FP100_HUMAN	3	HCD	FTMS	MULTI-MSMS	1	0	319.52605	955.55631	-0.40741	-2.3465768	32.136	0.014321	97.431	46.364	NaN	NaN	1	0	0	0	-1	0	0	0	0	y1;y2;y3;y4;y5;y6;y7;y8;y1-NH3;y3-NH3;y4-NH3;y5-NH3;y6-NH3;y7-NH3;a2;b2	613213.6;118189.2;37160;84754.7;2438542;1950076;3068705;2117212;25305.2;239828.3;509029.6;305299.3;608198.2;47749.7;1640855;624904.6	0.0002186133;0.0004833909;0.00165534;0.0002963225;0.0005094212;0.00118411;0.001030998;0.001340659;0.0006376166;0.0001827028;0.0005139244;0.001646768;0.001060296;-0.001495049;-0.0001321307;1.450943E-05	1.248372;1.963762;4.115145;0.5910783;0.8484788;1.655126;1.265823;1.51397;4.033206;0.4742689;1.061173;2.822874;1.518193;-1.874754;-1.148097;0.1014068	175.118733567725;246.155582577887;402.255521657327;501.325294590627;600.393495408119;715.419763751728;814.488330779522;885.525134906747;158.091765462947;385.23044519257;484.298527887183;583.365808959438;698.393338463705;797.464307725444;115.086721550826;143.081489532767	16	0.5142053	0.1428571	None
20160823_QEh1_LC2_HuPa_SA_HLApI_RA957_2_NG_1	16939	14665	AAVDVVRAR	9		Unmodified	_AAVDVVRAR_					0	0	0	sp|Q0VG06|FP100_HUMAN	2	HCD	FTMS	MULTI-MSMS	8	0	478.78543	955.55631	-0.080079	-2.5805069	32.163	0.0065265	131.03	67.725	NaN	NaN	1	0	0	0	-1	0	0	0	0	y1;y2;y3;y4;y5;y6;y7;y3-NH3;y4-NH3;y5-NH3;y6-NH3;y7-NH3;a2;b2;b3;b4;b5;b7;b8	367529.9;92050.1;43105.2;74571;1579847;226726.1;512019.2;103944.9;250729.6;216039.4;549563;205073.7;426858.7;434868.3;90608.9;190671.2;39942.1;109438.2;53389.4	8.206905E-05;0.0006225649;-0.002587276;0.001044456;0.0004025146;0.004508634;0.000242856;0.002632506;0.0001686135;-0.0001452311;0.001536594;0.002334903;-4.839829E-05;0.0001908406;-0.0005561513;-3.759635E-05;0.002995118;0.003505484;0.001555004	0.4686477;2.529153;-6.431853;2.083393;0.670418;6.302111;0.2981697;6.833631;0.3481601;-0.2489529;2.200186;2.927924;-0.4205379;1.333791;-2.296718;-0.1052597;6.564752;4.927507;1.987352	175.118870111946;246.155443403912;402.25976427274;501.324546457144;600.393602314651;715.416439227506;814.489118921486;385.227995389395;484.298873198071;583.367600958878;698.392862165697;797.46047777258;115.08663781839;143.081313201648;242.150474109703;357.176898586751;456.242279789073;711.411294366733;782.450358634787	19	0.294681	0.1919192	None
20160823_QEh1_LC2_HuPa_SA_HLApI_RA957_1_MG_1	20199	17692	AAVEPDVVVKR	11		Unmodified	_AAVEPDVVVKR_					0	0	0	sp|Q9BQE4|SELS_HUMAN	2	HCD	FTMS	MULTI-MSMS	7	0	591.84569	1181.6768	-0.25619	-1.3327552	40.748	0.0093158	118.5	43.282	NaN	NaN	1	0	0	0	-1	0	0	0	0	y1;y2;y3;y4;y5;y6;y7;y8;y9;y8-H2O;y3-NH3;y5-NH3;y6-NH3;y7-NH3;y8-NH3;a2;b2;b3;b4	152223.7;42792.6;61506.3;107189.3;243268.3;94061.6;1537484;218719.7;74038.2;227687.4;10063.6;4249.5;5016.1;29805.8;5441.9;72342.3;166363.2;298618.5;36734.6	-5.169463E-05;-5.757165E-05;-0.0005861314;4.976855E-05;0.0008411914;9.576505E-05;0.001090039;0.0009787627;0.001620642;0.0001299251;0.002565829;0.003460576;0.005586313;-0.001900347;-0.007389258;-9.592494E-05;-9.123445E-05;0.0001115599;0.001271627	-0.2951972;-0.1898714;-1.457013;0.09926894;1.401009;0.1338536;1.341591;1.039533;1.557398;0.140683;6.66011;5.931848;7.998569;-2.388949;-7.992515;-0.8335017;-0.6376393;0.4607061;3.4258	175.119003875632;303.213972770346;402.282915246272;501.350693262545;600.418315755887;715.446004214254;812.49777379191;941.54047816476;1040.60825020215;923.530762316094;385.253214184789;583.389147270101;698.413964565043;795.474215077154;924.522297084187;115.086685345043;143.081595276651;242.149806398511;371.191239427636	19	0.5614295	0.1570248	None
20160823_QEh1_LC2_HuPa_SA_HLApI_RA957_1_NG_1	22809	19779	AAVEPDVVVKR	11		Unmodified	_AAVEPDVVVKR_					0	0	0	sp|Q9BQE4|SELS_HUMAN	2	HCD	FTMS	MULTI-MSMS	5	0	591.84569	1181.6768	-0.2487	-1.8405082	47.568	0.0069316	131.06	66.797	NaN	NaN	1	0	0	0	-1	0	0	0	0	y1;y2;y3;y4;y5;y6;y7;y8;y9;y7-H2O;y8-H2O;y3-NH3;y6-NH3;y7-NH3;a2;b2;b3;b4	206554.4;48555.9;90590;164348.9;348340.8;125424.6;2789583;429335.5;137786.2;7144.4;464328.7;8613.6;10535;43238.6;167677.3;270895.9;559563.8;78000.2	-7.77419E-05;0.0002342109;-0.000786653;0.0009347406;0.001618609;0.004040934;0.001506604;0.003050284;0.006559614;-0.005008965;-0.001289539;0.002113779;-0.002477308;0.001586977;-0.0002611658;0.000104065;0.0003355475;-0.00018421	-0.4439375;0.7724286;-1.955471;1.864448;2.695806;5.648164;1.854288;3.239681;6.303664;-6.304603;-1.396312;5.486721;-3.547007;1.995016;-2.269293;0.727313;1.385703;-0.4962652	175.119029922895;303.213680987767;402.283115767849;501.349808290538;600.417538337926;715.442059045285;812.497357226974;941.538406643519;1040.60331122976;794.493308109599;923.532181780389;385.253666233995;698.42202818579;795.470727753153;115.086850585899;143.081399977243;242.149582410901;371.192695264639	18	0.7335035	0.225	None
20160823_QEh1_LC2_HuPa_SA_HLApI_RA957_2_MG_1	22345	19545	AAVEPDVVVKR	11		Unmodified	_AAVEPDVVVKR_					0	0	0	sp|Q9BQE4|SELS_HUMAN	2	HCD	FTMS	MULTI-MSMS	7	0	591.84569	1181.6768	-0.008734	-2.8560143	38.877	0.0090147	120.15	55.89	NaN	NaN	1	0	0	0	-1	0	0	0	0	y1;y2;y3;y4;y5;y6;y7;y8;y9;y8-H2O;y2-NH3;y3-NH3;y7-NH3;y8-NH3;a2;b2;b3;b4	416762.1;112382.4;213171.4;323171.6;744313.9;277807.9;6394560;848135.2;273032.7;1113059;31884.6;16441.5;102787;20188;317822.7;760935.7;1242873;203479.2	-9.962291E-05;-0.0007369859;-0.0001133062;0.0001385968;0.0002828989;0.002970744;0.0015661;0.0004085479;-0.001405479;0.001280249;0.0009120197;-0.00516032;0.003124673;0.002163046;-0.0001182143;0.0001416034;0.0003308106;-0.0001667622	-0.5688868;-2.430575;-0.2816584;0.2764469;0.4711693;4.152313;1.927514;0.433914;-1.350628;1.386256;3.186802;-13.39435;3.928088;2.339661;-1.027176;0.9896704;1.366142;-0.4492604	175.119051803911;303.214652184647;402.282442421134;501.350604434267;600.418874048387;715.443129235406;812.49729773163;941.541048379622;1040.61127632285;923.529611992711;286.186454077499;385.260940333625;795.469190056505;924.512744779987;115.086707634409;143.081362438811;242.149587147783;371.192677816763	18	0.6832146	0.225	None
20160823_QEh1_LC2_HuPa_SA_HLApI_RA957_2_NG_1	24569	21599	AAVEPDVVVKR	11		Unmodified	_AAVEPDVVVKR_					0	0	0	sp|Q9BQE4|SELS_HUMAN	3	HCD	FTMS	MULTI-MSMS	1	0	394.89955	1181.6768	0.2173	-3.9362306	44.923	0.012772	92.239	49.89	NaN	NaN	1	0	0	0	-1	0	0	0	0	y1;y2;y3;y4;y5;y6;y7;y8;y7-H2O;y8-H2O;y1-NH3;y2-NH3;y4-NH3;y5-NH3;y6-NH3;y7-NH3;y8(2+);a2;b2;b3	611260.9;317945.5;987489.8;1286278;1502058;1322177;4761449;89076.9;89371;1412339;14804.1;55828.7;20994.8;11471.6;19280.8;46525.2;23950.6;1672603;911799.2;152107.7	7.820318E-05;-0.0001449513;0.0004390756;0.0007849578;0.001193859;0.001844957;0.001264521;0.002098578;0.001748813;0.001225136;-0.0005317943;0.0009528677;0.0003302312;-0.001941848;-0.0006269514;0.0009684725;0.001163145;-0.0001566327;9.944984E-05;0.0001625791	0.4465719;-0.4780494;1.091463;1.565688;1.98838;2.578757;1.556338;2.22888;2.201186;1.32658;-3.363808;3.329535;0.6818396;-3.328533;-0.8976708;1.217483;2.46809;-1.360997;0.6950577;0.671399	175.118873977819;303.214060150006;402.281890039278;501.34995807327;600.417963088053;715.444255022625;812.497599310744;941.539358349439;794.486550332467;923.529667105174;158.092934873792;286.186413229489;484.32386369838;583.394549693921;698.420177829181;795.471346257278;471.273203552315;115.086746052846;143.08140459236;242.149755379288	20	0.5940433	0.1612903	None
20160823_QEh1_LC2_HuPa_SA_HLApI_RA957_2_NG_1	24597	21625	AAVEPDVVVKR	11		Unmodified	_AAVEPDVVVKR_					0	0	0	sp|Q9BQE4|SELS_HUMAN	2	HCD	FTMS	MULTI-MSMS	7	1	591.84569	1181.6768	-0.12197	-4.5485244	44.962	0.0049218	138.1	65.613	NaN	NaN	1	0	0	0	-1	0	0	0	0	y1;y2;y3;y4;y5;y6;y7;y8;y9;y7-H2O;y8-H2O;y1-NH3;y2-NH3;y3-NH3;y4-NH3;y6-NH3;y7-NH3;a2;b2;b3;b4	304767.9;95575;199487.5;279384;699907.8;274745;4521157;762660.2;286941.3;8618.2;815630.7;4965;24513.1;36320.3;5039.9;22001.8;103837.3;240358.3;472077;772265.7;149660.9	5.434468E-05;-4.527616E-07;0.0002453708;0.0001604393;0.0007951821;0.0005010234;0.001703377;0.002937286;0.002089588;0.0001026325;0.0007949023;-0.000469789;-0.0002900063;-0.0004751034;-0.004394032;0.0004140051;-0.0002204328;-0.000141169;7.852417E-05;0.0003635387;0.0004481685	0.3103302;-0.001493208;0.609947;0.3200141;1.32438;0.7002956;2.096471;3.119667;2.008046;0.1291806;0.8607216;-2.971601;-1.013343;-1.233214;-9.072418;0.5927745;-0.2771092;-1.226631;0.5488076;1.501298;1.207376	175.118897836322;303.213915651462;402.282083744141;501.35058259184;600.41836176519;715.445598955891;812.497160454628;941.538519641286;1040.60778125533;794.488196512536;923.530097338883;158.092872868486;286.187656103506;385.25625511685;484.328587961422;698.419136872713;795.472535162562;115.086730589072;143.081425518025;242.149554419685;371.192062886076	21	0.7085704	0.1764706	None
20160823_QEh1_LC2_HuPa_SA_HLApI_RA957_2_MG_1	12028	10168	AAVPTTPRR	9		Unmodified	_AAVPTTPRR_					0	0	0	sp|Q96T58|MINT_HUMAN	3	HCD	FTMS	MULTI-MSMS	1	0	323.52605	967.55631	0.096732	-1.0772358	23.131	0.0049253	133.23	69.669	NaN	NaN	1	0	0	0	-1	0	0	0	0	y1;y3;y4;y5;y6;y7;y8;y4-H2O;y5-H2O;y6-H2O;y7-H2O;y1-NH3;y3-NH3;y4-NH3;y5-NH3;y6-NH3;a2;b2;b3	260682.9;96475.9;61445.7;239270.9;1594852;253246.6;75798.1;232022.2;52916.7;3621.7;14690.7;4738.1;38593.9;67314.2;84836.2;183049.9;316137.1;261502;15971.6	-0.0003910836;0.0006583246;0.0005732285;0.0008045579;0.0007325992;0.001132226;0.00179648;0.001473356;0.002323184;-0.002417347;0.0003692452;-0.0007844946;0.0002265391;-0.003391548;-0.0002100032;-0.0007146602;-0.0001803188;6.492795E-05;0.0006483637	-2.233241;1.537164;1.082953;1.276332;1.00712;1.369924;2.001594;2.881541;3.793849;-3.407532;0.4567162;-4.962229;0.5508603;-6.620273;-0.3423918;-1.006004;-1.566807;0.4537832;2.677537	175.119343264619;428.272168736475;529.319932306659;630.367379451342;727.420215262072;826.488229551033;897.524679085289;511.308467492821;612.35529613941;709.412800521955;808.478427846017;158.093187574084;411.246051420479;512.297347981644;613.341844911023;710.395113420031;115.086769738902;143.081439114248;242.149269594721	19	0.4370877	0.124183	None
20160823_QEh1_LC2_HuPa_SA_HLApI_RA957_1_MG_1	16882	14676	AAVPVAAAR	9		Unmodified	_AAVPVAAAR_					0	0	0	sp|Q9BWK5|MRI_HUMAN	1	HCD	FTMS	MULTI-MSMS	1	0	825.49411	824.48684	0.25867	-1.8348436	34.944	0.015921	109.7	46.725	NaN	NaN	1	0	0	0	-1	0	0	0	0	y1;y2;y4;y6;y2-NH3;y4-NH3;y6-NH3;a2;b3;b4;b5;b6;b7;b8	105129.2;3399.7;10375.8;23075.8;8014.5;18629.2;71272.7;3419.6;5362.4;73424.2;11074;13112.9;7143;4717.9	0.000243659;0.0005343902;-0.001407047;-0.001883363;0.001252915;-0.001207205;0.002013802;0.00050528;-0.0001598224;0.0006230877;-0.000419154;-0.0012214;0.0008907563;-0.005041103	1.391393;2.170945;-3.624246;-3.222986;5.468181;-3.252126;3.549658;4.390453;-0.6600139;1.836922;-0.9563798;-2.39815;1.534875;-7.739023	175.118708522017;246.15553157867;388.231700591659;584.353354675288;229.128263952557;371.204951648256;567.322908409054;115.086084140062;242.150077780825;339.202058722721;438.271514880594;509.309430914693;580.344432545889;651.387478192876	14	0.1899465	0.368421	None
20160823_QEh1_LC2_HuPa_SA_HLApI_RA957_1_NG_1	18557	15914	AAVPVAAAR	9		Unmodified	_AAVPVAAAR_					0	0	0	sp|Q9BWK5|MRI_HUMAN	2	HCD	FTMS	MULTI-MSMS	10	0	413.25069	824.48684	0.13291	-1.4424378	39.472	0.0065027	131.3	50.924	NaN	NaN	1	0	0	0	-1	0	0	0	0	y1;y2;y3;y4;y5;y6;y7;y8;y1-NH3;y2-NH3;y3-NH3;y4-NH3;y5-NH3;y6-NH3;a2;b2;b3;b4	172833.7;30768.9;102602;1065703;452568.6;3237728;33777.9;3682.4;20877.9;47695.8;33310.6;23386.4;4757.4;64074.9;157349.1;544610.6;161460.7;85758.9	-8.84315E-05;-0.0006800542;9.031071E-05;0.0006589143;0.0005088579;0.0008598508;-0.001919925;0.0005734934;-0.0003278999;-0.0003729693;-0.0002001304;-0.0006170054;0.002361822;0.001732042;-0.0001741809;3.792169E-05;0.0001554949;0.0006015582	-0.5049794;-2.762688;0.2847184;1.697228;1.044243;1.471464;-2.809283;0.7601411;-2.074099;-1.627763;-0.6667305;-1.662172;5.02227;3.053008;-1.513474;0.2650357;0.6421437;1.773451	175.119040612504;246.156746023061;317.193089445891;388.229634630137;487.298198602701;584.350611461762;683.421805154023;754.456425523239;158.092730979408;229.129889836553;300.16683078548;371.204361448313;470.269796537204;567.323190168762;115.086763600985;143.081466120509;242.149762463466;339.202080252231	18	0.5660506	0.24	None
20160823_QEh1_LC2_HuPa_SA_HLApI_RA957_2_NG_1	19329	16837	AAVPVAAAR	9		Unmodified	_AAVPVAAAR_					0	0	0	sp|Q9BWK5|MRI_HUMAN	1	HCD	FTMS	MULTI-MSMS	9	0	825.49411	824.48684	-0.35833	-3.2902944	36.153	0.010838	119.22	29.318	NaN	NaN	1	0	0	0	-1	0	0	0	0	y1;y2;y3;y4;y6;y1-NH3;y2-NH3;y3-NH3;y4-NH3;y6-NH3;b2;b3;b4;b5;b6;b7	178134.8;9556.9;9960.5;7061.5;37004.2;11009.6;10687.5;8097;30046.6;119006.3;3626.6;9233.5;98352.5;22232.7;40929.8;22655.9	8.491766E-05;-0.0003208033;-0.001309339;-0.001993715;-0.0006208899;0.0002361904;0.00112731;0.0003537737;-0.0002070699;-0.0006938083;-0.0003861307;-0.0002642718;-0.0003178875;7.26427E-05;0.003511178;0.002694555	0.4849144;-1.30325;-4.127874;-5.135365;-1.062527;1.494005;4.919992;1.178592;-0.5578333;-1.222945;-2.698669;-1.091355;-0.9371602;0.1657484;6.894062;4.643041	175.118867263334;246.156386772107;317.194489095401;388.232287258989;584.352092202523;158.092166889062;229.128389557353;300.166276881432;371.20395151282;567.325616019335;143.081890172941;242.150182230229;339.202999697939;438.271023083901;509.304698336099;580.342628747598	16	0.2173395	0.3333333	None
20160823_QEh1_LC2_HuPa_SA_HLApI_RA957_2_NG_1	37137	33022	AAVPVIISR	9		Unmodified	_AAVPVIISR_					0	0	0	sp|Q14919|NC2A_HUMAN	1	HCD	FTMS	MULTI-MSMS	5	0	925.58293	924.57565	0.12065	-1.5442887	66.432	0.017729	107.32	27.849	NaN	NaN	1	0	0	0	-1	0	0	0	0	y1;y2;y3;y4;y6;y2-NH3;y3-NH3;y4-NH3;y6-NH3;b3;b4;b5;b6;b7	108008.2;19442;21983.9;20929.6;26888.9;12057.7;9483.9;10582.3;69138.8;19821.3;40903.6;51346.6;56870.8;9692.6	5.90074E-06;0.001012717;-0.001763769;-0.001753207;0.004269621;-0.0006376951;-0.001310527;-0.001357416;0.001689146;-0.0004715272;0.002095688;-8.11901E-05;0.001629814;-0.006894703	0.03369561;3.863123;-4.700415;-3.590276;6.23816;-2.601509;-3.658546;-2.880189;2.53089;-1.947249;6.178315;-0.1852508;2.956024;-10.37662	175.11894628026;262.149967873437;375.236808339861;488.320861758565;684.436016698354;245.125069184467;358.20980599703;471.293916865759;667.412048071985;242.150389485563;339.200586122506;438.271176916701;551.353529892715;664.446118390981	14	0.1291179	0.2641509	None
20160823_QEh1_LC2_HuPa_SA_HLApI_RA957_2_NG_1	7454	6056	ACYPEKTTRR	10		Unmodified	_ACYPEKTTRR_					0	0	0	sp|P58004|SESN2_HUMAN	3	HCD	FTMS	MULTI-MSMS	8	0	408.87664	1223.6081	-1.6551	-3.2852515	15.932	0.025439	98.048	76.676	NaN	NaN	1	0	0	0	-1	0	0	0	0	y1;y4;y5;y6;y7;y8;y9;y4-NH3;y5-NH3;y6-NH3;y7-NH3;y9-NH3;y6(2+);a2;b2	372344.1;53893.7;292631.8;20855;2560853;727981.2;632921.9;30728.4;48746.1;36767.5;307557.7;69282;158147.3;350845.7;128003.8	-2.900139E-05;0.000527911;0.0009257467;0.002796311;0.0004821651;0.00162654;0.001493765;0.001808353;0.004993479;0.0009455318;4.699638E-05;0.001192014;-0.0005992808;-9.844669E-05;0.0003370833	-0.1656096;0.9898674;1.399657;3.537618;0.5432813;1.548249;1.294898;3.502612;7.74929;1.222525;0.05398909;1.048799;-1.514365;-0.6694378;1.925604	175.11898118239;533.314892246319;661.409457428336;790.450179960471;887.505257958138;1050.56744212118;1153.5767593746;516.287062702663;644.378840594774;773.425481637937;870.479144025323;1136.55051202428;395.730725649732;147.058758556788;175.053237648923	15	0.4720221	0.1388889	None
20160823_QEh1_LC2_HuPa_SA_HLApI_RA957_2_NG_1	43379	38691	ADHTAPLLL	9		Unmodified	_ADHTAPLLL_					0	0	0	sp|Q5VW36|FOCAD_HUMAN	2	HCD	FTMS	MULTI-MSMS	9	0	475.76892	949.52328	-0.79848	-2.7743994	77.899	0.024688	98.133	14.332	NaN	NaN	1	0	0	0	-1	0	0	0	0	y1;y2;b4;b5;b6;b7;b8;b4-H2O;b5-H2O;b6-H2O;b7-H2O;b8-H2O	187841.4;85838.1;9910.3;151821;32039.1;129899.3;3765.7;26438.5;109404.8;4180.8;30706.1;3343.1	9.927233E-05;0.0006330412;0.00181981;0.0009807177;0.004821701;0.0004274985;-0.009443992;9.13215E-05;0.001916134;0.002423764;0.000390786;0.003829762	0.7514835;2.581888;4.280132;1.9764;8.127425;0.6052206;-11.52486;0.224285;4.00695;4.213376;0.5677215;4.778711	132.101805860969;245.18533607252;425.176103813142;496.214056693035;593.262979561973;706.351437744641;819.445373214955;407.167267615103;478.202556590646;575.25481281206;688.34090977086;801.421534775553	12	0.21459	0.1016949	None
20160823_QEh1_LC2_HuPa_SA_HLApI_RA957_2_NG_1	26114	23004	AEAGSNQIRWTK	12		Deamidation (NQ)	_AEAGSN(de)QIRWTK_	AEAGSN(0.999)Q(0.001)IRWTK		AEAGSN(29.13)Q(-29.13)IRWTK		0	1	0		2	HCD	FTMS	MULTI-MSMS	6	0	681.34404	1360.6735	0.3555	-2.263895	47.521	0.019992	100.48	9.7811	29.128	0.99878	2	0	0	0	-1	0	0	0	0	y1;y2;y3;y4;y6;y2-H2O;y4-H2O;y6-H2O;y1-NH3;y4-NH3;y6-NH3;b2;b6;b9;b10;b11;b6-H2O;b9-H2O;b10-H2O;b11-H2O	133378.1;110608.2;63239.9;145046.3;222255.9;25273;5715.9;8349.9;94163.6;200906.5;27927.1;17985.9;20979.3;58723.9;54397.3;72267;94913.7;60748.9;30811.6;43788.3	0.0002367946;0.0003465984;0.00203;0.0004796901;0.0005373691;-0.0006615724;0.01072906;0.005685972;0.0001109747;0.007649873;0.004782525;-6.416524E-05;-0.001243233;0.006400132;0.002463169;-0.001714463;0.0008093194;0.007667641;0.01004166;0.0111294	1.609615;1.396672;4.674859;0.8125653;0.6462779;-2.87452;18.74662;6.989798;0.8530863;13.34342;5.872076;-0.3190919;-2.340398;6.893412;2.210062;-1.410411;1.577027;8.421999;9.157864;9.293443	147.112567375986;248.160136046332;434.237765598037;590.340426936183;831.483010748977;230.150579530855;572.319612883222;813.46729745984;130.086144094393;573.306707651262;814.45221649123;201.087047515841;531.205775536776;928.441884691601;1114.52513460817;1215.57699071438;513.193158298161;910.43005249634;1096.50699142934;1197.55358216899	20	0.1999399	0.131579	None
20160823_QEh1_LC2_HuPa_SA_HLApI_RA957_2_MG_1	28992	25588	AEAPAGPAL	9		Unmodified	_AEAPAGPAL_					0	0	0	sp|Q53F19|CQ085_HUMAN	1	HCD	FTMS	MULTI-MSMS	10	0	796.41994	795.41267	0.20798	-0.81065883	49.053	0.02549	97.075	13.698	NaN	NaN	1	0	0	0	-1	0	0	0	0	y2;y3;y4;y5;y6;y7;a2;b2;b3;b4;b5;b6;b7;b8;b4-H2O;b5-H2O;b6-H2O;b7-H2O;b8-H2O	27985.8;322195.3;250433.6;41747.7;668312.1;138549.3;5939;57127;76074.3;40757.5;41177.8;96492.2;10100.7;27363.6;20078.1;16975;10315.8;5297.6;4312	0.0006750729;0.0002987701;0.0006455544;0.002312209;0.0008601334;0.001030333;0.0009301039;0.0003596403;0.0002784964;0.002329519;0.001278463;0.00140278;0.001834457;0.006825076;0.001208018;0.001285607;-0.001226237;-0.005693789;0.004465791	3.323217;0.9952652;1.8072;5.39923;1.637407;1.727763;5.373493;1.788485;1.023418;6.310076;2.904195;2.821167;3.086823;10.25836;3.440029;3.045004;-2.558786;-9.88019;6.898996	203.138343848202;300.191484002965;357.212600942272;428.248048075075;525.30226400305;596.339207591626;173.091138624577;201.086623710272;272.123818642013;369.174531471213;440.212696314849;497.234035721734;594.286367896874;665.318491065367;351.165088286142;422.202124484792;479.226100052774;576.28333145631;647.310285663802	19	0.4790789	0.2261905	None
20160823_QEh1_LC2_HuPa_SA_HLApI_RA957_1_NG_1	12567	10469	AEGTHVIQR	9		Unmodified	_AEGTHVIQR_					0	0	0		2	HCD	FTMS	MULTI-MSMS	5	0	505.77252	1009.5305	-0.0528	-1.8275819	27.65	0.00676	129.68	18.034	NaN	NaN	1	0	0	0	-1	0	0	0	0	y1;y2;y3;y6;y7;y6-H2O;y7-H2O;y1-NH3;y2-NH3;y3-NH3;y7-NH3;a2;b2;b6;b7;b8;b2-H2O;b6-H2O;b7-H2O;b8-H2O	857253.1;614042.7;1828267;590861.8;1587691;131487.1;34704.3;75622.1;160449.6;77365.2;10268.9;618270.1;172668.3;130725;46287.9;18574.6;402005.1;349665.5;206519.3;72801.5	-3.852323E-05;0.0001458981;1.588599E-05;-0.0004538026;0.0008256525;-8.401105E-05;0.007063527;0.0001719447;3.81225E-05;0.0005827332;0.001578327;2.194808E-05;-4.781422E-05;-0.0007719929;0.002378641;0.01092758;4.260134E-05;0.0006576399;-0.001090309;0.004995253	-0.2199831;0.4812303;0.03816348;-0.6023099;1.018749;-0.1142345;8.913638;1.087623;0.1332251;1.459626;1.989245;0.1268001;-0.2377788;-1.296848;3.35793;13.06478;0.2326971;1.13922;-1.579338;6.103603	175.118990704228;303.177383794258;416.261577786808;753.437051728068;810.457235996615;735.426117250252;792.440433435597;158.092231134784;286.150942468402;399.234461838119;793.429934220777;173.092046780419;201.087031164825;595.284223319803;708.365136666694;836.415165235969;183.076376062958;577.272229000728;690.358040929691;818.410532879223	20	0.3153054	0.1550388	None
20160823_QEh1_LC2_HuPa_SA_HLApI_RA957_2_MG_1	11426	9621	AEGTHVIQR	9		Unmodified	_AEGTHVIQR_					0	0	0		2	HCD	FTMS	MULTI-MSMS	4	0	505.77252	1009.5305	0.20995	-2.2238057	22.241	0.006391	132.57	17.784	NaN	NaN	1	0	0	0	-1	0	0	0	0	y1;y2;y3;y6;y7;y6-H2O;y7-H2O;y1-NH3;y2-NH3;y3-NH3;a2;b2;b3;b6;b7;b8;b2-H2O;b3-H2O;b6-H2O;b7-H2O;b8-H2O	1581441;1058105;3210578;1013137;2785402;206001.5;274184.3;122636.5;267388.2;130945.4;1083720;379960.5;118060.8;279715;79116.9;19713.6;791164.6;35398.5;630873.3;315613.4;95279.8	9.52519E-05;0.0003835072;0.000657197;0.001395275;0.002481804;0.002467486;0.002610738;0.0001027271;0.000974212;0.0006880578;0.0001679408;0.0001552039;0.0004633537;0.001552901;0.002788996;0.0005569087;0.0004338191;0.002869998;0.002365509;0.001218755;0.001470406	0.5439271;1.264961;1.57881;1.851884;3.062233;3.35519;3.294536;0.6497919;3.40455;1.723443;0.9702404;0.7718253;1.795193;2.608682;3.937232;0.6658198;2.369612;11.95359;4.097748;1.765401;1.796653	175.118856929102;303.177146185234;416.260936475778;753.435202650903;810.455579845422;735.423565753331;792.444886224547;158.092300352406;286.150006378899;399.234356513501;173.091900787746;201.086828146712;258.107983720539;595.281898425622;708.364726311099;836.425535910033;183.07598484523;240.095012389767;577.270521131406;690.355731866092;818.414057726429	21	0.3219386	0.1779661	None
20160823_QEh1_LC2_HuPa_SA_HLApI_RA957_2_MG_1	20095	17499	AEITPKGR	8		Unmodified	_AEITPKGR_					0	0	0	sp|Q9NPA8|ENY2_HUMAN	2	HCD	FTMS	MULTI-MSMS	1	0	436.25343	870.49232	0.34163	-0.76804745	35.521	0.02467	116.88	45.971	NaN	NaN	1	0	0	0	-1	0	0	0	0	y1;y2;y3;y4;y5;y6;y7;y5-H2O;y6-H2O;y7-H2O;y1-NH3;y4-NH3;y5-NH3;y6-NH3;a2;b2;b3;b4;b4-H2O	398951.5;97176.4;82376.2;2331591;1801829;1597021;294570.6;38215.7;274139.1;320954.6;42470.3;92411.7;32829.1;23753.1;823354.5;1232909;219704.7;131734.4;30717.4	0.0001257559;-0.0002835249;0.0003414847;0.0007205561;0.0009893151;0.001122604;0.0006471489;-0.00240442;0.0008411409;0.001683218;-7.569622E-05;0.0005812245;-0.0005708802;-0.004368599;0.0001365425;0.0003026858;0.002062591;0.0008913749;0.001284924	0.7181178;-1.221349;0.9479498;1.575718;1.771903;1.671987;0.8084694;-4.449929;1.287312;2.151214;-0.4788097;1.320182;-1.054628;-6.675756;0.7888438;1.50525;6.565227;2.146765;3.234898	175.11882642505;232.1406994295;360.235037437574;457.287422218156;558.334831933295;671.418762625091;800.461831176105;540.327660981895;653.408479401637;782.450230421067;158.092478775716;440.261012448292;541.309843027167;654.39770472629;173.091932186005;201.086680664802;314.16898474037;415.217834430175;397.206876195117	19	0.4961249	0.1	None
20160823_QEh1_LC2_HuPa_SA_HLApI_RA957_2_MG_1	24840	21813	AESVSEVVVNR	11		Unmodified	_AESVSEVVVNR_					0	0	0	sp|O00411|RPOM_HUMAN	2	HCD	FTMS	MULTI-MSMS	5	0	594.81458	1187.6146	0.17636	-3.3416224	42.672	0.019029	95.608	20.499	NaN	NaN	1	0	0	0	-1	0	0	0	0	y1;y2;y3;y4;y5;y6;y7;y8;y9;y6-H2O;y7-H2O;y9-H2O;y1-NH3;y2-NH3;y4-NH3;y7-NH3;a2;b2;b3;b5;b3-H2O	105041.6;58290.1;96286.2;175008.4;205939.6;147372.1;765544.2;110275;290693.7;11894.2;31627.7;9895.6;6881.2;43044.7;6278;15107.2;256124.9;300853.2;142038.9;4396.5;264219.8	-0.000307005;0.0001886246;0.000191218;-0.001232938;0.000683936;0.0007279536;0.001625726;0.003831072;0.0007729141;-0.007723047;0.006550204;0.006715431;-0.0004348122;0.0007438391;0.003534908;0.0007700537;2.303339E-05;0.0001365187;-0.0002558203;0.0006391007;0.0002720589	-1.75312;0.6523152;0.4925379;-2.530142;1.166397;1.017535;2.025978;4.249634;0.7818732;-11.07395;8.350328;6.919381;-2.75036;2.73335;7.516784;0.9804425;0.1330702;0.678904;-0.8878974;1.347692;1.007222	175.119259186047;289.161691003635;388.23010232635;487.299940398734;586.36643744079;715.408986519376;802.440117156497;901.506325726749;988.541412294899;697.406872833873;784.424627993148;970.524905091441;158.092837891653;272.134586687625;470.268623451307;785.414423727725;173.092045695107;201.086846831942;288.119267580848;474.218814985858;270.108175015339	21	0.3976101	0.1521739	None
20160823_QEh1_LC2_HuPa_SA_HLApI_RA957_2_NG_1	27441	24208	AESVSEVVVNR	11		Unmodified	_AESVSEVVVNR_					0	0	0	sp|O00411|RPOM_HUMAN	2	HCD	FTMS	MULTI-MSMS	5	0	594.81458	1187.6146	-1.0758	-3.678432	49.714	0.023545	93.178	27.105	NaN	NaN	1	0	0	0	-1	0	0	0	0	y1;y2;y3;y4;y5;y6;y7;y8;y9;y6-H2O;y7-H2O;y9-H2O;y1-NH3;y7-NH3;y9-NH3;a2;b2;b3;b3-H2O	94026.7;66609.5;140741.6;232196.3;266926.2;210924;953771.8;157026.3;396551.7;11020.2;29736.4;15091.6;18249;14789.1;6332.1;320217.2;416539.4;184717.9;336185.4	-0.001490698;0.0008035314;0.0007505129;-0.001568926;-0.0003235697;0.002803341;0.001457714;0.003790548;0.001714066;0.0007916284;0.00715895;-0.003854457;-1.255879E-05;0.007920206;0.002826725;-3.780638E-05;0.0001404422;0.0001228703;-1.776663E-05	-8.512416;2.778837;1.933168;-3.219629;-0.5518207;3.918527;1.816601;4.204682;1.733936;1.135116;9.126378;-3.971475;-0.07943955;10.0842;2.909611;-0.2184177;0.6984158;0.426457;-0.06577592	175.120442879107;289.161076096747;388.229543031513;487.300276386748;586.367444946479;715.40691113189;802.440285169049;901.506366250914;988.540471143459;697.398358158298;784.424019246136;970.535474980011;158.092415638291;785.40727357551;971.512809382543;173.092106534881;201.086842908375;288.11888889017;270.108464840832	19	0.3484162	0.1032609	None
20160823_QEh1_LC2_HuPa_SA_HLApI_RA957_1_MG_1	28745	25449	AFDLTEQRY	9		Unmodified	_AFDLTEQRY_					0	0	0	sp|Q86UE8|TLK2_HUMAN	2	HCD	FTMS	MULTI-MSMS	5	0	571.77747	1141.5404	0.31542	-0.82431074	56.25	0.0094657	122.74	62.306	NaN	NaN	1	0	0	0	-1	0	0	0	0	y2;y3;y4;y5;y6;y7;y8;y4-H2O;y6-H2O;y7-H2O;y2-NH3;y3-NH3;y5-NH3;y7-NH3;a2;b2;b3	258039.1;1038546;726916.8;2107349;1285143;2264444;44370.6;32226.4;53319.4;200712.2;60367.1;206038.6;63343.5;34266.5;3522609;1074758;1610236	-7.808183E-05;-0.0001100048;0.001908455;0.001635731;0.0003720677;0.002084986;0.005462634;0.004380513;0.00992932;0.01075776;-0.001007183;0.001449919;0.007478706;0.005743236;0.0001411301;0.000278121;0.0005270158	-0.2308868;-0.2359399;3.205971;2.349076;0.459675;2.255404;5.098094;7.588346;12.54661;11.8684;-3.136111;3.227688;11.00948;6.329264;0.7384461;1.269307;1.577234	338.182358801128;466.240968235548;595.281542871454;696.329494070237;809.414821713674;924.440051827539;1071.50508809509;577.268506127363;791.394699775041;906.420814362448;321.156738800872;449.212859210434;679.297101993771;907.409844475394;191.11774841835;219.112526049562;334.1392201868	17	0.5668135	0.1888889	None
20160823_QEh1_LC2_HuPa_SA_HLApI_RA957_2_MG_1	33050	29276	AFDLTEQRY	9		Unmodified	_AFDLTEQRY_					0	0	0	sp|Q86UE8|TLK2_HUMAN	2	HCD	FTMS	MULTI-MSMS	6	0	571.77747	1141.5404	-0.6131	-2.4011275	55.413	0.0045166	183.24	94.293	NaN	NaN	1	0	0	0	-1	0	0	0	0	y1;y2;y3;y4;y5;y6;y7;y8;y4-H2O;y6-H2O;y7-H2O;y2-NH3;y3-NH3;y4-NH3;y5-NH3;y6-NH3;y7-NH3;a2;b2;b3	45331.8;123500.4;944664.3;563179.2;1948675;1140148;2170061;30081.5;51978.4;123279;183674.3;85131.8;114225.6;22901.6;77696.5;32335.8;90683.5;2915809;1024074;1477177	-6.317784E-05;0.0004331873;0.0001242783;0.001673157;0.001351711;0.001020555;0.002180419;0.011519;-0.005969424;0.004384391;0.002439233;0.001031214;0.001467202;0.001049813;0.004100953;0.00450496;0.003700775;0.0001846618;0.0002353611;0.0005764524	-0.3469761;1.28093;0.266554;2.810698;1.941193;1.260856;2.358637;10.75036;-10.34062;5.540042;2.691036;3.210956;3.266163;1.815482;6.037023;5.685323;4.078385;0.96622;1.074156;1.725187	182.081232869038;338.181847531992;466.240733952371;595.281778169417;696.329778090458;809.414173226704;924.439956394805;1071.49903172864;577.27885606487;791.400244704611;906.429132894103;321.154700404232;449.212841926943;578.255852412559;679.300479746717;792.384139719956;907.411886936579;191.117704886753;219.112568809447;334.139170750202	20	0.6082081	0.2061856	None
20160823_QEh1_LC2_HuPa_SA_HLApI_RA957_2_MG_1	33095	29317	AFDLTEQRY	9		Unmodified	_AFDLTEQRY_					0	0	0	sp|Q86UE8|TLK2_HUMAN	1	HCD	FTMS	MULTI-MSMS	7	0	1142.5477	1141.5404	-0.13401	-0.58212342	55.486	4.2505E-08	233.21	139.83	NaN	NaN	1	0	0	0	-1	0	0	0	0	y1;y2;y3;y4;y5;y6;y7;y6-H2O;y2-NH3;y3-NH3;y4-NH3;y5-NH3;y6-NH3;y7-NH3;a2;b2;b3;b4;b5;b6;b7;b8;b5-H2O;b6-H2O;b8-NH3	11690.7;72118.8;720295.6;51612.9;56140;1620828;118184;28416.9;98896.2;159920.5;35071.5;52681.1;54213;46342.2;21218.9;31097.9;266667.3;87206.9;93961.5;72613.6;32414.6;219077.1;76182.2;93991.7;40238.8	0.001376799;9.199766E-05;0.0005510101;0.0001218709;-0.002462687;0.001602497;-0.007416803;0.002604724;0.0005056001;0.0007353028;-0.0006021174;0.00250977;-0.005486905;0.005404214;0.0004723819;0.001398338;0.0005056622;0.0002245751;0.001195307;0.001365499;-0.002214658;0.002223945;0.002429121;0.00364483;0.004933442	7.561514;0.2720358;1.181816;0.2047276;-3.536648;1.979824;-8.02294;3.291277;1.574317;1.636867;-1.041262;3.69463;-6.924465;5.955647;2.471684;6.381858;1.513328;0.5021541;2.180141;2.016053;-2.749847;2.313064;4.581013;5.528334;5.223656	182.079792892351;338.182188721638;466.240307220613;595.283329455977;696.333592487965;809.413591284656;924.449553616468;791.402024371486;321.155226017702;449.21357382637;578.257504342856;679.302070929527;792.39413158521;907.410183497505;191.11741716664;219.111405832559;334.139241540396;447.223586607881;548.270294350398;677.312717254795;805.374874922577;961.471547348129;530.258495849685;659.2998732…	25	0.295869	0.2358491	None
20160823_QEh1_LC2_HuPa_SA_HLApI_RA957_2_NG_1	37218	33096	AFDLTEQRY	9		Unmodified	_AFDLTEQRY_					0	0	0	sp|Q86UE8|TLK2_HUMAN	1	HCD	FTMS	MULTI-MSMS	9	0	1142.5477	1141.5404	0.39284	-3.5605551	66.589	0.0040844	186.3	112.64	NaN	NaN	1	0	0	0	-1	0	0	0	0	y2;y3;y4;y5;y6;y7;y6-H2O;y2-NH3;y3-NH3;y4-NH3;y5-NH3;y6-NH3;y7-NH3;b2;b3;b4;b5;b6;b7;b8;b5-H2O;b6-H2O;b8-NH3	37083.3;376226.5;23328.5;12861.2;769431.2;48919.6;28026.9;46640;72132;8421.1;11926.8;14507.2;31428.7;5757.8;123167.5;34860.6;53265.1;26305.6;13928.3;91599.6;30532.4;26995.6;26455.2	-0.0005407967;0.0001913496;-0.002872883;0.003355317;0.002132925;-0.003320762;0.0038603;0.001278437;0.0008187791;-0.002670179;0.007172255;0.002242398;0.005135406;0.00012741;0.0007850825;-0.004270811;-0.0009349681;-0.003282914;0.002211354;-0.001038022;0.002825873;-0.004075419;-0.0003768636	-1.599125;0.4104095;-4.826053;4.818588;2.63515;-3.592166;4.877807;3.980755;1.822695;-4.617612;10.55834;2.82993;5.659409;0.5814815;2.349569;-9.549515;-1.705298;-4.846937;2.745759;-1.079615;5.32924;-6.181362;-0.3990307	338.182821516045;466.240666881127;595.286324209956;696.327774484299;809.413060856254;924.44545757518;791.400768794773;321.154453180513;449.213490350137;578.259572404166;679.297408444462;792.38640228219;907.410452305527;219.112676760621;334.138962120083;447.228081994217;548.272424625157;677.317365667693;805.37044891118;961.474809315241;530.258099097953;659.307593485622;944.447599054898	23	0.2759656	0.2987013	None
20160823_QEh1_LC2_HuPa_SA_HLApI_RA957_2_NG_1	37174	33056	AFDLTKTNM	9		Unmodified	_AFDLTKTNM_					0	0	0	sp|Q86UY6|NAA40_HUMAN	1	HCD	FTMS	MULTI-MSMS	9	0	1040.5081	1039.5008	0.18093	-2.3163893	66.507	0.011291	118.06	76.871	NaN	NaN	1	0	0	0	-1	0	0	0	0	y3;y4;y5;y6;y4-H2O;y5-H2O;y4-NH3;a2;b2;b3;b4;b5;b6;b7;b8;b5-H2O;b6-H2O;b7-H2O;b8-H2O;b8-NH3	11389.8;124617.1;68836.2;12431;9419.5;8562.7;6820.4;10496.1;33816;294604;51853.9;113807.9;7528.1;101467;23635.8;48687.4;16988.9;43812.6;8718.4;4422.5	0.0002149301;0.0001637712;0.0005358083;0.002153188;0.001771059;0.000351412;0.003963635;-0.0003890629;-0.0004630271;0.0002804235;0.0005849203;-0.0001467249;-0.005696585;-0.001248842;0.008897852;-0.0002745055;0.001393629;0.003636417;0.002332787;0.01205293	0.5886096;0.3320289;0.9015924;3.043919;3.726729;0.6097931;8.323233;-2.035718;-2.113186;0.8392408;1.307893;-0.2676135;-8.422264;-1.606402;9.981345;-0.5176798;2.116836;4.788539;2.670792;13.78394	365.148716750347;493.243730926938;594.291037363937;707.373483964759;475.231558952689;576.280657073917;476.213381961928;191.118278611366;219.113267197697;334.139466779105;447.223226262736;548.271636382009;676.372149259778;777.415379990733;891.448160744328;530.261199476319;658.354494359859;759.399930045999;873.444161122318;874.41845656449	20	0.3254682	0.2197802	None
20160823_QEh1_LC2_HuPa_SA_HLApI_RA957_2_MG_1	22307	19510	AFDNMVTSM	9		2 Oxidation (M)	_AFDNM(ox)VTSM(ox)_		AFDNM(1)VTSM(1)		AFDNM(122.18)VTSM(122.18)	0	0	2	sp|Q9UL33|TPC2L_HUMAN	1	HCD	FTMS	MULTI-MSMS	2	0	1047.4122	1046.4049	-0.62724	-2.8273883	38.821	0.0096851	122.18	78.371	122.18	1	1	0	0	0	-1	0	0	0	0	y1;y2;y3;y4;y5;y7;y2-H2O;y4-H2O;a2;b2;b3;b4;b5;b6;b7;b5-H2O;b6-H2O;b7-H2O;b4-NH3;b5-NH3;b6-NH3;b7-NH3	75511.8;87883.3;79588.3;45296.8;11229.1;5263.8;8205.1;29581.9;16435.7;49984.9;26748.8;78298.5;242794.4;62271.6;13334;60641.5;8348.5;8922.7;64917;114147.3;97331.1;22071.6	0.0004811286;-9.810482E-05;0.001127581;-0.0008394686;0.004485874;-0.01505654;-3.025511E-05;0.002086089;0.001189715;-0.001571407;0.0001806395;0.004180629;0.0009430708;-0.0006662467;0.005643555;-0.005865688;-0.0003325683;0.01407927;-0.006794502;0.002564088;0.003085478;0.007231118	2.897444;-0.3876353;3.184072;-1.852305;7.473563;-18.15525;-0.1287042;4.793528;6.22507;-7.171627;0.5406108;9.328044;1.584415;-0.9596127;7.09588;-10.16208;-0.491764;18.11282;-15.75855;4.434689;4.555846;9.290909	166.052759252584;253.085366895922;354.131819684035;453.20220065002;600.23227453623;829.321687430705;235.074734359909;435.188710405919;191.116699833765;219.114375577153;334.139566563132;448.178494020868;595.217130807313;694.287154041021;795.328522713026;577.21337487947;676.276255676329;777.309522316711;431.16292004991;578.188960688591;677.256853214614;778.300386048798	22	0.3551793	0.2365591	None
20160823_QEh1_LC2_HuPa_SA_HLApI_RA957_2_NG_1	24094	21168	AFDNMVTSM	9		2 Oxidation (M)	_AFDNM(ox)VTSM(ox)_		AFDNM(1)VTSM(1)		AFDNM(126.04)VTSM(126.04)	0	0	2	sp|Q9UL33|TPC2L_HUMAN	1	HCD	FTMS	MULTI-MSMS	10	0	1047.4122	1046.4049	-0.33765	-2.6362577	44.162	0.0081817	126.04	80.318	126.04	1	1	0	0	0	-1	0	0	0	0	y1;y2;y3;y4;y5;y2-H2O;y3-H2O;y4-H2O;a2;b2;b3;b4;b5;b6;b7;b5-H2O;b7-H2O;b4-NH3;b5-NH3;b6-NH3;b7-NH3	56121.1;67307;73064.4;38666.7;20571.7;5737.7;11424.7;20681.7;20208.4;35983.4;18668.9;53869.5;214944;45573.9;20372.7;57833.8;11775.5;48571.4;120487;96617.1;5291.2	-1.073363E-05;-0.0005725256;0.001211126;0.001594297;9.445127E-05;-0.0004238891;0.003214091;0.002751076;5.975301E-05;-0.0007099379;-0.00181495;-0.005528023;0.00152656;0.0009145793;-0.0001366386;-0.003958049;-0.002337026;-0.007312094;0.002356053;0.003315748;0.007416772	-0.0646397;-2.26218;3.419987;3.517869;0.1573567;-1.803207;9.562355;6.321579;0.3126501;-3.240046;-5.431681;-12.33415;2.564713;1.317296;-0.1718002;-6.857191;-3.006494;-16.95898;4.074883;4.895851;9.529449	166.053251114832;253.085841316687;354.131736139169;453.199766884207;600.236665958429;235.075127993941;336.119168488084;435.188045419182;191.117829795488;219.113514108525;334.141562152877;448.188202672128;595.216547318332;694.28557321498;795.334302906954;577.21146724093;777.325938607896;431.163437642161;578.189168723666;677.256622945034;778.300200395228	21	0.3600375	0.2592593	None
20160823_QEh1_LC2_HuPa_SA_HLApI_RA957_2_NG_1	24330	21382	AFDNMVTSM	9		2 Oxidation (M)	_AFDNM(ox)VTSM(ox)_		AFDNM(1)VTSM(1)		AFDNM(97.6)VTSM(97.6)	0	0	2	sp|Q9UL33|TPC2L_HUMAN	2	HCD	FTMS	MULTI-MSMS	4	0	524.20972	1046.4049	0.4135	-1.7536802	44.55	0.02509	97.602	51.586	97.602	1	1	0	0	0	-1	0	0	0	0	y1;y2;y3;y4;y2-H2O;y3-H2O;y4-H2O;a2;b2;b3;b4;b5;b4-NH3;b5-NH3	1596564;1069962;181795.6;58092.6;213039;43544.8;34553.6;985893.7;284000.6;31962.2;32681.8;117760.6;82220.7;83860.4	0.000243055;0.00039622;0.001765019;-0.0003692414;0.0006210131;0.002019566;0.005097329;0.0002936597;-0.0001369562;0.0003977956;-0.000959489;-0.002494047;0.0005134139;-0.005388475	1.463719;1.565562;4.984083;-0.8147396;2.641776;6.00846;11.713;1.536539;-0.6250485;1.190508;-2.140839;-4.190122;1.190786;-9.319447	166.052997326201;253.08487257115;354.131182246077;453.201730422808;235.074083091772;336.120363013144;435.185699166373;191.117595888779;219.112941126826;334.139349406959;448.183634138753;595.220567924889;431.155612134402;578.196913252321	14	0.3672775	0.1261261	None
20160823_QEh1_LC2_HuPa_SA_HLApI_RA957_2_NG_1	24369	21418	AFDNMVTSM	9		2 Oxidation (M)	_AFDNM(ox)VTSM(ox)_		AFDNM(1)VTSM(1)		AFDNM(113.5)VTSM(113.5)	0	0	2	sp|Q9UL33|TPC2L_HUMAN	1	HCD	FTMS	MULTI-MSMS	10	0	1047.4122	1046.4049	-0.27294	-2.9229536	44.606	0.013069	113.5	60.336	113.5	1	1	0	0	0	-1	0	0	0	0	y1;y2;y3;y4;y4-H2O;a2;b2;b3;b4;b5;b6;b7;b5-H2O;b6-H2O;b7-H2O;b4-NH3;b5-NH3;b6-NH3;b7-NH3	37399.9;53551.4;54019.9;12103.7;22671.4;8109.4;27434.2;12544.7;53445.1;160797.3;36924.9;7805.3;41954.5;8406.5;5434.5;33910.1;86152.8;66166.7;11160.9	0.000446646;-0.0003557233;-0.001367862;0.000397781;0.0009026746;0.0001809303;-0.001582985;-0.001018031;-0.007005454;0.001972057;-0.000389122;0.01130745;0.001953877;0.004678308;0.003142304;0.001648843;0.0008196468;0.006199616;0.006840896	2.689783;-1.405545;-3.862552;0.8777144;2.074208;0.9466957;-7.224467;-3.046712;-15.63056;3.313179;-0.5604629;14.21744;3.385063;6.917798;4.042482;3.824252;1.417606;9.154052;8.789527	166.052793735169;253.085624514367;354.134315127297;453.200963400395;435.189893820463;191.117708618176;219.114387155341;334.14076523326;448.189680103806;595.216101820653;694.286876916326;795.322858814662;577.205555314613;676.271244800229;777.320459278232;431.154476704889;578.190705129874;677.253739077192;778.300776270959	19	0.3716515	0.2345679	None
20160823_QEh1_LC2_HuPa_SA_HLApI_RA957_2_MG_1	32249	28548	AFDNMVTSM	9		Oxidation (M)	_AFDNM(ox)VTSM_		AFDNM(1)VTSM		AFDNM(77.4)VTSM(-77.4)	0	0	1	sp|Q9UL33|TPC2L_HUMAN	1	HCD	FTMS	MULTI-MSMS	8	0	1031.4172	1030.41	-0.57284	-2.2747944	54.115	0.019965	104.37	50.811	77.404	1	2	0	0	0	-1	0	0	0	0	y1;y2;y3;y2-H2O;a2;b2;b3;b4;b5;b6;b7;b3-H2O;b5-H2O;b7-H2O;b4-NH3;b5-NH3;b6-NH3;b7-NH3	10258.5;34109.6;29985.5;16051.1;60690.7;180502.9;79285.9;181407.5;581318.4;96624.1;36949.9;32301.1;159164.3;31865.3;169951.5;313572.7;147246.5;39665	0.0002496901;0.0003584463;0.0002957159;-0.0004123587;0.0007120578;-0.001462115;0.0004500374;-0.007565291;0.001588374;0.002855112;0.01325623;-0.002950653;-0.0027902;0.007853703;-0.007995201;0.002317839;0.00525629;0.007762182	1.663956;1.511857;0.8745427;-1.882227;3.725766;-6.672842;1.346856;-16.87964;2.668565;4.112313;16.66778;-9.333608;-4.833941;10.10362;-18.54329;4.00879;7.761172;9.973254	150.058076069012;237.089995722735;338.137736927217;219.080201841396;191.11717749067;219.114266285305;334.139297165158;448.190239941024;595.216485504374;694.283632682714;795.320910035766;316.132133169597;577.210299391979;777.315747879052;431.164120749554;578.189206937606;677.254682402743;778.299854984883	18	0.2732496	0.159292	None
20160823_QEh1_LC2_HuPa_SA_HLApI_RA957_2_NG_1	35160	31225	AFDNMVTSM	9		Oxidation (M)	_AFDNMVTSM(ox)_		AFDNMVTSM(1)		AFDNM(-137.43)VTSM(137.43)	0	0	1	sp|Q9UL33|TPC2L_HUMAN	1	HCD	FTMS	MULTI-MSMS	8	0	1031.4172	1030.41	0.073054	-1.3043069	62.924	0.0045329	169.57	103.89	137.43	1	2	0	0	0	-1	0	0	0	0	y1;y2;y3;y4;y6;y7;y2-H2O;y3-H2O;y4-H2O;y6-H2O;a2;b2;b3;b4;b5;b6;b7;b5-H2O;b6-H2O;b7-H2O;b4-NH3;b5-NH3;b6-NH3;b7-NH3	225385.8;272018.8;172416.3;95387.8;8484.8;4866.2;52904.7;43044.8;77428.2;25465.8;55102.5;82799.6;56694.6;143311.2;422640.6;81006.9;5452.7;29592.7;10529.7;6315.6;64342.6;143606.6;131485.7;21615.9	0.0001097393;8.613668E-05;0.0004441924;0.0006891105;-0.009558335;0.009829625;-0.000599637;-0.001103386;0.0009537661;0.0006143759;1.94575E-05;-6.200973E-05;-0.0008988075;0.0003160272;0.001082395;0.0005989327;0.007164707;-0.006497069;-0.001639999;4.980712E-05;0.001342034;0.002098315;0.003564066;0.008038476	0.6608686;0.3403466;1.254311;1.520542;-13.68812;12.08607;-2.55083;-3.282681;2.191609;0.9031305;0.1018089;-0.2830036;-2.689908;0.7051308;1.868704;0.8830026;9.193394;-11.57671;-2.483783;0.06542132;3.112651;3.732366;5.389799;10.54496	166.053130641889;253.085182654419;354.132503072778;453.200672070898;698.294331569891;813.30188664225;235.075303741834;336.123485965178;435.189842728998;680.273594172614;191.117870091002;219.112866180338;334.140646010147;448.18235862262;579.222076861362;678.290974239501;779.332086939543;561.219091639027;660.282648485027;761.328637152877;431.154783513874;562.194511839156;661.261460004677;762.304664…	24	0.3999152	0.2526316	None
20160823_QEh1_LC2_HuPa_SA_HLApI_RA957_2_NG_1	46642	41654	AFDNMVTSM	9		Unmodified	_AFDNMVTSM_					0	0	0	sp|Q9UL33|TPC2L_HUMAN	1	HCD	FTMS	MULTI-MSMS	4	0	1015.4223	1014.4151	-0.57943	-2.7891431	84.347	0.0223	101.28	51.694	NaN	NaN	1	0	0	0	-1	0	0	0	0	y1;y2;y3;y2-H2O;a2;b2;b3;b4;b5;b6;b7;b5-H2O;b6-H2O;b7-H2O;b4-NH3;b5-NH3;b6-NH3;b7-NH3	8251.2;33976.4;11622.9;4313.9;46695.6;77442.2;57976.4;108302.6;282359;41121;6654.9;28925.9;7777.8;5250;41043.9;96608.8;49165.9;5040.4	0.0007735676;0.001029907;-0.0008064259;0.001312429;0.0006534576;0.0006751252;-3.715096E-05;-0.0001064669;0.00110228;-0.0007592166;0.0002244691;-0.001910093;0.008139869;-0.001224033;0.001840409;0.002656168;-0.001613899;0.008203413	5.15514;4.343964;-2.384896;5.990677;3.419145;3.081186;-0.1111839;-0.2375523;1.903035;-1.119306;0.288025;-3.4035;12.32804;-1.607756;4.268562;4.724647;-2.440618;10.76133	150.057552191442;237.089324261636;338.13883906905;219.078477054161;191.117236090884;219.112129045357;334.139784353563;448.182781116668;579.2220569764;678.292332388781;779.33902717721;561.214504663078;660.272868616303;761.3299109928;431.15428513934;562.19395398687;661.266637969919;762.304499131795	18	0.2586005	0.1836735	None
20160823_QEh1_LC2_HuPa_SA_HLApI_RA957_1_MG_1	23217	20432	AFDTEGVYR	9		Unmodified	_AFDTEGVYR_					0	0	0		1	HCD	FTMS	MULTI-MSMS	7	0	1057.4949	1056.4876	0.10664	-3.0295342	46.058	0.010031	121.29	24.225	NaN	NaN	1	0	0	0	-1	0	0	0	0	y1;y2;y3;y4;y1-NH3;y2-NH3;y3-NH3;y4-NH3;b5;b6;b7;b8;b5-H2O;b6-H2O;b7-H2O;b8-H2O	421251.3;90197.6;22688.8;122670.3;63511.1;202509.8;34174.7;62686.5;37378.2;129447.3;88910.8;7062.4;10165.9;50486.1;31122.2;5963.6	0.0001183879;0.0009660833;0.001016035;-0.001010831;0.0001529616;0.000758126;-0.001885611;0.001596357;-0.0001691035;0.0006177126;0.0007136507;0.009184028;0.006774603;0.00819599;0.0002950119;0.0009020589	0.6760431;2.856702;2.323695;-2.045085;0.9675462;2.360623;-4.487136;3.344949;-0.2997066;0.9943045;0.9907423;10.39653;12.40287;13.58678;0.4200599;1.042395	175.118833793125;338.181314635976;437.249678600517;494.273169189701;158.092250117952;321.154973491816;420.226031145275;477.244012901003;564.230187876423;621.250864783958;720.319182762061;883.374040923324;546.212679483093;603.232721819989;702.309036714517;865.371758205823	16	0.1256835	0.172043	None
20160823_QEh1_LC2_HuPa_SA_HLApI_RA957_2_MG_1	26421	23250	AFDTEGVYR	9		Unmodified	_AFDTEGVYR_					0	0	0		1	HCD	FTMS	MULTI-MSMS	2	0	1057.4949	1056.4876	-0.026135	-5.2065592	45.067	0.017644	107.43	11.239	NaN	NaN	1	0	0	0	-1	0	0	0	0	y1;y2;y3;y4;y1-NH3;y2-NH3;y3-NH3;y4-NH3;b5;b6;b7;b8;b6-H2O;b7-H2O;b8-H2O	688006.5;132703;40918.4;190101.9;92069.1;366996.3;57855.8;127245.1;69659.7;208328.7;117703.7;11091.8;72157.5;60889.5;6389.5	0.0001821739;0.0008204606;0.0009302421;0.0005165639;0.0001130821;0.0006377196;0.0004833656;0.001580193;0.001825847;0.001925896;0.001618049;0.002768093;0.01075161;0.004320445;0.006496996	1.040288;2.426096;2.127484;1.045101;0.7152916;1.985706;1.150258;3.311079;3.236008;3.100036;2.246298;3.133523;17.8234;6.151807;7.5078	175.118770007087;338.181460258686;437.249764393462;494.271641795136;158.092289997418;321.155093898209;420.2236621684;477.244029064756;564.228192925868;621.249556600695;720.318278363283;883.380456858488;603.230166198806;702.305011281255;865.366163268996	15	0.120072	0.1363636	None
20160823_QEh1_LC2_HuPa_SA_HLApI_RA957_2_NG_1	45545	40657	AFQYIIDNKGIDSDA	15		Unmodified	_AFQYIIDNKGIDSDA_					0	0	0	sp|P25774|CATS_HUMAN	2	HCD	FTMS	MULTI-MSMS	7	1	835.40703	1668.7995	-0.18412	-1.3595381	82.149	0.010775	133.89	87.92	NaN	NaN	1	0	0	0	-1	0	0	0	0	y2;y7;y8;y9;y10;y11;y12;y2-H2O;y7-H2O;y8-H2O;y9-H2O;y10-H2O;y11-H2O;y12-H2O;y9-NH3;y10-NH3;y11-NH3;y12-NH3;a2;b2;b3;b4;b5;b10;b11;b5-NH3	78686;67742;138713.2;156465.6;259055.8;128309.1;76795.4;4255.8;4930.6;5131.5;22847.6;17634.9;8508;4535.1;7661.2;24731.8;16767.8;8587.1;208876.2;176311.9;421281.6;244648;94898.2;18861.4;11377;6745.3	-4.66236E-05;0.001852206;0.002272625;0.002833447;0.001644563;0.002320081;-0.002492517;-0.0004918332;0.0005306148;0.0054656;0.008014428;0.009587541;0.01250783;-0.004319916;0.01259059;0.008816609;0.007032813;0.007390629;0.0002975879;0.0001138342;0.0004405936;0.0005513867;-0.001175349;0.002960999;0.01856645;-0.006209902	-0.2273413;2.625978;2.773584;3.032343;1.569998;1.999075;-1.88307;-2.629114;0.7719939;6.820334;8.745627;9.313038;10.94723;-3.308667;13.72462;8.555994;6.150006;5.656344;1.557093;0.5195237;1.269097;1.080654;-1.885627;2.57347;14.69266;-10.24232	205.081944596303;705.339507930742;819.382014958356;934.40839716874;1047.4936500333;1160.57703849584;1323.64517963153;187.071825119574;687.330264835259;801.368257297468;916.392651500448;1029.47514236823;1142.55628606084;1305.63644234482;917.372090929069;1030.45992888506;1143.54577666173;1306.60874738447;191.117591960545;219.112690336355;347.170941088374;510.234158833591;623.319949549355;1150.58617…	26	0.5075431	0.2131148	None
20160823_QEh1_LC2_HuPa_SA_HLApI_RA957_2_MG_1	39087	34764	AFQYIIDNKGIDSDAS	16		Unmodified	_AFQYIIDNKGIDSDAS_					0	0	0	sp|P25774|CATS_HUMAN	2	HCD	FTMS	MULTI-MSMS	8	1	878.92305	1755.8315	-0.50775	-3.7003587	65.655	0.0013852	117.79	57.229	NaN	NaN	1	0	0	0	-1	0	0	0	0	y2;y7;y8;y9;y10;y11;y12;y13;y2-H2O;y7-H2O;y8-H2O;y9-H2O;y10-H2O;y11-H2O;y13-H2O;y9-NH3;y11-NH3;y12-NH3;a2;b2;b3;b4;b5;b6;b10;b11;b12;b5-NH3	33160.6;9764.9;30922.5;85836.8;113145.1;190058;91503.3;78869.5;25744.9;5490.3;4756.3;6684.3;23708.5;25902.5;7907.8;9118.9;5844.3;5752.8;167357.1;166838.8;378124;234876.7;107224;4459.5;21562.2;8332.7;6099.1;4917.7	0.0001367629;0.007589933;0.00339009;0.0009285806;-0.0004872596;0.0008823372;0.005843956;0.003781023;0.0005743952;0.00288501;0.007443077;0.009952436;0.005753189;0.003909368;0.0146018;0.004958472;-0.001244284;0.002489857;0.0001352536;0.0001102944;0.0002428989;0.001130093;0.001964534;0.0104766;0.0134524;0.01735444;0.006630078;0.001376517	0.7722931;11.42596;4.278418;1.024454;-0.4770302;0.7777141;4.684138;2.680301;3.610826;4.464129;9.611965;11.20271;5.733541;3.501409;10.48491;5.57517;-1.113451;2.023316;0.7076978;0.5033682;0.6996517;2.214854;3.151742;14.22693;11.69188;13.73351;4.808957;2.270391	177.086846587661;664.270835595244;792.369998456072;906.415387412747;1021.44374628497;1134.52644066863;1247.60554302957;1410.67093450102;159.075844269036;646.264975832065;774.355380782951;888.395798870706;1003.42694115031;1116.51284895187;1392.64954903833;889.38480842021;1117.50201818816;1230.58234802806;191.117754294878;219.112693876243;347.171138783127;510.233580127316;623.316809666934;736.39236…	28	0.5185131	0.2222222	None
20160823_QEh1_LC2_HuPa_SA_HLApI_RA957_2_MG_1	36614	32516	AGITINFTSQI	11		Unmodified	_AGITINFTSQI_					0	0	0	sp|Q8IU80|TMPS6_HUMAN	2	HCD	FTMS	MULTI-MSMS	7	0	582.8166	1163.6186	0.60774	-1.5394262	61.325	0.025638	92.051	1.9008	NaN	NaN	1	0	0	0	-1	0	0	0	0	y1;y2;y3;y6;y2-NH3;y3-NH3;a2;b2;b3;b5;b6;b7;b8;b9;b10;b8-H2O;b9-H2O;b6-NH3;b7-NH3;b8-NH3	195393.8;40945.5;16879.2;5022.8;182583.1;85573;140346.6;18421.3;128772.9;28674.9;60484.1;104087.2;42838.5;65717;14381.7;29662.9;25689.3;72748.7;42348.4;6333.2	0.0001492138;-0.000402529;-0.001231194;-0.008404078;0.0005196279;0.0009457197;-0.0003530717;6.394187E-05;0.0005187351;0.001502759;0.00331945;0.002607734;0.001906715;0.01020623;0.005195123;0.003493009;0.008558792;0.0007122864;0.001494507;-0.002145059	1.129537;-1.547231;-3.546129;-11.84741;2.137213;2.864385;-3.493294;0.4954208;2.142211;3.293502;5.820317;3.635028;2.329697;11.27184;5.026601;4.363934;9.644214;1.287348;2.133898;-2.676585	132.101755919494;260.160885173705;347.193742248416;709.359934970042;243.133413915272;330.165016233361;101.071292427625;129.065790036128;242.149399223278;456.280157653439;570.321268409574;717.390394042426;818.4387735357;905.462502428082;1033.52609104854;800.42662255543;887.453585181672;553.297326472218;700.364958167384;801.416276208083	20	0.2560292	0.1265823	None
20160823_QEh1_LC2_HuPa_SA_HLApI_RA957_2_MG_1	38807	34509	AGLDDQQLQI	10		Unmodified	_AGLDDQQLQI_					0	0	0		2	HCD	FTMS	MULTI-MSMS	3	0	550.78275	1099.551	-2.3048	-3.5520594	65.169	0.017004	107.59	9.9974	NaN	NaN	1	0	0	0	-1	0	0	0	0	y1;y2;y3;y2-NH3;y3-NH3;a2;b2;b3;b6;b7;b8;b6-H2O;b7-H2O;b8-H2O;b7-NH3;b8-NH3	2004955;867436.6;101757.6;2647663;213812.7;5096710;857374.8;4807801;3554701;6886896;1589358;792617;2157406;565244.5;510609.6;101180.9	-6.294768E-05;0.0004303837;0.001485519;0.0003818086;-0.001670839;-0.0003912142;0.0001188884;0.0001680521;0.003275228;0.003916573;0.004251225;0.003439341;0.003485908;0.008041532;0.001840275;0.01043066	-0.4765083;1.654304;3.98003;1.570366;-4.690475;-3.870674;0.9211458;0.6940007;5.456357;5.377566;5.052557;5.907001;4.907608;9.766413;2.587227;12.65292	132.101968080979;260.160052260964;373.243061106414;243.133551734569;356.219668363123;101.071330570092;129.065735089641;242.149749906317;600.259106305881;728.317042472029;841.40077180087;582.248377506043;710.306908451272;823.386416807502;711.292569668579;824.368043258884	16	0.4307289	0.2105263	None
20160823_QEh1_LC2_HuPa_SA_HLApI_RA957_2_NG_1	37019	32915	AGPDAAGPLLPGRPQ	15		Unmodified	_AGPDAAGPLLPGRPQ_					0	0	0	sp|O75976|CBPD_HUMAN	2	HCD	FTMS	MULTI-MSMS	8	0	708.88333	1415.7521	0.60454	-2.1649934	66.237	0.011352	101.48	64.721	NaN	NaN	1	0	0	0	-1	0	0	0	0	y2;y5;y6;y7;y8;y9;y10;y11;y12;y12-H2O;y2-NH3;y5-NH3;y9-NH3;a2;b2;b3;b4;b5;b6;b7;b9;b10;b13;b4-H2O;b5-H2O;b6-H2O;b7-H2O;b9-H2O;b10-H2O	33879.1;461725.6;75436.1;15912.5;362726.6;546623.4;258026.5;57514.1;26042;15142.5;6925.7;24842.1;9922.6;20609.9;3851.2;19557;79591.2;87967.9;53185.1;29583;24345.6;16808;15142.5;44100.7;81046.3;30797.8;43504.6;9755.6;6730.4	-3.287737E-05;0.0005848709;0.001408107;-0.001509783;0.002284492;0.002047559;0.001792569;0.002175538;0.01160515;0.002794623;-0.0007991873;0.003650266;0.01449019;-0.0003087232;0.0004144587;-0.0002465513;-0.0003959043;-0.0001494587;0.0001461792;0.003516967;0.005075702;-0.0006298874;0.002794623;0.0009588474;0.0008369365;-0.0004588953;0.001263117;0.004969087;0.01155122	-0.134672;1.055145;2.109881;-1.934443;2.603341;2.19097;1.782618;2.020713;9.738835;2.38117;-3.519046;6.794044;15.79303;-3.054511;3.211229;-1.090362;-1.160513;-0.3626029;0.3025109;6.510036;6.764238;-0.7294899;2.38117;2.967336;2.123281;-0.9864267;2.4187;6.78501;13.66297	244.129215393672;554.303936249087;667.387176993035;780.474158863314;877.523128440684;934.544829096885;1005.5821978756;1076.61892869397;1191.63644211312;1173.63468795465;227.103432602142;537.274321752763;917.505837361751;101.071248079144;129.065439519272;226.118864381319;341.145956766306;412.182824108479;483.219642258417;540.237735193754;750.373004291557;863.462773861406;1173.63468795465;323.13403…	29	0.4558116	0.2204724	None
20160823_QEh1_LC2_HuPa_SA_HLApI_RA957_2_MG_1	33364	29561	AGQPEAGP	8		Unmodified	_AGQPEAGP_					0	0	0	sp|Q2T9J0|TYSD1_HUMAN	1	HCD	FTMS	MULTI-MSMS	1	0	726.34169	725.33442	0.081651	-1.922544	55.919	0.026527	113.85	18.304	NaN	NaN	1	0	0	0	-1	0	0	0	0	y1;y2;y3;y7;y7-H2O;y7-NH3;a2;b2;b3;b4;b5;b6;b5-H2O;b6-H2O;b3-NH3;b4-NH3;b5-NH3;b6-NH3	12919.3;111237.8;648046.4;596614.1;594394.8;141255.3;683574.4;154212.7;926906.6;323158.9;1266337;592887.2;300300;163694.3;1172706;390631.8;381393.6;199632.9	5.164082E-05;0.0002302182;0.0005424873;0.002824207;0.001902664;0.001828959;-0.0002931353;-2.913305E-06;0.0005392019;0.002068348;0.001225115;0.001644071;0.0006363108;0.0008000222;0.0005237393;0.0009006959;0.002999141;0.00271978	0.4449089;1.330035;2.222137;4.309782;2.985545;2.865466;-2.900284;-0.02257223;2.097051;5.839901;2.535323;2.966271;1.367797;1.491895;2.181362;2.671501;6.433298;5.062622	116.070553364082;173.091838510272;244.128640029002;655.301756492276;637.292113348799;638.276202639001;101.071232491156;129.065856891305;257.123892287477;354.175126993715;483.218563322492;554.255258154333;465.208587440431;536.245537516893;240.097358648635;337.149745544001;466.190240195142;537.227633343513	18	0.238728	0.1192053	None
20160823_QEh1_LC2_HuPa_SA_HLApI_RA957_2_NG_1	36898	32805	AGQPEAGP	8		Unmodified	_AGQPEAGP_					0	0	0	sp|Q2T9J0|TYSD1_HUMAN	1	HCD	FTMS	MULTI-MSMS	8	0	726.34169	725.33442	-0.28918	-3.5769532	66.024	0.026527	113.85	18.304	NaN	NaN	1	0	0	0	-1	0	0	0	0	y1;y2;y3;y7;y7-H2O;y7-NH3;a2;b2;b3;b4;b5;b6;b5-H2O;b6-H2O;b3-NH3;b4-NH3;b5-NH3;b6-NH3	27211.3;73576.9;431066.4;373937.4;374303;88305.6;469018.4;110327.2;586672.1;233732.4;845724.6;416876.1;219411.2;111157.7;788889.8;242809.2;246893.6;136772.8	4.949531E-05;0.0003845053;0.0004711707;0.001894665;0.002051104;0.001826241;-0.0002208317;0.000344255;0.000649903;0.002586456;0.00158183;0.002044829;0.001982205;0.0002993869;0.000598481;0.0006644893;0.004541483;0.001489562	0.4264243;2.221396;1.930009;2.891282;3.218468;2.861208;-2.184913;2.667289;2.527588;7.302771;3.273531;3.68933;4.260908;0.5583014;2.492661;1.970901;9.741728;2.772676	116.070555509595;173.091684223256;244.128711345608;655.30268603464;637.291964909421;638.276205356964;101.071160187595;129.065509722982;257.12378158636;354.174608885425;483.218206607621;554.254857396594;465.207241546199;536.246038152194;240.097283906845;337.149981750529;466.188697852723;537.228863562192	18	0.2350213	0.1363636	None
20160823_QEh1_LC2_HuPa_SA_HLApI_RA957_1_MG_1	26353	23278	AGQTSIQTL	9		Unmodified	_AGQTSIQTL_					0	0	0	sp|P51878|CASP5_HUMAN	1	HCD	FTMS	MULTI-MSMS	1	0	918.48909	917.48181	0.20072	-1.2937652	51.766	0.014912	111.04	15.683	NaN	NaN	1	0	0	0	-1	0	0	0	0	y1;y2;y3;y2-H2O;y3-H2O;a2;b5;b6;b7;b5-H2O;b6-H2O;b7-H2O;b5-NH3;b6-NH3;b7-NH3	49121.7;34756.3;50711.5;44761.4;166891.2;23704.9;48284.4;47512.5;25302.1;148653.1;149071.8;33837.4;52363.9;62398.9;10033.7	6.719726E-05;-0.0009628306;8.971614E-05;0.0003506041;0.0002622287;-0.000226649;0.0005997325;0.001117161;0.001855717;0.0002906592;0.0002826079;-1.514808E-05;-7.817379E-05;0.001006785;8.068857E-05	0.5086777;-4.129652;0.248378;1.629665;0.7640757;-2.242469;1.347097;2.001052;2.703767;0.6803927;0.5230793;-0.02266535;-0.1825733;1.860075;0.120553	132.101837936042;233.150546437948;361.208071402657;215.138668317034;343.197334203771;101.071166004892;445.203538640877;558.287085192502;686.34492414854;427.193283027896;540.277355059592;668.336230326977;428.177667445694;541.260646466984;669.320150075127	15	0.301267	0.1578947	None
20160823_QEh1_LC2_HuPa_SA_HLApI_RA957_2_MG_1	30047	26547	AGQTSIQTL	9		Unmodified	_AGQTSIQTL_					0	0	0	sp|P51878|CASP5_HUMAN	1	HCD	FTMS	MULTI-MSMS	9	0	918.48909	917.48181	0.87776	0.014162679	50.672	0.0056486	140.98	2.7224	NaN	NaN	1	0	0	0	-1	0	0	0	0	y1;y2;y3;y2-H2O;y3-H2O;a2;b5;b6;b7;b8;b5-H2O;b6-H2O;b7-H2O;b8-H2O;b5-NH3;b6-NH3;b7-NH3;b8-NH3	101080.7;43229.7;91355.2;76817.9;304092;48317.7;97413.7;96054.3;43513.6;21376.3;267874.5;286182.6;80234.1;30685;98510.4;102265.8;41216.7;8309	0.0001568969;0.0002050305;-0.0001422172;0.0007344151;0.0003573679;-0.0003062182;0.001678524;0.001544616;3.170612E-05;0.0008680973;0.0006565964;0.001328987;0.002747702;0.007202553;0.001919438;-0.0002238382;-0.0004284703;0.006158603	1.187698;0.8793956;-0.3937263;3.413689;1.04129;-3.029727;3.770248;2.766707;0.04619548;1.102495;1.537002;2.459828;4.111274;9.361543;4.482829;-0.4135487;-0.640157;7.994431	132.101748236353;233.149378576862;361.208303336026;215.138284505987;343.197239064659;101.071245574119;445.202459849632;558.286657738239;686.346748159081;787.393590242029;427.192917090685;540.276308680673;668.33346747726;769.376691100226;428.175669833761;541.261877090469;669.320659234054;770.36175063435	18	0.3070183	0.1730769	None
20160823_QEh1_LC2_HuPa_SA_HLApI_RA957_2_NG_1	33090	29343	AGQTSIQTL	9		Unmodified	_AGQTSIQTL_					0	0	0	sp|P51878|CASP5_HUMAN	1	HCD	FTMS	MULTI-MSMS	6	0	918.48909	917.48181	3.0841	2.8480063	59.299	0.012917	113.89	9.6801	NaN	NaN	1	0	0	0	-1	0	0	0	0	y1;y2;y3;y2-H2O;y3-H2O;a2;b5;b6;b7;b8;b5-H2O;b6-H2O;b7-H2O;b8-H2O;b5-NH3;b6-NH3;b7-NH3	158516;72229.3;151245;175694.6;515885.8;115854;235855.3;158396.5;61625;17349.3;440790.5;482404.8;112914.1;81502.4;174587.6;179597.3;90625.2	0.0003322159;0.0001352993;0.0002792161;0.000859456;-3.325859E-06;-0.0002617116;-0.0003077462;0.002128609;0.001161333;-0.001732773;0.0006367376;0.0009893443;0.004858896;0.01151101;0.001323514;0.001054737;0.005121123	2.514852;0.5803114;0.7730066;3.994903;-0.0096908;-2.589379;-0.6912469;3.812757;1.692052;-2.200637;1.490515;1.831181;7.27019;14.96155;3.09105;1.948667;7.651288	132.101572917377;233.149448308131;361.20788190273;215.138159465081;343.197599758359;101.071201067519;445.204446119581;558.286073744417;686.345618532458;787.396191112794;427.192936949535;540.276648323217;668.331356283289;769.372382647692;428.1762657577;541.260598515689;669.315109641059	17	0.3002129	0.1752577	None
20160823_QEh1_LC2_HuPa_SA_HLApI_RA957_1_MG_1	22062	19382	AHAAAGPGEVL	11		Unmodified	_AHAAAGPGEVL_					0	0	0	sp|Q6ZN55|ZN574_HUMAN	2	HCD	FTMS	MULTI-MSMS	7	0	496.76162	991.50869	0.13544	-1.8627422	44.037	0.016697	97.071	55.569	NaN	NaN	1	0	0	0	-1	0	0	0	0	y1;y2;b2;b3;b4;b5;b6;b8;b9;b10;b9-H2O	173131.8;127007.5;68686.1;92589;92895.9;104326.6;255077.3;111330.6;319804.2;24534.8;9844.7	8.735186E-05;0.0002803932;-7.819947E-06;0.0002155746;1.850287E-05;-0.0001316524;0.0004430299;0.003134059;0.0008177033;-0.001182668;0.006529431	0.6612465;1.212931;-0.03739753;0.7695241;0.05268808;-0.3118139;0.9244509;4.948718;1.072606;-1.372924;8.772158	132.101817781443;231.170038656264;209.103309936747;280.140200329964;351.17751118953;422.214775132632;479.235664173957;633.307200720908;762.352110172334;861.422524459425;744.335833758168	11	0.2621309	0.1089109	None
20160823_QEh1_LC2_HuPa_SA_HLApI_RA957_2_NG_1	26289	23163	AHAAAGPGEVL	11		Unmodified	_AHAAAGPGEVL_					0	0	0	sp|Q6ZN55|ZN574_HUMAN	2	HCD	FTMS	MULTI-MSMS	6	0	496.76162	991.50869	-0.14543	-2.6695934	47.844	0.019006	95.62	48.957	NaN	NaN	1	0	0	0	-1	0	0	0	0	y1;y2;a2;b2;b3;b4;b5;b6;b7;b8;b9;b10;b9-H2O	273358.3;229557.7;11618.2;139886.3;156524.1;153338.5;253550.3;485734.8;9228.2;234083.2;658196.8;57920.9;35555.8	0.0001073993;0.0002361937;-0.0005807477;0.0003752456;0.0006039459;0.0005572578;0.0008854002;0.0009409576;0.005968642;0.002587505;0.001704951;-0.003307053;0.005196443	0.8130042;1.021731;-3.20662;1.79455;2.155873;1.586829;2.097043;1.963457;10.35714;4.0857;2.236438;-3.839051;6.981302	132.101797733978;231.170082855763;181.108968242412;209.1029268712;280.139811958664;351.176972434603;422.213758079984;479.235166246156;576.28290241342;633.30774727431;762.35122292458;861.424648844998;744.337166746371	13	0.2997506	0.07878788	None
20160823_QEh1_LC2_HuPa_SA_HLApI_RA957_2_MG_1	17948	15548	AHAAQVTCV	9		Unmodified	_AHAAQVTCV_					0	0	0	sp|Q9BQA1|MEP50_HUMAN	1	HCD	FTMS	MULTI-MSMS	10	0	899.44036	898.43309	-0.0026734	-2.852382	32.254	0.024033	98.997	52.571	NaN	NaN	1	0	0	0	-1	0	0	0	0	y2;y4;y5;y8;y5-H2O;a2;b2;b3;b4;b5;b6;b7;b8;b7-H2O;b8-H2O;b5-NH3;b6-NH3	8823.1;11931;10174.8;12133.3;9904.9;60622.1;597081.9;737372.7;363912.8;591541.4;464921.2;71325.8;40367.8;90210.2;27115.8;31150.1;50019	-0.0006484487;-0.0010787;0.00216152;-0.001848478;0.002433384;0.0003774694;0.0002991591;0.0004745282;0.0008371095;0.001204627;0.001458504;0.002171444;0.008797423;0.004306362;0.004880691;-0.000943799;5.480309E-05	-2.932882;-2.56094;3.935273;-2.23137;4.580425;2.084223;1.430678;1.693897;2.383728;2.513647;2.522041;3.196356;11.24483;6.511596;6.385448;-2.041924;0.09763984	221.096087995554;421.212610637373;549.26794792893;828.405097365031;531.257111378806;181.108010025281;209.103002957719;280.139941376421;351.176692582854;479.234902576456;578.303062616191;679.350028149634;782.352586648755;661.337328546055;764.345938694749;462.210501901308;561.277917215412	17	0.612712	0.2236842	None
20160823_QEh1_LC2_HuPa_SA_HLApI_RA957_2_MG_1	27857	24556	AHADAKGIMQL	11		Unmodified	_AHADAKGIMQL_					0	0	0	sp|Q5TA45|INT11_HUMAN	2	HCD	FTMS	MULTI-MSMS	8	0	577.80297	1153.5914	-1.3377	-3.2339848	47.261	0.0098002	115.82	77.049	NaN	NaN	1	0	0	0	-1	0	0	0	0	y1;y2;y3;y6;y7;y9;y10;y9-H2O;y2-NH3;y3-NH3;y9-NH3;a2;b2;b3;b4;b5;b6;b7;b8;b9;b10;b7-H2O;b9-H2O;b6-NH3	89087;140442.6;156172.8;45007.8;112203.4;304385.4;248804;12061.5;283096.2;71606.6;65343.1;373707.3;1499069;244143.5;111274.4;121938.7;64959.9;105567.6;147569.7;145015.6;58246.5;58970.3;8108.1;290311.4	-8.592095E-05;0.0005420138;0.0002769169;0.003451055;0.0006803201;0.002728087;0.001376486;0.006746214;0.0003294217;0.003150411;0.0009954557;-0.0001745735;0.0001212536;0.0004488194;-0.0003779903;-0.0004929157;0.001055573;0.003071367;-0.003645486;-0.003487456;0.005366639;1.588318E-05;-0.01070467;0.001316126	-0.6504137;2.083387;0.707864;5.005896;0.8946425;2.88229;1.270337;7.265827;1.3549;8.419704;1.070987;-0.9639163;0.5798745;1.602126;-0.9565313;-1.057294;1.776167;4.71562;-4.769028;-3.894646;5.243425;0.02507962;-12.19981;2.279908	132.101991054247;260.159940630885;391.200690334016;689.398006917961;760.437891440299;946.499900492942;1083.56016395645;928.485317679989;243.133604121495;374.171267738087;929.475084023032;181.108562068193;209.103180863189;280.139967085178;395.167736926937;466.204965640133;594.298380168771;651.317828098746;764.408608932301;895.448935508551;1023.49865892499;633.310318896216;877.445588039514;577.2715…	24	0.3376997	0.1363636	None
20160823_QEh1_LC2_HuPa_SA_HLApI_RA957_2_MG_1	18094	15680	AHADPTEL	8		Unmodified	_AHADPTEL_					0	0	0	sp|Q9BSJ2|GCP2_HUMAN	1	HCD	FTMS	MULTI-MSMS	2	0	853.40502	852.39775	0.51599	-0.14432887	32.491	0.017539	139.27	92.5	NaN	NaN	1	0	0	0	-1	0	0	0	0	y2;y3;y4;y5;y6;y7;y2-H2O;y4-H2O;y5-H2O;a2;b2;b3;b4;b5;b6;b7;b4-H2O;b6-H2O;b7-H2O	11522.3;16027.2;216854.4;33215.6;7116.5;14658;31609.7;27259.7;4656.5;36611.4;496039.8;232232.3;646275.2;15079.2;25176.6;58384.2;29436.4;16978.6;9368.3	-0.0009703182;0.0002493746;0.0005533079;0.001788506;-5.454332E-05;0.0005553546;-0.0001440192;0.001482488;0.004805037;-0.001316842;0.0002578141;0.0003995975;0.0005653524;0.003307249;0.004709151;0.002872748;-0.0009643845;-0.001045816;-5.03314E-05	-3.715623;0.6885151;1.204822;3.114398;-0.0845228;0.7098386;-0.5923447;3.359878;8.638167;-7.270965;1.232952;1.42642;1.430668;6.71909;7.93771;3.977182;-2.556979;-1.817993;-0.07146303	261.145468547673;362.191927328974;459.244387247705;574.270095081892;645.309051918724;782.367353883241;243.134077562377;441.232893380821;556.256513864361;181.109704336994;209.103044302662;280.140016307151;395.166793584242;492.216815539509;593.26309211188;722.307521610545;377.157758634775;575.258282392106;704.299880004	19	0.619034	0.2638889	None
20160823_QEh1_LC2_HuPa_SA_HLApI_RA957_2_NG_1	19056	16589	AHADPTEL	8		Unmodified	_AHADPTEL_					0	0	0	sp|Q9BSJ2|GCP2_HUMAN	1	HCD	FTMS	MULTI-MSMS	2	0	853.40502	852.39775	0.67904	-1.6694385	35.693	0.02514	116.11	68.372	NaN	NaN	1	0	0	0	-1	0	0	0	0	y2;y3;y4;y5;y7;y2-H2O;y4-H2O;a2;b2;b3;b4;b5;b6;b7;b4-H2O;b6-H2O;b7-H2O	9009.3;20768.8;210764.2;28341.1;21340.1;27889.8;30944.7;33463.3;484520;242477.1;620723;16891.6;24355;49431.1;31803.3;18685.7;17579.5	0.001410132;0.00183679;0.0009388991;0.003193273;0.003315985;-0.0005086186;0.001146041;-0.001868392;0.0002152818;0.0003688452;0.000466043;0.00206007;0.003024678;0.001521524;0.0009523839;0.005575078;0.005052257	5.399844;5.071339;2.044445;5.56059;4.238414;-2.091923;2.597359;-10.31632;1.029548;1.316646;1.179357;4.185278;5.098361;2.106473;2.525173;9.691545;7.173498	261.143088097473;362.190339913456;459.244001656486;574.268690314635;782.364593252537;243.134442161805;441.233229828;181.110255886685;209.103086835044;280.140047059413;395.166892893622;492.218062718879;593.264776584812;722.308872834672;377.155841866447;575.251661498927;704.294777415075	17	0.6589079	0.2786885	None
20160823_QEh1_LC2_HuPa_SA_HLApI_RA957_2_MG_1	21149	18458	AHAEEKLQL	9		Unmodified	_AHAEEKLQL_					0	0	0	sp|Q9Y6A5|TACC3_HUMAN	1	HCD	FTMS	MULTI-MSMS	10	0	1038.5578	1037.5506	-0.095066	-3.1181837	37.139	0.0080065	149.19	70.811	NaN	NaN	1	0	0	0	-1	0	0	0	0	y2;y3;y4;y5;y6;y7;y8;y5-H2O;y2-NH3;y7-NH3;a2;b2;b3;b4;b5;b6;b7;b8;b4-H2O;b5-H2O;b6-H2O;b7-H2O;b8-H2O;b8-NH3	24568.2;6224.6;142566.4;74060.6;35021.5;71618.1;10114.8;5049.1;9014.5;10028.4;21805.9;312936.9;243958.1;265385;434068.4;380910.1;445569.4;294457;5475;32140.6;12415.7;523194.1;28362;23985.7	-0.0001576741;-0.0003340564;0.0001234622;0.001293688;-0.0004784914;0.002955162;0.008909637;0.002340601;0.0006228826;-0.005960147;-0.0001182023;0.000106605;0.0002206627;-0.0001103806;0.001075048;0.0006654842;0.001093428;1.704955E-05;-0.001120663;5.756297E-05;-0.001939204;0.0008004271;-0.002065332;-0.001883431	-0.6060646;-0.8950059;0.2462647;2.052232;-0.6300706;3.558468;9.208815;3.822206;2.561898;-7.327077;-0.65266;0.5098201;0.7876865;-0.2697583;1.997396;0.9987457;1.402904;0.01878814;-2.864875;0.1106523;-2.991159;1.051266;-2.32202;-2.115173	260.160640318849;373.244880681499;501.339386180632;630.380809051153;759.42517432666;830.458854461509;967.511811848667;612.369197451542;243.133310660588;813.441220668333;181.108505696975;209.10319551179;280.140195241944;409.183119381357;538.224527049255;666.319899630514;779.40353566699;907.463189556952;391.173564977873;520.214979847731;648.311939632471;761.393263981673;889.454707251952;890.4385409…	24	0.6313043	0.2857143	None
20160823_QEh1_LC2_HuPa_SA_HLApI_RA957_1_NG_1	35985	31724	AHAFSVEAL	9		Unmodified	_AHAFSVEAL_					0	0	0	sp|Q96SF7|TBX15_HUMAN;sp|O95935|TBX18_HUMAN	2	HCD	FTMS	MULTI-SECPEP	5	0	472.74544	943.47633	-0.32674	98.694406	73.899	0.021198	97.596	38.909	NaN	NaN	1	0	0	0	-1	0	0	0	0	y1;y2;a2;b2;b3;b4;b5;b6;b7;b8;b5-H2O;b6-H2O;b7-H2O;b8-H2O	301429.1;139466.1;7915;91586.9;110464.5;29940.6;42564.8;58818.8;83679.2;19608.7;39903.9;71049.9;8742;3809.9	2.164779E-06;4.588606E-05;-4.547887E-05;0.0004167434;-0.0003648708;-0.002152726;0.002932984;0.003081812;0.0009025213;-5.461325E-05;-4.652939E-05;0.002013896;0.00527838;-0.01294834	0.01638719;0.2258851;-0.251114;1.993007;-1.302455;-5.039022;5.703554;5.024916;1.215761;-0.06714284;-0.09376571;3.383012;7.287198;-16.2792	132.101902968521;203.138973035041;181.108432973571;209.102885373372;280.140780775358;427.210982546285;514.237925246985;613.306190335055;742.350962721794;813.389033644146;496.230340073788;595.296693564741;724.336022176834;795.391362681597	14	0.2214441	0.1111111	None
20160823_QEh1_LC2_HuPa_SA_HLApI_RA957_2_MG_1	35898	31865	AHAFSVEAL	9		Unmodified	_AHAFSVEAL_					0	0	0	sp|Q96SF7|TBX15_HUMAN;sp|O95935|TBX18_HUMAN	2	HCD	FTMS	MSMS	6	0	472.74544	943.47633	NaN	-1.3610985	60.106	0.010368	116.35	66.314	NaN	NaN	1	0	0	0	-1	0	0	0	0	y1;y2;b2;b3;b4;b5;b6;b7;b8;b5-H2O;b6-H2O;b7-H2O	1012957;498951;268518.7;309320;97781.5;148014.3;237102.4;266392.7;21597.1;126378.7;218578.1;36282.4	0.0001126045;0.0003953501;0.0004039539;0.0002086944;0.001665518;-0.0004714964;0.001954527;-7.932619E-05;-0.002702681;-0.000435753;0.004450005;0.002721363	0.8524072;1.946208;1.931843;0.7449642;3.89862;-0.9168776;3.186864;-0.1068579;-3.322731;-0.8781258;7.475302;3.757032	132.10179252878;203.138623570998;209.102898162902;280.140207210174;427.207164302513;514.241329727086;613.307317619753;742.351944569287;813.391681712151;496.230729297425;595.294257455911;724.338579193331	12	0.3779239	0.1666667	None
20160823_QEh1_LC2_HuPa_SA_HLApI_RA957_2_NG_1	40395	35983	AHAFSVEAL	9		Unmodified	_AHAFSVEAL_					0	0	0	sp|Q96SF7|TBX15_HUMAN;sp|O95935|TBX18_HUMAN	2	HCD	FTMS	MULTI-MSMS	6	0	472.74544	943.47633	-0.4832	-2.8449725	72.32	0.01815	106.76	43.474	NaN	NaN	1	0	0	0	-1	0	0	0	0	y1;y2;a2;b2;b3;b4;b5;b6;b7;b8;b5-H2O;b6-H2O;b7-H2O;b8-H2O	1158000;479788.8;17993.7;333004.9;338127.9;145180.8;181357.7;199352.8;290525.2;54023.3;135508.2;248102.1;55215.9;23197.2	5.814308E-05;0.0002005491;0.0003998656;0.0002889896;0.000397181;-0.000488137;0.0005258427;0.0003829164;0.0007272767;-0.002328806;0.001463468;0.001446921;0.001334022;-0.006516276	0.4401383;0.9872514;2.207885;1.382044;1.417795;-1.142618;1.022562;0.6243451;0.9796937;-2.863082;2.949179;2.430585;1.841708;-8.192607	132.101846990215;203.138818372013;181.107987629129;209.103013127215;280.140018723569;427.209317957814;514.240332387979;613.308889230515;742.35113796638;813.391307837326;496.22883007659;595.297260539946;724.33996653438;795.384930620333	14	0.3025201	0.1166667	None
20160823_QEh1_LC2_HuPa_SA_HLApI_RA957_2_MG_1	36877	32755	AHAGSLLNL	9		Unmodified	_AHAGSLLNL_					0	0	0	sp|Q9Y2X3|NOP58_HUMAN	2	HCD	FTMS	MSMS	6	0	448.25343	894.49232	NaN	-2.7597547	61.775	0.007559	128.75	18.143	NaN	NaN	1	0	0	0	-1	0	0	0	0	y1;y2;y2-NH3;a2;b2;b3;b4;b5;b6;b7;b8;b5-H2O;b6-H2O;b7-H2O;b8-NH3	1251239;853135.4;1045506;151411.7;1244712;558106.8;267218.5;587813.4;2607678;881776.8;309040.4;524110.9;1827981;137958.8;38392.2	3.834055E-05;0.0005440915;0.0002891329;0.0001879557;0.0002737342;-0.0001615907;-0.0004521892;0.0004284841;0.0006655353;0.0004474853;0.00372879;0.000686678;0.0004752685;0.00141852;0.0106841	0.2902347;2.210458;1.261939;1.037809;1.309088;-0.5768199;-1.341162;1.010115;1.238719;0.6880562;4.878053;1.690565;0.9152683;2.243252;14.29564	132.101866792755;246.144288488966;229.117994346105;181.108199539003;209.10302838259;280.140577495261;337.162331817386;424.193479554034;537.27730648315;650.361588513605;764.401234656178;406.182656673763;519.266932063652;632.350052792174;747.367730246437	15	0.4077952	0.1578947	None
20160823_QEh1_LC2_HuPa_SA_HLApI_RA957_2_NG_1	41437	36929	AHAGSLLNL	9		Unmodified	_AHAGSLLNL_					0	0	0	sp|Q9Y2X3|NOP58_HUMAN	2	HCD	FTMS	MULTI-MSMS	4	0	448.25343	894.49232	-0.21232	-3.8777073	74.241	0.0071216	128.75	20.517	NaN	NaN	1	0	0	0	-1	0	0	0	0	y1;y2;y2-NH3;a2;b2;b3;b4;b5;b6;b7;b8;b5-H2O;b6-H2O;b7-H2O;b8-H2O	3885366;2506377;2342066;242684.9;3228990;1477227;617981.8;1378408;5828124;2340299;674601.1;1142523;4980062;373922.6;84764.4	0.00019296;0.0006479241;0.0003117235;-0.0005648641;0.0004886729;0.0001166519;0.0003363385;0.0004536802;0.0006228987;0.0002707443;-0.0002473421;0.0009717377;0.0007459479;0.003837453;-0.002807284	1.460692;2.632295;1.360537;-3.118919;2.336998;0.4164053;0.997559;1.069512;1.159362;0.4162979;-0.3235745;2.392368;1.436541;6.068582;-3.761113	132.101712173353;246.14418465644;229.117971755467;181.108952358839;209.10281344386;280.140299252693;337.16154328968;424.193454357926;537.277349119771;650.36176525463;764.405210788178;406.182371614048;519.2666613843;632.347633859426;746.397206043915	15	0.4231319	0.2380952	None
20160823_QEh1_LC2_HuPa_SA_HLApI_RA957_1_MG_1	21467	18841	AHAGSLTNL	9		Unmodified	_AHAGSLTNL_					0	0	0	sp|O00567|NOP56_HUMAN	2	HCD	FTMS	MULTI-MSMS	6	0	442.23524	882.45593	-0.35931	-1.68062	42.975	0.01131	118.01	39.395	NaN	NaN	1	0	0	0	-1	0	0	0	0	y1;y2;y2-NH3;a2;b2;b3;b4;b5;b6;b7;b8;b5-H2O;b6-H2O;b7-H2O;b8-H2O	533204.2;198314.5;249722.2;102628;596027.2;246544.3;92903.7;374188;341872.1;65792.1;68533.9;212252.9;335234.8;274046.9;52345.5	7.752697E-05;0.000910905;-0.0001570227;0.0002785291;0.0003872091;0.0003037986;0.001561699;0.0002465853;0.0007387287;0.004940864;0.001861191;0.0003691707;0.0007470564;0.001317064;0.01282775	0.5868728;3.700701;-0.6853342;1.537916;1.851763;1.084452;4.631919;0.5813035;1.374949;7.740409;2.473782;0.9088777;1.438676;2.123222;17.46828	132.101827606334;246.143921675531;229.118440501698;181.10810896563;209.102914907673;280.140112106006;337.160317928788;424.193661452844;537.2772332898;638.320709628702;752.366716748625;406.182974181156;519.266660275737;620.313768742355;734.345185505757	15	0.3244208	0.1401869	None
20160823_QEh1_LC2_HuPa_SA_HLApI_RA957_1_NG_1	23881	20750	AHAGSLTNL	9		Unmodified	_AHAGSLTNL_					0	0	0	sp|O00567|NOP56_HUMAN	2	HCD	FTMS	MULTI-MSMS	3	0	442.23524	882.45593	-0.35624	-1.9072602	49.623	0.0071216	128.75	56.617	NaN	NaN	1	0	0	0	-1	0	0	0	0	y1;y2;y2-NH3;a2;b2;b3;b4;b5;b6;b7;b8;b5-H2O;b6-H2O;b7-H2O;b8-NH3	703373;344409;332870.3;118254.1;861431.9;392611.4;76921.4;548050.5;441502.4;120366.9;134665.3;331524.1;435456.6;386053.3;24923.2	-5.093263E-05;0.0005545373;-0.0006918004;0.0001118858;4.050838E-05;-0.000265409;0.001144827;0.0004532031;0.000886081;0.00466742;0.004858857;0.001353251;-0.0003364979;0.001833415;0.002489034	-0.3855555;2.252895;-3.019394;0.6177841;0.1937243;-0.9474132;3.395492;1.068388;1.649207;7.312027;6.458122;3.331636;-0.6480239;2.955628;3.384878	132.101956065936;246.144278043226;229.11897527943;181.10827560889;209.103261608416;280.140681313586;337.160734801679;424.193454834992;537.277085937511;638.320983072726;752.363719083156;406.181990101246;519.267743830098;620.313252390937;735.339539803997	15	0.3314994	0.2083333	None
20160823_QEh1_LC2_HuPa_SA_HLApI_RA957_2_MG_1	23267	20383	AHAGSLTNL	9		Unmodified	_AHAGSLTNL_					0	0	0	sp|O00567|NOP56_HUMAN	2	HCD	FTMS	MULTI-MSMS	5	0	442.23524	882.45593	0.58814	-2.3605407	40.316	0.0055604	141.98	58.37	NaN	NaN	1	0	0	0	-1	0	0	0	0	y1;y2;y2-NH3;a2;b2;b3;b4;b5;b6;b7;b8;b5-H2O;b6-H2O;b7-H2O;b8-H2O	1225953;629328.4;752983.9;244365.2;1670549;671968.8;311417.8;889530.8;1041909;259532.8;184427.2;592065.7;948472.4;922180.8;102715.8	6.877865E-05;0.001291957;0.0003967855;0.0002469178;0.000174935;-8.759592E-05;0.0002799736;0.0002223576;0.000201186;-0.0005889817;0.001836212;0.0003157766;0.001790812;0.001621676;0.006635841	0.5206487;5.248797;1.731796;1.363372;0.8365966;-0.3126857;0.8303841;0.5241889;0.3744543;-0.9226969;2.440581;0.7774243;3.44874;2.614285;9.036329	132.101836354645;246.143540623028;229.117886693483;181.108140576924;209.103127181836;280.140503500522;337.161599654552;424.193685680463;537.277770832509;638.326239474247;752.366741727936;406.183027575247;519.265616519901;620.313464130066;734.351377412304	15	0.3799355	0.1666667	None
20160823_QEh1_LC2_HuPa_SA_HLApI_RA957_2_MG_1	23286	20400	AHAGSLTNL	9		Unmodified	_AHAGSLTNL_					0	0	0	sp|O00567|NOP56_HUMAN	1	HCD	FTMS	MULTI-MSMS	2	0	883.46321	882.45593	0.070369	-3.1804495	40.347	0.0045873	157.21	77.758	NaN	NaN	1	0	0	0	-1	0	0	0	0	y2;y3;y7;y8;y3-H2O;y7-H2O;y7-NH3;a2;b2;b3;b4;b5;b6;b7;b8;b5-H2O;b6-H2O;b7-H2O;b8-H2O;b8-NH3	26472.8;23393.6;21550.2;23137.8;11077.3;5799.2;3862;26796.1;295296.8;205027.6;69121.3;98497.3;110947.1;57069.2;42657.1;81681.6;92964.2;73346.3;13716;4691.3	0.0006616443;-9.880595E-05;0.001440411;0.009392589;0.0004906169;-0.005171563;0.01037213;4.886931E-05;0.0002324571;0.0003408178;0.0004244081;7.612357E-05;0.001519712;0.0003644476;0.0004802612;0.0004243545;0.0002988978;0.002912421;0.003024886;0.00445582	2.688036;-0.2845854;2.132786;11.5613;1.490415;-7.867148;15.75521;0.2698347;1.111687;1.216598;1.258768;0.1794547;2.828548;0.5709434;0.6383328;1.044738;0.5756148;4.695089;4.119106;6.059557	246.144170936163;347.192609860546;675.365740545766;812.416700229652;329.181455751429;657.361787832737;658.330259721124;181.108338625394;209.103069659686;280.140075086855;337.16145522008;424.193831914525;537.276452306383;638.325286044991;752.368097678572;406.182918997273;519.267108434409;620.312173385506;734.354988367165;735.337573017976	20	0.6224311	0.2777778	None
20160823_QEh1_LC2_HuPa_SA_HLApI_RA957_2_NG_1	25115	22096	AHAGSLTNL	9		Unmodified	_AHAGSLTNL_					0	0	0	sp|O00567|NOP56_HUMAN	2	HCD	FTMS	MULTI-MSMS	8	0	442.23524	882.45593	0.3102	-2.5871809	45.849	0.0053565	144.29	62.511	NaN	NaN	1	0	0	0	-1	0	0	0	0	y1;y2;y2-NH3;a2;b2;b3;b4;b5;b6;b7;b8;b5-H2O;b6-H2O;b7-H2O;b8-H2O;b8-NH3	423106.1;229869.6;232489.5;72652.9;601725.4;248528.2;91855.2;387303.8;348039.4;90811.4;61233;186749;331137;318100;42395.7;44499.9	0.0001768551;0.001042548;0.000302665;0.0001327867;0.0002405672;0.0002481952;0.0008103039;-6.454987E-05;0.001199242;0.001409385;0.003227851;0.0009592336;0.0003381477;0.001883491;-0.001015606;-0.003366944	1.33878;4.235524;1.321001;0.7331895;1.150472;0.885968;2.403314;-0.1521706;2.232074;2.207945;4.290271;2.361583;0.6512018;3.036355;-1.382983;-4.578725	132.101728278153;246.143790032587;229.117980814016;181.108254708031;209.103061549627;280.140167709362;337.161069324275;424.193972587968;537.2767727769;638.324241107827;752.365350088479;406.182384118236;519.267069184557;620.313202315248;734.359028859199;735.34539578245	16	0.3248	0.1019108	None
20160823_QEh1_LC2_HuPa_SA_HLApI_RA957_2_NG_1	25193	22167	AHAGSLTNL	9		Unmodified	_AHAGSLTNL_					0	0	0	sp|O00567|NOP56_HUMAN	1	HCD	FTMS	MULTI-MSMS	9	0	883.46321	882.45593	-0.31776	-3.8603701	45.988	0.020084	104.21	43.527	NaN	NaN	1	0	0	0	-1	0	0	0	0	y2;y3;y8;y3-H2O;b2;b3;b4;b5;b6;b7;b8;b5-H2O;b6-H2O;b7-H2O	8861.3;4070.7;4258.4;5528.2;102310.9;72133.9;23511.7;34688.2;41808.5;23403.4;7881.8;25006.6;39751.8;17269.5	6.77319E-05;0.002218034;0.001580942;0.001948211;0.0003109694;0.0007969958;-7.70702E-05;0.003506539;-0.002762502;0.002404131;0.005541286;0.0003003131;-0.0002389622;-0.002704376	0.275171;6.388525;1.945955;5.918375;1.487159;2.844995;-0.2285851;8.266426;-5.141636;3.766323;7.365176;0.7393542;-0.4601907;-4.359663	246.144764848604;347.190293020689;812.424511877092;329.179998157818;209.102991147384;280.139618908857;337.161956698401;424.190401499304;537.280734520314;638.323246361447;752.363036653869;406.183043038672;519.267646294368;620.317790182718	14	0.7422583	0.4516129	None
20160823_QEh1_LC2_HuPa_SA_HLApI_RA957_2_MG_1	23202	20324	AHAIQTVRL	9		Unmodified	_AHAIQTVRL_					0	0	0	sp|Q96KP1|EXOC2_HUMAN	2	HCD	FTMS	MULTI-MSMS	6	0	504.80108	1007.5876	0.14263	-2.1496375	40.211	0.016184	109.36	12.324	NaN	NaN	1	0	0	0	-1	0	0	0	0	y1;y2;y3;y4;y5;y6;y7;y8;y5-H2O;y7-H2O;y2-NH3;y5-NH3;y7-NH3;a2;b2;b3;b4;b5	185257.5;72801.4;75643.6;192201;804217.8;1143304;2947637;860389.8;78990.3;14685.4;110179.9;40467.7;33634.5;777597.9;3136091;1049371;121449;19711.4	0.0001052624;0.0005860498;-0.0001521108;0.00190081;0.0008619781;-0.0007230605;0.002284355;0.0003215552;0.001951971;-0.004024719;-5.632131E-05;-0.002046367;0.003013848;0.0001523554;0.0002144615;0.0004960118;-0.002184624;0.005872251	0.7968279;2.033466;-0.3927755;3.892572;1.39846;-0.9912236;2.853673;0.3429712;3.262173;-5.143462;-0.2076924;-3.414292;3.846798;0.8412397;1.025626;1.770586;-5.555634;11.26512	132.101799870905;288.202430111622;387.271582188385;488.317207741919;616.376824085022;729.462473103955;800.49657947624;937.557454138524;598.365169406325;782.492323864223;271.176523381216;599.353183328538;783.469300881394;181.10823513926;209.103087655273;280.139919892808;393.22666450864;521.27718514531	18	0.483826	0.09677419	None
20160823_QEh1_LC2_HuPa_SA_HLApI_RA957_2_MG_1	29228	25802	AHAKLDNLTL	10		Unmodified	_AHAKLDNLTL_					0	0	0	sp|Q9Y248|PSF2_HUMAN	2	HCD	FTMS	MULTI-MSMS	4	0	548.31148	1094.6084	0.29016	-1.6087668	49.414	0.02038	103.83	35.852	NaN	NaN	1	0	0	0	-1	0	0	0	0	y1;y2;y8;y2-H2O;y8-H2O;a2;b2;b3;b5;b6;b7;b8;b9;b6-H2O;b7-NH3;b8-NH3	505345.3;1187288;198427.5;433794.4;47517.2;418648.1;2063801;536892.9;169902.3;206205.8;402401.8;384128.5;44667.2;40990;230046.2;59527.4	-5.440027E-05;2.357372E-05;0.01478114;-0.0001724279;0.00300676;0.0001918984;0.0002751653;0.0005427282;0.001638752;0.002105946;-0.001206889;0.004858396;0.00298928;-0.002457326;0.004957414;0.006464384	-0.4118052;0.1011099;16.65472;-0.8014713;3.458009;1.059579;1.315932;1.937347;3.14348;3.309445;-1.608348;5.626605;3.099247;-3.974081;6.759885;7.63714	132.101959533569;233.149560033682;887.504877708866;215.139191348987;869.506087407014;181.108195596248;209.103026951524;280.139873176353;521.317804150652;636.344279988614;750.390520271324;863.468518966297;964.518066556886;618.338278574576;733.357806866392;846.440363877099	16	0.3101924	0.124031	None
20160823_QEh1_LC2_HuPa_SA_HLApI_RA957_2_MG_1	29241	25814	AHAKLDNLTL	10		Unmodified	_AHAKLDNLTL_					0	0	0	sp|Q9Y248|PSF2_HUMAN	3	HCD	FTMS	MULTI-MSMS	6	0	365.87675	1094.6084	0.64745	-2.8662637	49.438	0.024609	81.972	44.416	NaN	NaN	1	0	0	0	-1	0	0	0	0	y1;y2;y2-H2O;a2;b2;b3;b4;b5;b6;b7;b8;b6-H2O;b7-NH3;b8-NH3	1571492;116144;85599.4;323040.7;1241003;359162.7;102805.7;118148.9;122996.8;211483.2;19034.7;108043.9;501085.2;132328.1	7.320142E-05;-0.0001534595;0.0005372978;0.0003291896;0.0003330891;7.524891E-05;0.00574939;-0.000102421;0.003977323;0.001804083;0.0143135;0.003708405;0.001227194;-0.003158191	0.5541288;-0.6582016;2.497451;1.817642;1.592943;0.2686115;14.08372;-0.1964649;6.250288;2.404202;16.57693;5.997433;1.673381;-3.731101	132.101831931875;233.149737066927;215.138481623315;181.108058305096;209.102969027691;280.140340655688;408.229629531835;521.319545323709;636.342408611103;750.387509299073;863.459063864914;618.332112843142;733.361537086817;846.449986451255	14	0.3276405	0.1555556	None
20160823_QEh1_LC2_HuPa_SA_HLApI_RA957_2_NG_1	32636	28930	AHAKLDNLTL	10		Unmodified	_AHAKLDNLTL_					0	0	0	sp|Q9Y248|PSF2_HUMAN	2	HCD	FTMS	MULTI-MSMS	3	0	548.31148	1094.6084	0.14353	-2.1569081	58.528	0.025023	98.523	44.318	NaN	NaN	1	0	0	0	-1	0	0	0	0	y1;y2;y8;y2-H2O;y8-H2O;a2;b2;b3;b5;b6;b7;b8;b6-H2O;b7-NH3;b8-NH3	7430637;2481172;386216.4;850187.9;112346.8;733357.6;4520361;1069881;203082.8;389112.8;827625.4;827070.1;174072.3;615755.6;214043.4	-3.816287E-06;2.35911E-05;0.009337087;-0.0004930188;0.008741966;5.244822E-05;0.000115301;9.286759E-05;-0.001874138;0.003886498;0.006701712;0.002586729;0.002191698;0.006868988;0.01631866	-0.02888896;0.1011844;10.52054;-2.291624;10.05401;0.2895958;0.551407;0.3315038;-3.594977;6.107557;8.931059;2.995735;3.544523;9.366514;19.27939	132.101908949587;233.149560016296;887.510321765976;215.139511939918;869.500352200082;181.108335046484;209.103186815831;280.140323037016;521.321317040678;636.342499436463;750.382611670446;863.470790632916;618.33362955078;733.355895292057;846.430509597708	15	0.2271499	0.1376147	None
20160823_QEh1_LC2_HuPa_SA_HLApI_RA957_2_NG_1	11836	10036	AHAKSSVAL	9		Unmodified	_AHAKSSVAL_					0	0	0	sp|Q9ULK4|MED23_HUMAN	2	HCD	FTMS	MULTI-MSMS	1	0	442.25343	882.49232	0.15915	-2.7972815	23.29	0.027044	95.909	49.894	NaN	NaN	1	0	0	0	-1	0	0	0	0	y1;y2;y6;y7;a2;b2;b3;b4;b5;b6;b7;b8;b5-H2O;b6-H2O;b7-H2O	1.041175E+07;7264389;172520.8;1993164;3458524;1.305194E+07;3583400;592888.2;991178.5;405022.6;1553642;1307466;160555.9;593514.4;1154058	0.0001721493;0.0002747957;0.003805106;0.002781773;0.0001928231;0.0001934484;0.0004885095;0.001352759;0.002941798;0.001627143;0.002193528;0.004673403;0.006608096;0.00488315;0.005380249	1.303157;1.352749;6.296063;4.118699;1.064685;0.9251339;1.743806;3.313686;5.939852;2.794348;3.219311;6.211325;13.84619;8.65371;8.110702	132.101732983963;203.138744125368;604.362647569313;675.400784690021;181.108194671572;209.103108668427;280.139927395065;408.234026163022;495.264465534583;582.29780859947;681.365656130148;752.400290043301;477.250234549346;564.283987905922;663.351904722749	15	0.3817224	0.1948052	None
20160823_QEh1_LC2_HuPa_SA_HLApI_RA957_2_NG_1	5400	4243	AHAPPGHHSV	10		Unmodified	_AHAPPGHHSV_					0	0	0	sp|O95271|TNKS1_HUMAN	3	HCD	FTMS	MULTI-MSMS	1	0	337.17026	1008.489	-0.43884	-3.4616171	12.126	0.021307	103.87	58.504	NaN	NaN	1	0	0	0	-1	0	0	0	0	y1;y2;y3;y4;y5;y6;y7;y9;y2-H2O;y3-H2O;y4-H2O;y5-H2O;y6-H2O;y6(2+);y7(2+);y8(2+);a2;b2;b3;b4;b7;b8(2+)	68901.4;52791.6;145413.6;15976.8;62993.3;140440.9;18262.5;69233.2;15465.9;80292.3;28757.3;27546.1;66182.2;33438.5;72965.4;37738.1;183579.1;533883.8;249165.9;32109.6;42696.9;9673	3.964636E-05;5.148221E-05;0.0003649711;0.003078309;-0.000537673;0.0005930458;-0.003247963;-0.001018098;-0.0002068092;-0.0001307187;0.00338073;0.001774659;0.001987747;0.0007922238;-0.0005927254;0.001224743;-6.645626E-05;8.936982E-05;0.0003445068;0.0007980483;0.0009880882;-0.001216939	0.3357408;0.2509879;1.066615;6.423407;-1.002638;0.9364229;-4.447032;-1.08486;-1.105293;-0.4032451;7.329938;3.424361;3.230545;2.497884;-1.62086;3.052681;-0.3669418;0.4273957;1.229766;2.115759;1.478454;-3.018221	118.08621542274;205.118231996792;342.176830370301;479.233028895108;536.25810860043;633.309741733632;730.366346594272;938.460142379935;187.107925601851;324.166761373758;461.222161787702;518.245231582021;615.297782345656;317.15801339922;365.685780274374;401.202519699519;181.108453950958;209.103212746985;280.140071397746;377.192381708242;668.325331106399;403.197470700975	22	0.2618541	0.1929825	None
20160823_QEh1_LC2_HuPa_SA_HLApI_RA957_2_MG_1	31070	27477	AHAQLSEVL	9		Unmodified	_AHAQLSEVL_					0	0	0	sp|Q13488|VPP3_HUMAN;sp|Q9HBG4|VPP4_HUMAN;sp|Q93050|VPP1_HUMAN	2	HCD	FTMS	MULTI-MSMS	9	0	484.264	966.51345	-0.15534	-2.2741039	52.273	0.019396	105.12	23.482	NaN	NaN	1	0	0	0	-1	0	0	0	0	y1;y2;b2;b3;b4;b5;b6;b7;b8;b6-H2O;b7-H2O;b7-NH3	1791645;346852.2;407120.5;292537.2;502996.7;615937.7;223665.3;646208.5;121441.9;308530;517123;16303.7	9.886258E-05;0.0001417863;-0.0001539963;0.0004451371;0.001025454;-0.0001845461;0.003433737;0.003347465;0.008319668;0.001514017;0.00179944;0.0001935076	0.7483817;0.6133415;-0.7364599;1.588981;2.512149;-0.3540227;5.644701;4.539832;9.946785;2.564813;2.501497;0.2686371	132.101806270727;231.170177263242;209.103456113106;280.139970767483;408.197967961698;521.283241942526;608.311652068913;737.354331437778;836.417773150848;590.303007102974;719.345314776255;720.330936293416	12	0.2926878	0.1132075	None
20160823_QEh1_LC2_HuPa_SA_HLApI_RA957_2_MG_1	6601	5244	AHAQPQTTM	9		Oxidation (M)	_AHAQPQTTM(ox)_		AHAQPQTTM(1)		AHAQPQTTM(99)	0	0	1	sp|O00268|TAF4_HUMAN	2	HCD	FTMS	MULTI-MSMS	5	0	500.72947	999.44438	-0.29961	-3.13385	14.819	0.024033	98.997	32.003	98.997	1	1	0	0	0	-1	0	0	0	0	y1;y2;y3;y5;y2-H2O;y5-H2O;a2;b2;b3;b4;b5;b6;b7;b8;b7-H2O;b8-H2O	1484594;583352.8;102428.4;136615.2;127215.6;92549.2;122702.4;903738.4;482839.6;881978.3;40971.4;171976.5;44483.1;17213.9;107006.6;40890.4	0.0003052155;0.000170975;0.002574991;0.004158914;8.532186E-05;-0.0004168227;0.0001347528;8.622929E-05;0.0003842206;0.0004920393;-0.0001710883;0.001109545;0.005782249;0.005406525;0.004349469;0.01016419	1.838062;0.6401142;6.994482;7.010321;0.3425339;-0.7245942;0.7440457;0.4123767;1.37153;1.205392;-0.3386197;1.75198;7.873945;6.471777;6.071768;12.43501	166.052935165658;267.100747880315;368.146022338892;593.255779779008;249.090268847141;575.249790829182;181.108252741883;209.103215887506;280.140031684045;408.198501376764;505.251928356271;633.309225234443;734.352231004354;835.400285202889;716.343099097827;817.384962847192	16	0.3845055	0.1454545	None
20160823_QEh1_LC2_HuPa_SA_HLApI_RA957_2_NG_1	6541	5226	AHAQPQTTM	9		Oxidation (M)	_AHAQPQTTM(ox)_		AHAQPQTTM(1)		AHAQPQTTM(98.46)	0	0	1	sp|O00268|TAF4_HUMAN	2	HCD	FTMS	MULTI-MSMS	8	0	500.72947	999.44438	-0.32908	-3.7341836	14.631	0.024441	98.458	42.367	98.458	1	1	0	0	0	-1	0	0	0	0	y1;y2;y3;y5;y6;y2-H2O;y5-H2O;a2;b2;b3;b4;b5;b6;b7;b8;b7-H2O;b8-H2O	921297;356409.8;64883;88939.8;6661.4;82676.8;52823.3;59131.9;569813.4;309938.8;575452.8;26640.1;96953.4;23625;27765;61627.9;29639.2	0.0004337353;0.0004086521;-0.0007103669;-0.001134668;0.009322588;0.0002884557;0.0005993353;-0.0005341664;0.0001121584;0.0003231823;0.0006520193;0.0007577558;0.001450921;0.005348982;0.002673939;0.0008927602;0.006425468	2.612033;1.529956;-1.929562;-1.912595;12.92454;1.158038;1.041872;-2.949421;0.5363783;1.153645;1.59731;1.499761;2.291016;7.283941;3.200777;1.246269;7.86097	166.052806645849;267.100510203237;368.149307696257;593.261073360968;721.309193615554;249.090065713314;575.248774671205;181.108921661136;209.103189958392;280.140092722266;408.198341396702;505.250999512224;633.308883858333;734.352664271824;835.403017788645;716.346555806956;817.388701573583	17	0.3345836	0.1214286	None
20160823_QEh1_LC2_HuPa_SA_HLApI_RA957_2_NG_1	12028	10211	AHAQPQTTM	9		Unmodified	_AHAQPQTTM_					0	0	0	sp|O00268|TAF4_HUMAN	2	HCD	FTMS	MULTI-MSMS	6	0	492.73201	983.44946	0.55824	-2.8649024	23.64	0.023131	100.19	31.766	NaN	NaN	1	0	0	0	-1	0	0	0	0	y1;y2;y5;y2-H2O;y5-H2O;a2;b2;b3;b4;b5;b6;b7;b8;b7-H2O;b8-H2O;b6-NH3	681170.9;483220.7;41620.6;21818.6;20302.2;101822.3;737622.3;362110.7;1007818;53834.7;209865.9;30350.6;10700.3;128853.8;12194.2;12227.6	3.414023E-05;0.0001775122;0.002159884;0.0003456379;0.0006273886;-0.0003442692;0.000151203;0.0004050331;0.0006862187;0.0006618549;-0.0003863321;0.006415947;0.000132003;0.003707567;-0.003366867;0.001210946	0.2275131;0.7069218;3.741596;1.482819;1.121832;-1.900898;0.7231024;1.445824;1.681091;1.309952;-0.6100199;8.736887;0.1580106;5.175682;-4.119003;1.964921	150.058291618867;251.105826721028;577.26286418644;233.095093909012;559.25383199578;181.10873176391;209.103150913809;280.140010871463;408.198307197325;505.251095413068;633.310721111521;734.351597306455;835.405559724632;716.343741000041;817.398493908143;616.282574731558	16	0.3883961	0.1584158	None
20160823_QEh1_LC2_HuPa_SA_HLApI_RA957_2_MG_1	15340	13177	AHARVQTCI	9		Unmodified	_AHARVQTCI_					0	0	0	sp|Q9HBH9|MKNK2_HUMAN	2	HCD	FTMS	MULTI-MSMS	9	0	499.76364	997.51273	-4.1489	-7.5051127	28.325	0.011553	117.39	59.916	NaN	NaN	1	0	0	0	-1	0	0	0	0	y1;y2;y3;y6;y7;y8;y6-NH3;y7-NH3;a2;b2;b3;b4;b5;b6;b7;b8;b7-H2O;b8-H2O;b6-NH3	371613.4;160018.1;33022.2;159952.5;1025663;26192.2;21648.8;26018.3;416816.8;1190606;31954.3;59450.8;58213.4;272956.8;55399.6;79463.3;289557.7;159312.5;11703.7	1.782407E-05;-0.0001240438;0.001843765;-0.00104459;0.001387988;0.005166872;0.002142391;0.003839336;-0.0002163365;0.0002062723;-0.0001310384;0.0006128384;0.004885943;0.003098843;0.004865859;0.007843355;0.002971273;0.006206972;0.00850125	0.1349267;-0.5275965;5.484834;-1.452055;1.756007;5.570886;3.050283;4.964272;-1.194512;0.986462;-0.4677595;1.404816;9.127399;4.671397;6.365498;9.042191;3.980792;7.307404;13.15304	132.101887309232;235.111213654938;336.15692432017;719.387915131414;790.422596340995;927.477729318644;702.358179048216;773.393595891391;181.108603831204;209.103095844533;280.140546943001;436.240914094321;535.305054905556;663.365419516991;764.411330975862;867.417537957501;746.402660874606;849.408609653831;646.333468008568	19	0.3540913	0.1792453	None
20160823_QEh1_LC2_HuPa_SA_HLApI_RA957_2_NG_1	16053	13860	AHARVQTCI	9		Unmodified	_AHARVQTCI_					0	0	0	sp|Q9HBH9|MKNK2_HUMAN	2	HCD	FTMS	MULTI-MSMS	5	0	499.76364	997.51273	-0.79314	-3.6956375	30.643	0.029746	94.114	31.4	NaN	NaN	1	0	0	0	-1	0	0	0	0	y1;y2;y6;y7;y8;y7-NH3;a2;b2;b3;b4;b5;b6;b7;b8;b7-H2O	311985.9;269155.9;114123.1;798556.4;20170.2;40573.4;326515.8;940379.4;61388.4;34143.9;49484.6;210629.1;33414.6;46685.4;78554.1	0.0001464986;-0.002313712;0.005532185;0.001905865;0.003533203;-0.004955341;-0.0002133423;0.0002041028;-0.001450198;-8.369835E-05;-0.002647997;0.001681851;0.004471505;0.007862287;0.002658176	1.108983;-9.840836;7.690198;2.411199;3.809468;-6.407196;-1.17798;0.976087;-5.176656;-0.1918624;-4.946638;2.535325;5.849602;9.064016;3.561315	132.101758634674;235.113403323389;719.381338355665;790.422078463814;927.479362988339;773.402390568039;181.108600836956;209.103098013985;280.141866102579;436.241610631053;535.31258884619;663.366836509655;764.411725329771;867.417519026023;746.402973972305	15	0.3343269	0.1807229	None
20160823_QEh1_LC2_HuPa_SA_HLApI_RA957_2_MG_1	25906	22782	AHATIIPKV	9		Unmodified	_AHATIIPKV_					0	0	0	sp|P30153|2AAA_HUMAN	2	HCD	FTMS	MULTI-MSMS	4	1	475.2951	948.57565	-1.1146	1054.4185	44.278	0.022267	101.33	65.834	NaN	NaN	1	0	0	0	-1	0	0	0	0	y1;y2;y3;y4;y6;y7;y8;y2-NH3;a2;b2;b3;b4;b5;b6;b4-H2O;b5-H2O;b6-H2O	103104.7;1842228;7935703;437879.8;109578.4;1088145;759723.9;140522.9;2282813;9709117;2193636;1684868;3383041;2811404;1343719;4045091;1066593	-0.0001583735;0.0007226469;0.0004246439;0.00283065;-0.003165233;0.001623846;0.001045971;-1.854536E-05;0.0003531065;0.0002453771;0.0003654414;0.0003208235;0.001450793;0.001459148;0.001976097;0.000673203;-0.002160828	-1.341166;2.935436;1.237186;6.203278;-4.721037;2.189991;1.190573;-0.08092946;1.949701;1.173474;1.304495;0.8416415;2.93522;2.402464;5.441161;1.413517;-3.666474	118.086413442588;246.180495439837;343.233557294921;456.315215269242;670.452953607004;741.485278315818;878.544768052491;229.154687530665;181.108034388235;209.103056739686;280.140050463232;381.187773555256;494.270707566084;607.354763191321;363.175553595837;476.260920469806;589.347818481529	17	0.3176832	0.1393443	None
20160823_QEh1_LC2_HuPa_SA_HLApI_RA957_2_MG_1	26164	23017	AHAVGNVEL	9		Unmodified	_AHAVGNVEL_					0	0	0	sp|Q16719|KYNU_HUMAN	2	HCD	FTMS	MULTI-MSMS	9	0	455.24307	908.47158	0.0064047	-3.4488006	44.679	0.023334	99.919	40.938	NaN	NaN	1	0	0	0	-1	0	0	0	0	y1;y2;y2-H2O;a2;b2;b3;b4;b5;b6;b7;b8;b6-NH3;b7-NH3	1069523;35727.8;818800.6;23367.7;463449.7;654990.9;362629.3;163143.2;1404811;805646;108746.8;138336.6;75611	0.0001474364;-0.0002654169;0.0004453404;-0.001584947;0.0004111125;0.00055561;0.0006439468;0.0001927662;0.001832523;0.002543283;0.001902041;0.003033522;0.004887982	1.116082;-1.016359;1.83167;-8.751298;1.966078;1.983331;1.698135;0.4418912;3.330217;3.916726;2.443583;5.68881;7.730355	132.101757696926;261.144763646382;243.13348820281;181.109972442098;209.102891004274;280.139860294619;379.208185874073;436.230100778167;550.271388468382;649.339091624492;778.382325962469;533.243638368081;632.310197823876	13	0.4198282	0.1756757	None
20160823_QEh1_LC2_HuPa_SA_HLApI_RA957_2_NG_1	28772	25418	AHAVGNVEL	9		Unmodified	_AHAVGNVEL_					0	0	0	sp|Q16719|KYNU_HUMAN	2	HCD	FTMS	MULTI-MSMS	5	0	455.24307	908.47158	-0.5375	-2.7883506	51.944	0.021015	102.98	46.47	NaN	NaN	1	0	0	0	-1	0	0	0	0	y1;a2;b2;b3;b4;b5;b6;b7;b8;b6-NH3;b7-NH3;b8-NH3	617917.4;12430.4;307107.5;359454.4;185756.2;95467.9;807840.4;393799.2;53382.5;60964.1;64541.8;15724.3	7.419803E-05;-0.002427581;-0.0001555535;0.0004506572;0.0008209542;6.220511E-05;0.001165232;0.001824528;0.002815825;0.000140667;-0.002525795;0.007920843	0.5616729;-13.40385;-0.7439067;1.608686;2.164918;0.142597;2.117557;2.80982;3.617539;0.2637936;-3.994503;10.40368	132.101830935278;181.110815076246;209.103457670269;280.139965247457;379.208008866614;436.230231339294;550.272055759352;649.33981037992;778.381412179112;533.246531223097;632.317611601148;761.349758060179	12	0.2964603	0.09375	None
20160823_QEh1_LC2_HuPa_SA_HLApI_RA957_2_MG_1	25818	22702	AHCGDPVSL	9		Unmodified	_AHCGDPVSL_					0	0	0	sp|Q5JSP0|FGD3_HUMAN	2	HCD	FTMS	MULTI-MSMS	4	0	449.708	897.40145	-0.32994	-2.9024486	44.147	0.019281	105.27	44.975	NaN	NaN	1	0	0	0	-1	0	0	0	0	y1;y2;y2-H2O;a2;b2;b3;b4;b5;b6;b7;b8;b5-H2O;b7-H2O;b8-H2O	1840117;2566596;314031.3;93785.7;833905.4;227958.7;87228.7;1608064;706535.1;434728.4;32138;693615.7;43418.4;65070	4.270143E-05;0.0002259414;-0.000145324;0.0003864835;0.0001937652;-0.001064703;0.002135807;0.0003522062;0.002264741;0.001239339;-0.0001427255;0.001681278;0.002791295;-0.003106947	0.3232462;1.031067;-0.7225609;2.133995;0.9266492;-3.411267;5.786027;0.7274575;3.896587;1.821805;-0.1860066;3.606743;4.214747;-4.146429	132.101862431873;219.133707601759;201.123514180902;181.108001011194;209.103108351582;312.113551297247;369.131814511369;484.160541143959;581.211392461215;680.280831779058;767.314242253798;466.148647385716;662.268715136797;749.30664178866	14	0.4330064	0.1386139	None
20160823_QEh1_LC2_HuPa_SA_HLApI_RA957_2_NG_1	28192	24891	AHCGDPVSL	9		Unmodified	_AHCGDPVSL_					0	0	0	sp|Q5JSP0|FGD3_HUMAN	2	HCD	FTMS	MULTI-MSMS	8	0	449.708	897.40145	-0.19593	-1.7881201	50.989	0.024474	98.415	50.3	NaN	NaN	1	0	0	0	-1	0	0	0	0	y1;y2;y2-H2O;a2;b2;b3;b4;b5;b6;b7;b8;b5-H2O;b7-H2O;b8-H2O	417395.5;673324.2;74753.1;34471.1;207903.7;56838.9;15505;409093.3;156112.5;132575.7;5497.9;193558.6;7598.6;13530.4	9.670728E-05;0.0002375954;-0.0001456254;-0.0002576014;6.59029E-05;0.0007182235;0.00165063;0.0008924899;0.002764991;0.001650393;0.004612291;0.0009835383;-0.003703725;0.0016469	0.7320663;1.084248;-0.7240596;-1.422359;0.3151692;2.301174;4.471649;1.843378;4.757294;2.426048;6.010992;2.109921;-5.592425;2.197913	132.101808426025;219.133695947836;201.123514482311;181.108645096151;209.103236213899;312.111768371093;369.132299688121;484.160000860291;581.21089221099;680.28042072541;767.309487236973;466.149345125582;662.275210156876;749.30188794182	14	0.3786046	0.109375	None
20160823_QEh1_LC2_HuPa_SA_HLApI_RA957_2_MG_1	20635	17990	AHCPHTPEF	9		Unmodified	_AHCPHTPEF_					0	0	0	sp|Q86UA6|RIP_HUMAN	2	HCD	FTMS	MULTI-MSMS	2	0	519.72673	1037.4389	-1.4991	-4.6776735	36.341	0.0066165	130.05	74.447	NaN	NaN	1	0	0	0	-1	0	0	0	0	y1;y3;y4;y5;y6;y7;y3-H2O;y5-H2O;y6-H2O;y7-H2O;a2;b2;b3;b5;b6;b8;b6-H2O;b8-H2O	143334;492222;98121.2;46732;35960.4;52874.2;70034.9;205267.1;61072.6;58241.8;264705.4;894880.2;343760;89714.2;127772.9;7648.2;175697.5;5834.3	0.0005897614;0.0006286713;-0.0004959507;-0.002962652;-0.003633749;0.00108872;0.0004758725;0.001559991;0.003830265;0.003383959;-0.0004487314;0.0001190666;0.000322814;0.00209974;0.003390858;0.004967684;0.002132801;-0.002594871	3.550947;1.603013;-1.005517;-4.700449;-4.995911;1.31116;1.271806;2.547856;5.399861;4.165712;-2.477689;0.5694153;1.034289;3.844114;5.23872;5.688;3.389384;-3.033663	166.085665307717;392.180983345973;493.229786442094;630.291165005563;727.344599954571;830.349061963197;374.170571458555;612.276077676388;709.326571254446;812.336202038401;181.108836226048;209.103183050238;312.112163780548;546.22206256932;647.268449924844;873.362230047597;629.259143296207;855.359227916287	18	0.1440174	0.09677419	None
20160823_QEh1_LC2_HuPa_SA_HLApI_RA957_2_NG_1	22481	19701	AHCPHTPEF	9		Unmodified	_AHCPHTPEF_					0	0	0	sp|Q86UA6|RIP_HUMAN	2	HCD	FTMS	MULTI-MSMS	3	0	519.72673	1037.4389	-1.1486	-2.3642842	41.502	0.01131	118.01	74.945	NaN	NaN	1	0	0	0	-1	0	0	0	0	y1;y3;y4;y5;y6;y7;y5-H2O;y6-H2O;y7-H2O;a2;b2;b3;b5;b6;b6-H2O	124024.7;428334.2;109660;68764.7;16906.9;33344.4;213572.8;55693.2;69833.3;245525.7;908415.9;291203.5;110660.6;127916.9;103207.4	0.0002122274;0.0003883686;-0.0004958065;0.009034266;0.006659542;0.004879527;0.002968736;0.005942282;0.00871781;-0.0004121035;-9.969658E-05;0.001161626;-0.00346955;0.008633517;-0.0006131947	1.277816;0.9902783;-1.005224;14.33375;9.156096;5.876503;4.848701;8.377382;10.73185;-2.275447;-0.4767812;3.721831;-6.351838;13.33849;-0.9744666	166.086042841726;392.181223648735;493.229786297867;630.279168087849;727.334306663642;830.345271156964;612.27466893108;709.324459237404;812.330868187811;181.108799598149;209.103401813379;312.111324968937;546.227631858553;647.263207266086;629.261889291474	15	0.1428036	0.1190476	None
20160823_QEh1_LC2_HuPa_SA_HLApI_RA957_2_MG_1	36648	32547	AHDDAIWSV	9		Unmodified	_AHDDAIWSV_					0	0	0	sp|Q9GZS3|WDR61_HUMAN	1	HCD	FTMS	MULTI-MSMS	8	0	1013.4687	1012.4614	0.93463	-1.2700878	61.377	0.0086294	124.89	78.872	NaN	NaN	1	0	0	0	-1	0	0	0	0	y3;a2;b2;b3;b4;b5;b6;b7;b8;b3-H2O;b4-H2O;b5-H2O;b6-H2O;b7-H2O;b8-H2O	58961.3;77301.2;706555.4;298151.1;686093.2;2126917;1543260;297940.4;126728.3;60631.6;72345.1;156532;136610.3;20284.4;61945.8	0.003702393;-2.295154E-05;0.0002627829;0.0007454015;0.000838568;0.0009117774;0.001673978;0.003276804;0.0009845404;0.001043844;0.003327102;0.001380154;0.00105361;-0.001309337;-0.0008561389	9.464341;-0.1267282;1.256715;2.299703;1.909497;1.787121;2.68577;4.048664;1.098341;3.409933;7.900166;2.804151;1.740737;-1.654564;-0.9746795	391.193894039831;181.108410446235;209.103039333883;324.129499747231;439.156349612841;510.193390191165;623.276691971145;809.35440209851;896.38872277195;306.118636618603;421.143296392867;492.182357128679;605.266747652366;791.348423553183;878.37999876502	15	0.6112754	0.1829268	None
20160823_QEh1_LC2_HuPa_SA_HLApI_RA957_2_NG_1	41089	36614	AHDDAIWSV	9		Unmodified	_AHDDAIWSV_					0	0	0	sp|Q9GZS3|WDR61_HUMAN	1	HCD	FTMS	MULTI-MSMS	7	0	1013.4687	1012.4614	0.50893	-5.0233173	73.596	0.0062261	134.44	88.422	NaN	NaN	1	0	0	0	-1	0	0	0	0	y3;y8;a2;b2;b3;b4;b5;b6;b7;b8;b3-H2O;b4-H2O;b5-H2O;b6-H2O;b7-H2O;b8-H2O	11363.4;9796;36024;402784.4;166606.5;339324.5;1196636;860219.1;150399.2;79191.9;42687.2;43146.5;95318.7;71405.2;21495.1;25091.8	0.001396908;0.01574726;-4.066058E-05;0.0003137093;0.0005679299;0.0005066984;0.0006925096;0.001462637;0.005595827;0.002796239;0.00142396;0.0002101108;0.00258607;0.001512497;-0.001384608;0.009148749	3.570863;16.70946;-0.2245096;1.500262;1.752169;1.153799;1.357347;2.346689;6.913959;3.119455;4.651665;0.4989021;5.254305;2.498894;-1.749682;10.4156	391.196199524374;942.415824866606;181.108428155282;209.102988407493;324.12967721894;439.15668148244;510.19360945902;623.276903311792;809.352083075578;896.386911073724;306.118256503042;421.146413383681;492.18115121222;605.266288766039;791.348498824245;878.369993877931	16	0.5943155	0.2051282	None
20160823_QEh1_LC2_HuPa_SA_HLApI_RA957_2_MG_1	24833	21807	AHDDGRWSL	9		Unmodified	_AHDDGRWSL_					0	0	0	sp|Q16658|FSCN1_HUMAN	1	HCD	FTMS	MULTI-MSMS	9	0	1056.4857	1055.4785	0.010919	-2.3050803	42.66	0.0045535	170.05	90.577	NaN	NaN	1	0	0	0	-1	0	0	0	0	y3;y4;y5;y6;y7;y8;y5-H2O;y6-H2O;y4-NH3;y6-NH3;y7-NH3;y8-NH3;a2;b2;b3;b4;b5;b6;b7;b8;b3-H2O;b4-H2O;b5-H2O;b8-H2O;b6-NH3;b7-NH3;b8-NH3	59591.6;61786.4;3715408;2279368;308658.8;30551.6;33325.7;76598;42355.8;72054.2;103871.2;44341.2;21162.7;281828.3;135424.2;155414.5;67015.8;733633.9;122662.7;157535.7;39070.4;11046.5;17392.5;90141.1;324634.5;193548.8;129199.5	-0.0008107643;-0.0006343205;0.001419606;0.001859415;0.001377248;0.003718467;0.0005990208;4.155397E-05;-0.001416406;0.0002569449;0.001783887;-0.005475804;9.474101E-05;0.000221103;0.000463429;0.0007495006;0.002025611;0.001659201;0.001420805;0.002951927;0.001028894;0.003340439;0.0005796471;-0.003362071;0.0004237432;0.002652288;0.0021018	-2.00083;-1.130062;2.295855;2.535471;1.62337;3.773389;0.9978281;0.05808884;-2.602304;0.3586932;2.145742;-5.654325;0.523118;1.057388;1.429764;1.706683;4.082439;2.543701;1.694748;3.189934;3.361095;7.931835;1.212226;-3.705235;0.6670466;3.229261;2.313834	405.214057261019;561.314991845315;618.33440164211;733.360904864916;848.388330064262;985.444900707878;600.324657541322;715.352158040128;544.289224829203;716.335958234055;831.361374323824;968.42754587718;181.108292753694;209.103081013759;324.129781719778;439.156438680135;496.176626293417;652.278103731858;838.357655080827;925.388152368955;306.118651568721;421.143283055506;478.167507571025;907.383901…	27	0.3039274	0.2432432	None
20160823_QEh1_LC2_HuPa_SA_HLApI_RA957_2_NG_1	27027	23834	AHDDGRWSL	9		Unmodified	_AHDDGRWSL_					0	0	0	sp|Q16658|FSCN1_HUMAN	1	HCD	FTMS	MULTI-MSMS	7	0	1056.4857	1055.4785	-0.32545	-3.9157243	49.024	0.0042721	163.15	80.48	NaN	NaN	1	0	0	0	-1	0	0	0	0	y3;y4;y5;y6;y7;y8;y6-H2O;y4-NH3;y6-NH3;y7-NH3;y8-NH3;a2;b2;b3;b4;b5;b6;b7;b8;b3-H2O;b6-H2O;b8-H2O;b6-NH3;b7-NH3;b8-NH3	22404.3;33337.5;1617362;1064125;135290;24553.7;18640.5;7630.2;26499;35145.9;6371.3;11879.7;115909.3;64787.7;75937.4;48422.6;368491.1;46805.8;63225.4;13735.3;6620.6;27040.1;185300.2;83297.1;62392.2	-3.311999E-05;0.0005079597;0.001256922;0.001428998;0.001533787;0.00867931;0.005576327;0.0004138983;0.008385031;0.0009201285;-0.00939176;0.001081081;0.0003084269;-3.612916E-05;0.001213145;0.001892093;0.001736196;-0.001121199;0.0029788;0.0005853204;0.00122717;0.007567664;0.001611452;0.001948343;0.002382012	-0.0817347;0.9049477;2.032754;1.948559;1.807884;8.807549;7.79528;0.7604407;11.70558;1.106772;-9.697909;5.969285;1.475;-0.1114649;2.762448;3.813344;2.661742;-1.337371;3.218973;1.912068;1.934782;8.340191;2.536715;2.372179;2.622315	405.213279616687;561.313849565099;618.334564326446;733.36133528253;848.388173525156;985.439939864973;715.346623266526;544.287394525001;716.327830148119;831.36223808242;968.431461833967;181.107306413522;209.102993689922;324.130281277966;439.155975035421;496.176759811597;652.278026736424;838.360197084851;925.388125496376;306.119095142079;634.26797107578;907.37297194579;635.25160237865;821.330578441…	25	0.3079803	0.2688172	None
20160823_QEh1_LC2_HuPa_SA_HLApI_RA957_2_MG_1	27150	23913	AHDDSVMYL	9		Oxidation (M)	_AHDDSVM(ox)YL_		AHDDSVM(1)YL		AHDDSVM(104.11)YL	0	0	1	sp|Q9UNX4|WDR3_HUMAN	2	HCD	FTMS	MULTI-MSMS	5	0	533.72913	1065.4437	0.35446	-2.1243795	46.176	0.020158	104.11	67.017	104.11	1	1	0	0	0	-1	0	0	0	0	y1;y2;a2;b2;b3;b4;b5;b6;b7;b8;b5-H2O;b6-H2O;b7-H2O	777261.8;890447.9;290481.8;1162565;180180;201295;392788.3;1426350;1025503;50596.4;213744.7;1118727;144192.8	4.251403E-05;-8.814059E-05;0.0003236998;-6.942114E-06;0.0002304472;0.0006910428;0.002203554;0.001263496;0.0003684161;0.0074208;-0.001114328;0.001398901;0.002360889	0.3218277;-0.2986143;1.787329;-0.03319945;0.7109715;1.573568;4.187777;2.020765;0.477042;7.933723;-2.192783;2.303682;3.12999	132.101862619268;295.165321812191;181.108063794949;209.103309058914;324.130014701586;439.156497137997;526.187013036787;625.256367010886;772.292661319113;935.348937473665;508.179766232588;607.245666919741;754.280104159693	13	0.2955369	0.1226415	None
20160823_QEh1_LC2_HuPa_SA_HLApI_RA957_2_NG_1	29752	26309	AHDDSVMYL	9		Oxidation (M)	_AHDDSVM(ox)YL_		AHDDSVM(1)YL		AHDDSVM(110.36)YL	0	0	1	sp|Q9UNX4|WDR3_HUMAN	2	HCD	FTMS	MULTI-MSMS	6	0	533.72913	1065.4437	0.031298	-3.8138165	53.595	0.015421	110.36	67.888	110.36	1	1	0	0	0	-1	0	0	0	0	y1;y2;y3;a2;b2;b3;b4;b5;b6;b7;b8;b5-H2O;b6-H2O;b7-H2O	285597.3;393804.9;30122.4;53240.2;233940.9;86429.4;113545.4;185867;548893.4;377053.8;23316.7;103235.6;422607.6;71132.5	0.0001461979;0.0002396242;0.001742862;-0.0003173687;4.01171E-05;-7.463936E-05;0.001129525;0.001785362;0.001355884;0.002283979;0.01218038;0.002396322;0.001522328;-0.00357898	1.106707;0.8118315;3.941353;-1.752366;0.191853;-0.2302758;2.572036;3.393015;2.168525;2.957408;13.02235;4.715533;2.50694;-4.744857	132.101758935378;295.164994047354;442.198890037937;181.108704863398;209.103261999703;324.130319788163;439.156058655659;526.187431228688;625.256274622914;772.2907457562;935.344177895288;508.176255582442;607.245543492476;754.286044028574	14	0.2319417	0.07954545	None
20160823_QEh1_LC2_HuPa_SA_HLApI_RA957_2_MG_1	34162	30287	AHDDSVMYL	9		Unmodified	_AHDDSVMYL_					0	0	0	sp|Q9UNX4|WDR3_HUMAN	1	HCD	FTMS	MULTI-MSMS	7	0	1050.4561	1049.4488	-0.54717	-2.1652491	57.223	0.0099035	138.62	88.576	NaN	NaN	1	0	0	0	-1	0	0	0	0	y2;y8;a2;b2;b3;b4;b5;b6;b7;b8;b3-H2O;b4-H2O;b5-H2O;b6-H2O;b7-H2O;b8-H2O	43944.8;38639.4;125739.2;963500.7;387588.2;533022.1;546406.8;992978.9;709760.5;265977.6;104813.9;46849.1;484754.8;1154371;193827.3;81143.9	-0.0001784164;0.008760499;-0.000148821;0.0001409758;0.0003859311;0.0004419112;0.003276287;0.001158262;0.001811126;0.001101416;0.0004548098;-0.001762414;0.00155685;0.001009945;0.002642548;0.003994655	-0.6044625;8.944668;-0.8217226;0.6741926;1.190668;1.006272;6.226482;1.852459;2.39473;1.198024;1.485728;-4.184783;3.063598;1.663156;3.579307;4.431873	295.165412088021;979.410198031798;181.108536315681;209.103161140993;324.129859217705;439.156746269564;526.185940303426;625.256472245079;756.296303987285;919.360342235608;306.119225652667;421.148385908882;508.177095053997;607.246055875897;738.284907878336;901.346884310071	16	0.5474027	0.1454545	None
20160823_QEh1_LC2_HuPa_SA_HLApI_RA957_2_MG_1	34200	30321	AHDDSVMYL	9		Unmodified	_AHDDSVMYL_					0	0	0	sp|Q9UNX4|WDR3_HUMAN	2	HCD	FTMS	MULTI-MSMS	1	0	525.73167	1049.4488	-0.41399	-2.428689	57.282	0.0158	125.86	87.619	NaN	NaN	1	0	0	0	-1	0	0	0	0	y1;y2;a2;b2;b3;b4;b5;b6;b7;b8;b3-H2O;b5-H2O;b6-H2O;b7-H2O	7557494;6630436;465988.8;3215615;1323636;2362203;2122625;8699475;5904569;591349.8;316775.2;2232614;8026772;1426770	-8.359361E-06;-1.428525E-06;-0.0009611542;-0.0003348054;6.350171E-05;-0.001061106;0.004412672;0.001162283;0.0008868124;0.001501861;0.0007811512;0.001595612;0.0009481962;-0.006366842	-0.06327964;-0.004839747;-5.307038;-1.601146;0.1959142;-2.416228;8.386165;1.858891;1.172571;1.633595;2.55179;3.139875;1.561469;-8.623723	132.101913492662;295.165235100125;181.10934864891;209.103636922163;324.130181647092;439.158249287274;526.184803918339;625.256468223387;756.297228300703;919.359941789878;306.118899311273;508.177056292116;607.246117624449;738.293917269234	14	0.3347808	0.2153846	None
20160823_QEh1_LC2_HuPa_SA_HLApI_RA957_2_NG_1	38032	33836	AHDDSVMYL	9		Unmodified	_AHDDSVMYL_					0	0	0	sp|Q9UNX4|WDR3_HUMAN	1	HCD	FTMS	MULTI-MSMS	9	0	1050.4561	1049.4488	0.74682	-0.35477491	68.067	0.0089444	142.11	92.071	NaN	NaN	1	0	0	0	-1	0	0	0	0	y2;a2;b2;b3;b4;b5;b6;b7;b8;b3-H2O;b4-H2O;b5-H2O;b6-H2O;b7-H2O;b8-H2O	10123.5;32935.1;360497.1;130994;193790.6;230632.5;394224.9;284921;91538.7;38272.6;8728.8;177591.2;473482.9;75256;30791.1	0.0007484883;0.0001430347;0.0001365189;0.0003233629;0.0004987495;0.002375497;0.0009188414;0.002005322;0.001305858;0.000865958;0.002379645;0.001585786;0.0007096108;0.003348076;0.00703645	2.535835;0.7897745;0.652878;0.9976335;1.135698;4.514551;1.469543;2.651503;1.420398;2.82883;5.650427;3.120538;1.168571;4.534942;7.806621	295.164485183323;181.108244460021;209.103165597932;324.129921785934;439.156689431333;526.186841093446;625.256711665527;756.296109791428;919.360137793769;306.118814504512;421.144243849709;508.177066118381;607.246356209832;738.284202350795;901.343842515384	15	0.6001587	0.1685393	None
20160823_QEh1_LC2_HuPa_SA_HLApI_RA957_1_MG_1	26470	23385	AHDGGIYAI	9		Unmodified	_AHDGGIYAI_					0	0	0	sp|O75083|WDR1_HUMAN	1	HCD	FTMS	MULTI-MSMS	8	0	916.45231	915.44503	0.52954	-2.4114711	51.979	0.011047	118.69	38.224	NaN	NaN	1	0	0	0	-1	0	0	0	0	y2;y3;y8;y8-H2O;a2;b2;b3;b4;b5;b6;b7;b8;b3-H2O;b5-H2O;b6-H2O;b7-H2O;b8-H2O	5803;43134.5;27754.5;7119;86890.8;642696.1;370281.7;101743.8;682471.2;903129.3;426047.1;247973.3;95042.8;64592.5;95554.4;64937.1;28791.1	0.001414184;0.0002477213;0.008604248;0.00578971;-0.0003477421;0.0003823198;0.0004983941;0.0009212987;0.0005172958;0.001317829;0.001539404;0.003996341;0.001454266;0.001407291;0.000922969;0.004038378;0.007776197	6.961705;0.6764607;10.17764;6.997484;-1.920074;1.828381;1.537638;2.41715;1.180575;2.390593;2.155066;5.088587;4.750669;3.349406;1.730851;5.799718;10.13397	203.13760473694;366.20209973808;845.406589533723;827.398839384816;181.10873523678;209.102919796979;324.129746754668;381.150787573726;438.172655300135;551.255918747824;714.319025710277;785.353682561779;306.118226196257;420.161200619179;533.245748921132;696.305962050179;767.339338019515	17	0.5222377	0.2	None
20160823_QEh1_LC2_HuPa_SA_HLApI_RA957_1_NG_1	29854	26172	AHDGGIYAI	9		Unmodified	_AHDGGIYAI_					0	0	0	sp|O75083|WDR1_HUMAN	1	HCD	FTMS	MULTI-MSMS	4	0	916.45231	915.44503	0.13633	-1.4283427	61.369	0.0094469	122.79	53.875	NaN	NaN	1	0	0	0	-1	0	0	0	0	y2;y3;y8;a2;b2;b3;b4;b5;b6;b7;b8;b3-H2O;b5-H2O;b6-H2O;b7-H2O;b8-H2O	7149.7;28574.2;28111.1;57729.8;387655.4;226758.3;47084.3;426875.2;599810.1;283912.5;152371.1;66653.4;31068.5;49858.3;42016.9;20366.4	-0.0006551584;0.001340096;0.008379805;-0.0001992007;0.0001209054;0.0005452044;4.266458E-05;9.599697E-05;0.000715604;0.001305645;0.001474458;0.0004562004;-0.00109467;0.003634783;-0.002986394;0.002398432	-3.225162;3.659455;9.912157;-1.099896;0.5782095;1.682056;0.111936;0.2190846;1.298132;1.827817;1.877439;1.49027;-2.605342;6.816371;-4.288867;3.125625	203.139674079485;366.20100736339;845.406813976772;181.108586695352;209.103181211361;324.129699944408;381.151666207823;438.173076599032;551.256520972423;714.319259469763;785.356204444226;306.119224262077;420.163702580003;533.243037107651;696.312986822501;767.344715784422	16	0.5201688	0.2077922	None
20160823_QEh1_LC2_HuPa_SA_HLApI_RA957_1_MG_1	18500	16147	AHDGSATYL	9		Unmodified	_AHDGSATYL_					0	0	0	sp|Q9Y547|IFT25_HUMAN	2	HCD	FTMS	MULTI-MSMS	2	0	467.71688	933.41921	-0.5011	-2.103252	37.778	0.014728	111.28	13.145	NaN	NaN	1	0	0	0	-1	0	0	0	0	y1;y2;a2;b2;b3;b4;b5;b6;b7;b8;b3-H2O;b5-H2O;b6-H2O;b7-H2O;b8-H2O	424876.9;156708.8;12269.3;183164.8;72185.6;18713.2;78343.5;82634.5;111899.3;16104.2;10027.1;44406.5;76263.3;324171.8;35235.2	7.805195E-05;0.0001260518;-0.0006932311;0.0001644988;-0.0002567039;0.001232609;0.007208697;0.001895041;0.001114004;0.01095398;-0.0005450755;0.001334433;0.0005963303;0.001824862;0.006807688	0.5908469;0.4270551;-3.827699;0.7866874;-0.791977;3.233917;15.39739;3.514419;1.739905;13.63587;-1.780593;2.964275;1.144127;2.932654;8.668741	132.101827081342;295.165107619832;181.109080725848;209.103137618005;324.130501852694;381.150476263449;468.176528584944;539.218956028739;640.267415539938;803.320904100827;306.12022553802;450.171838162657;521.209690053497;622.256139996184;785.314485708118	15	0.2096027	0.1339286	None
20160823_QEh1_LC2_HuPa_SA_HLApI_RA957_2_MG_1	19766	17200	AHDGSATYL	9		Unmodified	_AHDGSATYL_					0	0	0	sp|Q9Y547|IFT25_HUMAN	1	HCD	FTMS	MULTI-MSMS	2	0	934.42649	933.41921	-0.54377	-2.449863	35.049	0.015441	110.34	41.916	NaN	NaN	1	0	0	0	-1	0	0	0	0	y2;y8;a2;b2;b3;b4;b5;b6;b7;b8;b3-H2O;b5-H2O;b6-H2O;b7-H2O;b8-H2O	11954.8;7530.9;19304.6;188833.6;96699.9;35464.8;79077;110248.3;89418.4;48149.6;21093.4;63958.1;93253;114508;65882.2	-0.0005588651;0.0006222701;3.791484E-05;0.000148859;0.0001390614;0.00145921;0.001474469;4.49939E-05;0.001187919;0.002511673;-0.0005985261;0.0004468849;0.001848219;0.00251302;0.001379587	-1.893394;0.7207299;0.2093489;0.7118928;0.4290296;3.828439;3.149348;0.08344244;1.855349;3.12658;-1.955199;0.9926966;3.546026;4.038566;1.75672	295.165792536654;863.38875069129;181.108349579863;209.10315325777;324.130106087393;381.150249662062;468.182262813259;539.220806076201;640.267341624795;803.329346409119;306.120278988566;450.172725711086;521.208438165036;622.255451838373;785.319913809131	15	0.4104834	0.1829268	None
20160823_QEh1_LC2_HuPa_SA_HLApI_RA957_2_NG_1	20891	18257	AHDGSATYL	9		Unmodified	_AHDGSATYL_					0	0	0	sp|Q9Y547|IFT25_HUMAN	2	HCD	FTMS	MULTI-SECPEP	10	1	467.71688	933.41921	-0.06375	1163.7181	38.797	0.010988	111.28	25.192	NaN	NaN	1	0	0	0	-1	0	0	0	0	y1;y2;a2;b2;b3;b4;b5;b6;b7;b8;b5-H2O;b6-H2O;b7-H2O;b8-H2O	1467062;442365.5;58874.1;693096.4;304132.7;46393.7;280916.1;249604.8;461785.7;34269.2;98299.1;132095.3;1111041;85797.4	0.0001275222;7.343139E-05;-0.0006024687;0.0001835984;0.0009148429;0.001295201;-0.006164122;-0.0004603646;0.007707714;0.005164476;0.001794868;-0.0003493053;0.001873437;0.007909885	0.9653333;0.2487807;-3.326553;0.878028;2.822463;3.398137;-13.16586;-0.8537582;12.0384;6.428861;3.987078;-0.6701807;3.010717;10.07227	132.101777611055;295.165160240211;181.108989963383;209.103118518414;324.129330305874;381.150413670886;468.189901404304;539.221311434715;640.26082183026;803.326693606689;450.171377727606;521.21063568913;622.256091420835;785.313383511859	14	0.2326999	0.1386139	None
20160823_QEh1_LC2_HuPa_SA_HLApI_RA957_1_NG_1	27806	24310	AHDGSFATL	9		Unmodified	_AHDGSFATL_					0	0	0	sp|Q8IZY2|ABCA7_HUMAN	2	HCD	FTMS	MULTI-MSMS	2	0	459.71942	917.4243	-0.84713	-2.2329839	57.292	0.01131	118.01	70.268	NaN	NaN	1	0	0	0	-1	0	0	0	0	y1;y2;y2-H2O;a2;b2;b3;b5;b6;b7;b8;b3-H2O;b5-H2O;b6-H2O;b7-H2O;b8-H2O	258704.7;163636.8;43851.1;30062.3;129792.1;42739.9;43559.3;107539.4;77938.9;7233.5;4327.5;28095.5;68047.4;33738.1;31042.9	5.474396E-05;0.0003871256;0.000187695;-0.0004935578;8.354129E-05;0.002414842;0.0008007328;0.001649667;0.002455642;0.01091473;0.002344384;0.001597096;0.0008136487;0.001025808;0.005323916	0.4144072;1.66042;0.8724368;-2.725199;0.3995218;7.450275;1.710299;2.681293;3.578157;13.86304;7.658449;3.547749;1.362346;1.535003;6.920279	132.101850389339;233.149196481837;215.138831226073;181.108881052495;209.103218575514;324.127830307086;468.18293654955;615.250501531407;686.286809344001;787.326028731513;306.11733607867;450.171575500307;597.240772863435;668.277674492121;769.321054858093	15	0.2597283	0.1282051	None
20160823_QEh1_LC2_HuPa_SA_HLApI_RA957_2_MG_1	27756	24464	AHDGSFATL	9		Unmodified	_AHDGSFATL_					0	0	0	sp|Q8IZY2|ABCA7_HUMAN	2	HCD	FTMS	MULTI-MSMS	6	0	459.71942	917.4243	0.37878	-2.6689872	47.106	0.02549	97.075	46.109	NaN	NaN	1	0	0	0	-1	0	0	0	0	y1;y2;y2-H2O;a2;b2;b3;b4;b5;b6;b7;b8;b3-H2O;b5-H2O;b6-H2O;b7-H2O;b8-H2O	984904.6;579728.4;136251.1;116279.3;531914.4;136218.2;40340.4;127390.4;388700.2;332131.1;17347.5;45639.5;114223.3;232815.8;105828.6;101936.6	3.395206E-05;-7.858997E-05;0.0002324375;-0.0006124525;0.0003237218;0.001673784;0.001184538;-0.002218439;0.001258206;0.00293028;-0.006019421;0.001070342;0.001719444;0.002130385;-0.003156739;-0.002970295	0.2570142;-0.3370795;1.080407;-3.381679;1.548145;5.163951;3.107795;-4.738371;2.04503;4.269763;-7.645234;3.496493;3.81953;3.567053;-4.723663;-3.860888	132.101871181237;233.14966219737;215.13878648356;181.108999947175;209.102978395046;324.128571364603;381.150524334619;468.185955721082;615.250892992167;686.286334705987;787.342962881854;306.118610120966;450.171453152383;597.239456127136;668.281857038663;769.329349068642	16	0.2228645	0.1118881	None
20160823_QEh1_LC2_HuPa_SA_HLApI_RA957_2_NG_1	30369	26870	AHDGSFATL	9		Unmodified	_AHDGSFATL_					0	0	0	sp|Q8IZY2|ABCA7_HUMAN	2	HCD	FTMS	MULTI-MSMS	7	0	459.71942	917.4243	-3.0701	-5.9390118	54.636	0.0086294	124.89	51.848	NaN	NaN	1	0	0	0	-1	0	0	0	0	y1;y2;y2-H2O;a2;b2;b3;b4;b5;b6;b7;b8;b3-H2O;b5-H2O;b6-H2O;b7-H2O;b8-H2O	750305.6;462491.8;132924.2;103961.4;410889.5;107484.5;33733.4;91751.5;279194.5;237272.2;17372.3;21850.3;84626;179234.7;59334.5;80297.4	7.067988E-05;8.355342E-05;0.0006577756;-0.0004608166;6.656645E-05;-0.0007148659;-0.0006899789;0.0013037;-0.000206799;0.002604668;0.01020593;-0.00191529;0.002645088;0.001804191;0.003396514;0.004822183	0.5350409;0.3583684;3.057454;-2.544418;0.3183425;-2.205485;-1.810244;2.784598;-0.3361206;3.795306;12.96277;-6.25663;5.875746;3.020883;5.082507;6.268099	132.101834453419;233.149500053988;215.138361145563;181.108848311316;209.103235550353;324.130960014746;381.152398851338;468.182433582497;615.252357997467;686.286660318336;787.326737527502;306.121595752165;450.170527508379;597.239782320902;668.275303786007;769.321556590699	16	0.2997254	0.1441441	None
20160823_QEh1_LC2_HuPa_SA_HLApI_RA957_1_NG_1	36592	32270	AHDGSVFTL	9		Unmodified	_AHDGSVFTL_					0	0	0	sp|Q9HC35|EMAL4_HUMAN	2	HCD	FTMS	MULTI-MSMS	1	0	473.73507	945.4556	0.38263	-2.2726843	75.188	0.0046655	155.73	55.815	NaN	NaN	1	0	0	0	-1	0	0	0	0	y1;y2;y2-H2O;a2;b2;b3;b4;b5;b6;b7;b8;b3-H2O;b5-H2O;b6-H2O;b7-H2O;b8-H2O	1234499;1259996;320166.1;233539.1;775128.2;238522.2;88677.4;281069.3;719156.8;441297.7;30504.9;58517.5;286072.4;764738.6;196214;117253.9	0.0001698061;2.989581E-05;0.0002603404;-9.173391E-05;0.0002957642;3.029507E-05;0.002801474;0.004673058;0.001891067;0.002884053;0.01118755;0.001369568;0.002290754;0.001174875;-0.002505885;0.003374103	1.285419;0.1282259;1.210104;-0.5065137;1.414443;0.09346575;7.350078;9.981347;3.333743;4.037494;13.72105;4.473983;5.088633;2.139091;-3.598793;4.231623	132.101735327185;233.149553711594;215.138758580724;181.108479228615;209.10300635261;324.130214853726;381.148907398256;468.179064224588;567.25026013173;714.317681061488;815.357056036033;306.118310894293;450.170881841708;549.240411636967;696.312506312903;797.354304799574	16	0.4418743	0.2191781	None
20160823_QEh1_LC2_HuPa_SA_HLApI_RA957_2_MG_1	36677	32573	AHDGSVFTL	9		Unmodified	_AHDGSVFTL_					0	0	0	sp|Q9HC35|EMAL4_HUMAN	2	HCD	FTMS	MULTI-MSMS	4	0	473.73507	945.4556	-0.10759	-1.003455	61.42	0.0059052	138.07	51.988	NaN	NaN	1	0	0	0	-1	0	0	0	0	y1;y2;y2-H2O;a2;b2;b3;b4;b5;b6;b7;b8;b3-H2O;b5-H2O;b6-H2O;b7-H2O;b8-H2O	1156175;985474.1;171191.3;100830.3;585680.2;173432;89960.8;233134.4;595225.3;336482.6;39699.1;37191.5;204319;575262.5;140481.8;68003.2	8.110684E-05;0.0002282362;-0.0003080489;-0.0004991555;3.793135E-05;-0.0002590858;-4.107081E-06;0.005153626;0.001082533;0.002191585;-0.00530771;0.001551992;0.002490965;0.001309025;-0.003256183;0.005317476	0.6139721;0.9789271;-1.431858;-2.756107;0.1814001;-0.7993256;-0.01077545;11.00782;1.908383;3.068079;-6.509544;5.069912;5.533379;2.383337;-4.67632;6.668916	132.101824026464;233.149355371193;215.139326969975;181.108886650214;209.10326418545;324.130504234628;381.151712979481;468.178583656279;567.251068665961;714.318373529789;815.373551298851;306.118128470333;450.17068163117;549.240277487362;696.313256611666;797.352361426391	16	0.4042906	0.172043	None
20160823_QEh1_LC2_HuPa_SA_HLApI_RA957_2_NG_1	15476	13337	AHDKQPSVL	9		Unmodified	_AHDKQPSVL_					0	0	0	sp|Q5JTV8|TOIP1_HUMAN	2	HCD	FTMS	MULTI-MSMS	3	0	497.76945	993.52434	0.045623	-2.5132643	29.661	0.018037	106.91	31.086	NaN	NaN	1	0	0	0	-1	0	0	0	0	y1;y2;y4;y5;y6;y7;y5-H2O;a2;b2;b3;b4;b5;b7;b8;b3-H2O;b5-H2O;b7-H2O;b8-H2O;b5-NH3	836522.1;709409.9;962763.8;75998.7;68058.8;428781.9;82942.9;895508.4;3576238;647860.5;308610.9;1206684;1821114;96138.8;155563.2;584798.1;1654514;43796.8;43637.6	0.0001923981;0.0002074161;0.001050548;-0.004755929;0.001746537;-0.001429814;-0.001492578;-0.0001204769;1.093356E-05;0.001272151;0.0003585241;0.001958826;-0.0009089094;0.008756155;-4.696492E-05;0.003287222;0.002236762;-0.002702042;-0.0003973185	1.456439;0.8972443;2.529893;-8.753483;2.60131;-1.81809;-2.841357;-0.6652194;0.05228784;3.924829;0.7928004;3.375647;-1.189097;10.14115;-0.1534201;5.846341;2.996911;-3.196059;-0.705394	132.101712735242;231.170111633436;415.254060763207;543.318444751461;671.406905303248;786.437024686159;525.304616714507;181.108507971584;209.10329118324;324.12897299796;452.22484964245;580.281826851602;764.369486849205;863.428235700824;306.119727427418;562.269933769772;746.355776491756;845.42912921121;563.257633894926	19	0.3590007	0.1809524	None
20160823_QEh1_LC2_HuPa_SA_HLApI_RA957_2_MG_1	26426	23255	AHDLAVRL	8		Unmodified	_AHDLAVRL_					0	0	0	sp|Q92611|EDEM1_HUMAN	2	HCD	FTMS	MULTI-MSMS	7	0	447.76143	893.5083	0.23585	-1.8500048	45.075	0.021236	122.5	46.468	NaN	NaN	1	0	0	0	-1	0	0	0	0	y1;y2;y3;y4;y5;y6;y7;y6-H2O;y2-NH3;y3-NH3;y4-NH3;y6-NH3;a2;b2;b3;b4;b5;b7;b3-H2O;b7-NH3	184742;48895;69973;501037.7;860954.6;1844497;1278721;13205.6;87465.8;35454.8;14839.7;36966.1;658703.7;1647978;374588.2;55509.3;37232.1;47163.1;101366.2;186881.2	0.0001218705;-0.001216339;0.0003403795;0.001085869;0.001340414;0.001976031;0.0008428632;0.003029292;-4.184037E-05;0.00132053;0.003777569;0.00539201;0.0001748805;0.0003696714;0.0006975515;0.001510178;0.002349334;0.004239385;0.001000584;-0.000380143	0.9225501;-4.220407;0.8789179;2.369302;2.345877;2.878759;1.023541;4.532114;-0.154292;3.566652;8.560515;8.05514;0.9656134;1.767892;2.152076;3.454103;4.622406;5.553174;3.268615;-0.5093055	132.101783262793;288.204232500724;387.27108969809;458.307457996755;571.39126743183;686.41757484703;823.477619877053;668.40595689981;271.176508900266;370.243560445987;441.2782171949;669.387609766123;181.108212614181;209.10293244545;324.129547597263;437.212798951167;508.249073583083;763.416708475831;306.118679878517;746.394778902766	20	0.3945387	0.1265823	None
20160823_QEh1_LC2_HuPa_SA_HLApI_RA957_2_MG_1	17474	15117	AHDSAIKAL	9		Unmodified	_AHDSAIKAL_					0	0	0	sp|Q8TDJ6|DMXL2_HUMAN	2	HCD	FTMS	MULTI-MSMS	9	0	463.25872	924.50288	0.27612	-5.2279618	31.553	0.0141	118.74	49.828	NaN	NaN	1	0	0	0	-1	0	0	0	0	y1;y2;y3;y6;y7;y8;y7-H2O;a2;b2;b3;b4;b5;b6;b7;b8;b3-H2O;b5-H2O;b6-H2O;b7-H2O	345364.1;253987.5;197405.2;25331.7;86065.8;198500;5896;273999.7;929711.2;169930;108571.9;386456.2;361721.5;31424.1;156140.9;59583.8;172069.6;53979.9;169156.1	0.0001577528;0.0002025085;0.0003936935;-0.001313181;0.004296984;0.002179098;0.002132458;-9.28412E-05;0.0002269891;0.0006273323;0.000327089;0.0007125305;0.001611172;-0.0004191114;0.000849388;0.001346523;0.002572042;0.0007164508;0.001454503	1.194177;0.9968971;1.188567;-2.179957;5.989581;2.550231;3.048976;-0.5126275;1.085537;1.935437;0.7955234;1.47767;2.70657;-0.5793803;1.0692;4.398701;5.540969;1.241097;2.062053	132.101747380504;203.138816412597;331.233588245358;602.388501298019;717.409834165052;854.470863913487;699.401434004382;181.108480335898;209.103075127741;324.129617816516;411.161946469737;482.198674815983;595.281840155089;723.378833456026;794.414678744435;306.118333939411;464.186250618412;577.272170189779;705.366395155164	19	0.3033384	0.1172839	None
20160823_QEh1_LC2_HuPa_SA_HLApI_RA957_2_NG_1	18410	16002	AHDSAIKAL	9		Unmodified	_AHDSAIKAL_					0	0	0	sp|Q8TDJ6|DMXL2_HUMAN	2	HCD	FTMS	MULTI-MSMS	5	0	463.25872	924.50288	0.17918	-2.8483045	34.615	0.029452	94.114	40.56	NaN	NaN	1	0	0	0	-1	0	0	0	0	y1;y2;y3;y6;y7;y8;a2;b2;b3;b4;b5;b6;b7;b3-H2O;b5-H2O;b6-H2O	328002.1;295065.4;227245.8;44286.8;80603.6;176199.1;295039.8;944100.3;153845;92417.9;397991.9;359557.6;28419.9;49290.1;205787;58866.1	0.0001317983;0.0002424459;0.00045995;0.00314557;0.002048814;7.225543E-05;0.0002347751;0.0003218811;0.0005738938;6.441623E-05;0.0006950871;0.001657162;-0.002078258;0.0005125321;-2.852736E-05;0.0001956421	0.9977025;1.193499;1.388597;5.221869;2.85584;0.08456139;1.296325;1.539343;1.770569;0.1566686;1.441495;2.783827;-2.87298;1.674289;-0.06145636;0.3389077	132.101773335031;203.138776475255;331.233521988791;602.384042546566;717.412082334783;854.472970755875;181.108152719599;209.102980235641;324.129671254972;411.162209142472;482.19869225938;595.281794165326;723.380492602481;306.119167930452;464.188851187557;577.272690998447	16	0.3025697	0.1185185	None
20160823_QEh1_LC2_HuPa_SA_HLApI_RA957_2_MG_1	34179	30302	AHDSPLAAL	9		Unmodified	_AHDSPLAAL_					0	0	0	sp|Q9Y4P8|WIPI2_HUMAN	2	HCD	FTMS	MULTI-MSMS	2	0	447.73762	893.46068	0.66153	-2.5005018	57.248	0.025492	97.071	25.356	NaN	NaN	1	0	0	0	-1	0	0	0	0	y1;y2;a2;b2;b3;b4;b5;b6;b7;b8;b4-H2O;b5-H2O;b6-H2O;b7-H2O	1400686;815801.2;30897.8;284428.5;171766.6;414240.7;222538.5;639249.5;689808.9;133045;44589.4;23630.4;59745.9;117139.6	2.883334E-05;0.0001374563;0.0001629511;0.0001556045;0.0006657942;-5.283139E-05;0.001749577;0.0001087857;0.001851849;0.003662786;-4.194339E-05;0.0007697812;-0.002003978;0.004167657	0.218266;0.6766618;0.8997441;0.7441521;2.054099;-0.1284928;3.442605;0.1750939;2.67479;4.798181;-0.106685;1.570329;-3.321747;6.18052	132.101876299957;203.138881464766;181.108224543645;209.103146512253;324.129579354634;411.162326390091;508.213287833202;621.298992605437;692.334363329487;763.369666181146;393.151750815784;490.203702943246;603.290540683294;674.321482835128	14	0.3097921	0.1428571	None
20160823_QEh1_LC2_HuPa_SA_HLApI_RA957_2_MG_1	34220	30340	AHDSPLAAL	9		Unmodified	_AHDSPLAAL_					0	0	0	sp|Q9Y4P8|WIPI2_HUMAN	1	HCD	FTMS	MULTI-MSMS	10	0	894.46796	893.46068	-0.54247	-3.3103118	57.312	0.0054691	143.02	75.984	NaN	NaN	1	0	0	0	-1	0	0	0	0	y1;y3;y5;y6;y8;a2;b2;b3;b4;b5;b6;b7;b8;b3-H2O;b4-H2O;b5-H2O;b6-H2O;b7-H2O;b8-H2O	7898.2;4280.9;111218.6;19578.3;9874.4;10963.9;168888.9;126033.4;214043;42092;104660;164087;111008.3;27545.1;34562.1;19728.4;23053.4;38976.1;20934	6.535087E-05;0.001248808;0.0008016489;0.003757315;-0.005838604;-0.0002215641;-6.81464E-06;0.0001629067;0.0006880295;0.001735482;0.0004308205;0.001625122;0.001195234;0.0008339435;0.001265501;0.0005513326;0.0001503525;-0.003012242;1.619758E-05	0.4947007;4.554787;1.655232;6.576307;-7.090532;-1.223377;-0.03258982;0.5025967;1.67338;3.41487;0.6934192;2.347308;1.565729;2.724248;3.218873;1.124701;0.2492215;-4.467023;0.02173113	132.10183978243;274.174883900738;484.312158892339;571.341231635758;823.436682449579;181.108609058816;209.10330893144;324.130082242109;411.161585529247;508.213301928182;621.298670570638;692.334590056481;763.37213373241;306.118846518955;393.150443371041;490.203921391781;603.288386352338;674.328662734647;745.362748082823	19	0.4987417	0.2467532	None
20160823_QEh1_LC2_HuPa_SA_HLApI_RA957_2_NG_1	38086	33885	AHDSPLAAL	9		Unmodified	_AHDSPLAAL_					0	0	0	sp|Q9Y4P8|WIPI2_HUMAN	2	HCD	FTMS	MULTI-MSMS	8	0	447.73762	893.46068	0.34615	-2.0528044	68.165	0.023223	100.07	37.352	NaN	NaN	1	0	0	0	-1	0	0	0	0	y1;y2;a2;b2;b3;b4;b5;b6;b7;b8;b3-H2O;b4-H2O;b5-H2O;b6-H2O;b7-H2O;b8-H2O	1066981;555535.3;9377.1;174664.1;96476.5;242970.9;233705.4;515368.5;513637.2;107284.6;14325.7;33543.7;39475.9;55635.4;109987.6;16758.5	6.772984E-05;0.0001202387;-0.0001786547;-2.791034E-05;0.001332791;-0.001115196;0.001962407;0.002222616;0.001987912;0.003758012;0.00171102;0.00149787;0.002047366;0.0008749205;-0.002543719;0.005756871	0.5127093;0.5919037;-0.986451;-0.1334763;4.111917;-2.712295;3.861387;3.577381;2.871318;4.922926;5.589415;3.809919;4.176573;1.450254;-3.772227;7.723642	132.101837403461;203.138898682428;181.108566149442;209.103330027136;324.12891235766;411.163388755085;508.213075003414;621.296878775633;692.334227267147;763.369570954503;306.117969442084;393.150211002063;490.202425358145;603.287661784343;674.328194211727;745.357007409564	16	0.3039006	0.1322314	None
20160823_QEh1_LC2_HuPa_SA_HLApI_RA957_1_MG_1	19529	17083	AHDSSEYAI	9		Unmodified	_AHDSSEYAI_					0	0	0	sp|P35606|COPB2_HUMAN	2	HCD	FTMS	MULTI-MSMS	8	0	496.71962	991.42469	0.36601	-1.4550013	39.528	0.012865	114.02	114.02	NaN	NaN	1	0	0	0	-1	0	0	0	0	y1;y2;a2;b2;b3;b4;b5;b6;b7;b8;b4-H2O;b5-H2O;b6-H2O;b7-H2O;b8-H2O	1052124;395979.7;14205.6;326476.7;191001.6;97671.6;66119.8;582761.4;395296.9;93569.6;9402.9;56210.5;227737;69185.6;19555.6	0.0001421274;0.0001058581;-1.859939E-05;-1.798064E-06;0.0002285574;0.001159335;0.001173115;0.001679198;0.00327671;0.0001920501;0.0004475352;0.001110549;0.001468859;0.008591158;0.01156232	1.075893;0.521112;-0.1026976;-0.008598926;0.7051412;2.81966;2.35474;2.677142;4.146175;0.2229674;1.138328;2.312763;2.411029;11.12439;13.71056	132.101763005913;203.13891306298;181.108406094093;209.103303914864;324.130016591377;411.161114223994;498.193128853318;627.235215867012;790.296946893159;861.33714534077;393.151261337236;480.182626733659;609.224861519541;772.281067758029;843.315210382721	15	0.3550114	0.1470588	None
20160823_QEh1_LC2_HuPa_SA_HLApI_RA957_2_MG_1	21223	18525	AHDSSEYAI	9		Unmodified	_AHDSSEYAI_					0	0	0	sp|P35606|COPB2_HUMAN	2	HCD	FTMS	MULTI-MSMS	7	0	496.71962	991.42469	0.19063	-2.6653807	37.244	0.0055604	141.98	77.208	NaN	NaN	1	0	0	0	-1	0	0	0	0	y1;y2;y3;b2;b3;b4;b5;b6;b7;b8;b3-H2O;b4-H2O;b5-H2O;b6-H2O;b7-H2O;b8-H2O	2286899;748426.9;19294.1;572554.1;292069.3;216687.7;118012.2;1129167;865772.4;278374.2;44539.9;31961.5;145275.3;568861.3;131234.6;47457.5	4.035339E-05;0.0002708788;0.002736137;0.0002637316;0.0001196548;0.0001175393;0.001046555;0.001105617;0.002223388;-0.00307373;-0.0004857713;-5.549059E-05;0.001056148;0.001235843;0.002739509;0.003248463	0.3054717;1.333467;7.471709;1.261252;0.3691567;0.2858709;2.100701;1.762682;2.813354;-3.568542;-1.586865;-0.1411429;2.199471;2.02855;3.547268;3.851977	132.10186477991;203.138748042248;366.199611322475;209.103038385216;324.130125493989;411.162156019424;498.193255413646;627.23578944782;790.29800021558;861.340411120487;306.120166233788;393.151764362991;480.182681134181;609.225094535129;772.286919407874;843.32352424154	16	0.4016534	0.1649484	None
20160823_QEh1_LC2_HuPa_SA_HLApI_RA957_1_NG_1	12774	10657	AHDTDPKAL	9		Unmodified	_AHDTDPKAL_					0	0	0	sp|Q5VT06|CE350_HUMAN	2	HCD	FTMS	MULTI-SECPEP	3	1	484.24581	966.47706	0.94351	1114.3436	28.081	0.042419	89.752	48.1	NaN	NaN	1	0	0	0	-1	0	0	0	0	y1;y2;y3;y4;y7;y8;a2;b2;b3;b4;b5;b6;b7;b3-H2O;b4-H2O;b5-H2O	94439.1;123030.4;94586;408482.5;33079.5;22593.4;173405.7;786800;177075.5;54334.6;600321.1;15700.7;84416.8;41669.8;13206.3;126466.2	-0.0001545898;0.0003217334;0.0001490182;-0.0005060358;0.003558156;0.003672359;-0.0004043295;1.534438E-05;-9.327814E-06;7.268602E-05;0.00101987;0.006593434;0.0001584569;0.0004006736;-0.00420586;-0.001257678	-1.17023;1.583811;0.4498881;-1.181534;4.685577;4.096587;-2.232523;0.07338182;-0.02877798;0.1709544;1.887935;10.34668;0.2070379;1.308881;-10.32945;-2.408442	132.102059723145;203.13869718771;331.233832920628;428.287251826555;759.384752173103;896.443549832697;181.108791824178;209.10328677242;324.130254476614;425.177850936877;540.203846785343;637.251037072873;765.352435067661;306.119279788891;407.171564796534;522.19555964658	16	0.2197956	0.1553398	None
20160823_QEh1_LC2_HuPa_SA_HLApI_RA957_2_MG_1	11733	9900	AHDTDPKAL	9		Unmodified	_AHDTDPKAL_					0	0	0	sp|Q5VT06|CE350_HUMAN	2	HCD	FTMS	MULTI-MSMS	3	0	484.24581	966.47706	0.063357	-2.2891859	22.692	0.012593	114.72	68.705	NaN	NaN	1	0	0	0	-1	0	0	0	0	y1;y2;y3;y4;y7;a2;b2;b3;b4;b5;b6;b3-H2O;b4-H2O;b5-H2O;b6-H2O	675178.4;762135.6;596310.6;3040828;339115.1;1319936;6418636;1267617;350724.6;4395939;282003.1;398344.4;135774.4;941385.3;83334.8	8.80684E-05;-0.0001959279;0.000542296;8.563812E-05;0.0007209178;2.241218E-05;0.0001807007;0.0003132448;-0.0006338385;0.0005181939;-0.0006486868;0.001013169;0.0007173969;0.001462187;-0.002422301	0.6666706;-0.9645005;1.637202;0.1999551;0.9493411;0.1237501;0.8641704;0.9664174;-1.490758;0.9592554;-1.017934;3.309727;1.761925;2.800091;-3.911673	132.101817064895;203.139214848975;331.233439642734;428.286660152684;759.387589411051;181.108365082522;209.103121416068;324.129931903991;425.17855746145;540.204348460944;637.258279193681;306.118667293207;407.166641539677;522.192839781178;619.249488121972	15	0.4327786	0.2	None
20160823_QEh1_LC2_HuPa_SA_HLApI_RA957_2_MG_1	11736	9903	AHDTDPKAL	9		Unmodified	_AHDTDPKAL_					0	0	0	sp|Q5VT06|CE350_HUMAN	3	HCD	FTMS	MULTI-MSMS	6	0	323.1663	966.47706	0.053546	-2.4717734	22.695	0.019396	92.439	62.966	NaN	NaN	1	0	0	0	-1	0	0	0	0	y1;y2;y3;y4;a2;b2;b3;b4;b5;b6;b7;b3-H2O;b4-H2O;b5-H2O;b7-H2O	102462;37643.6;309823.6;806447.9;188721.6;1104236;623625.3;535076.2;185676.7;7336.6;29815.5;116081.7;403462.5;41613.7;38892.5	-0.0002107712;-6.14858E-05;0.0004062817;0.0006615066;-1.708562E-05;0.0002313125;0.0008266604;0.0004036164;0.001081086;0.003951129;-0.003104514;0.004196241;0.0001942957;0.002010504;-0.002138812	-1.595518;-0.3026783;1.226572;1.544544;-0.09433919;1.106213;2.550402;0.9492891;2.001256;6.200245;-4.056302;13.70803;0.4771891;3.850122;-2.861883	132.102115904549;203.139080406897;331.233575657102;428.286084284238;181.108404580321;209.103070804279;324.129418488349;425.177520006496;540.203785568958;637.253679377946;765.355698038348;306.11548422096;407.167164640887;522.19229146452;747.344167649893	15	0.301371	0.131579	None
20160823_QEh1_LC2_HuPa_SA_HLApI_RA957_2_NG_1	11893	10088	AHDTDPKAL	9		Unmodified	_AHDTDPKAL_					0	0	0	sp|Q5VT06|CE350_HUMAN	2	HCD	FTMS	MULTI-MSMS	3	0	484.24581	966.47706	0.12604	-2.2891859	23.398	0.012593	114.72	66.872	NaN	NaN	1	0	0	0	-1	0	0	0	0	y1;y2;y3;y4;y7;a2;b2;b3;b4;b5;b6;b3-H2O;b4-H2O;b5-H2O;b6-H2O	424764.2;397904.8;414283.8;1804894;183151;773210.1;3636495;666477;153010;2630378;168314.1;158275.9;93575.9;536174.2;28109.8	7.693691E-05;0.0002994493;0.0007434835;0.0001819577;0.006823874;-4.439582E-05;0.0002203011;0.0007547014;-0.0006426841;0.0007295067;0.0009560708;-0.000547187;-0.002017848;0.0005326077;-0.00278837	0.5824061;1.474112;2.244592;0.4248503;8.986094;-0.2451339;1.053553;2.328395;-1.511563;1.350428;1.500291;-1.78749;-4.955796;1.019943;-4.502818	132.101828196391;203.138719471852;331.233238455231;428.286563833139;759.381486455248;181.108431890524;209.103081815668;324.129490447398;425.178566307043;540.204137148226;637.25667443612;306.120227649514;407.169376784843;522.193769360894;619.249854190178	15	0.4148081	0.1875	None
20160823_QEh1_LC2_HuPa_SA_HLApI_RA957_1_MG_1	11386	9680	AHDTKSVKL	9		Unmodified	_AHDTKSVKL_					0	0	0	sp|Q00722|PLCB2_HUMAN	3	HCD	FTMS	MULTI-MSMS	5	0	333.52582	997.55564	0.077431	-2.4796454	24.797	0.01489	103.42	64.666	NaN	NaN	1	0	0	0	-1	0	0	0	0	y1;y2;y3;y4;y5;y6;y7;y8;y4-H2O;y2-NH3;y4-NH3;a2;b2;b3;b4;b5;b6;b7;b3-H2O;b4-H2O;b5-H2O;b8(2+)	367906.8;648641.4;63017.6;385330.9;58285.9;236907.6;7231.3;215878.8;62389.3;102738.1;26270.9;319198.4;1032126;857198.1;99719.2;34246.4;13607;11120.8;252208.4;71527.3;8626.2;34406.5	0.0002366589;0.0004175966;0.001075913;0.0008775325;0.004441111;-5.969783E-05;-0.006833481;0.0001161001;0.0002840379;0.0005449637;-0.004686949;0.0003757371;0.0002835205;0.0003875261;0.0001258241;0.0007280317;-0.01142053;-0.001756977;0.0005634566;0.004409705;-0.001102398;-0.001085349	1.791491;1.604928;2.994767;1.966255;7.731903;-0.08838362;-8.644792;0.1251719;0.6631961;2.241083;-10.91828;2.074658;1.355889;1.195589;0.2959329;1.315866;-17.83576;-2.3763;1.840645;10.83032;-2.059543;-2.499429	132.101668474351;260.196450554412;359.264206154491;446.296432944597;574.387832384101;675.440011666732;790.473728481399;927.525690763169;428.286461752865;243.169774085828;429.275448324833;181.108011757582;209.103018596284;324.129857622712;425.177797798788;553.272158608847;640.316335576979;739.375085943532;306.119117005875;407.162949231878;535.263424352292;434.238869574692	22	0.271405	0.1375	None
20160823_QEh1_LC2_HuPa_SA_HLApI_RA957_1_MG_1	11389	9683	AHDTKSVKL	9		Unmodified	_AHDTKSVKL_					0	0	0	sp|Q00722|PLCB2_HUMAN	2	HCD	FTMS	MULTI-MSMS	8	0	499.7851	997.55564	-0.19944	-2.6034815	24.802	0.0093044	123.16	45.415	NaN	NaN	1	0	0	0	-1	0	0	0	0	y1;y2;y3;y5;y6;y7;y8;y7-H2O;y8-H2O;y2-NH3;a2;b2;b3;b4;b5;b6;b7;b3-H2O;b5-H2O;b6-H2O;b7-H2O	36896.2;308878.6;35731.5;13795.4;83739.8;377266.5;409303.4;29243.5;73253.8;82242;305666;1168613;198866;68099;55276.8;57300.2;118911.8;45658.6;17728.2;28936.1;129008.8	0.0004314392;0.0004204819;8.501098E-05;-0.000956548;-0.0002341905;0.001281075;-0.00132079;0.003888568;0.003476746;0.0002170558;6.721012E-05;0.0001391127;0.0007592496;0.001419616;0.00141176;0.003872246;0.0004954574;0.001035322;0.004340046;-0.001213017;0.0003148436	3.265968;1.616017;0.2366246;-1.665319;-0.3467228;1.620659;-1.423991;5.034055;3.822651;0.8926091;0.3711045;0.6652828;2.342427;3.338887;2.551658;6.047539;0.670105;3.382092;8.108325;-1.949262;0.4364569	132.101473694132;260.196447669116;359.265197056224;574.393230042797;675.440186159393;790.465613925681;927.527127653413;772.452441746214;909.511765431409;243.170101993664;181.108320284581;209.103163004051;324.129485899215;425.176504006749;553.271474880825;640.301042804727;739.372833509288;306.118645140941;535.257981908552;622.295563381585;721.362449436752	21	0.3043533	0.1640625	None
20160823_QEh1_LC2_HuPa_SA_HLApI_RA957_1_NG_1	12069	10017	AHDTKSVKL	9		Unmodified	_AHDTKSVKL_					0	0	0	sp|Q00722|PLCB2_HUMAN	2	HCD	FTMS	MULTI-MSMS	5	0	499.7851	997.55564	0.20006	-0.39809078	26.588	0.0096267	122.33	59.671	NaN	NaN	1	0	0	0	-1	0	0	0	0	y1;y2;y4;y5;y6;y7;y8;y7-H2O;y2-NH3;a2;b2;b3;b4;b5;b6;b7;b8;b3-H2O;b6-H2O;b7-H2O;b8-H2O	27508;231929.1;31933.4;18674.5;69264.3;229187.8;305862.4;17687;54934.7;222499.1;748629.9;118396.3;66063.2;37744.4;41191.6;61285.6;208064;39364.2;22715.5;92507.2;20491.2	-0.0002508641;-0.00028186;-8.194761E-05;-0.0002175618;-0.0005511194;0.0008054603;-0.002076717;-0.00620323;-0.001255864;-0.0001723248;-8.99001E-05;0.0006562771;-0.002150475;-0.0003930962;-0.00111292;-0.0002276239;-0.0007683972;5.075495E-05;-0.006796456;-0.003090157;-0.002489295	-1.899016;-1.083256;-0.1836166;-0.3787686;-0.8159408;1.018969;-2.238981;-8.030461;-5.164518;-0.9514999;-0.4299313;2.024737;-5.057798;-0.7104918;-1.738107;-0.3078605;-0.8857921;0.165801;-10.92149;-4.283759;-2.930444	132.102155997383;260.197150011005;446.297392424713;574.392491056613;675.440503088365;790.466089540651;927.527883580163;772.462533545282;243.171574913432;181.108559819472;209.103392016898;324.129588871738;425.180074097998;553.273279736756;640.306027970573;739.373556590622;867.469060381661;306.119629707546;622.301146820182;721.36585443783;849.460216593323	21	0.3491047	0.1891892	None
20160823_QEh1_LC2_HuPa_SA_HLApI_RA957_2_MG_1	9905	8246	AHDTKSVKL	9		Unmodified	_AHDTKSVKL_					0	0	0	sp|Q00722|PLCB2_HUMAN	3	HCD	FTMS	MULTI-MSMS	3	0	333.52582	997.55564	0.40674	-3.0811156	19.712	0.0089818	108.43	60.83	NaN	NaN	1	0	0	0	-1	0	0	0	0	y1;y2;y3;y4;y5;y6;y7;y8;y4-H2O;y8-H2O;y2-NH3;y5-NH3;a2;b2;b3;b4;b5;b3-H2O;b4-H2O;b8(2+)	578995.4;1046569;110608.7;621840.1;110975.2;418125.6;30981.1;283688.1;102777;34280.6;202838.9;23110;462364.3;1862760;1374567;184082.1;33658.9;456263.9;69022.8;37300.8	8.400821E-05;0.0001377392;-0.001089204;0.0004994071;0.001810251;0.002046006;0.000320265;0.0009135045;0.003872222;0.002524162;0.0005980996;-0.002957181;0.0001531604;0.0002028616;0.0003781318;9.532781E-05;0.0009585462;-2.202241E-05;-0.0001072434;0.002441245	0.6359353;0.5293655;-3.031746;1.119002;3.151604;3.029155;0.4051594;0.984884;9.041271;2.77529;2.459597;-5.30561;0.8456842;0.970151;1.166606;0.2242069;1.732505;-0.07194052;-0.2633889;5.62194	132.101821125084;260.196730411829;359.266371271649;446.296811070038;574.390463243491;675.437905962379;790.46657473593;927.524893358842;428.282873569004;909.512718014976;243.169720949893;557.368681573952;181.108234334338;209.103099255211;324.129867017002;425.177828295097;553.271928094401;306.11970248491;407.167466179986;434.235342980301	20	0.2992066	0.1666667	None
20160823_QEh1_LC2_HuPa_SA_HLApI_RA957_2_NG_1	9975	8346	AHDTKSVKL	9		Unmodified	_AHDTKSVKL_					0	0	0	sp|Q00722|PLCB2_HUMAN	3	HCD	FTMS	MULTI-MSMS	5	0	333.52582	997.55564	0.53066	-1.276705	19.944	0.022528	95.642	50.923	NaN	NaN	1	0	0	0	-1	0	0	0	0	y1;y2;y3;y4;y5;y6;y8;y4-H2O;y2-NH3;y8(2+);a2;b2;b3;b4;b5;b7;b8;b3-H2O;b4-H2O;b7-H2O	470369.1;878619.1;100066.8;536932.6;180177.4;288329.9;90461.6;49079.2;118669.2;93766.8;393781.2;1507754;1167298;123881.5;25904.3;11376.1;38557.3;374893.1;65624.8;10817.8	8.737855E-05;0.0003314455;-0.0007598653;-0.0004583733;0.001323721;0.00146175;-0.0002787877;-0.0001809519;0.0002620264;-0.004900931;0.0001408728;0.0002724058;3.207327E-05;0.0002421558;-0.0005942704;-0.008910778;-0.001673183;-0.0009975381;0.002268157;0.006413662	0.6614485;1.273827;-2.115049;-1.027057;2.304564;2.164149;-0.3005712;-0.4225015;1.077544;-10.55618;0.7778374;1.302735;0.09895182;0.5695403;-1.074099;-12.05165;-1.928808;-3.258643;5.570607;8.891115	132.101817754743;260.196536705533;359.266041932538;446.297768850398;574.390949774038;675.438490219145;927.52608565096;428.286926742691;243.17005702307;464.271442595955;181.108246621929;209.103029710979;324.130213075528;425.177681467074;553.273480910997;739.382239744684;867.469965167076;306.120678000652;407.165090780022;721.356350618176	20	0.2911822	0.1470588	None
20160823_QEh1_LC2_HuPa_SA_HLApI_RA957_1_MG_1	12081	10312	AHDTSNATL	9		Unmodified	_AHDTSNATL_					0	0	0	sp|Q9UP95|S12A4_HUMAN	2	HCD	FTMS	MULTI-MSMS	7	0	465.21979	928.42502	0.65678	-1.9138597	26.167	0.010344	120.49	55.731	NaN	NaN	1	0	0	0	-1	0	0	0	0	y1;y2;y2-H2O;a2;b2;b3;b4;b5;b6;b7;b8;b5-H2O;b6-H2O;b7-H2O;b8-H2O;b6-NH3;b7-NH3	294696.7;171253.7;41377.6;31727.1;193584;76124.7;45819.2;28922.2;176114.2;194653.9;11346.7;44827.6;58308.7;30814.1;30128;5960.6;21243.1	7.34662E-05;4.989696E-05;0.0001415739;-0.0005268187;0.0003178076;0.000870746;0.001445123;-0.001786252;0.001817983;0.002797643;0.00581773;0.001316069;-0.0008347853;0.004126306;0.01070378;-0.004906589;0.003705688	0.5561331;0.2140127;0.6580583;-2.90885;1.519862;2.686415;3.398878;-3.487331;2.902961;4.012182;7.287358;2.663039;-1.372453;6.074571;13.71723;-8.053739;5.447461	132.101831667094;233.149533710438;215.138877347181;181.108914313396;209.102984309209;324.129374402737;425.176478499971;512.211738284541;626.251061497488;697.287195624703;798.331854012015;494.198071277923;608.243149578993;679.2753022757;780.316403272332;609.231236967472;680.259738477942	17	0.3245214	0.1531532	None
20160823_QEh1_LC2_HuPa_SA_HLApI_RA957_1_MG_1	30101	26679	AHDTTLVAL	9		Unmodified	_AHDTTLVAL_					0	0	0	sp|P11117|PPAL_HUMAN	2	HCD	FTMS	MULTI-MSMS	1	0	470.75855	939.50255	-0.72835	-2.4469489	58.898	0.0070979	128.82	56.582	NaN	NaN	1	0	0	0	-1	0	0	0	0	y1;y2;a2;b2;b3;b4;b5;b6;b7;b8;b3-H2O;b4-H2O;b5-H2O;b6-H2O;b7-H2O;b8-H2O	3640023;2905573;56733.1;637478.7;518114.4;221144.1;671602.3;2362126;851593.7;136145.8;56132.3;35650.1;925316.3;1553644;254312.3;53464.1	4.778406E-05;7.620757E-05;0.001063252;-5.768873E-05;0.001014753;0.001484906;0.000846328;0.002121116;0.001066604;0.006011741;2.294291E-05;-0.0007503481;0.0006660223;0.001151767;0.0014922;0.0007734974	0.3617213;0.37515;5.870841;-0.2758862;3.130706;3.492447;1.608301;3.317834;1.444525;7.42732;0.07494752;-1.842846;1.310514;1.853808;2.071448;0.9773739	132.101857349241;203.138942713535;181.10732424235;209.10335980553;324.129230395391;425.176438716837;526.224755769013;639.307544961088;738.377013389675;809.409182040405;306.11965751959;407.168109284672;508.214371388419;621.297949623842;720.366023106869;791.40385559767	16	0.5464728	0.1927711	None
20160823_QEh1_LC2_HuPa_SA_HLApI_RA957_1_NG_1	34358	30253	AHDTTLVAL	9		Unmodified	_AHDTTLVAL_					0	0	0	sp|P11117|PPAL_HUMAN	2	HCD	FTMS	MULTI-MSMS	4	0	470.75855	939.50255	-0.28008	-3.5113419	70.512	0.0081008	126.24	51.805	NaN	NaN	1	0	0	0	-1	0	0	0	0	y1;y2;a2;b2;b3;b4;b5;b6;b7;b8;b3-H2O;b4-H2O;b5-H2O;b6-H2O;b7-H2O;b8-H2O	769719.2;557189.4;8977.3;111703.3;91194.6;44785.2;127825.6;483236.6;186591.5;20027.9;9905;12069;154651.6;322620.1;60240.9;6926.2	3.245931E-05;7.2581E-05;0.0005984615;-0.000171426;7.120473E-05;0.001544584;0.001023794;0.001057346;0.001742245;0.005642055;0.0002482431;-0.001923083;0.00115652;0.0007009963;-0.0001669323;0.003249538	0.2457142;0.3572973;3.30445;-0.8198142;0.2196794;3.632807;1.945546;1.65389;2.359562;6.970581;0.8109354;-4.723054;2.275656;1.128276;-0.2317321;4.106056	132.101872673995;203.138946340096;181.107789033139;209.103473542793;324.130173944077;425.176379039293;526.224578302804;639.308608731509;738.37633774887;809.409551726326;306.119432219398;407.169282019394;508.213880890728;621.298400394865;720.367682239605;791.401379556884	16	0.45368	0.1649484	None
20160823_QEh1_LC2_HuPa_SA_HLApI_RA957_2_MG_1	34479	30575	AHDTTLVAL	9		Unmodified	_AHDTTLVAL_					0	0	0	sp|P11117|PPAL_HUMAN	2	HCD	FTMS	MULTI-MSMS	5	0	470.75855	939.50255	-0.31248	-2.4469489	57.742	0.0082511	125.86	53.624	NaN	NaN	1	0	0	0	-1	0	0	0	0	y1;y2;a2;b2;b3;b4;b5;b6;b7;b8;b5-H2O;b6-H2O;b7-H2O	2471960;1957885;30447.7;363865.2;225242.2;131441;370349.5;1485505;461017.2;50012.6;575326.7;920953.6;196501.4	2.573673E-05;5.14381E-05;0.000464777;0.0006773924;0.0007840778;0.002068452;0.002384661;0.002324847;0.001077191;0.008408105;-0.002839088;0.001246693;0.005953185	0.1948249;0.2532163;2.566298;3.239521;2.419027;4.864933;4.531653;3.63651;1.458863;10.38798;-5.58636;2.006595;8.264162	132.101879396571;203.138967483004;181.10792271769;209.102624724422;324.129461071024;425.175855170818;526.22321743568;639.307341230051;738.377002802965;809.40678567651;508.217876498735;621.297854697706;720.36156212256	13	0.5021987	0.25	None
20160823_QEh1_LC2_HuPa_SA_HLApI_RA957_2_MG_1	34503	30597	AHDTTLVAL	9		Unmodified	_AHDTTLVAL_					0	0	0	sp|P11117|PPAL_HUMAN	1	HCD	FTMS	MULTI-MSMS	7	0	940.50982	939.50255	-0.26384	-3.8557087	57.781	0.0071216	128.75	66.041	NaN	NaN	1	0	0	0	-1	0	0	0	0	a2;b2;b3;b4;b5;b6;b7;b8;b3-H2O;b4-H2O;b5-H2O;b6-H2O;b7-H2O;b8-H2O	66301;526603.6;425243.2;210593.8;325854.2;725033.3;495051.2;165387.6;67439.7;70292.6;418734;591751.2;173093.2;52359.8	0.0003683662;0.000297934;0.0003935259;0.001200766;0.000874758;0.001385959;0.001443723;0.002982927;0.0001952953;-0.0001735005;0.0001098501;0.001029814;0.002554592;0.003476609	2.033958;1.424819;1.2141;2.824158;1.662328;2.167904;1.955267;3.6853;0.6379707;-0.4261157;0.216149;1.65752;3.546247;4.392979	181.108019128496;209.103004182828;324.129851622858;425.176722856686;526.224727339002;639.308280118666;738.376636270109;809.412210854597;306.119485167233;407.167532437096;508.21492756058;621.298071577339;720.364960714891;791.401152486512	14	0.5984396	0.1609195	None
20160823_QEh1_LC2_HuPa_SA_HLApI_RA957_2_NG_1	38466	34230	AHDTTLVAL	9		Unmodified	_AHDTTLVAL_					0	0	0	sp|P11117|PPAL_HUMAN	2	HCD	FTMS	MULTI-MSMS	3	0	470.75855	939.50255	0.99036	-2.0211916	68.836	0.023223	100.07	44.625	NaN	NaN	1	0	0	0	-1	0	0	0	0	y1;y2;b2;b3;b4;b5;b6;b7;b8;b5-H2O;b6-H2O;b7-H2O	6607472;5316782;1253798;609549;378331.1;1324096;4379727;1886227;121380;1743043;2815660;441906.5	0.0001258323;0.000208125;-6.283661E-05;0.001651026;-0.0002136778;-1.584639E-05;0.0008803016;0.002630641;0.0003305838;-0.001245771;0.00199191;0.00526184	0.9525406;1.024546;-0.300505;5.093739;-0.5025607;-0.0301133;1.376958;3.562741;0.4084232;-2.451261;3.206051;7.304437	132.101779300997;203.138810796076;209.103364953411;324.128594122418;425.178137300709;526.225617943388;639.30878577577;738.375449353051;809.414863197588;508.216283181551;621.297109480791;720.362253467031	12	0.2747978	0.2	None
20160823_QEh1_LC2_HuPa_SA_HLApI_RA957_2_NG_1	38489	34251	AHDTTLVAL	9		Unmodified	_AHDTTLVAL_					0	0	0	sp|P11117|PPAL_HUMAN	1	HCD	FTMS	MULTI-MSMS	4	0	940.50982	939.50255	-1.1955	-4.0685873	68.875	0.0055604	141.98	71.072	NaN	NaN	1	0	0	0	-1	0	0	0	0	a2;b2;b3;b4;b5;b6;b7;b8;b3-H2O;b4-H2O;b5-H2O;b6-H2O;b7-H2O;b8-H2O	39518.8;387247.8;293744.7;178529.6;262840.5;549266.5;361679.1;131053.9;40262.7;69643.6;360995.2;452487.6;126268.8;41084.2	0.0002511322;0.0001358121;0.0002577024;0.0003894788;0.0001744269;0.001598307;0.0005816021;0.002125281;-0.0005634385;0.0003116456;0.0009733705;0.0004513925;0.002149005;0.002306938	1.386642;0.6494982;0.7950587;0.9160379;0.331468;2.500058;0.7876758;2.625706;-1.840579;0.7653999;1.915277;0.7265306;2.983215;2.915	181.108136362454;209.103166304672;324.129987446435;425.177534144159;526.225427670104;639.308067770407;738.377498391494;809.413068500405;306.120243900933;407.167047290978;508.21406404018;621.298649998623;720.365366302595;791.402322157293	14	0.5925644	0.1866667	None
20160823_QEh1_LC2_HuPa_SA_HLApI_RA957_1_MG_1	30937	27434	AHDVDPIEL	9		Unmodified	_AHDVDPIEL_					0	0	0	sp|P62424|RL7A_HUMAN	1	HCD	FTMS	MULTI-MSMS	7	0	1008.4997	1007.4924	0.16694	-3.5252796	60.53	0.005092	147.69	56.917	NaN	NaN	1	0	0	0	-1	0	0	0	0	y2;y3;y4;y5;y8;y2-H2O;y4-H2O;y5-H2O;a2;b2;b3;b4;b5;b6;b7;b8;b3-H2O;b4-H2O;b5-H2O;b6-H2O;b7-H2O;b8-H2O	46065;10597;282002.2;59530.2;23779.3;104834.7;23593.2;24148.8;74938.5;868226.8;816538.9;398679.3;1609246;85192.5;236773.8;203220.4;79711.6;5111.7;166370.8;7102.3;30395.2;14004.4	0.0005814928;0.002310539;7.954242E-05;-2.304324E-05;0.002867642;0.0002759682;0.003631444;-0.0009804835;0.0002506599;0.0002054673;0.0004401768;0.0002005354;0.0005404664;-0.0002444545;0.0007266724;0.001129842;-0.0002080161;0.002612097;2.698298E-05;-0.006392624;0.003116212;-0.003875154	2.226714;6.174177;0.1687791;-0.03930226;3.058949;1.135047;8.011707;-1.725296;1.384035;0.9826126;1.358026;0.4738567;1.004164;-0.3847989;0.9710175;1.28771;-0.6795251;6.44667;0.0518689;-10.35621;4.266746;-4.509148	261.143916736662;374.226251670727;471.281246519478;586.308292137138;937.459670262576;243.13365757503;453.267129931797;568.298684891104;181.10813683477;209.103096649477;324.129804971969;423.198458529583;538.225061630581;635.278610403511;748.361703257037;877.403893183794;306.119888478629;405.185482281772;520.215010427717;617.274193886984;730.348749030788;859.398333493041	22	0.5387967	0.2528736	None
20160823_QEh1_LC2_HuPa_SA_HLApI_RA957_1_NG_1	35570	31347	AHDVDPIEL	9		Unmodified	_AHDVDPIEL_					0	0	0	sp|P62424|RL7A_HUMAN	1	HCD	FTMS	MULTI-MSMS	8	0	1008.4997	1007.4924	-0.76959	-2.3342036	73.044	0.0047389	154.35	51.637	NaN	NaN	1	0	0	0	-1	0	0	0	0	y2;y3;y4;y5;y8;y2-H2O;y5-H2O;a2;b2;b3;b4;b5;b6;b7;b8;b3-H2O;b4-H2O;b5-H2O;b7-H2O;b8-H2O	36904.9;8122.9;190518.7;37372.7;6688.6;76202.8;10016.3;44473.6;589744.4;549144.1;282575;1026863;69801.3;150183.1;138174.1;50549.1;6935;125376.9;15037.4;5244.1	0.0008529421;0.002362278;0.0002688916;8.630439E-05;0.008124664;-0.0002584412;-0.003064124;-0.000301704;0.0001342423;0.0002501915;0.0007662094;0.0004006652;-0.0005686336;0.001182618;-0.0006017196;-0.00124192;0.003661533;0.002097552;0.005976682;0.01388853	3.26618;6.312432;0.5705547;0.1471997;8.66673;-1.062957;-5.39173;-1.665872;0.6419909;0.7718862;1.810523;0.7444192;-0.8950928;1.580277;-0.6857941;-4.05696;9.036708;4.032102;8.183358;16.1611	261.14364528738;374.226199932226;471.281057170261;586.308182789507;937.454413240062;243.134191984364;568.300768531918;181.108689198684;209.103167874466;324.129994957322;423.197892855615;538.225201431827;635.278934582622;748.361247311141;877.405624745203;306.120922382714;405.184432845309;520.212939858905;730.345888560918;859.38056980475	20	0.6547071	0.2631579	None
20160823_QEh1_LC2_HuPa_SA_HLApI_RA957_2_MG_1	35580	31576	AHDVDPIEL	9		Unmodified	_AHDVDPIEL_					0	0	0	sp|P62424|RL7A_HUMAN	1	HCD	FTMS	MULTI-MSMS	7	0	1008.4997	1007.4924	0.057277	-4.1208176	59.573	0.0058824	138.33	54.235	NaN	NaN	1	0	0	0	-1	0	0	0	0	y2;y3;y4;y5;y8;y2-H2O;y4-H2O;a2;b2;b3;b4;b5;b6;b7;b8;b3-H2O;b4-H2O;b5-H2O;b6-H2O;b7-H2O;b8-H2O	139319.8;55990.8;848296.3;172296.9;29831.1;266884.1;70759.2;255335.2;2525839;2465930;1129672;4392772;232403.6;641207.8;673228.6;242740.4;26216.6;466383.8;22680.7;29493.3;60235.2	0.001303901;-0.0003227414;0.000487649;0.0005344489;-0.003564846;0.0006346495;-0.001697795;-0.0001452547;0.0002447682;0.0004199748;0.0002788329;0.0008304989;0.004857151;0.0008379929;0.001159085;0.001589818;-0.0005239004;0.001543188;0.00454575;0.006662607;-0.007644277	4.993051;-0.862417;1.034731;0.9115502;-3.80264;2.610295;-3.745639;-0.8020312;1.170563;1.295699;0.6588704;1.543034;7.645763;1.11977;1.321039;5.19348;-1.292979;2.966451;7.364361;9.122545;-8.894877	261.143194328268;374.228884951262;471.280838412899;586.307734644934;937.466102750517;243.133298893666;453.272459170649;181.108532749404;209.103057348571;324.129825174001;423.198380232104;538.224771598094;635.273508798223;748.361591936506;877.40386394083;306.118090644202;405.18861827915;520.213494222658;617.263255513302;730.345202635979;859.402102615927	21	0.5355426	0.2079208	None
20160823_QEh1_LC2_HuPa_SA_HLApI_RA957_2_NG_1	39930	35560	AHDVDPIEL	9		Unmodified	_AHDVDPIEL_					0	0	0	sp|P62424|RL7A_HUMAN	2	HCD	FTMS	MULTI-MSMS	3	0	504.75346	1007.4924	-0.13893	-2.9063832	71.468	0.031029	93.262	13.665	NaN	NaN	1	0	0	0	-1	0	0	0	0	y1;y2;y2-H2O;a2;b2;b3;b4;b5;b6;b7;b8;b5-H2O;b6-H2O	4790481;704973.2;9335998;400193.1;2622153;2581627;1470100;6830210;3543628;1701855;420216.4;2457405;96280.8	8.755089E-05;0.000565797;0.0002057782;0.0002114362;0.0001946755;0.0009322208;-0.0005943307;0.0003404135;0.001036328;0.0009627892;0.008006691;0.001677546;-0.001786488	0.6627531;2.16661;0.8463582;1.167458;0.9310023;2.876077;-1.404376;0.6324741;1.6313;1.28653;9.125505;3.224727;-2.894178	132.101817582409;261.143932432543;243.133727764966;181.10817605854;209.103107441316;324.129312927991;423.19925339565;538.225261683498;635.277329621187;748.361467140215;877.397016334305;520.213359864439;617.269587750671	13	0.4619286	0.1969697	None
20160823_QEh1_LC2_HuPa_SA_HLApI_RA957_2_NG_1	39943	35572	AHDVDPIEL	9		Unmodified	_AHDVDPIEL_					0	0	0	sp|P62424|RL7A_HUMAN	1	HCD	FTMS	MULTI-MSMS	5	0	1008.4997	1007.4924	0.26733	-1.7386656	71.484	0.006621	130.04	51.89	NaN	NaN	1	0	0	0	-1	0	0	0	0	y2;y3;y4;y5;y8;y2-H2O;y4-H2O;y5-H2O;a2;b2;b3;b4;b5;b6;b7;b8;b3-H2O;b4-H2O;b5-H2O;b8-H2O	76484.6;10880.8;406618.7;100037.2;42055.6;155349.5;23691.1;22590;123165.1;1361242;1246015;613550.4;2375661;142104.8;371703.6;305930.4;134991.8;9705.8;258690.7;9858.6	0.0005142768;-0.002015978;0.0006330085;0.00239853;0.01094208;-4.460248E-05;-0.001637007;0.0008752889;-0.0001089545;0.0003456091;0.0005132218;0.0009347718;0.0008216706;0.003676493;0.002657576;0.005246636;0.0007589379;0.001539281;0.001127419;0.001704995	1.969323;-5.386994;1.343167;4.090919;11.67216;-0.1834482;-3.61153;1.540197;-0.601598;1.652818;1.583384;2.20883;1.526631;5.787249;3.551202;5.979755;2.479226;3.798945;2.167221;1.983953	261.143983952721;374.230578187905;471.280693053363;586.305870564216;937.451595823771;243.133978145684;453.272398382528;568.296829118683;181.108496449221;209.102956507733;324.129731926978;423.197724293198;538.224780426424;635.274689455938;748.359772353039;877.399776389806;306.118921524586;405.18655509723;520.21390999196;859.392753344679	20	0.6330447	0.2564103	None
20160823_QEh1_LC2_HuPa_SA_HLApI_RA957_1_MG_1	10324	8715	AHEEANAARKL	11		Unmodified	_AHEEANAARKL_					0	0	0	sp|O43395|PRPF3_HUMAN	2	HCD	FTMS	MULTI-MSMS	10	0	605.32037	1208.6262	-0.012985	-2.2639745	22.804	0.00099644	159.79	66.419	NaN	NaN	1	0	0	0	-1	0	0	0	0	y2;y3;y4;y5;y6;y7;y8;y9;y10;y8-H2O;y9-H2O;y7-NH3;y8-NH3;y9-NH3;a2;b2;b3;b4;b5;b6;b7;b10;b3-H2O	20786.7;8451.2;15662.7;26309.4;51369.9;119983.2;200323.6;436901.9;200691.6;5026.1;29078.9;3481.9;5176.7;23493.7;86074.5;450038.6;125000.8;32097.4;9780.9;6629.3;3646.8;12852.2;23388.9	-0.0009526294;-0.002142436;0.0004373488;-0.001519816;0.00315779;0.0007153593;0.001031471;0.001203204;-0.0004082169;-0.01558789;-0.008923266;-0.01063174;-0.001434961;-0.003432921;4.493042E-05;0.0001408206;0.000235187;-0.002702928;-0.001224632;-0.00266168;0.001129542;0.002345589;-0.001603118	-3.661174;-5.146373;0.8974301;-2.721861;4.696213;0.9622138;1.18221;1.201358;-0.3585263;-18.24212;-9.072639;-14.63547;-1.677395;-3.486919;0.2480859;0.6734504;0.6955199;-5.785486;-2.275308;-4.080635;1.561641;2.174789;-5.0076	260.197820780446;416.300121614928;487.334655618135;558.373726570613;672.411976412218;743.451532630324;872.493809614966;1001.53623097812;1138.59675426144;854.499864292688;983.535792761915;726.436330628478;855.469726944922;984.51431800206;181.108342564281;209.103161296194;338.14566002598;467.191191237027;538.22682672862;652.27119122462;723.30451378995;1078.5364855765;320.136933644369	23	0.5871778	0.3333333	None
20160823_QEh1_LC2_HuPa_SA_HLApI_RA957_1_MG_1	10326	8716	AHEEANAARKL	11		Unmodified	_AHEEANAARKL_					0	0	0	sp|O43395|PRPF3_HUMAN	3	HCD	FTMS	MULTI-MSMS	1	0	403.88267	1208.6262	-1.6263	-2.1617648	22.808	0.012501	86.189	50.537	NaN	NaN	1	0	0	0	-1	0	0	0	0	y1;y3;y4;y5;y6;y7;y9;y10;y5-NH3;y6-NH3;y7-NH3;y7(2+);a2;b2;b3;b4;b5;b6;b3-H2O;b6-H2O	22876;30758.6;126639.6;136816.2;42452.1;34576.7;15131.1;59942.2;6090.2;24149.5;3628.7;18349.5;67403.5;207387;50392.1;118818.8;51377.2;31730.9;8079.3;3730.4	0.0005069187;0.003087403;0.0003336854;0.0008349123;0.001831475;0.001010995;0.006855372;-6.249973E-05;0.009291237;0.009297307;-0.0008625078;0.00239804;-0.0003075778;7.532536E-05;0.0006601958;0.0004759422;0.004596016;-0.0005256472;0.0001944985;0.01247185	3.837345;7.416383;0.684715;1.495263;2.723734;1.359867;6.844896;-0.05489191;17.16352;14.18615;-1.18733;6.442406;-1.698305;0.3602305;1.952403;1.018738;8.539273;-0.8058748;0.6075514;19.66408	132.101398214589;416.294891776435;487.334759281469;558.371371842401;672.413302726861;743.451236994631;1001.53057880964;1138.59640854423;541.336366415886;655.379287793541;726.426561396015;372.227364188165;181.108695072531;209.103226791438;338.145235017205;467.188012366989;538.221006080775;652.269055191389;320.135136028162;634.245493007225	20	0.2237876	0.1666667	None
20160823_QEh1_LC2_HuPa_SA_HLApI_RA957_1_NG_1	10861	8919	AHEEANAARKL	11		Unmodified	_AHEEANAARKL_					0	0	0	sp|O43395|PRPF3_HUMAN	2	HCD	FTMS	MULTI-MSMS	7	0	605.32037	1208.6262	0.811	-1.7675431	24.145	0.011796	109.48	24.267	NaN	NaN	1	0	0	0	-1	0	0	0	0	y2;y4;y5;y6;y7;y8;y9;y8-H2O;y9-H2O;y8-NH3;y9-NH3;a2;b2;b3;b4;b5;b7;b3-H2O	3629.3;9986.4;20318.9;41120.6;92531.5;127628.1;336796.7;6253;24881.4;4194.1;8929.9;71817.6;359185.6;86122.5;27940.6;13553.3;3206.2;17989.9	0.001169585;-0.002139677;-0.005428385;0.0006035796;0.00132887;0.002558106;0.001180177;-0.01152393;-0.004755734;-0.004847697;0.0006854685;-0.0001691099;-1.579147E-05;0.0007695998;-0.002694725;-0.001881707;-0.005644221;-0.002393376	4.49502;-4.390547;-9.721709;0.8976303;1.787435;2.931953;1.178367;-13.48623;-4.835365;-5.666686;0.6962534;-0.9337489;-0.07551992;2.275945;-5.767928;-3.496118;-7.803309;-7.476083	260.195698566164;487.337232643917;558.377635139853;672.414530622254;743.450919119769;872.492282979481;1001.53625400494;854.49580033051;983.531625229635;855.473139681741;984.510199612022;181.108556604624;209.103317908265;338.145125613179;467.191183034176;538.227483804;723.3112875532;320.137723902985	18	0.5116687	0.3461539	None
20160823_QEh1_LC2_HuPa_SA_HLApI_RA957_1_MG_1	34967	31066	AHEGSIFAL	9		Unmodified	_AHEGSIFAL_					0	0	0	sp|Q32P44|EMAL3_HUMAN	2	HCD	FTMS	MULTI-MSMS	8	0	472.74544	943.47633	0.12052	-2.8449725	68.888	0.014728	111.28	27.664	NaN	NaN	1	0	0	0	-1	0	0	0	0	y1;y2;a2;b2;b3;b4;b5;b6;b7;b8;b5-H2O;b6-H2O;b7-H2O;b8-H2O	345255.2;166066.9;4910.4;78634.4;48519.4;12233.1;59623.6;133169;94888.3;24008.8;55071.5;130394.7;26711.9;4823.2	4.495398E-05;0.0001334222;-9.049014E-05;0.000270152;0.000919816;0.001039692;0.0003312797;2.419373E-05;0.001455422;0.008565068;0.001773072;0.001037934;-0.006805717;0.006568284	0.3402978;0.656803;-0.4996461;1.291956;2.720182;2.631023;0.6870186;0.04064236;1.96056;10.53021;3.819735;1.797998;-9.395644;8.258129	132.101860179324;203.138885498862;181.108477984837;209.103031964808;338.144975396965;395.166319244773;482.199056066753;595.283427133175;742.350409820551;813.380413962645;464.18704958861;577.271848706684;724.348106273644;795.371846060778	14	0.3253058	0.1296296	None
20160823_QEh1_LC2_HuPa_SA_HLApI_RA957_2_MG_1	40402	35958	AHEGSIFAL	9		Unmodified	_AHEGSIFAL_					0	0	0	sp|Q32P44|EMAL3_HUMAN	2	HCD	FTMS	MULTI-MSMS	3	0	472.74544	943.47633	-0.052535	-1.5730805	68.113	0.012865	114.02	32.388	NaN	NaN	1	0	0	0	-1	0	0	0	0	y1;y2;y3;a2;b2;b3;b4;b5;b6;b7;b8;b5-H2O;b6-H2O;b7-H2O;b8-H2O	1056121;425801.1;7334.6;14088.8;241864.8;115720.7;45205.5;165930.7;396880.6;282743.4;67263.2;139205;354040.3;67253;21555.1	1.920164E-05;0.0001528396;-0.0004103502;-0.0002487945;0.0003621885;0.0002518467;0.0005469082;0.001047498;0.001008681;0.002646383;0.008552843;0.0002600955;0.0008575777;0.0006937403;0.008358959	0.1453548;0.7523895;-1.171733;-1.373731;1.732106;0.7447878;1.383993;2.172338;1.694458;3.564876;10.51518;0.560323;1.485569;0.9577542;10.50952	132.101885931661;203.138866081553;350.207843187469;181.108636289243;209.102939928322;338.145643366249;395.166812028389;482.198339848544;595.282442645778;742.349218859932;813.38042618813;464.188562564666;577.272029062855;724.340606816544;795.370055385107	15	0.3705872	0.1442308	None
20160823_QEh1_LC2_HuPa_SA_HLApI_RA957_1_NG_1	15529	13162	AHEGSTVTV	9		Unmodified	_AHEGSTVTV_					0	0	0	sp|P32942|ICAM3_HUMAN	2	HCD	FTMS	MULTI-MSMS	8	0	450.72471	899.43486	0.003327	-3.3501926	33.582	0.012801	114.19	38.151	NaN	NaN	1	0	0	0	-1	0	0	0	0	y1;y2;y2-H2O;a2;b2;b3;b4;b5;b6;b7;b8;b3-H2O;b5-H2O;b6-H2O;b7-H2O;b8-H2O	227802.4;376108.1;104521.4;20887.7;148468;65561.4;31198.6;25195.6;85697.8;66610.4;15900.6;5317.9;22697.7;140813.7;97064.4;25093.6	-0.0002638461;7.350229E-05;0.0001094532;-0.0004822816;-3.823695E-05;0.0003503559;0.002524904;-0.000514025;0.001075567;0.0007885271;-0.003649141;-0.001982088;-0.003215446;-0.0009622289;0.001650192;0.001359407	-2.234345;0.3354219;0.5442095;-2.662937;-0.1828615;1.03611;6.389496;-1.066;1.844105;1.155665;-4.658279;-6.191367;-6.926973;-1.702345;2.484094;1.776187	118.086518915183;219.133860040909;201.123259403704;181.108869776293;209.103340353746;338.145544857071;395.164834032596;482.199901371559;583.245990253774;682.314691209733;783.366807351904;320.137312614229;464.192038105764;565.237463363245;664.303264858647;765.351234117695	16	0.3411995	0.16	None
20160823_QEh1_LC2_HuPa_SA_HLApI_RA957_2_MG_1	14579	12486	AHEGSTVTV	9		Unmodified	_AHEGSTVTV_					0	0	0	sp|P32942|ICAM3_HUMAN	2	HCD	FTMS	MULTI-MSMS	10	0	450.72471	899.43486	0.31721	-2.4607452	27.142	0.0086294	124.89	40.644	NaN	NaN	1	0	0	0	-1	0	0	0	0	y1;y2;y2-H2O;a2;b2;b3;b4;b5;b6;b7;b8;b5-H2O;b6-H2O;b7-H2O;b8-H2O	748959.9;1165062;251316.7;75768.8;427999;254434.2;97160.6;73227.6;278196.4;228622.8;27039.8;52080.8;446098.1;303435.3;106779	-9.495242E-05;0.0003896664;0.0002060807;0.0003057811;0.0004146968;0.0008700307;-0.001063087;0.0004803148;0.001009418;0.001514746;-0.0001069997;0.0002515081;-3.842527E-05;0.0003629198;-0.0006564514	-0.8040931;1.778214;1.024649;1.68839;1.983219;2.572951;-2.690212;0.9960927;1.730689;2.220013;-0.1365901;0.5418231;-0.06798088;0.5463154;-0.8577104	118.086350021515;219.13354387676;201.123162776165;181.108081713596;209.102887420019;338.145025182336;395.168422023495;482.19890703171;583.2460564029;682.313964990682;783.363265210602;464.188571152078;565.236539559574;664.304552130719;765.35324997604	15	0.3822584	0.1530612	None
20160823_QEh1_LC2_HuPa_SA_HLApI_RA957_2_NG_1	15024	12926	AHEGSTVTV	9		Unmodified	_AHEGSTVTV_					0	0	0	sp|P32942|ICAM3_HUMAN	2	HCD	FTMS	MULTI-MSMS	2	0	450.72471	899.43486	-0.048214	-2.9054689	28.867	0.0094469	122.79	41.493	NaN	NaN	1	0	0	0	-1	0	0	0	0	y1;y2;y2-H2O;a2;b2;b3;b4;b5;b6;b7;b8;b5-H2O;b6-H2O;b7-H2O;b8-H2O	480544;764414.9;209526.9;45140.4;293419.6;110914.8;54917.9;56119.1;172841.7;132907.7;17924.2;36238.9;274259.2;164587.1;50618.6	-0.0002453289;8.21112E-05;5.813037E-05;-4.823389E-05;3.486093E-05;0.001165026;0.0008423746;-0.0007176376;0.001293105;0.001965607;0.001377148;-0.00121889;0.001615376;0.001623706;0.005748599	-2.077536;0.374708;0.2890285;-0.266326;0.1667163;3.445348;2.131695;-1.488257;2.217084;2.880797;1.757998;-2.625844;2.857884;2.444224;7.511103	118.086500397997;219.133851432002;201.123310726527;181.108435728589;209.103267255869;338.144730186883;395.166516561939;482.200104984072;583.245772715654;682.313514130223;783.361781062611;464.190041550613;565.234885758739;664.303291344478;765.346844925945	15	0.3743497	0.1530612	None
20160823_QEh1_LC2_HuPa_SA_HLApI_RA957_1_MG_1	28517	25242	AHELVTSKIAL	11		Unmodified	_AHELVTSKIAL_					0	0	0	sp|Q9Y3P9|RBGP1_HUMAN	2	HCD	FTMS	MULTI-MSMS	8	0	591.34806	1180.6816	2.3019	3.1118358	55.801	0.012933	106.6	78.391	NaN	NaN	1	0	0	0	-1	0	0	0	0	y1;y2;y4;y7;y8;y7-H2O;a2;b2;b3;b4;b5;b6;b7;b8;b9;b3-H2O;b6-H2O;b7-H2O;b8-H2O	723552.2;209938.4;35106.7;39135.6;48925.2;28330.1;292690.1;1649365;713471.4;336775;333918.2;135138;138438.3;110867.4;26727.1;112843.9;74611.3;134600.8;51747.7	-7.414375E-06;-0.0003787102;7.89682E-05;0.0006300427;-0.001106773;-0.001291287;-0.0002431874;0.0001514387;0.001330319;8.628158E-06;0.002543682;0.004935075;0.005353109;0.005470418;0.009063787;0.0008659246;0.001743659;-0.006573948;0.002801276	-0.05612617;-1.864287;0.177729;0.861343;-1.310487;-1.809902;-1.342771;0.7242298;3.934172;0.01912142;4.622391;7.57679;7.249874;6.313471;9.25303;2.704878;2.753144;-9.125741;3.301602	132.101912547675;203.139397631277;444.317966950998;731.465536676637;844.551337473116;713.456893320072;181.108630682056;209.103150678057;338.144564893965;451.229950565242;550.295829427472;651.341116508595;738.372726884261;866.46757259338;979.548043204833;320.134464602038;633.333743238707;720.374089255103;848.459677049072	19	0.3315747	0.1881188	None
20160823_QEh1_LC2_HuPa_SA_HLApI_RA957_1_NG_1	32736	28781	AHELVTSKIAL	11		Unmodified	_AHELVTSKIAL_					0	0	0	sp|Q9Y3P9|RBGP1_HUMAN	2	HCD	FTMS	MULTI-MSMS	5	0	591.34806	1180.6816	-0.24266	-2.6475494	67.145	0.0024567	146.79	117.99	NaN	NaN	1	0	0	0	-1	0	0	0	0	y1;y2;y3;y5;y6;y7;y8;y9;y7-H2O;y9-H2O;a2;b2;b3;b4;b5;b6;b7;b8;b3-H2O;b6-H2O;b7-H2O;b8-H2O	71219.9;70296.4;7162.7;16158.1;29565.4;18873.9;11676.8;24680.4;24837.9;4834.5;106400.1;613819.7;349106.6;156056.3;130654.8;50932.6;45550.1;37685.6;37305.4;32566.1;56045.7;14213.1	3.637149E-05;0.0002307902;0.0006744204;0.001991386;0.005886437;0.003231669;0.001840968;0.006498107;0.003437406;0.005598376;-0.000133934;0.0002358454;0.0004966832;0.0009873827;-0.0002215667;0.003755962;0.0001745043;-0.003883178;-0.0006731043;0.003026072;-0.001219704;-0.003282042	0.2753291;1.136121;2.132741;3.747799;9.308211;4.41809;2.179825;6.674402;4.81799;5.858636;-0.7395233;1.127891;1.468845;2.188208;-0.40263;5.766495;0.2363347;-4.481571;-2.102557;4.778015;-1.693166;-3.868208	132.101868761814;203.138788130938;316.222408481108;531.348082943622;632.391866366179;731.462935050211;844.548389732029;973.586325689029;713.452164627451;955.576660734064;181.108521428663;209.103066271371;338.145398529814;451.228971810627;550.298594676344;651.34229562156;738.377905489275;866.476926189264;320.13600363099;633.332460825271;720.368735011374;848.465760367207	22	0.3818814	0.1896552	None
20160823_QEh1_LC2_HuPa_SA_HLApI_RA957_2_MG_1	32324	28616	AHELVTSKIAL	11		Unmodified	_AHELVTSKIAL_					0	0	0	sp|Q9Y3P9|RBGP1_HUMAN	2	HCD	FTMS	MULTI-MSMS	6	0	591.34806	1180.6816	-0.011566	-1.1230063	54.246	0.016238	98.233	75.52	NaN	NaN	1	0	0	0	-1	0	0	0	0	y1;y2;y3;y6;y7;y8;y9;y7-H2O;a2;b2;b3;b4;b5;b6;b7;b8;b3-H2O;b6-H2O;b7-H2O	214646.8;199023;17248.1;73803.2;83958.9;59134;68999.7;108232.5;444863.2;2020803;1090564;426241.7;406138.8;255276.6;112019.1;133601.9;136577.8;121212.3;179960.1	0.0002664434;0.0002794668;0.001550599;0.003415619;0.003211082;0.00966688;0.004175785;0.005519042;-0.0001144731;0.0001739361;0.0004779545;0.002055138;0.001132526;0.001225744;0.004255756;0.002426906;0.001089321;0.003760135;0.003765461	2.016958;1.375743;4.90352;5.401091;4.389945;11.44632;4.289065;7.735708;-0.6320693;0.8318198;1.413458;4.554545;2.058026;1.881866;5.763688;2.80091;3.402702;5.937069;5.227166	132.101638689874;203.138739454341;316.221532302969;632.394337184204;731.462955637356;844.540563820191;973.588648011059;713.450082991178;181.108501967821;209.103128180689;338.1454172585;451.227904055485;550.297240583435;651.344825840022;738.373824237148;866.470616105222;320.134241205213;633.331726762777;720.363749846616	19	0.3347455	0.1623932	None
20160823_QEh1_LC2_HuPa_SA_HLApI_RA957_2_NG_1	38501	34262	AHESAVTGLSL	11		Unmodified	_AHESAVTGLSL_					0	0	0	sp|Q9UMS4|PRP19_HUMAN	2	HCD	FTMS	MULTI-MSMS	5	0	542.7853	1083.556	0.54242	-1.6529355	68.899	0.00069206	162.5	60.861	NaN	NaN	1	0	0	0	-1	0	0	0	0	y1;y2;y2-H2O;a2;b2;b3;b4;b5;b6;b7;b8;b9;b10;b3-H2O;b4-H2O;b5-H2O;b6-H2O;b7-H2O;b8-H2O;b9-H2O;b10-H2O	324951.4;648930.7;210407.2;11424.3;146757.8;89237.7;54175.5;167405.4;177236.4;55891.8;351653.1;112616.6;14180.2;6682.3;6404.7;79401.6;12647.4;42791.3;192018.7;27204.1;10055.3	4.952004E-05;0.00025439;0.0001529849;2.335133E-05;-0.000271369;0.001098402;0.001749021;0.001061859;0.001018007;0.0004463483;0.002031854;0.0007674007;-0.001071963;-0.0002257678;0.003865347;0.0006866245;0.002136791;5.268188E-05;0.002109507;0.01181255;0.008353248	0.3748626;1.16089;0.7606524;0.1289357;-1.297773;3.248319;4.113637;2.139922;1.710124;0.6410004;2.697089;0.8856982;-1.124276;-0.7052256;9.493353;1.435841;3.701541;0.07766517;2.868751;13.92309;8.92966	132.101855613258;219.133679153198;201.123215872045;181.108364143371;209.103573485792;338.144796810834;425.176174602263;496.213975551565;595.28243332004;696.33068345273;753.350561670678;866.435890104298;953.469757878343;320.135556294498;407.163493590002;478.203786099933;577.270749849341;678.320512432819;735.339919331528;848.414280269267;935.449767980427	21	0.4115063	0.1489362	None
20160823_QEh1_LC2_HuPa_SA_HLApI_RA957_2_NG_1	31380	27788	AHFADPDTL	9		Unmodified	_AHFADPDTL_					0	0	0	sp|Q8N5U6|RNF10_HUMAN	2	HCD	FTMS	MULTI-SECPEP	1	0	493.73253	985.45051	-0.24755	72.99875	56.37	0.030086	94.163	38.041	NaN	NaN	1	0	0	0	-1	0	0	0	0	y1;y2;y2-H2O;a2;b2;b3;b4;b5;b6;b7;b8;b5-H2O;b8-H2O	287369.1;119135.3;65909;21173.2;347330.6;172287.8;125775.8;300070.1;12557.9;62989.5;7034.5;44260.5;7745.8	4.679952E-05;9.667584E-05;7.026832E-05;-0.0008612974;-2.070827E-05;0.0006539348;-0.005354129;0.001041531;-0.006883944;0.001677335;-0.001367058;-0.001381111;-0.000340594	0.3542685;0.4146517;0.3266183;-4.755679;-0.09903368;1.836013;-12.53266;1.920812;-10.76802;2.223657;-1.598217;-2.634568;-0.4067509	132.101858333777;233.149486931566;215.138948652775;181.10924879207;209.103322825072;356.171062098191;427.214183950136;542.234731321574;639.295420648885;754.313802401659;855.364525269012;524.226589276992;837.352934118629	13	0.2011982	0.1	None
20160823_QEh1_LC2_HuPa_SA_HLApI_RA957_2_MG_1	26150	23004	AHFAKSISL	9		Unmodified	_AHFAKSISL_					0	0	0	sp|Q8N0T1|CH059_HUMAN	1	HCD	FTMS	MULTI-MSMS	6	0	973.54654	972.53927	0.39683	-3.74515	44.658	0.016234	125.31	72.912	NaN	NaN	1	0	0	0	-1	0	0	0	0	y2;y5;y6;y7;y8;y2-H2O;y6-H2O;y7-H2O;a2;b2;b3;b4;b5;b6;b7;b8;b6-H2O;b7-H2O;b8-H2O;b5-NH3	24389.1;266753.4;147483.1;111110.5;23392.4;24095.4;10892.2;8101.2;21007.6;661443.7;1169565;701074.6;320885.7;332740.4;221047.5;121083.7;164748.5;306505.6;46769.7;19246.3	0.0002484495;0.004946611;0.00096398;0.000268484;0.008533394;0.0002664808;0.003889134;0.01221615;0.0002066011;0.0004211646;0.0009415714;0.0007131121;0.001207747;0.002770637;0.001444309;0.004270718;0.001684939;0.002572889;0.0005833643;0.002036238	1.13378;9.037547;1.558877;0.350753;9.455275;1.324964;6.47792;16.34425;1.140761;2.01415;2.643595;1.669238;2.174935;4.313396;1.911933;5.069417;2.698824;3.489105;0.7075878;3.782895	219.133685093698;547.340042339729;618.38113875904;765.450248171224;902.500895123574;201.123102376128;600.367648918922;747.427735821562;181.108180893602;209.102880952164;356.17077446161;427.208116708665;555.302585091233;642.333050611813;755.418440919527;842.447642920212;624.32357162262;737.406747653294;824.440765588123;538.275207498678	20	0.6203054	0.2272727	None
20160823_QEh1_LC2_HuPa_SA_HLApI_RA957_2_MG_1	16887	14583	AHFGIHEEM	9		Oxidation (M)	_AHFGIHEEM(ox)_		AHFGIHEEM(1)		AHFGIHEEM(97.07)	0	0	1	sp|Q99873|ANM1_HUMAN;sp|Q9NR22|ANM8_HUMAN	2	HCD	FTMS	MULTI-MSMS	5	0	543.73729	1085.46	-1.0178	-3.6686501	30.644	0.02549	97.075	64.289	97.075	1	1	0	0	0	-1	0	0	0	0	y1;y2;y4;y5;y6;y7;y2-H2O;y7-H2O;a2;b2;b3;b4;b6;b7;b8;b7-H2O	361018.1;61062.1;191981.1;10790.7;130831.6;264177.2;179479.5;69902;413818.2;1469216;202499.1;77250.6;80991.8;48644.6;9932.3;5828.4	-0.0007214628;-0.0002683614;0.001252892;0.002860023;-0.0006365474;0.00199054;-2.34423E-06;0.008624556;-9.991009E-05;0.0001426668;0.0005204988;0.002809894;0.004581663;0.002112846;-0.0006581271;0.0008458875	-4.344749;-0.9094036;2.232538;4.241604;-0.8704285;2.266177;-0.00846032;10.02445;-0.5516588;0.6822795;1.461373;6.800483;6.907048;2.666467;-0.7142516;1.092359	166.053961843968;295.096101838833;561.196085544292;674.278542393474;731.303502687391;878.369289515826;277.08527113533;860.352090814504;181.108487404788;209.103159450005;356.171195534145;413.190369862451;663.331573936684;792.376635849514;921.421999918919;774.367338121861	16	0.2965379	0.09696969	None
20160823_QEh1_LC2_HuPa_SA_HLApI_RA957_2_MG_1	17061	14741	AHFGIHEEM	9		Oxidation (M)	_AHFGIHEEM(ox)_		AHFGIHEEM(1)		AHFGIHEEM(94.78)	0	0	1	sp|Q99873|ANM1_HUMAN;sp|Q9NR22|ANM8_HUMAN	2	HCD	FTMS	MULTI-SECPEP	3	1	543.73729	1085.46	0.50838	1016.3597	30.92	0.023727	94.777	61.381	94.777	1	1	0	0	0	-1	0	0	0	0	y1;y2;y4;y6;y7;y8;y2-H2O;y4-H2O;y7-H2O;a2;b2;b3;b4;b5;b6;b7	1013968;108476.1;515257.9;415624;954340.2;336993.3;599445.4;44246.7;105221.5;1221371;4670387;653286.1;162030.5;188421.4;68650.4;277358.9	-0.0008175283;-0.002308925;0.001220156;0.006971467;0.004134733;0.00396327;-0.0003665814;0.006535901;-0.005866106;-0.0004549257;0.0001664493;0.001040505;0.006679374;0.0005519124;0.006121872;-0.0005098453	-4.923266;-7.824263;2.174207;9.533032;4.707295;3.903061;-1.32299;12.03266;-6.818147;-2.511891;0.7960155;2.921367;16.16552;1.048711;9.228998;-0.6434359	166.054057909547;295.0981424027;561.19611827953;731.295894672557;878.367145322944;1015.42622864852;277.085635372521;543.180237848862;860.36658147613;181.108842420385;209.103135667471;356.170675527725;413.186500382792;526.276691824651;663.330033727871;792.379258540842	16	0.1956614	0.1666667	None
20160823_QEh1_LC2_HuPa_SA_HLApI_RA957_2_NG_1	18159	15774	AHFGIHEEM	9		Oxidation (M)	_AHFGIHEEM(ox)_		AHFGIHEEM(1)		AHFGIHEEM(105.2)	0	0	1	sp|Q99873|ANM1_HUMAN;sp|Q9NR22|ANM8_HUMAN	2	HCD	FTMS	MULTI-SECPEP	7	1	543.73729	1085.46	0.74652	1014.8857	34.169	0.015524	105.2	105.2	105.2	1	1	0	0	0	-1	0	0	0	0	y1;y2;y4;y6;y7;y8;y2-H2O;a2;b2;b3;b5;b6;b7;b8	476673.8;46212.8;167836.4;72431.1;219020.6;160243.3;221685;364668.7;1294988;191390.2;95271.8;30723.8;85918.8;39378	-0.000848496;-0.001779934;0.003966189;0.009518713;0.004174081;0.004645149;0.00030281;-0.0006081359;0.0002348213;0.0008736451;0.001022131;0.01243516;0.004905195;-0.006571127	-5.109756;-6.03168;7.06742;13.01627;4.752091;4.574584;1.092842;-3.357845;1.122993;2.452882;1.942196;18.74675;6.190506;-7.131461	166.054088877208;295.097613411681;561.193372246873;731.293347427644;878.367105975624;1015.42554676982;277.084965981058;181.1089956306;209.103067295487;356.170842387866;526.276221605754;663.323720435555;792.373843500729;921.427912918833	14	0.196145	0.1217391	None
20160823_QEh1_LC2_HuPa_SA_HLApI_RA957_2_MG_1	23254	20371	AHFGIHEEM	9		Unmodified	_AHFGIHEEM_					0	0	0	sp|Q99873|ANM1_HUMAN;sp|Q9NR22|ANM8_HUMAN	2	HCD	FTMS	MULTI-MSMS	3	0	535.73983	1069.4651	0.31248	-1.3722289	40.302	0.025094	97.596	59.951	NaN	NaN	1	0	0	0	-1	0	0	0	0	y1;y4;y6;y7;y7-H2O;a2;b2;b3;b4;b5;b6;b7	2226206;2084007;791071.4;2041984;288087.8;3459502;1.227808E+07;1324317;1270489;1499874;985113.4;255563.4	0.0001780147;0.002005465;0.01038352;-0.002533002;0.007245595;0.0001444382;0.0002061757;0.0002558195;-0.006622797;0.004333417;-0.0002048978;0.001925523	1.186305;3.678399;14.51636;-2.937227;8.581182;0.7975243;0.9860004;0.7182482;-16.02807;8.234163;-0.3088898;2.43006	150.058147744402;545.20041834914;715.29756799997;862.378898436335;844.358555152604;181.108243056469;209.103095941067;356.171460213491;413.199802553583;526.272910320155;663.33636049723;792.37682317255	12	0.2426993	0.1142857	None
20160823_QEh1_LC2_HuPa_SA_HLApI_RA957_2_NG_1	42592	37975	AHFGLPSV	8		Unmodified	_AHFGLPSV_					0	0	0	sp|Q9Y6Q5|AP1M2_HUMAN;sp|Q9BXS5|AP1M1_HUMAN	2	HCD	FTMS	MULTI-MSMS	3	0	414.22415	826.43374	0.45705	-2.5302307	76.404	0.032527	109.94	53.433	NaN	NaN	1	0	0	0	-1	0	0	0	0	y1;y2;y3;y2-H2O;y3-H2O;a2;b2;b3;b4;b5;b6;b7;b7-H2O	569968.6;145102.8;234324.8;15748.8;133990.3;78116.6;557369.8;196606.5;678273;768929.6;10039.7;25282.3;15892.1	-0.000143866;0.0003872802;0.0008553254;0.0007140822;0.0001070875;0.0003885963;0.000243852;0.001182519;-0.003349929;0.0009944045;-0.007932146;0.005957349;4.086403E-05	-1.218311;1.888086;2.830608;3.816438;0.376856;2.145661;1.166181;3.320093;-8.10735;1.889511;-12.72527;8.386427;0.05902209	118.086398935085;205.117896198772;302.170192005648;187.107004710494;284.16037555717;181.10799889839;209.103058264818;356.170533513611;413.196529685598;526.27624933247;623.337939735256;710.356078649868;692.35143044857	13	0.367829	0.1326531	None
20160823_QEh1_LC2_HuPa_SA_HLApI_RA957_2_NG_1	54269	48540	AHFPINVVI	9		Unmodified	_AHFPINVVI_					0	0	0	sp|P32969|RL9_HUMAN	2	HCD	FTMS	MULTI-MSMS	2	0	505.2951	1008.5757	-0.38723	-2.5821348	100.67	0.028921	91.584	46.973	NaN	NaN	1	0	0	0	-1	0	0	0	0	y1;y2;b2;b3;b4;b5;b6;b7;b8;b6-NH3;b7-NH3	1432045;1283225;1019776;2999015;296916.8;795061.8;4120067;2570467;58242.6;49882.4;93127.1	2.680864E-05;0.0003174412;0.0002149397;0.0006571831;-0.0004630373;0.00225887;0.000985823;0.002058903;-0.00440972;-0.004502175;0.005172909	0.2029391;1.373194;1.027913;1.845133;-1.02165;3.988778;1.448993;2.641591;-5.019643;-6.787239;6.785138	132.101878324659;231.170001608338;209.103087177079;356.171058849872;453.224942922297;566.306284995065;680.350485489632;779.417826325768;878.492708864648;663.329424386253;762.388163218604	11	0.3407582	0.1641791	None
20160823_QEh1_LC2_HuPa_SA_HLApI_RA957_2_MG_1	20830	18168	AHFQKSYTL	9		Unmodified	_AHFQKSYTL_					0	0	0	sp|Q9BW83|IFT27_HUMAN	1	HCD	FTMS	MULTI-MSMS	10	0	1094.5629	1093.5556	-1.0321	-2.4878945	36.668	0.0076258	127.46	90.761	NaN	NaN	1	0	0	0	-1	0	0	0	0	y5;y6;y7;y8;y5-H2O;y6-H2O;y6-NH3;a2;b2;b3;b4;b5;b6;b7;b8;b6-H2O;b7-H2O;b8-H2O;b5-NH3	80319.8;35403.2;43293.1;7832;7082.7;17567.5;7615.1;7236.5;239901.2;264267.4;203378;99134.9;57941.2;62066.1;38036.7;8816.2;61302;35301.6;5718.1	0.002867361;0.006433747;0.0009016581;0.0002040054;0.003777991;-0.003230734;0.004668917;-0.0008786144;8.955166E-05;0.0007064231;0.0004354299;0.002125049;0.003340257;0.002445825;0.005938858;0.009472015;0.0007720561;0.0105758;0.002117822	4.69031;8.701401;1.017138;0.1993164;6.367484;-4.478477;6.463356;-4.851295;0.4282654;1.983382;0.8992216;3.47047;4.776204;2.836008;6.164079;13.90209;0.914315;11.18602;3.557591	611.337036212815;739.392047338146;886.465993342776;1023.52560285789;593.32556089595;721.391147131972;722.367263066065;181.109266109146;209.103212565139;356.171009609881;484.229858114469;612.323131512925;699.353944715098;862.418167685134;963.462353126507;681.337248270441;844.409276767881;945.447151502937;595.296589638933	19	0.5336466	0.2878788	None
20160823_QEh1_LC2_HuPa_SA_HLApI_RA957_2_NG_1	38359	34133	AHFSVSDAL	9		Unmodified	_AHFSVSDAL_					0	0	0	sp|Q9BTC0|DIDO1_HUMAN	2	HCD	FTMS	MULTI-MSMS	6	0	473.73507	945.4556	0.17528	-1.8496079	68.644	0.017405	107.74	56.172	NaN	NaN	1	0	0	0	-1	0	0	0	0	y1;y2;a2;b2;b3;b4;b5;b6;b7;b8;b4-H2O;b5-H2O;b6-H2O;b7-H2O	1435882;208404.3;32453;678223.3;430961.5;230094.6;133617.8;32339.2;411649.2;39086.4;157520.7;274147.4;58686.4;126669.8	0.0001207436;0.0007149063;-0.0007183119;0.0001022313;0.0004722456;0.002367462;-0.00221783;0.008752504;0.002548466;0.004095888;-0.0001914006;0.001467597;0.001620778;0.001694302	0.9140197;3.519308;-3.966183;0.4889037;1.325895;5.341731;-4.089868;13.90842;3.423845;5.023385;-0.4501496;2.799369;2.651397;2.332724	132.101784389666;203.138304014844;181.109105806621;209.103199885466;356.171243787426;443.201376980468;542.274376189465;629.2954342647;744.328581335071;815.364147700476;425.193371157248;524.260126075419;611.292001305177;726.318870813038	14	0.1839605	0.125	None
20160823_QEh1_LC2_HuPa_SA_HLApI_RA957_1_MG_1	17932	15631	AHGAGSVSL	9		Unmodified	_AHGAGSVSL_					0	0	0	sp|Q8N6H7|ARFG2_HUMAN	2	HCD	FTMS	MSMS	6	0	399.70886	797.40317	NaN	-1.9052108	36.785	0.01594	106.76	39.726	NaN	NaN	1	0	0	0	-1	0	0	0	0	y1;y2;y2-H2O;a2;b2;b3;b4;b5;b6;b7;b8;b6-H2O;b7-H2O;b8-H2O	587502.5;541030.1;140791.6;15307.7;226085.8;58342.4;63150.4;45066.1;192995.6;67099;12570.6;169725.9;133861.7;44474.5	7.637926E-05;8.208845E-06;0.0004919854;0.0002708468;0.0002929005;0.0004677036;0.001044822;0.001346386;0.001218638;-0.000826601;0.005029853;0.001599581;-0.001420249;0.001040058	0.5781847;0.03746041;2.446193;1.495498;1.400747;1.757463;3.098884;3.415644;2.532424;-1.424475;7.537497;3.453302;-2.525899;1.601804	132.101828754036;219.133925334354;201.122876871477;181.108116647873;209.103009216356;266.124298136756;337.160834805931;394.181996966207;481.214153123573;580.28461227889;667.310784234778;463.203207494865;562.274641240415;649.304209343269	14	0.3396077	0.1666667	None
20160823_QEh1_LC2_HuPa_SA_HLApI_RA957_1_NG_1	19513	16783	AHGAGSVSL	9		Unmodified	_AHGAGSVSL_					0	0	0	sp|Q8N6H7|ARFG2_HUMAN	2	HCD	FTMS	MULTI-SECPEP	9	1	399.70886	797.40317	0.63875	1276.9962	41.305	0.045265	88.734	31.453	NaN	NaN	1	0	0	0	-1	0	0	0	0	y1;y2;y2-H2O;a2;b2;b3;b4;b5;b6;b7;b8;b6-H2O;b7-H2O;b8-H2O	396741.9;315872.3;48387.5;8676;122470.6;49468.3;45098.7;27537.3;90198.9;37702;10329.8;88384;88689.5;21390.9	2.977551E-05;-0.0002506319;0.0001681625;-0.0006469619;0.0002892651;-0.0005245354;0.002006122;0.0003002728;0.002866306;0.002626095;-0.001369652;0.002581751;0.0007290001;0.002591438	0.225398;-1.143737;0.836117;-3.572223;1.383362;-1.971009;5.950061;0.7617598;5.956424;4.525557;-2.052475;5.573701;1.296525;3.991109	132.101875357795;219.134184175071;201.123200694365;181.109034456567;209.103012851669;266.125290375776;337.159873506241;394.183043079;481.212505456027;580.281159582629;667.317183739517;463.202225324542;562.272491991534;649.302657963728	14	0.2059811	0.1129032	None
20160823_QEh1_LC2_HuPa_SA_HLApI_RA957_2_MG_1	18725	16254	AHGAGSVSL	9		Unmodified	_AHGAGSVSL_					0	0	0	sp|Q8N6H7|ARFG2_HUMAN	2	HCD	FTMS	MULTI-MSMS	6	0	399.70886	797.40317	0.0071309	-2.4068391	33.468	0.0098781	121.68	52.769	NaN	NaN	1	0	0	0	-1	0	0	0	0	y1;y2;y2-H2O;a2;b2;b3;b4;b5;b6;b7;b8;b6-H2O;b7-H2O;b8-H2O	2384992;2138518;360073.6;103737;906446.4;335901.9;230192.1;266505.8;677317.5;275440.4;91264.6;651921.1;471050.1;331435.2	0.0001453016;0.0003334082;0.0004078094;0.0001131416;0.0003321199;0.0001280093;0.0006072487;0.0007821753;0.002782167;0.002076525;0.002464212;0.001910395;0.0004449418;0.001742555	1.099922;1.521484;2.027662;0.6247181;1.588308;0.4810126;1.801063;1.984297;5.781575;3.578478;3.692737;4.124315;0.7913274;2.68373	132.101759831693;219.133600134947;201.122961047471;181.108274353088;209.10296999687;266.124637831083;337.161272379495;394.182561176517;481.21258959508;580.281709152391;667.313349875245;463.20289668091;562.272776049778;649.303506846205	14	0.4399451	0.125	None
20160823_QEh1_LC2_HuPa_SA_HLApI_RA957_2_NG_1	19785	17251	AHGAGSVSL	9		Unmodified	_AHGAGSVSL_					0	0	0	sp|Q8N6H7|ARFG2_HUMAN	2	HCD	FTMS	MSMS	4	0	399.70886	797.40317	NaN	-2.4068391	36.939	0.0088632	121.68	48.645	NaN	NaN	1	0	0	0	-1	0	0	0	0	y1;y2;y2-H2O;a2;b2;b3;b4;b5;b6;b7;b8;b6-H2O;b7-H2O;b8-H2O	3890613;3371948;624292;220146.2;1731556;509351.4;394550.1;419606.8;1162411;581121;202211.3;1099358;1005094;421141.2	0.0001189746;0.000314668;0.00034176;-0.0005485833;0.000290753;0.0008225058;0.0008838845;6.987093E-05;0.001011098;0.002435468;-0.00031604;0.001578315;0.0008113016;0.0004167643	0.9006282;1.435964;1.699259;-3.029024;1.390478;3.090687;2.62155;0.1772549;2.101138;4.197046;-0.4735986;3.407392;1.442898;0.6418623	132.101786158707;219.133618875193;201.123027096887;181.108936078007;209.10301136376;266.123943334601;337.160995743687;394.183273480876;481.214360664077;580.281350210217;667.316130127777;463.203228760312;562.272409689968;649.304832637168	14	0.5007444	0.1538462	None
20160823_QEh1_LC2_HuPa_SA_HLApI_RA957_2_NG_1	25929	22836	AHGAPINSL	9		Unmodified	_AHGAPINSL_					0	0	0	sp|Q9H6Y2|WDR55_HUMAN	2	HCD	FTMS	MULTI-MSMS	8	0	440.23778	878.46102	1.0694	-2.4684658	47.206	0.031887	92.692	18.502	NaN	NaN	1	0	0	0	-1	0	0	0	0	y1;y2;y2-H2O;a2;b2;b3;b4;b5;b6;b7;b8;b8-H2O;b7-NH3;b8-NH3	409375.3;445238.5;136460.2;60273.5;328317.3;278233.9;665634.7;273290.2;401670.2;167934.5;63472.1;26548;4781.7;19074	7.940312E-05;0.0002182924;0.0004443325;-0.0001160989;0.0001554248;0.0006231884;0.0003147028;0.0004166954;0.0007429229;0.004912697;-0.00195889;0.00181585;0.000955085;-0.001201317	0.6010751;0.9961609;2.209258;-0.6410463;0.7432926;2.341721;0.9333888;0.9596539;1.357438;7.428436;-2.617522;2.486235;1.482328;-1.642606	132.101825730181;219.133715250757;201.122924524393;181.108503593647;209.103146691973;266.124142651952;337.161564925376;434.214226784831;547.297964537726;661.336722210662;748.375622207625;730.361282781227;644.314130721246;731.348315533668	14	0.3116468	0.08695652	None
20160823_QEh1_LC2_HuPa_SA_HLApI_RA957_1_NG_1	9889	8035	AHGDASSHQAL	11		Unmodified	_AHGDASSHQAL_					0	0	0	sp|Q86UK7|ZN598_HUMAN	2	HCD	FTMS	MULTI-MSMS	3	0	547.25469	1092.4948	0.55852	-2.1856166	22.197	0.0048757	138.26	88.934	NaN	NaN	1	0	0	0	-1	0	0	0	0	y1;y2;y3;y4;y6;y7;y8;y9;y9-H2O;y3-NH3;y7-NH3;y9-NH3;a2;b2;b3;b4;b5;b6;b7;b8;b9;b6-H2O;b7-H2O;b8-H2O	214411.1;14486.3;52746.4;94397.9;14090.8;27457.1;18572.6;284566.1;26289.7;47301;27375.4;109459;452647.2;1769313;277055.5;91830;66508.2;31104.1;170742.8;190802.6;922902.7;120621.3;138393;381915.4	8.769404E-05;0.0004467513;-0.0003721541;-0.001265778;0.009535003;0.004856364;0.01357232;0.004035496;0.0147123;0.002525982;0.003046938;-0.005377288;6.830139E-05;0.0002025012;0.0005783624;0.0005087942;0.001364749;0.0005148279;-1.493716E-05;0.001626086;0.001243473;-0.008724471;-0.0005645601;0.001226432	0.6638367;2.199244;-1.123661;-2.703166;14.84484;6.807801;16.38434;4.557812;16.96176;8.040214;4.375722;-6.192286;0.37713;0.9684275;2.17328;1.334888;3.018104;0.9547635;-0.02385165;2.130308;1.395015;-16.73859;-0.9281819;1.645555	132.101817439261;203.138572169817;331.197968586633;468.257774073263;642.311030112582;713.352822538773;828.371049618562;885.402050162253;867.380808666643;314.168521349093;696.328082862926;868.384913844142;181.108319193314;209.103099615612;266.124187477954;381.15120007817;452.187457911241;539.220336242208;626.252894417164;763.310165256634;891.369125380751;521.219010854397;608.242879353757;745.30000…	24	0.4013764	0.2307692	None
20160823_QEh1_LC2_HuPa_SA_HLApI_RA957_2_MG_1	8188	6686	AHGDASSHQAL	11		Unmodified	_AHGDASSHQAL_					0	0	0	sp|Q86UK7|ZN598_HUMAN	2	HCD	FTMS	MULTI-MSMS	6	0	547.25469	1092.4948	-0.076443	-3.1009528	16.925	0.0093314	118.41	64.655	NaN	NaN	1	0	0	0	-1	0	0	0	0	y1;y2;y3;y4;y6;y7;y8;y9;y9-H2O;y3-NH3;y8-NH3;y9-NH3;a2;b2;b3;b4;b5;b6;b7;b8;b9;b6-H2O;b7-H2O;b8-H2O	504979.1;74877.5;131086;276531.1;52015.8;162372.7;73808.8;747235.6;121834.9;73016.6;56951.2;288503.7;1282144;4580622;757874.5;220433.5;292451.4;118043;429704.5;473644.8;1892760;312375.2;315205.3;254107.3	0.0001109229;-0.0005650911;0.00211833;0.003547421;0.005367388;0.006835904;0.00788512;0.005211764;0.005382579;0.000734565;0.00403849;0.001135492;0.0002898939;0.0002411373;0.0002242928;0.001240416;0.000547147;0.0009609446;0.002654501;0.004473169;0.001863763;-0.006488646;0.0008767008;0.00350083	0.8396771;-2.781787;6.396013;7.575864;8.356314;9.582808;9.518761;5.886332;6.205488;2.338111;4.977469;1.307601;1.600668;1.153198;0.8428114;3.254399;1.209998;1.782102;4.238723;5.860246;2.090901;-12.44903;1.44137;4.697224	132.101794210445;203.13958401222;331.195478102098;468.252960873826;642.315197727163;713.350842998511;828.376736814338;885.400873894395;867.390138392568;314.170312766056;811.35403434305;868.378401064162;181.108097600817;209.103060979544;266.124541547595;381.15046845652;452.188275513205;539.219890125482;626.250224978958;763.307318173357;891.368505090321;521.216775029553;608.241438092877;745.2977258…	24	0.3357566	0.2181818	None
20160823_QEh1_LC2_HuPa_SA_HLApI_RA957_2_NG_1	8166	6703	AHGDASSHQAL	11		Unmodified	_AHGDASSHQAL_					0	0	0	sp|Q86UK7|ZN598_HUMAN	2	HCD	FTMS	MULTI-MSMS	5	0	547.25469	1092.4948	0.10011	-1.8194822	16.896	0.03249	88.364	38.531	NaN	NaN	1	0	0	0	-1	0	0	0	0	y1;y2;y3;y4;y6;y7;y8;y9;y9-H2O;y3-NH3;y9-NH3;a2;b2;b3;b4;b5;b7;b8;b9;b10;b7-H2O;b8-H2O	248871.8;28911.4;68459.4;111054.2;21667.8;88372.9;13378.2;408106.1;32171.5;52268.4;182196.5;616726.2;2348094;354989.8;113862.2;76562.8;230940.7;272135.9;1127443;274130.8;188329.5;443628.9	3.12649E-05;-7.454395E-05;0.002004634;-0.0002988339;0.006707579;0.007429995;0.00115822;-0.0004013532;0.01160732;0.0009954803;-0.004546872;0.0001576026;0.0001551273;0.0002638531;0.000647931;0.001635298;0.001853746;0.00301462;0.001986227;0.002901154;0.0003796917;0.000830071	0.2366727;-0.3669602;6.05272;-0.6381838;10.44284;10.41563;1.398169;-0.4532982;13.38198;3.168604;-5.236015;0.870212;0.7418698;0.9914649;1.699932;3.616419;2.960069;3.949411;2.228289;3.014484;0.6242445;1.11374	132.101873868396;203.139093465056;331.195591798455;468.256807128801;642.313857535663;713.350248907538;828.383463714628;885.406487011284;867.383913653884;314.170051850701;868.38408342841;181.108229892148;209.103146989489;266.12450198731;381.151060941389;452.187187362107;626.251025733951;763.308776722522;891.368382627127;962.404581488055;608.241935102031;745.30039658503	22	0.311065	0.1732284	None
20160823_QEh1_LC2_HuPa_SA_HLApI_RA957_2_MG_1	29333	25898	AHGPPVTCL	9		Unmodified	_AHGPPVTCL_					0	0	0	sp|Q8N3Y1|FBXW8_HUMAN	1	HCD	FTMS	MULTI-MSMS	10	0	894.4502	893.44292	0.22075	-1.3420882	49.574	0.021151	102.8	64.479	NaN	NaN	1	0	0	0	-1	0	0	0	0	y3;y5;y6;y7;y8;y5-H2O;y6-H2O;y7-H2O;a2;b2;b3;b5;b6;b7;b8;b7-H2O	6537.2;75438.9;640380.5;156596.3;44598.4;10861.7;20150.4;39380.3;8254.1;121000.6;92619.3;6809.6;126454;35237.2;17156.5;45854.8	-0.0005586515;0.0009800048;0.001082991;0.003206151;0.004066724;-0.002152535;-4.192935E-05;-0.001483843;5.03492E-05;0.0003651248;0.001006262;-0.002733092;0.0002814541;0.001723199;0.009430778;0.002473416	-1.661865;1.841149;1.720859;4.671299;4.938887;-4.185599;-0.06858798;-2.220175;0.278006;1.746148;3.781179;-5.938496;0.5032271;2.609545;12.35452;3.850673	336.15932673665;532.278965848576;629.331626714546;686.350967278178;823.409018567748;514.271533701801;611.322186948455;668.345092585793;181.108337145496;209.102936992023;266.123759578696;460.233026636118;559.298426006518;660.344662735587;763.346139634692;642.333347832716	16	0.366695	0.2133333	None
20160823_QEh1_LC2_HuPa_SA_HLApI_RA957_2_NG_1	23891	20983	AHHEGLIRL	9		Unmodified	_AHHEGLIRL_					0	0	0	sp|Q9UH65|SWP70_HUMAN	3	HCD	FTMS	MULTI-MSMS	5	0	349.20156	1044.5829	0.15232	-2.1935912	43.846	0.024312	83.647	54.477	NaN	NaN	1	0	0	0	-1	0	0	0	0	y1;y2;y3;y4;y5;y6;y7;y8;y6-H2O;y8-H2O;y2-NH3;y3-NH3;a2;b2;b3;b5;b6;b8;b5-H2O	118627.8;1222481;1763515;458182.2;913587.4;505915;681466.7;539099;119867;172247.5;214986.7;52674.2;96259.2;507049;578552.6;310690.2;50235.5;188524;27937.4	0.0001348036;0.0004885546;-0.0005374755;0.001737391;0.0006084391;0.0007247242;0.002529063;0.002335298;0.0004265933;0.00163689;0.0003259206;-0.001179913;-0.0001201428;0.0001187541;0.000217481;0.0004240348;0.0001574021;-0.0002931049;-0.00179855	1.020452;1.695178;-1.339377;3.377711;1.064837;1.034678;3.019807;2.396282;0.6251145;1.71126;1.201878;-3.070597;-0.6633748;0.5679209;0.6282636;0.7967197;0.2439169;-0.3205099;-3.497644	132.101770329723;288.202527606819;401.287617617317;514.369406730822;571.39199940672;700.434476217783;837.491583741666;974.550689368383;682.42420966244;956.540823090214;271.176141139294;384.26171095325;181.10850763752;209.103183362748;346.161996498219;532.225846764204;645.31017737732;914.495802892817;514.217504662387	19	0.3388684	0.1292517	None
20160823_QEh1_LC2_HuPa_SA_HLApI_RA957_2_MG_1	4616	3506	AHHSGGASL	9		Unmodified	_AHHSGGASL_					0	0	0	sp|Q6Y2X3|DJC14_HUMAN	2	HCD	FTMS	MULTI-MSMS	5	0	418.70411	835.39366	-0.49335	-4.0904875	10.544	0.015441	110.34	33.491	NaN	NaN	1	0	0	0	-1	0	0	0	0	y1;y2;y7;y2-H2O;y7-H2O;a2;b2;b3;b4;b5;b6;b7;b8;b6-H2O;b7-H2O;b8-H2O	600872.6;408956.6;4445.6;85809.2;11828.5;31471.1;154221.7;122706.6;40804.2;5227.9;230263.9;343682.3;135673.5;21206.6;46320.5;95921.9	0.0001714898;0.0002155325;0.002511966;0.0003229706;0.003112183;8.901757E-05;0.0003844899;0.0007393603;0.002689407;-0.00198386;0.002069683;0.0006170798;0.0008086;0.006129326;-0.0001971613;-0.0002832552	1.298165;0.983566;3.99802;1.605836;5.099505;0.4915157;1.838759;2.135883;6.208356;-4.046896;3.782073;0.9980691;1.146454;11.5818;-0.3284576;-0.4121298	132.101733643467;219.133718010718;628.302403084678;201.123045886309;610.291238180765;181.108298477126;209.102917626855;346.16147461892;433.191552981617;490.217689973043;547.235100153602;618.27366654424;705.305503433959;529.220475824182;600.26391609907;687.2960306029	16	0.3887421	0.146789	None
20160823_QEh1_LC2_HuPa_SA_HLApI_RA957_2_NG_1	4556	3489	AHHSGGASL	9		Unmodified	_AHHSGGASL_					0	0	0	sp|Q6Y2X3|DJC14_HUMAN	2	HCD	FTMS	MULTI-MSMS	10	0	418.70411	835.39366	-0.89763	-4.3298955	10.402	0.020158	104.11	27.264	NaN	NaN	1	0	0	0	-1	0	0	0	0	y1;y2;y2-H2O;a2;b2;b3;b4;b5;b6;b7;b8;b6-H2O;b7-H2O;b8-H2O	970645.4;652261.8;136653.5;53513;249735;231021.7;74026.5;13394.9;431022.8;583668.6;218531.9;50173.2;93617.6;350602.4	0.0001356282;0.0003307468;0.0003048267;-0.0002219718;0.0003819845;0.0003558058;0.001852997;1.153894E-05;0.0006414983;0.001134708;0.001921341;-0.0009361922;0.003328415;0.001770361	1.026695;1.509339;1.515623;-1.225628;1.826778;1.02786;4.277537;0.02353851;1.172251;1.835286;2.724131;-1.768979;5.544952;2.575843	132.10176950512;219.13360279639;201.123064030186;181.108609466499;209.102920132252;346.161858173436;433.192389392408;490.215694573756;547.236528337992;618.273148915979;705.304390692688;529.227541342171;600.260390522698;687.293976986632	14	0.3887174	0.1138211	None
20160823_QEh1_LC2_HuPa_SA_HLApI_RA957_1_MG_1	11635	9906	AHHSIRQSL	9		Unmodified	_AHHSIRQSL_					0	0	0	sp|Q9NVH2|INT7_HUMAN	3	HCD	FTMS	MULTI-MSMS	1	0	350.19307	1047.5574	-0.20807	-1.0547573	25.301	0.0069133	109.02	62.631	NaN	NaN	1	0	0	0	-1	0	0	0	0	y1;y2;y4;y5;y6;y7;y8;y2-H2O;y4-H2O;y4-NH3;y5-NH3;y6-NH3;y7-NH3;y8-NH3;a2;b2;b3;b4;b6;b7;b8;b6-H2O;b8-NH3	518628.1;120379.3;438833.8;106431.7;360736.6;292979.9;104932.7;89018.8;102704.1;167215;19230.3;74666.2;17963.9;59195.3;423628.9;1768649;313533.7;125911.7;250561.1;377239.9;377205;69333.8;128270.7	7.914686E-06;-0.0002961985;0.0005209475;-0.001501089;0.001460646;-0.002438273;-0.005526674;-0.0007134347;-0.0009314512;-0.0009978162;-0.002296574;-0.003229399;-0.0018469;-0.004450036;0.0002463377;0.0001731476;0.003147218;-0.001056496;-0.0008343077;-0.002315575;0.003311359;0.002210179;-0.003960928	0.05991349;-1.351676;1.035078;-2.435334;2.076526;-2.901079;-5.653696;-3.547237;-1.919394;-2.051988;-3.831752;-4.704928;-2.242898;-4.633015;1.360169;0.8280489;9.091826;-2.438845;-1.187829;-2.788371;3.609242;3.229525;-4.398844	132.101897218614;219.134229741683;503.293101135213;616.379187152351;703.408253827147;840.4710646084;977.533064872301;201.124082291589;485.283988847565;486.26807079736;599.353433535577;686.38639477037;823.443924134209;960.505439132183;181.108141156965;209.103128969186;346.159066760954;433.195298885459;702.380251705344;830.440310484186;917.466711959906;684.366642531869;900.447435145256	23	0.2537311	0.1554054	None
20160823_QEh1_LC2_HuPa_SA_HLApI_RA957_2_MG_1	9540	7915	AHHSIRQSL	9		Unmodified	_AHHSIRQSL_					0	0	0	sp|Q9NVH2|INT7_HUMAN	3	HCD	FTMS	MULTI-MSMS	7	0	350.19307	1047.5574	-0.35114	-2.2002793	19.044	0.0063482	111.31	71.07	NaN	NaN	1	0	0	0	-1	0	0	0	0	y1;y2;y4;y5;y6;y7;y8;y2-H2O;y4-H2O;y7-H2O;y8-H2O;y4-NH3;y6-NH3;y7-NH3;a2;b2;b3;b4;b6;b7;b8;b7-H2O;b8-NH3	426013.5;88364.8;351456.3;64962.8;232451.6;158217.7;63835.7;323181.1;76624.2;110271.6;44857.7;95930.5;42519.1;13916.5;207858.8;1022240;200882.3;76335.6;213493.4;399714.1;246205.5;27623.8;105096.3	3.739711E-05;0.0005790659;0.001827454;0.002407907;0.0009264358;-0.0006055761;0.00212556;0.0001344347;-0.001974111;0.004091074;0.002947552;0.0007578357;-0.005570796;-0.004233355;-0.0001184296;9.597841E-05;0.004456194;0.001195101;0.001160302;0.002741324;0.002617296;0.01356493;-0.0003729809	0.2830929;2.642527;3.631002;3.90656;1.317066;-0.7205215;2.17443;0.6684193;-4.067941;4.974229;3.071922;1.558479;-8.116095;-5.141021;-0.6539153;0.4590002;12.8733;2.75882;1.651962;3.301069;2.85274;16.69707;-0.4142189	132.101867736193;219.133354477332;503.291794629078;616.375278156262;703.408788037236;840.469231911469;977.525412637429;201.123234422245;485.285031507195;822.453970574808;959.514025959203;486.266315145466;686.388736167375;823.446310588555;181.108505924336;209.103206138395;346.157757785017;433.193047287625;702.378257095505;830.435253585307;917.467406023363;812.413865289383;900.443847198303	23	0.1662702	0.1306818	None
20160823_QEh1_LC2_HuPa_SA_HLApI_RA957_2_MG_1	40570	36111	AHIIALESI	9		Unmodified	_AHIIALESI_					0	0	0	sp|O95864|FADS2_HUMAN	2	HCD	FTMS	MULTI-MSMS	6	0	483.78457	965.55458	-0.71797	-2.0034965	68.437	0.01851	106.29	40.483	NaN	NaN	1	0	0	0	-1	0	0	0	0	y1;y2;y2-H2O;a2;b2;b3;b4;b5;b6;b7;b8;b8-H2O	1761212;1860182;309229.3;67071.4;1422200;1509181;665644.9;1550883;813938.8;260502.5;75787.2;37283.1	4.286037E-05;0.0001898619;-4.210714E-05;-8.516597E-05;0.000104831;0.0001259634;0.0002030289;-1.969886E-06;0.001097244;-0.002634934;0.0109235;0.003624415	0.3244494;0.8664203;-0.2093597;-0.4702484;0.5013363;0.3909632;0.4664423;-0.003890684;1.771486;-3.520578;13.07489;4.433789	132.101862272924;219.133743681271;201.123410964038;181.108472660674;209.103197285762;322.187240133849;435.271227048675;506.308545835287;619.39151060229;748.437835876189;835.456305848859;817.453040251064	12	0.5314631	0.1428571	None
20160823_QEh1_LC2_HuPa_SA_HLApI_RA957_2_NG_1	46300	41343	AHIIALESI	9		Unmodified	_AHIIALESI_					0	0	0	sp|O95864|FADS2_HUMAN	2	HCD	FTMS	MULTI-MSMS	3	0	483.78457	965.55458	-0.041969	-2.8320359	83.664	0.020461	103.71	37.909	NaN	NaN	1	0	0	0	-1	0	0	0	0	y1;y2;y2-H2O;a2;b2;b3;b4;b5;b6;b7;b8;b8-H2O	926391.4;847747;156185.5;44413.4;605807.8;750031.4;272770.3;739521.2;383963.7;101566.1;8748.5;11912.9	0.0001656464;0.0003439032;0.0001396546;6.935187E-05;0.0002834885;0.0003803592;0.001029038;0.0008102232;0.00135141;0.004679848;0.003214349;0.007109553	1.253931;1.569377;0.6943734;0.3829304;1.355736;1.180554;2.364136;1.600258;2.181836;6.252882;3.847381;8.697237	132.101739486862;219.133589639998;201.123229202284;181.108318142824;209.103018628275;322.18698573797;435.270401039238;506.30773364218;619.391256435486;748.430521094291;835.464015003334;817.449555112781	12	0.501314	0.122449	None
20160823_QEh1_LC2_HuPa_SA_HLApI_RA957_2_MG_1	30670	27113	AHILASEAL	9		Unmodified	_AHILASEAL_					0	0	0	sp|Q8WUS8|D42E1_HUMAN	2	HCD	FTMS	MULTI-MSMS	5	0	462.76109	923.50763	-1.3121	-4.5308695	51.622	0.01851	106.29	28.537	NaN	NaN	1	0	0	0	-1	0	0	0	0	y1;y2;a2;b2;b3;b4;b5;b6;b7;b8;b6-H2O;b7-H2O	2459920;693731;21065.4;818874.4;1122368;475087.8;681715.7;252443.8;317292.7;142355.6;352241.5;392237.8	1.499384E-05;-6.133585E-05;-5.233085E-05;0.0001396279;6.455246E-05;-0.0002575614;0.0004741004;0.0002803702;0.0003734445;-0.0005135037;-0.000552218;0.001587236	0.1135021;-0.3019402;-0.2889476;0.6677464;0.2003569;-0.5917255;0.9363872;0.4725285;0.516962;-0.6472023;-0.9598274;2.253409	132.101890139462;203.139080256947;181.108439825552;209.103162488919;322.187301544737;435.271687638966;506.308069764979;593.340291905083;722.382791927036;793.420792663007;575.330559807022;704.371013449347	12	0.2677941	0.1052632	None
20160823_QEh1_LC2_HuPa_SA_HLApI_RA957_2_NG_1	34148	30305	AHILASEAL	9		Unmodified	_AHILASEAL_					0	0	0	sp|Q8WUS8|D42E1_HUMAN	2	HCD	FTMS	MULTI-MSMS	8	0	462.76109	923.50763	0.37078	-2.3652134	61.138	0.0098046	121.87	30.288	NaN	NaN	1	0	0	0	-1	0	0	0	0	y1;y2;a2;b2;b3;b4;b5;b6;b7;b8;b6-H2O;b7-H2O;b8-H2O	1015953;356510.5;12692.4;410891.6;543115.4;243661.7;325085.6;116440.9;143050.2;46467.6;182135.8;187560.2;6642.8	0.0001643872;0.0003307518;-0.0002240813;0.0003485313;0.0005842421;0.00107692;0.001009919;0.0004772648;0.002452358;0.001314477;0.0007596137;0.001998738;-0.005647616	1.244398;1.628207;-1.237276;1.666793;1.813365;2.47414;1.994674;0.8043697;3.394828;1.656726;1.320311;2.837622;-7.283342	132.101740746111;203.138688169347;181.108611575992;209.102953585494;322.186781855101;435.270353157679;506.307533946928;593.340095010464;722.380713013144;793.418964681912;575.329247975328;704.370601947541;775.415362088524	13	0.3011945	0.08227848	None
20160823_QEh1_LC2_HuPa_SA_HLApI_RA957_2_MG_1	30289	26767	AHINTDMTL	9		Unmodified	_AHINTDMTL_					0	0	0	sp|O94855|SC24D_HUMAN	1	HCD	FTMS	MULTI-MSMS	9	0	1015.4877	1014.4804	2.121	2.6547604	51.023	0.0045809	157.33	74.064	NaN	NaN	1	0	0	0	-1	0	0	0	0	y2;y3;y7;y8;y2-H2O;y3-H2O;y7-H2O;y8-H2O;a2;b2;b3;b4;b5;b6;b7;b8;b5-H2O;b6-H2O;b7-H2O;b8-H2O;b6-NH3;b7-NH3;b8-NH3	21438.2;9034.2;11290;36092.7;10345.9;18041.5;19271;7102.7;60764.4;1159357;761461.8;202173.5;73504.9;316800.5;136731.5;73621.5;78351.6;52350;21142.5;74148.8;55852.5;32283.9;8924.7	-0.0001679491;-0.0002625407;0.007319505;0.002727981;0.0009158824;-0.001069972;0.003734427;-0.003522764;-0.0007032897;0.0001833633;0.0003694037;0.0002063552;-0.0004216481;0.001100332;-0.0006062508;-4.530233E-06;0.001249528;-0.0007327612;0.003037634;0.001233068;-0.0006449167;0.005998816;-0.003303263	-0.7203485;-0.7208887;9.065701;2.88844;4.257184;-3.090792;4.730851;-3.80246;-3.883238;0.8769037;1.146551;0.473042;-0.7847852;1.68684;-0.7739247;-0.00512242;2.406334;-1.155237;3.969042;1.42324;-1.015171;7.828155;-3.808367	233.149751556479;364.190330754266;807.384361641975;944.447865028728;215.138103038704;346.180573499409;789.377382034058;926.443551087751;181.109090784414;209.103118753512;322.186996693522;436.230087189256;537.278393666638;652.303814718095;783.346005907545;884.393082661033;519.26615780434;634.295083125347;765.331797336175;866.381280376192;635.279010865659;766.312851739489;867.369832292235	23	0.5804026	0.2072072	None
20160823_QEh1_LC2_HuPa_SA_HLApI_RA957_2_NG_1	33791	29980	AHINTDMTL	9		Unmodified	_AHINTDMTL_					0	0	0	sp|O94855|SC24D_HUMAN	2	HCD	FTMS	MULTI-MSMS	3	0	508.24749	1014.4804	-0.37198	-3.5321175	60.485	0.010579	119.89	40.771	NaN	NaN	1	0	0	0	-1	0	0	0	0	y1;y2;y2-H2O;a2;b2;b3;b4;b5;b6;b7;b5-H2O;b6-H2O;b7-H2O;b6-NH3;b7-NH3	2862306;1837314;689756.6;247711.9;2562606;1188698;368620.6;223819.7;2266019;639822.4;180519.5;212098.5;127888.4;63901.9;153467.5	0.0001546043;0.0001826148;0.0002769364;0.0001335229;0.0002247627;0.0005706848;0.0009370144;0.003685589;0.0006342911;0.001236982;0.003700384;0.002633457;0.001714046;-0.003312541;0.004859121	1.170343;0.7832521;1.287246;0.7372544;1.07489;1.771286;2.147985;6.859791;0.9723853;1.579104;7.126214;4.151807;2.239608;-5.214288;6.3409	132.101750528961;233.149400992633;215.138741984679;181.10825397184;209.103077354064;322.186795412372;436.229356530047;537.27428642897;652.304280759404;783.34416267506;519.263706947998;634.291716907271;765.333120924345;635.281678490504;766.313991434723	15	0.4241795	0.1428571	None
20160823_QEh1_LC2_HuPa_SA_HLApI_RA957_2_MG_1	17615	15245	AHIPKSDAL	9		Unmodified	_AHIPKSDAL_					0	0	0	sp|Q16236|NF2L2_HUMAN	1	HCD	FTMS	MULTI-MSMS	7	0	951.52581	950.51853	0.20881	-3.3738041	31.774	0.020199	104.06	31.918	NaN	NaN	1	0	0	0	-1	0	0	0	0	y2;y4;y5;y6;y7;y8;y4-H2O;y5-H2O;y6-H2O;y7-H2O;a2;b2;b3;b5;b6;b7;b8	17969.4;9331.4;91248.8;1841061;197410.8;4907.5;11955.3;6605.2;187530.3;29524.6;9392;443857.3;537932.6;5463.7;25447.8;52689.9;54115.3	0.0002040454;0.0005253119;-0.0003961603;0.001447115;0.001733127;-0.002869526;-0.0008639828;0.001961629;0.002253545;-3.686808E-05;0.0003583238;0.0003018295;0.0005042582;0.004618741;0.005502965;-0.002341177;7.563774E-05	1.004463;1.296434;-0.7428563;2.295753;2.331264;-3.259004;-2.231428;3.806916;3.680261;-0.05082314;1.978508;1.443449;1.565111;8.438669;8.674809;-3.124084;0.09219268	203.13881487574;405.197465051149;533.293349540993;630.344270118034;743.428048085757;880.491562601268;387.188289659559;515.280427065051;612.332899001744;725.41925339488;181.108029170924;209.103000287266;322.18686183898;547.330474226178;634.361618411577;749.396405585833;820.431102558858	17	0.6236683	0.2931035	None
20160823_QEh1_LC2_HuPa_SA_HLApI_RA957_1_MG_1	14548	12555	AHISGATSV	9		Unmodified	_AHISGATSV_					0	0	0	sp|Q9NR30|DDX21_HUMAN	2	HCD	FTMS	MULTI-MSMS	10	0	421.72197	841.42938	-0.69087	-1.5853637	30.763	0.0070979	128.82	64.012	NaN	NaN	1	0	0	0	-1	0	0	0	0	y1;y2;y2-H2O;a2;b2;b3;b4;b5;b6;b7;b8;b4-H2O;b5-H2O;b6-H2O;b7-H2O;b8-H2O	823388.4;664097.1;113670.6;71110.2;853564.5;466953.3;79858.4;141629.5;331851.5;78076.1;17933.4;32068.3;68035.2;13561.4;199694.4;98509.7	-0.000143286;0.0001320436;0.0002602846;-5.722079E-05;0.0002275588;0.0001944427;-0.001535823;0.0005971184;0.0007335473;-0.00158587;-0.0001976891;0.006673316;6.245208E-05;-0.004257578;0.0007312717;0.0001653463	-1.2134;0.6437441;1.391097;-0.3159477;1.088261;0.6035085;-3.753041;1.28071;1.365305;-2.484415;-0.2725402;17.05849;0.1393304;-8.199135;1.178873;0.2337555	118.086398355106;205.118151435423;187.107458508083;181.10844471549;209.103074558006;322.187171654498;409.220930329831;466.240261112318;537.277238471235;638.327236362364;725.357876591634;391.202156505008;448.230231092314;519.27166491059;620.314354534574;707.346948869938	16	0.3282124	0.1391304	None
20160823_QEh1_LC2_HuPa_SA_HLApI_RA957_2_MG_1	14858	12739	AHISGATSV	9		Unmodified	_AHISGATSV_					0	0	0	sp|Q9NR30|DDX21_HUMAN	2	HCD	FTMS	MULTI-MSMS	3	0	421.72197	841.42938	0.19719	-2.5361268	27.559	0.020158	104.11	45.944	NaN	NaN	1	0	0	0	-1	0	0	0	0	y1;y2;y2-H2O;a2;b2;b3;b4;b5;b6;b7;b8;b5-H2O;b7-H2O;b8-H2O	5806348;4513907;793045.2;348541.3;5515868;2710959;459769.6;815514.5;2053153;516617.4;75587.4;367803.5;1661794;325104.5	-0.0001156763;0.0001467994;-0.0001251482;-0.0003090505;0.0002497773;0.0006609078;0.002772178;0.001628112;0.001826264;2.993617E-05;-0.002641405;0.001375575;0.00357504;0.005874309	-0.979591;0.7156821;-0.6688562;-1.706436;1.194518;2.051319;6.774353;3.492011;3.399117;0.04689797;-3.641507;3.068913;5.763298;8.304774	118.086370745448;205.118136679636;187.107843940954;181.108696545176;209.103052339486;322.186705189447;409.216622329184;466.239230118374;537.276145754248;638.325620556427;725.360320306947;448.228917968949;620.311510766346;707.341239907102	14	0.4692893	0.1573034	None
20160823_QEh1_LC2_HuPa_SA_HLApI_RA957_2_MG_1	14868	12748	AHISGATSV	9		Unmodified	_AHISGATSV_					0	0	0	sp|Q9NR30|DDX21_HUMAN	1	HCD	FTMS	MULTI-MSMS	2	0	842.43666	841.42938	0.28676	-2.8017859	27.574	0.0042643	163.34	86.508	NaN	NaN	1	0	0	0	-1	0	0	0	0	y2;y3;y6;y7;y8;y6-H2O;y7-H2O;y8-H2O;a2;b2;b3;b4;b5;b6;b7;b8;b4-H2O;b5-H2O;b6-H2O;b7-H2O;b8-H2O	15387.3;54246;25936.7;54696.8;31916.3;36283.2;15782;9885.7;86540.2;2023499;1264313;270164.2;193824.5;520126;184997.9;37160.6;79992;90877.5;46831.9;118565.8;65279.8	0.0004617271;0.001598963;0.002228377;0.005862268;0.00610574;0.003760387;0.002720191;0.006191678;-1.355499E-05;0.0002290517;0.0004332389;0.001136073;0.0003206338;0.000985855;0.0005827477;0.001971024;0.001257326;0.0005295544;6.311515E-05;0.002269818;-0.003688961	2.251034;5.222565;4.275028;9.241599;7.915208;7.47232;4.41355;8.218503;-0.07484464;1.095401;1.344682;2.776202;0.6877003;1.83491;0.9129326;2.717321;3.213961;1.181435;0.1215465;3.659151;-5.215178	205.11782175189;306.164362989773;521.254339497713;634.334769587123;771.393437977787;503.24224280095;616.327346977063;753.382787352735;181.108401049693;209.103073065074;322.186932858342;409.21825843449;466.240537596934;537.276986163545;638.325067744852;725.355707878224;391.207572494905;448.229763989971;519.267344217054;620.31281598834;707.350803177058	21	0.6902412	0.2837838	None
20160823_QEh1_LC2_HuPa_SA_HLApI_RA957_2_NG_1	15458	13321	AHISGATSV	9		Unmodified	_AHISGATSV_					0	0	0	sp|Q9NR30|DDX21_HUMAN	1	HCD	FTMS	MULTI-MSMS	7	0	842.43666	841.42938	-0.22757	-2.4452498	29.621	0.0052904	145.04	75.661	NaN	NaN	1	0	0	0	-1	0	0	0	0	y2;y3;y6;y7;y8;y6-H2O;y7-H2O;a2;b2;b3;b4;b5;b6;b7;b8;b4-H2O;b5-H2O;b6-H2O;b7-H2O;b8-H2O	3929.9;11218.2;11435;9381.4;11452.2;4468.7;7282.5;35542.3;711011.1;490397.8;91508.4;50631.1;164274.1;61162.1;15956.9;34627.8;35994.2;7844.6;48887;20426.3	-0.000402468;0.001034692;0.003426166;0.002827353;-9.177535E-05;-0.001608122;-0.0002111856;0.0003113057;0.0002193679;0.0003463211;0.001026573;-0.0007513525;0.0006342633;0.002146886;0.002418861;-0.0004438291;-9.246324E-05;-0.002372873;1.598854E-05;0.004399528	-1.962123;3.379525;6.57294;4.457172;-0.1189725;-3.195489;-0.34265;1.718895;1.04909;1.074907;2.508619;-1.611509;1.180514;3.36332;3.334725;-1.134506;-0.2062851;-4.569634;0.02577487;6.219797	205.118685947022;306.164927261044;521.253141708605;634.33780450203;771.399635492551;503.247611310332;616.330278354081;181.108076188946;209.103082748947;322.187019776084;409.218367934326;466.241609583228;537.277337755234;638.32350360625;725.355260041971;391.209273649948;448.230386007638;519.269780205118;620.31506981776;707.342714688537	20	0.7104064	0.2898551	None
20160823_QEh1_LC2_HuPa_SA_HLApI_RA957_1_MG_1	27977	24751	AHLDATTVL	9		Unmodified	_AHLDATTVL_					0	0	0	sp|P06576|ATPB_HUMAN	1	HCD	FTMS	MULTI-MSMS	7	0	940.50982	939.50255	0.18035	-2.7913156	54.8	0.015421	110.36	51.158	NaN	NaN	1	0	0	0	-1	0	0	0	0	y8;a2;b2;b3;b4;b5;b6;b7;b8;b4-H2O;b5-H2O;b6-H2O;b7-H2O;b8-H2O	11537.7;50635.8;788249.8;498257.6;418451.4;420782.5;224617.4;138311.7;143792.1;24040;23240.7;223149;290605.9;255528.6	0.005311093;-0.0002599559;0.0002203338;0.0001263487;-1.263877E-05;0.0008300174;0.0010161;0.003281347;0.0002537082;0.0001843145;0.0001737486;0.0003133324;0.001570752;0.0009133153	6.108444;-1.435359;1.053709;0.3921591;-0.02890749;1.633087;1.667656;4.619381;0.3134464;0.4396777;0.3544149;0.5299149;2.268776;1.154045	869.467397567027;181.108647450599;209.103081782975;322.187239748531;437.214321767969;508.250592899556;609.298085291378;710.343498518043;809.414940073219;419.203560128431;490.240684482083;591.288223372357;692.334644426917;791.403715779835	14	0.6076135	0.1573034	None
20160823_QEh1_LC2_HuPa_SA_HLApI_RA957_1_MG_1	28017	24787	AHLDATTVL	9		Unmodified	_AHLDATTVL_					0	0	0	sp|P06576|ATPB_HUMAN	2	HCD	FTMS	MULTI-MSMS	3	0	470.75855	939.50255	-0.1141	-1.5954344	54.875	0.012663	114.54	39.229	NaN	NaN	1	0	0	0	-1	0	0	0	0	y1;y2;a2;b2;b3;b4;b5;b6;b7;b8;b6-H2O;b7-H2O;b8-H2O	6037541;1252820;195737.8;2938531;1648992;1374870;2357576;798098.2;1027096;88227.2;1825316;2690787;180661.5	5.417524E-05;0.0003202461;-0.0003565871;0.0002842902;-0.000110901;0.0005423473;0.0004811193;-0.002776186;0.002615863;-0.001464132;0.0001248659;0.001809305;0.01343975	0.4101021;1.385327;-1.968911;1.35957;-0.3442127;1.240463;0.9466177;-4.55634;3.682529;-1.808874;0.2111759;2.61334;16.98244	132.101850958058;231.169998803399;181.108744081766;209.103017826553;322.187476998227;437.213766781907;508.250941797693;609.301877577402;710.344164001985;809.416657913824;591.288411838905;692.334405873793;791.391189342848	13	0.3953879	0.2407407	None
20160823_QEh1_LC2_HuPa_SA_HLApI_RA957_2_MG_1	31989	28312	AHLDATTVL	9		Unmodified	_AHLDATTVL_					0	0	0	sp|P06576|ATPB_HUMAN	2	HCD	FTMS	MULTI-MSMS	4	0	470.75855	939.50255	0.0034331	0.10759449	53.686	0.0069638	129.16	35.898	NaN	NaN	1	0	0	0	-1	0	0	0	0	y1;y2;a2;b2;b3;b4;b5;b6;b7;b8;b6-H2O;b7-H2O;b8-H2O	4825964;1039639;146402.9;2317533;1133089;799308.9;1557860;537533.1;807981.2;126627.6;1269444;2227610;364324.1	0.0001006873;0.0006939959;-0.0002912336;0.0003127496;-0.0006247849;-0.001727598;0.0007532427;0.001825412;-0.001612718;0.000379951;0.001435469;0.002699532;0.00631883	0.7621948;3.002107;-1.60806;1.495673;-1.939194;-3.951361;1.48203;2.99593;-2.27032;0.4694144;2.427702;3.899178;7.984387	132.101804446002;231.169625053607;181.108678728342;209.102989367144;322.187990882111;437.2160367274;508.250669674317;609.297275979106;710.348392583066;809.41481383043;591.287101235979;692.333515647388;791.398310264673	13	0.3116409	0.1688312	None
20160823_QEh1_LC2_HuPa_SA_HLApI_RA957_2_MG_1	31998	28320	AHLDATTVL	9		Unmodified	_AHLDATTVL_					0	0	0	sp|P06576|ATPB_HUMAN	1	HCD	FTMS	MULTI-MSMS	2	0	940.50982	939.50255	0.1476	-1.5140439	53.702	0.014728	111.28	52.073	NaN	NaN	1	0	0	0	-1	0	0	0	0	y2;y8;y8-H2O;a2;b2;b3;b4;b5;b6;b7;b8;b4-H2O;b5-H2O;b6-H2O;b7-H2O;b8-H2O	8549.5;28782.8;6140.8;110175.7;1614954;1025418;850007.8;853985.2;458805.5;260030.2;285044.7;61587.4;49874.4;428058.1;572155.9;508480.9	0.002053462;0.002970751;-0.001562279;0.0004784107;0.0002175119;0.0004822983;0.000528909;0.0008532191;0.001356083;0.002672507;0.00347647;-0.0002355938;0.00101821;0.00150801;0.001468763;0.002223597	8.882975;3.416739;-1.834816;2.641578;1.040214;1.496952;1.209726;1.678737;2.225648;3.762271;4.295058;-0.5620028;2.076964;2.550386;2.121463;2.809692	231.168265587859;869.469737908893;851.463706253255;181.107909084045;209.103084604876;322.186883798949;437.213780220252;508.250569697934;609.297745308604;710.344107358191;809.411717310894;419.203980036721;490.2398400204;591.287028694587;692.334746416407;791.402405498316	16	0.5804382	0.1616162	None
20160823_QEh1_LC2_HuPa_SA_HLApI_RA957_2_NG_1	35697	31713	AHLDATTVL	9		Unmodified	_AHLDATTVL_					0	0	0	sp|P06576|ATPB_HUMAN	2	HCD	FTMS	MULTI-MSMS	6	0	470.75855	939.50255	0.18433	-1.5954344	63.869	0.020783	103.29	36.251	NaN	NaN	1	0	0	0	-1	0	0	0	0	y1;y2;a2;b2;b3;b4;b5;b6;b7;b8;b6-H2O;b7-H2O;b8-H2O	2565799;496297;83677.2;1014699;655824.2;554778.6;1001847;218151.1;379367.1;27670.7;652848.8;1145960;133375.6	0.0001039256;5.474205E-05;-0.000270986;0.0002223772;0.0004604421;0.0005406163;0.0008380605;0.001394724;-0.0001653955;-0.0002890821;0.0004094123;0.001719613;0.006071971	0.7867081;0.236804;-1.496262;1.063481;1.429115;1.236503;1.648912;2.289068;-0.2328377;-0.3571492;0.6924074;2.483789;7.672456	132.101801207751;231.170264307446;181.108658480698;209.103079739643;322.186905655137;437.213768512855;508.250584856525;609.297706667511;710.34694526074;809.415482863533;591.28812729254;692.334495566085;791.398557124259	13	0.2850745	0.1287129	None
20160823_QEh1_LC2_HuPa_SA_HLApI_RA957_2_NG_1	35714	31728	AHLDATTVL	9		Unmodified	_AHLDATTVL_					0	0	0	sp|P06576|ATPB_HUMAN	1	HCD	FTMS	MULTI-MSMS	1	0	940.50982	939.50255	0.15188	-3.2170728	63.895	0.013232	113.25	54.047	NaN	NaN	1	0	0	0	-1	0	0	0	0	a2;b2;b3;b4;b5;b6;b7;b8;b4-H2O;b5-H2O;b6-H2O;b7-H2O;b8-H2O	64919.4;911350.4;607019.5;478110.9;457793.9;264841.4;162795.6;176347.5;14195.6;29976.4;218493.9;337188.8;294679.5	-5.541631E-06;0.0001539413;0.0002759855;0.0003267783;0.0001165848;0.0009050383;0.0004729473;0.0009274647;-0.001746849;0.003356726;0.0001824555;0.0009292234;0.0005841046	-0.03059842;0.7361978;0.8566002;0.7474104;0.2293841;1.485378;0.6657982;1.145847;-4.167048;6.847143;0.3085728;1.342158;0.7380611	181.108393036331;209.103148175529;322.187090111678;437.213982350939;508.251306332212;609.29819635275;710.346306917894;809.414266316707;419.205491292275;490.23750150431;591.288354249279;692.335285955478;791.404044990517	13	0.6167198	0.1477273	None
20160823_QEh1_LC2_HuPa_SA_HLApI_RA957_2_NG_1	34935	31020	AHLEAVTSL	9		Unmodified	_AHLEAVTSL_					0	0	0	sp|O43815|STRN_HUMAN	2	HCD	FTMS	MULTI-MSMS	3	0	470.75855	939.50255	-0.44027	-2.0211916	62.52	0.025188	97.473	39.279	NaN	NaN	1	0	0	0	-1	0	0	0	0	y1;y2;y3;y2-H2O;y3-H2O;a2;b2;b3;b4;b5;b6;b7;b8;b4-H2O;b7-H2O	1773703;1543885;37687.5;301555.6;37811.3;150106.7;1165233;672284.6;637487.8;1501656;778981.6;51265.1;20755.1;44611.6;365684.8	6.873624E-05;0.0002538297;-0.0003768636;-9.689857E-05;0.0007068703;0.0005426023;0.0001714979;0.0007676519;0.001011266;0.000712893;0.0006744397;0.002471012;-0.0001040937;-0.0009308826;0.00269661	0.5203277;1.158333;-1.177029;-0.4817865;2.339311;2.996017;0.8201596;2.382632;2.241137;1.364999;1.085469;3.420651;-0.1286035;-2.148751;3.828401	132.101836397056;219.133679713498;320.18198888091;201.123465755467;302.170340460652;181.107844892449;209.103130618864;322.186598445272;451.22894792733;522.266360088165;621.334812457706;722.380694359544;809.415297875059;433.220325389756;704.369904074983	15	0.4298384	0.1401869	None
20160823_QEh1_LC2_HuPa_SA_HLApI_RA957_2_MG_1	37670	33476	AHLGSALVL	9		Unmodified	_AHLGSALVL_					0	0	0	sp|Q7KZN9|COX15_HUMAN	2	HCD	FTMS	MULTI-MSMS	7	0	440.76618	879.5178	-0.50565	-2.9050559	63.149	0.011292	118.06	36.759	NaN	NaN	1	0	0	0	-1	0	0	0	0	y1;y2;a2;b2;b3;b4;b5;b6;b7;b8;b5-H2O;b6-H2O;b7-H2O;b8-H2O	1040876;291392.9;26390.4;316858.5;248250.3;63662.3;87517;744707.4;1003231;73489.9;34026.9;397453.9;161149.9;10206.6	0.0001016513;0.0004741728;0.0001791271;0.0003553937;0.0005113027;0.000564016;0.001280905;0.001123663;0.002173807;0.003924522;-0.0005261143;0.0001459445;0.001993097;-0.001185648	0.769492;2.051188;0.9890613;1.699611;1.586976;1.487352;2.747311;2.091403;3.342468;5.2367;-1.173757;0.2810585;3.151892;-1.621019	132.101803482022;231.169844876738;181.108208367578;209.102946723063;322.18685479448;379.208265804794;466.239577325384;537.276848355869;650.359862192196;749.426525393634;448.230819658628;519.2672613877;632.349478215476;731.421070876588	14	0.4092804	0.1647059	None
20160823_QEh1_LC2_HuPa_SA_HLApI_RA957_2_NG_1	42489	37882	AHLGSALVL	9		Unmodified	_AHLGSALVL_					0	0	0	sp|Q7KZN9|COX15_HUMAN	2	HCD	FTMS	MULTI-MSMS	10	0	440.76618	879.5178	0.04962	-1.7680693	76.213	0.011292	118.06	31.97	NaN	NaN	1	0	0	0	-1	0	0	0	0	y1;y2;a2;b2;b3;b4;b5;b6;b7;b8;b5-H2O;b6-H2O;b7-H2O;b8-H2O	786405.9;212686.5;14438.2;257720.5;185769;42482.9;65570.6;624517.2;719343.4;59618.7;50093.7;379549.4;105366.7;7789	0.000127858;0.0002631442;-0.0006399662;0.0004304956;0.0008548714;-0.001577681;0.001138545;0.0009730374;0.00174268;0.000914243;0.001680812;-0.0002333772;0.001832092;0.004040306	0.9678751;1.138314;-3.533597;2.058774;2.653343;-4.160438;2.441974;1.811054;2.679561;1.219919;3.749898;-0.4494352;2.897277;5.523952	132.101777275283;231.170055905259;181.109027460926;209.102871621191;322.186511225854;379.210407502069;466.239719685646;537.276998981133;650.360293318697;749.429535672049;448.228612732845;519.267640709368;632.349639220701;731.415844922791	14	0.3741315	0.1590909	None
20160823_QEh1_LC2_HuPa_SA_HLApI_RA957_2_MG_1	16444	14180	AHLGTALKA	9		Unmodified	_AHLGTALKA_					0	0	0	sp|P62266|RS23_HUMAN	2	HCD	FTMS	MULTI-MSMS	2	0	441.2638	880.51305	0.56684	-2.5031105	29.997	0.013069	113.5	29.747	NaN	NaN	1	0	0	0	-1	0	0	0	0	y1;y2;y3;y4;y6;y7;y8;y6-H2O;y2-NH3;a2;b2;b3;b4;b5;b6;b7;b5-H2O;b6-H2O;b7-H2O	15914.3;363019.2;46017.8;52100.4;137493.4;158423.5;238120;8423.6;148861.5;236954.7;1126170;247188.7;35187.7;80852.6;267733.8;108563.8;51459.8;158930;40749.3	-0.0005353191;0.0001703777;0.001801045;-0.007608933;0.002653919;0.00114827;0.0009456917;0.002471332;0.0001732595;7.415181E-05;0.0001614871;0.0003949642;-0.0001254593;0.001293722;0.001094709;-0.0005873918;0.0009586511;0.001234066;0.002003446	-5.944325;0.7810128;5.437411;-18.91458;4.736287;1.705124;1.166826;4.556901;0.8614597;0.4094335;0.7722846;1.225885;-0.3308448;2.693821;1.985714;-0.8841225;2.073903;2.314097;3.099558	90.05549025981;218.149747580668;331.232180893399;402.278704660056;560.337584004898;673.4231536346;810.482268075445;542.327201906201;201.123195597373;181.108313342894;209.103140629654;322.186971133001;379.208955280108;480.255214573175;551.292527373287;664.378273454872;462.244984957472;533.281823330286;646.365117930677	19	0.3327419	0.1637931	None
20160823_QEh1_LC2_HuPa_SA_HLApI_RA957_1_NG_1	17616	15059	AHLKVHTAL	9		Unmodified	_AHLKVHTAL_					0	0	0	sp|Q9P243|ZFAT_HUMAN	2	HCD	FTMS	MULTI-MSMS	5	0	495.29818	988.5818	-0.32398	-2.7840779	37.646	0.00676	129.68	70.477	NaN	NaN	1	0	0	0	-1	0	0	0	0	y1;y2;y4;y5;y6;y7;y4-H2O;y5-H2O;y6-H2O;y7-H2O;a2;b2;b3;b5;b6;b7;b8;b7-H2O;b8-H2O	88372.3;78130;164125;47310.2;155098.8;298056;166511.2;57198.6;173256.6;129691.9;366973.7;1634127;277268;67585.3;67908.9;299706.1;213289.9;213700.2;153513.1	4.822737E-05;-6.19394E-05;0.0004670811;-0.001118015;0.001060546;0.002447419;-0.0003035125;0.002419464;0.001793677;0.0003443795;-0.0002659008;0.0001174013;0.0004015347;-0.002592781;0.001659882;-0.0007679889;-0.0007229898;-0.0001728391;0.001524084	0.3650771;-0.3049113;1.058552;-2.069191;1.586675;3.131732;-0.7171246;4.632317;2.757821;0.4510643;-1.468184;0.5614516;1.246278;-4.719696;2.418215;-0.9752758;-0.8421594;-0.2246277;1.813345	132.101856905931;203.139080860495;441.245142176541;540.315141188947;668.407925645173;781.490602752762;423.235348083789;522.301039023645;650.396627827775;763.482141106066;181.108653395503;209.103184715489;322.186964562523;549.353335811626;686.40799501119;787.458101356456;858.49517014521;769.446941520399;840.482358384814	19	0.4067197	0.1376812	None
20160823_QEh1_LC2_HuPa_SA_HLApI_RA957_2_NG_1	42409	37809	AHLLITNSI	9		Unmodified	_AHLLITNSI_					0	0	0	sp|O75843|AP1G2_HUMAN	2	HCD	FTMS	MULTI-MSMS	7	0	491.29002	980.56548	-0.017165	-0.64607873	76.072	0.027219	95.793	43.157	NaN	NaN	1	0	0	0	-1	0	0	0	0	y1;y2;y2-H2O;a2;b2;b3;b4;b5;b6;b7;b8;b6-H2O;b7-H2O;b8-NH3	270062.8;114511.1;62086.3;7904.6;170863.4;229024;161560;114017.9;30497.1;5732.5;9082.8;43935.1;5877.8;10133.7	1.478055E-05;0.0003721807;4.513013E-05;-0.00143562;-0.0006466248;0.0006727276;-4.138108E-05;0.001049963;0.005550705;-0.006219744;0.003356068;0.003379952;-0.006616234;0.0003457147	0.1118875;1.698419;0.2243904;-7.926794;-3.092361;2.088006;-0.09506959;1.914752;8.547467;-8.146866;3.946112;5.353198;-8.875584;0.4147989	132.101890352748;219.133561362546;201.123323726764;181.10982311496;209.103948741634;322.186693369538;435.27147145868;548.354444095179;649.397621827017;763.452319723221;850.474772320713;631.389227894177;745.442151526819;833.451233573006	14	0.2521336	0.1157025	None
20160823_QEh1_LC2_HuPa_SA_HLApI_RA957_2_MG_1	13272	11298	AHLTGHTL	8		Unmodified	_AHLTGHTL_					0	0	0	sp|Q9NU22|MDN1_HUMAN	2	HCD	FTMS	MULTI-MSMS	7	0	425.2325	848.45045	-0.36264	-1.654504	25.011	0.02207	121.14	51.748	NaN	NaN	1	0	0	0	-1	0	0	0	0	y1;y2;y3;y4;y5;y6;y7;y2-H2O;y3-H2O;y4-H2O;y5-H2O;y6-H2O;a2;b2;b3;b5;b6;b5-H2O	110066.1;310722.8;87073.3;49230.3;172106;176857.5;181059.8;88830.2;226848;325110.1;400427.6;359273.1;513723.1;1935657;246583.7;104201.3;375774.9;44773	-0.0003079693;5.937039E-05;-0.0008658975;0.001056777;0.0006601709;0.0004337079;0.001055505;0.0001311644;0.0002024617;0.0005987773;0.0009059451;0.001071262;0.0001686026;0.0002398318;-0.0001167039;-0.0007192374;0.0003696715;0.001621493	-2.331296;0.2546451;-2.33894;2.473562;1.249668;0.6762303;1.355959;0.609673;0.5748525;1.46322;1.775436;1.718556;0.9309496;1.146955;-0.3622235;-1.497609;0.5988376;3.507869	132.102213102606;233.149524237007;370.209361367284;427.228902416188;528.276977496557;641.361267939977;778.419558005405;215.138887756737;352.197728321762;409.218795729839;510.266167036107;623.350065699534;181.108218892085;209.103062284971;322.187482801069;480.257227532296;617.315050485829;462.244322115828	18	0.324413	0.1267606	None
20160823_QEh1_LC2_HuPa_SA_HLApI_RA957_2_NG_1	13705	11732	AHLTGHTL	8		Unmodified	_AHLTGHTL_					0	0	0	sp|Q9NU22|MDN1_HUMAN	2	HCD	FTMS	MULTI-MSMS	6	0	425.2325	848.45045	2.4543	-2.8331233	26.515	0.017377	128.82	59.426	NaN	NaN	1	0	0	0	-1	0	0	0	0	y1;y2;y3;y4;y5;y6;y7;y2-H2O;y3-H2O;y4-H2O;y5-H2O;y6-H2O;a2;b2;b3;b5;b6;b5-H2O	106611.6;528643.9;97274;90686.1;274113.9;280255.8;298676.1;96919.3;345667.1;577755.2;624070.4;604060;862378.9;2808990;391621.7;137891.5;89473.2;44144	3.420396E-05;-8.779852E-05;0.002710389;0.002204409;0.001289658;0.005485275;0.002550337;0.0002768939;0.0006767468;0.001168827;0.0008949513;0.001935769;0.0002255538;0.0003220534;-0.0004215393;0.003174206;0.002363521;0.001054149	0.2589211;-0.3765758;7.321303;5.159799;2.441256;8.552618;3.276308;1.287048;1.921499;2.856243;1.753891;3.105433;1.245409;1.540167;-1.308365;6.60944;3.828724;2.280498	132.101870929337;233.149671405923;370.205785081021;427.227754784093;528.27634800998;641.356216372904;778.418063172802;215.13874202724;352.197254036675;409.218225680358;510.266178029942;623.349201192211;181.108161940878;209.102980063371;322.187787636465;480.253334089326;617.313056636098;462.244889460048	18	0.4155915	0.185567	None
20160823_QEh1_LC2_HuPa_SA_HLApI_RA957_2_NG_1	46388	41423	AHMGMFTEL	9		Unmodified	_AHMGMFTEL_					0	0	0	sp|Q00610|CLH1_HUMAN;sp|P53675|CLH2_HUMAN	2	HCD	FTMS	MULTI-MSMS	3	0	518.73316	1035.4518	-0.58437	-4.1775703	83.847	0.010651	119.7	60.495	NaN	NaN	1	0	0	0	-1	0	0	0	0	y1;y2;y2-H2O;a2;b2;b3;b4;b5;b6;b7;b8;b7-H2O;b8-H2O	2257029;36276.8;1388109;68799;1124826;499035.4;399358.4;872653.7;471044.9;210526.1;41439.6;652574;153965.5	0.0001678909;0.0002750371;0.0001671287;-6.533625E-05;0.0003826655;0.000347266;0.001420841;0.0003765008;0.0005373781;0.006099777;0.005428931;0.004534795;0.009165061	1.270921;1.0532;0.687394;-0.3607576;1.830034;1.02094;3.577468;0.7127925;0.7957932;7.857341;5.99644;5.98016;10.32864	132.101737242393;261.144223192392;243.133766414507;181.108452830948;209.102919451351;340.143439457009;397.163829605776;528.205358551962;675.273611590866;776.315727666016;905.358991608458;758.306727961443;887.344690791966	13	0.3259672	0.1494253	None
20160823_QEh1_LC2_HuPa_SA_HLApI_RA957_1_NG_1	17925	15339	AHNAVVHEL	9		Unmodified	_AHNAVVHEL_					0	0	0	sp|Q9BYH8|IKBZ_HUMAN	2	HCD	FTMS	MULTI-MSMS	5	0	495.26179	988.50903	-0.28329	-3.4205819	38.237	0.012988	121.74	84.723	NaN	NaN	1	0	0	0	-1	0	0	0	0	y1;y2;y3;y4;y5;y6;y7;y2-H2O;y3-H2O;y4-H2O;y7-H2O;y7-NH3;a2;b2;b3;b4;b5;b6;b7;b8;b6-NH3	56227.5;57820.6;609168.3;156910.6;40000.3;95493.1;216032;425823.6;67361.1;14683.6;16013.2;14657.4;459851.5;1658403;205106.5;282736.8;292691.6;514917.1;389281.8;168965.9;60228.3	-0.0001807863;-0.0005544394;0.0003271431;0.001172278;0.0005626908;0.002256247;0.0007814037;4.31067E-05;-0.005191843;-0.0001959082;0.006189686;0.01158759;2.215412E-06;7.441401E-05;5.546483E-05;-0.004902693;0.003953247;0.001148714;0.0005153672;0.001771588;0.002785513	-1.368535;-2.123109;0.8215483;2.357424;0.9435743;3.380778;0.9999799;0.1772961;-13.65563;-0.408771;8.108014;15.15942;0.01223252;0.3558721;0.1716401;-12.43744;8.014728;1.93935;0.706584;2.063778;4.841921	132.102085919571;261.145052668883;398.203082948798;497.270651730119;596.33967523354;667.375095465339;781.419497755535;243.1338904365;380.1980372484;479.261455229993;763.40352478671;764.382142468705;181.108385279288;209.103227702793;323.146174099167;394.1882460445;493.247804021265;592.319022470187;729.378567679385;858.419904554831;575.290836569907	21	0.4256853	0.1926606	None
20160823_QEh1_LC2_HuPa_SA_HLApI_RA957_2_MG_1	35538	31538	AHNDVMEVL	9		Unmodified	_AHNDVMEVL_					0	0	0	sp|O95271|TNKS1_HUMAN	1	HCD	FTMS	MULTI-MSMS	9	0	1027.4877	1026.4804	0.77099	-2.3447086	59.503	0.015462	110.31	51.392	NaN	NaN	1	0	0	0	-1	0	0	0	0	y2;y8;a2;b2;b3;b4;b5;b6;b7;b8;b4-H2O;b5-H2O;b7-H2O;b8-H2O;b3-NH3;b5-NH3;b7-NH3;b8-NH3	11899.9;10423.4;65172.4;715146.5;320694.9;722766.6;838734.2;372616.2;623871.4;309429.5;60638.8;69588.9;43908.3;50317.6;31383.7;93579.9;78374;42461.2	0.00101114;0.007658445;-0.0005974299;0.0001267459;0.003226897;0.001259181;0.0004007495;0.001897918;0.001755849;0.002250108;0.002223727;-0.0008257589;-0.001837749;0.001512571;0.000919387;-9.503945E-05;0.00491778;0.004002235	4.374022;8.007216;-3.298731;0.6061404;9.98597;2.873715;0.7459397;2.840004;2.20218;2.510186;5.292567;-1.590347;-2.358156;1.721999;3.003367;-0.1826926;6.302477;4.551291	231.169307909825;956.442934564503;181.108984924595;209.103175370911;323.143002667528;438.171913414725;537.241185762711;668.280173200029;797.322908365876;896.390828022584;420.160384182552;519.231847584779;779.31593727722;878.381000873471;306.118761075485;520.215132450151;780.293197333269;879.362526794135	18	0.4938852	0.1682243	None
20160823_QEh1_LC2_HuPa_SA_HLApI_RA957_2_NG_1	39869	35505	AHNDVMEVL	9		Unmodified	_AHNDVMEVL_					0	0	0	sp|O95271|TNKS1_HUMAN	1	HCD	FTMS	MULTI-MSMS	8	0	1027.4877	1026.4804	0.39723	-2.5395491	71.359	0.015462	110.31	47.651	NaN	NaN	1	0	0	0	-1	0	0	0	0	y8;a2;b2;b3;b4;b5;b6;b7;b8;b4-H2O;b5-H2O;b7-H2O;b8-H2O;b3-NH3;b4-NH3;b5-NH3;b7-NH3;b8-NH3	6109.7;50239.3;532310.2;226287.9;567816.8;582007.1;244139.6;396015.7;215941.1;39569.3;50520.5;20646.4;18544.7;9228;7551.1;63801.1;43059.3;25314.4	0.002894365;-0.0003096334;0.0001285156;0.002306062;0.001275547;0.001081491;0.004015444;0.001457829;0.003992355;0.0004132742;0.00266406;0.007835568;0.01387616;0.001667636;0.002680714;0.001494514;-0.001200164;0.005508175	3.026161;-1.709655;0.6146039;7.13633;2.911066;2.013049;6.008643;1.828404;4.453819;0.9836062;5.130805;10.05454;15.79764;5.447691;6.365316;2.872885;-1.538082;6.263838	956.447698644755;181.108697128128;209.103173601177;323.143923502446;438.17189704897;537.240505021006;668.27805567397;797.32320638562;896.389085775736;420.162194635541;519.228357766277;779.306263960408;878.368637289047;306.118012826078;421.143942779972;520.213542897052;780.29931527717;879.361020853957	18	0.5284205	0.1636364	None
20160823_QEh1_LC2_HuPa_SA_HLApI_RA957_2_NG_1	32799	29078	AHNSGLPSL	9		Unmodified	_AHNSGLPSL_					0	0	0	sp|Q9P246|STIM2_HUMAN	2	HCD	FTMS	MULTI-MSMS	1	0	448.23524	894.45593	-0.32374	-2.7760709	58.792	0.014321	111.82	24.95	NaN	NaN	1	0	0	0	-1	0	0	0	0	y1;y2;y3;y2-H2O;y3-H2O;a2;b2;b3;b4;b5;b6;b8;b5-H2O;b6-H2O;b8-H2O;b5-NH3;b6-NH3	771073;420894.4;1072117;91610.6;213857.7;110524.1;762824.9;134135.1;82910.7;606635.6;1605378;17091.7;236388.3;142774.1;77659.3;65181.1;257500.9	2.935294E-05;-0.0001650173;0.0001989532;-0.0002494312;8.241129E-05;4.476121E-05;0.000277046;0.0007429621;0.0003082256;0.0003326633;0.001310935;-0.004702117;-0.0002561145;0.002083052;0.004012839;-0.003318815;0.0008404715	0.2221993;-0.7530425;0.6292275;-1.240188;0.2763847;0.2471516;1.324926;2.299156;0.7514436;0.7120371;2.259133;-6.151597;-0.5701705;3.704712;5.376589;-7.372254;1.492165	132.101875780362;219.134098560489;316.186498441946;201.123618288066;298.176050297606;181.108342733493;209.103025070809;323.145486601947;410.177949748302;467.199389034195;580.282474742647;764.373280056502;449.189413125709;562.271137939079;746.354000414718;450.176491411517;563.256396104887	17	0.3407059	0.1491228	None
20160823_QEh1_LC2_HuPa_SA_HLApI_RA957_2_MG_1	24672	21660	AHQDDFNQL	9		Unmodified	_AHQDDFNQL_					0	0	0	sp|Q96BK5|PINX1_HUMAN;tr|A0A0A6YYK5|A0A0A6YYK5_HUMAN	2	HCD	FTMS	MULTI-MSMS	2	0	544.24379	1086.473	-0.21353	-2.1995026	42.415	0.015084	110.81	23.975	NaN	NaN	1	0	0	0	-1	0	0	0	0	y1;y2;y2-NH3;a2;b2;b3;b4;b5;b6;b7;b8;b5-H2O;b6-H2O;b5-NH3;b6-NH3;b7-NH3;b8-NH3	423847.2;111403.1;335752.6;99839;944007.4;316466;206959.7;1338286;661499.2;342860.9;67269.9;119760;109532.2;98089.1;64354;46816.6;95496.7	0.0001364925;-0.0003459268;0.0007400623;-0.000604116;0.000191778;0.0003513347;0.002613561;0.0007934957;0.003691518;0.005366032;0.008883476;-0.0001744543;0.003175649;0.003556531;0.003894067;0.0007186552;0.002203885	1.033237;-1.329665;3.043856;-3.335649;0.9171455;1.042037;5.779833;1.398933;5.168163;6.478198;9.288678;-0.3176485;4.560942;6.464238;5.584864;0.8858072;2.346163	132.101768640816;260.160828571456;243.133193480898;181.108991610725;209.103110338827;337.161528293525;452.186209099545;567.214972196539;714.280488090511;828.321741023067;956.376801090826;549.205375460147;696.270439273237;550.185660059682;697.253736440095;811.299839298937;939.356931580736	17	0.2926124	0.1223022	None
20160823_QEh1_LC2_HuPa_SA_HLApI_RA957_2_MG_1	34593	30679	AHQETFPAL	9		Unmodified	_AHQETFPAL_					0	0	0	sp|P10276|RARA_HUMAN	1	HCD	FTMS	MULTI-MSMS	9	0	1013.5051	1012.4978	0.58388	-2.1446182	57.926	0.0051269	147.04	82.234	NaN	NaN	1	0	0	0	-1	0	0	0	0	y2;y3;y4;y7;y8;y7-H2O;a2;b2;b3;b4;b5;b6;b7;b8;b4-H2O;b5-H2O;b6-H2O;b7-H2O;b8-H2O;b3-NH3;b5-NH3;b6-NH3;b8-NH3	11717.9;481125.3;157097;10585.7;27697.6;60846.1;93066.9;1190907;1112748;724682.4;901187.9;871358.4;42641.7;84683.5;60715.8;1095940;1307997;37017.5;41744.7;85756;66765.4;117451.2;23609.8	0.0008652164;0.0003109982;0.0004616721;0.002863244;0.009647264;0.002024254;0.0001973961;0.0002426176;0.0006576663;0.0005029627;0.0006017313;0.002141674;0.005714746;0.00670796;0.001874817;0.001060765;0.001739882;0.008286386;0.01100975;0.0005240724;-0.0001477243;0.00136263;0.006625033	4.259251;1.035999;1.032224;3.555032;10.23628;2.570819;1.089935;1.160278;1.950599;1.078847;1.060784;2.998206;7.04335;7.601917;4.183067;1.931331;2.498724;10.44475;12.73703;1.637037;-0.2684794;1.954172;7.655658	203.138153704748;300.191471774927;447.259735017163;805.406182526664;942.458310369353;787.39645683078;181.108190098622;209.10305949917;337.161221961916;466.203969761711;567.251549467183;714.318423440757;811.367614220445;882.403734794767;448.192033220881;549.240525747076;696.30826054636;793.354477894769;864.388868323321;320.134806454281;550.225749821292;697.292653383474;865.377268620332	23	0.5641242	0.2149533	None
20160823_QEh1_LC2_HuPa_SA_HLApI_RA957_2_NG_1	38664	34410	AHQETFPAL	9		Unmodified	_AHQETFPAL_					0	0	0	sp|P10276|RARA_HUMAN	2	HCD	FTMS	MULTI-MSMS	3	0	507.25617	1012.4978	-0.15919	-2.1213753	69.203	0.011638	117.17	68.665	NaN	NaN	1	0	0	0	-1	0	0	0	0	y1;y2;y3;b2;b3;b4;b5;b6;b8;b5-H2O;b6-H2O;b8-H2O;b6-NH3	3695205;800826.4;3759405;1869053;1410629;1070424;2242884;4667625;196490.9;2431679;3806448;86781.5;439001.9	0.0001780198;0.001342732;0.0003765172;1.742742E-05;0.001653352;-0.0006228182;0.001393995;0.001924179;-0.003914896;0.0006031332;0.0004435125;-0.0104531;-0.00724331	1.347596;6.609962;1.254257;0.08334361;4.903758;-1.335932;2.457459;2.693727;-4.436573;1.098121;0.6369473;-12.09275;-10.38763	132.1017271135;203.137676188879;300.191406255948;209.103284689377;337.160226276073;466.205095542568;567.250757202989;714.318640935209;882.414357650324;549.240983378988;696.309556915904;864.410331170189;697.301259323504	13	0.5002429	0.1857143	None
20160823_QEh1_LC2_HuPa_SA_HLApI_RA957_2_NG_1	38682	34427	AHQETFPAL	9		Unmodified	_AHQETFPAL_					0	0	0	sp|P10276|RARA_HUMAN	1	HCD	FTMS	MULTI-MSMS	10	0	1013.5051	1012.4978	1.1577	-2.5396808	69.231	0.0077975	127.02	53.982	NaN	NaN	1	0	0	0	-1	0	0	0	0	y3;y4;y7;y8;y7-H2O;a2;b2;b3;b4;b5;b6;b7;b8;b5-H2O;b6-H2O;b7-H2O;b8-H2O;b3-NH3;b5-NH3;b6-NH3	257269;90005.8;10085.1;5553;10619;45050.4;659811.2;566739.7;389952.8;476125.9;493169.6;30200.2;39298.8;562117.1;680771.1;6596.7;11765;44424.1;41468;60577.7	2.122545E-05;-0.0001441152;0.004065729;0.002321052;0.009060425;-0.0005740692;0.0002857568;0.0006287066;0.0006041129;0.0002777124;0.002764412;0.00860924;0.00595495;0.0008641622;0.001505104;-0.0001690248;0.006793692;0.0007877707;-0.003354148;0.001197007	0.07070632;-0.3222176;5.048055;2.462744;11.50692;-3.169745;1.366584;1.864706;1.295813;0.489575;3.870003;10.61081;6.748549;1.573376;2.161548;-0.2130485;7.859494;2.460749;-6.095914;1.716648	300.191761547646;447.260340804451;805.404980042366;942.465636581375;787.38942066032;181.108961563868;209.103016359956;337.161250921543;466.203868611537;567.251873486144;714.317800702257;811.364719727035;882.404487804402;549.240722350016;696.308495324362;793.362933305155;864.393084375905;320.134542755987;550.22895624555;697.292819006626	20	0.5695601	0.2298851	None
20160823_QEh1_LC2_HuPa_SA_HLApI_RA957_2_NG_1	28562	25227	AHQKFALRL	9		Unmodified	_AHQKFALRL_					0	0	0	sp|Q8IWV7|UBR1_HUMAN	3	HCD	FTMS	MULTI-MSMS	4	0	361.88558	1082.6349	0.13341	-2.9806524	51.599	0.022028	87.639	41.959	NaN	NaN	1	0	0	0	-1	0	0	0	0	y1;y2;y3;y4;y5;y6;y7;y8;y2-NH3;y8-NH3;a2;b2;b3;b4;b5	274383.2;604497.4;1428806;3510344;1715861;299493.6;147737.8;1255162;236759.9;105151.8;633483.1;1898311;526320.8;99120.9;278499.1	0.0001856022;0.0007828504;9.5884E-05;0.0006097246;0.0009173885;0.01026887;0.005012375;0.0017695;-0.0006924078;0.002459212;0.000165745;0.0002013036;-0.0001103651;-0.0006801189;-4.82243E-05	1.404995;2.716323;0.2389412;1.290904;1.481112;13.73804;5.724888;1.747476;-2.553341;2.47014;0.9151708;0.9627001;-0.3273357;-1.461812;-0.07875601	132.101719531087;288.202233311051;401.286984257808;472.323584204986;619.391690457276;747.477301989287;875.541136000095;1012.60329073741;271.177159467723;995.576051923415;181.108221749736;209.103100813224;337.161989993346;465.257522764761;612.3253047864	15	0.3689591	0.1415094	None
20160823_QEh1_LC2_HuPa_SA_HLApI_RA957_1_NG_1	19377	16659	AHQKPITAL	9		Unmodified	_AHQKPITAL_					0	0	0	sp|Q12770|SCAP_HUMAN	2	HCD	FTMS	MULTI-MSMS	5	0	489.79018	977.56581	3.1825	-2.4222139	41.03	0.010857	119.17	49.998	NaN	NaN	1	0	0	0	-1	0	0	0	0	y1;y2;y3;y5;y6;y7;y5-H2O;y6-H2O;y7-H2O;y7-NH3;a2;b2;b3;b4;b6;b7;b8;b7-H2O	531714.1;397981.4;111449.8;384860.9;162267.8;161879.1;29082.7;18408.3;92115.2;84188.7;459752.7;2169851;511148.6;161943;179531.9;76165.6;111599.9;50044.7	9.208344E-05;0.0003029786;-0.0003097994;0.001032957;0.003136849;0.002060533;0.0026866;0.004152074;0.003529055;0.001712033;9.724693E-05;0.0001843958;0.0001707412;0.0007680064;0.001142207;0.004218293;0.007313965;0.008537566	0.6970641;1.491486;-1.01845;2.008384;4.882899;2.674367;5.413146;6.649662;4.690005;2.272262;0.5369546;0.8818415;0.5064076;1.650718;1.691175;5.432885;8.630342;11.25701	132.101813049868;203.13871594255;304.187007194608;514.322492270479;642.415351395818;770.475005223723;496.310273941201;624.403771484568;752.462972015467;753.448804622277;181.108290247773;209.103117720983;337.161708886973;465.256074639491;675.392528271117;776.437130659262;847.471148774926;758.422246699507	18	0.3781413	0.2117647	None
20160823_QEh1_LC2_HuPa_SA_HLApI_RA957_2_MG_1	32899	29139	AHQLSQLQAL	10		Unmodified	_AHQLSQLQAL_					0	0	0	sp|Q08117|AES_HUMAN	2	HCD	FTMS	MULTI-MSMS	9	0	554.8091	1107.6037	0.20675	-2.3563869	55.164	0.021534	102.51	39.034	NaN	NaN	1	0	0	0	-1	0	0	0	0	y1;y2;y3;b2;b3;b4;b5;b6;b7;b8;b9;b5-H2O;b6-H2O;b7-H2O;b6-NH3;b7-NH3;b8-NH3	313403;228231.4;17928.5;125151.7;132123.4;123932.3;65921.9;298899.7;174048.3;55847.3;21673.1;68765.1;159400;30279.5;11535;11450.5;4281.1	6.080147E-05;0.0003223231;0.001453828;-0.0001109797;-0.0003019389;-8.981975E-05;-0.0008347096;0.0018647;0.0006934617;0.003527435;0.01374089;-3.659222E-05;0.0008627033;0.002703662;-8.136412E-05;0.001904185;-0.005174976	0.4602621;1.586714;4.389628;-0.5307408;-0.8955302;-0.1994904;-1.553587;2.802649;0.8908581;3.891373;14.05714;-0.07046893;1.33272;3.555544;-0.1255019;2.500926;-5.818124	132.101844331826;203.138696598008;331.196142604453;209.103413096505;337.162181567097;450.246033428351;537.27880672811;665.334684830069;778.419920048595;906.475663586768;977.502563920998;519.26744392442;647.325122140313;760.407345162229;648.310081792527;761.392160223431;889.45781689622	17	0.2329075	0.0821256	None
20160823_QEh1_LC2_HuPa_SA_HLApI_RA957_2_NG_1	36940	32843	AHQLSQLQAL	10		Unmodified	_AHQLSQLQAL_					0	0	0	sp|Q08117|AES_HUMAN	2	HCD	FTMS	MULTI-MSMS	6	0	554.8091	1107.6037	0.0195	0.35216316	66.097	0.007562	129.47	55.338	NaN	NaN	1	0	0	0	-1	0	0	0	0	y1;y2;a2;b2;b3;b4;b5;b6;b7;b8;b9;b5-H2O;b6-H2O;b7-H2O;b6-NH3;b7-NH3;b8-NH3	498319;345005.3;22565;211162.2;308320.1;215455.8;85036.1;515199.3;309111.1;83588;19854;103659.8;244410.2;17122.7;11290.9;17935.5;10766.3	2.301956E-05;0.0002816902;-8.140849E-05;-0.0004669217;0.0006819712;0.001767652;0.006089848;0.0001979306;0.0006470265;0.0100857;0.01669719;-0.003935438;0.0006793104;0.006007963;0.003121945;0.01193089;0.0170778	0.1742561;1.386688;-0.4495012;-2.232966;2.022686;3.925986;11.33476;0.2974895;0.831205;11.12636;17.08153;-7.57877;1.049411;7.901014;4.815536;15.67004;19.20071	132.10188211374;203.138737230958;181.108468903186;209.103769038524;337.161197657023;450.244175956297;537.271882169843;665.336351599337;778.4199664838;906.469105322877;977.499607620473;519.27134277028;647.325305533201;760.404040860613;648.306878483315;761.382133520425;889.435564122778	17	0.2715715	0.1370968	None
20160823_QEh1_LC2_HuPa_SA_HLApI_RA957_2_MG_1	8079	6587	AHQPQPATT	9		Unmodified	_AHQPQPATT_					0	0	0	sp|Q8WWM7|ATX2L_HUMAN	2	HCD	FTMS	MULTI-MSMS	7	0	475.73815	949.46174	0.32116	-2.840275	16.771	0.017644	107.43	69.191	NaN	NaN	1	0	0	0	-1	0	0	0	0	y1;y2;y4;y1-H2O;y2-H2O;y4-H2O;a2;b2;b3;b4;b5;b6;b7;b3-NH3;b5-NH3;b7-NH3	335185.9;277475.7;128804.8;55333.5;308708.2;266584;51309.5;587339.9;681064.9;44270.4;547515.3;125235.2;78732.1;44792.9;52295.7;13269.8	-0.0001340092;-6.041219E-06;0.001773341;-0.0002642344;0.0001476595;0.0005236456;0.000303868;8.970358E-05;0.0009157812;0.004483749;0.0008827171;0.001516084;0.005970233;3.850098E-05;0.004479217;-0.002150754	-1.116133;-0.02732184;4.556361;-2.589131;0.7270198;1.410714;1.677827;0.4289919;2.716154;10.32622;1.56991;2.299451;8.174402;0.1202647;8.215096;-3.015053	120.065653636242;221.113204142319;389.201302399451;102.055219175086;203.102485755285;371.19198740902;181.10808362671;209.103212413218;337.160963846953;434.210159731504;562.272338274483;659.324468759361;730.357128398676;320.135292025718;545.242192672667;713.338700284119	16	0.4281244	0.1403509	None
20160823_QEh1_LC2_HuPa_SA_HLApI_RA957_2_MG_1	8684	7137	AHQQSGSEL	9		Unmodified	_AHQQSGSEL_					0	0	0	sp|O95235|KI20A_HUMAN	2	HCD	FTMS	MULTI-MSMS	7	0	478.72524	955.43592	-0.66794	-3.4287098	17.545	0.022931	100.45	28.217	NaN	NaN	1	0	0	0	-1	0	0	0	0	y1;a2;b2;b3;b4;b5;b6;b7;b8;b5-H2O;b6-H2O;b7-H2O;b8-H2O;b8-NH3	1751560;37300.4;724392;450727.1;209599.4;110957.5;258865.2;176936.6;204286.9;74819.8;130364.1;458503.9;181651.7;25916.9	7.024917E-05;-0.001058223;0.0001016962;0.0008959689;-0.001155531;0.002146896;0.001927232;0.003043222;0.004680146;0.003189671;0.002044961;0.003642392;-0.0007254339;0.001110543	0.5317805;-5.843004;0.4863444;2.657392;-2.483829;3.887541;3.163172;4.370544;5.67054;5.970497;3.458641;5.369949;-0.8985496;1.373888	132.101834884129;181.109445717908;209.103200420632;337.160983659354;465.221612670312;552.250338653859;609.272022040872;696.302934460489;825.343890633536;534.238731192576;591.261339626237;678.291770604685;807.338731526856;808.320911134968	14	0.2799661	0.1428571	None
20160823_QEh1_LC2_HuPa_SA_HLApI_RA957_1_MG_1	29573	26200	AHQQSIPAVL	10		Unmodified	_AHQQSIPAVL_					0	0	0	sp|Q16864|VATF_HUMAN	2	HCD	FTMS	MULTI-MSMS	4	0	532.29837	1062.5822	-0.36667	-0.70226963	57.864	0.014281	110.81	42.386	NaN	NaN	1	0	0	0	-1	0	0	0	0	y1;y2;y4;b2;b3;b4;b5;b6;b7;b8;b5-H2O;b6-H2O;b8-H2O;b6-NH3;b8-NH3	473032.5;325629.1;220114.6;189312.5;238693;144998.7;243352.7;593214.5;18219;299061.6;247783;619333.8;89770;42947.3;18294.7	1.001255E-05;1.277664E-05;0.0001360339;0.0002026857;0.001909477;0.00305078;0.000335443;0.001124123;0.004333352;0.004449465;9.658259E-05;0.001827596;0.004008946;-0.001703126;-0.0007549343	0.07579415;0.05526937;0.3407151;0.96931;5.663415;6.557751;0.6074091;1.689559;5.683942;5.33879;0.1807844;2.823309;4.916468;-2.627017;-0.9247105	132.101895120748;231.170306272863;399.260060655396;209.103099431059;337.159970151349;465.217406359599;552.252150106516;665.335425406813;762.384980029595;833.421977705038;534.241824280609;647.324157247461;815.411853537101;648.31170355407;816.400633002451	15	0.2822017	0.1363636	None
[truncated: 25,533 more rows]
[truncated: 12 more columns]
