# Supplementary material for: Estimating the Contribution of Proteasomal Spliced Peptides to the HLA-I Ligandome*
Source: Mol Cell Proteomics. 2018 Sep 5;17(12):2347–57. doi: 10.1074/mcp.RA118.000877 (PMC6283289; doi:10.1074/mcp.RA118.000877)
Supplement: supplemental Table 1 [file 138326_2_supp_192515_ph4q2h.txt]

Spectrum	ScanNumber	Charge	PrecMz	MassDiff	PeptideAnnot	PeptideSeq	Protein	deltacnstar	spscore	xcorr	deltacn	expect	sprank	Rank
20130504_EXQ3_MiBa_SA_Fib-2.16717.16717.2	16717	2	1156.61499	0.002214	KVTEGSFVYK	KVTEGSFVYK	sp|P50395|GDIB_HUMAN	0	775.7	2.796	0.142	0.00652	1	1
20130504_EXQ3_MiBa_SA_Fib-1.31671.31671.1	31671	1	1021.493469	0.003222	MQLPNGVTY	MQLPNGVTY	sp|Q96HR3|MED30_HUMAN	0	277.7	1.584	0.248	0.0291	1	1
20130504_EXQ3_MiBa_SA_Fib-2.08491.08491.3	8491	3	1109.57605	0.002979	SHRDKALHF	SHRDKALHF	sp|Q96EK4|THA11_HUMAN	0	260.3	2.103	0.241	0.0197	1	1
20121117_EXQ2_MiBa_SA_mHLA_Fib_1.19764.19764.3	19764	3	1090.636108	0.011329	QLHLPLSQR	QLHLPLSQR	sp|Q5H9U9|DDX6L_HUMAN	0	440.8	2.271	0.223	0.00695	1	1
20121117_EXQ2_MiBa_SA_mHLA_Fib_2.05514.05514.2	5514	2	1157.636475	0.005939	YGQKEIHRK	YGQKEIHRK	sp|Q13283|G3BP1_HUMAN	0	88.6	1.516	0.28	0.0103	1	1
20121117_EXQ2_MiBa_SA_mHLA_Fib_2.20130.20130.2	20130	2	1303.647705	0.00693	AVFPNEDGSLQK	AVFPNEDGSLQK	sp|Q9NRV9|HEBP1_HUMAN	0	255.1	1.981	0.425	8.79E-04	1	1
20130504_EXQ3_MiBa_SA_Fib-1.15085.15085.2	15085	2	1034.426147	0.002689	STM(Oxidation)GYMMAK	STMGYMMAK	sp|P08238|HS90B_HUMAN;sp|Q58FF7|H90B3_HUMAN	0	255.5	1.705	0.393	0.0119	1	1
20121117_EXQ2_MiBa_SA_mHLA_Fib_2.26753.26753.2	26753	2	1060.634033	0.005903	VYVQNVVKL	VYVQNVVKL	sp|O14617|AP3D1_HUMAN	0	701.4	2.276	0.399	9.34E-04	1	1
20121117_EXQ2_MiBa_SA_mHLA_Fib_1.18219.18219.2	18219	2	1138.68042	0.008038	RLFNAIIHR	RLFNAIIHR	sp|Q15149|PLEC_HUMAN	0	70.1	1.56	0.052	0.0438	1	1
20130504_EXQ3_MiBa_SA_Fib-1.13061.13061.3	13061	3	1339.756592	0.00524	VYRKPKWNHL	VYRKPKWNHL	sp|O95864|FADS2_HUMAN	0	205.8	2.065	0.271	0.00815	1	1
20130504_EXQ3_MiBa_SA_Fib-1.32017.32017.2	32017	2	1226.695923	0.003495	RFLPHGQLLF	RFLPHGQLLF	sp|Q9NUS5|AP5S1_HUMAN	0	271.8	2.062	0.395	0.00864	1	1
20121117_EXQ2_MiBa_SA_mHLA_Fib_1.12241.12241.3	12241	3	2173.937744	0.013092	GAGDGSDEEVDGKADGAEAKPAE	GAGDGSDEEVDGKADGAEAKPAE	sp|P35579|MYH9_HUMAN	0	951.1	4.93	0.551	4.08E-11	1	1
20121117_EXQ2_MiBa_SA_mHLA_Fib_1.21526.21526.2	21526	2	1171.545044	0.011858	YPDRIM(Oxidation)NTF	YPDRIMNTF	sp|P07437|TBB5_HUMAN;sp|P68371|TBB4B_HUMAN;sp|Q13509|TBB3_HUMAN;sp|Q13885|TBB2A_HUMAN;sp|Q9BVA1|TBB2B_HUMAN	0	503.4	2.281	0.369	5.27E-04	1	1
20130504_EXQ3_MiBa_SA_Fib-1.23791.23791.2	23791	2	1200.745972	0.001805	KVLSSLVTLNK	KVLSSLVTLNK	sp|Q14155|ARHG7_HUMAN	0	690.7	3.136	0.512	1.63E-05	1	1
20130504_EXQ3_MiBa_SA_Fib-1.28060.28060.2	28060	2	1132.570801	0.004247	VYNPVRAEW	VYNPVRAEW	sp|Q86V97|KBTB6_HUMAN	0	275.9	1.504	0.329	0.0107	1	1
20130504_EXQ3_MiBa_SA_Fib-2.00361.00361.3	361	3	1094.606567	-0.0019	KTDPHIKEK	KTDPHIKEK	sp|Q7L311|ARMX2_HUMAN	0	278.3	2.051	0.178	0.0407	1	1
20130504_EXQ3_MiBa_SA_Fib-2.26871.26871.2	26871	2	1105.488647	0.00171	AFYPPHPDY	AFYPPHPDY	sp|Q8NBJ5|GT251_HUMAN	0.001	191.8	1.603	0.348	0.00877	1	1
20130504_EXQ3_MiBa_SA_Fib-2.26871.26871.2	26871	2	1105.488647	0.001705	AFYPPHPN(Deamidated)Y	AFYPPHPNY	sp|Q5T4B2|GT253_HUMAN	0	191.8	1.603	0.348	0.00877	1	1
20130504_EXQ3_MiBa_SA_Fib-2.03689.03689.3	3689	3	1264.67334	0.005719	HQPHKVTQYK	HQPHKVTQYK	tr|H7BZ11|H7BZ11_HUMAN;sp|P83881|RL36A_HUMAN;sp|Q969Q0|RL36L_HUMAN	0	428.9	2.639	0.435	4.92E-05	1	1
20130504_EXQ3_MiBa_SA_Fib-1.18374.18374.2	18374	2	1049.602173	0.003997	ALHERIQAL	ALHERIQAL	sp|Q08378|GOGA3_HUMAN	0	466.3	1.94	0.099	0.0452	1	1
20130504_EXQ3_MiBa_SA_Fib-2.13636.13636.3	13636	3	1526.826294	0.005751	GKKGHVSFKPSLDQ	GKKGHVSFKPSLDQ	sp|Q06033|ITIH3_HUMAN	0	316.1	3.275	0.406	3.56E-05	1	1
20121117_EXQ2_MiBa_SA_mHLA_Fib_2.30690.30690.2	30690	2	1437.601074	0.010684	DAM(Oxidation)M(Oxidation)NEAPGPINF	DAMMNEAPGPINF	sp|O14950|ML12B_HUMAN;sp|P19105|ML12A_HUMAN	0	252.3	1.859	0.44	6.00E-06	1	1
20130504_EXQ3_MiBa_SA_Fib-2.34854.34854.3	34854	3	2008.958252	0.009278	DEEASGFIHEDHLRELL	DEEASGFIHEDHLRELL	sp|P24844|MYL9_HUMAN	0	251.1	2.737	0.484	1.80E-05	1	1
20121117_EXQ2_MiBa_SA_mHLA_Fib_1.29172.29172.2	29172	2	1095.558228	0.004662	VHAPPMQLGF	VHAPPMQLGF	sp|O95235|KI20A_HUMAN	0	548.1	2.079	0.252	0.0261	1	1
20130504_EXQ3_MiBa_SA_Fib-2.25931.25931.3	25931	3	1104.576172	0.004564	SHLFRVPSY	SHLFRVPSY	sp|P12109|CO6A1_HUMAN	0	146.9	2.105	0.314	0.00547	1	1
20121117_EXQ2_MiBa_SA_mHLA_Fib_2.19329.19329.3	19329	3	1168.544556	0.011067	THYDAIMRY	THYDAIMRY	sp|Q9BZQ6|EDEM3_HUMAN	0	330.1	2.004	0.24	0.0192	1	1
20130504_EXQ3_MiBa_SA_Fib-1.35400.35400.1	35400	1	823.5201416	0.00339	AVGAVPVVL	AVGAVPVVL	sp|Q9H2X8|I27L2_HUMAN	0	224.3	1.787	0.42	0.0338	1	1
20121117_EXQ2_MiBa_SA_mHLA_Fib_1.02199.02199.2	2199	2	1127.624634	0.004715	NHKKPTRTF	NHKKPTRTF	sp|Q9UM13|APC10_HUMAN	0	168.7	1.494	0.054	0.0191	1	1
20130504_EXQ3_MiBa_SA_Fib-1.07533.07533.3	7533	3	922.5383301	0.003456	EAHAKVRL	EAHAKVRL	sp|P33991|MCM4_HUMAN	0	300.4	1.67	0.291	0.042	1	1
20130504_EXQ3_MiBa_SA_Fib-1.32747.32747.2	32747	2	1074.614136	0.003392	ATAMLQSLLK	ATAMLQSLLK	sp|Q9UM54|MYO6_HUMAN	0	352.4	1.999	0.42	0.0029	1	1
20121117_EXQ2_MiBa_SA_mHLA_Fib_1.28879.28879.2	28879	2	1145.445557	0.007982	GYM(Oxidation)EGYYTF	GYMEGYYTF	sp|Q9UK99|FBX3_HUMAN	0	119.9	1.359	0.349	0.0473	1	1
20130504_EXQ3_MiBa_SA_Fib-1.15783.15783.2	15783	2	891.4384766	0.001279	EAVESMVK	EAVESMVK	sp|Q96C01|F136A_HUMAN	0	629.5	2.146	0.227	0.0117	1	1
20130504_EXQ3_MiBa_SA_Fib-2.29486.29486.2	29486	2	1310.703125	0.004899	IALYLNTGYQR	IALYLNTGYQR	DeNovo_spliced__IALYLNTGYQR	0	546.5	2.327	0.09	3.26E-04	1	1
20121117_EXQ2_MiBa_SA_mHLA_Fib_1.39816.39816.2	39816	2	1094.608887	0.007705	PYISNIYLI	PYISNIYLI	sp|Q02809|PLOD1_HUMAN	0	245.8	1.843	0.302	0.0307	1	1
20121117_EXQ2_MiBa_SA_mHLA_Fib_1.05961.05961.3	5961	3	1222.723267	0.008608	RLKPTNPAAQK	RLKPTNPAAQK	sp|P52948|NUP98_HUMAN	0	616.7	2.928	0.046	6.23E-04	1	1
20121117_EXQ2_MiBa_SA_mHLA_Fib_1.12721.12721.3	12721	3	965.6086426	0.006428	TVRPPVAVK	TVRPPVAVK	sp|P12111|CO6A3_HUMAN	0	856.4	2.911	0.46	8.28E-04	1	1
20130504_EXQ3_MiBa_SA_Fib-1.27616.27616.3	27616	3	1664.8573	0.005091	YNELRVAPEEHPVL	YNELRVAPEEHPVL	sp|A5A3E0|POTEF_HUMAN;sp|P60709|ACTB_HUMAN;sp|P63261|ACTG_HUMAN	0.199	290.6	2.85	0.425	3.56E-05	1	1
20121117_EXQ2_MiBa_SA_mHLA_Fib_1.04525.04525.2	4525	2	1160.591919	0.008052	HHVIARHEY	HHVIARHEY	tr|B4DL54|B4DL54_HUMAN;sp|Q8WUH1|CHUR_HUMAN	0	731.6	1.784	0.168	0.00397	1	1
20130504_EXQ3_MiBa_SA_Fib-1.17933.17933.3	17933	3	1328.681396	0.008023	KMPDMHFKAPK	KMPDMHFKAPK	sp|Q09666|AHNK_HUMAN	0	586.3	2.764	0.469	5.27E-06	1	1
20130504_EXQ3_MiBa_SA_Fib-1.26581.26581.2	26581	2	930.5339355	0.00521	GVAPFTIAR	GVAPFTIAR	sp|P12111|CO6A3_HUMAN	0	437.9	1.718	0.353	0.0102	1	1
20130504_EXQ3_MiBa_SA_Fib-2.20359.20359.3	20359	3	1111.66626	0.004846	HHLPVIRQL	HHLPVIRQL	sp|Q9UPR3|SMG5_HUMAN	0	654.6	2.396	0.236	0.00616	1	1
20121117_EXQ2_MiBa_SA_mHLA_Fib_2.23825.23825.2	23825	2	1171.533813	0.011809	YYTDIM(Oxidation)HTL	YYTDIMHTL	sp|O15031|PLXB2_HUMAN	0	270.6	1.729	0.423	0.00222	1	1
20130504_EXQ3_MiBa_SA_Fib-1.04824.04824.2	4824	2	1098.689209	0.001894	RVKLPSGSKK	RVKLPSGSKK	sp|P62917|RL8_HUMAN	0	212.2	2.083	0.092	0.0254	1	1
20130504_EXQ3_MiBa_SA_Fib-1.21787.21787.2	21787	2	1085.577759	0.002053	KFIDTTSKF	KFIDTTSKF	sp|P39023|RL3_HUMAN;sp|Q92901|RL3L_HUMAN	0	663.5	2.704	0.422	3.57E-05	1	1
20130504_EXQ3_MiBa_SA_Fib-1.30065.30065.3	30065	3	1162.655151	0.00522	PFLDIQKRF	PFLDIQKRF	sp|O43920|NDUS5_HUMAN	0	637.3	2.998	0.288	0.00705	1	1
20130504_EXQ3_MiBa_SA_Fib-2.11530.11530.1	11530	1	782.4672852	0.002242	VVGPVGAGK	VVGPVGAGK	sp|O15439|MRP4_HUMAN;sp|O95255|MRP6_HUMAN	0	558.5	2.644	0.403	0.00148	1	1
20121117_EXQ2_MiBa_SA_mHLA_Fib_2.13265.13265.3	13265	3	1191.681519	0.009148	RTEYNLRLK	RTEYNLRLK	sp|Q15149|PLEC_HUMAN	0	437.7	2.694	0.286	0.00133	1	1
20130504_EXQ3_MiBa_SA_Fib-2.00608.00608.3	608	3	1198.740601	8.77E-04	KVKKPATAAGTK	KVKKPATAAGTK	sp|P16402|H13_HUMAN	0	135.4	1.996	0.242	0.00702	1	1
20130504_EXQ3_MiBa_SA_Fib-2.09014.09014.2	9014	2	1109.526611	0.001146	RHFSKSDSF	RHFSKSDSF	sp|Q4FZB7|SV421_HUMAN	0	273.5	1.849	0.243	0.042	1	1
20121117_EXQ2_MiBa_SA_mHLA_Fib_2.24571.24571.2	24571	2	988.4839478	0.007293	AANPHSFVF	AANPHSFVF	tr|A0A0B4J1V8|A0A0B4J1V8_HUMAN;sp|Q9NQ55|SSF1_HUMAN	0	421	2.315	0.458	1.36E-04	1	1
20130504_EXQ3_MiBa_SA_Fib-2.25284.25284.2	25284	2	1021.539917	0.005396	SHFPALLTH	SHFPALLTH	sp|O00629|IMA3_HUMAN	0	669.9	2.003	0.436	8.27E-04	1	1
20121117_EXQ2_MiBa_SA_mHLA_Fib_1.23331.23331.2	23331	2	995.5281982	0.009351	RFIGATANF	RFIGATANF	sp|Q8TDP1|RNH2C_HUMAN	0	406	1.958	0.202	9.96E-04	1	1
20121117_EXQ2_MiBa_SA_mHLA_Fib_1.04700.04700.3	4700	3	1101.649292	0.005184	RVM(Oxidation)KALVNR	RVMKALVNR	sp|Q08945|SSRP1_HUMAN	0	324.9	2.402	0.375	0.00185	1	1
20130504_EXQ3_MiBa_SA_Fib-2.26834.26834.3	26834	3	1274.707031	0.004712	KSFKLSGFSFK	KSFKLSGFSFK	sp|P29966|MARCS_HUMAN	0	334.8	3.055	0.368	7.26E-04	1	1
20121117_EXQ2_MiBa_SA_mHLA_Fib_2.07751.07751.3	7751	3	976.6148682	0.007898	KGYKVGVVK	KGYKVGVVK	sp|P20585|MSH3_HUMAN	0	317.9	2.286	0.393	0.00892	1	1
20121117_EXQ2_MiBa_SA_mHLA_Fib_2.12626.12626.2	12626	2	1210.510742	0.010418	DHRYGDGGSTF	DHRYGDGGSTF	sp|P31943|HNRH1_HUMAN	0	219.2	1.971	0.313	0.0195	1	1
20130504_EXQ3_MiBa_SA_Fib-2.08750.08750.2	8750	2	958.5361328	0.001291	SHVALKHPA	SHVALKHPA	LM_splice_SHVALKHPA	0	586.4	1.536	0.085	0.0295	1	1
20121117_EXQ2_MiBa_SA_mHLA_Fib_1.27740.27740.2	27740	2	977.5440063	0.007184	SAIPHPLIM	SAIPHPLIM	sp|P61201|CSN2_HUMAN	0	478.8	2.165	0.338	0.019	1	1
20130504_EXQ3_MiBa_SA_Fib-1.26692.26692.2	26692	2	936.5126953	0.002422	VVGVGMTKF	VVGVGMTKF	sp|P22307|NLTP_HUMAN	0	435.6	2.137	0.392	0.00112	1	1
20121117_EXQ2_MiBa_SA_mHLA_Fib_1.18777.18777.2	18777	2	1065.580688	0.008767	NHIQALGKW	NHIQALGKW	DeNovo_spliced__NHIQALGKW	0	297.3	2.298	0.5	2.32E-05	1	1
20130504_EXQ3_MiBa_SA_Fib-1.29832.29832.2	29832	2	1028.569824	9.46E-04	SMNIPALVGK	SMNIPALVGK	sp|O15270|SPTC2_HUMAN;sp|Q9NUV7|SPTC3_HUMAN	0	382.2	1.745	0.214	0.00134	1	1
20130504_EXQ3_MiBa_SA_Fib-1.31503.31503.2	31503	2	1141.590698	0.006481	SMYYPLQLK	SMYYPLQLK	sp|A0PJZ3|GXLT2_HUMAN	0	174.8	1.419	0.223	0.0128	1	1
20121117_EXQ2_MiBa_SA_mHLA_Fib_2.14069.14069.2	14069	2	1062.525513	0.008685	KVADM(Oxidation)ALHY	KVADMALHY	sp|P50990|TCPQ_HUMAN	0	462.6	2.291	0.368	0.00338	1	1
20121117_EXQ2_MiBa_SA_mHLA_Fib_1.26778.26778.2	26778	2	1138.611084	0.008805	QYNTYPIKL	QYNTYPIKL	sp|P61619|S61A1_HUMAN	0	361	1.589	0.293	0.0139	1	1
20130504_EXQ3_MiBa_SA_Fib-1.28669.28669.2	28669	2	1371.715698	0.001066	SVWGSLAVQNSPK	SVWGSLAVQNSPK	sp|P18615|NELFE_HUMAN	0	331.7	2.468	0.438	1.56E-04	1	1
20130504_EXQ3_MiBa_SA_Fib-2.29450.29450.2	29450	2	1074.594971	1.008	STNNWVLIK	STNNWVLIK	sp|O14617|AP3D1_HUMAN	0	354.7	1.92	0.313	0.0274	1	1
20130504_EXQ3_MiBa_SA_Fib-1.13723.13723.3	13723	3	1310.66272	0.003934	RIYNMEMARK	RIYNMEMARK	sp|P82921|RT21_HUMAN	0	739.1	3.02	0.362	2.95E-04	1	1
20121117_EXQ2_MiBa_SA_mHLA_Fib_1.04814.04814.2	4814	2	974.4534302	0.006313	HHHGVGQGF	HHHGVGQGF	sp|Q04446|GLGB_HUMAN	0	785.1	2.535	0.413	3.46E-04	1	1
20130504_EXQ3_MiBa_SA_Fib-1.06914.06914.2	6914	2	1034.553711	0.002776	RVYGQPSTK	RVYGQPSTK	sp|Q9BZR9|TRIM8_HUMAN	0	275.6	2.196	0.246	0.013	1	1
20130504_EXQ3_MiBa_SA_Fib-2.06384.06384.2	6384	2	1170.65271	0.001754	RHPKYKTEL	RHPKYKTEL	sp|P26651|TTP_HUMAN;sp|P47974|TISD_HUMAN;sp|Q07352|TISB_HUMAN	0	462.4	2.081	0.423	7.98E-04	1	1
20130504_EXQ3_MiBa_SA_Fib-2.38638.38638.2	38638	2	1293.739868	0.006614	AVIVLVENFYK	AVIVLVENFYK	sp|Q96FQ6|S10AG_HUMAN	0	834.3	2.615	0.417	0.00744	1	1
20121117_EXQ2_MiBa_SA_mHLA_Fib_1.10258.10258.3	10258	3	954.5166626	0.009736	AHVSGRVVM	AHVSGRVVM	sp|Q96CW1|AP2M1_HUMAN	0	253.3	1.92	0.213	0.0102	1	1
20130504_EXQ3_MiBa_SA_Fib-2.17703.17703.2	17703	2	1176.626465	-0.013939	HLINAFHTPK	HLINAFHTPK	sp|Q96TA2|YMEL1_HUMAN	0	270.1	1.785	0.281	0.0179	1	1
20130504_EXQ3_MiBa_SA_Fib-1.07725.07725.2	7725	2	1150.554199	0.002244	GHRQKSEFY	GHRQKSEFY	sp|Q86SQ0|PHLB2_HUMAN	0	277.1	1.869	0.363	0.00386	1	1
20121117_EXQ2_MiBa_SA_mHLA_Fib_2.07269.07269.3	7269	3	963.5938721	0.007352	KIHAGPITK	KIHAGPITK	sp|P62333|PRS10_HUMAN	0	1159.9	3.571	0.432	2.63E-04	1	1
20121117_EXQ2_MiBa_SA_mHLA_Fib_2.19457.19457.2	19457	2	1225.554443	0.0107	LYQDHM(Oxidation)QYI	LYQDHMQYI	sp|P41221|WNT5A_HUMAN	0	467.3	2.178	0.435	1.44E-04	1	1
20121117_EXQ2_MiBa_SA_mHLA_Fib_1.20798.20798.2	20798	2	1187.699097	0.007645	KLLNYAPLEK	KLLNYAPLEK	sp|P62875|RPAB5_HUMAN	0	962.3	2.904	0.335	0.0139	1	1
20130504_EXQ3_MiBa_SA_Fib-2.11400.11400.3	11400	3	1051.570801	0.004557	KSTSPPVLSH	KSTSPPVLSH	LM_splice_KSTSPPVLSH	0	709.4	3	0.066	0.00127	1	1
20130504_EXQ3_MiBa_SA_Fib-2.19359.19359.2	19359	2	1086.537476	0.002908	THQPIVETY	THQPIVETY	sp|Q9H9E3|COG4_HUMAN	0	737.4	2.421	0.337	0.00119	1	1
20121117_EXQ2_MiBa_SA_mHLA_Fib_1.06218.06218.2	6218	2	946.543335	0.008481	HHSGAKVVL	HHSGAKVVL	sp|Q99832|TCPH_HUMAN	0	286.8	1.621	0.371	0.0315	1	1
20130504_EXQ3_MiBa_SA_Fib-2.11034.11034.3	11034	3	1051.582642	0.005155	GHEDKIRVV	GHEDKIRVV	sp|Q9NZN4|EHD2_HUMAN	0	454.9	2.423	0.329	2.71E-04	1	1
20121117_EXQ2_MiBa_SA_mHLA_Fib_2.24950.24950.2	24950	2	1117.636108	0.007683	VLHQIFSKF	VLHQIFSKF	sp|O95758|PTBP3_HUMAN;sp|P26599|PTBP1_HUMAN;sp|Q9UKA9|PTBP2_HUMAN	0	179.3	1.934	0.362	0.00251	1	1
20121117_EXQ2_MiBa_SA_mHLA_Fib_2.04337.04337.3	4337	3	1267.657349	0.005275	SIYDSKRQSGK	SIYDSKRQSGK	sp|P55265|DSRAD_HUMAN	0	117.8	2.039	0.234	0.0108	1	1
20121117_EXQ2_MiBa_SA_mHLA_Fib_2.00010.00010.3	10	3	1094.621094	0.001454	ELKEKGRHV	ELKEKGRHV	sp|P41227|NAA10_HUMAN	0	318.5	1.885	0.182	0.021	1	1
20130504_EXQ3_MiBa_SA_Fib-2.04193.04193.2	4193	2	972.6001587	0.003402	ALAEVSKKK	ALAEVSKKK	DeNovo_spliced__ALAEVSKKK	0	337	1.803	0.421	0.0207	1	1
20121117_EXQ2_MiBa_SA_mHLA_Fib_1.20880.20880.2	20880	2	1085.627808	0.004427	KYPDRVPVI	KYPDRVPVI	sp|O95166|GBRAP_HUMAN;sp|P60520|GBRL2_HUMAN;sp|Q9H0R8|GBRL1_HUMAN	0	395.7	2.006	0.234	0.0161	1	1
20121117_EXQ2_MiBa_SA_mHLA_Fib_2.31314.31314.2	31314	2	1132.554565	0.010463	TYGEIFEKF	TYGEIFEKF	sp|O95298|NDUC2_HUMAN	0	198	2.008	0.322	0.00133	1	1
20121117_EXQ2_MiBa_SA_mHLA_Fib_2.20836.20836.2	20836	2	1082.598511	0.011199	HRLPVEVAY	HRLPVEVAY	sp|Q15149|PLEC_HUMAN	0.174	404.2	1.616	0.254	0.0232	1	1
20130504_EXQ3_MiBa_SA_Fib-2.04107.04107.2	4107	2	841.5050049	0.002852	KVAGAATPK	KVAGAATPK	sp|P16402|H13_HUMAN	0	828.6	2.561	0.192	2.83E-04	1	1
20130504_EXQ3_MiBa_SA_Fib-1.29925.29925.2	29925	2	955.5198975	0.003795	AGLTHLITM	AGLTHLITM	sp|O60256|KPRB_HUMAN;sp|Q14558|KPRA_HUMAN	0	383.7	1.798	0.341	0.00335	1	1
20130504_EXQ3_MiBa_SA_Fib-1.12142.12142.3	12142	3	1111.640259	0.00528	RIINEPTAAK	RIINEPTAAK	DeNovo_spliced__RIINEPTAAK	0	273.1	2.005	0.192	0.0206	1	1
20121117_EXQ2_MiBa_SA_mHLA_Fib_1.16465.16465.3	16465	3	1160.677856	0.003886	RIFPKEMLK	RIFPKEMLK	sp|P15313|VATB1_HUMAN;sp|P21281|VATB2_HUMAN	0	590.1	2.934	0.356	0.00139	1	1
20130504_EXQ3_MiBa_SA_Fib-1.37382.37382.2	37382	2	1160.646729	0.002622	TYLPAGQSVLL	TYLPAGQSVLL	sp|P35232|PHB_HUMAN	0	239.2	1.76	0.307	0.0437	1	1
20130504_EXQ3_MiBa_SA_Fib-2.03549.03549.3	3549	3	1080.718628	0.00542	ALKRPIKQK	ALKRPIKQK	sp|Q96GM5|SMRD1_HUMAN	0	479.8	2.504	0.412	0.00704	1	1
20121117_EXQ2_MiBa_SA_mHLA_Fib_2.09529.09529.2	9529	2	977.6173096	0.007729	MVKKKVVF	MVKKKVVF	sp|Q9UBE0|SAE1_HUMAN	0	343.7	1.734	0.379	0.0149	1	1
20130504_EXQ3_MiBa_SA_Fib-1.14745.14745.2	14745	2	1005.575256	0.003312	RIFSGAVTR	RIFSGAVTR	sp|Q06190|P2R3A_HUMAN;sp|Q9Y5P8|P2R3B_HUMAN	0	205.8	1.876	0.308	0.0446	1	1
20130504_EXQ3_MiBa_SA_Fib-1.32720.32720.2	32720	2	1159.600464	0.005727	SMYPPLDPKL	SMYPPLDPKL	sp|Q9Y2Y6|TMM98_HUMAN	0	168.1	1.324	0.334	0.0155	1	1
20121117_EXQ2_MiBa_SA_mHLA_Fib_1.11513.11513.2	11513	2	1206.671509	0.009387	KHQEHILRF	KHQEHILRF	sp|Q13263|TIF1B_HUMAN	0	269.7	1.791	0.366	0.00827	1	1
20130504_EXQ3_MiBa_SA_Fib-1.38959.38959.2	38959	2	1190.647583	0.006836	QSGLDIQKRF	QSGLDIQKRF	LM_splice_QSGLDIQKRF	0	225.8	1.798	0.349	0.00773	1	1
20130504_EXQ3_MiBa_SA_Fib-1.34472.34472.2	34472	2	1221.639771	4.22E-04	IFIDRDPTVF	IFIDRDPTVF	sp|Q8TBC3|SHKB1_HUMAN	0	529.9	2.223	0.348	6.33E-04	1	1
20121117_EXQ2_MiBa_SA_mHLA_Fib_2.27366.27366.2	27366	2	1289.63501	0.005763	IFKPPDPDNTF	IFKPPDPDNTF	sp|Q96BY2|MOAP1_HUMAN	0	423.8	2.421	0.311	8.99E-05	1	1
20121117_EXQ2_MiBa_SA_mHLA_Fib_1.10650.10650.2	10650	2	1021.552063	0.007649	KKSDPVVSY	KKSDPVVSY	sp|P13639|EF2_HUMAN	0	537.3	2.069	0.304	0.0188	1	1
20121117_EXQ2_MiBa_SA_mHLA_Fib_1.18187.18187.2	18187	2	870.5081177	0.008428	GMVGPVIAK	GMVGPVIAK	sp|Q9NRA2|S17A5_HUMAN	0	277.5	1.577	0.264	0.00804	1	1
20130504_EXQ3_MiBa_SA_Fib-1.29109.29109.3	29109	3	1063.549927	0.004819	SHVDPIHIF	SHVDPIHIF	sp|Q6P6C2|ALKB5_HUMAN	0	312.1	2.428	0.391	0.00394	1	1
20130504_EXQ3_MiBa_SA_Fib-2.04277.04277.3	4277	3	1202.63855	0.001794	IVDDRGRSTGK	IVDDRGRSTGK	sp|P23246|SFPQ_HUMAN	0	182	1.757	0.121	0.0377	1	1
20130504_EXQ3_MiBa_SA_Fib-1.15351.15351.2	15351	2	1127.6604	0.004068	RTAHVILRY	RTAHVILRY	sp|Q9UKV5|AMFR_HUMAN	0	161.7	1.172	0.312	0.00375	1	1
20121117_EXQ2_MiBa_SA_mHLA_Fib_1.05585.05585.2	5585	2	1144.690063	0.008502	KLSKEIATQK	KLSKEIATQK	sp|P46939|UTRO_HUMAN	0	343.5	2.69	0.351	7.15E-04	1	1
20130504_EXQ3_MiBa_SA_Fib-1.12477.12477.2	12477	2	985.5653076	0.002257	AM(Oxidation)KPKPLSV	AMKPKPLSV	sp|Q9NR09|BIRC6_HUMAN	0	253.3	1.768	0.35	0.0465	1	1
20130504_EXQ3_MiBa_SA_Fib-1.22872.22872.3	22872	3	1074.65271	0.008942	SLKYNILPK	SLKYNILPK	DeNovo_spliced__SLKYNILPK	0	308.1	2.103	0.28	0.027	1	1
20130504_EXQ3_MiBa_SA_Fib-1.12649.12649.2	12649	2	944.4469604	-0.003517	KYNPTWH	KYNPTWH	sp|P63167|DYL1_HUMAN;sp|Q96FJ2|DYL2_HUMAN	0	620.8	1.884	0.364	0.0065	1	1
20130504_EXQ3_MiBa_SA_Fib-2.27634.27634.2	27634	2	1075.593994	0.002582	KPDNLLITY	KPDNLLITY	LM_splice_KPDNLLITY	0	443	1.92	0.136	0.0419	1	1
20121117_EXQ2_MiBa_SA_mHLA_Fib_2.10536.10536.2	10536	2	987.4484253	0.007415	THSPSNAQF	THSPSNAQF	sp|Q14CX7|NAA25_HUMAN	0	556.1	1.879	0.228	0.0122	1	1
20130504_EXQ3_MiBa_SA_Fib-2.14416.14416.3	14416	3	1108.617798	0.004917	QLYKESLTK	QLYKESLTK	sp|P35580|MYH10_HUMAN	0	143.4	1.89	0.227	0.0327	1	1
20130504_EXQ3_MiBa_SA_Fib-2.14801.14801.3	14801	3	1459.783936	0.005594	RVITYLDHSTQK	RVITYLDHSTQK	sp|Q13619|CUL4A_HUMAN	0	628.9	3.236	0.29	1.95E-04	1	1
20121117_EXQ2_MiBa_SA_mHLA_Fib_1.04641.04641.3	4641	3	1160.590088	0.006189	HHVIARHEY	HHVIARHEY	tr|B4DL54|B4DL54_HUMAN;sp|Q8WUH1|CHUR_HUMAN	0	452.1	2.804	0.385	7.64E-04	1	1
20121117_EXQ2_MiBa_SA_mHLA_Fib_2.26636.26636.2	26636	2	992.4728394	0.009139	YTDIMHTL	YTDIMHTL	sp|O15031|PLXB2_HUMAN	0	290.9	1.662	0.223	0.00973	1	1
20130504_EXQ3_MiBa_SA_Fib-2.04982.04982.3	4982	3	1136.612305	0.003225	HHIQKPKSY	HHIQKPKSY	sp|A0AVT1|UBA6_HUMAN	0	533.6	2.152	0.366	0.00677	1	1
20121117_EXQ2_MiBa_SA_mHLA_Fib_1.30955.30955.2	30955	2	1092.694946	0.004296	LLNVSPLLPK	LLNVSPLLPK	DeNovo_spliced__LLNVSPLLPK	0	741.8	2.59	0.291	0.00477	1	1
20121117_EXQ2_MiBa_SA_mHLA_Fib_2.30073.30073.2	30073	2	1171.582275	0.012732	TYLVDMQRF	TYLVDMQRF	sp|Q14332|FZD2_HUMAN	0	171.1	1.534	0.276	0.0207	1	1
20121117_EXQ2_MiBa_SA_mHLA_Fib_1.11677.11677.3	11677	3	1273.760254	0.009563	RIYLSKGPNVK	RIYLSKGPNVK	sp|Q9Y4C2|TCAF1_HUMAN	0	424.2	2.867	0.354	6.50E-04	1	1
20121117_EXQ2_MiBa_SA_mHLA_Fib_2.09653.09653.3	9653	3	1051.585327	0.007839	GHEDKIRVV	GHEDKIRVV	sp|Q9NZN4|EHD2_HUMAN	0	654.7	2.5	0.411	6.05E-04	1	1
20130504_EXQ3_MiBa_SA_Fib-2.28420.28420.2	28420	2	1904.892578	0.009971	IVM(Oxidation)DSGDGVTHTVPIYEG	IVMDSGDGVTHTVPIYEG	sp|A5A3E0|POTEF_HUMAN;sp|P60709|ACTB_HUMAN;sp|P63261|ACTG_HUMAN;sp|Q6S8J3|POTEE_HUMAN	0	484.2	3.144	0.569	2.20E-09	1	1
20130504_EXQ3_MiBa_SA_Fib-1.32815.32815.1	32815	1	935.5031128	0.006693	VLIDVGTGY	VLIDVGTGY	sp|Q99471|PFD5_HUMAN	0	483.5	2.241	0.333	0.0341	1	1
20130504_EXQ3_MiBa_SA_Fib-2.12481.12481.2	12481	2	964.5374756	0.003289	AALEKPLSH	AALEKPLSH	sp|Q9ULJ6|ZMIZ1_HUMAN	0	948	2.375	0.336	0.00269	1	1
20130504_EXQ3_MiBa_SA_Fib-2.27184.27184.3	27184	3	1303.755859	0.00588	KYIGVGKGGALEL	KYIGVGKGGALEL	sp|Q8WUJ3|CEMIP_HUMAN	0	162.9	2.527	0.357	0.0121	1	1
20121117_EXQ2_MiBa_SA_mHLA_Fib_2.41334.41334.3	41334	3	2481.414063	0.019885	TALLDAAGVASLLTTAEVVVTEIPK	TALLDAAGVASLLTTAEVVVTEIPK	sp|P10809|CH60_HUMAN	0	854.8	5.085	0.594	2.72E-11	1	1
20121117_EXQ2_MiBa_SA_mHLA_Fib_1.10851.10851.2	10851	2	1207.627563	0.007805	RIYGESADAVK	RIYGESADAVK	sp|P51114|FXR1_HUMAN	0	357.8	2.285	0.245	0.0232	1	1
20130504_EXQ3_MiBa_SA_Fib-2.10553.10553.3	10553	3	1034.618896	0.003064	TSLKSIMKK	TSLKSIMKK	sp|Q5T7N3|KANK4_HUMAN	0.026	174.4	2.014	0.33	0.0233	1	1
20130504_EXQ3_MiBa_SA_Fib-2.20237.20237.3	20237	3	1331.789673	0.008391	KYISKPENLKL	KYISKPENLKL	sp|Q9H9S4|CB39L_HUMAN;sp|Q9Y376|CAB39_HUMAN	0	251.3	2.769	0.253	0.0294	1	1
20130504_EXQ3_MiBa_SA_Fib-2.27417.27417.2	27417	2	1136.588379	0.001782	YYQHIVTTL	YYQHIVTTL	sp|Q9UHG3|PCYOX_HUMAN	0	598.9	2.373	0.116	9.63E-04	1	1
20130504_EXQ3_MiBa_SA_Fib-2.28760.28760.3	28760	3	1077.64856	0.005151	KYITDVVKL	KYITDVVKL	sp|O75691|UTP20_HUMAN	0	290.9	2.245	0.265	0.00245	1	1
20130504_EXQ3_MiBa_SA_Fib-1.08445.08445.2	8445	2	1050.52417	0.004908	ATAASSSSLEK	ATAASSSSLEK	sp|P60709|ACTB_HUMAN;sp|P62736|ACTA_HUMAN;sp|P63261|ACTG_HUMAN;sp|P63267|ACTH_HUMAN;sp|P68032|ACTC_HUMAN;sp|P68133|ACTS_HUMAN;sp|Q6S8J3|POTEE_HUMAN;LM_splice_ATAASSSSLEKD	0	678.3	2.565	0.292	9.62E-04	1	1
20121117_EXQ2_MiBa_SA_mHLA_Fib_1.23540.23540.2	23540	2	1038.58252	0.011558	TYITSVSRL	TYITSVSRL	sp|Q9Y236|OSGI2_HUMAN	0	515	1.65	0.199	0.0194	1	1
20130504_EXQ3_MiBa_SA_Fib-2.15733.15733.3	15733	3	1541.775024	0.005009	KYMKYEKSYRF	KYMKYEKSYRF	sp|Q9H7Z6|KAT8_HUMAN	0	124.3	2.378	0.337	4.25E-04	1	1
20121117_EXQ2_MiBa_SA_mHLA_Fib_2.12464.12464.2	12464	2	1134.562744	0.005642	QYNPHVHQL	QYNPHVHQL	sp|Q8TDM6|DLG5_HUMAN	0	623	2.24	0.415	4.98E-04	1	1
20130504_EXQ3_MiBa_SA_Fib-1.04786.04786.3	4786	3	1357.772339	0.004543	KTIEDRNIKNK	KTIEDRNIKNK	sp|Q49MG5|MAP9_HUMAN	0	341.4	2.508	0.189	0.0128	1	1
20121117_EXQ2_MiBa_SA_mHLA_Fib_1.30953.30953.2	30953	2	1115.570435	0.005317	LYQDGVFKF	LYQDGVFKF	sp|Q9H8T0|AKTIP_HUMAN	0	453.7	2.104	0.308	0.00908	1	1
20130504_EXQ3_MiBa_SA_Fib-1.09637.09637.3	9637	3	1185.681152	0.004017	RVWLGKHYK	RVWLGKHYK	sp|Q92922|SMRC1_HUMAN	0	737.3	2.902	0.314	0.00268	1	1
20121117_EXQ2_MiBa_SA_mHLA_Fib_1.07913.07913.3	7913	3	1326.665283	0.011672	RIYNM(Oxidation)EMARK	RIYNMEMARK	sp|P82921|RT21_HUMAN	0	738.8	2.979	0.379	1.45E-04	1	1
20121117_EXQ2_MiBa_SA_mHLA_Fib_1.00209.00209.2	209	2	855.5178833	1.00E-04	AAAKPVATK	AAAKPVATK	sp|P12111|CO6A3_HUMAN	0	423.1	1.776	0.454	0.0026	1	1
20121117_EXQ2_MiBa_SA_mHLA_Fib_2.20708.20708.2	20708	2	1163.558472	0.008549	TQYESKVFY	TQYESKVFY	sp|P61981|1433G_HUMAN	0	556.1	2.161	0.439	4.69E-04	1	1
20130504_EXQ3_MiBa_SA_Fib-2.14823.14823.2	14823	2	954.5551147	0.005271	QLGQPVVSK	QLGQPVVSK	sp|Q15746|MYLK_HUMAN	0	489.4	1.809	0.336	0.0227	1	1
20130504_EXQ3_MiBa_SA_Fib-2.32619.32619.2	32619	2	1364.769775	-6.40E-04	VFVQKEILDKF	VFVQKEILDKF	sp|P49189|AL9A1_HUMAN	0	429.3	2.487	0.486	4.02E-05	1	1
20130504_EXQ3_MiBa_SA_Fib-1.22567.22567.2	22567	2	1200.60376	0.001079	SIYSSPGLYSK	SIYSSPGLYSK	sp|Q96AC1|FERM2_HUMAN	0	247.4	1.904	0.321	0.00347	1	1
20130504_EXQ3_MiBa_SA_Fib-2.20690.20690.2	20690	2	1187.684204	0.002664	KYHPRVLYI	KYHPRVLYI	sp|O15379|HDAC3_HUMAN	0	374.4	1.733	0.371	0.0254	1	1
20121117_EXQ2_MiBa_SA_mHLA_Fib_2.21792.21792.3	21792	3	1103.531616	0.009355	AYVHMVTHF	AYVHMVTHF	sp|P55061|BI1_HUMAN	0	131.9	2.09	0.262	0.0109	3	1
20121117_EXQ2_MiBa_SA_mHLA_Fib_1.19242.19242.2	19242	2	915.4520264	0.00697	DHLVGNVY	DHLVGNVY	sp|Q01081|U2AF1_HUMAN;sp|Q8WU68|U2AF4_HUMAN	0	483.9	1.899	0.363	0.00525	1	1
20121117_EXQ2_MiBa_SA_mHLA_Fib_2.18267.18267.3	18267	3	972.5454102	0.006119	AHFAKSISL	AHFAKSISL	sp|Q8N0T1|CH059_HUMAN	0	246	2.074	0.221	0.0132	1	1
20130504_EXQ3_MiBa_SA_Fib-2.16219.16219.3	16219	3	1225.6427	0.005052	MIYASSKDAIK	MIYASSKDAIK	sp|P23528|COF1_HUMAN;sp|P60981|DEST_HUMAN;sp|Q9Y281|COF2_HUMAN	0	411.6	2.712	0.233	0.0207	1	1
20130504_EXQ3_MiBa_SA_Fib-2.23665.23665.2	23665	2	1169.619507	1.89E-04	SHRLPVEVAY	SHRLPVEVAY	sp|Q15149|PLEC_HUMAN	0.134	337.5	1.846	0.32	0.0184	1	1
20130504_EXQ3_MiBa_SA_Fib-2.09547.09547.2	9547	2	1021.606567	0.003304	AVRPPAAAAAK	AVRPPAAAAAK	sp|P12111|CO6A3_HUMAN	0	526.9	2.687	0.359	3.24E-04	1	1
20121117_EXQ2_MiBa_SA_mHLA_Fib_1.35817.35817.2	35817	2	1056.590942	0.00543	VYVQPPLEL	VYVQPPLEL	sp|Q3SYG4|PTHB1_HUMAN	0	649	2.225	0.252	0.0195	1	1
20130504_EXQ3_MiBa_SA_Fib-1.30478.30478.2	30478	2	1125.550171	7.28E-04	QYFPKAPEF	QYFPKAPEF	sp|Q86UV5|UBP48_HUMAN	0	233.7	1.44	0.326	0.00576	1	1
20130504_EXQ3_MiBa_SA_Fib-1.11431.11431.2	11431	2	1256.638916	0.001309	FHKKFMEKY	FHKKFMEKY	sp|Q9P013|CWC15_HUMAN	0	354.2	2.108	0.361	0.00126	1	1
20121117_EXQ2_MiBa_SA_mHLA_Fib_2.30317.30317.1	30317	1	1007.533386	0.004648	NYISGIQTI	NYISGIQTI	sp|Q15393|SF3B3_HUMAN	0.308	515.2	2.139	0.375	0.00253	1	1
20121117_EXQ2_MiBa_SA_mHLA_Fib_1.18888.18888.1	18888	1	968.5247803	0.006943	TVFSTSSLK	TVFSTSSLK	DeNovo_spliced__TVFSTSSLK	0	66.3	1.667	0.336	0.00925	1	1
20121117_EXQ2_MiBa_SA_mHLA_Fib_1.20755.20755.2	20755	2	1169.62854	0.009232	SHRLPVEVAY	SHRLPVEVAY	sp|Q15149|PLEC_HUMAN	0.158	618.6	2.138	0.368	0.00171	1	1
20130504_EXQ3_MiBa_SA_Fib-1.06195.06195.3	6195	3	902.418396	0.003661	HFGSHRY	HFGSHRY	sp|Q08211|DHX9_HUMAN	0	358	2.244	0.292	0.00395	1	1
20130504_EXQ3_MiBa_SA_Fib-2.33711.33711.2	33711	2	1074.467651	0.001832	TFEPGSYQF	TFEPGSYQF	sp|Q2M3G4|SHRM1_HUMAN	0	315.4	1.718	0.3	0.0323	1	1
20130504_EXQ3_MiBa_SA_Fib-1.18330.18330.2	18330	2	996.6363525	0.003212	KITAPLINK	KITAPLINK	sp|Q9H8M1|CQ10B_HUMAN	0	586.2	2.337	0.308	0.0188	1	1
20121117_EXQ2_MiBa_SA_mHLA_Fib_1.32500.32500.1	32500	1	988.5297241	0.006778	TFVPVANEL	TFVPVANEL	sp|O94832|MYO1D_HUMAN	0	187	1.573	0.333	0.0322	1	1
20121117_EXQ2_MiBa_SA_mHLA_Fib_1.19195.19195.2	19195	2	1061.65979	0.011342	TYIKPISKL	TYIKPISKL	sp|Q9Y4I1|MYO5A_HUMAN	0	749.8	1.867	0.455	0.00103	1	1
20121117_EXQ2_MiBa_SA_mHLA_Fib_1.17668.17668.2	17668	2	1100.666748	0.01134	IIDGRILSSK	IIDGRILSSK	sp|Q68CZ2|TENS3_HUMAN	0	339.3	2.027	0.293	0.0368	1	1
20130504_EXQ3_MiBa_SA_Fib-1.36635.36635.2	36635	2	1125.55127	0.001746	HYSPIYLSF	HYSPIYLSF	sp|P37268|FDFT_HUMAN	0.303	574.4	2.02	0.386	0.014	1	1
20130504_EXQ3_MiBa_SA_Fib-2.11787.11787.2	11787	2	1095.476074	0.002736	HRYGDGGSTF	HRYGDGGSTF	sp|P31943|HNRH1_HUMAN	0	439.2	2.034	0.151	0.0191	1	1
20130504_EXQ3_MiBa_SA_Fib-2.20435.20435.2	20435	2	1366.667847	0.004911	FVRFDSDAASPR	FVRFDSDAASPR	sp|Q31612|1B73_HUMAN;sp|Q95604|1C17_HUMAN	0	84.6	1.868	0.395	0.00653	1	1
20130504_EXQ3_MiBa_SA_Fib-2.14614.14614.2	14614	2	1159.466919	0.003107	PSQMEHAMET	PSQMEHAMET	sp|P60903|S10AA_HUMAN	0	290.1	1.978	0.451	6.72E-04	1	1
20121117_EXQ2_MiBa_SA_mHLA_Fib_1.05609.05609.2	5609	2	1202.562012	0.008483	HQGVM(Oxidation)VGM(Oxidation)GQK	HQGVMVGMGQK	sp|P60709|ACTB_HUMAN;sp|P62736|ACTA_HUMAN;sp|P63261|ACTG_HUMAN;sp|P63267|ACTH_HUMAN;sp|P68032|ACTC_HUMAN;sp|P68133|ACTS_HUMAN;sp|Q562R1|ACTBL_HUMAN	0	135.4	1.323	0.296	0.0132	1	1
20130504_EXQ3_MiBa_SA_Fib-1.05521.05521.2	5521	2	932.4380493	0.002882	GGAESHTFK	GGAESHTFK	sp|P50238|CRIP1_HUMAN	0	738.8	2.271	0.271	0.0126	1	1
20121117_EXQ2_MiBa_SA_mHLA_Fib_1.09097.09097.2	9097	2	1067.481201	0.010576	NHVQPPETM(Oxidation)	NHVQPPETM	sp|Q9UIL8|PHF11_HUMAN	0	508.8	1.88	0.455	8.85E-04	1	1
20121117_EXQ2_MiBa_SA_mHLA_Fib_1.12240.12240.2	12240	2	901.4816895	0.004698	HRLQVSY	HRLQVSY	sp|P04150|GCR_HUMAN	0	437.3	1.593	0.201	0.0385	1	1
20121117_EXQ2_MiBa_SA_mHLA_Fib_2.20585.20585.2	20585	2	969.480957	0.004223	HASDQ(Deamidated)SLVL	HASDQSLVL	LM_splice_HASDQSLVL	0.046	355.3	1.965	0.329	0.0241	1	1
20130504_EXQ3_MiBa_SA_Fib-1.31532.31532.2	31532	2	1026.579346	0.004397	TYLIKSVGF	TYLIKSVGF	DeNovo_spliced__TYLIKSVGF	0	348.1	1.787	0.358	0.00795	1	1
20130504_EXQ3_MiBa_SA_Fib-1.00006.00006.3	6	3	1080.778687	0.003984	KILKPVKKK	KILKPVKKK	sp|P19784|CSK22_HUMAN;sp|P68400|CSK21_HUMAN;sp|Q8NEV1|CSK23_HUMAN	0	417.7	2.527	0.411	3.10E-04	1	1
20130504_EXQ3_MiBa_SA_Fib-1.06741.06741.2	6741	2	915.5511475	0.001004	VVRASSGLK	VVRASSGLK	DeNovo_spliced__VVRASSGLK	0	313.6	2.41	0.229	0.0203	1	1
20130504_EXQ3_MiBa_SA_Fib-2.22655.22655.2	22655	2	1148.52832	0.00326	AHQFLQNEY	AHQFLQNEY	sp|Q16531|DDB1_HUMAN	0	448.7	1.918	0.301	0.00192	1	1
20130504_EXQ3_MiBa_SA_Fib-1.01460.01460.3	1460	3	1094.604858	-0.003561	KTDPHIKEK	KTDPHIKEK	sp|Q7L311|ARMX2_HUMAN	0	549.4	2.371	0.21	0.00546	1	1
20121117_EXQ2_MiBa_SA_mHLA_Fib_1.06839.06839.2	6839	2	965.5359497	0.006538	ASSHVPIQK	ASSHVPIQK	sp|Q13620|CUL4B_HUMAN	0	733.4	2.337	0.298	0.00294	1	1
20121117_EXQ2_MiBa_SA_mHLA_Fib_1.18789.18789.2	18789	2	1177.514893	0.007559	DHM(Oxidation)IIQNEY	DHMIIQNEY	sp|P0C1S8|WEE2_HUMAN;sp|P30291|WEE1_HUMAN	0	311.7	1.67	0.256	0.00717	1	1
20130504_EXQ3_MiBa_SA_Fib-1.25953.25953.3	25953	3	1180.663696	0.003298	RLFKDQLVY	RLFKDQLVY	sp|Q9Y3I1|FBX7_HUMAN	0	207.8	2.16	0.273	0.0134	1	1
20130504_EXQ3_MiBa_SA_Fib-1.08014.08014.3	8014	3	999.6477051	0.003649	KINVTVAKK	KINVTVAKK	sp|Q9NW13|RBM28_HUMAN	0	437.8	2.607	0.344	0.00728	1	1
20130504_EXQ3_MiBa_SA_Fib-1.18150.18150.1	18150	1	961.4557495	0.005269	SHITGGDIY	SHITGGDIY	sp|P38606|VATA_HUMAN	0	267.6	1.859	0.375	0.00735	1	1
20130504_EXQ3_MiBa_SA_Fib-1.32458.32458.2	32458	2	1024.574707	0.004079	TFLNHPALI	TFLNHPALI	sp|Q9NYJ8|TAB2_HUMAN	0	277	1.592	0.257	0.00866	1	1
20130504_EXQ3_MiBa_SA_Fib-2.32254.32254.2	32254	2	1290.612305	-9.56E-04	YAYDGKDYLAL	YAYDGKDYLAL	sp|P17693|HLAG_HUMAN	0	131.1	1.589	0.347	0.0402	1	1
20121117_EXQ2_MiBa_SA_mHLA_Fib_2.15852.15852.2	15852	2	1316.669922	0.008681	KLFNPPEESEK	KLFNPPEESEK	sp|Q9NRP2|COXM2_HUMAN	0	504.9	2.571	0.336	0.00183	1	1
20130504_EXQ3_MiBa_SA_Fib-2.24138.24138.3	24138	3	1096.609619	0.006675	SHLPQQLKF	SHLPQQLKF	sp|Q08117|AES_HUMAN	0	251	1.669	0.213	0.0424	1	1
20130504_EXQ3_MiBa_SA_Fib-2.15680.15680.3	15680	3	1274.752686	0.006809	RVLDFDVKRK	RVLDFDVKRK	sp|Q7Z6Z7|HUWE1_HUMAN	0	962.7	3.044	0.455	2.03E-04	1	1
20130504_EXQ3_MiBa_SA_Fib-1.09570.09570.3	9570	3	1386.716064	0.005772	ILEDEQTQRQK	ILEDEQTQRQK	sp|Q9P2E9|RRBP1_HUMAN	0	424.2	2.609	0.219	0.00825	1	1
20130504_EXQ3_MiBa_SA_Fib-1.15898.15898.3	15898	3	1347.703857	0.006974	RTQMPDPKTFK	RTQMPDPKTFK	sp|Q9Y5V0|ZN706_HUMAN	0	355.7	2.073	0.402	7.71E-04	1	1
20130504_EXQ3_MiBa_SA_Fib-2.24223.24223.2	24223	2	1063.506958	0.006184	TQMPDPKTF	TQMPDPKTF	sp|Q9Y5V0|ZN706_HUMAN	0	394.5	1.729	0.309	0.00754	1	1
20130504_EXQ3_MiBa_SA_Fib-1.31443.31443.2	31443	2	966.5814209	0.006447	EGLPKPLTL	EGLPKPLTL	sp|P01891|1A68_HUMAN	0	570.9	2.028	0.284	0.0137	1	1
20130504_EXQ3_MiBa_SA_Fib-1.10838.10838.3	10838	3	1172.635864	0.005598	THNIIEKRY	THNIIEKRY	sp|Q12772|SRBP2_HUMAN	0	358.4	2.232	0.299	0.00513	1	1
20130504_EXQ3_MiBa_SA_Fib-2.19283.19283.2	19283	2	1118.622559	0.002861	RTTPGTLARF	RTTPGTLARF	sp|Q9P2I0|CPSF2_HUMAN	0	76.9	1.736	0.382	0.00276	1	1
20121117_EXQ2_MiBa_SA_mHLA_Fib_1.24301.24301.2	24301	2	1176.553955	0.008785	TYFDKNYNL	TYFDKNYNL	sp|Q96N67|DOCK7_HUMAN	0.327	332.3	1.894	0.38	0.00214	1	1
20121117_EXQ2_MiBa_SA_mHLA_Fib_2.20399.20399.3	20399	3	1724.875	0.015589	DIRPEIHENYRING	DIRPEIHENYRING	sp|O75348|VATG1_HUMAN	0	173.7	2.025	0.275	0.0413	1	1
20130504_EXQ3_MiBa_SA_Fib-2.09069.09069.2	9069	2	1220.571899	0.004588	THVDKAEGTTY	THVDKAEGTTY	sp|O14617|AP3D1_HUMAN	0	409.1	2.142	0.351	0.00556	1	1
20130504_EXQ3_MiBa_SA_Fib-1.12559.12559.2	12559	2	901.5444946	0.002609	AVAIKAMAK	AVAIKAMAK	sp|P63241|IF5A1_HUMAN;sp|Q6IS14|IF5AL_HUMAN	0	740.7	2.101	0.336	0.00273	1	1
20121117_EXQ2_MiBa_SA_mHLA_Fib_2.04848.04848.2	4848	2	1121.589355	0.006467	TVQQHPSTPK	TVQQHPSTPK	sp|O94916|NFAT5_HUMAN	0	451.1	2.06	0.444	4.77E-04	1	1
20130504_EXQ3_MiBa_SA_Fib-2.37875.37875.2	37875	2	1218.644043	0.004288	VWSDVTPLRF	VWSDVTPLRF	sp|P08253|MMP2_HUMAN	0	288.7	1.749	0.378	0.00491	1	1
20130504_EXQ3_MiBa_SA_Fib-2.06214.06214.3	6214	3	1075.56958	0.003369	KLFHSTDTK	KLFHSTDTK	sp|Q9Y508|RN114_HUMAN	0	347.3	2.314	0.339	0.00203	1	1
20130504_EXQ3_MiBa_SA_Fib-1.11304.11304.3	11304	3	995.5811768	0.004822	DLHVKGTKV	DLHVKGTKV	sp|Q09666|AHNK_HUMAN	0	235.4	2.222	0.307	0.00864	1	1
20130504_EXQ3_MiBa_SA_Fib-2.04017.04017.2	4017	2	1160.572876	8.10E-04	KMDPNTGRSR	KMDPNTGRSR	sp|Q99729|ROAA_HUMAN	0	127.9	1.943	0.073	0.0391	1	1
20130504_EXQ3_MiBa_SA_Fib-2.33745.33745.2	33745	2	1145.647583	0.003121	GVIGQDGLLFK	GVIGQDGLLFK	sp|Q9NQT5|EXOS3_HUMAN	0	409.1	2.239	0.361	0.00144	1	1
20130504_EXQ3_MiBa_SA_Fib-1.33223.33223.1	33223	1	943.484375	0.004033	KYGPVFSF	KYGPVFSF	sp|Q16850|CP51A_HUMAN	0	373.1	2.243	0.377	0.00179	1	1
20130504_EXQ3_MiBa_SA_Fib-2.21135.21135.2	21135	2	1135.544312	0.003286	DHFSRALQY	DHFSRALQY	sp|Q3SXM5|HSDL1_HUMAN	0	352.7	1.867	0.197	0.0042	1	1
20121117_EXQ2_MiBa_SA_mHLA_Fib_2.23319.23319.3	23319	3	1399.834351	0.015608	VLFGKGNSPLLQK	VLFGKGNSPLLQK	sp|Q9H1I8|ASCC2_HUMAN	0	379.3	2.902	0.372	3.13E-04	1	1
20121117_EXQ2_MiBa_SA_mHLA_Fib_2.02616.02616.3	2616	3	1041.598999	0.005934	KRQPESGIK	KRQPESGIK	LM_splice_KRQPESGIK	0	262.4	2.215	0.104	0.028	2	1
20121117_EXQ2_MiBa_SA_mHLA_Fib_1.27015.27015.3	27015	3	1953.074707	0.017622	VAPEEHPVLLTEAPLNPK	VAPEEHPVLLTEAPLNPK	sp|P60709|ACTB_HUMAN;sp|P63261|ACTG_HUMAN	0.151	307.4	3	0.406	3.85E-05	1	1
20121117_EXQ2_MiBa_SA_mHLA_Fib_1.02488.02488.3	2488	3	1075.593994	0.005339	HTKIRHVDA	HTKIRHVDA	sp|Q13283|G3BP1_HUMAN;sp|Q9UN86|G3BP2_HUMAN	0	328.1	2.509	0.478	0.0016	1	1
20121117_EXQ2_MiBa_SA_mHLA_Fib_1.11814.11814.2	11814	2	1241.685547	0.012801	VQRTQAPAVATT	VQRTQAPAVATT	sp|P15880|RS2_HUMAN	0	299	1.86	0.376	0.00305	1	1
20130504_EXQ3_MiBa_SA_Fib-2.06175.06175.2	6175	2	1034.616211	0.003809	SVYSPVKKK	SVYSPVKKK	sp|O15504|NUPL2_HUMAN	0	207.3	1.39	0.352	0.0415	1	1
20121117_EXQ2_MiBa_SA_mHLA_Fib_2.18236.18236.3	18236	3	1131.62915	0.010179	KSFPGIPLHH	KSFPGIPLHH	sp|P50613|CDK7_HUMAN	0	318.7	2.134	0.32	0.00692	1	1
20130504_EXQ3_MiBa_SA_Fib-1.17827.17827.3	17827	3	1108.586182	0.004333	KYFHPPAHL	KYFHPPAHL	sp|Q5VZF2|MBNL2_HUMAN;sp|Q9NR56|MBNL1_HUMAN;sp|Q9NUK0|MBNL3_HUMAN	0	369.8	2.428	0.401	0.00247	1	1
20121117_EXQ2_MiBa_SA_mHLA_Fib_1.06140.06140.3	6140	3	1182.704468	0.009878	RVRQSPLATR	RVRQSPLATR	sp|O75381|PEX14_HUMAN	0	273.4	2.723	0.38	3.63E-04	1	1
20121117_EXQ2_MiBa_SA_mHLA_Fib_2.04211.04211.3	4211	3	1081.503296	0.005793	RM(Oxidation)FNAENGK	RMFNAENGK	sp|P37837|TALDO_HUMAN	0	288.4	2.362	0.203	3.12E-04	1	1
20130504_EXQ3_MiBa_SA_Fib-1.27353.27353.2	27353	2	1416.721558	0.004575	TPLTSMVVTKPED	TPLTSMVVTKPED	sp|Q06033|ITIH3_HUMAN	0	1032.7	3.414	0.514	1.21E-06	1	1
20130504_EXQ3_MiBa_SA_Fib-1.22199.22199.3	22199	3	1133.683838	0.003049	QIFVKTLTGK	QIFVKTLTGK	tr|J3QRK5|J3QRK5_HUMAN;sp|P0CG47|UBB_HUMAN;sp|P0CG48|UBC_HUMAN;sp|P62979|RS27A_HUMAN;sp|P62987|RL40_HUMAN	0	290.3	2.289	0.312	0.0218	1	1
20130504_EXQ3_MiBa_SA_Fib-1.15605.15605.2	15605	2	1090.605347	0.003128	KYISKPENL	KYISKPENL	sp|Q9H9S4|CB39L_HUMAN;sp|Q9Y376|CAB39_HUMAN	0	720.5	2.385	0.307	0.00326	1	1
20130504_EXQ3_MiBa_SA_Fib-2.27888.27888.2	27888	2	1067.461548	0.005595	SFSDVETHF	SFSDVETHF	sp|Q6N043|Z280D_HUMAN	0	252.1	1.807	0.412	0.00162	1	1
20130504_EXQ3_MiBa_SA_Fib-2.11532.11532.2	11532	2	942.4271851	0.004294	ACNGTVIEH	ACNGTVIEH	sp|O60739|EIF1B_HUMAN;sp|P41567|EIF1_HUMAN	0	310.1	1.979	0.443	4.19E-05	1	1
20121117_EXQ2_MiBa_SA_mHLA_Fib_2.13947.13947.3	13947	3	1239.636597	0.011853	TVYRNPESFK	TVYRNPESFK	sp|Q9BW72|HIG2A_HUMAN	0	320.4	2.305	0.277	0.0128	1	1
20121117_EXQ2_MiBa_SA_mHLA_Fib_1.03054.03054.3	3054	3	1235.697266	0.009832	KSFDQKVKEK	KSFDQKVKEK	sp|O60902|SHOX2_HUMAN	0	688.8	3.075	0.42	2.15E-04	1	1
20121117_EXQ2_MiBa_SA_mHLA_Fib_1.13630.13630.3	13630	3	1090.658813	0.008972	SLRLKAKEF	SLRLKAKEF	sp|Q99811|PRRX2_HUMAN	0	376.4	2.385	0.283	0.0031	1	1
20130504_EXQ3_MiBa_SA_Fib-2.11861.11861.2	11861	2	1166.662842	0.00348	RIHPVSTMVK	RIHPVSTMVK	sp|P07195|LDHB_HUMAN	0	388.7	2.084	0.275	0.0421	1	1
20130504_EXQ3_MiBa_SA_Fib-2.28864.28864.2	28864	2	1320.581665	0.004158	TYVSQYYNHF	TYVSQYYNHF	sp|Q8N3F8|MILK1_HUMAN	0	238.4	1.523	0.276	0.00362	1	1
20130504_EXQ3_MiBa_SA_Fib-1.05367.05367.2	5367	2	958.5496216	0.004859	ATQSPISKK	ATQSPISKK	sp|Q9BQG0|MBB1A_HUMAN	0	304.7	1.755	0.171	0.0195	1	1
20121117_EXQ2_MiBa_SA_mHLA_Fib_1.08922.08922.3	8922	3	1100.546631	0.010328	NHRQTPVSY	NHRQTPVSY	sp|P61587|RND3_HUMAN	0	319.8	2.29	0.277	0.02	1	1
20121117_EXQ2_MiBa_SA_mHLA_Fib_1.23615.23615.2	23615	2	1147.707031	0.010528	HLLETPLVVK	HLLETPLVVK	sp|Q8WYP5|ELYS_HUMAN	0	752.7	2.532	0.443	9.28E-04	1	1
20130504_EXQ3_MiBa_SA_Fib-1.18734.18734.3	18734	3	1304.76062	1.010654	KVFGNEIKLEK	KVFGNEIKLEK	sp|P19338|NUCL_HUMAN	0	231	2.853	0.379	5.22E-04	1	1
20130504_EXQ3_MiBa_SA_Fib-1.07046.07046.2	7046	2	1093.617188	0.003978	TNKFITKDK	TNKFITKDK	sp|P31271|HXA13_HUMAN	0	158.3	1.393	0.325	0.0122	1	1
20130504_EXQ3_MiBa_SA_Fib-2.05218.05218.2	5218	2	969.4295044	0.00355	ATNTTM(Oxidation)MGK	ATNTTMMGK	sp|Q8IYA7|MKX_HUMAN	0.145	409.8	1.737	0.478	4.60E-04	1	1
20121117_EXQ2_MiBa_SA_mHLA_Fib_1.03599.03599.3	3599	3	1001.618835	0.005422	HQKKILHV	HQKKILHV	tr|B4DEV8|B4DEV8_HUMAN;sp|P25786|PSA1_HUMAN	0	541.9	2.397	0.397	8.32E-04	1	1
20130504_EXQ3_MiBa_SA_Fib-2.09646.09646.3	9646	3	1240.62439	0.003028	HRLWSHRSY	HRLWSHRSY	sp|O00767|ACOD_HUMAN;sp|Q86SK9|SCD5_HUMAN	0	389.8	2.298	0.236	0.027	1	1
20121117_EXQ2_MiBa_SA_mHLA_Fib_2.27548.27548.2	27548	2	1154.596558	-5.78E-04	TYLEKFQNL	TYLEKFQNL	sp|Q96AJ1|CLUA1_HUMAN	0	431	1.97	0.326	0.00267	1	1
20130504_EXQ3_MiBa_SA_Fib-1.13556.13556.2	13556	2	1083.466675	0.001114	FMTADETRN	FMTADETRN	sp|P16070|CD44_HUMAN	0	285.7	1.785	0.372	0.00373	1	1
20130504_EXQ3_MiBa_SA_Fib-1.33371.33371.2	33371	2	937.4606323	0.006097	FPALPGSSY	FPALPGSSY	sp|Q9NZN8|CNOT2_HUMAN	0	311.8	1.856	0.342	0.0348	1	1
20121117_EXQ2_MiBa_SA_mHLA_Fib_2.10061.10061.2	10061	2	964.4325562	0.007559	FDSDAASPR	FDSDAASPR	sp|Q31612|1B73_HUMAN;sp|Q95604|1C17_HUMAN	0	293.6	1.868	0.379	0.00173	1	1
20121117_EXQ2_MiBa_SA_mHLA_Fib_2.17274.17274.3	17274	3	1030.52771	0.008159	GHN(Deamidated)ISRVTF	GHNISRVTF	sp|Q9UIQ6|LCAP_HUMAN	0	122.4	2.061	0.251	0.0162	1	1
20130504_EXQ3_MiBa_SA_Fib-2.27885.27885.2	27885	2	966.524353	0.006896	AYKPGALTF	AYKPGALTF	sp|Q9BRQ8|AIFM2_HUMAN	0	344.1	2.057	0.349	0.00512	1	1
20121117_EXQ2_MiBa_SA_mHLA_Fib_1.20237.20237.2	20237	2	1166.630859	0.011241	NHRLPPVTSF	NHRLPPVTSF	sp|Q9Y2X9|ZN281_HUMAN	0	593.1	2.26	0.415	9.47E-04	1	1
20121117_EXQ2_MiBa_SA_mHLA_Fib_2.11233.11233.3	11233	3	1049.502808	0.006362	GTYSKIMNH	GTYSKIMNH	sp|Q13464|ROCK1_HUMAN	0	152.7	2.138	0.277	0.006	1	1
20121117_EXQ2_MiBa_SA_mHLA_Fib_2.14354.14354.2	14354	2	954.59021	0.003967	KLPNSVLGK	KLPNSVLGK	sp|Q9H223|EHD4_HUMAN;sp|Q9NZN3|EHD3_HUMAN	0	465.4	2.241	0.28	0.0253	1	1
20121117_EXQ2_MiBa_SA_mHLA_Fib_1.25300.25300.2	25300	2	957.5446167	0.004999	QRVPQIAF	QRVPQIAF	sp|P12111|CO6A3_HUMAN	0	497.7	1.889	0.247	0.0118	1	1
20121117_EXQ2_MiBa_SA_mHLA_Fib_2.11121.11121.2	11121	2	1068.510132	0.007934	SHM(Oxidation)PSRPEL	SHMPSRPEL	sp|P61587|RND3_HUMAN	0	179.2	1.365	0.052	0.0319	1	1
20121117_EXQ2_MiBa_SA_mHLA_Fib_2.14680.14680.3	14680	3	1295.701538	0.010782	KYM(Oxidation)DVVKERI	KYMDVVKERI	sp|Q9GZR7|DDX24_HUMAN	0	537.6	2.802	0.454	3.24E-05	1	1
20130504_EXQ3_MiBa_SA_Fib-2.22351.22351.1	22351	1	968.4967651	0.004075	SAHDQSLVL	SAHDQSLVL	sp|P12111|CO6A3_HUMAN	0.006	615	1.76	0.345	0.00393	1	1
20130504_EXQ3_MiBa_SA_Fib-2.10577.10577.2	10577	2	1081.590698	0.002699	KSQDPPALAR	KSQDPPALAR	sp|O15231|ZN185_HUMAN	0	359.9	2.063	0.355	0.00971	1	1
20130504_EXQ3_MiBa_SA_Fib-2.14728.14728.3	14728	3	1914.986816	0.005566	GSHSLKYFHTSVSRPGR	GSHSLKYFHTSVSRPGR	sp|P13747|HLAE_HUMAN	0	93.7	2.258	0.448	1.55E-05	1	1
20130504_EXQ3_MiBa_SA_Fib-1.07163.07163.2	7163	2	978.4071045	0.002835	HQSPSSSSY	HQSPSSSSY	sp|O43298|ZBT43_HUMAN	0	538.4	2.01	0.304	0.00307	1	1
20130504_EXQ3_MiBa_SA_Fib-1.08521.08521.2	8521	2	974.5112915	0.002664	KYQPRFH	KYQPRFH	sp|O15119|TBX3_HUMAN;sp|Q13207|TBX2_HUMAN	0	571	1.832	0.083	0.0144	1	1
20130504_EXQ3_MiBa_SA_Fib-2.33696.33696.2	33696	2	1437.78894	-0.001224	KTVTAMDVVYALK	KTVTAMDVVYALK	sp|P62805|H4_HUMAN	0	1411.1	4.093	0.554	7.29E-07	1	1
20130504_EXQ3_MiBa_SA_Fib-1.05254.05254.2	5254	2	900.4316406	0.001559	AHATTSNTV	AHATTSNTV	sp|Q6NZI2|PTRF_HUMAN	0	348.8	1.96	0.409	0.00888	1	1
20121117_EXQ2_MiBa_SA_mHLA_Fib_1.31446.31446.2	31446	2	967.4874268	0.00707	FEGPPFKF	FEGPPFKF	sp|O75083|WDR1_HUMAN	0	231.2	1.684	0.296	0.014	1	1
20121117_EXQ2_MiBa_SA_mHLA_Fib_2.06848.06848.3	6848	3	1260.715698	0.007857	KTYIPPKGETK	KTYIPPKGETK	sp|B2RPK0|HGB1A_HUMAN;sp|P09429|HMGB1_HUMAN	0	740.8	2.674	0.002	0.00113	1	1
20130504_EXQ3_MiBa_SA_Fib-1.33132.33132.2	33132	2	1437.796631	0.006486	KTVTAMDVVYALK	KTVTAMDVVYALK	sp|P62805|H4_HUMAN	0	1339.8	4.08	0.545	4.94E-07	1	1
20130504_EXQ3_MiBa_SA_Fib-2.13942.13942.3	13942	3	1310.66333	0.004554	RIYNMEMARK	RIYNMEMARK	sp|P82921|RT21_HUMAN	0	737.3	2.979	0.392	3.39E-04	1	1
20130504_EXQ3_MiBa_SA_Fib-1.04309.04309.2	4309	2	1014.454407	0.002484	THATTHNAY	THATTHNAY	sp|P09874|PARP1_HUMAN	0	419.2	1.673	0.315	0.0147	1	1
20121117_EXQ2_MiBa_SA_mHLA_Fib_1.18097.18097.2	18097	2	1017.608337	0.011247	GSLFLRTPK	GSLFLRTPK	sp|P00338|LDHA_HUMAN	0	366.7	1.879	0.014	0.0434	2	1
20121117_EXQ2_MiBa_SA_mHLA_Fib_2.16175.16175.2	16175	2	1023.52301	0.009238	HHYEGAVVI	HHYEGAVVI	sp|P49915|GUAA_HUMAN	0	412.8	2.134	0.312	0.0042	1	1
20121117_EXQ2_MiBa_SA_mHLA_Fib_2.04836.04836.3	4836	3	1388.813232	0.010525	KTYIPPKGETKK	KTYIPPKGETKK	sp|B2RPK0|HGB1A_HUMAN;sp|P09429|HMGB1_HUMAN	0	612.3	3.211	0.524	1.16E-05	1	1
20130504_EXQ3_MiBa_SA_Fib-2.32557.32557.2	32557	2	1195.735596	-0.008469	ALPSRILLWK	ALPSRILLWK	sp|Q9BRK3|MXRA8_HUMAN	0	241.6	1.524	0.248	0.0438	1	1
20130504_EXQ3_MiBa_SA_Fib-1.24821.24821.2	24821	2	1084.558594	0.003242	THVIPVAEGY	THVIPVAEGY	sp|P61158|ARP3_HUMAN;sp|Q9C0K3|ARP3C_HUMAN;sp|Q9P1U1|ARP3B_HUMAN	0	1016.7	2.46	0.425	8.52E-04	1	1
20130504_EXQ3_MiBa_SA_Fib-2.05264.05264.3	5264	3	928.5279541	0.003653	HVKAGRVY	HVKAGRVY	sp|Q07954|LRP1_HUMAN	0	536.6	2.315	0.33	0.0195	1	1
20121117_EXQ2_MiBa_SA_mHLA_Fib_2.11669.11669.2	11669	2	975.5158691	0.009976	TGNPTVIKM(Oxidation)	TGNPTVIKM	sp|P46940|IQGA1_HUMAN;sp|Q13576|IQGA2_HUMAN	0	635.4	2.287	0.428	2.12E-04	1	1
20121117_EXQ2_MiBa_SA_mHLA_Fib_1.14347.14347.2	14347	2	1072.537354	0.007225	DQKVHNVSF	DQKVHNVSF	sp|Q9HBI1|PARVB_HUMAN	0	654	2.225	0.433	2.11E-04	1	1
20130504_EXQ3_MiBa_SA_Fib-2.06223.06223.3	6223	3	1010.591614	0.004326	KSGPPELRK	KSGPPELRK	sp|Q96JM3|CHAP1_HUMAN	0	768.3	3.229	0.107	3.30E-04	1	1
20130504_EXQ3_MiBa_SA_Fib-2.28549.28549.2	28549	2	1037.430664	0.003051	FHMDPSGTF	FHMDPSGTF	sp|P28066|PSA5_HUMAN	0	401.6	2.235	0.377	1.52E-04	1	1
20130504_EXQ3_MiBa_SA_Fib-2.35787.35787.2	35787	2	1212.546631	0.001455	SYTDVWEKW	SYTDVWEKW	sp|Q68CQ7|GL8D1_HUMAN	0	171.8	1.765	0.321	0.00289	1	1
20130504_EXQ3_MiBa_SA_Fib-2.28274.28274.3	28274	3	1359.72522	0.007206	ALDEAAAALTRMK	ALDEAAAALTRMK	sp|Q8IWZ3|ANKH1_HUMAN	0	504.2	3.066	0.409	1.29E-04	1	1
20130504_EXQ3_MiBa_SA_Fib-1.07647.07647.2	7647	2	977.4963379	0.003319	KTHSGAKSY	KTHSGAKSY	sp|Q9NQX6|ZN331_HUMAN	0	192.4	1.445	0.338	0.0315	1	1
20121117_EXQ2_MiBa_SA_mHLA_Fib_2.16822.16822.3	16822	3	909.6045532	0.003418	AVGVPIKVK	AVGVPIKVK	sp|Q709C8|VP13C_HUMAN	0	271.4	1.882	0.336	0.00772	1	1
20130504_EXQ3_MiBa_SA_Fib-1.39187.39187.2	39187	2	1199.584473	-0.001854	IFIDPGYQTF	IFIDPGYQTF	sp|Q9UBW7|ZMYM2_HUMAN	0	288.6	1.867	0.206	0.0139	1	1
20130504_EXQ3_MiBa_SA_Fib-2.20667.20667.2	20667	2	950.5488892	0.00523	IVAFTTATK	IVAFTTATK	sp|Q9Y673|ALG5_HUMAN	0	171.9	1.695	0.277	0.0446	1	1
20121117_EXQ2_MiBa_SA_mHLA_Fib_2.17385.17385.1	17385	1	899.4069214	0.004421	YASSPGGVY	YASSPGGVY	sp|P08670|VIME_HUMAN	0	289.9	1.454	0.339	0.0216	1	1
20121117_EXQ2_MiBa_SA_mHLA_Fib_1.12820.12820.3	12820	3	1298.655518	0.011399	AMYDKGPFRSK	AMYDKGPFRSK	sp|P15559|NQO1_HUMAN	0	456.3	2.609	0.444	1.56E-04	1	1
20121117_EXQ2_MiBa_SA_mHLA_Fib_2.21214.21214.3	21214	3	2664.179932	1.022979	LELSDDDTESKTSDVNETQPPQSE	LELSDDDTESKTSDVNETQPPQSE	sp|P35580|MYH10_HUMAN	0	106.9	3.137	1	4.31E-06	1	1
20130504_EXQ3_MiBa_SA_Fib-1.14569.14569.2	14569	2	1034.543579	0.003914	QTNPTYLAK	QTNPTYLAK	sp|P46940|IQGA1_HUMAN	0	613.8	2.136	0.311	0.00383	1	1
20130504_EXQ3_MiBa_SA_Fib-2.21999.21999.2	21999	2	1075.642822	0.003816	GVIVHVIDPK	GVIVHVIDPK	sp|Q8WUJ3|CEMIP_HUMAN	0	288.5	1.8	0.358	0.00459	1	1
20130504_EXQ3_MiBa_SA_Fib-2.02083.02083.3	2083	3	1126.616577	0.00239	RTHARVMTR	RTHARVMTR	sp|O15027|SC16A_HUMAN	0	186.5	2.261	0.243	0.00332	1	1
20121117_EXQ2_MiBa_SA_mHLA_Fib_2.11349.11349.3	11349	3	1130.594849	0.007545	AHKIYIHSY	AHKIYIHSY	sp|Q9UHD2|TBK1_HUMAN	0	193.4	2.046	0.289	0.00189	1	1
20130504_EXQ3_MiBa_SA_Fib-2.02237.02237.3	2237	3	1058.539185	0.002212	RVYSGHQGR	RVYSGHQGR	sp|Q9NR30|DDX21_HUMAN	0	644.5	3.159	0.351	5.10E-05	1	1
20121117_EXQ2_MiBa_SA_mHLA_Fib_1.27605.27605.2	27605	2	1125.560181	0.010681	QYFPKAPEF	QYFPKAPEF	sp|Q86UV5|UBP48_HUMAN	0	222.2	1.747	0.425	4.99E-04	1	1
20121117_EXQ2_MiBa_SA_mHLA_Fib_1.18008.18008.3	18008	3	1388.815796	0.013006	KTWTVVDAKTLK	KTWTVVDAKTLK	sp|P13010|XRCC5_HUMAN	0	639.7	3.473	0.402	2.95E-07	1	1
20130504_EXQ3_MiBa_SA_Fib-2.26358.26358.3	26358	3	1726.852417	0.003833	GEKLNGTDPEDVIRNA	GEKLNGTDPEDVIRNA	sp|O14950|ML12B_HUMAN;sp|P19105|ML12A_HUMAN;sp|P24844|MYL9_HUMAN	0	178.2	2.358	0.266	0.00358	1	1
20130504_EXQ3_MiBa_SA_Fib-1.15863.15863.3	15863	3	1090.65332	0.003448	SLRLKAKEF	SLRLKAKEF	sp|Q99811|PRRX2_HUMAN	0	325.4	2.351	0.371	5.08E-04	1	1
20121117_EXQ2_MiBa_SA_mHLA_Fib_1.19414.19414.2	19414	2	1160.627075	0.004078	ATYYGAFIKK	ATYYGAFIKK	sp|O95819|M4K4_HUMAN;sp|Q8N4C8|MINK1_HUMAN;sp|Q9UKE5|TNIK_HUMAN	0	174.8	1.631	0.269	0.0183	1	1
20121117_EXQ2_MiBa_SA_mHLA_Fib_1.03475.03475.2	3475	2	1017.533875	0.006184	VVM(Oxidation)RDPASK	VVMRDPASK	sp|P22626|ROA2_HUMAN	0	274.5	2.234	0.212	0.0344	1	1
20121117_EXQ2_MiBa_SA_mHLA_Fib_1.15114.15114.3	15114	3	1206.613281	0.009999	QHVELYQKY	QHVELYQKY	sp|P01137|TGFB1_HUMAN	0	183	2.231	0.19	0.00532	1	1
20130504_EXQ3_MiBa_SA_Fib-2.12051.12051.1	12051	1	1049.508423	0.004128	SHHHSSVIF	SHHHSSVIF	sp|Q6YHK3|CD109_HUMAN	0	383.4	2.132	0.408	2.83E-04	1	1
20121117_EXQ2_MiBa_SA_mHLA_Fib_1.02773.02773.2	2773	2	1003.554443	0.009353	THYKSAVKA	THYKSAVKA	sp|P08243|ASNS_HUMAN	0	505.7	1.945	0.219	0.00117	1	1
20130504_EXQ3_MiBa_SA_Fib-1.20049.20049.3	20049	3	1312.636597	0.009196	MPSHFKFKEY	MPSHFKFKEY	sp|P48426|PI42A_HUMAN	0	245.2	2.227	0.208	0.0304	1	1
20121117_EXQ2_MiBa_SA_mHLA_Fib_1.24923.24923.2	24923	2	1202.749146	0.010415	KLQSFLVIQK	KLQSFLVIQK	DeNovo_spliced__KLQSFLVIQK	0	299.4	2.08	0.435	0.008	1	1
20130504_EXQ3_MiBa_SA_Fib-2.31984.31984.3	31984	3	2217.128906	1.002262	LYREAPIDKKGNFNYIEF	LYREAPIDKKGNFNYIEF	sp|O14950|ML12B_HUMAN;sp|P19105|ML12A_HUMAN	0	192.7	2.605	1	0.00658	1	1
20130504_EXQ3_MiBa_SA_Fib-2.37959.37959.2	37959	2	973.5286865	0.005375	NYLPAINGI	NYLPAINGI	sp|Q9NR31|SAR1A_HUMAN;sp|Q9Y6B6|SAR1B_HUMAN	0	257.9	1.714	0.313	0.00736	1	1
20130504_EXQ3_MiBa_SA_Fib-1.07851.07851.2	7851	2	1149.6521	0.001437	KIYDRQVTK	KIYDRQVTK	sp|P46100|ATRX_HUMAN	0.159	321.6	2.279	0.39	0.0184	1	1
20121117_EXQ2_MiBa_SA_mHLA_Fib_1.02999.02999.3	2999	3	937.479187	0.002178	TYGKPVHH	TYGKPVHH	sp|P61313|RL15_HUMAN	0	249	1.957	0.312	0.0149	1	1
20130504_EXQ3_MiBa_SA_Fib-2.23877.23877.3	23877	3	1154.674561	0.004657	TYLDKIKKF	TYLDKIKKF	sp|Q8WXH0|SYNE2_HUMAN	0	278.2	2.21	0.385	9.67E-04	1	1
20121117_EXQ2_MiBa_SA_mHLA_Fib_2.32209.32209.1	32209	1	1083.579834	0.008555	QQNPQPLIF	QQNPQPLIF	sp|O00170|AIP_HUMAN	0	354.4	1.795	0.442	0.00101	1	1
20130504_EXQ3_MiBa_SA_Fib-1.30839.30839.2	30839	2	1075.558594	0.003566	HYLDTTTLI	HYLDTTTLI	sp|P46108|CRK_HUMAN;sp|P46109|CRKL_HUMAN	0	548.1	1.957	0.25	0.0204	1	1
20130504_EXQ3_MiBa_SA_Fib-1.20683.20683.2	20683	2	981.4741821	0.007377	HHENLVSF	HHENLVSF	sp|Q9GZX9|TWSG1_HUMAN	0	541.2	2.091	0.234	0.0313	1	1
20121117_EXQ2_MiBa_SA_mHLA_Fib_2.09035.09035.3	9035	3	1361.749878	0.008362	RSYPVTEQRVK	RSYPVTEQRVK	sp|Q8IYA6|CKP2L_HUMAN	0	372.8	2.545	0.302	0.00404	1	1
20121117_EXQ2_MiBa_SA_mHLA_Fib_2.08228.08228.3	8228	3	1033.476807	0.00387	AHSGEHHLF	AHSGEHHLF	sp|Q9P2F9|ZN319_HUMAN	0	168	2.299	0.207	0.0357	1	1
20130504_EXQ3_MiBa_SA_Fib-1.19025.19025.3	19025	3	1331.762329	0.006246	IQRTPKIQVYS	IQRTPKIQVYS	sp|P61769|B2MG_HUMAN	0	127.9	2.159	0.275	0.013	1	1
20121117_EXQ2_MiBa_SA_mHLA_Fib_1.11026.11026.3	11026	3	1130.595093	0.007851	AHKIYIHSY	AHKIYIHSY	sp|Q9UHD2|TBK1_HUMAN	0	176.7	2.063	0.362	0.0269	1	1
20121117_EXQ2_MiBa_SA_mHLA_Fib_2.27477.27477.2	27477	2	920.550354	0.005981	IGNGVVIHL	IGNGVVIHL	sp|P30520|PURA2_HUMAN;sp|Q8N142|PURA1_HUMAN	0	735.7	2.037	0.317	0.0142	1	1
20130504_EXQ3_MiBa_SA_Fib-1.28343.28343.3	28343	3	1895.866577	0.001586	DEEASGFIHEDHLREL	DEEASGFIHEDHLREL	sp|P24844|MYL9_HUMAN	0	371.4	2.95	0.383	4.32E-06	1	1
20121117_EXQ2_MiBa_SA_mHLA_Fib_1.05851.05851.3	5851	3	1034.605225	0.006748	RIHGSPLQK	RIHGSPLQK	sp|O00566|MPP10_HUMAN	0	1297.6	3.066	0.345	0.00166	1	1
20130504_EXQ3_MiBa_SA_Fib-1.41094.41094.2	41094	2	1069.549683	0.001277	GYIPIYTPF	GYIPIYTPF	sp|P49591|SYSC_HUMAN	0	359.6	2.022	0.314	0.00612	1	1
20130504_EXQ3_MiBa_SA_Fib-1.11597.11597.3	11597	3	1087.714844	0.003085	KLKFKPLSK	KLKFKPLSK	sp|Q8NDI1|EHBP1_HUMAN	0	291.6	2.479	0.362	0.00713	1	1
20130504_EXQ3_MiBa_SA_Fib-1.11381.11381.3	11381	3	1019.579651	0.003293	KVYTPVASR	KVYTPVASR	sp|Q9NS91|RAD18_HUMAN	0	209.8	1.746	0.256	0.0447	1	1
20130504_EXQ3_MiBa_SA_Fib-1.29626.29626.2	29626	2	1459.710205	1.011105	TYINEDRISTTF	TYINEDRISTTF	sp|Q9NYY3|PLK2_HUMAN	0.283	516.5	2.849	0.493	7.50E-06	1	1
20130504_EXQ3_MiBa_SA_Fib-2.05973.05973.3	5973	3	1244.631226	0.005026	HSNEYVVRNK	HSNEYVVRNK	sp|P53804|TTC3_HUMAN	0	639.2	2.986	0.468	2.30E-04	1	1
20121117_EXQ2_MiBa_SA_mHLA_Fib_1.05415.05415.3	5415	3	1156.655273	0.008701	RTYKSPLRH	RTYKSPLRH	sp|Q6ICC9|LDOCL_HUMAN	0	582.8	2.525	0.328	0.0193	1	1
20121117_EXQ2_MiBa_SA_mHLA_Fib_2.10628.10628.2	10628	2	1079.568237	0.005829	SVFNHAIRH	SVFNHAIRH	sp|Q7L576|CYFP1_HUMAN	0	574.8	2.23	0.404	1.49E-04	1	1
20130504_EXQ3_MiBa_SA_Fib-1.31876.31876.2	31876	2	1278.675293	0.003278	TLWDRIGGSFK	TLWDRIGGSFK	sp|O75845|SC5D_HUMAN	0	223.6	2.058	0.375	4.20E-04	1	1
20130504_EXQ3_MiBa_SA_Fib-1.03179.03179.2	3179	2	907.4627686	0.00169	ATTSNTVSK	ATTSNTVSK	sp|Q6NZI2|PTRF_HUMAN	0	412.4	1.862	0.359	0.00494	1	1
20130504_EXQ3_MiBa_SA_Fib-1.35538.35538.2	35538	2	1097.561157	1.005821	DYVEGLRVF	DYVEGLRVF	sp|P60660|MYL6_HUMAN	0	219.9	1.516	0.219	0.0206	1	1
20130504_EXQ3_MiBa_SA_Fib-2.19153.19153.1	19153	1	972.5458374	0.003187	QQIQKVVM	QQIQKVVM	sp|P60842|IF4A1_HUMAN	0	367.4	1.776	0.283	0.0134	1	1
20121117_EXQ2_MiBa_SA_mHLA_Fib_2.05371.05371.2	5371	2	1027.438232	0.002257	THAPTHSDY	THAPTHSDY	sp|Q9UGN5|PARP2_HUMAN	0	614.2	1.991	0.405	0.00154	1	1
20130504_EXQ3_MiBa_SA_Fib-2.34925.34925.2	34925	2	1349.704956	0.003607	AIAQLNYADMLK	AIAQLNYADMLK	sp|Q14204|DYHC1_HUMAN	0	421.7	2.47	0.394	0.0129	1	1
20130504_EXQ3_MiBa_SA_Fib-1.21298.21298.2	21298	2	1239.639282	0.003276	HERLPQGLQY	HERLPQGLQY	sp|Q9UQR1|ZN148_HUMAN	0	627.6	2.26	0.42	1.54E-04	1	1
20130504_EXQ3_MiBa_SA_Fib-2.12326.12326.2	12326	2	1032.45874	-0.003278	GTM(Oxidation)TGM(Oxidation)LYK	GTMTGMLYK	sp|O14925|TIM23_HUMAN;sp|Q5SRD1|TI23B_HUMAN;LM_splice_FHGTMTGMLYK	0	503.2	1.874	0.385	0.00613	1	1
20130504_EXQ3_MiBa_SA_Fib-2.35967.35967.2	35967	2	1446.678101	0.00422	NGTDPEDVIRNAF	NGTDPEDVIRNAF	sp|O14950|ML12B_HUMAN;sp|P19105|ML12A_HUMAN;sp|P24844|MYL9_HUMAN	0	341.7	2.369	0.522	8.79E-06	1	1
20130504_EXQ3_MiBa_SA_Fib-2.06300.06300.2	6300	2	987.5751343	0.003845	KTISQAVNK	KTISQAVNK	sp|Q9Y2A7|NCKP1_HUMAN	0	522.9	2.392	0.286	0.0192	1	1
20121117_EXQ2_MiBa_SA_mHLA_Fib_2.30425.30425.2	30425	2	1250.664429	0.00635	KYISPETMVAL	KYISPETMVAL	sp|P30305|MPIP2_HUMAN	0	242.1	1.923	0.251	0.029	1	1
20121117_EXQ2_MiBa_SA_mHLA_Fib_2.08864.08864.2	8864	2	1097.519775	0.005628	ATYHGSFSTK	ATYHGSFSTK	sp|P12111|CO6A3_HUMAN;DeNovo_spliced__LLATYHGSFSTK	0	689.4	2.066	0.505	9.99E-05	1	1
20121117_EXQ2_MiBa_SA_mHLA_Fib_1.10144.10144.2	10144	2	929.480957	0.009034	HHVPTGPSV	HHVPTGPSV	sp|Q8WUJ3|CEMIP_HUMAN	0	464.7	1.747	0.268	0.00344	1	1
20121117_EXQ2_MiBa_SA_mHLA_Fib_2.32434.32434.2	32434	2	1125.616211	0.00922	SYQKVIELF	SYQKVIELF	sp|Q96KB5|TOPK_HUMAN	0	512.6	2.351	0.332	0.0159	1	1
20130504_EXQ3_MiBa_SA_Fib-2.11184.11184.3	11184	3	1205.590088	0.005874	HHALHSRWY	HHALHSRWY	sp|B5ME19|EIFCL_HUMAN;sp|Q99613|EIF3C_HUMAN	0	274.1	2.398	0.214	0.0452	1	1
20130504_EXQ3_MiBa_SA_Fib-2.23995.23995.2	23995	2	983.5551147	-1.50E-04	EAFVRHIL	EAFVRHIL	tr|A0A0G2JQ01|A0A0G2JQ01_HUMAN;sp|P60660|MYL6_HUMAN	0	765.6	2.016	0.318	0.0109	1	1
20130504_EXQ3_MiBa_SA_Fib-2.24564.24564.2	24564	2	1246.729126	-2.09E-04	KMPKIKMPKF	KMPKIKMPKF	sp|Q09666|AHNK_HUMAN	0.32	494.9	2.219	0.442	0.00163	1	1
20130504_EXQ3_MiBa_SA_Fib-1.20862.20862.3	20862	3	1903.886597	0.0019	SSGAHGEEGSARMWKTLT	SSGAHGEEGSARMWKTLT	tr|H0YIV9|H0YIV9_HUMAN;sp|P12074|CX6A1_HUMAN	0	58	1.894	0.322	0.0031	1	1
20121117_EXQ2_MiBa_SA_mHLA_Fib_1.24197.24197.2	24197	2	1530.766968	0.006979	TPLTSMVVTKPEDN	TPLTSMVVTKPEDN	sp|Q06033|ITIH3_HUMAN	0.081	1304.1	3.457	0.541	3.07E-06	1	1
20121117_EXQ2_MiBa_SA_mHLA_Fib_2.08130.08130.2	8130	2	1103.528442	0.003696	SIYPHGSTDK	SIYPHGSTDK	sp|Q99436|PSB7_HUMAN	0	203	1.429	0.307	0.00623	1	1
20130504_EXQ3_MiBa_SA_Fib-2.10904.10904.2	10904	2	873.4273071	0.004058	YYNKVST	YYNKVST	sp|Q14152|EIF3A_HUMAN	0	174.7	1.491	0.263	0.0153	1	1
20130504_EXQ3_MiBa_SA_Fib-2.38104.38104.2	38104	2	1387.764771	0.003566	IFLDHIGGTRLF	IFLDHIGGTRLF	sp|P62699|YPEL5_HUMAN	0	197.3	1.722	0	0.0194	1	1
20130504_EXQ3_MiBa_SA_Fib-2.38167.38167.1	38167	1	1160.651001	0.006866	TYLPAGQSVLL	TYLPAGQSVLL	sp|P35232|PHB_HUMAN	0	414	1.745	0.015	0.00633	1	1
20121117_EXQ2_MiBa_SA_mHLA_Fib_1.19223.19223.2	19223	2	1161.567139	0.010448	RYPDSHQLF	RYPDSHQLF	sp|Q9UN86|G3BP2_HUMAN	0	149.6	1.423	0.245	0.0198	1	1
20130504_EXQ3_MiBa_SA_Fib-1.31827.31827.3	31827	3	1233.65625	0.005647	FLDHVRTSFL	FLDHVRTSFL	sp|O00159|MYO1C_HUMAN	0	160.2	2.356	0.2	0.0239	1	1
20121117_EXQ2_MiBa_SA_mHLA_Fib_2.11911.11911.1	11911	1	759.3811646	0.004909	LVVDNGSG	LVVDNGSG	sp|P60709|ACTB_HUMAN;sp|Q562R1|ACTBL_HUMAN;LM_splice_LVVDNGSGMCKG	0	305.1	1.742	0.204	0.00239	1	1
20130504_EXQ3_MiBa_SA_Fib-1.30576.30576.1	30576	1	1000.600708	0.004977	TYIPVPAKI	TYIPVPAKI	sp|Q11201|SIA4A_HUMAN	0	315.2	1.83	0.28	4.62E-04	1	1
20130504_EXQ3_MiBa_SA_Fib-2.28084.28084.3	28084	3	1062.630981	0.004974	IMFKNLIGK	IMFKNLIGK	sp|Q14185|DOCK1_HUMAN	0	216.3	2.159	0.385	0.0132	1	1
20130504_EXQ3_MiBa_SA_Fib-1.24224.24224.3	24224	3	1184.715088	0.002163	RIIEETLALK	RIIEETLALK	sp|O15144|ARPC2_HUMAN	0	202.8	2.595	0.383	1.09E-04	1	1
20121117_EXQ2_MiBa_SA_mHLA_Fib_1.22040.22040.2	22040	2	1108.509521	0.008333	AYPHNLM(Oxidation)TF	AYPHNLMTF	sp|Q15629|TRAM1_HUMAN	0	492.3	1.72	0.348	0.00351	1	1
20130504_EXQ3_MiBa_SA_Fib-2.07384.07384.2	7384	2	1095.544434	0.002762	KMAGAMSTTAK	KMAGAMSTTAK	sp|Q9UQN3|CHM2B_HUMAN	0	421.8	2.381	0.449	6.62E-04	1	1
20121117_EXQ2_MiBa_SA_mHLA_Fib_1.08588.08588.3	8588	3	2832.319824	0.025435	RM(Oxidation)ARKGAGDGSDEEVDGKADGAEAKPAE	RMARKGAGDGSDEEVDGKADGAEAKPAE	sp|P35579|MYH9_HUMAN	0	22	1.93	0.381	0.00127	1	1
20130504_EXQ3_MiBa_SA_Fib-1.07227.07227.3	7227	3	1053.706177	0.003947	KLSVPVRKK	KLSVPVRKK	sp|P46100|ATRX_HUMAN	0	406.5	2.608	0.294	0.00457	1	1
20121117_EXQ2_MiBa_SA_mHLA_Fib_2.20492.20492.2	20492	2	1144.669678	0.009268	IYQRDPLKL	IYQRDPLKL	sp|P42226|STAT6_HUMAN	0	513.4	2.051	0.166	0.0199	1	1
20130504_EXQ3_MiBa_SA_Fib-2.25991.25991.3	25991	3	1111.63269	0.004886	LLKSFFTEK	LLKSFFTEK	sp|Q9Y3Q3|TMED3_HUMAN	0	142	2.133	0.257	0.0117	1	1
20130504_EXQ3_MiBa_SA_Fib-2.18055.18055.3	18055	3	979.512207	0.003485	SLSSHLLSH	SLSSHLLSH	sp|Q5TEC3|ZN697_HUMAN	0	305.1	2.443	0.067	0.00552	1	1
20130504_EXQ3_MiBa_SA_Fib-2.06967.06967.2	6967	2	1082.611084	0.002702	GTDSHLVVKK	GTDSHLVVKK	sp|Q96P48|ARAP1_HUMAN	0	558.6	2.213	0.231	0.0228	1	1
20130504_EXQ3_MiBa_SA_Fib-1.26602.26602.2	26602	2	1075.585449	0.004014	VFIDHPVHL	VFIDHPVHL	sp|Q6N022|TEN4_HUMAN	0	545.9	2.074	0.19	0.00202	1	1
20121117_EXQ2_MiBa_SA_mHLA_Fib_1.16884.16884.3	16884	3	1085.535645	0.006233	YYSPHGHIL	YYSPHGHIL	sp|Q9BY44|EIF2A_HUMAN	0	132.6	2.128	0.242	0.0178	1	1
20121117_EXQ2_MiBa_SA_mHLA_Fib_1.21515.21515.3	21515	3	1131.582031	0.010758	KYVSGEFRF	KYVSGEFRF	sp|Q9BRS2|RIOK1_HUMAN	0	343.1	2.19	0.421	5.87E-04	1	1
20130504_EXQ3_MiBa_SA_Fib-1.04794.04794.3	4794	3	959.5212402	0.002359	GHAKLGKSY	GHAKLGKSY	sp|Q2KJY2|KI26B_HUMAN	0	456.5	2.366	0.229	1.58E-04	1	1
20130504_EXQ3_MiBa_SA_Fib-1.22894.22894.2	22894	2	1019.605103	1.92E-04	SIKKLITSM	SIKKLITSM	sp|Q9Y490|TLN1_HUMAN	0	364.2	2.005	0.47	2.76E-04	1	1
20130504_EXQ3_MiBa_SA_Fib-1.24800.24800.2	24800	2	882.5579834	0.004131	TVAVPLVGK	TVAVPLVGK	sp|Q9BUN8|DERL1_HUMAN	0	251.1	1.963	0.348	0.0397	1	1
20130504_EXQ3_MiBa_SA_Fib-2.22441.22441.2	22441	2	939.4520874	0.003708	LTTMGDRF	LTTMGDRF	sp|O14950|ML12B_HUMAN;sp|P19105|ML12A_HUMAN;sp|P24844|MYL9_HUMAN	0	464.6	1.674	0.382	0.0383	1	1
20130504_EXQ3_MiBa_SA_Fib-1.30676.30676.2	30676	2	1117.531006	0.001824	LDEDTIYHL	LDEDTIYHL	sp|P31153|METK2_HUMAN	0	574	2.229	0.207	0.0372	1	1
20121117_EXQ2_MiBa_SA_mHLA_Fib_2.09804.09804.3	9804	3	2676.205811	0.012522	M(Oxidation)ARKGAGDGSDEEVDGKADGAEAKPAE	MARKGAGDGSDEEVDGKADGAEAKPAE	sp|P35579|MYH9_HUMAN	0	202.5	4.258	0.575	5.11E-07	1	1
20130504_EXQ3_MiBa_SA_Fib-1.17626.17626.3	17626	3	1153.63147	0.007116	QTFQRVFTK	QTFQRVFTK	sp|Q15436|SC23A_HUMAN	0	226.8	2.168	0.255	0.0189	1	1
20130504_EXQ3_MiBa_SA_Fib-2.30209.30209.2	30209	2	696.5194092	0.004434	LLLLLL	LLLLLL	tr|A0A075B6H5|A0A075B6H5_HUMAN;tr|A0A075B6I3|A0A075B6I3_HUMAN;tr|A0A075B6J1|A0A075B6J1_HUMAN;tr|A0A075B6N2|A0A075B6N2_HUMAN;tr|A0A087WT02|A0A087WT02_HUMAN;tr|A0A0D9SF17|A0A0D9SF17_HUMAN;tr|A0A0G2JP75|A0A0G2JP75_HUMAN;tr|A0A0G2JS06|A0A0G2JS06_HUMAN;tr|A0A5B7|A0A5B7_HUMAN;sp|A1L453|PRS38_HUMAN;sp|A2A2V5|SRTM1_HUMAN;sp|A2A2Y4|FRMD3_HUMAN;sp|A6NCL2|LRCL1_HUMAN;sp|A6NF34|ANTRL_HUMAN;sp|A6NF89|OR6C6_HU…	0	140.5	0.77	1	0.0385	1	1
20130504_EXQ3_MiBa_SA_Fib-1.21729.21729.2	21729	2	1167.515137	0.005436	EHWIGHENF	EHWIGHENF	sp|Q8NBZ7|UXS1_HUMAN	0	614.8	2.158	0.22	9.78E-04	1	1
20130504_EXQ3_MiBa_SA_Fib-1.25507.25507.2	25507	2	1101.62854	0.00627	YLKAFKVAY	YLKAFKVAY	sp|Q08431|MFGM_HUMAN	0	474.5	2.132	0.45	3.68E-04	1	1
20130504_EXQ3_MiBa_SA_Fib-2.04185.04185.3	4185	3	1151.587036	0.003435	KVYQNHVQH	KVYQNHVQH	sp|Q13017|RHG05_HUMAN	0	153.4	2.331	0.352	0.00409	1	1
20130504_EXQ3_MiBa_SA_Fib-1.04862.04862.2	4862	2	1101.592896	-2.24E-04	KTFNKQVTH	KTFNKQVTH	sp|Q8NEM0|MCPH1_HUMAN	0	205.3	2.094	0.411	0.0012	1	1
20121117_EXQ2_MiBa_SA_mHLA_Fib_2.33011.33011.2	33011	2	1015.650696	0.007699	VLGQFLVLK	VLGQFLVLK	sp|O75531|BAF_HUMAN	0	435.5	1.72	0.395	0.0313	1	1
20130504_EXQ3_MiBa_SA_Fib-2.35408.35408.2	35408	2	947.4541016	0.003967	DHFVGLNF	DHFVGLNF	sp|P21359|NF1_HUMAN	0	355.8	1.825	0.354	0.00316	1	1
20130504_EXQ3_MiBa_SA_Fib-2.11681.11681.2	11681	2	1273.609497	0.004409	EHLRETQAQY	EHLRETQAQY	sp|Q96SB3|NEB2_HUMAN	0	233.2	2.069	0.229	0.017	1	1
20121117_EXQ2_MiBa_SA_mHLA_Fib_2.06973.06973.2	6973	2	1089.624756	0.006457	KVFDAKPSAK	KVFDAKPSAK	sp|Q8WVV9|HNRLL_HUMAN	0	721.4	2.594	0.343	0.00167	1	1
20130504_EXQ3_MiBa_SA_Fib-2.31092.31092.2	31092	2	1119.46875	0.00255	AYGHFSYEF	AYGHFSYEF	sp|Q96QP1|ALPK1_HUMAN	0	277.2	1.775	0.309	0.0204	1	1
20130504_EXQ3_MiBa_SA_Fib-2.06319.06319.3	6319	3	1069.627197	0.002839	TVDPNKRLK	TVDPNKRLK	sp|O75582|KS6A5_HUMAN	0	308.1	2.211	0.207	0.0261	1	1
20121117_EXQ2_MiBa_SA_mHLA_Fib_1.17388.17388.3	17388	3	1135.68103	0.005626	KYPNVFKKI	KYPNVFKKI	sp|O43865|SAHH2_HUMAN	0	410.2	2.954	0.316	0.0169	1	1
20121117_EXQ2_MiBa_SA_mHLA_Fib_2.25650.25650.2	25650	2	1107.747559	0.009567	KVNIIPIIAK	KVNIIPIIAK	sp|Q14141|SEPT6_HUMAN;sp|Q16181|SEPT7_HUMAN;sp|Q6ZU15|SEP14_HUMAN;sp|Q92599|SEPT8_HUMAN;sp|Q9NVA2|SEP11_HUMAN	0	223.3	1.64	0.352	0.00281	1	1
20121117_EXQ2_MiBa_SA_mHLA_Fib_1.25030.25030.2	25030	2	1098.593994	0.011774	QHILSVQQF	QHILSVQQF	sp|P27708|PYR1_HUMAN	0	294.4	1.879	0.262	0.0116	1	1
20130504_EXQ3_MiBa_SA_Fib-2.24062.24062.3	24062	3	1198.693481	0.007221	KVPPFTFHVK	KVPPFTFHVK	sp|Q6NZI2|PTRF_HUMAN	0	522.7	3.106	0.474	3.09E-06	1	1
20130504_EXQ3_MiBa_SA_Fib-1.34800.34800.2	34800	2	1104.621582	0.003619	NYIKDLNIL	NYIKDLNIL	sp|Q05D32|CTSL2_HUMAN	0	392.6	1.944	0.24	0.039	1	1
20121117_EXQ2_MiBa_SA_mHLA_Fib_1.24246.24246.2	24246	2	1094.476563	0.0097	NHVDDFTTF	NHVDDFTTF	sp|P25101|EDNRA_HUMAN	0	370.9	1.935	0.396	0.0034	1	1
20130504_EXQ3_MiBa_SA_Fib-1.38248.38248.2	38248	2	1098.706421	0.005118	LAASLGLTLLK	LAASLGLTLLK	LM_splice_LAASLGLTLLK	0	196.4	1.853	0.365	0.009	1	1
20130504_EXQ3_MiBa_SA_Fib-2.31751.31751.3	31751	3	2542.251221	1.012569	EVDELYREAPIDKKGNFNYIE	EVDELYREAPIDKKGNFNYIE	sp|O14950|ML12B_HUMAN;sp|P19105|ML12A_HUMAN	0	225.5	2.942	1	0.00227	1	1
20130504_EXQ3_MiBa_SA_Fib-2.06183.06183.2	6183	2	848.5160522	0.004078	YSPVKKK	YSPVKKK	sp|O15504|NUPL2_HUMAN	0	241.4	1.235	0.264	0.039	1	1
20130504_EXQ3_MiBa_SA_Fib-2.29357.29357.1	29357	1	1014.507629	0.005423	VYTSGIYNV	VYTSGIYNV	sp|Q68CZ2|TENS3_HUMAN	0	558	1.983	0.298	0.0112	1	1
20130504_EXQ3_MiBa_SA_Fib-1.14134.14134.3	14134	3	1166.601196	0.004016	FVYEPKEQK	FVYEPKEQK	sp|Q16666|IF16_HUMAN	0	208.2	2.339	0.199	0.0299	1	1
20121117_EXQ2_MiBa_SA_mHLA_Fib_2.09877.09877.2	9877	2	985.5045776	0.006457	GSYSKAFAR	GSYSKAFAR	sp|Q9H6T3|RPAP3_HUMAN	0	282.2	1.677	0.452	1.97E-04	1	1
20130504_EXQ3_MiBa_SA_Fib-1.33810.33810.2	33810	2	1477.782837	0.005152	ISTTDAIFVQRDL	ISTTDAIFVQRDL	sp|P05121|PAI1_HUMAN	0	157.4	2.234	0.4	2.59E-04	1	1
20121117_EXQ2_MiBa_SA_mHLA_Fib_2.08227.08227.3	8227	3	1245.644653	0.004627	DM(Oxidation)KRHRIQF	DMKRHRIQF	sp|P11388|TOP2A_HUMAN	0	167.4	1.857	0.142	0.0363	1	1
20121117_EXQ2_MiBa_SA_mHLA_Fib_2.03225.03225.2	3225	2	1142.565796	0.009	GKADGAEAKPAE	GKADGAEAKPAE	sp|P35579|MYH9_HUMAN	0	545.4	2.75	0.277	6.05E-05	1	1
20130504_EXQ3_MiBa_SA_Fib-2.06073.06073.3	6073	3	1395.87085	0.007275	KMKAPEKKPLVK	KMKAPEKKPLVK	sp|P26232|CTNA2_HUMAN;sp|P35221|CTNA1_HUMAN	0	402.2	3.252	0.5	6.82E-06	1	1
20121117_EXQ2_MiBa_SA_mHLA_Fib_1.08166.08166.2	8166	2	910.5679321	0.007907	GQLGKPLAK	GQLGKPLAK	sp|Q8NF91|SYNE1_HUMAN	0	613	1.914	0.399	0.00133	1	1
20121117_EXQ2_MiBa_SA_mHLA_Fib_1.21043.21043.2	21043	2	1013.608215	0.006042	VNKLKWNL	VNKLKWNL	sp|P24385|CCND1_HUMAN	0	711.5	2.122	0.275	0.0114	1	1
20130504_EXQ3_MiBa_SA_Fib-1.12564.12564.3	12564	3	933.4946899	0.00273	THTVSVKY	THTVSVKY	sp|P21333|FLNA_HUMAN	0	278.7	1.84	0.205	0.00552	1	1
20130504_EXQ3_MiBa_SA_Fib-1.11635.11635.3	11635	3	1103.604004	0.006497	AVASFPKKQE	AVASFPKKQE	sp|P14406|CX7A2_HUMAN	0	336.9	2.293	0.351	0.00268	1	1
20130504_EXQ3_MiBa_SA_Fib-1.33053.33053.2	33053	2	1083.521851	0.008116	AQPGFFDRF	AQPGFFDRF	sp|P12110|CO6A2_HUMAN	0	282.4	1.599	0.315	0.00758	1	1
20130504_EXQ3_MiBa_SA_Fib-2.05543.05543.3	5543	3	1091.682495	9.96E-04	SLYAKVRKK	SLYAKVRKK	sp|Q68CZ2|TENS3_HUMAN	0	154.4	1.947	0.356	0.0454	1	1
20121117_EXQ2_MiBa_SA_mHLA_Fib_2.06104.06104.3	6104	3	1053.708008	0.005776	KLSVPVRKK	KLSVPVRKK	sp|P46100|ATRX_HUMAN	0	472	2.467	0.28	0.0142	1	1
20130504_EXQ3_MiBa_SA_Fib-1.07489.07489.3	7489	3	1462.841187	0.004364	RLRDPDSHIVKK	RLRDPDSHIVKK	sp|Q96EK5|KBP_HUMAN	0	273.7	2.471	0.362	9.37E-04	1	1
20130504_EXQ3_MiBa_SA_Fib-1.16326.16326.2	16326	2	1171.60022	0.001622	NHYQKQLEI	NHYQKQLEI	sp|P30533|AMRP_HUMAN	0	702.3	2.527	0.355	1.81E-04	1	1
20121117_EXQ2_MiBa_SA_mHLA_Fib_1.17116.17116.2	17116	2	905.4816284	0.005669	HQIFSKF	HQIFSKF	sp|O95758|PTBP3_HUMAN;sp|P26599|PTBP1_HUMAN;sp|Q9UKA9|PTBP2_HUMAN	0	521.2	2.053	0.297	0.00708	1	1
20121117_EXQ2_MiBa_SA_mHLA_Fib_1.23848.23848.3	23848	3	1802.895874	0.015936	FGEKLNGTDPEDVIRN	FGEKLNGTDPEDVIRN	sp|O14950|ML12B_HUMAN;sp|P19105|ML12A_HUMAN;sp|P24844|MYL9_HUMAN	0	499.7	2.656	0.379	8.05E-05	1	1
20130504_EXQ3_MiBa_SA_Fib-1.32924.32924.2	32924	2	1281.701172	0.004256	TYVPVTTFKNL	TYVPVTTFKNL	sp|P62899|RL31_HUMAN	0	154	1.462	0.301	0.0063	1	1
20130504_EXQ3_MiBa_SA_Fib-2.36938.36938.2	36938	2	948.5231934	0.00508	GVFGFPLGR	GVFGFPLGR	sp|Q460N5|PAR14_HUMAN	0	359.6	1.904	0.262	0.029	1	1
20130504_EXQ3_MiBa_SA_Fib-2.39877.39877.2	39877	2	1112.642456	0.004232	IWPGGVLPKF	IWPGGVLPKF	sp|Q92543|SNX19_HUMAN	0	159.2	1.353	0.074	0.032	1	1
20121117_EXQ2_MiBa_SA_mHLA_Fib_2.12185.12185.2	12185	2	1105.456543	0.010114	DHYHSDVAY	DHYHSDVAY	sp|Q07343|PDE4B_HUMAN	0	211.7	1.739	0.339	0.0169	1	1
20121117_EXQ2_MiBa_SA_mHLA_Fib_1.15549.15549.3	15549	3	1316.671997	0.010786	KLFNPPEESEK	KLFNPPEESEK	sp|Q9NRP2|COXM2_HUMAN	0	490.8	3.043	0.435	7.29E-05	1	1
20130504_EXQ3_MiBa_SA_Fib-1.15771.15771.2	15771	2	1187.564209	-2.49E-04	FVRKEDMTY	FVRKEDMTY	sp|Q07955|SRSF1_HUMAN	0	276.1	1.892	0.218	0.00747	1	1
20130504_EXQ3_MiBa_SA_Fib-1.05371.05371.2	5371	2	901.5386963	0.004189	ILARGTSGK	ILARGTSGK	DeNovo_spliced__ILARGTSGK	0	248	1.912	0.167	0.0449	1	1
20130504_EXQ3_MiBa_SA_Fib-1.24003.24003.3	24003	3	1185.603027	0.009923	PHDPGVFRVY	PHDPGVFRVY	sp|P50548|ERF_HUMAN	0	149.2	1.912	0.337	0.00521	1	1
20130504_EXQ3_MiBa_SA_Fib-1.17393.17393.2	17393	2	1083.576416	1.014263	SHRPQLQAF	SHRPQLQAF	sp|Q8N1W1|ARG28_HUMAN	0	288.3	1.822	0.202	0.0245	1	1
20130504_EXQ3_MiBa_SA_Fib-2.06190.06190.2	6190	2	1232.553101	0.001059	VNKESSETPDQ	VNKESSETPDQ	sp|P16070|CD44_HUMAN	0	442.9	2.499	0.235	0.0128	1	1
20130504_EXQ3_MiBa_SA_Fib-2.31573.31573.3	31573	3	1409.761963	0.006556	QYAKDIGFIKLD	QYAKDIGFIKLD	sp|P62273|RS29_HUMAN	0	108.8	2.134	0.26	0.00603	1	1
20121117_EXQ2_MiBa_SA_mHLA_Fib_1.19537.19537.1	19537	1	766.3917236	0.005624	IVSTSNF	IVSTSNF	sp|O94979|SC31A_HUMAN	0	303.5	1.513	0.241	0.0331	1	1
20130504_EXQ3_MiBa_SA_Fib-2.31362.31362.3	31362	3	1201.583008	0.002918	SMPDFDLHLK	SMPDFDLHLK	sp|Q09666|AHNK_HUMAN	0	110.5	1.957	0.421	0.00112	1	1
20130504_EXQ3_MiBa_SA_Fib-1.33479.33479.2	33479	2	1079.547485	0.003473	FHALGPIYY	FHALGPIYY	sp|Q9UL25|RAB21_HUMAN	0	202.6	1.608	0.234	0.0237	1	1
20130504_EXQ3_MiBa_SA_Fib-1.31295.31295.2	31295	2	1421.669067	0.004148	FTYFSSLSPM(Oxidation)AR	FTYFSSLSPMAR	sp|Q9H425|CA198_HUMAN	0	228.1	1.929	0.43	1.44E-04	1	1
20121117_EXQ2_MiBa_SA_mHLA_Fib_2.25166.25166.2	25166	2	1015.565247	0.009415	VMKMVPGAAL	VMKMVPGAAL	LM_splice_VMKMVPGAAL	0	404.3	2.486	0.284	0.00246	1	1
20121117_EXQ2_MiBa_SA_mHLA_Fib_1.07578.07578.3	7578	3	1096.575195	0.008634	YDKGPFRSK	YDKGPFRSK	sp|P15559|NQO1_HUMAN	0	204.4	2.094	0.211	0.0387	1	1
20121117_EXQ2_MiBa_SA_mHLA_Fib_1.03348.03348.3	3348	3	1079.723633	0.005766	KRIPLPTKK	KRIPLPTKK	LM_splice_KRIPLPTKK	0	722.4	2.73	0.07	0.0275	1	1
20121117_EXQ2_MiBa_SA_mHLA_Fib_1.13345.13345.2	13345	2	1045.562378	0.006688	KIDNNPFAK	KIDNNPFAK	sp|O15119|TBX3_HUMAN;sp|Q13207|TBX2_HUMAN;sp|Q9UL17|TBX21_HUMAN	0	792.4	2.473	0.414	0.00637	1	1
20130504_EXQ3_MiBa_SA_Fib-1.27191.27191.1	27191	1	1112.573242	0.001862	TATAIITDNPP	TATAIITDNPP	LM_splice_TATAIITDNPP	0	135.7	1.531	0.298	0.0386	1	1
20130504_EXQ3_MiBa_SA_Fib-2.20200.20200.2	20200	2	1352.606445	0.005903	HMQNTPGFMYK	HMQNTPGFMYK	sp|Q9NVP1|DDX18_HUMAN	0	759.1	2.876	0.597	9.68E-08	1	1
20130504_EXQ3_MiBa_SA_Fib-1.23105.23105.2	23105	2	1169.620728	0.001393	SHRLPVEVAY	SHRLPVEVAY	sp|Q15149|PLEC_HUMAN	0.163	450.5	1.914	0.36	0.00597	1	1
20130504_EXQ3_MiBa_SA_Fib-1.26135.26135.2	26135	2	1113.527832	1.59E-04	GYMPRQYSL	GYMPRQYSL	sp|P48637|GSHB_HUMAN	0	445.1	1.719	0.338	0.00619	1	1
20130504_EXQ3_MiBa_SA_Fib-1.20255.20255.2	20255	2	1029.561646	8.98E-04	THKILGNTF	THKILGNTF	sp|Q9H0A0|NAT10_HUMAN	0	574.8	2.213	0.45	1.27E-04	1	1
20130504_EXQ3_MiBa_SA_Fib-2.32858.32858.3	32858	3	1738.030518	-0.004793	VEKGIIDPTKVVRTAL	VEKGIIDPTKVVRTAL	sp|P10809|CH60_HUMAN	0	394.3	3.616	0.593	2.80E-08	1	1
20130504_EXQ3_MiBa_SA_Fib-1.14011.14011.2	14011	2	899.5115356	0.003876	GTNPGIITK	GTNPGIITK	sp|Q9NPG8|ZDHC4_HUMAN	0	423.1	1.854	0.313	0.00285	1	1
20121117_EXQ2_MiBa_SA_mHLA_Fib_1.15074.15074.2	15074	2	1108.599365	0.011752	KYSDIQRSL	KYSDIQRSL	sp|P16234|PGFRA_HUMAN	0	451.2	2.074	0.387	0.0112	1	1
20130504_EXQ3_MiBa_SA_Fib-1.27923.27923.2	27923	2	1177.792603	0.001534	VVLLKARLVPA	VVLLKARLVPA	sp|Q6P995|F171B_HUMAN	0	314.7	1.983	0.406	0.00427	1	1
20130504_EXQ3_MiBa_SA_Fib-2.34117.34117.2	34117	2	1068.570801	0.00307	TYIVFVPKC	TYIVFVPKC	LM_splice_TYIVFVPKC	0	171.6	1.466	0.25	0.0402	1	1
20121117_EXQ2_MiBa_SA_mHLA_Fib_1.06955.06955.3	6955	3	1356.660645	0.008542	VDGKADGAEAKPAE	VDGKADGAEAKPAE	sp|P35579|MYH9_HUMAN	0	576.1	3.301	0.443	6.82E-06	1	1
20121117_EXQ2_MiBa_SA_mHLA_Fib_2.13498.13498.2	13498	2	1088.595581	0.009017	EVYHTTVLK	EVYHTTVLK	DeNovo_spliced__EVYHTTVLK	0	508.9	1.93	0.296	0.0406	1	1
20121117_EXQ2_MiBa_SA_mHLA_Fib_1.38038.38038.2	38038	2	1783.9104	0.011155	LFIGGLSFETTDESLR	LFIGGLSFETTDESLR	sp|P09651|ROA1_HUMAN;sp|Q32P51|RA1L2_HUMAN	0	135	2.06	0.46	4.20E-04	1	1
20130504_EXQ3_MiBa_SA_Fib-1.14822.14822.3	14822	3	1227.613281	0.006236	MYDKGPFRSK	MYDKGPFRSK	sp|P15559|NQO1_HUMAN	0	108.2	1.747	0.363	0.00621	1	1
20130504_EXQ3_MiBa_SA_Fib-1.16496.16496.2	16496	2	1186.573242	1.93E-04	QHDEQVRLY	QHDEQVRLY	sp|Q03252|LMNB2_HUMAN	0	313	1.54	0.388	7.08E-04	1	1
20130504_EXQ3_MiBa_SA_Fib-2.22761.22761.2	22761	2	1071.612061	0.004393	HAIQKLYSL	HAIQKLYSL	sp|O00203|AP3B1_HUMAN	0	503.2	2.157	0.384	8.72E-04	1	1
20130504_EXQ3_MiBa_SA_Fib-2.14272.14272.3	14272	3	1030.617676	0.00423	TRSTGLLGVK	TRSTGLLGVK	LM_splice_TRSTGLLGVK	0	506.7	2.633	0.234	0.0472	1	1
20121117_EXQ2_MiBa_SA_mHLA_Fib_1.15213.15213.3	15213	3	1173.684692	0.00888	KLEDGPKFLK	KLEDGPKFLK	sp|P68104|EF1A1_HUMAN;sp|Q5VTE0|EF1A3_HUMAN	0	575.5	2.465	0.161	0.035	1	1
20121117_EXQ2_MiBa_SA_mHLA_Fib_1.09712.09712.3	9712	3	1120.554321	0.009555	RTGPPM(Oxidation)GSRF	RTGPPMGSRF	sp|Q15056|IF4H_HUMAN	0.008	373.1	2.161	0.331	0.0118	1	1
20130504_EXQ3_MiBa_SA_Fib-1.10519.10519.2	10519	2	1045.615479	0.002273	KTSQLTLQK	KTSQLTLQK	DeNovo_spliced__KTSQLTLQK	0	833.4	2.596	0.114	2.26E-04	1	1
20121117_EXQ2_MiBa_SA_mHLA_Fib_2.11191.11191.2	11191	2	900.4130249	0.004044	NHNVSAPY	NHNVSAPY	sp|Q7L576|CYFP1_HUMAN;sp|Q96F07|CYFP2_HUMAN	0	283.1	1.573	0.275	0.0112	1	1
20130504_EXQ3_MiBa_SA_Fib-1.01674.01674.3	1674	3	1044.662842	-0.002636	KLNLSSKKK	KLNLSSKKK	sp|Q2KJY2|KI26B_HUMAN	0	373.6	2.219	0.286	0.0219	1	1
20130504_EXQ3_MiBa_SA_Fib-1.31018.31018.3	31018	3	2682.275146	0.015533	YASGRTTGIVMDSGDGVTHTVPIYEG	YASGRTTGIVMDSGDGVTHTVPIYEG	sp|P60709|ACTB_HUMAN;sp|P63261|ACTG_HUMAN	0	123.6	2.414	0.399	8.22E-06	1	1
20130504_EXQ3_MiBa_SA_Fib-1.22303.22303.3	22303	3	1305.781982	0.005078	RLLLETHLPSK	RLLLETHLPSK	sp|O00567|NOP56_HUMAN	0	469.5	3.488	0.351	0.00705	1	1
20121117_EXQ2_MiBa_SA_mHLA_Fib_1.23321.23321.1	23321	1	891.3844604	0.008162	NYGQYFT	NYGQYFT	sp|O75845|SC5D_HUMAN	0	357.5	1.43	0.33	0.0221	1	1
20130504_EXQ3_MiBa_SA_Fib-2.23007.23007.3	23007	3	1325.730469	0.006046	VVFRDPYRFK	VVFRDPYRFK	sp|P62917|RL8_HUMAN	0	394.2	2.098	0.331	0.00716	1	1
20121117_EXQ2_MiBa_SA_mHLA_Fib_1.16101.16101.2	16101	2	1014.52063	0.0072	DHKPVSSVF	DHKPVSSVF	sp|P32019|I5P2_HUMAN	0	433.7	2.081	0.274	0.0132	1	1
20130504_EXQ3_MiBa_SA_Fib-1.17450.17450.3	17450	3	1049.526978	0.00413	NAKMHFRF	NAKMHFRF	sp|Q9HCL0|PCD18_HUMAN	0	362.6	2.206	0.293	0.00806	1	1
20121117_EXQ2_MiBa_SA_mHLA_Fib_2.12752.12752.2	12752	2	949.5081787	0.006055	HYAGKVLY	HYAGKVLY	sp|O43795|MYO1B_HUMAN;sp|Q8NEV4|MYO3A_HUMAN;sp|Q8WXR4|MYO3B_HUMAN	0	493.4	1.996	0.251	0.0415	1	1
20130504_EXQ3_MiBa_SA_Fib-2.13542.13542.2	13542	2	1147.616943	0.003176	RWPKKSAEF	RWPKKSAEF	sp|P18621|RL17_HUMAN	0	127.6	1.691	0.165	0.0317	1	1
20121117_EXQ2_MiBa_SA_mHLA_Fib_1.16489.16489.2	16489	2	1171.641846	0.003544	RLAEPSQMLK	RLAEPSQMLK	sp|P35222|CTNB1_HUMAN	0	233.9	2.11	0.216	0.0222	1	1
20121117_EXQ2_MiBa_SA_mHLA_Fib_2.10560.10560.2	10560	2	892.5438232	0.00563	FVKTLTGK	FVKTLTGK	tr|J3QRK5|J3QRK5_HUMAN;sp|P0CG47|UBB_HUMAN;sp|P0CG48|UBC_HUMAN;sp|P62979|RS27A_HUMAN;sp|P62987|RL40_HUMAN;DeNovo_spliced__NFVKTLTGK	0.097	455	1.585	0.291	0.0286	1	1
20130504_EXQ3_MiBa_SA_Fib-1.33469.33469.2	33469	2	1280.596313	0.003821	YLDEDTIYHL	YLDEDTIYHL	sp|P31153|METK2_HUMAN	0	310.5	2.215	0.282	4.05E-04	1	1
20130504_EXQ3_MiBa_SA_Fib-2.19626.19626.2	19626	2	1103.528076	0.003318	SHITPSTQSF	SHITPSTQSF	LM_splice_SHITPSTQSF	0	418.2	2.175	0.348	0.00676	1	1
20130504_EXQ3_MiBa_SA_Fib-1.27638.27638.1	27638	1	1041.519409	0.006281	SQYQGVVVY	SQYQGVVVY	sp|Q9Y221|NIP7_HUMAN	0	383.5	1.764	0.467	3.29E-04	1	1
20130504_EXQ3_MiBa_SA_Fib-2.06522.06522.3	6522	3	1389.708252	0.004864	KQRDSEIMQQK	KQRDSEIMQQK	sp|P84101|SERF2_HUMAN	0	933.8	3.689	0.371	5.45E-05	1	1
20121117_EXQ2_MiBa_SA_mHLA_Fib_1.17062.17062.2	17062	2	1082.625854	1.008646	KIYPSAYIK	KIYPSAYIK	sp|Q13485|SMAD4_HUMAN	0	383.5	2.122	0.288	0.00675	1	1
20121117_EXQ2_MiBa_SA_mHLA_Fib_2.22703.22703.2	22703	2	1118.534302	0.005886	KYVPYSESF	KYVPYSESF	sp|O94830|DDHD2_HUMAN	0	561.1	2.188	0.196	0.00374	1	1
20130504_EXQ3_MiBa_SA_Fib-1.06456.06456.3	6456	3	1010.591553	0.00426	KSGPPELRK	KSGPPELRK	sp|Q96JM3|CHAP1_HUMAN	0	766.9	3.185	0.108	0.00705	1	1
20130504_EXQ3_MiBa_SA_Fib-2.03961.03961.3	3961	3	1029.63208	0.002656	RLQSKVTAK	RLQSKVTAK	sp|P00966|ASSY_HUMAN	0	605.1	2.705	0.28	0.00233	1	1
20130504_EXQ3_MiBa_SA_Fib-1.18505.18505.2	18505	2	959.4389038	0.004033	HGIDPTGTY	HGIDPTGTY	sp|P04350|TBB4A_HUMAN;sp|P07437|TBB5_HUMAN;sp|P68371|TBB4B_HUMAN	0	718.3	2.204	0.415	0.00194	1	1
20130504_EXQ3_MiBa_SA_Fib-2.27541.27541.1	27541	1	1152.658203	0.003955	KYIDQKFVL	KYIDQKFVL	sp|Q13362|2A5G_HUMAN;sp|Q14738|2A5D_HUMAN;sp|Q16537|2A5E_HUMAN	0.084	261.8	2.016	0.337	6.81E-04	1	1
20121117_EXQ2_MiBa_SA_mHLA_Fib_1.19144.19144.2	19144	2	1035.606934	0.010469	TLAEKFLSK	TLAEKFLSK	sp|Q8NFU5|IPMK_HUMAN	0	539.2	1.737	0.285	0.0266	1	1
20130504_EXQ3_MiBa_SA_Fib-1.15198.15198.2	15198	2	975.5267334	0.003032	SISGPISTSK	SISGPISTSK	sp|Q69YQ0|CYTSA_HUMAN	0	326.1	2.069	0.414	0.00696	1	1
20130504_EXQ3_MiBa_SA_Fib-1.14375.14375.3	14375	3	1280.685791	0.005127	KMPKM(Oxidation)KMPKF	KMPKMKMPKF	sp|Q09666|AHNK_HUMAN	0	466.8	2.622	1	1.83E-04	1	1
20130504_EXQ3_MiBa_SA_Fib-1.02367.02367.3	2367	3	1236.540894	0.002497	HHREGHGSSSF	HHREGHGSSSF	sp|Q5VTL8|PR38B_HUMAN	0	247	2.16	0.179	0.0178	1	1
20121117_EXQ2_MiBa_SA_mHLA_Fib_2.08923.08923.3	8923	3	1161.750122	0.001581	KLYEKKLLK	KLYEKKLLK	sp|P42166|LAP2A_HUMAN;sp|Q08999|RBL2_HUMAN	0	983.1	3.216	0.352	0.0356	1	1
20130504_EXQ3_MiBa_SA_Fib-2.17655.17655.3	17655	3	1016.570679	0.0052	SPNKKPFSL	SPNKKPFSL	sp|O60318|GANP_HUMAN	0	242.6	2.843	0.065	0.0389	1	1
20130504_EXQ3_MiBa_SA_Fib-1.04686.04686.2	4686	2	998.616272	0.003842	KVAPETKVK	KVAPETKVK	sp|Q13356|PPIL2_HUMAN	0	713.4	2.376	0.369	0.00326	1	1
20130504_EXQ3_MiBa_SA_Fib-2.13278.13278.2	13278	2	1062.445068	0.004428	DHIYHSEY	DHIYHSEY	sp|Q8N3C0|ASCC3_HUMAN	0	662.9	2.217	0.368	0.00248	1	1
20121117_EXQ2_MiBa_SA_mHLA_Fib_1.21726.21726.3	21726	3	1111.671021	0.006848	SIYVYKVLK	SIYVYKVLK	sp|P06899|H2B1J_HUMAN;sp|P23527|H2B1O_HUMAN;sp|P33778|H2B1B_HUMAN;sp|Q16778|H2B2E_HUMAN;sp|Q6DN03|H2B2C_HUMAN;sp|Q6DRA6|H2B2D_HUMAN;sp|Q8N257|H2B3B_HUMAN	0	173.5	1.713	0.299	0.047	1	1
20130504_EXQ3_MiBa_SA_Fib-1.36341.36341.2	36341	2	1096.598145	0.002465	VYKVPPFTF	VYKVPPFTF	sp|Q6NZI2|PTRF_HUMAN	0	604.7	2.566	0.361	6.03E-04	1	1
20130504_EXQ3_MiBa_SA_Fib-1.07506.07506.2	7506	2	1462.840942	0.004081	RLRDPDSHIVKK	RLRDPDSHIVKK	sp|Q96EK5|KBP_HUMAN	0	36.8	1.429	0.395	0.00786	1	1
20130504_EXQ3_MiBa_SA_Fib-2.24454.24454.1	24454	1	996.4904175	0.002768	ASHDQDIVI	ASHDQDIVI	LM_splice_ASHDQDIVI	0	296.7	1.542	0.003	0.00364	2	1
20130504_EXQ3_MiBa_SA_Fib-2.18936.18936.3	18936	3	1110.537354	0.002719	YHTDTTVKF	YHTDTTVKF	sp|P11388|TOP2A_HUMAN;sp|Q02880|TOP2B_HUMAN	0	104.8	1.827	0.33	0.00312	1	1
20130504_EXQ3_MiBa_SA_Fib-1.15242.15242.2	15242	2	1020.582764	0.007124	HGYKKYLL	HGYKKYLL	sp|Q12792|TWF1_HUMAN	0.174	385	1.894	0.347	0.0198	1	1
20130504_EXQ3_MiBa_SA_Fib-1.28199.28199.3	28199	3	1061.571167	0.005302	THILFREF	THILFREF	sp|Q9H6J7|CK049_HUMAN	0	148.6	1.567	0.312	0.0343	1	1
20121117_EXQ2_MiBa_SA_mHLA_Fib_2.11982.11982.1	11982	1	814.3590088	0.005941	(Acetyl)_M(Oxidation)FSSSAK	MFSSSAK	sp|P62081|RS7_HUMAN	0	265.8	2.007	0.465	9.67E-06	1	1
20130504_EXQ3_MiBa_SA_Fib-1.29297.29297.2	29297	2	1260.640137	0.001126	KTYGEIFEKF	KTYGEIFEKF	sp|O95298|NDUC2_HUMAN	0	651	2.823	0.329	4.62E-06	1	1
20130504_EXQ3_MiBa_SA_Fib-1.11875.11875.3	11875	3	1272.554077	0.001687	AHYHTGPGSPSY	AHYHTGPGSPSY	sp|Q8NFH3|NUP43_HUMAN	0	353.2	2.655	0.322	0.006	1	1
20130504_EXQ3_MiBa_SA_Fib-2.30556.30556.2	30556	2	1623.741333	0.004128	VTLGEKMTEEEVEM	VTLGEKMTEEEVEM	sp|P60660|MYL6_HUMAN	0	220.8	1.999	0.268	0.00224	1	1
20130504_EXQ3_MiBa_SA_Fib-2.27659.27659.3	27659	3	1577.816772	0.00776	ALYFPKN(Deamidated)GDPSGLAK	ALYFPKNGDPSGLAK	sp|Q14693|LPIN1_HUMAN	0.461	335.4	2.938	0.505	1.22E-06	1	1
20130504_EXQ3_MiBa_SA_Fib-1.09551.09551.3	9551	3	1447.709229	0.006802	RMEEMGVQGGRAK	RMEEMGVQGGRAK	sp|O15234|CASC3_HUMAN	0	640.3	3.188	0.417	4.49E-04	1	1
20121117_EXQ2_MiBa_SA_mHLA_Fib_1.24907.24907.2	24907	2	987.5119019	0.009337	AYVDIHTGL	AYVDIHTGL	sp|Q53H96|P5CR3_HUMAN	0	251.8	1.54	0.276	0.0453	1	1
20130504_EXQ3_MiBa_SA_Fib-1.19872.19872.2	19872	2	1022.568481	0.002329	HRAPPIIGY	HRAPPIIGY	sp|O15516|CLOCK_HUMAN;sp|Q99743|NPAS2_HUMAN	0	275.4	1.809	0.313	0.00739	1	1
20130504_EXQ3_MiBa_SA_Fib-1.09447.09447.2	9447	2	916.4071655	0.003243	GQAHPSASY	GQAHPSASY	sp|Q15652|JHD2C_HUMAN	0	483.6	1.948	0.261	0.0233	1	1
20130504_EXQ3_MiBa_SA_Fib-1.15653.15653.2	15653	2	1198.600098	0.001811	SLYDRPASYK	SLYDRPASYK	sp|P16234|PGFRA_HUMAN	0	306.6	2.329	0.416	3.28E-04	1	1
20130504_EXQ3_MiBa_SA_Fib-2.06312.06312.3	6312	3	1134.539063	0.007206	THRDSHVHF	THRDSHVHF	sp|Q12767|K0195_HUMAN	0	378.4	2.713	0.374	0.0011	1	1
20130504_EXQ3_MiBa_SA_Fib-2.06456.06456.3	6456	3	1238.664307	0.002358	KQIEHTLNEK	KQIEHTLNEK	sp|P17612|KAPCA_HUMAN;sp|P22694|KAPCB_HUMAN	0	458.7	2.759	0.311	4.23E-04	1	1
20130504_EXQ3_MiBa_SA_Fib-2.06071.06071.2	6071	2	1161.547119	0.002237	RSMPEQTGEK	RSMPEQTGEK	sp|P62888|RL30_HUMAN	0	355.1	2.558	0.31	0.00963	1	1
20121117_EXQ2_MiBa_SA_mHLA_Fib_1.08961.08961.1	8961	1	957.5184326	0.005309	ATEQPLTAK	ATEQPLTAK	sp|Q9H173|SIL1_HUMAN	0	178.7	2.067	0.334	0.00114	1	1
20130504_EXQ3_MiBa_SA_Fib-2.06107.06107.1	6107	1	700.3773193	0.001761	TPPTSAK	TPPTSAK	sp|Q13620|CUL4B_HUMAN	0	267.3	2.052	0.229	0.0426	1	1
20130504_EXQ3_MiBa_SA_Fib-1.17987.17987.2	17987	2	890.5142822	0.006997	SLGTIVSSK	SLGTIVSSK	sp|Q96FN4|CPNE2_HUMAN	0	212.1	1.792	0.247	0.0225	1	1
20130504_EXQ3_MiBa_SA_Fib-2.29374.29374.2	29374	2	1096.596924	0.005179	ALAEYVIYR	ALAEYVIYR	sp|Q9H2K2|TNKS2_HUMAN	0	425.1	2.174	0.269	0.00633	1	1
20121117_EXQ2_MiBa_SA_mHLA_Fib_2.13092.13092.2	13092	2	1169.534912	0.00956	HHSYDHVIY	HHSYDHVIY	sp|Q8IWV7|UBR1_HUMAN	0	205.3	1.801	0.318	6.05E-04	1	1
20130504_EXQ3_MiBa_SA_Fib-1.04883.04883.3	4883	3	1142.558228	0.001454	GKADGAEAKPAE	GKADGAEAKPAE	sp|P35579|MYH9_HUMAN	0	402.1	2.691	0.268	0.00339	1	1
20130504_EXQ3_MiBa_SA_Fib-2.39844.39844.1	39844	1	974.4515381	0.001748	AYGNVFSAF	AYGNVFSAF	sp|Q8NI36|WDR36_HUMAN	0	303.9	1.428	0.313	0.0112	1	1
20121117_EXQ2_MiBa_SA_mHLA_Fib_2.07675.07675.2	7675	2	851.420105	0.006358	SHASPSPVA	SHASPSPVA	sp|Q96HC4|PDLI5_HUMAN	0	270.8	2.074	0.409	0.001	1	1
20121117_EXQ2_MiBa_SA_mHLA_Fib_2.18133.18133.3	18133	3	1316.685425	0.024162	KPKEPVFSAEEG	KPKEPVFSAEEG	sp|O00423|EMAL1_HUMAN	0	153	2.008	0.178	0.0163	1	1
20121117_EXQ2_MiBa_SA_mHLA_Fib_2.07868.07868.2	7868	2	1085.542114	0.009333	QVYM(Oxidation)KPPAH	QVYMKPPAH	sp|Q00341|VIGLN_HUMAN	0	250.6	1.632	0.298	0.00642	1	1
20130504_EXQ3_MiBa_SA_Fib-2.30717.30717.2	30717	2	1169.596191	0.005843	FYNERVVIM	FYNERVVIM	sp|O75448|MED24_HUMAN	0	183.8	1.814	0.351	0.00776	1	1
20121117_EXQ2_MiBa_SA_mHLA_Fib_2.10852.10852.2	10852	2	1158.642944	0.003209	TQKEHLLKY	TQKEHLLKY	sp|O75083|WDR1_HUMAN	0	385.6	1.936	0.252	0.00728	1	1
20121117_EXQ2_MiBa_SA_mHLA_Fib_2.30628.30628.2	30628	2	1136.593872	0.007312	FTFDNVLPGK	FTFDNVLPGK	sp|P69849|NOMO3_HUMAN;sp|Q15155|NOMO1_HUMAN;sp|Q5JPE7|NOMO2_HUMAN	0	261	1.815	0.372	0.00129	1	1
20121117_EXQ2_MiBa_SA_mHLA_Fib_2.03716.03716.3	3716	3	1071.626953	0.004679	RSQKPVMVK	RSQKPVMVK	sp|P46779|RL28_HUMAN	0	484.4	3.158	0.042	2.59E-04	1	1
20130504_EXQ3_MiBa_SA_Fib-1.24944.24944.3	24944	3	1046.559082	0.004185	EFVAKGHLF	EFVAKGHLF	sp|Q9BUE0|MED18_HUMAN	0	201	1.972	0.305	0.0255	1	1
20130504_EXQ3_MiBa_SA_Fib-1.26094.26094.2	26094	2	1189.571533	0.00269	TYM(Oxidation)KDLYQL	TYMKDLYQL	sp|Q8N392|RHG18_HUMAN	0	368.4	1.923	0.282	0.00566	1	1
20130504_EXQ3_MiBa_SA_Fib-1.12951.12951.3	12951	3	1287.580933	0.002415	HHYFSKADHF	HHYFSKADHF	sp|Q9UKZ1|CNO11_HUMAN	0	786	3.167	0.451	1.71E-05	1	1
20121117_EXQ2_MiBa_SA_mHLA_Fib_1.14054.14054.3	14054	3	1289.750366	0.0048	KLIGEYGLRNK	KLIGEYGLRNK	sp|P46781|RS9_HUMAN	0	1050.7	3.445	0.35	0.00581	1	1
20130504_EXQ3_MiBa_SA_Fib-2.20967.20967.3	20967	3	1792.91394	0.003169	REAPIDKKGNFNYIE	REAPIDKKGNFNYIE	sp|O14950|ML12B_HUMAN;sp|P19105|ML12A_HUMAN	0	325.9	2.462	0.37	1.55E-04	1	1
20130504_EXQ3_MiBa_SA_Fib-2.31880.31880.2	31880	2	1104.495239	0.00431	M(Oxidation)NEAPGPINF	MNEAPGPINF	sp|O14950|ML12B_HUMAN;sp|P19105|ML12A_HUMAN	0	642.2	2.16	0.42	1.77E-05	1	1
20130504_EXQ3_MiBa_SA_Fib-2.03959.03959.2	3959	2	1494.763062	-7.46E-04	SLRASTSKSESSQK	SLRASTSKSESSQK	sp|P62753|RS6_HUMAN	0	149.9	2.653	0.385	2.90E-04	1	1
20121117_EXQ2_MiBa_SA_mHLA_Fib_1.10311.10311.2	10311	2	1079.572754	0.010303	SVFNHAIRH	SVFNHAIRH	sp|Q7L576|CYFP1_HUMAN	0	428.8	2.124	0.379	4.30E-04	1	1
20121117_EXQ2_MiBa_SA_mHLA_Fib_2.06639.06639.3	6639	3	1145.655273	0.007483	KTPTSPLKM(Oxidation)K	KTPTSPLKMK	sp|O60264|SMCA5_HUMAN	0	518.5	2.986	0.291	3.99E-04	1	1
20121117_EXQ2_MiBa_SA_mHLA_Fib_2.03775.03775.2	3775	2	1433.562866	0.008589	KGQGGAGAGDDEEED	KGQGGAGAGDDEEED	sp|P46781|RS9_HUMAN	0	165.3	1.943	0.299	0.0171	1	1
20121117_EXQ2_MiBa_SA_mHLA_Fib_2.00305.00305.2	305	2	1186.454468	4.29E-04	NHHDHHDEF	NHHDHHDEF	sp|Q00994|BEX3_HUMAN	0	600.1	1.866	0.349	7.63E-04	1	1
20130504_EXQ3_MiBa_SA_Fib-2.05042.05042.3	5042	3	1066.628174	0.003492	RIIHSSVQK	RIIHSSVQK	sp|Q8N766|EMC1_HUMAN	0	448.2	2.527	0.353	0.00161	1	1
20130504_EXQ3_MiBa_SA_Fib-1.20232.20232.3	20232	3	1335.735718	0.005793	EYIHKQGIVHL	EYIHKQGIVHL	sp|Q15746|MYLK_HUMAN	0	105.8	1.976	0.249	0.0102	1	1
20130504_EXQ3_MiBa_SA_Fib-1.08534.08534.2	8534	2	1035.535278	4.20E-04	KVGEFSGANK	KVGEFSGANK	sp|P10599|THIO_HUMAN	0	738.1	2.634	0.409	2.63E-04	1	1
20130504_EXQ3_MiBa_SA_Fib-1.14454.14454.2	14454	2	1098.629761	-1.08E-04	LPHHRVIEV	LPHHRVIEV	sp|P69849|NOMO3_HUMAN;sp|Q15155|NOMO1_HUMAN;sp|Q5JPE7|NOMO2_HUMAN	0	268	1.632	0.275	0.0288	1	1
20130504_EXQ3_MiBa_SA_Fib-1.29632.29632.2	29632	2	1042.588257	0.007099	AYIQVTHVI	AYIQVTHVI	sp|Q9BZ29|DOCK9_HUMAN	0	334.4	1.754	0.28	0.0319	1	1
20121117_EXQ2_MiBa_SA_mHLA_Fib_1.24811.24811.3	24811	3	1781.956909	0.014461	HLEINPDHPIVETLR	HLEINPDHPIVETLR	sp|P08238|HS90B_HUMAN	0	351.9	3.29	0.525	5.78E-08	1	1
20130504_EXQ3_MiBa_SA_Fib-2.17358.17358.2	17358	2	935.5137939	0.006156	ALYGGSLQK	ALYGGSLQK	sp|Q75T13|PGAP1_HUMAN	0	299.4	1.736	0.276	0.0434	1	1
20130504_EXQ3_MiBa_SA_Fib-1.32584.32584.1	32584	1	1016.524719	0.006848	VWSDVTPLT	VWSDVTPLT	sp|P24347|MMP11_HUMAN	0	385.7	1.627	0.002	0.02	1	1
20130504_EXQ3_MiBa_SA_Fib-1.17384.17384.3	17384	3	1118.664551	0.004559	RLKYPPFAK	RLKYPPFAK	sp|Q8IV48|ERI1_HUMAN	0	874.2	2.655	0.162	0.0142	1	1
20121117_EXQ2_MiBa_SA_mHLA_Fib_1.23079.23079.3	23079	3	1185.67688	0.010991	AVFPFKPPQR	AVFPFKPPQR	sp|Q9Y6X3|SCC4_HUMAN	0	343.9	2.098	0.326	0.0405	1	1
20121117_EXQ2_MiBa_SA_mHLA_Fib_1.08602.08602.3	8602	3	1002.54541	0.009492	SQRPAARAF	SQRPAARAF	sp|Q9BTY7|HGH1_HUMAN	0	431.2	2.339	0.213	0.0211	1	1
20130504_EXQ3_MiBa_SA_Fib-2.24591.24591.2	24591	2	919.553833	0.004743	ALGLPQPPK	ALGLPQPPK	DeNovo_spliced__ALGLPQPPK	0	459.2	1.604	0.335	0.0456	1	1
20130504_EXQ3_MiBa_SA_Fib-2.06051.06051.3	6051	3	1083.555298	0.005725	IVDEGHRMK	IVDEGHRMK	sp|P51531|SMCA2_HUMAN;sp|P51532|SMCA4_HUMAN	0	231.5	2.177	0.035	0.0443	1	1
20130504_EXQ3_MiBa_SA_Fib-2.21128.21128.2	21128	2	1101.584961	0.003083	KVSDYILQH	KVSDYILQH	sp|O75129|ASTN2_HUMAN	0	783	2.703	0.341	2.10E-04	1	1
20121117_EXQ2_MiBa_SA_mHLA_Fib_1.12809.12809.2	12809	2	1227.616577	0.009532	MYDKGPFRSK	MYDKGPFRSK	sp|P15559|NQO1_HUMAN	0	113	1.243	0.305	0.0267	1	1
20130504_EXQ3_MiBa_SA_Fib-2.11992.11992.3	11992	3	1092.607422	0.003464	LRSQVRATY	LRSQVRATY	sp|P12111|CO6A3_HUMAN	0	218.3	2.062	0.353	0.0046	1	1
20121117_EXQ2_MiBa_SA_mHLA_Fib_1.30879.30879.2	30879	2	1310.623901	0.009658	VWNSDTQSYVL	VWNSDTQSYVL	sp|O75386|TULP3_HUMAN	0	172.8	1.748	0.473	2.66E-05	1	1
20130504_EXQ3_MiBa_SA_Fib-2.10708.10708.2	10708	2	1111.578247	7.90E-04	SHQHVKITY	SHQHVKITY	sp|P38435|VKGC_HUMAN	0	814.3	2.54	0.518	3.71E-05	1	1
20130504_EXQ3_MiBa_SA_Fib-2.21616.21616.3	21616	3	2222.085693	0.006805	ISKQEYDESGPSIVHRKCF	ISKQEYDESGPSIVHRKCF	sp|P0CG38|POTEI_HUMAN;sp|P0CG39|POTEJ_HUMAN;sp|P60709|ACTB_HUMAN;sp|P63261|ACTG_HUMAN;sp|Q6S8J3|POTEE_HUMAN;sp|Q9BYX7|ACTBM_HUMAN	0	679.6	4.29	0.49	2.09E-07	1	1
20130504_EXQ3_MiBa_SA_Fib-1.00197.00197.3	197	3	1165.686646	0.003456	RLWGKHKNK	RLWGKHKNK	sp|P32519|ELF1_HUMAN	0	207.6	2.001	0.238	0.0364	1	1
20130504_EXQ3_MiBa_SA_Fib-2.34423.34423.2	34423	2	1253.55542	0.001448	THWMPYGSLY	THWMPYGSLY	sp|Q13418|ILK_HUMAN	0	122.7	1.399	0.307	0.0206	1	1
20121117_EXQ2_MiBa_SA_mHLA_Fib_2.06381.06381.1	6381	1	717.4204712	0.003089	PAFKQK	PAFKQK	sp|Q15746|MYLK_HUMAN	0	288	1.792	0.19	0.0236	1	1
20130504_EXQ3_MiBa_SA_Fib-2.19372.19372.3	19372	3	1273.639282	0.004999	SAYYPSSFPKK	SAYYPSSFPKK	sp|Q4V9L6|TM119_HUMAN	0.02	122.4	1.918	0.273	0.00316	1	1
20121117_EXQ2_MiBa_SA_mHLA_Fib_2.19659.19659.2	19659	2	1160.62915	0.006115	ATYYGAFIKK	ATYYGAFIKK	sp|O95819|M4K4_HUMAN;sp|Q8N4C8|MINK1_HUMAN;sp|Q9UKE5|TNIK_HUMAN	0	213.5	1.675	0.281	0.025	1	1
20130504_EXQ3_MiBa_SA_Fib-2.27360.27360.2	27360	2	1191.573975	0.002668	HYLPSYYHL	HYLPSYYHL	sp|Q96C86|DCPS_HUMAN	0	256.7	1.569	0.3	0.0121	1	1
20130504_EXQ3_MiBa_SA_Fib-1.25593.25593.2	25593	2	1126.571045	0.005187	QYTQALEKF	QYTQALEKF	sp|O43150|ASAP2_HUMAN	0	254.1	1.673	0.383	0.0229	1	1
20121117_EXQ2_MiBa_SA_mHLA_Fib_2.18879.18879.3	18879	3	1264.772827	0.011275	RILDPTKLGPR	RILDPTKLGPR	sp|Q13308|PTK7_HUMAN	0	484.3	2.753	0.394	2.37E-04	1	1
20130504_EXQ3_MiBa_SA_Fib-1.32379.32379.2	32379	2	1153.567383	0.001841	SIWDETLYK	SIWDETLYK	sp|Q5VZM2|RRAGB_HUMAN;sp|Q7L523|RRAGA_HUMAN	0	182.3	1.482	0.257	0.0183	1	1
20130504_EXQ3_MiBa_SA_Fib-2.06777.06777.3	6777	3	1098.65625	0.001257	VHKEFKKAL	VHKEFKKAL	sp|P51116|FXR2_HUMAN	0	169.4	2.177	0.285	0.00665	1	1
20121117_EXQ2_MiBa_SA_mHLA_Fib_1.09016.09016.2	9016	2	1002.451538	0.007487	EHINSVSAM(Oxidation)	EHINSVSAM	sp|Q14204|DYHC1_HUMAN	0	244.5	1.428	0.305	0.0409	1	1
20130504_EXQ3_MiBa_SA_Fib-2.35347.35347.2	35347	2	1223.599121	0.001672	YQQIFLHEF	YQQIFLHEF	sp|Q9Y4F3|MARF1_HUMAN	0	229.9	1.519	0.185	0.0349	1	1
20130504_EXQ3_MiBa_SA_Fib-1.10070.10070.2	10070	2	1053.502075	0.002887	VHYGHSNQL	VHYGHSNQL	sp|Q99447|PCY2_HUMAN	0	355.2	1.902	0.309	0.00301	1	1
20130504_EXQ3_MiBa_SA_Fib-1.03259.03259.3	3259	3	1013.555481	0.004919	KLSDGAPQAK	KLSDGAPQAK	LM_splice_KLSDGAPQAK	0	202.8	2.58	0.056	0.0131	2	1
20130504_EXQ3_MiBa_SA_Fib-2.30360.30360.3	30360	3	1228.669067	0.001271	VVYWLYMKK	VVYWLYMKK	sp|Q13740|CD166_HUMAN	0	251.7	2.016	0.395	0.00574	1	1
20130504_EXQ3_MiBa_SA_Fib-2.33423.33423.2	33423	2	1075.520386	0.004237	MPFPAHLTY	MPFPAHLTY	sp|Q86YS7|C2CD5_HUMAN	0	446.6	1.983	0.364	9.23E-04	1	1
20130504_EXQ3_MiBa_SA_Fib-1.33582.33582.2	33582	2	1006.611023	0.004747	ALFLTLTTK	ALFLTLTTK	sp|P00403|COX2_HUMAN	0	248.4	1.752	0.302	0.0107	1	1
20130504_EXQ3_MiBa_SA_Fib-2.10046.10046.3	10046	3	1212.722778	0.003781	KTSTVPPSLRK	KTSTVPPSLRK	sp|Q99941|ATF6B_HUMAN	0	327.1	2.197	0.117	0.0141	1	1
20130504_EXQ3_MiBa_SA_Fib-1.13137.13137.3	13137	3	1096.642578	0.003256	RVKYGTVFK	RVKYGTVFK	sp|Q96ST3|SIN3A_HUMAN	0	457.9	2.506	0.496	0.0012	1	1
20130504_EXQ3_MiBa_SA_Fib-2.34202.34202.2	34202	2	1053.56665	0.001876	VPYRIFPY	VPYRIFPY	sp|Q14739|LBR_HUMAN	0	447.3	1.762	0.25	0.00754	1	1
20121117_EXQ2_MiBa_SA_mHLA_Fib_2.15731.15731.2	15731	2	907.4268799	0.004702	YPDRIMN	YPDRIMN	sp|P07437|TBB5_HUMAN;sp|P68371|TBB4B_HUMAN;sp|Q13509|TBB3_HUMAN;sp|Q13885|TBB2A_HUMAN;sp|Q9BVA1|TBB2B_HUMAN;sp|Q9H4B7|TBB1_HUMAN	0	284.4	1.605	0.287	0.0165	1	1
20130504_EXQ3_MiBa_SA_Fib-2.27405.27405.2	27405	2	1152.656128	0.001874	KYIDQKFVL	KYIDQKFVL	sp|Q13362|2A5G_HUMAN;sp|Q14738|2A5D_HUMAN;sp|Q16537|2A5E_HUMAN	0.018	856.1	2.809	0.411	3.63E-04	1	1
20121117_EXQ2_MiBa_SA_mHLA_Fib_1.06871.06871.2	6871	2	1152.694458	0.00778	KLKEPQPVSK	KLKEPQPVSK	sp|Q9HCE3|ZN532_HUMAN	0	195.8	1.941	0.33	0.0397	1	1
20130504_EXQ3_MiBa_SA_Fib-1.27948.27948.2	27948	2	1279.581543	0.002103	YYM(Oxidation)KDLPTSF	YYMKDLPTSF	sp|P42356|PI4KA_HUMAN	0	337.6	2.503	0.407	8.11E-04	1	1
20121117_EXQ2_MiBa_SA_mHLA_Fib_2.07308.07308.2	7308	2	922.4945679	0.007368	HTALPGAEK	HTALPGAEK	sp|Q9H7S9|ZN703_HUMAN	0	606.1	2.398	0.396	6.91E-04	1	1
20130504_EXQ3_MiBa_SA_Fib-1.08059.08059.2	8059	2	1075.498535	0.00507	KNAEVHESY	KNAEVHESY	LM_splice_KNAEVHESY	0.112	745.8	2.222	0.373	3.45E-04	1	1
20130504_EXQ3_MiBa_SA_Fib-1.34749.34749.2	34749	2	1158.61145	0.00406	YYISPRITF	YYISPRITF	sp|P07948|LYN_HUMAN;sp|P51451|BLK_HUMAN;sp|Q13239|SLAP1_HUMAN	0	166.8	1.496	0.213	0.0302	1	1
20130504_EXQ3_MiBa_SA_Fib-1.09294.09294.3	9294	3	1149.603638	0.003773	KM(Oxidation)LPKTM(Oxidation)NR	KMLPKTMNR	sp|Q96RT1|LAP2_HUMAN	0	243.5	1.893	0.082	0.0457	1	1
20130504_EXQ3_MiBa_SA_Fib-1.27047.27047.3	27047	3	1498.832153	0.006525	PSKGPLQSVQVFGR	PSKGPLQSVQVFGR	sp|P62249|RS16_HUMAN	0	719.6	3.236	0.516	1.40E-07	1	1
20130504_EXQ3_MiBa_SA_Fib-2.22632.22632.2	22632	2	930.4608154	0.004877	GHGLLSGQY	GHGLLSGQY	sp|Q92995|UBP13_HUMAN	0	277.9	1.862	0.372	0.00227	1	1
20130504_EXQ3_MiBa_SA_Fib-1.14784.14784.2	14784	2	1085.553345	0.002819	KTFPNTIEH	KTFPNTIEH	sp|Q9NUA8|ZBT40_HUMAN	0	182.8	1.681	0.333	0.0402	1	1
20130504_EXQ3_MiBa_SA_Fib-1.18353.18353.2	18353	2	1139.605591	0.004651	RTMVKTLEY	RTMVKTLEY	sp|Q7Z3J2|CP062_HUMAN	0	338.3	1.87	0.316	0.0409	1	1
20130504_EXQ3_MiBa_SA_Fib-2.14822.14822.3	14822	3	1229.600464	0.006293	HHENIVRYY	HHENIVRYY	sp|Q9P2K8|E2AK4_HUMAN	0	572.1	2.381	0.161	0.00406	1	1
20121117_EXQ2_MiBa_SA_mHLA_Fib_1.17361.17361.3	17361	3	1293.653198	0.014467	ARPDEKAIMTY	ARPDEKAIMTY	sp|O43707|ACTN4_HUMAN;sp|P12814|ACTN1_HUMAN	0	173.2	2.245	0.222	0.0453	1	1
20130504_EXQ3_MiBa_SA_Fib-2.05159.05159.3	5159	3	1025.663452	0.003697	AIKKPLTQK	AIKKPLTQK	sp|Q92925|SMRD2_HUMAN	0	211.4	2.053	0.112	0.0116	1	1
20121117_EXQ2_MiBa_SA_mHLA_Fib_2.22419.22419.2	22419	2	1108.639771	0.011734	VIFKDFVNK	VIFKDFVNK	sp|Q63HN8|RN213_HUMAN	0	682	1.993	0.141	0.0473	1	1
20130504_EXQ3_MiBa_SA_Fib-1.24337.24337.3	24337	3	1191.685791	0.006047	RVFVVGVGMTK	RVFVVGVGMTK	sp|P22307|NLTP_HUMAN	0	535.4	2.807	0.524	6.31E-05	1	1
20121117_EXQ2_MiBa_SA_mHLA_Fib_1.18361.18361.2	18361	2	1364.723022	0.010762	KQM(Oxidation)EQVAQFLK	KQMEQVAQFLK	sp|Q01995|TAGL_HUMAN	0	262.6	2.467	0.448	5.87E-04	1	1
20130504_EXQ3_MiBa_SA_Fib-2.30739.30739.3	30739	3	1325.700439	0.010358	SYITEECLKKL	SYITEECLKKL	sp|Q15386|UBE3C_HUMAN	0	123.3	2.08	0.294	0.0154	1	1
20121117_EXQ2_MiBa_SA_mHLA_Fib_1.18059.18059.3	18059	3	1121.714844	0.007568	RIKPPWVVK	RIKPPWVVK	sp|Q8IXJ9|ASXL1_HUMAN	0	595.6	3.04	0.285	4.29E-04	1	1
20130504_EXQ3_MiBa_SA_Fib-2.23984.23984.2	23984	2	1057.579834	0.005536	GHFQKMLVV	GHFQKMLVV	sp|P08133|ANXA6_HUMAN	0	384.3	1.904	0.356	0.0072	1	1
20130504_EXQ3_MiBa_SA_Fib-2.04917.04917.3	4917	3	927.5795288	0.004228	TPKDKKVI	TPKDKKVI	DeNovo_spliced__TPKDKKVI	0	342.8	2.136	0.304	0.00945	1	1
20130504_EXQ3_MiBa_SA_Fib-1.26402.26402.2	26402	2	930.5305786	0.00188	GVAPFTIAR	GVAPFTIAR	sp|P12111|CO6A3_HUMAN	0	439.4	1.774	0.286	0.00846	1	1
20121117_EXQ2_MiBa_SA_mHLA_Fib_2.30575.30575.2	30575	2	1195.634644	0.01094	TFPNIASATKF	TFPNIASATKF	sp|P09601|HMOX1_HUMAN	0	181.1	1.811	0.453	4.20E-04	1	1
20130504_EXQ3_MiBa_SA_Fib-2.06853.06853.2	6853	2	1012.439758	0.003505	GHNEAVSHY	GHNEAVSHY	tr|M0R150|M0R150_HUMAN;sp|Q6ZSZ5|ARHGI_HUMAN	0	576.1	2.329	0.404	1.88E-04	1	1
20121117_EXQ2_MiBa_SA_mHLA_Fib_1.19102.19102.2	19102	2	1061.502563	0.009493	HFQPTQTGF	HFQPTQTGF	sp|Q13227|GPS2_HUMAN	0	402.9	1.997	0.288	0.00678	1	1
20130504_EXQ3_MiBa_SA_Fib-2.25709.25709.2	25709	2	1215.550781	0.002643	VYKDMPETSF	VYKDMPETSF	sp|P55196|AFAD_HUMAN	0	448.8	2.659	0.398	3.22E-04	1	1
20130504_EXQ3_MiBa_SA_Fib-1.06995.06995.3	6995	3	1229.68811	0.004116	RLSENASKAVR	RLSENASKAVR	sp|O75151|PHF2_HUMAN	0	367.5	2.949	0.389	4.30E-04	1	1
20121117_EXQ2_MiBa_SA_mHLA_Fib_1.07372.07372.2	7372	2	1014.613464	0.006091	SPKKKDLSL	SPKKKDLSL	sp|Q93045|STMN2_HUMAN	0	188.8	2.068	0.197	0.0244	1	1
20121117_EXQ2_MiBa_SA_mHLA_Fib_2.08711.08711.2	8711	2	1061.495605	0.006592	HQRDGLSSY	HQRDGLSSY	sp|Q9HBZ2|ARNT2_HUMAN	0	387.6	2.025	0.379	6.56E-04	1	1
20121117_EXQ2_MiBa_SA_mHLA_Fib_2.24803.24803.2	24803	2	1051.5177	0.009056	DRYGGQPLF	DRYGGQPLF	tr|H3BQZ7|H3BQZ7_HUMAN;sp|Q1KMD3|HNRL2_HUMAN	0	231	1.736	0.214	0.0454	1	1
20121117_EXQ2_MiBa_SA_mHLA_Fib_2.26865.26865.1	26865	1	696.5186157	0.003667	LLLLLL	LLLLLL	tr|A0A075B6H5|A0A075B6H5_HUMAN;tr|A0A075B6I3|A0A075B6I3_HUMAN;tr|A0A075B6J1|A0A075B6J1_HUMAN;tr|A0A075B6N2|A0A075B6N2_HUMAN;tr|A0A087WT02|A0A087WT02_HUMAN;tr|A0A0D9SF17|A0A0D9SF17_HUMAN;tr|A0A0G2JP75|A0A0G2JP75_HUMAN;tr|A0A0G2JS06|A0A0G2JS06_HUMAN;tr|A0A5B7|A0A5B7_HUMAN;sp|A1L453|PRS38_HUMAN;sp|A2A2V5|SRTM1_HUMAN;sp|A2A2Y4|FRMD3_HUMAN;sp|A6NCL2|LRCL1_HUMAN;sp|A6NF34|ANTRL_HUMAN;sp|A6NF89|OR6C6_HU…	0	24.8	0.909	1	0.0288	1	1
20121117_EXQ2_MiBa_SA_mHLA_Fib_1.07217.07217.2	7217	2	1050.528076	0.008702	ATAASSSSLEK	ATAASSSSLEK	sp|P60709|ACTB_HUMAN;sp|P62736|ACTA_HUMAN;sp|P63261|ACTG_HUMAN;sp|P63267|ACTH_HUMAN;sp|P68032|ACTC_HUMAN;sp|P68133|ACTS_HUMAN;sp|Q6S8J3|POTEE_HUMAN;LM_splice_ATAASSSSLEKD	0	690.9	2.663	0.339	0.00204	1	1
20130504_EXQ3_MiBa_SA_Fib-2.23910.23910.2	23910	2	1033.512939	0.004907	IHSDLTSVY	IHSDLTSVY	sp|O60486|PLXC1_HUMAN	0	486.2	1.942	0.207	0.00549	1	1
20121117_EXQ2_MiBa_SA_mHLA_Fib_1.22176.22176.3	22176	3	1198.63623	0.011479	FVYPGNLRHP	FVYPGNLRHP	LM_splice_FVYPGNLRHP	0	364.1	2.229	0.118	0.00343	1	1
20130504_EXQ3_MiBa_SA_Fib-1.30325.30325.2	30325	2	1323.658081	9.20E-04	NLRSPNNFLSY	NLRSPNNFLSY	sp|P24385|CCND1_HUMAN	0	613.3	2.026	0.396	0.00659	1	1
20130504_EXQ3_MiBa_SA_Fib-2.14570.14570.3	14570	3	1214.623291	0.987707	QLYWSHPRK	QLYWSHPRK	sp|P62273|RS29_HUMAN	0.033	300.5	2.201	0.297	3.93E-04	1	1
20121117_EXQ2_MiBa_SA_mHLA_Fib_2.00317.00317.2	317	2	817.3566895	6.90E-05	DSDAASPR	DSDAASPR	sp|Q31612|1B73_HUMAN;sp|Q95604|1C17_HUMAN	0	681	1.802	0.248	0.0226	1	1
20121117_EXQ2_MiBa_SA_mHLA_Fib_2.18077.18077.3	18077	3	1602.826782	0.02711	VDEMLTLAAMLTAAPG	VDEMLTLAAMLTAAPG	sp|Q8TE96|DQX1_HUMAN	0	98	2.028	0.198	0.0231	2	1
20130504_EXQ3_MiBa_SA_Fib-1.38619.38619.2	38619	2	1262.682495	0.001344	QFIPPYVPRF	QFIPPYVPRF	sp|Q12929|EPS8_HUMAN	0	225.4	1.813	0.279	0.0404	1	1
20121117_EXQ2_MiBa_SA_mHLA_Fib_1.01051.01051.3	1051	3	1151.719116	0.005291	RLQGKPPTKK	RLQGKPPTKK	sp|Q05BQ5|MBTD1_HUMAN;sp|Q969R5|LMBL2_HUMAN	0	212.9	2.495	0.368	0.023	1	1
20121117_EXQ2_MiBa_SA_mHLA_Fib_2.15182.15182.3	15182	3	1365.847046	0.012641	KTIHAELSKLVK	KTIHAELSKLVK	sp|Q14318|FKBP8_HUMAN	0	1116.6	4.332	0.577	2.08E-07	1	1
20130504_EXQ3_MiBa_SA_Fib-2.09946.09946.3	9946	3	1103.574707	0.002409	SRKTFSHEL	SRKTFSHEL	sp|P30101|PDIA3_HUMAN	0	183.7	1.915	0.145	0.0193	1	1
20130504_EXQ3_MiBa_SA_Fib-2.32464.32464.2	32464	2	1117.523193	-9.60E-05	GTYGFWYPK	GTYGFWYPK	sp|Q8N6M3|FITM2_HUMAN	0	194.2	1.729	0.442	3.07E-05	1	1
20121117_EXQ2_MiBa_SA_mHLA_Fib_1.30683.30683.2	30683	2	1280.601196	0.008741	YLDEDTIYHL	YLDEDTIYHL	sp|P31153|METK2_HUMAN	0	464.3	2.343	0.359	9.87E-04	1	1
20130504_EXQ3_MiBa_SA_Fib-2.30978.30978.2	30978	2	1067.530762	0.001976	FYNQVSTPL	FYNQVSTPL	sp|P19823|ITIH2_HUMAN	0	123.6	1.374	0.367	0.00572	1	1
20121117_EXQ2_MiBa_SA_mHLA_Fib_1.16166.16166.3	16166	3	1016.552124	0.00779	VFKPVHSGF	VFKPVHSGF	sp|Q7Z2D5|LPPR4_HUMAN	0	155.5	1.956	0.363	0.0207	1	1
20121117_EXQ2_MiBa_SA_mHLA_Fib_2.05708.05708.3	5708	3	1143.706787	0.007878	RLPQKPLHR	RLPQKPLHR	sp|Q7Z591|AKNA_HUMAN	0	606.6	2.339	0.429	0.00127	1	1
20121117_EXQ2_MiBa_SA_mHLA_Fib_1.20840.20840.2	20840	2	983.5609131	0.005653	EAFVRHIL	EAFVRHIL	tr|A0A0G2JQ01|A0A0G2JQ01_HUMAN;sp|P60660|MYL6_HUMAN	0	722.7	1.873	0.272	0.022	1	1
20130504_EXQ3_MiBa_SA_Fib-2.32699.32699.2	32699	2	1195.736206	-0.007865	ALPSRILLWK	ALPSRILLWK	sp|Q9BRK3|MXRA8_HUMAN	0	356.1	1.74	0.325	0.0126	1	1
20130504_EXQ3_MiBa_SA_Fib-2.35426.35426.2	35426	2	1026.543457	0.004905	KFIDTGFSL	KFIDTGFSL	sp|Q96J02|ITCH_HUMAN;sp|Q9H0M0|WWP1_HUMAN	0	353.3	2.043	0.276	0.0415	1	1
20121117_EXQ2_MiBa_SA_mHLA_Fib_1.21990.21990.2	21990	2	1046.56543	0.010538	EFVAKGHLF	EFVAKGHLF	sp|Q9BUE0|MED18_HUMAN	0	497.7	2.026	0.376	0.00261	1	1
20130504_EXQ3_MiBa_SA_Fib-1.28870.28870.2	28870	2	1180.57373	-1.63E-04	KYPHYFPVM	KYPHYFPVM	sp|Q9BYT8|NEUL_HUMAN	0	738.4	2.262	0.463	7.11E-04	1	1
20130504_EXQ3_MiBa_SA_Fib-1.28938.28938.1	28938	1	818.3713379	2.30E-04	PGHFNTF	PGHFNTF	sp|Q68D91|MBLC2_HUMAN	0	89.1	1.113	0.31	0.0179	1	1
20130504_EXQ3_MiBa_SA_Fib-2.01545.01545.3	1545	3	970.5824585	0.001298	KAGPLTKEK	KAGPLTKEK	sp|P49023|PAXI_HUMAN	0	631.8	3.105	0.275	0.00506	1	1
20130504_EXQ3_MiBa_SA_Fib-2.23512.23512.3	23512	3	1118.649414	0.004633	RTAVPSFLTK	RTAVPSFLTK	sp|Q96QD9|UIF_HUMAN	0	232	2.246	0.28	0.00774	1	1
20130504_EXQ3_MiBa_SA_Fib-2.14595.14595.3	14595	3	1199.608398	0.003651	QHLQVQERY	QHLQVQERY	sp|Q8TAB5|CA216_HUMAN	0	224.3	2.12	0.155	0.0108	1	1
20130504_EXQ3_MiBa_SA_Fib-2.13808.13808.3	13808	3	1051.714966	0.003241	KLPVKIVQK	KLPVKIVQK	sp|O14497|ARI1A_HUMAN	0	307.6	2.572	0.407	0.0126	1	1
20121117_EXQ2_MiBa_SA_mHLA_Fib_1.07551.07551.2	7551	2	1023.627014	0.008101	KTHAVILSR	KTHAVILSR	sp|Q96FV2|SCRN2_HUMAN	0	368	1.768	0.311	0.022	1	1
20130504_EXQ3_MiBa_SA_Fib-1.24515.24515.3	24515	3	1111.667847	0.003658	SIYVYKVLK	SIYVYKVLK	sp|P06899|H2B1J_HUMAN;sp|P23527|H2B1O_HUMAN;sp|P33778|H2B1B_HUMAN;sp|Q16778|H2B2E_HUMAN;sp|Q6DN03|H2B2C_HUMAN;sp|Q6DRA6|H2B2D_HUMAN;sp|Q8N257|H2B3B_HUMAN	0	222.3	2.013	0.419	0.0158	1	1
20121117_EXQ2_MiBa_SA_mHLA_Fib_1.21816.21816.2	21816	2	926.493103	0.006957	TVGAFFASK	TVGAFFASK	sp|Q92843|B2CL2_HUMAN	0	391	1.779	0.27	0.0327	1	1
20130504_EXQ3_MiBa_SA_Fib-1.08201.08201.3	8201	3	1219.741943	0.001912	RAYGLKSGLKK	RAYGLKSGLKK	sp|P12956|XRCC6_HUMAN	0	315.8	2.335	0.306	0.0126	1	1
20130504_EXQ3_MiBa_SA_Fib-1.08144.08144.2	8144	2	1005.400024	0.002602	SHMSSSHSF	SHMSSSHSF	sp|Q9Y2J4|AMOL2_HUMAN	0	556.5	2.13	0.402	0.00141	1	1
20130504_EXQ3_MiBa_SA_Fib-1.03913.03913.3	3913	3	955.5229492	0.003007	GTVKPNANR	GTVKPNANR	sp|P17931|LEG3_HUMAN	0	206.7	2.333	0.324	0.00287	1	1
20121117_EXQ2_MiBa_SA_mHLA_Fib_1.23031.23031.2	23031	2	1182.575073	0.008189	NYKDLNGNVF	NYKDLNGNVF	sp|P43307|SSRA_HUMAN	0	365.4	1.622	0.355	0.0105	1	1
20121117_EXQ2_MiBa_SA_mHLA_Fib_1.29035.29035.2	29035	2	1142.607666	0.010473	VYEEILHQI	VYEEILHQI	sp|Q9BZQ8|NIBAN_HUMAN	0	394.2	1.804	0.423	0.00136	1	1
20130504_EXQ3_MiBa_SA_Fib-1.35515.35515.2	35515	2	1148.636963	0.002697	RFIAPAASLGF	RFIAPAASLGF	sp|P53370|NUDT6_HUMAN	0	484.1	2.209	0.328	0.027	1	1
20130504_EXQ3_MiBa_SA_Fib-2.13101.13101.2	13101	2	1125.511353	0.002311	ATYHGDFSTK	ATYHGDFSTK	DeNovo_spliced__ATYHGDFSTK	0	274.6	1.523	0.296	0.0268	1	1
20130504_EXQ3_MiBa_SA_Fib-1.14675.14675.3	14675	3	1229.601563	0.00738	HHENIVRYY	HHENIVRYY	sp|Q9P2K8|E2AK4_HUMAN	0	526.4	2.54	0.149	0.00291	1	1
20121117_EXQ2_MiBa_SA_mHLA_Fib_1.15828.15828.3	15828	3	1028.574829	0.009384	KLYTLPASH	KLYTLPASH	sp|P49815|TSC2_HUMAN	0	203.8	1.779	0.126	0.00256	1	1
20121117_EXQ2_MiBa_SA_mHLA_Fib_2.08368.08368.3	8368	3	1212.727905	0.008935	KTSTVPPSLRK	KTSTVPPSLRK	sp|Q99941|ATF6B_HUMAN	0	359.8	2.094	0.077	0.00832	1	1
20121117_EXQ2_MiBa_SA_mHLA_Fib_2.10698.10698.2	10698	2	1127.513428	0.003913	VNETQPPQSE	VNETQPPQSE	sp|P35580|MYH10_HUMAN	0	441.3	2.512	0.383	0.00117	1	1
20130504_EXQ3_MiBa_SA_Fib-2.29293.29293.2	29293	2	1274.59436	0.001204	VYEGPELNHAF	VYEGPELNHAF	sp|Q07954|LRP1_HUMAN	0	508	2.443	0.387	4.62E-05	1	1
20130504_EXQ3_MiBa_SA_Fib-1.15338.15338.2	15338	2	1072.61792	0.005125	KLEEVLTNK	KLEEVLTNK	sp|P78417|GSTO1_HUMAN	0	481.9	2.323	0.277	0.0389	1	1
20130504_EXQ3_MiBa_SA_Fib-2.22456.22456.2	22456	2	1171.515991	0.001483	NQYISQQEY	NQYISQQEY	sp|Q9UL63|MKLN1_HUMAN	0	280.5	1.422	0.355	0.008	1	1
20130504_EXQ3_MiBa_SA_Fib-2.09803.09803.3	9803	3	1131.582153	0.003673	THDARTIRY	THDARTIRY	sp|P22090|RS4Y1_HUMAN;sp|P62701|RS4X_HUMAN;sp|Q8TD47|RS4Y2_HUMAN	0	272.4	1.819	0.242	0.0303	1	1
20121117_EXQ2_MiBa_SA_mHLA_Fib_1.28527.28527.2	28527	2	997.5310059	0.007748	EHVSPVLAF	EHVSPVLAF	sp|Q7L4E1|FA73B_HUMAN	0	413.9	2.122	0.29	0.04	1	1
20130504_EXQ3_MiBa_SA_Fib-1.28035.28035.2	28035	2	1099.680054	0.001259	RIVEVLLMK	RIVEVLLMK	sp|O75526|RMXL2_HUMAN;sp|P38159|RBMX_HUMAN	0	429.2	1.93	0.115	0.0466	1	1
20121117_EXQ2_MiBa_SA_mHLA_Fib_2.32729.32729.1	32729	1	988.5278931	0.004932	TFVPVANEL	TFVPVANEL	sp|O94832|MYO1D_HUMAN	0	251.7	1.855	0.307	0.0189	1	1
20121117_EXQ2_MiBa_SA_mHLA_Fib_1.13892.13892.2	13892	2	1020.568604	0.008189	IVFQQGTTK	IVFQQGTTK	sp|Q16585|SGCB_HUMAN	0	400	2.02	0.356	0.00836	1	1
20121117_EXQ2_MiBa_SA_mHLA_Fib_2.11146.11146.3	11146	3	1393.755615	1.030768	RVITEEEKN(Deamidated)FK	RVITEEEKNFK	sp|P26373|RL13_HUMAN	0	192.6	2.517	0.251	0.00478	1	1
20130504_EXQ3_MiBa_SA_Fib-1.08028.08028.3	8028	3	1079.559692	0.005134	TMGHHTVGLK	TMGHHTVGLK	sp|Q09666|AHNK_HUMAN	0	322.1	2.234	0.362	0.00347	1	1
20130504_EXQ3_MiBa_SA_Fib-2.25688.25688.2	25688	2	1082.555298	0.004423	RYSGNQVLF	RYSGNQVLF	tr|E9PCH4|E9PCH4_HUMAN;sp|Q8TEU7|RPGF6_HUMAN	0	471.6	1.949	0.336	0.0386	1	1
20130504_EXQ3_MiBa_SA_Fib-2.03972.03972.2	3972	2	921.5144043	0.001303	STTASLSKK	STTASLSKK	sp|Q86TP1|PRUNE_HUMAN	0	373.8	1.741	0.248	0.0167	1	1
20130504_EXQ3_MiBa_SA_Fib-1.15232.15232.3	15232	3	1145.653076	0.005237	VVMKASSSLPK	VVMKASSSLPK	sp|Q9UNZ5|L10K_HUMAN	0	172.6	2.28	0.292	0.00595	1	1
20130504_EXQ3_MiBa_SA_Fib-1.08066.08066.2	8066	2	1070.611938	0.003585	QVNSKAPLSK	QVNSKAPLSK	sp|P49750|YLPM1_HUMAN	0	224.5	1.818	0.452	8.51E-04	1	1
20130504_EXQ3_MiBa_SA_Fib-2.12995.12995.3	12995	3	1191.570801	0.003482	VHYNGPSKAGY	VHYNGPSKAGY	sp|P55265|DSRAD_HUMAN	0	207	2.414	0.367	0.00181	1	1
20121117_EXQ2_MiBa_SA_mHLA_Fib_1.12593.12593.3	12593	3	1972.013184	0.011782	ISKQEYDESGPSIVHRK	ISKQEYDESGPSIVHRK	sp|A5A3E0|POTEF_HUMAN;sp|P0CG38|POTEI_HUMAN;sp|P0CG39|POTEJ_HUMAN;sp|P60709|ACTB_HUMAN;sp|P63261|ACTG_HUMAN;sp|Q6S8J3|POTEE_HUMAN;sp|Q9BYX7|ACTBM_HUMAN	0	411.4	4.079	0.505	3.59E-11	1	1
20130504_EXQ3_MiBa_SA_Fib-2.24866.24866.2	24866	2	1152.554565	0.006089	KIDENQLMY	KIDENQLMY	sp|Q96RT1|LAP2_HUMAN	0	334.6	1.759	0.109	0.0198	1	1
20121117_EXQ2_MiBa_SA_mHLA_Fib_2.05828.05828.3	5828	3	1083.634521	1.024766	LHSHALIHR	LHSHALIHR	sp|Q9H2K8|TAOK3_HUMAN	0	295.8	1.979	0.164	0.0237	1	1
20121117_EXQ2_MiBa_SA_mHLA_Fib_1.18883.18883.2	18883	2	1065.589966	0.008111	SFDTSLIRK	SFDTSLIRK	sp|O75787|RENR_HUMAN	0	421.8	2.171	0.386	6.72E-04	1	1
20130504_EXQ3_MiBa_SA_Fib-1.08087.08087.3	8087	3	989.5430298	0.003691	KTGEVLDTK	KTGEVLDTK	sp|Q92520|FAM3C_HUMAN	0	464	2.504	0.146	0.0263	1	1
20130504_EXQ3_MiBa_SA_Fib-1.35031.35031.2	35031	2	1190.546387	0.003309	KMLDNFYNF	KMLDNFYNF	sp|Q53FT3|HIKES_HUMAN	0	386	1.861	0.378	0.002	1	1
20130504_EXQ3_MiBa_SA_Fib-1.33691.33691.2	33691	2	1108.526001	0.00304	SYSPYAFKF	SYSPYAFKF	sp|Q9NRM7|LATS2_HUMAN	0	258.2	1.867	0.342	0.00135	1	1
20130504_EXQ3_MiBa_SA_Fib-2.16420.16420.3	16420	3	1104.61377	0.005745	KYLHPPTHL	KYLHPPTHL	sp|Q5VZF2|MBNL2_HUMAN	0	202.5	1.841	0.262	0.0376	1	1
20121117_EXQ2_MiBa_SA_mHLA_Fib_1.11915.11915.2	11915	2	892.4727173	0.007277	TYSPALNK	TYSPALNK	sp|P04637|P53_HUMAN	0	349.7	2.004	0.385	0.00157	1	1
20121117_EXQ2_MiBa_SA_mHLA_Fib_1.00721.00721.2	721	2	927.4785767	0.001156	HSATTIGNK	HSATTIGNK	sp|P51610|HCFC1_HUMAN	0	175.6	1.578	0.343	0.0185	1	1
20130504_EXQ3_MiBa_SA_Fib-2.19877.19877.3	19877	3	1089.661133	0.006457	ALYGVVNVKK	ALYGVVNVKK	sp|O94952|FBX21_HUMAN	0	125.3	2.466	0.234	0.00476	1	1
20121117_EXQ2_MiBa_SA_mHLA_Fib_2.23082.23082.3	23082	3	1197.70752	0.009251	AVFPSIVGRPR	AVFPSIVGRPR	sp|A5A3E0|POTEF_HUMAN;sp|P0CG38|POTEI_HUMAN;sp|P60709|ACTB_HUMAN;sp|P62736|ACTA_HUMAN;sp|P63261|ACTG_HUMAN;sp|P63267|ACTH_HUMAN;sp|P68032|ACTC_HUMAN;sp|P68133|ACTS_HUMAN;sp|Q6S8J3|POTEE_HUMAN;sp|Q9BYX7|ACTBM_HUMAN	0	380.9	2.366	0.305	0.0095	1	1
20121117_EXQ2_MiBa_SA_mHLA_Fib_1.21582.21582.3	21582	3	1191.688721	0.008951	RVFVVGVGMTK	RVFVVGVGMTK	sp|P22307|NLTP_HUMAN	0	487	3.191	0.476	1.91E-05	1	1
20130504_EXQ3_MiBa_SA_Fib-2.33069.33069.2	33069	2	1168.581787	0.004493	KMPKFSMPGF	KMPKFSMPGF	sp|Q09666|AHNK_HUMAN	0	609.8	2.405	0.183	5.17E-04	1	1
20130504_EXQ3_MiBa_SA_Fib-2.36301.36301.2	36301	2	1371.722778	-0.005831	AVISYDYLTSLK	AVISYDYLTSLK	sp|Q86TW2|ADCK1_HUMAN	0.082	502.9	2.343	0.406	0.00405	1	1
20130504_EXQ3_MiBa_SA_Fib-1.09567.09567.3	9567	3	1021.606384	0.003122	AVRPPAAAAAK	AVRPPAAAAAK	sp|P12111|CO6A3_HUMAN	0	2368.6	4.499	0.381	8.30E-06	1	1
20121117_EXQ2_MiBa_SA_mHLA_Fib_2.07753.07753.3	7753	3	1130.709717	0.007442	KTVTVKISQK	KTVTVKISQK	sp|P00352|AL1A1_HUMAN	0	465.6	2.644	0.338	0.0232	1	1
20130504_EXQ3_MiBa_SA_Fib-2.05519.05519.2	5519	2	968.4873657	0.004549	NHHKGLTY	NHHKGLTY	sp|Q8TBZ6|TM10A_HUMAN	0	455.3	1.931	0.401	4.56E-04	1	1
20130504_EXQ3_MiBa_SA_Fib-2.22270.22270.2	22270	2	1221.580566	0.002759	EHVDLGARYY	EHVDLGARYY	sp|O60292|SI1L3_HUMAN	0	805	2.116	0.323	0.0032	1	1
20130504_EXQ3_MiBa_SA_Fib-1.21112.21112.3	21112	3	1637.765503	0.00287	KYLPYNHQHEYF	KYLPYNHQHEYF	sp|O95864|FADS2_HUMAN	0	287.9	2.517	0.461	4.82E-04	1	1
20121117_EXQ2_MiBa_SA_mHLA_Fib_1.27093.27093.3	27093	3	979.630188	0.00833	PWPKVLKI	PWPKVLKI	sp|P11171|41_HUMAN	0	507.9	2.41	0.336	0.00448	1	1
20130504_EXQ3_MiBa_SA_Fib-2.23788.23788.3	23788	3	906.6071167	0.005626	ARPPIKLL	ARPPIKLL	sp|Q8WYQ9|ZCH14_HUMAN	0	251.1	2.2	0.2	0.0317	1	1
20121117_EXQ2_MiBa_SA_mHLA_Fib_1.14328.14328.3	14328	3	954.5889893	0.00275	KLPNSVLGK	KLPNSVLGK	sp|Q9H223|EHD4_HUMAN;sp|Q9NZN3|EHD3_HUMAN	0	238.3	1.871	0.329	0.0126	1	1
20121117_EXQ2_MiBa_SA_mHLA_Fib_1.22757.22757.3	22757	3	1262.741211	0.006487	RVFSGLVSTGLK	RVFSGLVSTGLK	sp|P13639|EF2_HUMAN	0	550.5	3.089	0.353	2.21E-05	1	1
20121117_EXQ2_MiBa_SA_mHLA_Fib_2.25206.25206.3	25206	3	1253.638672	0.009479	IDDKDVFQKF	IDDKDVFQKF	sp|Q13617|CUL2_HUMAN	0	257.3	1.751	0.276	0.00825	1	1
20130504_EXQ3_MiBa_SA_Fib-1.06084.06084.2	6084	2	1061.526245	7.85E-04	GHYDRSKSL	GHYDRSKSL	sp|Q14566|MCM6_HUMAN	0	466.3	1.924	0.316	2.83E-04	1	1
20130504_EXQ3_MiBa_SA_Fib-2.16268.16268.2	16268	2	1232.718872	0.002583	KM(Oxidation)KEALLSIGK	KMKEALLSIGK	sp|Q96C01|F136A_HUMAN	0	394	2.889	0.281	6.14E-04	1	1
20121117_EXQ2_MiBa_SA_mHLA_Fib_1.09982.09982.1	9982	1	1049.513428	0.009098	SHHHSSVIF	SHHHSSVIF	sp|Q6YHK3|CD109_HUMAN	0	316	2.086	0.372	3.93E-04	1	1
20130504_EXQ3_MiBa_SA_Fib-2.31804.31804.3	31804	3	1484.736572	0.006585	YFIDSTNLKTHF	YFIDSTNLKTHF	sp|O00488|ZN593_HUMAN	0	240.7	2.547	0.391	4.01E-05	1	1
20121117_EXQ2_MiBa_SA_mHLA_Fib_1.20490.20490.2	20490	2	1079.584717	0.008316	THHIIIPSY	THHIIIPSY	sp|Q8TAQ2|SMRC2_HUMAN	0	602.9	2.089	0.366	0.00385	1	1
20121117_EXQ2_MiBa_SA_mHLA_Fib_2.15192.15192.2	15192	2	930.536438	0.007754	TPRPKFSV	TPRPKFSV	sp|P62906|RL10A_HUMAN	0	453.3	1.838	0.147	0.0268	1	1
20130504_EXQ3_MiBa_SA_Fib-1.07237.07237.3	7237	3	996.5273438	0.003338	SSNSYAIKK	SSNSYAIKK	sp|P46782|RS5_HUMAN	0	279.1	2.271	0.318	5.14E-04	1	1
20130504_EXQ3_MiBa_SA_Fib-1.19147.19147.3	19147	3	1107.646729	0.002718	KSTKWFALK	KSTKWFALK	DeNovo_spliced__KSTKWFALK	0	260	2.236	0.357	0.0265	1	1
20130504_EXQ3_MiBa_SA_Fib-2.17426.17426.3	17426	3	1848.003052	0.006431	RLPSRPPLPGSGGSQSGAK	RLPSRPPLPGSGGSQSGAK	sp|Q9Y570|PPME1_HUMAN	0	56.2	2.529	0.267	0.00421	1	1
20121117_EXQ2_MiBa_SA_mHLA_Fib_1.10268.10268.2	10268	2	933.4295654	0.010355	VHSN(Deamidated)GSVAY	VHSNGSVAY	sp|Q15904|VAS1_HUMAN	0	413.3	1.77	0.274	0.0324	1	1
20121117_EXQ2_MiBa_SA_mHLA_Fib_1.16920.16920.2	16920	2	1273.64917	0.014855	ASYYPSSFPKK	ASYYPSSFPKK	LM_splice_ASYYPSSFPKK	0.001	272.3	1.774	0.416	0.0272	1	1
20121117_EXQ2_MiBa_SA_mHLA_Fib_1.16920.16920.2	16920	2	1273.64917	0.014855	SAYYPSSFPKK	SAYYPSSFPKK	sp|Q4V9L6|TM119_HUMAN	0	272.3	1.774	0.416	0.0272	1	1
20121117_EXQ2_MiBa_SA_mHLA_Fib_2.10709.10709.3	10709	3	971.5504761	0.0031	TMAPPIKSK	TMAPPIKSK	sp|Q8WYP3|RIN2_HUMAN	0	493	2.583	0.402	1.18E-04	1	1
20130504_EXQ3_MiBa_SA_Fib-1.38085.38085.2	38085	2	1114.581909	8.11E-04	SYVRSLPFF	SYVRSLPFF	sp|Q9Y5R8|TPPC1_HUMAN	0	390.4	2.178	0.388	3.41E-04	1	1
20121117_EXQ2_MiBa_SA_mHLA_Fib_2.00800.00800.3	800	3	956.5645142	0.001704	RTAGAIRGR	RTAGAIRGR	sp|P26232|CTNA2_HUMAN;sp|P35221|CTNA1_HUMAN	0	205.7	2.192	0.253	0.0184	1	1
20130504_EXQ3_MiBa_SA_Fib-2.26298.26298.2	26298	2	1161.586304	0.004426	SYYKDALRF	SYYKDALRF	sp|Q9UNM6|PSD13_HUMAN	0	451.8	1.562	0.361	9.42E-04	1	1
20121117_EXQ2_MiBa_SA_mHLA_Fib_1.29505.29505.2	29505	2	1106.596924	0.009662	GYLPNQLFR	GYLPNQLFR	sp|Q92499|DDX1_HUMAN	0	287.8	1.704	0.308	0.0154	1	1
20130504_EXQ3_MiBa_SA_Fib-1.11476.11476.3	11476	3	1272.633423	8.76E-04	YHYEKFKKM	YHYEKFKKM	sp|Q9NZ63|CI078_HUMAN	0	373.3	2.397	0.401	5.22E-04	1	1
20121117_EXQ2_MiBa_SA_mHLA_Fib_1.22778.22778.3	22778	3	1152.697266	0.006549	IYIKQIKTF	IYIKQIKTF	sp|Q08999|RBL2_HUMAN	0	289.6	2.317	0.327	0.0151	1	1
20130504_EXQ3_MiBa_SA_Fib-2.11069.11069.2	11069	2	918.4695435	0.003705	STASELSPK	STASELSPK	sp|Q3KQU3|MA7D1_HUMAN	0	488	1.991	0.369	0.0153	1	1
20121117_EXQ2_MiBa_SA_mHLA_Fib_2.18318.18318.3	18318	3	1031.694458	0.008891	KLLPKILAH	KLLPKILAH	sp|Q9UPU9|SMAG1_HUMAN	0	548.4	2.686	0.492	7.64E-04	1	1
20121117_EXQ2_MiBa_SA_mHLA_Fib_2.20256.20256.2	20256	2	1074.630615	0.012059	HTLEPLIPR	HTLEPLIPR	sp|Q13418|ILK_HUMAN	0	421.5	1.84	0.304	0.00109	1	1
20130504_EXQ3_MiBa_SA_Fib-1.33819.33819.2	33819	2	1126.642456	0.003772	KLWDPIDLK	KLWDPIDLK	DeNovo_spliced__KLWDPIDLK	0	597	2.533	0.175	0.0185	1	1
20121117_EXQ2_MiBa_SA_mHLA_Fib_1.30220.30220.2	30220	2	1437.798828	0.008731	KTVTAMDVVYALK	KTVTAMDVVYALK	sp|P62805|H4_HUMAN	0	1532.9	4.348	0.58	7.82E-08	1	1
20130504_EXQ3_MiBa_SA_Fib-1.12171.12171.3	12171	3	1173.569824	0.001941	HHRNIATYY	HHRNIATYY	sp|O95819|M4K4_HUMAN;sp|Q8N4C8|MINK1_HUMAN;sp|Q9UKE5|TNIK_HUMAN	0	298.7	2.085	0.275	0.028	1	1
20130504_EXQ3_MiBa_SA_Fib-1.36888.36888.2	36888	2	1096.597412	0.001652	VYKVPPFTF	VYKVPPFTF	sp|Q6NZI2|PTRF_HUMAN	0	1178.5	2.8	0.321	6.23E-05	1	1
20121117_EXQ2_MiBa_SA_mHLA_Fib_2.09048.09048.2	9048	2	871.4623413	-0.013998	STAPAQLGK	STAPAQLGK	sp|Q9Y5M8|SRPRB_HUMAN	0	295.1	1.336	0.233	0.0398	1	1
20121117_EXQ2_MiBa_SA_mHLA_Fib_1.10494.10494.2	10494	2	1413.640137	0.010823	EM(Oxidation)ATAASSSSLEKS	EMATAASSSSLEKS	sp|P60709|ACTB_HUMAN;sp|P62736|ACTA_HUMAN;sp|P63261|ACTG_HUMAN;sp|P63267|ACTH_HUMAN;sp|P68032|ACTC_HUMAN;sp|P68133|ACTS_HUMAN;sp|Q6S8J3|POTEE_HUMAN	0	355.3	1.905	0.469	2.16E-04	1	1
20121117_EXQ2_MiBa_SA_mHLA_Fib_1.39940.39940.2	39940	2	1022.552917	0.00924	TFLPTGLQF	TFLPTGLQF	sp|Q9Y646|CBPQ_HUMAN	0	266.9	1.876	0.3	0.00496	1	1
20130504_EXQ3_MiBa_SA_Fib-2.35801.35801.2	35801	2	1172.578247	0.002892	VYPEYVIQY	VYPEYVIQY	sp|Q9H0J9|PAR12_HUMAN	0.059	212.7	1.73	0.192	0.026	2	1
20130504_EXQ3_MiBa_SA_Fib-1.30169.30169.2	30169	2	1215.565186	0.009106	GHFSSTTGLFY	GHFSSTTGLFY	sp|O43930|PRKY_HUMAN	0	164.6	1.588	0.282	0.0237	1	1
20130504_EXQ3_MiBa_SA_Fib-1.28104.28104.3	28104	3	1214.683716	0.002515	RVLKDYFKF	RVLKDYFKF	sp|P49589|SYCC_HUMAN	0	393.6	2.672	0.284	4.25E-05	1	1
20130504_EXQ3_MiBa_SA_Fib-2.24059.24059.3	24059	3	1093.560669	0.005033	HHIPDVITY	HHIPDVITY	sp|P37268|FDFT_HUMAN	0	300.8	2.171	0.319	0.00411	1	1
20130504_EXQ3_MiBa_SA_Fib-1.13964.13964.2	13964	2	1223.706421	0.003738	YIIQRKKEF	YIIQRKKEF	sp|Q9UHR5|S30BP_HUMAN	0	140.4	1.87	0.241	0.00696	1	1
20121117_EXQ2_MiBa_SA_mHLA_Fib_2.10828.10828.3	10828	3	1011.517151	0.003395	DHLKLHSY	DHLKLHSY	sp|P51553|IDH3G_HUMAN	0	252.7	2.215	0.335	0.00285	1	1
20121117_EXQ2_MiBa_SA_mHLA_Fib_1.25172.25172.2	25172	2	1049.527344	0.009162	YHLGVVEAY	YHLGVVEAY	sp|Q08211|DHX9_HUMAN	0	392.7	1.964	0.376	0.00748	1	1
20121117_EXQ2_MiBa_SA_mHLA_Fib_2.26648.26648.2	26648	2	1015.652771	0.009786	KLSFPLIAK	KLSFPLIAK	DeNovo_spliced__KLSFPLIAK	0	443	2.224	0.248	0.0327	1	1
20121117_EXQ2_MiBa_SA_mHLA_Fib_2.11373.11373.2	11373	2	898.5187378	0.006378	ATVTPSPVK	ATVTPSPVK	sp|Q9H1E3|NUCKS_HUMAN	0	565	2.1	0.392	0.0152	1	1
20130504_EXQ3_MiBa_SA_Fib-2.20442.20442.3	20442	3	1244.72998	0.005854	IQRTPKIQVY	IQRTPKIQVY	sp|P61769|B2MG_HUMAN	0	184.6	1.986	0.244	0.0241	1	1
20121117_EXQ2_MiBa_SA_mHLA_Fib_1.10662.10662.3	10662	3	1047.591553	0.009069	VVAQEPLHR	VVAQEPLHR	sp|Q15029|U5S1_HUMAN	0	327.5	2.218	0.233	0.0131	1	1
20121117_EXQ2_MiBa_SA_mHLA_Fib_2.14046.14046.2	14046	2	1149.655151	0.015791	KINPTSSLYK	KINPTSSLYK	sp|O75665|OFD1_HUMAN	0	406.3	2.293	0.143	0.022	1	1
20130504_EXQ3_MiBa_SA_Fib-1.25483.25483.2	25483	2	1005.446228	0.005026	NHYITPMM	NHYITPMM	sp|P43487|RANG_HUMAN	0	425	1.934	0.347	0.00119	1	1
20130504_EXQ3_MiBa_SA_Fib-1.37078.37078.3	37078	3	1335.790527	0.006903	TVMELVKIIYK	TVMELVKIIYK	sp|Q53H82|LACB2_HUMAN	0	292.6	2.248	0.399	8.37E-06	1	1
20130504_EXQ3_MiBa_SA_Fib-1.26057.26057.3	26057	3	1841.973877	0.006255	SVYFKPSLTPSGEFRK	SVYFKPSLTPSGEFRK	sp|P49790|NU153_HUMAN	0	275.8	3.097	0.429	3.57E-05	1	1
20130504_EXQ3_MiBa_SA_Fib-1.26824.26824.3	26824	3	1457.851929	0.006539	TIISEQQAKSLLK	TIISEQQAKSLLK	sp|P42229|STA5A_HUMAN;sp|P51692|STA5B_HUMAN	0	457.4	2.943	0.402	1.50E-04	1	1
20121117_EXQ2_MiBa_SA_mHLA_Fib_1.25735.25735.3	25735	3	1895.879272	0.014292	DEEASGFIHEDHLREL	DEEASGFIHEDHLREL	sp|P24844|MYL9_HUMAN	0	406.8	2.912	0.366	5.75E-05	1	1
20121117_EXQ2_MiBa_SA_mHLA_Fib_2.16743.16743.3	16743	3	1231.683105	0.001827	ITYESPPGLKK	ITYESPPGLKK	sp|Q8NCM8|DYHC2_HUMAN	0	224	1.73	0.134	0.0423	1	1
20130504_EXQ3_MiBa_SA_Fib-2.16023.16023.2	16023	2	891.4385376	0.001342	EAVESMVK	EAVESMVK	sp|Q96C01|F136A_HUMAN	0	618.4	2.015	0.224	0.0142	1	1
20130504_EXQ3_MiBa_SA_Fib-2.07186.07186.3	7186	3	1346.78418	0.005879	RVYAENAIRKK	RVYAENAIRKK	sp|Q9HD42|CHM1A_HUMAN	0	710.7	3.448	0.452	2.19E-05	1	1
20130504_EXQ3_MiBa_SA_Fib-1.06371.06371.2	6371	2	1106.626953	0.003234	ATFKKTFKH	ATFKKTFKH	sp|P08172|ACM2_HUMAN	0	268.9	1.78	0.422	0.00343	1	1
20121117_EXQ2_MiBa_SA_mHLA_Fib_1.21102.21102.2	21102	2	1195.607666	0.009068	VFQDRQYQI	VFQDRQYQI	sp|Q13619|CUL4A_HUMAN;sp|Q13620|CUL4B_HUMAN	0	305.5	2.011	0.289	0.0331	1	1
20121117_EXQ2_MiBa_SA_mHLA_Fib_1.29054.29054.2	29054	2	1009.522095	0.008739	GHHLPFVGF	GHHLPFVGF	sp|Q5VT25|MRCKA_HUMAN;sp|Q6DT37|MRCKG_HUMAN	0	556.9	2.274	0.399	0.00105	1	1
20121117_EXQ2_MiBa_SA_mHLA_Fib_1.25394.25394.2	25394	2	1904.900269	0.017704	IVM(Oxidation)DSGDGVTHTVPIYEG	IVMDSGDGVTHTVPIYEG	sp|A5A3E0|POTEF_HUMAN;sp|P60709|ACTB_HUMAN;sp|P63261|ACTG_HUMAN;sp|Q6S8J3|POTEE_HUMAN	0	395.9	2.576	0.525	5.70E-08	1	1
20130504_EXQ3_MiBa_SA_Fib-1.28460.28460.2	28460	2	1145.612061	0.003974	VPRIQLEEY	VPRIQLEEY	sp|Q8N884|CGAS_HUMAN	0	408.6	1.649	0.132	0.0326	1	1
20130504_EXQ3_MiBa_SA_Fib-2.23249.23249.3	23249	3	1073.626587	0.003311	ALFTPLKER	ALFTPLKER	sp|Q15436|SC23A_HUMAN	0	415.9	2.572	0.358	0.00281	1	1
20121117_EXQ2_MiBa_SA_mHLA_Fib_2.11930.11930.2	11930	2	918.4271851	0.007623	FAGDDAPRA	FAGDDAPRA	sp|A5A3E0|POTEF_HUMAN;sp|P0CG38|POTEI_HUMAN;sp|P0CG39|POTEJ_HUMAN;sp|P60709|ACTB_HUMAN;sp|P62736|ACTA_HUMAN;sp|P63261|ACTG_HUMAN;sp|P63267|ACTH_HUMAN;sp|P68032|ACTC_HUMAN;sp|P68133|ACTS_HUMAN;sp|Q6S8J3|POTEE_HUMAN	0	165	1.678	0.417	0.00418	1	1
20121117_EXQ2_MiBa_SA_mHLA_Fib_1.09276.09276.2	9276	2	1353.630005	0.013958	DSYVGDEAQSKR	DSYVGDEAQSKR	sp|P60709|ACTB_HUMAN;sp|P62736|ACTA_HUMAN;sp|P63261|ACTG_HUMAN;sp|P63267|ACTH_HUMAN;sp|P68032|ACTC_HUMAN;sp|P68133|ACTS_HUMAN	0	344.2	1.79	0.358	7.10E-04	1	1
20121117_EXQ2_MiBa_SA_mHLA_Fib_2.13487.13487.3	13487	3	1096.60376	0.008714	DTMKKFKSL	DTMKKFKSL	sp|Q9BTT4|MED10_HUMAN	0	122.2	1.892	0.393	0.0133	1	1
20130504_EXQ3_MiBa_SA_Fib-1.29693.29693.3	29693	3	1349.74585	0.008127	ALFLDKMGSLQK	ALFLDKMGSLQK	sp|Q3B7T1|EDRF1_HUMAN	0	278.2	2.444	0.283	0.009	1	1
20121117_EXQ2_MiBa_SA_mHLA_Fib_1.25756.25756.2	25756	2	994.5776367	0.007767	SITSVFITK	SITSVFITK	sp|Q9Y4A5|TRRAP_HUMAN	0	233.7	1.849	0.32	0.0231	1	1
20130504_EXQ3_MiBa_SA_Fib-1.29691.29691.2	29691	2	1201.577515	0.004751	HYNSDLNNLL	HYNSDLNNLL	sp|O94955|RHBT3_HUMAN	0	319.7	1.66	0.354	0.0064	1	1
20130504_EXQ3_MiBa_SA_Fib-2.15280.15280.3	15280	3	1298.647949	0.003793	AMYDKGPFRSK	AMYDKGPFRSK	sp|P15559|NQO1_HUMAN	0	340.2	2.529	0.423	9.69E-05	1	1
20130504_EXQ3_MiBa_SA_Fib-1.11254.11254.3	11254	3	1246.649536	0.00373	HVYSFPNKQK	HVYSFPNKQK	sp|P49023|PAXI_HUMAN	0	259.1	2.196	0.439	1.52E-04	1	1
20130504_EXQ3_MiBa_SA_Fib-2.27672.27672.3	27672	3	1118.640625	0.006176	MPKIKMPKF	MPKIKMPKF	sp|Q09666|AHNK_HUMAN	0	288.8	2.391	0.265	0.0187	1	1
20130504_EXQ3_MiBa_SA_Fib-2.03698.03698.3	3698	3	1125.582886	0.005104	GTAKEGQGPGPK	GTAKEGQGPGPK	sp|Q15113|PCOC1_HUMAN	0	158.1	2.467	0.432	0.00151	1	1
20121117_EXQ2_MiBa_SA_mHLA_Fib_1.15271.15271.2	15271	2	1049.466919	0.010312	YHNPTANSF	YHNPTANSF	sp|P50552|VASP_HUMAN	0	458.6	2.052	0.317	0.0191	1	1
20121117_EXQ2_MiBa_SA_mHLA_Fib_1.04821.04821.3	4821	3	1388.813354	0.010578	KTYIPPKGETKK	KTYIPPKGETKK	sp|B2RPK0|HGB1A_HUMAN;sp|P09429|HMGB1_HUMAN	0	789.4	3.642	0.515	2.99E-06	1	1
20130504_EXQ3_MiBa_SA_Fib-2.23561.23561.2	23561	2	1801.810791	0.006746	FEQEMATAASSSSLEKS	FEQEMATAASSSSLEKS	sp|P60709|ACTB_HUMAN;sp|P63261|ACTG_HUMAN;sp|Q6S8J3|POTEE_HUMAN	0	1340.6	3.702	0.593	1.80E-09	1	1
20130504_EXQ3_MiBa_SA_Fib-2.07529.07529.2	7529	2	1077.620239	0.001946	VEPIKKHEV	VEPIKKHEV	sp|P07602|SAP_HUMAN	0	369.2	1.763	0.271	0.0188	1	1
20121117_EXQ2_MiBa_SA_mHLA_Fib_2.23171.23171.2	23171	2	1044.553223	0.002697	GHIPFPQHL	GHIPFPQHL	sp|O14668|TMG1_HUMAN	0	353.1	1.955	0.341	0.00194	1	1
20130504_EXQ3_MiBa_SA_Fib-2.27864.27864.2	27864	2	1266.658813	0.005835	KYISPETM(Oxidation)VAL	KYISPETMVAL	sp|P30305|MPIP2_HUMAN	0	379.2	2.161	0.439	0.00155	1	1
20130504_EXQ3_MiBa_SA_Fib-2.01184.01184.3	1184	3	970.585083	0.003957	KAGPLTKEK	KAGPLTKEK	sp|P49023|PAXI_HUMAN	0	431.3	2.841	0.351	0.00369	1	1
20130504_EXQ3_MiBa_SA_Fib-1.38035.38035.3	38035	3	1343.674683	0.005059	TFHDHALMIIF	TFHDHALMIIF	sp|P00403|COX2_HUMAN	0	122.1	1.964	0.362	0.00236	1	1
20130504_EXQ3_MiBa_SA_Fib-1.28366.28366.2	28366	2	1297.685303	0.003382	YYSPHGHILVL	YYSPHGHILVL	sp|Q9BY44|EIF2A_HUMAN	0	155.2	1.38	0.274	0.0417	1	1
20130504_EXQ3_MiBa_SA_Fib-2.11722.11722.2	11722	2	1242.75061	0.005735	KLKAWNDIKK	KLKAWNDIKK	sp|P36578|RL4_HUMAN	0	792.1	3	0.308	0.00337	1	1
20130504_EXQ3_MiBa_SA_Fib-1.19179.19179.2	19179	2	1099.489868	0.003002	NHHMQSISF	NHHMQSISF	sp|P29353|SHC1_HUMAN;sp|Q6S5L8|SHC4_HUMAN	0	301.1	1.853	0.303	0.0277	1	1
20130504_EXQ3_MiBa_SA_Fib-1.05694.05694.3	5694	3	1092.706665	0.004698	VVKKHIKEL	VVKKHIKEL	sp|O43663|PRC1_HUMAN	0	393.6	2.512	0.386	0.00248	1	1
20121117_EXQ2_MiBa_SA_mHLA_Fib_1.07608.07608.2	7608	2	983.5852661	0.008875	KGNSPLLQK	KGNSPLLQK	sp|Q9H1I8|ASCC2_HUMAN	0	516	2.612	0.356	0.0236	1	1
20130504_EXQ3_MiBa_SA_Fib-2.25526.25526.3	25526	3	1014.523376	0.002528	GKEMKLYF	GKEMKLYF	sp|P53805|RCAN1_HUMAN	0	114.5	1.752	0.161	0.0438	1	1
20130504_EXQ3_MiBa_SA_Fib-1.34813.34813.2	34813	2	1296.598511	0.002416	TYNPNMPFKW	TYNPNMPFKW	sp|Q8IX12|CCAR1_HUMAN	0	188.9	1.654	0.342	0.00379	1	1
20121117_EXQ2_MiBa_SA_mHLA_Fib_2.21636.21636.2	21636	2	1076.594604	0.00805	VFIDKQTNL	VFIDKQTNL	sp|O95319|CELF2_HUMAN;sp|Q92879|CELF1_HUMAN	0	594.1	1.812	0.306	0.0462	1	1
20130504_EXQ3_MiBa_SA_Fib-1.13586.13586.3	13586	3	1296.699219	0.005352	HLYEQPKINR	HLYEQPKINR	sp|Q12796|PNRC1_HUMAN	0	382.3	2.34	0.344	1.00E-04	1	1
20130504_EXQ3_MiBa_SA_Fib-2.12324.12324.2	12324	2	895.491333	0.003796	NAHSNILK	NAHSNILK	sp|Q16891|MIC60_HUMAN	0	432.7	2	0.266	0.0331	1	1
20121117_EXQ2_MiBa_SA_mHLA_Fib_2.13084.13084.2	13084	2	1187.556396	0.010516	SVYYNEATGGK	SVYYNEATGGK	sp|P07437|TBB5_HUMAN	0	458.5	1.976	0.513	1.62E-05	1	1
20130504_EXQ3_MiBa_SA_Fib-1.20992.20992.2	20992	2	947.583374	0.00298	VGKVKFASL	VGKVKFASL	sp|Q8N766|EMC1_HUMAN	0	430.2	2.039	0.324	0.0177	1	1
20130504_EXQ3_MiBa_SA_Fib-2.24027.24027.1	24027	1	1093.561279	0.005622	HHIPDVITY	HHIPDVITY	sp|P37268|FDFT_HUMAN	0	415.6	2.121	0.408	0.00228	1	1
20130504_EXQ3_MiBa_SA_Fib-1.06354.06354.3	6354	3	987.5734253	0.00216	ALKQISSNK	ALKQISSNK	sp|P10768|ESTD_HUMAN	0	129.6	1.891	0.206	0.0134	1	1
20121117_EXQ2_MiBa_SA_mHLA_Fib_2.13721.13721.2	13721	2	958.49823	0.007617	GVM(Oxidation)SPPLSR	GVMSPPLSR	sp|Q12772|SRBP2_HUMAN	0	439.8	1.878	0.267	0.00309	1	1
20121117_EXQ2_MiBa_SA_mHLA_Fib_2.34954.34954.1	34954	1	929.5230713	8.35E-04	VFLPSTPGL	VFLPSTPGL	sp|Q7Z7H5|TMED4_HUMAN	0	289.6	1.896	0.244	0.0299	1	1
20130504_EXQ3_MiBa_SA_Fib-1.12561.12561.3	12561	3	971.5858765	0.002077	LTGKPVMVK	LTGKPVMVK	sp|P62306|RUXF_HUMAN	0	166	2.201	0.284	0.0157	1	1
20130504_EXQ3_MiBa_SA_Fib-2.23106.23106.1	23106	1	857.44104	0.00151	VNSAAHLF	VNSAAHLF	sp|O00767|ACOD_HUMAN	0	647.1	1.908	0.242	0.0214	1	1
20130504_EXQ3_MiBa_SA_Fib-2.27263.27263.2	27263	2	1209.627441	0.003318	AEGPDVAVDLPK	AEGPDVAVDLPK	sp|Q09666|AHNK_HUMAN	0	777.9	2.411	0.526	6.54E-06	1	1
20130504_EXQ3_MiBa_SA_Fib-2.31878.31878.2	31878	2	1093.512207	0.004128	IHDDFVTTF	IHDDFVTTF	sp|Q8IUX7|AEBP1_HUMAN	0	308.3	1.666	0.313	0.0452	1	1
20130504_EXQ3_MiBa_SA_Fib-1.11896.11896.2	11896	2	1082.469238	0.002292	EHYKSDASF	EHYKSDASF	sp|Q86UP3|ZFHX4_HUMAN	0	635.9	2.201	0.347	0.00721	1	1
20130504_EXQ3_MiBa_SA_Fib-1.17721.17721.1	17721	1	991.4918823	0.004332	SHHPPISAF	SHHPPISAF	sp|Q96SU4|OSBL9_HUMAN;sp|Q9BXW6|OSBL1_HUMAN;sp|Q9BZF1|OSBL8_HUMAN;sp|Q9H1P3|OSBL2_HUMAN	0	324.1	1.808	0.365	0.00231	1	1
20130504_EXQ3_MiBa_SA_Fib-2.06674.06674.3	6674	3	1191.647705	4.90E-04	RLPQHTPTSR	RLPQHTPTSR	sp|Q96S06|LMF1_HUMAN	0	464	2.564	0.276	0.0204	1	1
20121117_EXQ2_MiBa_SA_mHLA_Fib_2.22481.22481.2	22481	2	960.5112915	0.008429	GEPRFISVG	GEPRFISVG	sp|P01893|HLAH_HUMAN;sp|P13747|HLAE_HUMAN	0	473.7	1.92	0.298	0.0407	1	1
20121117_EXQ2_MiBa_SA_mHLA_Fib_1.08658.08658.2	8658	2	1087.544434	0.003834	AVYTKMM(Oxidation)TK	AVYTKMMTK	sp|P11413|G6PD_HUMAN	0.119	368.6	1.679	0.268	0.0272	1	1
20121117_EXQ2_MiBa_SA_mHLA_Fib_1.00112.00112.3	112	3	1013.556274	0.005722	KLSDGAPQAK	KLSDGAPQAK	LM_splice_KLSDGAPQAK	0	260.1	2.744	0.075	0.0103	2	1
20130504_EXQ3_MiBa_SA_Fib-2.04631.04631.3	4631	3	1123.628906	0.003793	SVWRHSPKK	SVWRHSPKK	sp|P23458|JAK1_HUMAN	0	326.7	2.187	0.294	5.50E-04	1	1
20130504_EXQ3_MiBa_SA_Fib-1.04070.04070.3	4070	3	1099.650879	6.73E-04	KVFGGTVHKK	KVFGGTVHKK	sp|P49915|GUAA_HUMAN	0	701.2	3.364	0.386	1.20E-05	1	1
20130504_EXQ3_MiBa_SA_Fib-1.07246.07246.3	7246	3	1227.759033	0.003936	KIKDKNEILK	KIKDKNEILK	sp|Q9BZF9|UACA_HUMAN	0	480.1	3.023	0.32	0.0183	1	1
20130504_EXQ3_MiBa_SA_Fib-2.24297.24297.1	24297	1	1007.428894	0.005283	FYSGSPTSY	FYSGSPTSY	tr|K7EQG2|K7EQG2_HUMAN;sp|Q8IY67|RAVR1_HUMAN	0	622.3	2.677	0.34	7.22E-05	1	1
20130504_EXQ3_MiBa_SA_Fib-2.31137.31137.2	31137	2	1064.532471	0.0034	TYQLGFHSI	TYQLGFHSI	sp|P28072|PSB6_HUMAN	0	379.8	1.692	0.312	0.00857	1	1
20130504_EXQ3_MiBa_SA_Fib-2.29935.29935.3	29935	3	2087.958496	0.003665	YVDDTQFVRFDSDAASPR	YVDDTQFVRFDSDAASPR	sp|Q31612|1B73_HUMAN;sp|Q95604|1C17_HUMAN	0	281.9	2.889	0.46	2.13E-06	1	1
20130504_EXQ3_MiBa_SA_Fib-1.16877.16877.2	16877	2	1088.527588	0.002523	QRDPNSPLY	QRDPNSPLY	sp|Q9NUU7|DD19A_HUMAN;sp|Q9UMR2|DD19B_HUMAN	0	553.5	1.948	0.296	0.00301	1	1
20130504_EXQ3_MiBa_SA_Fib-2.16265.16265.3	16265	3	1079.614624	0.001849	RIFEPPPPK	RIFEPPPPK	sp|O43143|DHX15_HUMAN	0	229	2.279	0.223	0.0193	1	1
20121117_EXQ2_MiBa_SA_mHLA_Fib_2.19035.19035.1	19035	1	801.4069824	0.004899	GVAPPAGAY	GVAPPAGAY	sp|Q08AF3|SLFN5_HUMAN	0	225.1	1.908	0.381	0.0266	1	1
20130504_EXQ3_MiBa_SA_Fib-2.10773.10773.3	10773	3	1310.754395	0.005076	RVLMEGKLTHK	RVLMEGKLTHK	sp|Q8IVD9|NUDC3_HUMAN	0	190.5	2.902	0.413	8.82E-05	1	1
20121117_EXQ2_MiBa_SA_mHLA_Fib_2.23320.23320.2	23320	2	1108.58667	0.010259	TYVTEVREL	TYVTEVREL	sp|Q86UP2|KTN1_HUMAN	0	421.2	2.162	0.349	0.00164	1	1
20121117_EXQ2_MiBa_SA_mHLA_Fib_1.15933.15933.3	15933	3	1230.753784	0.008886	RLFVGSIPKSK	RLFVGSIPKSK	sp|O60506|HNRPQ_HUMAN	0	676.4	3.182	0.298	5.19E-04	1	1
20121117_EXQ2_MiBa_SA_mHLA_Fib_2.27010.27010.3	27010	3	2087.960205	0.005448	YVDDTQFVRFDSDAASPR	YVDDTQFVRFDSDAASPR	sp|Q31612|1B73_HUMAN;sp|Q95604|1C17_HUMAN	0	233.6	2.558	0.391	1.09E-05	1	1
20130504_EXQ3_MiBa_SA_Fib-1.04776.04776.2	4776	2	954.5281372	0.00345	VVNDAGRPK	VVNDAGRPK	sp|P11142|HSP7C_HUMAN	0	519.2	1.919	0.286	0.0124	1	1
20130504_EXQ3_MiBa_SA_Fib-1.09998.09998.3	9998	3	1065.59729	0.004178	VLDGHLREK	VLDGHLREK	sp|P15924|DESP_HUMAN	0	353.3	2.316	0.24	0.0355	1	1
20130504_EXQ3_MiBa_SA_Fib-2.28546.28546.3	28546	3	1095.635254	0.002385	KYGIVLKEF	KYGIVLKEF	sp|P35269|T2FA_HUMAN	0	220.4	2.086	0.373	0.01	1	1
20121117_EXQ2_MiBa_SA_mHLA_Fib_1.04921.04921.2	4921	2	1034.618164	0.005787	SVYSPVKKK	SVYSPVKKK	sp|O15504|NUPL2_HUMAN	0	283.1	1.53	0.383	0.0208	1	1
20130504_EXQ3_MiBa_SA_Fib-2.04282.04282.3	4282	3	1023.502014	0.002169	AHHSQRAAF	AHHSQRAAF	sp|Q6ZTW0|TPGS1_HUMAN	0	201.2	2.443	0.329	0.00183	1	1
20130504_EXQ3_MiBa_SA_Fib-2.07900.07900.3	7900	3	1196.744019	0.004681	FVLKHKVAQK	FVLKHKVAQK	sp|Q9UNL2|SSRG_HUMAN	0	320.5	2.265	0.486	0.00595	1	1
20130504_EXQ3_MiBa_SA_Fib-1.14539.14539.3	14539	3	1081.701294	0.004176	RTGKPIAVKL	RTGKPIAVKL	sp|O75534|CSDE1_HUMAN	0	481.8	3.013	0.316	0.00731	1	1
20121117_EXQ2_MiBa_SA_mHLA_Fib_2.06441.06441.2	6441	2	961.5046997	0.006553	APRADAKAY	APRADAKAY	sp|Q15149|PLEC_HUMAN	0	562.6	1.885	0.184	0.0379	1	1
20130504_EXQ3_MiBa_SA_Fib-2.17284.17284.3	17284	3	1080.61438	0.006417	THVIHKLSF	THVIHKLSF	sp|Q969X5|ERGI1_HUMAN	0	175	1.919	0.291	0.016	1	1
20130504_EXQ3_MiBa_SA_Fib-1.18610.18610.2	18610	2	1132.523682	0.001373	VRTPYTM(Oxidation)SY	VRTPYTMSY	sp|Q9BWF3|RBM4_HUMAN	0	380.6	1.971	0.353	0.0148	1	1
20121117_EXQ2_MiBa_SA_mHLA_Fib_2.25410.25410.2	25410	2	1177.800537	0.00949	VVLLKARLVPA	VVLLKARLVPA	sp|Q6P995|F171B_HUMAN	0	424.5	2.046	0.329	1.50E-04	1	1
20130504_EXQ3_MiBa_SA_Fib-1.17234.17234.3	17234	3	1263.598633	0.006164	HTYYKFDYK	HTYYKFDYK	sp|B5ME19|EIFCL_HUMAN;sp|Q99613|EIF3C_HUMAN	0	148	2.212	0.447	0.00167	1	1
20130504_EXQ3_MiBa_SA_Fib-1.05372.05372.3	5372	3	958.5493774	0.004636	ATQSPISKK	ATQSPISKK	sp|Q9BQG0|MBB1A_HUMAN	0	213.2	2.013	0.25	0.00674	1	1
20121117_EXQ2_MiBa_SA_mHLA_Fib_1.16495.16495.2	16495	2	934.5881958	0.003026	TALKKYVL	TALKKYVL	sp|Q5SSJ5|HP1B3_HUMAN	0	744.4	2.034	0.406	0.0105	1	1
20121117_EXQ2_MiBa_SA_mHLA_Fib_2.19630.19630.2	19630	2	996.4932251	0.001551	YLDKSPQF	YLDKSPQF	sp|Q7Z478|DHX29_HUMAN	0	408.2	2.095	0.237	0.0453	1	1
20130504_EXQ3_MiBa_SA_Fib-1.29040.29040.2	29040	2	1279.530396	0.00462	QHNEEFWQY	QHNEEFWQY	sp|Q8IXQ3|CI040_HUMAN	0	185.4	1.333	0.3	0.0221	1	1
20130504_EXQ3_MiBa_SA_Fib-2.30071.30071.2	30071	2	1067.543457	0.003486	THSLPISQW	THSLPISQW	sp|Q9BVK2|ALG8_HUMAN	0	563.9	2.171	0.42	0.00101	1	1
20130504_EXQ3_MiBa_SA_Fib-2.06415.06415.2	6415	2	1058.634888	0.001286	KVSKELVEK	KVSKELVEK	sp|Q9P2E9|RRBP1_HUMAN	0	822.3	2.947	0.299	0.00718	1	1
20130504_EXQ3_MiBa_SA_Fib-1.39377.39377.3	39377	3	1365.880859	0.006046	ALFPLLPKVLQK	ALFPLLPKVLQK	sp|O96006|ZBED1_HUMAN	0	187.1	2.212	0.325	0.00737	1	1
20130504_EXQ3_MiBa_SA_Fib-2.24686.24686.2	24686	2	1126.582153	0.005076	NQRLAYVTY	NQRLAYVTY	sp|O00716|E2F3_HUMAN	0	561.7	2.117	0.371	0.00468	1	1
20121117_EXQ2_MiBa_SA_mHLA_Fib_1.23953.23953.2	23953	2	1136.592529	0.005871	YYQHIVTTL	YYQHIVTTL	sp|Q9UHG3|PCYOX_HUMAN	0	646.5	2.409	0.143	0.00135	1	1
20130504_EXQ3_MiBa_SA_Fib-2.37920.37920.3	37920	3	2020.987671	0.002309	FGEKLNGTDPEDVIRNAF	FGEKLNGTDPEDVIRNAF	sp|O14950|ML12B_HUMAN;sp|P19105|ML12A_HUMAN;sp|P24844|MYL9_HUMAN	0	91.1	2.246	0.331	0.0013	1	1
20121117_EXQ2_MiBa_SA_mHLA_Fib_1.04109.04109.3	4109	3	985.5606689	0.005053	AVNKQLADK	AVNKQLADK	sp|Q9Y3D0|MIP18_HUMAN	0	299.7	2.714	0.302	0.0217	1	1
20130504_EXQ3_MiBa_SA_Fib-2.06022.06022.3	6022	3	933.5808716	0.004866	KLHAVPAAK	KLHAVPAAK	sp|P11362|FGFR1_HUMAN	0	264.5	1.868	0.376	0.0282	1	1
20130504_EXQ3_MiBa_SA_Fib-2.22566.22566.2	22566	2	1016.573547	0.008084	SHYLGTLKV	SHYLGTLKV	sp|Q49MG5|MAP9_HUMAN	0	324.8	1.676	0.33	0.0112	1	1
20130504_EXQ3_MiBa_SA_Fib-1.24214.24214.2	24214	2	1225.508301	8.68E-04	MHYSPDASTAF	MHYSPDASTAF	sp|P00156|CYB_HUMAN	0	448.2	2.074	0.469	1.74E-04	1	1
20121117_EXQ2_MiBa_SA_mHLA_Fib_2.33365.33365.2	33365	2	1234.665405	0.005609	TYLPAPEGLKF	TYLPAPEGLKF	sp|P24821|TENA_HUMAN	0	419.2	1.917	0.241	0.0448	1	1
20121117_EXQ2_MiBa_SA_mHLA_Fib_1.07275.07275.3	7275	3	1128.601318	0.008561	STYKEAFRK	STYKEAFRK	sp|Q15126|PMVK_HUMAN	0	240.2	2.289	0.294	0.00271	1	1
20130504_EXQ3_MiBa_SA_Fib-2.20819.20819.2	20819	2	987.5065918	0.004069	ATFPDPNVK	ATFPDPNVK	sp|P22415|USF1_HUMAN	0	233.2	1.399	0.321	0.022	1	1
20121117_EXQ2_MiBa_SA_mHLA_Fib_1.25502.25502.2	25502	2	1058.54834	0.008653	NHVILTDTF	NHVILTDTF	sp|Q53HI1|UNC50_HUMAN	0	392.4	1.902	0.473	1.40E-04	1	1
20121117_EXQ2_MiBa_SA_mHLA_Fib_2.34962.34962.3	34962	3	2755.251953	0.002615	LLEDGEDFNLGDALDSSNSM(Oxidation)QTIQK	LLEDGEDFNLGDALDSSNSMQTIQK	sp|P05783|K1C18_HUMAN	0	166.2	2.777	0.661	1.61E-10	1	1
20130504_EXQ3_MiBa_SA_Fib-1.07700.07700.3	7700	3	1357.588745	0.005434	M(Oxidation)HHEDQQVRY	MHHEDQQVRY	sp|Q9UI12|VATH_HUMAN	0	240	2.391	0.406	1.40E-04	1	1
20130504_EXQ3_MiBa_SA_Fib-2.31115.31115.1	31115	1	1000.598633	0.002913	TYIPVPAKI	TYIPVPAKI	sp|Q11201|SIA4A_HUMAN	0	437.2	1.985	0.298	2.92E-04	1	1
20130504_EXQ3_MiBa_SA_Fib-2.23216.23216.3	23216	3	1307.695801	0.008435	SHFDAKLLSKY	SHFDAKLLSKY	sp|Q9BRR3|TM246_HUMAN	0.24	420.2	3.55	0.498	3.61E-06	1	1
20130504_EXQ3_MiBa_SA_Fib-2.40193.40193.2	40193	2	1114.711792	3.14E-04	VVLGQFLVLK	VVLGQFLVLK	sp|O75531|BAF_HUMAN	0	315.7	1.834	0.425	0.00504	1	1
20130504_EXQ3_MiBa_SA_Fib-1.10855.10855.2	10855	2	1178.560547	0.003754	SGPEGPNTPQPV	SGPEGPNTPQPV	LM_splice_SGPEGPNTPQPV	0	200.4	1.727	0.1	0.0319	1	1
20130504_EXQ3_MiBa_SA_Fib-2.19351.19351.2	19351	2	1217.500854	6.11E-04	NHWNHFGSGY	NHWNHFGSGY	sp|Q9HA64|KT3K_HUMAN	0	673.9	2.632	0.495	8.63E-06	1	1
20121117_EXQ2_MiBa_SA_mHLA_Fib_1.23753.23753.2	23753	2	1225.552856	0.009166	LYQDHM(Oxidation)QYI	LYQDHMQYI	sp|P41221|WNT5A_HUMAN	0	261.8	1.644	0.34	0.0195	1	1
20130504_EXQ3_MiBa_SA_Fib-2.16469.16469.2	16469	2	1190.563477	0.003359	VDKVGESNNMV	VDKVGESNNMV	sp|Q9Y3E0|GOT1B_HUMAN	0	506.9	2.106	0.361	0.00165	1	1
20130504_EXQ3_MiBa_SA_Fib-2.30424.30424.2	30424	2	931.4265137	0.0043	GHDGGMIVF	GHDGGMIVF	sp|P53621|COPA_HUMAN	0	234	1.751	0.328	0.0147	1	1
20130504_EXQ3_MiBa_SA_Fib-2.25515.25515.3	25515	3	1452.825806	0.005682	RIWEIPEGGLKR	RIWEIPEGGLKR	sp|Q9UQ03|COR2B_HUMAN	0	566.1	2.877	0.361	1.31E-04	1	1
20130504_EXQ3_MiBa_SA_Fib-2.26283.26283.2	26283	2	1090.605957	0.003653	ALIYNEALKG	ALIYNEALKG	sp|P06703|S10A6_HUMAN	0	301.2	1.921	0.275	0.0222	1	1
20121117_EXQ2_MiBa_SA_mHLA_Fib_1.07594.07594.2	7594	2	956.5380859	0.007652	HQRIHPGI	HQRIHPGI	sp|Q8N9K5|ZN565_HUMAN;sp|Q99676|ZN184_HUMAN	0	522.6	1.639	0.267	0.0202	1	1
20130504_EXQ3_MiBa_SA_Fib-2.10133.10133.2	10133	2	1050.572876	0.001884	VVSEKQFSK	VVSEKQFSK	sp|Q6P5R6|RL22L_HUMAN	0	448.6	1.99	0.381	0.00118	1	1
20130504_EXQ3_MiBa_SA_Fib-2.16255.16255.3	16255	3	1232.722046	0.005761	KM(Oxidation)KEALLSIGK	KMKEALLSIGK	sp|Q96C01|F136A_HUMAN	0	934.8	3.294	0.205	0.0072	1	1
20130504_EXQ3_MiBa_SA_Fib-2.24850.24850.2	24850	2	1226.598389	0.005207	TYTDVTPRQF	TYTDVTPRQF	sp|Q9NQZ5|STAR7_HUMAN	0	387.6	2.006	0.335	0.00475	1	1
20130504_EXQ3_MiBa_SA_Fib-2.09778.09778.1	9778	1	893.5107422	0.002441	GVHGGLINK	GVHGGLINK	sp|P07737|PROF1_HUMAN;sp|P60673|PROF3_HUMAN	0	268.3	2.253	0.309	0.0146	1	1
20121117_EXQ2_MiBa_SA_mHLA_Fib_2.32667.32667.1	32667	1	1172.580811	0.0054	VYPEYVIQY	VYPEYVIQY	sp|Q9H0J9|PAR12_HUMAN	0	209.1	1.641	0.227	0.008	1	1
20130504_EXQ3_MiBa_SA_Fib-2.35092.35092.2	35092	2	1083.596558	9.20E-05	NYLTKIYGL	NYLTKIYGL	sp|Q7Z5L7|PODN_HUMAN	0	309.7	1.45	0.293	0.00773	1	1
20121117_EXQ2_MiBa_SA_mHLA_Fib_2.14399.14399.3	14399	3	1282.697998	0.005839	KLFDYSKPSAK	KLFDYSKPSAK	sp|Q05048|CSTF1_HUMAN	0	798.1	3.449	0.376	4.77E-04	1	1
20121117_EXQ2_MiBa_SA_mHLA_Fib_1.21047.21047.2	21047	2	1063.50708	0.006223	TQMPDPKTF	TQMPDPKTF	sp|Q9Y5V0|ZN706_HUMAN	0	310.9	1.662	0.188	0.0298	1	1
20121117_EXQ2_MiBa_SA_mHLA_Fib_1.00318.00318.2	318	2	855.517395	-3.90E-04	AAAKPVATK	AAAKPVATK	sp|P12111|CO6A3_HUMAN	0	279.8	1.905	0.429	0.00589	1	1
20121117_EXQ2_MiBa_SA_mHLA_Fib_2.16583.16583.3	16583	3	1110.565796	0.008715	SHRIDHLSF	SHRIDHLSF	sp|Q96RQ1|ERGI2_HUMAN	0	241.3	2.344	0.058	0.0192	1	1
20130504_EXQ3_MiBa_SA_Fib-1.42175.42175.3	42175	3	2894.54541	0.017583	VGATAAVYSAAILEYLTAEVLELAGNASK	VGATAAVYSAAILEYLTAEVLELAGNASK	sp|P0C0S5|H2AZ_HUMAN;sp|Q71UI9|H2AV_HUMAN	0	830.3	4.67	0.669	2.33E-14	1	1
20121117_EXQ2_MiBa_SA_mHLA_Fib_2.08417.08417.3	8417	3	1027.600342	0.007661	VHVKAGRVY	VHVKAGRVY	sp|Q07954|LRP1_HUMAN	0	426.4	2.406	0.218	0.00129	1	1
20130504_EXQ3_MiBa_SA_Fib-1.28099.28099.3	28099	3	1110.491455	0.003104	DHFNFERF	DHFNFERF	sp|Q9UHL4|DPP2_HUMAN	0	144.3	1.614	0.309	0.0408	1	1
20130504_EXQ3_MiBa_SA_Fib-1.23983.23983.3	23983	3	1460.742188	0.01084	VWLPEPGHSHRF	VWLPEPGHSHRF	sp|Q96EX3|WDR34_HUMAN	0	438.5	2.589	0.332	5.89E-04	1	1
20121117_EXQ2_MiBa_SA_mHLA_Fib_1.22365.22365.3	22365	3	1211.621338	0.009172	AVHEAWAGMLK	AVHEAWAGMLK	sp|Q8N129|CNPY4_HUMAN	0	362.1	2.204	0.28	3.13E-04	1	1
20130504_EXQ3_MiBa_SA_Fib-2.31138.31138.2	31138	2	1312.624268	8.57E-04	VFMDSNGIRQF	VFMDSNGIRQF	sp|Q6NUS6|TECT3_HUMAN	0	601.9	2.574	0.523	9.45E-07	1	1
20121117_EXQ2_MiBa_SA_mHLA_Fib_1.38413.38413.2	38413	2	1797.922729	0.007801	LFIGGLSFETTEESLR	LFIGGLSFETTEESLR	sp|P22626|ROA2_HUMAN	0	130.7	1.918	0.418	1.92E-04	1	1
20130504_EXQ3_MiBa_SA_Fib-1.14140.14140.3	14140	3	1118.643555	0.0053	RLMHIQPPK	RLMHIQPPK	sp|A0JLT2|MED19_HUMAN	0	519.5	2.476	0.287	0.0403	1	1
20121117_EXQ2_MiBa_SA_mHLA_Fib_1.07609.07609.2	7609	2	1280.637939	0.011744	AVYGQNDIHHK	AVYGQNDIHHK	sp|Q9UN86|G3BP2_HUMAN	0	292.1	1.927	0.382	6.76E-05	1	1
20121117_EXQ2_MiBa_SA_mHLA_Fib_2.08270.08270.3	8270	3	1025.675415	0.004455	KVLALQARK	KVLALQARK	sp|Q96SB4|SRPK1_HUMAN	0	1118	3.163	0.385	0.00271	1	1
20121117_EXQ2_MiBa_SA_mHLA_Fib_1.14467.14467.3	14467	3	1068.506714	0.004559	SHM(Oxidation)PSRPEL	SHMPSRPEL	sp|P61587|RND3_HUMAN	0	236.7	2.284	0.199	0.027	1	1
20130504_EXQ3_MiBa_SA_Fib-1.19483.19483.2	19483	2	1057.467041	0.005353	EHTSPGHFF	EHTSPGHFF	sp|Q6UVK1|CSPG4_HUMAN	0	493.2	2.201	0.395	2.54E-04	1	1
20130504_EXQ3_MiBa_SA_Fib-1.20563.20563.3	20563	3	1421.733765	0.003429	KYLEESTIRHF	KYLEESTIRHF	sp|Q8IY63|AMOL1_HUMAN	0	1542.9	4.043	0.421	1.07E-04	1	1
20130504_EXQ3_MiBa_SA_Fib-2.07557.07557.3	7557	3	1178.644775	3.50E-05	KHKTFVEKY	KHKTFVEKY	sp|Q16543|CDC37_HUMAN	0	438.3	3.047	0.351	5.67E-04	1	1
20121117_EXQ2_MiBa_SA_mHLA_Fib_2.08500.08500.2	8500	2	1175.640015	0.010156	KINPNTAYQK	KINPNTAYQK	sp|Q5MIZ7|P4R3B_HUMAN;sp|Q6IN85|P4R3A_HUMAN	0	679.4	2.76	0.432	0.00146	1	1
20130504_EXQ3_MiBa_SA_Fib-1.32567.32567.2	32567	2	1200.585449	0.003919	RFIPYTEEF	RFIPYTEEF	sp|Q9Y6Y8|S23IP_HUMAN	0	648.2	1.943	0.305	0.00624	1	1
20130504_EXQ3_MiBa_SA_Fib-1.27705.27705.1	27705	1	722.3439331	0.001765	GPMFSGK	GPMFSGK	sp|P04183|KITH_HUMAN;LM_splice_SKILGPMFSGK	0	292.8	1.828	0.256	2.51E-04	1	1
20130504_EXQ3_MiBa_SA_Fib-1.22208.22208.3	22208	3	1220.699585	0.004516	KMPKFSVSGLK	KMPKFSVSGLK	sp|Q09666|AHNK_HUMAN	0	194.8	2.596	0.337	3.17E-04	1	1
20121117_EXQ2_MiBa_SA_mHLA_Fib_1.15320.15320.2	15320	2	1067.542114	0.009996	IGAM(Oxidation)SIGAFVS	IGAMSIGAFVS	LM_splice_IGAMSIGAFVS	0	191.1	1.806	0.12	0.038	2	1
20130504_EXQ3_MiBa_SA_Fib-1.12747.12747.2	12747	2	1122.477905	0.001485	DHYRN(Deamidated)STVM	DHYRNSTVM	sp|P27487|DPP4_HUMAN	0	504.7	2.085	0.311	0.00314	1	1
20121117_EXQ2_MiBa_SA_mHLA_Fib_2.28341.28341.2	28341	2	1170.576294	0.001979	TYSPALNKMF	TYSPALNKMF	sp|P04637|P53_HUMAN	0	366.7	2.081	0.395	5.31E-04	1	1
20130504_EXQ3_MiBa_SA_Fib-1.34845.34845.1	34845	1	1172.579956	0.004638	VYPQYVIEY	VYPQYVIEY	sp|Q7Z2W4|ZCCHV_HUMAN	0	612.6	1.804	0.28	0.00487	1	1
20130504_EXQ3_MiBa_SA_Fib-1.23054.23054.3	23054	3	1051.527466	0.003567	ALYPHFPAH	ALYPHFPAH	sp|Q9H1A4|APC1_HUMAN	0	470.7	2.521	0.301	0.00458	1	1
20121117_EXQ2_MiBa_SA_mHLA_Fib_2.03784.03784.3	3784	3	960.5653076	0.004903	ALVSGKSTAK	ALVSGKSTAK	sp|Q5SRE5|NU188_HUMAN	0	234.4	2.093	0.163	0.00457	1	1
20130504_EXQ3_MiBa_SA_Fib-2.20167.20167.3	20167	3	1135.680542	0.005148	KYPNVFKKI	KYPNVFKKI	sp|O43865|SAHH2_HUMAN	0	702.9	3.299	0.424	0.00384	1	1
20121117_EXQ2_MiBa_SA_mHLA_Fib_2.24645.24645.3	24645	3	1071.661133	0.005852	NLPPHIIRL	NLPPHIIRL	sp|Q16763|UBE2S_HUMAN	0	207.3	1.825	0.255	0.0303	1	1
20121117_EXQ2_MiBa_SA_mHLA_Fib_1.15788.15788.2	15788	2	999.5583496	0.008189	HVPEHAVVL	HVPEHAVVL	sp|P49327|FAS_HUMAN	0	331.9	1.987	0.341	0.00364	1	1
20130504_EXQ3_MiBa_SA_Fib-1.18584.18584.3	18584	3	1098.57666	0.005702	KYINTDAKF	KYINTDAKF	sp|Q8TEL6|TP4AP_HUMAN	0	227.9	2.201	0.436	6.62E-04	1	1
20121117_EXQ2_MiBa_SA_mHLA_Fib_1.20968.20968.2	20968	2	936.5472412	0.007963	APSPRPLSL	APSPRPLSL	sp|Q6NUT3|MFS12_HUMAN	0	642.8	1.938	0.265	0.0387	1	1
20130504_EXQ3_MiBa_SA_Fib-1.28574.28574.2	28574	2	1086.561768	0.001983	YYLN(Deamidated)KSVSI	YYLNKSVSI	sp|Q6AZY7|SCAR3_HUMAN	0	162.9	1.548	0.357	0.0247	1	1
20130504_EXQ3_MiBa_SA_Fib-1.09418.09418.2	9418	2	1072.572876	0.00294	VVMRDPQTK	VVMRDPQTK	sp|P51991|ROA3_HUMAN	0	457.7	2.377	0.331	0.00428	1	1
20130504_EXQ3_MiBa_SA_Fib-2.28309.28309.2	28309	2	1701.770142	0.007296	(Acetyl)_MDSAGQDINLNSPNKG	MDSAGQDINLNSPNKG	sp|O43399|TPD54_HUMAN	0	1628.9	3.708	0.658	5.74E-12	1	1
20130504_EXQ3_MiBa_SA_Fib-1.31374.31374.2	31374	2	1255.735962	0.007055	RYLPPATQVVL	RYLPPATQVVL	sp|P38919|IF4A3_HUMAN	0	308.8	1.721	0.384	0.0214	1	1
20130504_EXQ3_MiBa_SA_Fib-1.16344.16344.2	16344	2	1061.623779	4.23E-04	LLHEPIVNK	LLHEPIVNK	sp|O00541|PESC_HUMAN	0	317.3	2.025	0.329	0.0111	1	1
20130504_EXQ3_MiBa_SA_Fib-2.21047.21047.3	21047	3	1360.712036	0.007937	QLYWSHPRKF	QLYWSHPRKF	sp|P62273|RS29_HUMAN	0	389	2.405	0.335	4.25E-04	1	1
20121117_EXQ2_MiBa_SA_mHLA_Fib_1.12402.12402.3	12402	3	1048.695679	0.008723	RLPVAPLRK	RLPVAPLRK	sp|P09871|C1S_HUMAN	0	413.3	1.916	0.085	0.0461	1	1
20121117_EXQ2_MiBa_SA_mHLA_Fib_1.02764.02764.2	2764	2	1033.584229	0.007408	SVNKASTVTK	SVNKASTVTK	sp|Q6ZS17|FA65A_HUMAN	0	675.3	2.438	0.463	1.08E-04	1	1
20130504_EXQ3_MiBa_SA_Fib-1.10139.10139.3	10139	3	1036.560425	0.00376	IRHGATHVF	IRHGATHVF	sp|O60264|SMCA5_HUMAN;sp|P28370|SMCA1_HUMAN	0	288.8	2.555	0.359	6.63E-04	1	1
20130504_EXQ3_MiBa_SA_Fib-1.26008.26008.1	26008	1	942.578064	0.003107	KSTPVTVVL	KSTPVTVVL	sp|Q15029|U5S1_HUMAN	0	81	1.443	0.173	0.0301	1	1
20130504_EXQ3_MiBa_SA_Fib-1.14214.14214.3	14214	3	1200.630127	0.005041	RHSEPSKLTF	RHSEPSKLTF	sp|Q9UKM7|MA1B1_HUMAN	0	815.8	3.304	0.371	6.95E-04	1	1
20130504_EXQ3_MiBa_SA_Fib-1.08020.08020.2	8020	2	945.5040283	8.43E-04	GTYGPPAKR	GTYGPPAKR	sp|O14497|ARI1A_HUMAN	0	270.3	1.513	0.286	0.0157	1	1
20130504_EXQ3_MiBa_SA_Fib-1.09164.09164.3	9164	3	1341.593872	0.005515	MHHEDQQVRY	MHHEDQQVRY	sp|Q9UI12|VATH_HUMAN	0	498.7	3.047	0.521	2.71E-07	1	1
20130504_EXQ3_MiBa_SA_Fib-2.05116.05116.2	5116	2	784.4834595	0.002792	AAKPVATK	AAKPVATK	sp|P12111|CO6A3_HUMAN;DeNovo_spliced__TAAKPVATK	0	262.2	1.852	0.333	0.0102	1	1
20121117_EXQ2_MiBa_SA_mHLA_Fib_1.17510.17510.2	17510	2	985.6582642	0.004681	VISKVISLK	VISKVISLK	DeNovo_spliced__VISKVISLK	0	535	1.997	0.256	0.0311	1	1
20130504_EXQ3_MiBa_SA_Fib-1.28443.28443.2	28443	2	1165.638062	0.003817	STYISILNQK	STYISILNQK	sp|Q8TDJ6|DMXL2_HUMAN	0	259.2	1.859	0.286	0.012	1	1
20130504_EXQ3_MiBa_SA_Fib-2.14174.14174.2	14174	2	927.543396	0.004464	AVTTVVNPK	AVTTVVNPK	sp|P05556|ITB1_HUMAN	0	500.7	2.103	0.399	0.00199	1	1
20121117_EXQ2_MiBa_SA_mHLA_Fib_2.19370.19370.2	19370	2	1820.796509	0.015178	TWQRDGEDQTQDTEL	TWQRDGEDQTQDTEL	sp|P01891|1A68_HUMAN;sp|P01893|HLAH_HUMAN;sp|Q31612|1B73_HUMAN;sp|Q95604|1C17_HUMAN	0	972.3	3.469	1	1.58E-07	1	1
20130504_EXQ3_MiBa_SA_Fib-2.00378.00378.3	378	3	998.5942993	-0.004212	RIGKVGNQK	RIGKVGNQK	sp|P51665|PSMD7_HUMAN	0	612.7	2.188	0.296	0.0269	1	1
20121117_EXQ2_MiBa_SA_mHLA_Fib_2.13646.13646.2	13646	2	1045.562256	0.006602	KIDNNPFAK	KIDNNPFAK	sp|O15119|TBX3_HUMAN;sp|Q13207|TBX2_HUMAN;sp|Q9UL17|TBX21_HUMAN	0	461.9	2.035	0.285	0.00963	1	1
20130504_EXQ3_MiBa_SA_Fib-2.24563.24563.2	24563	2	1060.598389	0.003336	DVQKKLMSL	DVQKKLMSL	sp|Q15643|TRIPB_HUMAN	0	299.1	1.898	0.334	0.00346	1	1
20130504_EXQ3_MiBa_SA_Fib-2.25565.25565.1	25565	1	777.4407959	0.00229	YGVVNVK	YGVVNVK	sp|O94952|FBX21_HUMAN	0	241.5	1.804	0.317	0.0434	1	1
20121117_EXQ2_MiBa_SA_mHLA_Fib_1.24994.24994.3	24994	3	1453.798706	0.013663	KTVTAM(Oxidation)DVVYALK	KTVTAMDVVYALK	sp|P62805|H4_HUMAN	0	1066	3.913	0.446	5.11E-07	1	1
20130504_EXQ3_MiBa_SA_Fib-1.13074.13074.2	13074	2	1032.564087	0.003745	TTTGHLIYK	TTTGHLIYK	sp|P68104|EF1A1_HUMAN;sp|Q05639|EF1A2_HUMAN;sp|Q5VTE0|EF1A3_HUMAN	0	848	2.515	0.4	0.00233	1	1
20130504_EXQ3_MiBa_SA_Fib-1.22819.22819.2	22819	2	1239.581421	0.004227	QFKDPEQTTF	QFKDPEQTTF	sp|O43681|ASNA_HUMAN	0	332.6	1.828	0.229	0.0407	1	1
20130504_EXQ3_MiBa_SA_Fib-2.17403.17403.2	17403	2	1015.504089	0.006627	TQFVSGSKY	TQFVSGSKY	sp|Q6VMQ6|MCAF1_HUMAN	0	514.3	1.751	0.395	0.00396	1	1
20121117_EXQ2_MiBa_SA_mHLA_Fib_1.02435.02435.3	2435	3	1142.670776	0.003521	RPKHKEVHL	RPKHKEVHL	sp|Q53EP0|FND3B_HUMAN	0	261.8	2.395	0.315	0.00414	1	1
20121117_EXQ2_MiBa_SA_mHLA_Fib_1.31701.31701.2	31701	2	1136.610229	0.008392	AVYVPFWQK	AVYVPFWQK	sp|Q15361|TTF1_HUMAN	0	319.2	1.672	0.227	0.0367	1	1
20130504_EXQ3_MiBa_SA_Fib-2.35018.35018.3	35018	3	1873.915039	-0.001985	GEKLNGTDPEDVIRNAF	GEKLNGTDPEDVIRNAF	sp|O14950|ML12B_HUMAN;sp|P19105|ML12A_HUMAN;sp|P24844|MYL9_HUMAN	0	832.9	3.567	0.511	6.06E-07	1	1
20121117_EXQ2_MiBa_SA_mHLA_Fib_1.09946.09946.3	9946	3	1049.515747	0.011501	SHHHSSVIF	SHHHSSVIF	sp|Q6YHK3|CD109_HUMAN	0	156.8	2.113	0.206	0.0174	1	1
20130504_EXQ3_MiBa_SA_Fib-2.17384.17384.1	17384	1	1005.482361	0.002251	CGLEESVAAK	CGLEESVAAK	LM_splice_CGLEESVAAK	0	316.1	2.137	0.123	9.75E-04	1	1
20130504_EXQ3_MiBa_SA_Fib-1.09157.09157.2	9157	2	1160.527588	0.002512	HHKTYDPTY	HHKTYDPTY	sp|P11473|VDR_HUMAN	0	533.4	1.869	0.353	0.00243	1	1
20130504_EXQ3_MiBa_SA_Fib-2.27501.27501.1	27501	1	853.401062	0.004049	SPYQGGVF	SPYQGGVF	sp|P61077|UB2D3_HUMAN;sp|P62837|UB2D2_HUMAN;sp|Q9Y2X8|UB2D4_HUMAN	0	594.4	1.928	0.391	0.00113	1	1
20130504_EXQ3_MiBa_SA_Fib-1.16278.16278.1	16278	1	945.5545044	0.005033	SVSNVVITK	SVSNVVITK	sp|P42566|EPS15_HUMAN	0	422	2.737	0.357	0.0147	1	1
20130504_EXQ3_MiBa_SA_Fib-2.06678.06678.2	6678	2	899.4662476	0.00489	QHAAAGKAF	QHAAAGKAF	sp|Q86VI3|IQGA3_HUMAN	0	320.3	1.725	0.371	0.00311	1	1
20130504_EXQ3_MiBa_SA_Fib-2.16440.16440.2	16440	2	1124.537964	0.003008	SVYEN(Deamidated)GLSQK	SVYENGLSQK	sp|Q6PL18|ATAD2_HUMAN	0.288	321.6	1.772	0.352	0.0016	1	1
20130504_EXQ3_MiBa_SA_Fib-1.21104.21104.1	21104	1	1053.47998	0.0033	GQYPTQPTY	GQYPTQPTY	sp|Q15038|DAZP2_HUMAN	0	949.5	2.252	0.3	0.0224	1	1
20130504_EXQ3_MiBa_SA_Fib-1.16165.16165.2	16165	2	1042.547729	0.00304	KYISGPHEL	KYISGPHEL	sp|P49454|CENPF_HUMAN	0	650.3	2.198	0.377	0.00483	1	1
20121117_EXQ2_MiBa_SA_mHLA_Fib_2.15734.15734.2	15734	2	979.5166016	0.007888	SLSSHLLSH	SLSSHLLSH	sp|Q5TEC3|ZN697_HUMAN	0	564.5	2.152	0.069	0.0365	1	1
20121117_EXQ2_MiBa_SA_mHLA_Fib_2.06233.06233.3	6233	3	960.5674438	0.005737	VRPPIRSH	VRPPIRSH	sp|Q8WWK9|CKAP2_HUMAN	0	363.3	2.346	0.396	0.0024	1	1
20130504_EXQ3_MiBa_SA_Fib-1.00588.00588.3	588	3	1210.539063	9.66E-04	HHHQQPHQY	HHHQQPHQY	sp|Q7Z417|NUFP2_HUMAN	0	324.5	2.628	0.275	0.00428	1	1
20130504_EXQ3_MiBa_SA_Fib-2.33323.33323.2	33323	2	905.4674072	0.002699	VYAPPVGGF	VYAPPVGGF	sp|Q99436|PSB7_HUMAN	0	514.1	2.276	0.243	0.00387	1	1
20121117_EXQ2_MiBa_SA_mHLA_Fib_1.03765.03765.3	3765	3	1032.612427	0.004426	RVTYPAKAK	RVTYPAKAK	sp|P04844|RPN2_HUMAN	0	328.9	2.367	0.387	4.49E-04	1	1
20130504_EXQ3_MiBa_SA_Fib-2.25484.25484.1	25484	1	1096.555542	2.80E-04	LYADVGGKQF	LYADVGGKQF	sp|P51571|SSRD_HUMAN	0	474.8	2.797	0.484	6.42E-05	1	1
20130504_EXQ3_MiBa_SA_Fib-1.11468.11468.3	11468	3	1085.647339	0.001968	KMPKVKMPK	KMPKVKMPK	sp|Q09666|AHNK_HUMAN	0	681.4	2.702	0.304	0.00267	1	1
20130504_EXQ3_MiBa_SA_Fib-2.21770.21770.2	21770	2	1220.632568	1.008818	AHISPYKELY	AHISPYKELY	sp|Q14112|NID2_HUMAN	0	259.8	2.077	0.347	0.00547	1	1
20130504_EXQ3_MiBa_SA_Fib-2.22749.22749.3	22749	3	1590.784302	0.005278	VETRPAGDGTFQKW	VETRPAGDGTFQKW	sp|P01891|1A68_HUMAN;sp|P01893|HLAH_HUMAN;sp|P13747|HLAE_HUMAN;sp|P17693|HLAG_HUMAN;sp|P30511|HLAF_HUMAN;sp|Q31612|1B73_HUMAN;sp|Q95604|1C17_HUMAN	0	260.9	2.466	0.398	1.95E-05	1	1
20130504_EXQ3_MiBa_SA_Fib-1.28127.28127.3	28127	3	1917.071289	0.002882	KNKDIVTVANAVFVKNAS	KNKDIVTVANAVFVKNAS	sp|P07093|GDN_HUMAN	0	885.1	4.653	0.533	1.23E-08	1	1
20130504_EXQ3_MiBa_SA_Fib-2.07511.07511.2	7511	2	1260.708862	0.001063	KTYIPPKGETK	KTYIPPKGETK	sp|B2RPK0|HGB1A_HUMAN;sp|P09429|HMGB1_HUMAN	0	592.8	2.931	0.074	1.62E-04	1	1
20130504_EXQ3_MiBa_SA_Fib-1.24565.24565.2	24565	2	1103.523804	0.00156	AYVHMVTHF	AYVHMVTHF	sp|P55061|BI1_HUMAN	0	709.3	2.349	0.407	4.66E-05	1	1
20121117_EXQ2_MiBa_SA_mHLA_Fib_1.12724.12724.3	12724	3	1071.55188	0.006247	AVYTKMMTK	AVYTKMMTK	sp|P11413|G6PD_HUMAN	0	266.5	2.236	0.376	0.0136	1	1
20130504_EXQ3_MiBa_SA_Fib-1.12176.12176.3	12176	3	943.5739136	0.003691	SVKSPVTVK	SVKSPVTVK	sp|Q9HCS4|TF7L1_HUMAN	0	377.5	2.551	0.234	0.00243	1	1
20121117_EXQ2_MiBa_SA_mHLA_Fib_2.26447.26447.2	26447	2	999.5108643	0.008343	SHTDVVPVF	SHTDVVPVF	tr|C9JMV9|C9JMV9_HUMAN;sp|Q03154|ACY1_HUMAN	0	485.7	2.215	0.337	0.0192	1	1
20130504_EXQ3_MiBa_SA_Fib-1.11995.11995.2	11995	2	1105.615601	0.002415	GTYVKPLSNK	GTYVKPLSNK	sp|Q15067|ACOX1_HUMAN	0	341.5	1.889	0.459	8.35E-04	1	1
20130504_EXQ3_MiBa_SA_Fib-2.42235.42235.2	42235	2	1348.778687	0.003178	GPLIVPYNLPLPG	GPLIVPYNLPLPG	sp|P17931|LEG3_HUMAN	0	100	1.518	0.342	0.00413	1	1
20121117_EXQ2_MiBa_SA_mHLA_Fib_1.15007.15007.3	15007	3	982.6008911	0.008542	KLPNSVLGR	KLPNSVLGR	sp|Q9NZN4|EHD2_HUMAN	0	345.5	2.396	0.284	0.0144	1	1
20130504_EXQ3_MiBa_SA_Fib-1.04115.04115.2	4115	2	1143.630127	-2.80E-05	HHKRIYKY	HHKRIYKY	sp|Q15800|MSMO1_HUMAN	0	347.1	1.655	0.233	0.00571	1	1
20130504_EXQ3_MiBa_SA_Fib-2.22974.22974.3	22974	3	1231.685181	0.002592	RLYEFIVRH	RLYEFIVRH	sp|Q13472|TOP3A_HUMAN	0	369.6	2.595	0.06	9.17E-04	1	1
20130504_EXQ3_MiBa_SA_Fib-2.30259.30259.3	30259	3	2296.091064	0.003702	MGTNRGASQAGMTGYGMPRQIL	MGTNRGASQAGMTGYGMPRQIL	sp|P37802|TAGL2_HUMAN	0	1392	5.051	0.583	4.30E-12	1	1
20130504_EXQ3_MiBa_SA_Fib-2.28868.28868.3	28868	3	2228.146484	0.993335	RVFDKEGNGTVMGAELRHVL	RVFDKEGNGTVMGAELRHVL	sp|P05976|MYL1_HUMAN;sp|P08590|MYL3_HUMAN;sp|P60660|MYL6_HUMAN	0.132	344.2	3.362	0.468	3.38E-07	1	1
20121117_EXQ2_MiBa_SA_mHLA_Fib_1.20337.20337.2	20337	2	987.5462646	0.007341	TVSWAVTPK	TVSWAVTPK	sp|P01023|A2MG_HUMAN	0	318.5	1.923	0.334	0.00204	1	1
20130504_EXQ3_MiBa_SA_Fib-1.09208.09208.2	9208	2	1065.503906	-0.005223	KGDAFTENGK	KGDAFTENGK	LM_splice_KGDAFTENGK	0	234.7	2.334	0.16	0.0055	2	1
20130504_EXQ3_MiBa_SA_Fib-1.34259.34259.2	34259	2	1038.499756	-0.002426	AYLPVNESF	AYLPVNESF	sp|P13639|EF2_HUMAN	0	453.8	2.148	0.308	0.0448	1	1
20121117_EXQ2_MiBa_SA_mHLA_Fib_1.27876.27876.2	27876	2	1000.604797	0.009073	TYIPVPAKI	TYIPVPAKI	sp|Q11201|SIA4A_HUMAN	0	401.8	1.575	0.299	0.00492	1	1
20121117_EXQ2_MiBa_SA_mHLA_Fib_1.16164.16164.3	16164	3	1207.728271	0.009296	RVAPAHGLFLK	RVAPAHGLFLK	sp|Q8N0Z8|PUSL1_HUMAN	0	1341.1	3.501	0.392	5.24E-04	1	1
20130504_EXQ3_MiBa_SA_Fib-2.21362.21362.2	21362	2	998.5935059	0.006248	NADLRKLAV	NADLRKLAV	sp|A6NNZ2|TBB8L_HUMAN;tr|I3L2F9|I3L2F9_HUMAN;sp|P04350|TBB4A_HUMAN;sp|P07437|TBB5_HUMAN;sp|P68371|TBB4B_HUMAN;sp|Q13509|TBB3_HUMAN;sp|Q13885|TBB2A_HUMAN;sp|Q3ZCM7|TBB8_HUMAN;sp|Q9BUF5|TBB6_HUMAN;sp|Q9BVA1|TBB2B_HUMAN;sp|Q9H4B7|TBB1_HUMAN	0	211.8	1.937	0.277	0.0216	1	1
20130504_EXQ3_MiBa_SA_Fib-2.28429.28429.1	28429	1	1018.457092	0.0029	(Acetyl)_MNHTVQTF	MNHTVQTF	sp|C9JQL5|DSA2D_HUMAN;sp|Q01628|IFM3_HUMAN	0	548.2	1.672	0.323	3.14E-04	1	1
20130504_EXQ3_MiBa_SA_Fib-2.37107.37107.1	37107	1	990.5202026	0.002721	PFAPAIQTF	PFAPAIQTF	sp|P41226|UBA7_HUMAN	0	443.5	2.139	0.369	0.00237	1	1
20130504_EXQ3_MiBa_SA_Fib-2.32553.32553.2	32553	2	1172.601929	0.004059	EHFPRVLEF	EHFPRVLEF	sp|Q9BSI4|TINF2_HUMAN	0	188.3	1.57	0.133	0.0342	1	1
20130504_EXQ3_MiBa_SA_Fib-2.07050.07050.3	7050	3	996.5303345	0.006314	SSNSYAIKK	SSNSYAIKK	sp|P46782|RS5_HUMAN	0	312.8	2.265	0.36	4.96E-04	1	1
20130504_EXQ3_MiBa_SA_Fib-1.19111.19111.2	19111	2	1093.669067	0.004235	KLFNKFIGK	KLFNKFIGK	sp|P48200|IREB2_HUMAN	0	885.5	2.718	0.392	6.33E-04	1	1
20121117_EXQ2_MiBa_SA_mHLA_Fib_2.09809.09809.3	9809	3	1272.639404	0.003028	HLGDFHRTYK	HLGDFHRTYK	sp|Q92530|PSMF1_HUMAN	0	488.6	2.626	0.234	0.00107	1	1
20130504_EXQ3_MiBa_SA_Fib-1.27839.27839.2	27839	2	1289.606079	0.002057	RYVFQSENTF	RYVFQSENTF	sp|Q9UMX1|SUFU_HUMAN	0	749	2.415	0.403	9.84E-04	1	1
20121117_EXQ2_MiBa_SA_mHLA_Fib_2.21867.21867.2	21867	2	1171.540283	0.00713	YPDRIM(Oxidation)NTF	YPDRIMNTF	sp|P07437|TBB5_HUMAN;sp|P68371|TBB4B_HUMAN;sp|Q13509|TBB3_HUMAN;sp|Q13885|TBB2A_HUMAN;sp|Q9BVA1|TBB2B_HUMAN	0	589.7	2.306	0.371	1.70E-04	1	1
20130504_EXQ3_MiBa_SA_Fib-1.22978.22978.2	22978	2	1116.620361	0.002398	THLTKILEY	THLTKILEY	DeNovo_spliced__THLTKILEY	0.178	551.5	2.206	0.3	0.0144	1	1
20130504_EXQ3_MiBa_SA_Fib-2.16240.16240.3	16240	3	1288.741333	0.0063	SLLTSSKGQLQK	SLLTSSKGQLQK	sp|Q99541|PLIN2_HUMAN	0	361.5	3.132	0.308	0.00716	1	1
20130504_EXQ3_MiBa_SA_Fib-1.32319.32319.2	32319	2	1736.838379	0.004628	GASQAGMTGYGMPRQIL	GASQAGMTGYGMPRQIL	sp|P37802|TAGL2_HUMAN	0	1063	3.321	0.497	6.25E-07	1	1
20121117_EXQ2_MiBa_SA_mHLA_Fib_1.04507.04507.2	4507	2	957.4504395	0.010121	ADGAEAKPAE	ADGAEAKPAE	sp|P35579|MYH9_HUMAN	0	434.9	2.182	0.4	0.00136	1	1
20130504_EXQ3_MiBa_SA_Fib-2.10143.10143.2	10143	2	1011.537659	0.002739	STSTVSFRK	STSTVSFRK	DeNovo_spliced__STSTVSFRK	0	276.4	1.47	0.291	0.0348	1	1
20130504_EXQ3_MiBa_SA_Fib-1.24191.24191.3	24191	3	1100.599854	0.00198	RHSDIVVLY	RHSDIVVLY	sp|Q6PCD5|RFWD3_HUMAN	0	134.5	2.132	0.167	0.0412	1	1
20121117_EXQ2_MiBa_SA_mHLA_Fib_2.11241.11241.2	11241	2	1206.572144	0.009243	FGGPGTASRPSSS	FGGPGTASRPSSS	sp|P08670|VIME_HUMAN	0	693.2	2.587	0.37	0.0013	1	1
20130504_EXQ3_MiBa_SA_Fib-1.32852.32852.2	32852	2	1103.643311	0.005404	VIYFPPLQK	VIYFPPLQK	sp|P98194|AT2C1_HUMAN	0	254.7	1.747	0.347	0.0187	1	1
20130504_EXQ3_MiBa_SA_Fib-2.10306.10306.1	10306	1	762.3665161	4.80E-04	HGSFSTK	HGSFSTK	sp|P12111|CO6A3_HUMAN;DeNovo_spliced__LLATYHGSFSTK;DeNovo_spliced__SSYHGSFSTK;DeNovo_spliced__TIHGSFSTK;LM_splice_SSYHGSFSTK;LM_splice_GTYHGSFSTK;LM_splice_STYHGSFSTK;LM_splice_AGTYHGSFSTK;LM_splice_STYHGSFSTKK	0	303.7	2.257	0.389	0.00464	1	1
20130504_EXQ3_MiBa_SA_Fib-1.22043.22043.2	22043	2	1121.53833	0.003076	SHLSLGSTGTY	SHLSLGSTGTY	sp|P29558|RBMS1_HUMAN	0.352	467.4	2.292	0.447	3.75E-04	1	1
20130504_EXQ3_MiBa_SA_Fib-2.21650.21650.2	21650	2	1264.685059	-7.81E-04	KMPKMKMPKF	KMPKMKMPKF	sp|Q09666|AHNK_HUMAN	0	654	2.702	0.324	5.86E-05	1	1
20121117_EXQ2_MiBa_SA_mHLA_Fib_1.16122.16122.2	16122	2	959.44104	0.006179	HGIDPTGTY	HGIDPTGTY	sp|P04350|TBB4A_HUMAN;sp|P07437|TBB5_HUMAN;sp|P68371|TBB4B_HUMAN	0	390.2	1.873	0.312	0.0351	1	1
20130504_EXQ3_MiBa_SA_Fib-2.09785.09785.2	9785	2	1110.536743	0.006185	INAAKGSSNSY	INAAKGSSNSY	sp|P46782|RS5_HUMAN	0	116.5	1.778	0.225	0.0245	1	1
20121117_EXQ2_MiBa_SA_mHLA_Fib_1.04646.04646.2	4646	2	1088.535156	0.006777	SVSNM(Oxidation)VHTAK	SVSNMVHTAK	sp|Q15042|RB3GP_HUMAN	0	118.7	1.419	0.17	0.028	1	1
20130504_EXQ3_MiBa_SA_Fib-2.12391.12391.2	12391	2	1290.664795	0.004666	RVQEAVESM(Oxidation)VK	RVQEAVESMVK	sp|Q96C01|F136A_HUMAN	0	334.7	2.293	0.278	0.00767	1	1
20121117_EXQ2_MiBa_SA_mHLA_Fib_1.05359.05359.2	5359	2	817.4499512	0.005314	YSGVHKK	YSGVHKK	sp|O94885|SASH1_HUMAN	0	296.9	1.542	0.202	0.0389	1	1
20121117_EXQ2_MiBa_SA_mHLA_Fib_1.24050.24050.2	24050	2	983.5150146	0.007395	ATFTNVFGK	ATFTNVFGK	sp|Q8IWZ3|ANKH1_HUMAN	0	289.7	1.726	0.441	9.58E-04	1	1
20130504_EXQ3_MiBa_SA_Fib-1.37056.37056.2	37056	2	1036.527222	0.004321	FYLPSSPNL	FYLPSSPNL	sp|Q9UPR3|SMG5_HUMAN	0	229.2	1.604	0.27	0.0132	1	1
20121117_EXQ2_MiBa_SA_mHLA_Fib_2.15456.15456.2	15456	2	1115.523926	0.009089	SFHNIHNTF	SFHNIHNTF	sp|O43684|BUB3_HUMAN	0	205.7	1.489	0.245	0.0285	1	1
20130504_EXQ3_MiBa_SA_Fib-2.18094.18094.3	18094	3	1316.668579	0.00731	KLFNPPEESEK	KLFNPPEESEK	sp|Q9NRP2|COXM2_HUMAN	0	356	2.762	0.373	0.0015	1	1
20130504_EXQ3_MiBa_SA_Fib-1.26404.26404.2	26404	2	1078.572632	-0.004421	SYLNSVQRL	SYLNSVQRL	sp|O15504|NUPL2_HUMAN	0	329.6	1.645	0.083	0.033	1	1
20130504_EXQ3_MiBa_SA_Fib-2.11056.11056.2	11056	2	800.4613037	0.003433	MNIKAPK	MNIKAPK	sp|Q09666|AHNK_HUMAN	0	526.7	1.834	0.402	0.00127	1	1
20130504_EXQ3_MiBa_SA_Fib-2.16162.16162.3	16162	3	1191.647827	0.00447	RMKDPTFLGK	RMKDPTFLGK	sp|Q5VWN6|F208B_HUMAN	0	566.5	3.308	0.426	1.75E-04	1	1
20130504_EXQ3_MiBa_SA_Fib-2.19471.19471.3	19471	3	1065.653687	1.008184	RLLPPVGTGR	RLLPPVGTGR	sp|Q9NWZ5|UCKL1_HUMAN	0	418.8	2.449	0.182	0.033	1	1
20121117_EXQ2_MiBa_SA_mHLA_Fib_1.17980.17980.3	17980	3	993.5697021	0.008969	SSFSGLLRK	SSFSGLLRK	sp|Q5VY09|IER5_HUMAN	0	211.8	2.305	0.382	0.00188	1	1
20121117_EXQ2_MiBa_SA_mHLA_Fib_1.39718.39718.3	39718	3	2413.144287	1.019479	SGPFGQIFRPDNFVFGQSGAGNN	SGPFGQIFRPDNFVFGQSGAGNN	sp|P04350|TBB4A_HUMAN;sp|P07437|TBB5_HUMAN;sp|P68371|TBB4B_HUMAN;sp|Q13885|TBB2A_HUMAN;sp|Q9BVA1|TBB2B_HUMAN	0	168.5	3.228	1	1.39E-07	1	1
20121117_EXQ2_MiBa_SA_mHLA_Fib_2.05553.05553.3	5553	3	971.5603638	0.005088	KVFGGTVHK	KVFGGTVHK	sp|P49915|GUAA_HUMAN	0	857.6	3.283	0.349	9.07E-05	1	1
20121117_EXQ2_MiBa_SA_mHLA_Fib_1.10607.10607.2	10607	2	991.4540405	0.007353	THM(Oxidation)TAIVGM(Oxidation)	THMTAIVGM	sp|P53396|ACLY_HUMAN	0	686.5	2.171	0.319	0.0247	1	1
20121117_EXQ2_MiBa_SA_mHLA_Fib_1.07965.07965.3	7965	3	1032.567993	0.007607	VASFPKKQE	VASFPKKQE	sp|P14406|CX7A2_HUMAN	0	418.1	2.588	0.277	0.0213	1	1
20130504_EXQ3_MiBa_SA_Fib-1.15261.15261.3	15261	3	1280.687378	0.006618	KMPKMKM(Oxidation)PKF	KMPKMKMPKF	sp|Q09666|AHNK_HUMAN	0.065	444.7	2.854	0.286	0.0107	1	1
20130504_EXQ3_MiBa_SA_Fib-2.18836.18836.3	18836	3	1238.729736	0.006287	STIPPELVKQK	STIPPELVKQK	sp|Q9BVS4|RIOK2_HUMAN	0	305	2.302	0.287	0.0129	1	1
20121117_EXQ2_MiBa_SA_mHLA_Fib_1.22153.22153.3	22153	3	1288.706055	0.013257	KFLDAGHKLNF	KFLDAGHKLNF	sp|P30101|PDIA3_HUMAN	0	681.2	4.131	0.443	1.59E-05	1	1
20130504_EXQ3_MiBa_SA_Fib-1.37652.37652.2	37652	2	1096.599243	0.003502	VYKVPPFTF	VYKVPPFTF	sp|Q6NZI2|PTRF_HUMAN	0	821.6	2.6	0.322	0.00748	1	1
20130504_EXQ3_MiBa_SA_Fib-2.15192.15192.3	15192	3	1227.609863	0.002856	MYDKGPFRSK	MYDKGPFRSK	sp|P15559|NQO1_HUMAN	0	80.9	1.966	0.202	0.0279	1	1
20130504_EXQ3_MiBa_SA_Fib-2.03422.03422.2	3422	2	885.5320435	0.003657	TAAKPVATK	TAAKPVATK	DeNovo_spliced__TAAKPVATK	0.034	564.7	2.182	0.327	0.00119	1	1
20121117_EXQ2_MiBa_SA_mHLA_Fib_2.28119.28119.2	28119	2	1017.593872	0.007964	ATVLNYLPK	ATVLNYLPK	sp|P01023|A2MG_HUMAN;sp|P20742|PZP_HUMAN	0	546.8	1.822	0.276	0.0192	1	1
20121117_EXQ2_MiBa_SA_mHLA_Fib_1.05353.05353.2	5353	2	1043.651245	0.006098	NIKRKVTSV	NIKRKVTSV	sp|Q00613|HSF1_HUMAN	0	136.9	1.658	0.421	0.0091	1	1
20121117_EXQ2_MiBa_SA_mHLA_Fib_1.20846.20846.1	20846	1	957.486145	0.005402	FIDTTSKF	FIDTTSKF	sp|P39023|RL3_HUMAN;sp|Q92901|RL3L_HUMAN	0	314.4	2.405	0.431	3.60E-04	1	1
20121117_EXQ2_MiBa_SA_mHLA_Fib_1.26328.26328.2	26328	2	1107.744751	0.006817	KVNIIPIIAK	KVNIIPIIAK	sp|Q14141|SEPT6_HUMAN;sp|Q16181|SEPT7_HUMAN;sp|Q6ZU15|SEP14_HUMAN;sp|Q92599|SEPT8_HUMAN;sp|Q9NVA2|SEP11_HUMAN	0	1204.2	3.087	0.554	1.74E-05	1	1
20130504_EXQ3_MiBa_SA_Fib-2.13007.13007.3	13007	3	1049.502197	0.005791	GTYSKIMNH	GTYSKIMNH	sp|Q13464|ROCK1_HUMAN	0	233.3	2.562	0.316	3.53E-04	1	1
20130504_EXQ3_MiBa_SA_Fib-1.28114.28114.3	28114	3	1322.696045	0.004809	MPKVKMPKFSM	MPKVKMPKFSM	sp|Q09666|AHNK_HUMAN	0	283.2	1.809	0.384	0.00971	1	1
20121117_EXQ2_MiBa_SA_mHLA_Fib_2.09705.09705.2	9705	2	1048.576294	0.006439	GM(Oxidation)ISGRLTAK	GMISGRLTAK	sp|Q7Z478|DHX29_HUMAN	0	271.6	1.845	0.314	0.00293	1	1
20121117_EXQ2_MiBa_SA_mHLA_Fib_2.01757.01757.2	1757	2	972.5629272	0.002505	KSADPLKSK	KSADPLKSK	sp|Q9Y6W3|CAN7_HUMAN	0	684.7	2.503	0.264	0.00693	1	1
20130504_EXQ3_MiBa_SA_Fib-2.27327.27327.2	27327	2	1099.57019	0.003946	TYISRSFQV	TYISRSFQV	sp|Q8TF42|UBS3B_HUMAN	0	322.1	1.884	0.255	0.0219	1	1
20130504_EXQ3_MiBa_SA_Fib-2.12880.12880.3	12880	3	968.5108032	0.002844	AHSPPVKSF	AHSPPVKSF	sp|Q9UQK1|PPR3C_HUMAN	0	308.3	1.822	0.422	0.00113	1	1
20121117_EXQ2_MiBa_SA_mHLA_Fib_1.15298.15298.3	15298	3	1800.968506	0.016215	VLYHYVAVNNPKKQE	VLYHYVAVNNPKKQE	sp|P0C6T2|OST4_HUMAN	0	520.8	3.811	0.52	3.05E-06	1	1
20121117_EXQ2_MiBa_SA_mHLA_Fib_1.18898.18898.2	18898	2	1008.604675	0.007923	HVIETLIGK	HVIETLIGK	sp|P48643|TCPE_HUMAN	0	1057.4	2.259	0.429	0.00482	1	1
20130504_EXQ3_MiBa_SA_Fib-1.26129.26129.2	26129	2	774.4402466	0.001436	APFTIAR	APFTIAR	sp|P12111|CO6A3_HUMAN	0	384.6	1.468	0.219	0.042	1	1
20130504_EXQ3_MiBa_SA_Fib-2.31032.31032.3	31032	3	2033.985596	-0.001808	MTADETRNLQNVDMKIGV	MTADETRNLQNVDMKIGV	sp|P16070|CD44_HUMAN	0	289.2	3.516	0.526	1.67E-09	1	1
20130504_EXQ3_MiBa_SA_Fib-1.27722.27722.2	27722	2	1041.517334	0.004263	SQYQGVVVY	SQYQGVVVY	sp|Q9Y221|NIP7_HUMAN	0	344.7	1.981	0.441	0.00108	1	1
20130504_EXQ3_MiBa_SA_Fib-1.14627.14627.3	14627	3	1143.71875	0.005931	RLPKGAVLYK	RLPKGAVLYK	sp|Q9P0M9|RM27_HUMAN	0	1029.4	2.819	0.314	0.0169	1	1
20130504_EXQ3_MiBa_SA_Fib-1.26733.26733.2	26733	2	1031.580811	0.004377	TRNPLVAVY	TRNPLVAVY	sp|Q9UNE7|CHIP_HUMAN	0	253.2	1.614	0.373	0.00288	1	1
20130504_EXQ3_MiBa_SA_Fib-2.04976.04976.2	4976	2	969.4286499	0.002703	ATNTTMM(Oxidation)GK	ATNTTMMGK	sp|Q8IYA7|MKX_HUMAN	0.147	367.1	1.669	0.351	0.00354	1	1
20130504_EXQ3_MiBa_SA_Fib-2.27905.27905.2	27905	2	1176.548462	0.003312	TYFDKNYNL	TYFDKNYNL	sp|Q96N67|DOCK7_HUMAN	0	325.6	1.799	0.349	0.00383	1	1
20130504_EXQ3_MiBa_SA_Fib-1.29741.29741.2	29741	2	1123.478882	0.003247	NHMDFGQLY	NHMDFGQLY	sp|P57060|RWD2B_HUMAN	0	519.5	2.178	0.41	0.00177	1	1
20130504_EXQ3_MiBa_SA_Fib-1.03071.03071.2	3071	2	1062.484619	3.22E-04	STYSGQHQR	STYSGQHQR	sp|Q6P9B9|INT5_HUMAN	0	202.5	1.405	0.337	0.0124	1	1
20121117_EXQ2_MiBa_SA_mHLA_Fib_2.24531.24531.2	24531	2	872.5198975	0.007925	LPQQLKF	LPQQLKF	sp|Q08117|AES_HUMAN	0	368.7	1.854	0.243	0.0179	1	1
20121117_EXQ2_MiBa_SA_mHLA_Fib_1.00103.00103.2	103	2	855.5188599	0.001061	AAAKPVATK	AAAKPVATK	sp|P12111|CO6A3_HUMAN	0	651.5	2.092	0.431	0.00144	1	1
20130504_EXQ3_MiBa_SA_Fib-1.03991.03991.2	3991	2	925.4737549	7.65E-04	PSSQSHRK	PSSQSHRK	sp|Q7Z3E5|ARMC9_HUMAN	0	363.1	2.039	0.391	0.00621	1	1
20130504_EXQ3_MiBa_SA_Fib-1.12828.12828.2	12828	2	1191.566162	-0.001169	VHYNGPSKAGY	VHYNGPSKAGY	sp|P55265|DSRAD_HUMAN	0	519.2	2.128	0.285	0.0197	1	1
20130504_EXQ3_MiBa_SA_Fib-2.26259.26259.2	26259	2	1009.491028	0.004149	IHSGLYSSF	IHSGLYSSF	sp|P28324|ELK4_HUMAN;sp|P41970|ELK3_HUMAN	0	396.2	2.062	0.298	0.0263	1	1
20121117_EXQ2_MiBa_SA_mHLA_Fib_2.17261.17261.3	17261	3	1000.516479	0.00745	SHFDGVRAL	SHFDGVRAL	sp|Q13033|STRN3_HUMAN	0	199.2	2.011	0.284	0.0183	1	1
20121117_EXQ2_MiBa_SA_mHLA_Fib_1.00094.00094.3	94	3	1170.61084	2.74E-04	TGRSSALTNHK	TGRSSALTNHK	LM_splice_TGRSSALTNHK	0	612.5	2.667	0.332	0.00292	1	1
20130504_EXQ3_MiBa_SA_Fib-1.19768.19768.2	19768	2	848.5171509	0.005182	GLVPAAPPK	GLVPAAPPK	sp|P27816|MAP4_HUMAN	0	422.5	1.992	0.295	0.0112	1	1
20121117_EXQ2_MiBa_SA_mHLA_Fib_2.13315.13315.2	13315	2	889.4508667	0.006206	HFAPGKSF	HFAPGKSF	sp|Q9Y282|ERGI3_HUMAN	0	464.3	1.826	0.296	0.00574	1	1
20130504_EXQ3_MiBa_SA_Fib-1.11543.11543.2	11543	2	1087.583984	0.003204	RTQLPQSMK	RTQLPQSMK	sp|Q8TEL6|TP4AP_HUMAN	0	390.8	2.201	0.338	8.09E-04	1	1
20130504_EXQ3_MiBa_SA_Fib-2.17293.17293.3	17293	3	1401.755249	0.007544	ATLRNTNPNFVR	ATLRNTNPNFVR	sp|P35579|MYH9_HUMAN;sp|P35580|MYH10_HUMAN	0	233.5	2.151	0.249	0.00745	1	1
20121117_EXQ2_MiBa_SA_mHLA_Fib_2.05349.05349.2	5349	2	1089.608643	0.005662	AVSEGTKAVTK	AVSEGTKAVTK	sp|O60814|H2B1K_HUMAN;sp|P06899|H2B1J_HUMAN;sp|P23527|H2B1O_HUMAN;sp|P33778|H2B1B_HUMAN;sp|P57053|H2BFS_HUMAN;sp|P58876|H2B1D_HUMAN;sp|P62807|H2B1C_HUMAN;sp|Q16778|H2B2E_HUMAN;sp|Q5QNW6|H2B2F_HUMAN;sp|Q8N257|H2B3B_HUMAN;sp|Q93079|H2B1H_HUMAN;sp|Q96A08|H2B1A_HUMAN;sp|Q99877|H2B1N_HUMAN;sp|Q99879|H2B1M_HUMAN;sp|Q99880|H2B1L_HUMAN	0	203.9	1.693	0.271	0.0249	1	1
20121117_EXQ2_MiBa_SA_mHLA_Fib_2.09125.09125.2	9125	2	1046.546509	0.006827	SVDPKNYPK	SVDPKNYPK	sp|P01584|IL1B_HUMAN	0	457.2	1.892	0.305	0.00451	1	1
20130504_EXQ3_MiBa_SA_Fib-1.26831.26831.2	26831	2	1209.550537	0.001673	LYQDHMQYI	LYQDHMQYI	sp|P41221|WNT5A_HUMAN	0	204.7	1.861	0.375	0.0109	1	1
20121117_EXQ2_MiBa_SA_mHLA_Fib_1.20151.20151.2	20151	2	1026.54248	0.003914	FQKVITEY	FQKVITEY	sp|Q7KZF4|SND1_HUMAN	0	477.2	2.371	0.39	0.00131	1	1
20130504_EXQ3_MiBa_SA_Fib-1.14888.14888.3	14888	3	1793.007568	0.001585	IQRTPKIQVYSRHPA	IQRTPKIQVYSRHPA	sp|P61769|B2MG_HUMAN	0	210.2	3.062	0.406	0.00545	1	1
20130504_EXQ3_MiBa_SA_Fib-2.07957.07957.2	7957	2	938.5227051	0.004171	AVAHALTEK	AVAHALTEK	sp|P49368|TCPG_HUMAN	0	717.5	2.159	0.37	0.00749	1	1
20130504_EXQ3_MiBa_SA_Fib-1.11427.11427.2	11427	2	961.5470581	0.002629	KASESISLK	KASESISLK	sp|Q8WWI1|LMO7_HUMAN	0	1024.6	2.832	0.219	0.0306	1	1
20130504_EXQ3_MiBa_SA_Fib-2.15267.15267.2	15267	2	1113.466309	0.003547	DHGFPNHQY	DHGFPNHQY	sp|O14497|ARI1A_HUMAN	0	127.4	1.893	0.387	0.00334	1	1
20130504_EXQ3_MiBa_SA_Fib-2.07845.07845.3	7845	3	1079.558838	0.004297	TMGHHTVGLK	TMGHHTVGLK	sp|Q09666|AHNK_HUMAN	0	439.6	2.882	0.37	1.94E-05	1	1
20121117_EXQ2_MiBa_SA_mHLA_Fib_2.28024.28024.2	28024	2	1030.589844	0.008679	VLPNIHPEL	VLPNIHPEL	sp|O75367|H2AY_HUMAN	0	178.6	1.466	0.323	0.0136	1	1
20121117_EXQ2_MiBa_SA_mHLA_Fib_2.03973.03973.2	3973	2	937.4793701	0.006396	NHRQTPVS	NHRQTPVS	sp|P61587|RND3_HUMAN	0	221.9	1.565	0.303	0.0468	1	1
20121117_EXQ2_MiBa_SA_mHLA_Fib_1.07893.07893.2	7893	2	1047.544312	0.0094	VSYSHIQSK	VSYSHIQSK	sp|P27816|MAP4_HUMAN	0	441.2	2.227	0.439	0.00204	1	1
20130504_EXQ3_MiBa_SA_Fib-2.25185.25185.1	25185	1	987.4721069	0.001913	YYPSSFPK	YYPSSFPK	sp|Q4V9L6|TM119_HUMAN;LM_splice_ASYYPSSFPKK	0	302.8	2.091	0.345	4.46E-04	1	1
20130504_EXQ3_MiBa_SA_Fib-1.06115.06115.2	6115	2	970.458374	0.004158	HSSGPMVEK	HSSGPMVEK	sp|Q8IVP5|FUND1_HUMAN	0	345.9	2.043	0.406	0.00191	1	1
20121117_EXQ2_MiBa_SA_mHLA_Fib_2.21334.21334.3	21334	3	1804.989624	0.010521	M(Oxidation)QKEITALAPSTMKIK	MQKEITALAPSTMKIK	sp|P60709|ACTB_HUMAN;sp|P62736|ACTA_HUMAN;sp|P63261|ACTG_HUMAN;sp|P63267|ACTH_HUMAN;sp|P68032|ACTC_HUMAN;sp|P68133|ACTS_HUMAN	0	502.4	2.973	0.268	1.54E-04	1	1
20121117_EXQ2_MiBa_SA_mHLA_Fib_2.19600.19600.2	19600	2	1292.537109	0.002178	KYFDEHYEY	KYFDEHYEY	sp|P33552|CKS2_HUMAN	0	557.5	2.177	0.424	1.95E-04	1	1
20121117_EXQ2_MiBa_SA_mHLA_Fib_2.19428.19428.2	19428	2	989.5751343	0.009307	KLADFGLAR	KLADFGLAR	sp|O94921|CDK14_HUMAN;sp|P06239|LCK_HUMAN;sp|P06241|FYN_HUMAN;sp|P06493|CDK1_HUMAN;sp|P07947|YES_HUMAN;sp|P07948|LYN_HUMAN;sp|P08631|HCK_HUMAN;sp|P09769|FGR_HUMAN;sp|P11362|FGFR1_HUMAN;sp|P11802|CDK4_HUMAN;sp|P20794|MAK_HUMAN;sp|P21802|FGFR2_HUMAN;sp|P22455|FGFR4_HUMAN;sp|P22607|FGFR3_HUMAN;sp|P24941|CDK2_HUMAN;sp|P50750|CDK9_HUMAN;sp|P51451|BLK_HUMAN;sp|Q00526|CDK3_HUMAN;sp|Q00534|CDK6_HUMAN;sp|…	0	493.2	2.197	0.158	0.0434	1	1
20130504_EXQ3_MiBa_SA_Fib-1.37799.37799.2	37799	2	1403.611938	0.005172	NYVPM(Oxidation)TPGTFDF	NYVPMTPGTFDF	sp|Q13480|GAB1_HUMAN	0	123.3	1.284	0.267	0.0167	1	1
20130504_EXQ3_MiBa_SA_Fib-2.24712.24712.2	24712	2	900.4504395	0.005065	SHAGGINVF	SHAGGINVF	sp|Q13443|ADAM9_HUMAN	0	352.3	1.929	0.315	0.00258	1	1
20121117_EXQ2_MiBa_SA_mHLA_Fib_1.16530.16530.2	16530	2	909.6025391	0.001371	AVGVPIKVK	AVGVPIKVK	sp|Q709C8|VP13C_HUMAN	0	283.4	1.589	0.355	0.012	1	1
20121117_EXQ2_MiBa_SA_mHLA_Fib_1.14777.14777.2	14777	2	941.4696655	0.008961	APVSPHSTF	APVSPHSTF	sp|O75159|SOCS5_HUMAN	0	633.3	2.083	0.221	0.00346	1	1
20130504_EXQ3_MiBa_SA_Fib-1.04637.04637.3	4637	3	1076.611084	0.003385	TTKPVTTTTK	TTKPVTTTTK	sp|P12111|CO6A3_HUMAN	0	527.7	3.01	0.305	0.00796	1	1
20130504_EXQ3_MiBa_SA_Fib-1.38023.38023.2	38023	2	1123.570435	1.76E-04	YHYLPALTF	YHYLPALTF	sp|Q9Y6A1|POMT1_HUMAN	0	261.7	1.688	0.357	0.0203	1	1
20121117_EXQ2_MiBa_SA_mHLA_Fib_1.20230.20230.2	20230	2	1281.533691	0.011402	KYYDDTFPSM(Oxidation)	KYYDDTFPSM	sp|Q9P299|COPZ2_HUMAN	0	474.5	2.42	0.44	5.13E-05	1	1
20121117_EXQ2_MiBa_SA_mHLA_Fib_1.24180.24180.2	24180	2	1038.546143	0.004203	AM(Oxidation)LDTVVFK	AMLDTVVFK	sp|O00487|PSDE_HUMAN	0	424.7	1.859	0.352	0.00395	1	1
20121117_EXQ2_MiBa_SA_mHLA_Fib_2.12918.12918.1	12918	1	858.4500732	0.005366	TQAPAVATT	TQAPAVATT	sp|P15880|RS2_HUMAN	0	426.5	1.954	0.129	0.0132	1	1
20130504_EXQ3_MiBa_SA_Fib-2.10467.10467.3	10467	3	898.4432983	0.00234	GHRGPSAAF	GHRGPSAAF	sp|P12931|SRC_HUMAN	0	187	2.074	0.26	0.0307	1	1
20130504_EXQ3_MiBa_SA_Fib-1.07117.07117.3	7117	3	1314.708496	0.004091	RLYEHIKNDK	RLYEHIKNDK	sp|O60337|MARH6_HUMAN	0	486.7	3.005	0.136	0.0119	1	1
20121117_EXQ2_MiBa_SA_mHLA_Fib_1.17491.17491.3	17491	3	1513.689697	0.009911	PENIYLSEHGGGAGN	PENIYLSEHGGGAGN	sp|P23258|TBG1_HUMAN;sp|Q9NRH3|TBG2_HUMAN	0	99	2.12	0.178	0.0439	1	1
20121117_EXQ2_MiBa_SA_mHLA_Fib_1.04402.04402.2	4402	2	1006.525085	0.00549	GQRKPATSY	GQRKPATSY	sp|P46779|RL28_HUMAN	0	176.6	1.576	0.328	0.0161	1	1
20130504_EXQ3_MiBa_SA_Fib-1.29934.29934.2	29934	2	1162.653442	0.003617	PFLDIQKRF	PFLDIQKRF	sp|O43920|NDUS5_HUMAN	0	387.4	1.995	0.337	0.0138	1	1
20121117_EXQ2_MiBa_SA_mHLA_Fib_2.08249.08249.3	8249	3	1195.793335	0.00559	RLIQIAARKK	RLIQIAARKK	sp|Q9BUJ2|HNRL1_HUMAN	0	1095.2	3.106	0.348	0.00219	1	1
20130504_EXQ3_MiBa_SA_Fib-1.08932.08932.3	8932	3	1023.550903	0.004732	STNSHPILR	STNSHPILR	sp|Q86XK2|FBX11_HUMAN	0	200.2	2.453	0.367	1.67E-04	1	1
20121117_EXQ2_MiBa_SA_mHLA_Fib_2.34085.34085.2	34085	2	990.5223389	0.004889	PFAPAIQTF	PFAPAIQTF	sp|P41226|UBA7_HUMAN	0	668.4	2.321	0.389	8.16E-04	1	1
20121117_EXQ2_MiBa_SA_mHLA_Fib_1.14204.14204.3	14204	3	1127.591187	0.007595	NQRVQTVHF	NQRVQTVHF	sp|Q4G0X4|KCD21_HUMAN	0	167.2	1.928	0.219	0.0176	1	1
20130504_EXQ3_MiBa_SA_Fib-1.25524.25524.2	25524	2	1055.477783	0.003144	LHYMGTSTF	LHYMGTSTF	sp|P11766|ADHX_HUMAN	0	268.5	1.926	0.348	0.00597	1	1
20130504_EXQ3_MiBa_SA_Fib-1.23960.23960.2	23960	2	1119.485718	0.004912	GHLDHTM(Oxidation)FF	GHLDHTMFF	sp|Q9Y4L5|RN115_HUMAN	0	217.4	1.764	0.416	7.81E-04	1	1
20130504_EXQ3_MiBa_SA_Fib-2.24478.24478.2	24478	2	1157.621216	0.001867	THRVVDLVGY	THRVVDLVGY	sp|Q9BRZ2|TRI56_HUMAN	0	401.5	1.682	0.229	0.0473	1	1
20130504_EXQ3_MiBa_SA_Fib-2.10952.10952.3	10952	3	1108.605103	0.006222	NHEDKIRVV	NHEDKIRVV	sp|Q9H4M9|EHD1_HUMAN	0	256.7	2.325	0.486	5.54E-05	1	1
20121117_EXQ2_MiBa_SA_mHLA_Fib_2.07171.07171.2	7171	2	1094.520996	0.006531	YHKVSQNGY	YHKVSQNGY	sp|Q14693|LPIN1_HUMAN	0	319.7	2.036	0.358	7.70E-04	1	1
20130504_EXQ3_MiBa_SA_Fib-2.36242.36242.2	36242	2	1434.73584	3.54E-04	SVTGFLDKNNDLL	SVTGFLDKNNDLL	sp|O00159|MYO1C_HUMAN	0	130	1.461	0.241	0.0262	1	1
20121117_EXQ2_MiBa_SA_mHLA_Fib_2.32446.32446.1	32446	1	1172.58606	0.010649	VYPQYVIEY	VYPQYVIEY	sp|Q7Z2W4|ZCCHV_HUMAN	0	112.8	1.465	0.183	0.0357	1	1
20130504_EXQ3_MiBa_SA_Fib-2.28310.28310.2	28310	2	1108.573364	0.006817	FQAELRQAF	FQAELRQAF	sp|Q9Y675|SNURF_HUMAN	0	302.9	1.847	0.192	0.0343	1	1
20121117_EXQ2_MiBa_SA_mHLA_Fib_1.08024.08024.1	8024	1	893.5136108	0.005291	GVHGGLINK	GVHGGLINK	sp|P07737|PROF1_HUMAN;sp|P60673|PROF3_HUMAN	0	461.6	2.455	0.322	0.00409	1	1
20121117_EXQ2_MiBa_SA_mHLA_Fib_2.08401.08401.3	8401	3	1126.728271	0.009618	KRAAAVLLSAK	KRAAAVLLSAK	LM_splice_KRAAAVLLSAK	0	406.7	2.864	0.034	0.00581	2	1
20121117_EXQ2_MiBa_SA_mHLA_Fib_2.11900.11900.3	11900	3	1097.662109	0.00647	TIVNRGITPK	TIVNRGITPK	sp|Q9NP80|PLPL8_HUMAN	0	289.5	2.405	0.287	0.0201	1	1
20121117_EXQ2_MiBa_SA_mHLA_Fib_1.32564.32564.2	32564	2	1108.636475	0.008413	RYVIIPTTF	RYVIIPTTF	sp|O15484|CAN5_HUMAN	0	201.9	1.744	0.232	0.0237	1	1
20130504_EXQ3_MiBa_SA_Fib-2.06361.06361.3	6361	3	1215.637939	0.002429	AVYTKM(Oxidation)MTKK	AVYTKMMTKK	sp|P11413|G6PD_HUMAN	0.054	216.4	2.128	0.322	0.0184	1	1
20130504_EXQ3_MiBa_SA_Fib-1.37221.37221.1	37221	1	1131.55249	0.003695	AYPEYLITY	AYPEYLITY	sp|O95271|TNKS1_HUMAN;sp|Q9H2K2|TNKS2_HUMAN	0	269.7	1.497	0.048	0.0232	1	1
20130504_EXQ3_MiBa_SA_Fib-2.34079.34079.2	34079	2	1079.544678	6.72E-04	FHALGPIYY	FHALGPIYY	sp|Q9UL25|RAB21_HUMAN	0	188.7	1.608	0.31	0.0328	1	1
20130504_EXQ3_MiBa_SA_Fib-1.09287.09287.2	9287	2	884.4372559	0.002071	QHSVTGSAV	QHSVTGSAV	sp|Q13492|PICAL_HUMAN	0	252.8	1.946	0.153	0.0398	1	1
20130504_EXQ3_MiBa_SA_Fib-1.28431.28431.2	28431	2	1356.623169	0.003463	IYEGDESFREL	IYEGDESFREL	sp|Q6NW29|RWDD4_HUMAN	0	434.7	2.276	0.422	4.46E-04	1	1
20121117_EXQ2_MiBa_SA_mHLA_Fib_1.20693.20693.2	20693	2	1051.534912	0.010926	ALYPHFPAH	ALYPHFPAH	sp|Q9H1A4|APC1_HUMAN	0	323.9	1.827	0.26	0.0063	1	1
20130504_EXQ3_MiBa_SA_Fib-1.05268.05268.2	5268	2	784.4829712	0.002298	AAKPVATK	AAKPVATK	sp|P12111|CO6A3_HUMAN;DeNovo_spliced__TAAKPVATK	0	228.7	1.795	0.281	0.0222	1	1
20121117_EXQ2_MiBa_SA_mHLA_Fib_2.12997.12997.3	12997	3	1248.71875	0.010118	KMPKVKM(Oxidation)PKF	KMPKVKMPKF	sp|Q09666|AHNK_HUMAN	0	324.7	2.269	0.199	0.0197	1	1
20130504_EXQ3_MiBa_SA_Fib-2.17296.17296.2	17296	2	1109.612915	0.004808	VLAPEGSVPNK	VLAPEGSVPNK	sp|Q9UN86|G3BP2_HUMAN	0	395.8	1.864	0.398	9.54E-04	1	1
20130504_EXQ3_MiBa_SA_Fib-2.32017.32017.1	32017	1	937.4237061	0.002174	AGMPTAYDL	AGMPTAYDL	sp|Q86X55|CARM1_HUMAN	0	442.1	1.715	0.312	0.0176	1	1
20130504_EXQ3_MiBa_SA_Fib-2.41692.41692.2	41692	2	1055.485962	0.00392	AIFPSPMMY	AIFPSPMMY	sp|O43252|PAPS1_HUMAN	0	175.8	1.555	0.363	0.0129	1	1
20121117_EXQ2_MiBa_SA_mHLA_Fib_1.12112.12112.1	12112	1	741.4400024	0.001526	NPGIITK	NPGIITK	sp|Q9NPG8|ZDHC4_HUMAN	0	259.7	1.536	0.064	0.0392	1	1
20121117_EXQ2_MiBa_SA_mHLA_Fib_2.10726.10726.3	10726	3	955.5733032	0.003062	KIAPESAIK	KIAPESAIK	sp|Q6KCM7|SCMC2_HUMAN;sp|Q9BV35|SCMC3_HUMAN	0.196	544.4	2.329	0.369	0.00391	1	1
20130504_EXQ3_MiBa_SA_Fib-1.12801.12801.3	12801	3	1021.550293	0.005853	KKSDPVVSY	KKSDPVVSY	sp|P13639|EF2_HUMAN	0	268.1	1.913	0.205	0.0177	1	1
20121117_EXQ2_MiBa_SA_mHLA_Fib_2.07794.07794.2	7794	2	907.4380493	0.005976	EAVESM(Oxidation)VK	EAVESMVK	sp|Q96C01|F136A_HUMAN	0	438.9	1.829	0.254	0.0439	1	1
20130504_EXQ3_MiBa_SA_Fib-2.03797.03797.3	3797	3	1003.588013	0.003191	GMITKQAKK	GMITKQAKK	sp|P36873|PP1G_HUMAN	0	145.6	2.147	0.263	0.0159	1	1
20121117_EXQ2_MiBa_SA_mHLA_Fib_1.17884.17884.2	17884	2	1000.507507	0.009734	EHALIQQY	EHALIQQY	sp|P46939|UTRO_HUMAN	0.218	426.4	1.765	0.325	0.00617	1	1
20130504_EXQ3_MiBa_SA_Fib-2.38965.38965.2	38965	2	1093.619751	0.002542	KYNFPLVTL	KYNFPLVTL	sp|O60488|ACSL4_HUMAN	0	274.6	1.889	0.215	0.0419	1	1
20121117_EXQ2_MiBa_SA_mHLA_Fib_2.01706.01706.2	1706	2	947.4489746	0.002864	AHKSSGTNF	AHKSSGTNF	sp|Q68EM7|RHG17_HUMAN	0	127.4	1.612	0.321	0.0244	1	1
20121117_EXQ2_MiBa_SA_mHLA_Fib_1.02235.02235.3	2235	3	956.6060791	0.004188	SSAKPVIKK	SSAKPVIKK	sp|Q9GZR1|SENP6_HUMAN	0	169.3	2.183	0.37	0.00568	1	1
20121117_EXQ2_MiBa_SA_mHLA_Fib_2.17059.17059.2	17059	2	1074.56189	0.006188	SLGPSLATDKS	SLGPSLATDKS	sp|Q9H3N1|TMX1_HUMAN	0	335	2.004	0.287	0.00226	1	1
20130504_EXQ3_MiBa_SA_Fib-2.32244.32244.2	32244	2	988.5998535	0.004109	KYVPLVTGL	KYVPLVTGL	sp|Q6PIJ6|FBX38_HUMAN	0	693.7	2.389	0.263	0.011	1	1
20130504_EXQ3_MiBa_SA_Fib-2.27244.27244.2	27244	2	1160.594116	0.007499	DHFIPIEKY	DHFIPIEKY	sp|P48357|LEPR_HUMAN	0	398.4	2.089	0.338	8.08E-04	1	1
20121117_EXQ2_MiBa_SA_mHLA_Fib_1.04987.04987.2	4987	2	1161.550903	0.00612	RSMPEQTGEK	RSMPEQTGEK	sp|P62888|RL30_HUMAN	0	288.4	2.578	0.317	0.00302	1	1
20130504_EXQ3_MiBa_SA_Fib-1.27032.27032.3	27032	3	1342.630493	0.006392	RYQQWMERF	RYQQWMERF	sp|Q9BQ52|RNZ2_HUMAN	0	487.3	2.188	0.146	3.81E-04	1	1
20130504_EXQ3_MiBa_SA_Fib-2.12004.12004.2	12004	2	996.5999756	0.003219	ALPEKVVNK	ALPEKVVNK	sp|Q4LE39|ARI4B_HUMAN	0	193.5	1.603	0.354	0.032	1	1
20121117_EXQ2_MiBa_SA_mHLA_Fib_1.21593.21593.3	21593	3	960.6190186	0.006968	IQHLIPKI	IQHLIPKI	sp|Q9UL46|PSME2_HUMAN	0	501.7	2.232	0.012	0.0131	1	1
20121117_EXQ2_MiBa_SA_mHLA_Fib_2.22091.22091.2	22091	2	992.5535278	-7.21E-04	VYPSSLSKI	VYPSSLSKI	sp|Q86VP6|CAND1_HUMAN	0	318.3	1.593	0.362	0.00517	1	1
20130504_EXQ3_MiBa_SA_Fib-2.21718.21718.3	21718	3	1232.716919	0.003218	KMPKVKMPKF	KMPKVKMPKF	sp|Q09666|AHNK_HUMAN	0	522	2.822	0.312	4.46E-05	1	1
20121117_EXQ2_MiBa_SA_mHLA_Fib_2.25547.25547.3	25547	3	1113.624512	0.006318	AIIDHIFASK	AIIDHIFASK	sp|Q8TAS1|UHMK1_HUMAN	0	339.7	2.518	0.321	0.0143	1	1
20121117_EXQ2_MiBa_SA_mHLA_Fib_1.19361.19361.2	19361	2	1122.645752	0.001994	KYIPKQSFL	KYIPKQSFL	sp|Q9P0I2|EMC3_HUMAN	0	584.2	2.034	0.244	0.0429	1	1
20121117_EXQ2_MiBa_SA_mHLA_Fib_1.27699.27699.2	27699	2	1166.652832	0.008036	NYIDKVRFL	NYIDKVRFL	sp|P08670|VIME_HUMAN	0	417.3	1.848	0.255	0.00653	1	1
20121117_EXQ2_MiBa_SA_mHLA_Fib_1.33756.33756.2	33756	2	1096.602539	0.006837	VYKVPPFTF	VYKVPPFTF	sp|Q6NZI2|PTRF_HUMAN	0	734.7	2.581	0.356	0.00378	1	1
20121117_EXQ2_MiBa_SA_mHLA_Fib_2.17297.17297.3	17297	3	1043.619263	0.006473	KLYPLPSAR	KLYPLPSAR	sp|Q8TBM8|DJB14_HUMAN	0	403.5	2.213	0.202	0.0291	1	1
20130504_EXQ3_MiBa_SA_Fib-1.05053.05053.3	5053	3	1043.66333	0.002985	RLFGKAKPK	RLFGKAKPK	sp|Q9NZZ3|CHMP5_HUMAN	0	230.6	2.256	0.276	0.00907	1	1
20121117_EXQ2_MiBa_SA_mHLA_Fib_2.14750.14750.2	14750	2	1052.515747	0.008439	SHMPSRPEL	SHMPSRPEL	sp|P61587|RND3_HUMAN	0	355.7	1.533	0.235	0.0152	1	1
20130504_EXQ3_MiBa_SA_Fib-1.11668.11668.3	11668	3	1030.607666	0.005461	VLNTSLKEK	VLNTSLKEK	sp|Q16666|IF16_HUMAN	0.046	291.6	2.291	0.23	0.0177	1	1
20121117_EXQ2_MiBa_SA_mHLA_Fib_1.14856.14856.2	14856	2	971.5159302	0.008303	GIYPPGSPGK	GIYPPGSPGK	sp|O95295|SNAPN_HUMAN	0	332	1.837	0.319	0.00807	1	1
20121117_EXQ2_MiBa_SA_mHLA_Fib_2.07446.07446.2	7446	2	1014.611633	0.004283	SPKKKDLSL	SPKKKDLSL	sp|Q93045|STMN2_HUMAN	0	258.3	2.299	0.127	0.0169	1	1
20130504_EXQ3_MiBa_SA_Fib-1.27614.27614.2	27614	2	1067.480591	0.005926	DHKFDLMY	DHKFDLMY	sp|A6NHL2|TBAL3_HUMAN;sp|P68363|TBA1B_HUMAN;sp|P68366|TBA4A_HUMAN;sp|Q13748|TBA3C_HUMAN;sp|Q71U36|TBA1A_HUMAN;sp|Q9BQE3|TBA1C_HUMAN;sp|Q9NY65|TBA8_HUMAN	0	451.7	1.857	0.217	0.043	1	1
20130504_EXQ3_MiBa_SA_Fib-1.08568.08568.3	8568	3	1260.712646	0.004799	KTYIPPKGETK	KTYIPPKGETK	sp|B2RPK0|HGB1A_HUMAN;sp|P09429|HMGB1_HUMAN	0	546.5	2.875	0.038	1.69E-04	1	1
20130504_EXQ3_MiBa_SA_Fib-2.17674.17674.2	17674	2	1067.441772	0.003501	MPYSHPSSY	MPYSHPSSY	sp|Q6KC79|NIPBL_HUMAN	0	458.5	2.077	0.448	2.63E-04	1	1
20130504_EXQ3_MiBa_SA_Fib-1.04078.04078.2	4078	2	1099.649414	-7.59E-04	KVFGGTVHKK	KVFGGTVHKK	sp|P49915|GUAA_HUMAN	0	651.7	2.494	0.397	7.37E-04	1	1
20130504_EXQ3_MiBa_SA_Fib-1.04750.04750.3	4750	3	1121.572021	0.003488	KVMMEGGRSK	KVMMEGGRSK	sp|P11940|PABP1_HUMAN;sp|Q9H361|PABP3_HUMAN	0	680	2.704	0.357	0.00376	1	1
20130504_EXQ3_MiBa_SA_Fib-1.10286.10286.2	10286	2	866.4066162	0.003123	HSTPHAAF	HSTPHAAF	sp|Q9UKV3|ACINU_HUMAN	0	251.5	1.405	0.352	0.0207	1	1
20130504_EXQ3_MiBa_SA_Fib-1.39636.39636.2	39636	2	1176.623779	0.001847	YYIFIPSKF	YYIFIPSKF	sp|Q9H0S4|DDX47_HUMAN	0	445	1.86	0.417	1.62E-04	1	1
20121117_EXQ2_MiBa_SA_mHLA_Fib_2.17132.17132.3	17132	3	1126.584839	0.007709	NRYDGIYKV	NRYDGIYKV	sp|Q96PU4|UHRF2_HUMAN;sp|Q96T88|UHRF1_HUMAN	0	284	2.223	0.283	0.00333	1	1
20121117_EXQ2_MiBa_SA_mHLA_Fib_1.20907.20907.3	20907	3	1187.702393	0.010977	KLLNYAPLEK	KLLNYAPLEK	sp|P62875|RPAB5_HUMAN	0	312.5	2.449	0.208	0.028	1	1
20121117_EXQ2_MiBa_SA_mHLA_Fib_2.22512.22512.3	22512	3	1972.039795	0.019729	QVTQPTVGM(Oxidation)NFKTPRGPV	QVTQPTVGMNFKTPRGPV	sp|P08708|RS17_HUMAN	0	164.8	2.006	0.257	0.0287	1	1
20121117_EXQ2_MiBa_SA_mHLA_Fib_2.32523.32523.2	32523	2	1103.620972	0.00826	IPFRPSIQF	IPFRPSIQF	sp|O00472|ELL2_HUMAN	0	585.9	1.999	0.18	0.00932	1	1
20121117_EXQ2_MiBa_SA_mHLA_Fib_2.18528.18528.3	18528	3	1308.763794	0.012401	HLQDLSTIVRK	HLQDLSTIVRK	sp|P39059|COFA1_HUMAN	0	1278.6	3.782	0.398	4.19E-04	1	1
20130504_EXQ3_MiBa_SA_Fib-1.22521.22521.2	22521	2	1166.619141	-4.47E-04	NHRLPPVTSF	NHRLPPVTSF	sp|Q9Y2X9|ZN281_HUMAN	0	734.5	2.535	0.406	4.88E-04	1	1
20130504_EXQ3_MiBa_SA_Fib-2.10291.10291.3	10291	3	1124.479492	6.47E-04	HHHAGYEQF	HHHAGYEQF	sp|P13473|LAMP2_HUMAN	0	435.4	2.448	0.297	0.00113	1	1
20130504_EXQ3_MiBa_SA_Fib-2.37975.37975.2	37975	2	1112.604492	0.002682	AFINKFVQF	AFINKFVQF	sp|Q8N201|INT1_HUMAN	0	149.8	1.718	0.276	0.0221	1	1
20130504_EXQ3_MiBa_SA_Fib-2.38312.38312.2	38312	2	1172.571289	0.002378	FPYVRDFVM	FPYVRDFVM	sp|P12111|CO6A3_HUMAN	0	288.8	1.785	0.34	0.00249	1	1
20121117_EXQ2_MiBa_SA_mHLA_Fib_2.22540.22540.3	22540	3	1094.559692	0.008777	DAHIYLNHI	DAHIYLNHI	sp|P04818|TYSY_HUMAN	0	317.9	2.366	0.39	0.00338	1	1
20121117_EXQ2_MiBa_SA_mHLA_Fib_1.06681.06681.2	6681	2	1109.579712	0.006681	NHAIRHTVY	NHAIRHTVY	sp|Q7L576|CYFP1_HUMAN	0	246.7	1.44	0.237	0.0419	1	1
20121117_EXQ2_MiBa_SA_mHLA_Fib_2.13645.13645.2	13645	2	1111.641479	0.006514	RILPDSGGVAK	RILPDSGGVAK	sp|A5YKK6|CNOT1_HUMAN	0	124.4	1.943	0.273	0.0413	1	1
20121117_EXQ2_MiBa_SA_mHLA_Fib_1.05068.05068.2	5068	2	1097.545776	0.00912	SHHRNIATY	SHHRNIATY	sp|O95819|M4K4_HUMAN;sp|Q8N4C8|MINK1_HUMAN;sp|Q9UKE5|TNIK_HUMAN	0	368	1.766	0.444	4.55E-04	1	1
20130504_EXQ3_MiBa_SA_Fib-2.21311.21311.2	21311	2	942.5015869	0.005883	GVMSPPLSR	GVMSPPLSR	sp|Q12772|SRBP2_HUMAN	0	399.1	1.719	0.287	0.0435	1	1
20130504_EXQ3_MiBa_SA_Fib-1.22791.22791.2	22791	2	1207.50293	0.002746	TRNDYVM(Oxidation)MY	TRNDYVMMY	sp|Q96QU8|XPO6_HUMAN	0.233	457.7	2.12	0.283	3.65E-04	1	1
20130504_EXQ3_MiBa_SA_Fib-2.29315.29315.2	29315	2	1080.563232	0.002869	RYGPIVDVY	RYGPIVDVY	sp|O75494|SRS10_HUMAN;sp|Q8WXF0|SRS12_HUMAN	0	290.9	1.793	0.343	0.00802	1	1
20130504_EXQ3_MiBa_SA_Fib-1.27584.27584.2	27584	2	1081.580688	-1.54E-04	VQGIFVEKY	VQGIFVEKY	tr|A0A0J9YXB3|A0A0J9YXB3_HUMAN;sp|A6NIZ1|RP1BL_HUMAN;sp|P61224|RAP1B_HUMAN;sp|P62834|RAP1A_HUMAN	0	278.6	1.602	0.264	0.044	1	1
20121117_EXQ2_MiBa_SA_mHLA_Fib_2.11563.11563.3	11563	3	1187.643555	0.010324	RLAEPSQM(Oxidation)LK	RLAEPSQMLK	sp|P35222|CTNB1_HUMAN	0	279.4	2.224	0.277	0.00574	1	1
20130504_EXQ3_MiBa_SA_Fib-1.23765.23765.2	23765	2	1093.559326	0.003623	HHIPDVITY	HHIPDVITY	sp|P37268|FDFT_HUMAN	0	477	1.814	0.322	0.0205	1	1
20121117_EXQ2_MiBa_SA_mHLA_Fib_1.18658.18658.2	18658	2	1390.77771	0.011006	PVTVTRTTITTTT	PVTVTRTTITTTT	sp|Q96S97|MYADM_HUMAN	0	825.4	3.134	0.543	7.76E-07	1	1
20130504_EXQ3_MiBa_SA_Fib-2.31277.31277.2	31277	2	1125.517456	0.001028	GHLLYEMTY	GHLLYEMTY	sp|Q7Z7A4|PXK_HUMAN	0	388.3	1.908	0.409	0.00246	1	1
20121117_EXQ2_MiBa_SA_mHLA_Fib_1.12672.12672.2	12672	2	935.4684448	0.007091	HHPNIVGY	HHPNIVGY	sp|Q96KB5|TOPK_HUMAN	0	408.9	2.134	0.264	0.0183	1	1
20130504_EXQ3_MiBa_SA_Fib-2.24410.24410.3	24410	3	1840.853882	0.009172	SGGTTMYPGIADRMQKE	SGGTTMYPGIADRMQKE	sp|P60709|ACTB_HUMAN;sp|P62736|ACTA_HUMAN;sp|P63261|ACTG_HUMAN;sp|P63267|ACTH_HUMAN;sp|P68032|ACTC_HUMAN;sp|P68133|ACTS_HUMAN	0	328.7	3.398	0.488	6.40E-07	1	1
20121117_EXQ2_MiBa_SA_mHLA_Fib_2.20118.20118.2	20118	2	1168.690308	0.004726	KLTYIYLQK	KLTYIYLQK	DeNovo_spliced__KLTYIYLQK	0.059	1082.3	2.89	0.252	4.55E-05	1	1
20130504_EXQ3_MiBa_SA_Fib-2.07292.07292.2	7292	2	948.5119019	0.005651	GMASKINTK	GMASKINTK	sp|P78347|GTF2I_HUMAN	0	407.6	1.904	0.371	2.28E-04	1	1
20130504_EXQ3_MiBa_SA_Fib-1.36531.36531.2	36531	2	1964.993774	0.006021	GVYVGLPSEAVNMVSSQTK	GVYVGLPSEAVNMVSSQTK	sp|Q8TAD7|OCC1_HUMAN	0	122.5	1.97	0.473	8.03E-05	1	1
20121117_EXQ2_MiBa_SA_mHLA_Fib_2.13210.13210.2	13210	2	1298.654907	0.010718	AMYDKGPFRSK	AMYDKGPFRSK	sp|P15559|NQO1_HUMAN	0	85.5	1.319	0.28	0.0291	1	1
20130504_EXQ3_MiBa_SA_Fib-2.40966.40966.2	40966	2	947.5157471	0.004078	PFYGVPGVL	PFYGVPGVL	sp|Q9Y5Q0|FADS3_HUMAN	0	371.4	1.688	0.31	0.00853	1	1
20130504_EXQ3_MiBa_SA_Fib-2.25813.25813.2	25813	2	1137.661255	0.006611	KIWADIPAPK	KIWADIPAPK	sp|P49419|AL7A1_HUMAN	0	866.2	2.166	0.363	0.013	1	1
20130504_EXQ3_MiBa_SA_Fib-2.26187.26187.2	26187	2	913.5072021	0.005023	PWTNVGKL	PWTNVGKL	sp|Q96NE9|FRMD6_HUMAN	0	400.1	1.843	0.398	0.00145	1	1
20121117_EXQ2_MiBa_SA_mHLA_Fib_1.31386.31386.2	31386	2	1337.738647	0.004311	KYITQGQLLQF	KYITQGQLLQF	sp|Q9NYP7|ELOV5_HUMAN	0	443.7	2.191	0.261	0.0273	1	1
20121117_EXQ2_MiBa_SA_mHLA_Fib_2.08752.08752.3	8752	3	959.5634766	0.008236	AVAPGHPLAK	AVAPGHPLAK	sp|Q9Y5Y0|FLVC1_HUMAN	0	399	2.415	0.288	0.0127	1	1
20130504_EXQ3_MiBa_SA_Fib-2.14209.14209.3	14209	3	1101.551025	0.005503	THLENPTKY	THLENPTKY	sp|O75030|MITF_HUMAN	0	312.3	1.991	0.243	0.0138	1	1
20130504_EXQ3_MiBa_SA_Fib-1.27064.27064.3	27064	3	1175.581909	0.002183	VYMAFKDRF	VYMAFKDRF	sp|Q16555|DPYL2_HUMAN	0	243	2.207	0.343	8.30E-04	1	1
20130504_EXQ3_MiBa_SA_Fib-1.37866.37866.2	37866	2	1339.689941	0.005305	KFIDPIYQVMS	KFIDPIYQVMS	LM_splice_KFIDPIYQVMS	0	148.5	1.581	0.404	2.44E-04	1	1
20130504_EXQ3_MiBa_SA_Fib-1.03348.03348.2	3348	2	855.5135498	-0.004237	AAAKPVATK	AAAKPVATK	sp|P12111|CO6A3_HUMAN	0	769.3	2.153	0.454	6.67E-04	1	1
20130504_EXQ3_MiBa_SA_Fib-2.18946.18946.2	18946	2	1171.482788	0.001228	TTMGDRFTDE	TTMGDRFTDE	sp|O14950|ML12B_HUMAN;sp|P19105|ML12A_HUMAN;sp|P24844|MYL9_HUMAN	0	368.2	1.719	0.284	0.0176	1	1
20121117_EXQ2_MiBa_SA_mHLA_Fib_2.20631.20631.3	20631	3	1074.643921	1.94E-04	SLKYNILPK	SLKYNILPK	DeNovo_spliced__SLKYNILPK	0	315.5	2.298	0.282	0.00316	1	1
20121117_EXQ2_MiBa_SA_mHLA_Fib_1.05628.05628.2	5628	2	835.4608765	0.005672	DVVHPAAK	DVVHPAAK	sp|Q99832|TCPH_HUMAN	0	546.5	1.868	0.379	0.002	1	1
20121117_EXQ2_MiBa_SA_mHLA_Fib_1.03362.03362.2	3362	2	1190.658569	0.007917	TAKLSSTTTGKP	TAKLSSTTTGKP	LM_splice_TAKLSSTTTGKP	0	269.5	1.675	0.218	0.0468	1	1
20121117_EXQ2_MiBa_SA_mHLA_Fib_1.13766.13766.3	13766	3	1239.636108	0.011281	TVYRNPESFK	TVYRNPESFK	sp|Q9BW72|HIG2A_HUMAN	0	371.3	2.205	0.38	0.00874	1	1
20121117_EXQ2_MiBa_SA_mHLA_Fib_1.12283.12283.2	12283	2	899.4927979	0.006274	HVAKVAEF	HVAKVAEF	sp|Q16643|DREB_HUMAN	0	644.8	1.834	0.174	0.014	1	1
20121117_EXQ2_MiBa_SA_mHLA_Fib_1.19396.19396.1	19396	1	890.4197388	0.002958	LVVDNGSGM	LVVDNGSGM	sp|P60709|ACTB_HUMAN;sp|Q562R1|ACTBL_HUMAN;LM_splice_LVVDNGSGMCKG	0.235	737.3	2.407	0.309	4.91E-05	1	1
20121117_EXQ2_MiBa_SA_mHLA_Fib_1.00877.00877.3	877	3	1155.620605	0.002356	HTLEKRMNK	HTLEKRMNK	sp|Q6NZI2|PTRF_HUMAN	0	83.9	1.848	0.202	0.011	1	1
20121117_EXQ2_MiBa_SA_mHLA_Fib_2.07465.07465.3	7465	3	958.5393066	0.004477	SHVKIGRY	SHVKIGRY	sp|Q9UG63|ABCF2_HUMAN	0	555.8	2.174	0.036	0.00107	2	1
20121117_EXQ2_MiBa_SA_mHLA_Fib_1.11414.11414.2	11414	2	963.4873657	0.009986	SLYGPGTNR	SLYGPGTNR	sp|Q9UMY1|NOL7_HUMAN	0	404.7	1.609	0.345	0.00436	1	1
20121117_EXQ2_MiBa_SA_mHLA_Fib_1.22440.22440.2	22440	2	1118.534424	0.005996	KYVPYSESF	KYVPYSESF	sp|O94830|DDHD2_HUMAN	0	623.7	2.247	0.231	0.00141	1	1
20121117_EXQ2_MiBa_SA_mHLA_Fib_1.20953.20953.2	20953	2	1067.624512	0.011721	ALYGRFTIK	ALYGRFTIK	sp|P06241|FYN_HUMAN;sp|P07947|YES_HUMAN;sp|P12931|SRC_HUMAN	0	527.1	1.966	0.137	0.0354	1	1
20130504_EXQ3_MiBa_SA_Fib-1.15648.15648.1	15648	1	804.413208	1.89E-04	YGNPLNK	YGNPLNK	sp|O14672|ADA10_HUMAN	0	252.9	1.77	0.224	0.0324	1	1
20130504_EXQ3_MiBa_SA_Fib-2.03928.03928.2	3928	2	1075.588867	1.49E-04	HTKIRHVDA	HTKIRHVDA	sp|Q13283|G3BP1_HUMAN;sp|Q9UN86|G3BP2_HUMAN	0	204.7	1.482	0.281	0.00349	1	1
20121117_EXQ2_MiBa_SA_mHLA_Fib_1.11681.11681.2	11681	2	1161.615479	0.009171	GM(Oxidation)NDKIVIEK	GMNDKIVIEK	sp|Q96CW1|AP2M1_HUMAN	0	458	2.672	0.342	0.00477	1	1
20130504_EXQ3_MiBa_SA_Fib-1.14000.14000.2	14000	2	1092.52356	0.003623	ASDPGRYLQS	ASDPGRYLQS	LM_splice_ASDPGRYLQS	0	74.9	1.2	0.234	0.0326	1	1
20130504_EXQ3_MiBa_SA_Fib-2.24121.24121.2	24121	2	1173.684448	0.005284	KVMAGSLLLDK	KVMAGSLLLDK	sp|Q7L576|CYFP1_HUMAN	0	947.1	3.21	0.386	6.03E-04	1	1
20130504_EXQ3_MiBa_SA_Fib-1.33307.33307.2	33307	2	1168.559326	5.88E-04	MYSDVWKQL	MYSDVWKQL	sp|Q96T51|RUFY1_HUMAN	0	339.9	1.504	0.269	0.00612	1	1
20121117_EXQ2_MiBa_SA_mHLA_Fib_1.17346.17346.3	17346	3	1141.59729	0.009279	SHRVPVDVAY	SHRVPVDVAY	sp|P58107|EPIPL_HUMAN;sp|Q15149|PLEC_HUMAN	0	401.3	2.371	0.379	0.00421	1	1
20130504_EXQ3_MiBa_SA_Fib-1.21125.21125.2	21125	2	1637.761963	-7.65E-04	KYLPYNHQHEYF	KYLPYNHQHEYF	sp|O95864|FADS2_HUMAN	0	1196.1	2.932	0.534	5.94E-07	1	1
20121117_EXQ2_MiBa_SA_mHLA_Fib_1.16223.16223.2	16223	2	976.4144897	0.007212	AHMDATNAF	AHMDATNAF	sp|Q9BSK4|FEM1A_HUMAN	0	337.6	1.68	0.345	0.00607	1	1
20121117_EXQ2_MiBa_SA_mHLA_Fib_2.31069.31069.2	31069	2	1180.626343	1.00874	VFEDPVISKF	VFEDPVISKF	sp|Q9Y2R9|RT07_HUMAN	0	734.5	2.582	0.521	2.09E-04	1	1
20130504_EXQ3_MiBa_SA_Fib-2.23714.23714.3	23714	3	1736.919312	0.006229	VVYENMKQTLGVTQK	VVYENMKQTLGVTQK	sp|Q6NUK1|SCMC1_HUMAN	0	395.9	3.154	0.538	1.85E-08	1	1
20130504_EXQ3_MiBa_SA_Fib-2.38226.38226.2	38226	2	1202.666138	2.42E-04	VINDVRDIFL	VINDVRDIFL	sp|P52655|TF2AA_HUMAN	0	202.2	2.091	0.375	0.0121	1	1
20121117_EXQ2_MiBa_SA_mHLA_Fib_2.13989.13989.2	13989	2	973.5801392	0.009263	RKAPVLQY	RKAPVLQY	sp|Q01433|AMPD2_HUMAN	0	512	1.655	0.221	0.0228	1	1
20130504_EXQ3_MiBa_SA_Fib-2.21608.21608.3	21608	3	1085.578613	0.002909	KFIDTTSKF	KFIDTTSKF	sp|P39023|RL3_HUMAN;sp|Q92901|RL3L_HUMAN	0	224.8	2.341	0.43	0.00115	1	1
20121117_EXQ2_MiBa_SA_mHLA_Fib_1.26928.26928.3	26928	3	1036.684448	0.00875	KLNIPAILR	KLNIPAILR	sp|O94880|PHF14_HUMAN	0	353.6	2.147	0.002	0.0257	1	1
20121117_EXQ2_MiBa_SA_mHLA_Fib_1.17306.17306.2	17306	2	1009.457703	0.007195	YPTQPGQGY	YPTQPGQGY	sp|P35637|FUS_HUMAN	0	356	2.139	0.366	0.00492	1	1
20121117_EXQ2_MiBa_SA_mHLA_Fib_1.05270.05270.2	5270	2	1010.594666	0.007394	KSGPPELRK	KSGPPELRK	sp|Q96JM3|CHAP1_HUMAN	0	335.2	2.157	0.073	0.00758	1	1
20130504_EXQ3_MiBa_SA_Fib-1.17493.17493.3	17493	3	993.5529175	0.003442	KSSDFAVLK	KSSDFAVLK	sp|Q9C0B7|TNG6_HUMAN	0	268.2	2.145	0.218	0.012	1	1
20130504_EXQ3_MiBa_SA_Fib-2.22202.22202.2	22202	2	1134.722656	0.002792	KLVKYLMIK	KLVKYLMIK	sp|Q96JG8|MAGD4_HUMAN;sp|Q9Y5V3|MAGD1_HUMAN	0	571.1	2.834	0.347	0.00549	1	1
20130504_EXQ3_MiBa_SA_Fib-2.22661.22661.2	22661	2	1116.549561	0.004472	FALDPDKPTN	FALDPDKPTN	sp|Q07954|LRP1_HUMAN	0	545.2	2.273	0.332	0.00584	1	1
20130504_EXQ3_MiBa_SA_Fib-2.35599.35599.2	35599	2	1455.74939	-0.001687	KFIDEQQILHW	KFIDEQQILHW	sp|Q9Y3C7|MED31_HUMAN	0	479.5	2.737	0.427	1.57E-05	1	1
20130504_EXQ3_MiBa_SA_Fib-1.09323.09323.3	9323	3	1066.573975	0.003358	RMGTPHLQK	RMGTPHLQK	sp|P50570|DYN2_HUMAN;sp|Q9UQ16|DYN3_HUMAN	0	195.1	2.2	0.107	0.0197	1	1
20130504_EXQ3_MiBa_SA_Fib-2.07657.07657.2	7657	2	1015.605957	0.003382	AVASSVVKQK	AVASSVVKQK	sp|Q8WUI4|HDAC7_HUMAN	0	670	2.434	0.339	0.0143	1	1
20130504_EXQ3_MiBa_SA_Fib-1.25086.25086.2	25086	2	1204.588501	7.71E-04	RLYFSQQTY	RLYFSQQTY	sp|P33897|ABCD1_HUMAN	0	640.3	1.95	0.323	0.00641	1	1
20130504_EXQ3_MiBa_SA_Fib-1.35562.35562.2	35562	2	1125.480835	7.32E-04	TFLDMDHTF	TFLDMDHTF	sp|Q5VT97|SYDE2_HUMAN	0	323.1	1.88	0.359	0.00191	1	1
20121117_EXQ2_MiBa_SA_mHLA_Fib_2.27058.27058.2	27058	2	1047.51123	0.008645	THVFPETAF	THVFPETAF	sp|Q99593|TBX5_HUMAN	0	455.7	2.312	0.417	4.98E-05	1	1
20121117_EXQ2_MiBa_SA_mHLA_Fib_1.18456.18456.2	18456	2	1113.538696	0.010988	RYVQPM(Oxidation)ASF	RYVQPMASF	sp|Q7KZ85|SPT6H_HUMAN	0	617.4	2.116	0.358	0.00547	1	1
20121117_EXQ2_MiBa_SA_mHLA_Fib_1.18082.18082.3	18082	3	1198.625244	0.01173	KFNKDSWFK	KFNKDSWFK	DeNovo_spliced__KFNKDSWFK	0.002	507.2	3.06	0.31	0.00182	2	1
20130504_EXQ3_MiBa_SA_Fib-2.19837.19837.3	19837	3	1064.650757	0.005243	RLLPPVGTGR	RLLPPVGTGR	sp|Q9NWZ5|UCKL1_HUMAN	0	403	2.794	0.172	0.0286	1	1
20130504_EXQ3_MiBa_SA_Fib-2.13756.13756.2	13756	2	1130.515015	4.57E-04	SHKHFEEAF	SHKHFEEAF	sp|O15381|NVL_HUMAN	0	288.6	1.917	0.274	0.0205	1	1
20121117_EXQ2_MiBa_SA_mHLA_Fib_2.31493.31493.2	31493	2	1231.595947	0.008577	YYIQNGIQSF	YYIQNGIQSF	sp|P78527|PRKDC_HUMAN	0	170.9	1.628	0.294	0.0161	1	1
20130504_EXQ3_MiBa_SA_Fib-1.05629.05629.3	5629	3	1085.695679	0.003578	RVLDVTKKK	RVLDVTKKK	sp|Q9BUT1|BDH2_HUMAN	0	693.7	2.966	0.064	0.00215	1	1
20121117_EXQ2_MiBa_SA_mHLA_Fib_2.04967.04967.3	4967	3	1155.657593	0.006297	HLAEKFRQK	HLAEKFRQK	sp|O43707|ACTN4_HUMAN;sp|P12814|ACTN1_HUMAN;sp|P35609|ACTN2_HUMAN;sp|Q08043|ACTN3_HUMAN	0	337.6	2.676	0.372	0.001	1	1
20130504_EXQ3_MiBa_SA_Fib-1.40740.40740.2	40740	2	1185.585938	6.50E-05	AFFEGPPFKF	AFFEGPPFKF	sp|O75083|WDR1_HUMAN	0	297.5	2.08	0.332	4.56E-04	1	1
20130504_EXQ3_MiBa_SA_Fib-2.18410.18410.1	18410	1	1011.505249	0.002704	TPYKGGNLY	TPYKGGNLY	sp|Q13439|GOGA4_HUMAN	0	321.4	2.23	0.499	5.15E-05	1	1
20121117_EXQ2_MiBa_SA_mHLA_Fib_1.08169.08169.2	8169	2	1013.539429	0.009976	SQGPVKHVY	SQGPVKHVY	sp|Q14681|KCTD2_HUMAN	0	484.4	1.812	0.36	0.00211	1	1
20130504_EXQ3_MiBa_SA_Fib-2.26654.26654.3	26654	3	2016.103149	0.002733	EHGRKDTVIKPLLVEPEG	EHGRKDTVIKPLLVEPEG	sp|P01023|A2MG_HUMAN	0	122.8	2.162	0.38	0.00942	1	1
20130504_EXQ3_MiBa_SA_Fib-2.18487.18487.2	18487	2	1124.590332	0.002338	GHYPRHIVF	GHYPRHIVF	sp|Q8NCE2|MTMRE_HUMAN	0	404.2	1.861	0.48	6.76E-05	1	1
20130504_EXQ3_MiBa_SA_Fib-1.30754.30754.2	30754	2	995.5136108	0.002606	EHIIPLGSM	EHIIPLGSM	sp|Q68CL5|TPGS2_HUMAN	0	615.8	2.305	0.141	0.00108	1	1
20130504_EXQ3_MiBa_SA_Fib-1.37269.37269.2	37269	2	1096.597656	0.001979	VYKVPPFTF	VYKVPPFTF	sp|Q6NZI2|PTRF_HUMAN	0	705.3	2.578	0.343	0.00144	1	1
20121117_EXQ2_MiBa_SA_mHLA_Fib_2.21794.21794.2	21794	2	1103.532715	0.010463	AYVHMVTHF	AYVHMVTHF	sp|P55061|BI1_HUMAN	0	323.1	2.112	0.384	4.11E-04	1	1
20130504_EXQ3_MiBa_SA_Fib-2.31144.31144.2	31144	2	1166.642944	-0.001895	NYIDKVRFL	NYIDKVRFL	sp|P08670|VIME_HUMAN	0	364	1.753	0.269	0.00139	1	1
20121117_EXQ2_MiBa_SA_mHLA_Fib_2.23807.23807.2	23807	2	913.5681763	0.008512	ATLGALLQK	ATLGALLQK	sp|Q6ZS30|NBEL1_HUMAN	0	190.6	1.808	0.188	0.0346	1	1
20130504_EXQ3_MiBa_SA_Fib-2.22754.22754.2	22754	2	1372.698608	-0.004121	TVYPKPEEWPK	TVYPKPEEWPK	sp|P19387|RPB3_HUMAN	0	170.1	1.951	0.287	0.00228	1	1
20130504_EXQ3_MiBa_SA_Fib-1.31975.31975.2	31975	2	1376.648193	0.008064	KYNDTFWKEF	KYNDTFWKEF	sp|P14625|ENPL_HUMAN;sp|Q58FF3|ENPLL_HUMAN	0	130.3	1.594	0.317	0.0164	1	1
20130504_EXQ3_MiBa_SA_Fib-2.20866.20866.1	20866	1	708.3312378	0.001367	QMMTAK	QMMTAK	sp|P62158|CALM_HUMAN	0	320.8	1.578	0.307	0.00681	1	1
20130504_EXQ3_MiBa_SA_Fib-2.26928.26928.2	26928	2	1040.540649	0.004118	AIMPYGVYK	AIMPYGVYK	sp|O95260|ATE1_HUMAN	0	352.7	1.386	0.29	0.041	1	1
20130504_EXQ3_MiBa_SA_Fib-2.20476.20476.3	20476	3	1135.679077	0.00366	KYPNVFKKI	KYPNVFKKI	sp|O43865|SAHH2_HUMAN	0	526.5	3.142	0.393	0.00362	1	1
20130504_EXQ3_MiBa_SA_Fib-2.18866.18866.2	18866	2	1128.600342	0.00422	AIQNPTMINK	AIQNPTMINK	sp|Q02086|SP2_HUMAN	0	394.6	2.076	0.334	0.00527	1	1
20121117_EXQ2_MiBa_SA_mHLA_Fib_2.00162.00162.3	162	3	1045.517456	0.002183	VGDEAQSKRG	VGDEAQSKRG	sp|P60709|ACTB_HUMAN;sp|P62736|ACTA_HUMAN;sp|P63261|ACTG_HUMAN;sp|P63267|ACTH_HUMAN;sp|P68032|ACTC_HUMAN;sp|P68133|ACTS_HUMAN;sp|Q562R1|ACTBL_HUMAN	0	303.7	2.096	0.274	0.0064	1	1
20130504_EXQ3_MiBa_SA_Fib-2.27712.27712.2	27712	2	962.5330811	0.00716	GMLYPALAK	GMLYPALAK	sp|Q8TF72|SHRM3_HUMAN	0	371	1.626	0.066	0.0197	1	1
20121117_EXQ2_MiBa_SA_mHLA_Fib_1.22430.22430.2	22430	2	1306.643677	0.003199	ASLGKNPTDEYL	ASLGKNPTDEYL	sp|P19105|ML12A_HUMAN;sp|P24844|MYL9_HUMAN	0	228.9	2.078	0.26	0.0014	1	1
20121117_EXQ2_MiBa_SA_mHLA_Fib_2.24840.24840.2	24840	2	1328.602417	0.006544	EYQPEM(Oxidation)LEKF	EYQPEMLEKF	sp|P12111|CO6A3_HUMAN	0	402.6	1.755	0.43	0.00322	1	1
20130504_EXQ3_MiBa_SA_Fib-1.04761.04761.3	4761	3	1055.638306	0.004397	KQPEKVISK	KQPEKVISK	sp|Q9Y520|PRC2C_HUMAN	0	248.6	2.628	0.355	0.00193	1	1
20121117_EXQ2_MiBa_SA_mHLA_Fib_1.07386.07386.3	7386	3	958.5402222	0.005375	SHVKIGRY	SHVKIGRY	sp|Q9UG63|ABCF2_HUMAN	0	460.9	2.048	0.017	0.00224	2	1
20121117_EXQ2_MiBa_SA_mHLA_Fib_1.14603.14603.3	14603	3	1539.918091	0.008398	RVLSTPDLEVRKK	RVLSTPDLEVRKK	sp|P53618|COPB_HUMAN	0	207.1	2.93	0.415	7.94E-04	1	1
20121117_EXQ2_MiBa_SA_mHLA_Fib_2.04521.04521.2	4521	2	802.4229736	0.004465	SVSPASAGK	SVSPASAGK	sp|Q86UE4|LYRIC_HUMAN	0	225.2	1.552	0.18	0.0273	1	1
20121117_EXQ2_MiBa_SA_mHLA_Fib_1.07583.07583.2	7583	2	918.3900757	0.006893	EHAGSSNAF	EHAGSSNAF	sp|P14735|IDE_HUMAN	0	313.7	1.666	0.257	0.00923	1	1
20130504_EXQ3_MiBa_SA_Fib-1.19740.19740.3	19740	3	938.5024414	0.00507	VHTVHVTF	VHTVHVTF	sp|P21333|FLNA_HUMAN	0	97.7	1.817	0.085	0.0182	1	1
20121117_EXQ2_MiBa_SA_mHLA_Fib_1.09671.09671.3	9671	3	993.5669556	0.006228	RVYGGLTTK	RVYGGLTTK	sp|Q8WUM4|PDC6I_HUMAN	0	210.2	2.166	0.472	5.05E-04	1	1
20130504_EXQ3_MiBa_SA_Fib-2.16028.16028.2	16028	2	989.4972534	0.00421	GQYGNPLNK	GQYGNPLNK	sp|O14672|ADA10_HUMAN	0	333.2	1.73	0.317	0.0284	1	1
20121117_EXQ2_MiBa_SA_mHLA_Fib_1.04536.04536.3	4536	3	1080.647095	0.006762	ATLDKHLRK	ATLDKHLRK	sp|P15918|RAG1_HUMAN	0	393.1	2.341	0.234	0.0121	1	1
20121117_EXQ2_MiBa_SA_mHLA_Fib_1.21228.21228.2	21228	2	930.583374	0.008392	ATSVITIVK	ATSVITIVK	sp|O15525|MAFG_HUMAN	0	524.4	2.012	0.366	0.00127	1	1
20130504_EXQ3_MiBa_SA_Fib-2.16062.16062.2	16062	2	1182.59314	0.004192	RQIPYTM(Oxidation)MK	RQIPYTMMK	sp|Q00325|MPCP_HUMAN	0.212	379	2.332	0.241	5.29E-04	1	1
20130504_EXQ3_MiBa_SA_Fib-2.21191.21191.3	21191	3	1217.703613	0.005663	SVIDTSTIVRK	SVIDTSTIVRK	sp|O43815|STRN_HUMAN	0	269.5	2.51	0.326	0.00181	1	1
20130504_EXQ3_MiBa_SA_Fib-1.11358.11358.3	11358	3	1268.753418	0.004188	KLFEKKYSVK	KLFEKKYSVK	sp|Q53T94|TAF1B_HUMAN	0	359	2.425	0.327	0.00106	1	1
20130504_EXQ3_MiBa_SA_Fib-1.16048.16048.3	16048	3	1252.756958	0.006671	RLKDIGPEVVK	RLKDIGPEVVK	sp|P51659|DHB4_HUMAN	0	735.2	3.152	0.369	9.42E-04	1	1
20121117_EXQ2_MiBa_SA_mHLA_Fib_1.09244.09244.2	9244	2	1081.469971	0.012197	HRYGDGGSSF	HRYGDGGSSF	sp|P55795|HNRH2_HUMAN	0	290.1	2.001	0.373	0.0295	1	1
20130504_EXQ3_MiBa_SA_Fib-2.22615.22615.2	22615	2	1292.537476	0.002552	KYFDEHYEY	KYFDEHYEY	sp|P33552|CKS2_HUMAN	0	837.4	2.388	0.463	3.86E-05	1	1
20130504_EXQ3_MiBa_SA_Fib-1.19709.19709.2	19709	2	1101.660278	0.005639	VVYPKVIER	VVYPKVIER	sp|P30566|PUR8_HUMAN	0	455.6	1.45	0.321	0.0178	1	1
20130504_EXQ3_MiBa_SA_Fib-1.05374.05374.3	5374	3	1187.704834	0.002243	KLYTKHGTLK	KLYTKHGTLK	sp|P69849|NOMO3_HUMAN;sp|Q15155|NOMO1_HUMAN;sp|Q5JPE7|NOMO2_HUMAN	0	436.6	2.811	0.358	6.58E-04	1	1
20121117_EXQ2_MiBa_SA_mHLA_Fib_1.14770.14770.3	14770	3	1248.720459	0.011838	KM(Oxidation)PKVKMPKF	KMPKVKMPKF	sp|Q09666|AHNK_HUMAN	0.258	313.8	2.234	0.402	0.00853	1	1
20121117_EXQ2_MiBa_SA_mHLA_Fib_2.24554.24554.2	24554	2	906.5254517	0.007975	ATFTGLLGK	ATFTGLLGK	DeNovo_spliced__ATFTGLLGK	0	409.1	1.826	0.287	0.00738	1	1
20130504_EXQ3_MiBa_SA_Fib-1.12154.12154.2	12154	2	1323.589233	0.001525	SGQQQSNYGPMK	SGQQQSNYGPMK	sp|P51991|ROA3_HUMAN	0	500.6	2.493	0.414	9.98E-04	1	1
20121117_EXQ2_MiBa_SA_mHLA_Fib_2.17906.17906.2	17906	2	1033.610718	0.011305	FM(Oxidation)KPGKVVL	FMKPGKVVL	sp|P61353|RL27_HUMAN	0	430	1.899	0.459	0.0126	1	1
20121117_EXQ2_MiBa_SA_mHLA_Fib_2.02549.02549.2	2549	2	905.4698486	0.005809	KSSAPGMTK	KSSAPGMTK	sp|Q14995|NR1D2_HUMAN	0	890	2.637	0.357	0.00144	1	1
20130504_EXQ3_MiBa_SA_Fib-1.09751.09751.2	9751	2	1083.5	0.001471	GTYHGSFSTK	GTYHGSFSTK	LM_splice_GTYHGSFSTK;LM_splice_AGTYHGSFSTK	0	777.4	2.177	0.399	3.74E-04	1	1
20130504_EXQ3_MiBa_SA_Fib-1.24865.24865.3	24865	3	1101.685059	0.005301	KLIVPIYEK	KLIVPIYEK	sp|Q5JSL3|DOC11_HUMAN	0	152.1	2.06	0.189	0.0104	1	1
20121117_EXQ2_MiBa_SA_mHLA_Fib_2.30761.30761.2	30761	2	1029.557861	0.008424	GLTDVILYH	GLTDVILYH	sp|O60506|HNRPQ_HUMAN	0	469.4	2.103	0.304	0.00777	1	1
20130504_EXQ3_MiBa_SA_Fib-2.27804.27804.3	27804	3	1203.59082	0.004917	TRYMFSRPF	TRYMFSRPF	sp|P46778|RL21_HUMAN	0	246.7	1.994	0.406	0.0035	1	1
20130504_EXQ3_MiBa_SA_Fib-2.10945.10945.3	10945	3	1318.596924	0.006718	THDEDLDRRY	THDEDLDRRY	sp|Q567U6|CCD93_HUMAN	0	323.5	2.143	0.362	0.00684	1	1
20130504_EXQ3_MiBa_SA_Fib-2.18263.18263.1	18263	1	999.5549927	0.004849	HVPEHAVVL	HVPEHAVVL	sp|P49327|FAS_HUMAN	0	170	1.396	0.233	0.0329	1	1
20121117_EXQ2_MiBa_SA_mHLA_Fib_1.05714.05714.3	5714	3	1143.707153	0.008228	RLPQKPLHR	RLPQKPLHR	sp|Q7Z591|AKNA_HUMAN	0	453.7	2.355	0.389	0.00261	1	1
20121117_EXQ2_MiBa_SA_mHLA_Fib_2.34322.34322.2	34322	2	1137.615112	0.008116	KFLDPITGTF	KFLDPITGTF	sp|P40818|UBP8_HUMAN	0	801.3	2.641	0.453	7.89E-04	1	1
20130504_EXQ3_MiBa_SA_Fib-1.09605.09605.2	9605	2	1116.627319	0.002175	SLRQGGTLTGK	SLRQGGTLTGK	sp|Q9UQL6|HDAC5_HUMAN	0	338.9	2.617	0.344	0.00238	1	1
20130504_EXQ3_MiBa_SA_Fib-1.10233.10233.3	10233	3	1050.550903	0.001104	HKTFVEKY	HKTFVEKY	sp|Q16543|CDC37_HUMAN	0	366.3	2.348	0.175	0.0428	1	1
20130504_EXQ3_MiBa_SA_Fib-1.07928.07928.3	7928	3	1260.71106	0.003244	KTYIPPKGETK	KTYIPPKGETK	sp|B2RPK0|HGB1A_HUMAN;sp|P09429|HMGB1_HUMAN	0	632.9	2.836	0.058	5.74E-04	1	1
20121117_EXQ2_MiBa_SA_mHLA_Fib_2.22531.22531.2	22531	2	1066.554077	0.009313	VFIDKQNGF	VFIDKQNGF	DeNovo_spliced__VFIDKQNGF	0	366.2	1.88	0.233	0.00978	1	1
20130504_EXQ3_MiBa_SA_Fib-1.11892.11892.2	11892	2	1132.58374	0.002637	THNRKMVTF	THNRKMVTF	sp|Q9H4A3|WNK1_HUMAN	0	172.1	1.617	0.118	0.0452	1	1
20121117_EXQ2_MiBa_SA_mHLA_Fib_1.20911.20911.3	20911	3	1266.779419	0.013407	KLDVDAPRLLK	KLDVDAPRLLK	sp|Q92503|S14L1_HUMAN	0	1157	3.593	0.461	1.02E-04	1	1
20130504_EXQ3_MiBa_SA_Fib-1.29727.29727.2	29727	2	1129.59668	0.00461	GLYEFFRAK	GLYEFFRAK	sp|Q8IWX8|CHERP_HUMAN	0	210	1.563	0.283	0.0204	1	1
20121117_EXQ2_MiBa_SA_mHLA_Fib_1.00005.00005.3	5	3	1013.554504	0.003966	KLSDGAPQAK	KLSDGAPQAK	LM_splice_KLSDGAPQAK	0	265.8	2.835	0.149	0.00389	2	1
20121117_EXQ2_MiBa_SA_mHLA_Fib_1.24435.24435.2	24435	2	1181.582031	0.01031	GSYDPQQIFK	GSYDPQQIFK	sp|Q6Q0C0|TRAF7_HUMAN	0	104.1	1.321	0.292	0.0127	1	1
20130504_EXQ3_MiBa_SA_Fib-2.31429.31429.2	31429	2	1046.515381	0.008134	YTKIFNDF	YTKIFNDF	sp|Q15326|ZMY11_HUMAN	0	242	2.128	0.341	0.00119	1	1
20130504_EXQ3_MiBa_SA_Fib-1.14936.14936.3	14936	3	1103.538208	0.002696	AVYTKM(Oxidation)M(Oxidation)TK	AVYTKMMTK	sp|P11413|G6PD_HUMAN	0	163.2	1.957	0.236	0.026	1	1
20130504_EXQ3_MiBa_SA_Fib-2.13095.13095.2	13095	2	1199.53833	0.002395	LPYNHQHEY	LPYNHQHEY	sp|O95864|FADS2_HUMAN	0	555.5	2.115	0.398	8.90E-04	1	1
20130504_EXQ3_MiBa_SA_Fib-1.23031.23031.3	23031	3	1230.6427	0.003	KYIKDDFRF	KYIKDDFRF	sp|O14730|RIOK3_HUMAN	0	340.2	2.365	0.311	0.0123	1	1
20121117_EXQ2_MiBa_SA_mHLA_Fib_2.10878.10878.2	10878	2	1094.649292	0.004476	ALKNPPINTK	ALKNPPINTK	sp|O15511|ARPC5_HUMAN	0	446.1	2.094	0.312	0.00144	1	1
20130504_EXQ3_MiBa_SA_Fib-1.18106.18106.3	18106	3	1108.585205	0.003443	KYFHPPAHL	KYFHPPAHL	sp|Q5VZF2|MBNL2_HUMAN;sp|Q9NR56|MBNL1_HUMAN;sp|Q9NUK0|MBNL3_HUMAN	0	487.2	2.683	0.346	0.00254	1	1
20121117_EXQ2_MiBa_SA_mHLA_Fib_2.09040.09040.3	9040	3	1034.665161	0.005154	KVLAKQLVH	KVLAKQLVH	sp|Q9UQN3|CHM2B_HUMAN	0	376.6	2.245	0.289	0.00941	1	1
20130504_EXQ3_MiBa_SA_Fib-2.14497.14497.3	14497	3	1972.007935	0.006581	ISKQEYDESGPSIVHRK	ISKQEYDESGPSIVHRK	sp|A5A3E0|POTEF_HUMAN;sp|P0CG38|POTEI_HUMAN;sp|P0CG39|POTEJ_HUMAN;sp|P60709|ACTB_HUMAN;sp|P63261|ACTG_HUMAN;sp|Q6S8J3|POTEE_HUMAN;sp|Q9BYX7|ACTBM_HUMAN	0.583	2158.4	5.509	0.668	4.25E-13	1	1
20121117_EXQ2_MiBa_SA_mHLA_Fib_2.10985.10985.2	10985	2	1094.652466	0.007706	ALKNPPINTK	ALKNPPINTK	sp|O15511|ARPC5_HUMAN	0	407.8	2.249	0.335	0.00234	1	1
20130504_EXQ3_MiBa_SA_Fib-1.33049.33049.2	33049	2	1182.575317	0.004381	KYIDFDHVF	KYIDFDHVF	tr|J3QT63|J3QT63_HUMAN;sp|Q96RY5|CRML_HUMAN	0	691.7	2.269	0.324	3.56E-04	1	1
20121117_EXQ2_MiBa_SA_mHLA_Fib_2.06637.06637.2	6637	2	994.5010986	0.008025	GTSSSAASSLK	GTSSSAASSLK	sp|O14497|ARI1A_HUMAN;sp|Q8NFD5|ARI1B_HUMAN	0	480.2	2.008	0.472	9.26E-05	1	1
20130504_EXQ3_MiBa_SA_Fib-1.25691.25691.3	25691	3	1576.834106	0.009132	ALYFPKNGDPSGLAK	ALYFPKNGDPSGLAK	sp|Q14693|LPIN1_HUMAN	0	337.8	2.841	0.35	2.95E-05	1	1
20121117_EXQ2_MiBa_SA_mHLA_Fib_1.09806.09806.3	9806	3	1256.654297	0.01668	FHKKFMEKY	FHKKFMEKY	sp|Q9P013|CWC15_HUMAN	0	414.5	2.482	0.419	9.68E-04	1	1
20121117_EXQ2_MiBa_SA_mHLA_Fib_1.13346.13346.2	13346	2	1111.643555	0.008571	RILPDSGGVAK	RILPDSGGVAK	sp|A5YKK6|CNOT1_HUMAN	0	162.2	2.023	0.268	0.0263	1	1
20130504_EXQ3_MiBa_SA_Fib-2.28688.28688.1	28688	1	1072.529541	0.006584	VFPEKGYSF	VFPEKGYSF	sp|Q01085|TIAR_HUMAN	0	182.5	1.592	0.128	0.024	2	1
20130504_EXQ3_MiBa_SA_Fib-1.07581.07581.3	7581	3	1056.667114	0.001562	SLKQKLVNK	SLKQKLVNK	sp|Q08AF3|SLFN5_HUMAN	0	319.6	2.831	0.229	0.00316	1	1
20130504_EXQ3_MiBa_SA_Fib-2.22235.22235.2	22235	2	1128.630981	0.001794	GLKEKQWQL	GLKEKQWQL	sp|Q6ZMZ3|SYNE3_HUMAN	0	239.4	1.914	0.214	0.0339	1	1
20130504_EXQ3_MiBa_SA_Fib-1.29992.29992.2	29992	2	1792.900146	0.008486	FVTPLTSM(Oxidation)VVTKPEDN	FVTPLTSMVVTKPEDN	sp|Q06033|ITIH3_HUMAN	0.022	520.6	2.706	0.548	1.14E-06	1	1
20130504_EXQ3_MiBa_SA_Fib-2.16711.16711.3	16711	3	1208.543579	0.003914	HLWDHEMNK	HLWDHEMNK	sp|Q93063|EXT2_HUMAN	0	525.7	3.153	0.483	7.34E-06	1	1
20130504_EXQ3_MiBa_SA_Fib-2.37622.37622.2	37622	2	1335.786743	0.003091	TVMELVKIIYK	TVMELVKIIYK	sp|Q53H82|LACB2_HUMAN	0	621.7	2.361	0.441	5.19E-07	1	1
20130504_EXQ3_MiBa_SA_Fib-1.29895.29895.2	29895	2	1096.594727	0.003061	AQIKFLNTY	AQIKFLNTY	sp|Q8ND90|PNMA1_HUMAN	0	305.2	2.327	0.408	0.00118	1	1
20130504_EXQ3_MiBa_SA_Fib-1.24075.24075.2	24075	2	1034.486938	0.004787	VYIGDAHNF	VYIGDAHNF	DeNovo_spliced__VYIGDAHNF	0	225.3	1.538	0.309	0.00438	1	1
20121117_EXQ2_MiBa_SA_mHLA_Fib_2.09340.09340.3	9340	3	956.5722046	0.006704	ALSPSLKNK	ALSPSLKNK	sp|Q7Z333|SETX_HUMAN	0	369	2.332	0.241	0.00815	1	1
20130504_EXQ3_MiBa_SA_Fib-2.28932.28932.2	28932	2	1083.545044	0.002753	VYGPMKNYL	VYGPMKNYL	sp|P15144|AMPN_HUMAN	0	276	1.691	0.272	0.013	1	1
20130504_EXQ3_MiBa_SA_Fib-2.25308.25308.2	25308	2	1337.577759	0.006696	HYINPMGTNEY	HYINPMGTNEY	sp|Q96FN4|CPNE2_HUMAN	0	440.4	2.25	0.455	1.13E-04	1	1
20121117_EXQ2_MiBa_SA_mHLA_Fib_2.21115.21115.2	21115	2	1248.550537	0.005428	YYDKHFTEF	YYDKHFTEF	sp|P38606|VATA_HUMAN	0	415.7	2.203	0.418	4.56E-05	1	1
20130504_EXQ3_MiBa_SA_Fib-1.30354.30354.2	30354	2	1119.528442	0.001373	YVHELSLEM	YVHELSLEM	sp|Q5T200|ZC3HD_HUMAN	0	250.2	1.69	0.296	0.0292	1	1
20121117_EXQ2_MiBa_SA_mHLA_Fib_2.16852.16852.2	16852	2	1114.514893	0.01055	NHIDQTTTW	NHIDQTTTW	sp|P46937|YAP1_HUMAN	0	345.9	1.884	0.358	0.00726	1	1
20130504_EXQ3_MiBa_SA_Fib-1.04024.04024.3	4024	3	1271.691406	0.004072	KSKEYFSKQK	KSKEYFSKQK	sp|Q06830|PRDX1_HUMAN	0	528.6	3.012	0.384	6.50E-06	1	1
20121117_EXQ2_MiBa_SA_mHLA_Fib_2.12247.12247.2	12247	2	1085.470093	0.010127	AHFGIHEEM(Oxidation)	AHFGIHEEM	sp|Q99873|ANM1_HUMAN;sp|Q9NR22|ANM8_HUMAN	0	330.8	1.867	0.382	8.38E-05	1	1
20121117_EXQ2_MiBa_SA_mHLA_Fib_1.03888.03888.2	3888	2	914.4393311	0.004813	ASYGSTTTK	ASYGSTTTK	sp|Q8WVM8|SCFD1_HUMAN	0	338.2	1.629	0.38	0.00526	1	1
20130504_EXQ3_MiBa_SA_Fib-2.28640.28640.2	28640	2	1051.465942	0.004913	TFSDVEAHF	TFSDVEAHF	sp|Q8ND82|Z280C_HUMAN	0	397.5	1.923	0.271	0.00411	1	1
20121117_EXQ2_MiBa_SA_mHLA_Fib_2.07194.07194.2	7194	2	931.4104004	0.006866	HKDDPSSF	HKDDPSSF	sp|Q15436|SC23A_HUMAN	0	647.6	2.024	0.341	0.0473	1	1
20130504_EXQ3_MiBa_SA_Fib-2.11964.11964.2	11964	2	1284.75293	0.001563	RVKVSQAAADLK	RVKVSQAAADLK	sp|P63218|GBG5_HUMAN	0	384.1	2.955	0.365	0.0012	1	1
20121117_EXQ2_MiBa_SA_mHLA_Fib_2.20973.20973.2	20973	2	1102.660645	0.01082	RPKLQLSVY	RPKLQLSVY	sp|Q96KA5|CLP1L_HUMAN	0	457.3	2.031	0.351	0.00764	1	1
20130504_EXQ3_MiBa_SA_Fib-2.14070.14070.3	14070	3	1099.664551	0.003604	KMPKIKMPK	KMPKIKMPK	sp|Q09666|AHNK_HUMAN	0	677	3.027	0.355	0.00274	1	1
20130504_EXQ3_MiBa_SA_Fib-2.31011.31011.2	31011	2	1131.598633	0.002161	KVFDGIPPPY	KVFDGIPPPY	sp|P40429|RL13A_HUMAN;sp|Q6NVV1|R13P3_HUMAN	0	586	2.057	0.173	0.00386	1	1
20130504_EXQ3_MiBa_SA_Fib-2.31504.31504.2	31504	2	1296.62146	0.007527	RYAPPPSFSEF	RYAPPPSFSEF	sp|Q8IWR0|Z3H7A_HUMAN	0	202.5	2.049	0.431	6.85E-04	1	1
20130504_EXQ3_MiBa_SA_Fib-2.27320.27320.2	27320	2	1085.602417	0.004258	QLFQRPNAL	QLFQRPNAL	sp|Q14671|PUM1_HUMAN	0	350.6	1.768	0.282	0.0396	1	1
20121117_EXQ2_MiBa_SA_mHLA_Fib_2.11035.11035.2	11035	2	1338.599731	0.005765	ISKQEYDESGPS	ISKQEYDESGPS	sp|A5A3E0|POTEF_HUMAN;sp|P0CG38|POTEI_HUMAN;sp|P0CG39|POTEJ_HUMAN;sp|P60709|ACTB_HUMAN;sp|P63261|ACTG_HUMAN;sp|Q6S8J3|POTEE_HUMAN;sp|Q9BYX7|ACTBM_HUMAN	0	555.9	3.15	0.527	7.26E-05	1	1
20121117_EXQ2_MiBa_SA_mHLA_Fib_1.17866.17866.3	17866	3	1344.786865	1.020825	KTLDEILQEKK	KTLDEILQEKK	sp|P21127|CD11B_HUMAN;sp|Q9UQ88|CD11A_HUMAN	0	326.7	2.322	0.274	0.0298	1	1
20130504_EXQ3_MiBa_SA_Fib-2.27698.27698.3	27698	3	1784.837158	0.006107	KYLPYNHQHEYFF	KYLPYNHQHEYFF	sp|O95864|FADS2_HUMAN	0	109.1	1.996	0.349	0.00819	1	1
20130504_EXQ3_MiBa_SA_Fib-2.28381.28381.1	28381	1	891.4516602	0.002636	HYSPIYL	HYSPIYL	sp|P37268|FDFT_HUMAN	0	391.3	1.631	0.231	0.0168	1	1
20121117_EXQ2_MiBa_SA_mHLA_Fib_2.26953.26953.2	26953	2	1046.487793	0.005597	GHFDTPVQF	GHFDTPVQF	sp|Q9UBI9|HDC_HUMAN	0	508.2	1.832	0.306	0.0124	1	1
20130504_EXQ3_MiBa_SA_Fib-2.32384.32384.3	32384	3	1266.669434	0.005184	ISMPDVDLHLK	ISMPDVDLHLK	sp|Q09666|AHNK_HUMAN	0	244	2.235	0.299	0.00581	1	1
20121117_EXQ2_MiBa_SA_mHLA_Fib_1.20734.20734.3	20734	3	1213.600708	0.01265	RYFDPANGKF	RYFDPANGKF	sp|P13639|EF2_HUMAN	0	371.6	2.864	0.368	4.07E-05	1	1
20130504_EXQ3_MiBa_SA_Fib-2.30724.30724.2	30724	2	1069.551636	0.007165	EHLPDVVVY	EHLPDVVVY	sp|Q96DB2|HDA11_HUMAN	0	407.2	2.287	0.34	0.0108	1	1
20130504_EXQ3_MiBa_SA_Fib-2.33555.33555.1	33555	1	1007.531982	0.003209	NYISGIQTI	NYISGIQTI	sp|Q15393|SF3B3_HUMAN	0.261	646.7	2.429	0.275	0.0257	1	1
20121117_EXQ2_MiBa_SA_mHLA_Fib_2.16592.16592.3	16592	3	1168.606689	0.007754	FYTSVSRPGR	FYTSVSRPGR	sp|P01891|1A68_HUMAN	0	221.5	2.33	0.345	9.55E-05	1	1
20121117_EXQ2_MiBa_SA_mHLA_Fib_2.06750.06750.3	6750	3	1232.700562	0.009468	VVM(Oxidation)AADRSLKK	VVMAADRSLKK	sp|Q9H0U9|TSYL1_HUMAN	0	354.7	2.211	0.348	0.00337	1	1
20121117_EXQ2_MiBa_SA_mHLA_Fib_1.11880.11880.3	11880	3	1051.71936	0.007638	KLPVKIVQK	KLPVKIVQK	sp|O14497|ARI1A_HUMAN	0	416.8	2.567	0.362	0.0162	1	1
20130504_EXQ3_MiBa_SA_Fib-2.10176.10176.2	10176	2	1011.442627	0.00162	EHHPGTTSF	EHHPGTTSF	sp|Q969I6|S38A4_HUMAN	0	470.4	2.019	0.38	0.00708	1	1
20130504_EXQ3_MiBa_SA_Fib-1.06916.06916.3	6916	3	1222.718018	0.003364	RLKPTNPAAQK	RLKPTNPAAQK	sp|P52948|NUP98_HUMAN	0	493.5	2.616	0.035	6.07E-04	1	1
20121117_EXQ2_MiBa_SA_mHLA_Fib_1.12846.12846.2	12846	2	909.5117188	0.008488	DTAVRHVL	DTAVRHVL	sp|P23396|RS3_HUMAN	0	518.6	2.107	0.299	0.0319	1	1
20130504_EXQ3_MiBa_SA_Fib-1.35212.35212.2	35212	2	979.6466064	0.003581	AVGLVLPAKL	AVGLVLPAKL	sp|O75911|DHRS3_HUMAN	0	416.5	2.177	0.202	0.018	1	1
20130504_EXQ3_MiBa_SA_Fib-2.34169.34169.2	34169	2	997.5302124	0.003545	MQGPPLLTAA	MQGPPLLTAA	sp|Q6YHK3|CD109_HUMAN	0	342.2	1.8	0.401	0.00729	1	1
20130504_EXQ3_MiBa_SA_Fib-2.10881.10881.3	10881	3	1220.674683	0.004776	KLNPYAKTMR	KLNPYAKTMR	sp|P36578|RL4_HUMAN	0	795.5	2.805	0.356	3.58E-05	1	1
20130504_EXQ3_MiBa_SA_Fib-1.08611.08611.3	8611	3	1035.611084	0.003414	HLKAEPLTK	HLKAEPLTK	sp|Q9UPN3|MACF1_HUMAN	0	640.4	2.752	0.32	0.00394	1	1
20130504_EXQ3_MiBa_SA_Fib-2.30792.30792.2	30792	2	1182.569336	0.002377	DRFAAINTEF	DRFAAINTEF	LM_splice_DRFAAINTEF	0	297.2	1.735	0.266	0.0117	1	1
20130504_EXQ3_MiBa_SA_Fib-2.27699.27699.2	27699	2	1152.661865	0.007524	KYIDQKFVL	KYIDQKFVL	sp|Q13362|2A5G_HUMAN;sp|Q14738|2A5D_HUMAN;sp|Q16537|2A5E_HUMAN	0.02	394.1	2.454	0.386	0.00187	1	1
20130504_EXQ3_MiBa_SA_Fib-2.01034.01034.3	1034	3	1067.574341	0.002019	KVADHSGQVK	KVADHSGQVK	sp|Q7Z4G1|COMD6_HUMAN	0	178.3	2.215	0.36	0.0103	1	1
20121117_EXQ2_MiBa_SA_mHLA_Fib_1.17351.17351.2	17351	2	1089.516357	0.009735	AM(Oxidation)HGVFLYH	AMHGVFLYH	sp|Q99707|METH_HUMAN	0	233.3	1.872	0.348	0.00693	1	1
20121117_EXQ2_MiBa_SA_mHLA_Fib_1.19184.19184.2	19184	2	1118.525513	0.011052	GHFQPTQTGF	GHFQPTQTGF	sp|Q13227|GPS2_HUMAN	0	1031.8	2.973	0.406	1.38E-04	1	1
20121117_EXQ2_MiBa_SA_mHLA_Fib_2.14294.14294.2	14294	2	1105.606445	0.004464	KLYEEPLSK	KLYEEPLSK	sp|Q13535|ATR_HUMAN	0	331.2	1.915	0.241	0.0397	1	1
20130504_EXQ3_MiBa_SA_Fib-1.14321.14321.1	14321	1	1003.476746	0.004446	QHSLAGQTY	QHSLAGQTY	tr|A0A096LP75|A0A096LP75_HUMAN;sp|A8K0Z3|WASH1_HUMAN;sp|C4AMC7|WASH3_HUMAN;sp|Q6VEQ5|WASH2_HUMAN	0	245.9	1.92	0.372	5.32E-04	1	1
20130504_EXQ3_MiBa_SA_Fib-1.28230.28230.2	28230	2	987.5219116	0.004126	IYIAGHPAF	IYIAGHPAF	sp|P14866|HNRPL_HUMAN	0	321.6	1.779	0.217	0.0365	1	1
20130504_EXQ3_MiBa_SA_Fib-2.20434.20434.2	20434	2	1244.726929	0.002845	IQRTPKIQVY	IQRTPKIQVY	sp|P61769|B2MG_HUMAN	0	174.3	1.794	0.383	0.00159	1	1
20121117_EXQ2_MiBa_SA_mHLA_Fib_2.15768.15768.3	15768	3	1292.687134	0.005917	RMFAPTKTWR	RMFAPTKTWR	sp|P36578|RL4_HUMAN	0	391.4	2.907	0.361	1.16E-04	1	1
20130504_EXQ3_MiBa_SA_Fib-1.05655.05655.2	5655	2	867.4840698	0.002634	PAAAAPAATK	PAAAAPAATK	LM_splice_PAAAAPAATK	0	288.9	2.099	0.355	0.0187	1	1
20130504_EXQ3_MiBa_SA_Fib-2.18772.18772.2	18772	2	1057.581299	0.004488	ALNENLGTVK	ALNENLGTVK	sp|Q15075|EEA1_HUMAN	0	320.7	1.926	0.369	0.00406	1	1
20130504_EXQ3_MiBa_SA_Fib-1.26468.26468.2	26468	2	1122.647583	0.003878	SLYPKLFQK	SLYPKLFQK	sp|Q9H6T3|RPAP3_HUMAN	0	227.4	1.795	0.305	0.0138	1	1
20130504_EXQ3_MiBa_SA_Fib-1.32647.32647.3	32647	3	1527.931396	0.007854	QLIDKTTLDKLLK	QLIDKTTLDKLLK	sp|P15924|DESP_HUMAN	0	284.2	2.721	0.349	0.00411	1	1
20121117_EXQ2_MiBa_SA_mHLA_Fib_2.14360.14360.2	14360	2	1075.574829	0.004555	KVFAGYYTK	KVFAGYYTK	sp|O00469|PLOD2_HUMAN	0	500.4	2.244	0.362	0.00786	1	1
20121117_EXQ2_MiBa_SA_mHLA_Fib_2.02277.02277.3	2277	3	1201.635742	0.004176	HIDPATHRQK	HIDPATHRQK	sp|P49327|FAS_HUMAN	0	163.1	2.334	0.408	0.00269	1	1
20130504_EXQ3_MiBa_SA_Fib-1.28490.28490.2	28490	2	1523.692261	0.003081	FGKWSTDDVQIND	FGKWSTDDVQIND	sp|P46782|RS5_HUMAN	0	163.5	1.521	0.218	0.0368	1	1
20121117_EXQ2_MiBa_SA_mHLA_Fib_1.05645.05645.3	5645	3	1164.658081	0.007843	ATNKFITKDK	ATNKFITKDK	sp|P31271|HXA13_HUMAN	0	938.4	2.949	0.45	4.25E-05	1	1
20121117_EXQ2_MiBa_SA_mHLA_Fib_2.19173.19173.2	19173	2	1317.696655	0.01163	TPLTSM(Oxidation)VVTKPE	TPLTSMVVTKPE	sp|Q06033|ITIH3_HUMAN	0	978.3	3.023	0.509	2.80E-06	1	1
20121117_EXQ2_MiBa_SA_mHLA_Fib_2.24364.24364.2	24364	2	1075.594604	0.003184	KPDNLLITY	KPDNLLITY	LM_splice_KPDNLLITY	0	596.1	2.097	0.049	0.0405	1	1
20121117_EXQ2_MiBa_SA_mHLA_Fib_1.13065.13065.2	13065	2	906.4191284	0.007485	LVVDNGSGM(Oxidation)	LVVDNGSGM	sp|P60709|ACTB_HUMAN;sp|Q562R1|ACTBL_HUMAN;LM_splice_LVVDNGSGMCKG	0.123	232.7	1.992	0.326	0.00195	2	1
20130504_EXQ3_MiBa_SA_Fib-2.13179.13179.3	13179	3	1098.621704	0.003185	KTYGSIFRK	KTYGSIFRK	DeNovo_spliced__KTYGSIFRK	0	473.8	2.343	0.372	2.25E-04	1	1
20121117_EXQ2_MiBa_SA_mHLA_Fib_1.14948.14948.2	14948	2	1125.603394	0.010329	GTVIHFNNPK	GTVIHFNNPK	sp|P20290|BTF3_HUMAN;sp|Q96K17|BT3L4_HUMAN	0	370	1.971	0.327	0.0136	1	1
20130504_EXQ3_MiBa_SA_Fib-2.03833.03833.2	3833	2	1169.582031	-9.20E-04	EHLESHKKY	EHLESHKKY	sp|Q9Y2D5|AKAP2_HUMAN	0	462.8	2.066	0.286	0.02	1	1
20130504_EXQ3_MiBa_SA_Fib-2.06619.06619.2	6619	2	1001.562805	-0.003035	ALYSGVHKK	ALYSGVHKK	sp|O94885|SASH1_HUMAN	0	628.5	2.156	0.404	0.00152	1	1
20130504_EXQ3_MiBa_SA_Fib-2.05492.05492.3	5492	3	1160.586548	0.003951	TKTEHPKSSF	TKTEHPKSSF	sp|Q6ZN30|BNC2_HUMAN	0	207.3	2.151	0.314	0.00436	1	1
20130504_EXQ3_MiBa_SA_Fib-2.37018.37018.2	37018	2	1307.710083	-0.002448	AIYELAVASFPK	AIYELAVASFPK	sp|P14406|CX7A2_HUMAN	0	605.7	2.703	0.459	7.39E-05	1	1
20121117_EXQ2_MiBa_SA_mHLA_Fib_1.11613.11613.2	11613	2	1069.563599	0.007956	ASFGKSFAQK	ASFGKSFAQK	sp|Q96EY5|MB12A_HUMAN	0	209.1	1.384	0.209	0.0442	1	1
20130504_EXQ3_MiBa_SA_Fib-2.15326.15326.2	15326	2	1193.490234	0.001245	NHFEGHYQY	NHFEGHYQY	sp|P28562|DUS1_HUMAN;sp|Q13115|DUS4_HUMAN	0	455.9	1.9	0.518	9.64E-05	1	1
20121117_EXQ2_MiBa_SA_mHLA_Fib_2.16460.16460.3	16460	3	1207.727905	0.008908	RVAPAHGLFLK	RVAPAHGLFLK	sp|Q8N0Z8|PUSL1_HUMAN	0	1373	3.565	0.354	2.01E-05	1	1
20130504_EXQ3_MiBa_SA_Fib-2.24999.24999.2	24999	2	1076.552368	0.0047	HIAYFPAMK	HIAYFPAMK	sp|Q9Y2A7|NCKP1_HUMAN	0	511.7	2.21	0.427	2.86E-04	1	1
20130504_EXQ3_MiBa_SA_Fib-1.03828.03828.3	3828	3	1301.711182	0.006	RTEEENLRKK	RTEEENLRKK	sp|P04637|P53_HUMAN	0	302.2	2.644	0.263	0.00995	1	1
20130504_EXQ3_MiBa_SA_Fib-2.11662.11662.3	11662	3	1199.64624	0.005646	AVYTKMMTKK	AVYTKMMTKK	sp|P11413|G6PD_HUMAN	0	164.7	2.268	0.391	0.00763	1	1
20130504_EXQ3_MiBa_SA_Fib-1.24266.24266.2	24266	2	1127.611206	0.002433	EAFVRHILSG	EAFVRHILSG	tr|A0A0G2JQ01|A0A0G2JQ01_HUMAN;sp|P60660|MYL6_HUMAN	0	574.7	2.288	0.339	0.00174	1	1
20130504_EXQ3_MiBa_SA_Fib-2.15218.15218.3	15218	3	1211.613525	0.0048	YYEHVKARF	YYEHVKARF	sp|Q9BV36|MELPH_HUMAN	0	93.2	1.748	0.228	0.027	1	1
20130504_EXQ3_MiBa_SA_Fib-2.20074.20074.2	20074	2	1207.578491	0.006458	THIVSTSFSET	THIVSTSFSET	LM_splice_THIVSTSFSET	0	125.5	1.452	0.209	0.0326	1	1
20130504_EXQ3_MiBa_SA_Fib-1.05616.05616.2	5616	2	914.4371338	0.002623	ASYGSTTTK	ASYGSTTTK	sp|Q8WVM8|SCFD1_HUMAN	0	331.9	1.666	0.411	0.00159	1	1
20130504_EXQ3_MiBa_SA_Fib-1.37780.37780.2	37780	2	1096.599731	0.004065	VYKVPPFTF	VYKVPPFTF	sp|Q6NZI2|PTRF_HUMAN	0	661.5	2.397	0.378	0.00167	1	1
20130504_EXQ3_MiBa_SA_Fib-1.25373.25373.2	25373	2	1179.567871	1.007055	THTVPIYEGY	THTVPIYEGY	sp|P60709|ACTB_HUMAN;sp|P63261|ACTG_HUMAN	0	674.9	2.407	0.379	0.00227	1	1
20121117_EXQ2_MiBa_SA_mHLA_Fib_2.06669.06669.2	6669	2	1138.479614	0.008336	DHYRN(Deamidated)STVM(Oxidation)	DHYRNSTVM	sp|P27487|DPP4_HUMAN	0	505.6	1.98	0.36	0.0151	1	1
20130504_EXQ3_MiBa_SA_Fib-2.37737.37737.2	37737	2	1093.544922	4.72E-04	AYIDYLSHL	AYIDYLSHL	sp|Q12996|CSTF3_HUMAN	0	234.8	1.762	0.29	0.02	1	1
20130504_EXQ3_MiBa_SA_Fib-1.23244.23244.3	23244	3	1152.624023	0.004736	AHHFPRLLY	AHHFPRLLY	sp|Q9P2E5|CHPF2_HUMAN	0	146.3	2.143	0.194	0.0124	1	1
20130504_EXQ3_MiBa_SA_Fib-1.07475.07475.3	7475	3	1204.639038	0.003779	GIYPHEPKHK	GIYPHEPKHK	sp|O00541|PESC_HUMAN	0	170.2	1.939	0.162	0.0469	1	1
20130504_EXQ3_MiBa_SA_Fib-1.21319.21319.2	21319	2	1085.572632	-0.00309	KFIDTTSKF	KFIDTTSKF	sp|P39023|RL3_HUMAN;sp|Q92901|RL3L_HUMAN	0	682.9	2.703	0.416	7.90E-05	1	1
20121117_EXQ2_MiBa_SA_mHLA_Fib_2.08868.08868.2	8868	2	925.4343262	0.004974	YHGSFSTK	YHGSFSTK	sp|P12111|CO6A3_HUMAN;DeNovo_spliced__LLATYHGSFSTK;DeNovo_spliced__SSYHGSFSTK;LM_splice_SSYHGSFSTK;LM_splice_GTYHGSFSTK;LM_splice_STYHGSFSTK;LM_splice_AGTYHGSFSTK;LM_splice_STYHGSFSTKK	0	428.1	1.49	0.378	0.0124	1	1
20121117_EXQ2_MiBa_SA_mHLA_Fib_1.15055.15055.2	15055	2	1115.524902	0.010029	SFHNIHNTF	SFHNIHNTF	sp|O43684|BUB3_HUMAN	0	627.6	2.199	0.336	2.12E-04	1	1
20121117_EXQ2_MiBa_SA_mHLA_Fib_2.09122.09122.2	9122	2	867.5596924	0.005511	VLGAPVKGK	VLGAPVKGK	sp|Q9NY93|DDX56_HUMAN	0.135	453.4	1.807	0.348	0.0109	1	1
20121117_EXQ2_MiBa_SA_mHLA_Fib_2.12768.12768.3	12768	3	1073.677246	0.006258	RIGNFIVKK	RIGNFIVKK	sp|Q00796|DHSO_HUMAN	0	341.9	2.327	0.36	0.00822	1	1
20130504_EXQ3_MiBa_SA_Fib-1.28729.28729.2	28729	2	1277.702759	0.004781	QYLNKNALTTL	QYLNKNALTTL	sp|Q9H3P2|NELFA_HUMAN	0	562.3	2.364	0.368	3.11E-04	1	1
20130504_EXQ3_MiBa_SA_Fib-1.05382.05382.3	5382	3	1230.661011	0.004243	KTLQPSSQNTK	KTLQPSSQNTK	sp|Q13112|CAF1B_HUMAN	0	449.4	2.703	0.339	0.00125	1	1
20121117_EXQ2_MiBa_SA_mHLA_Fib_2.19706.19706.2	19706	2	1266.587769	0.009624	RYEPANSHFF	RYEPANSHFF	sp|Q8IZQ1|WDFY3_HUMAN	0	284.4	1.565	0.209	0.00448	1	1
20130504_EXQ3_MiBa_SA_Fib-1.13928.13928.3	13928	3	1355.776001	0.005216	RTLNPQMLQKK	RTLNPQMLQKK	sp|Q9NVU7|SDA1_HUMAN	0	491.4	2.659	0.393	3.68E-04	1	1
20121117_EXQ2_MiBa_SA_mHLA_Fib_2.29917.29917.2	29917	2	1058.621704	0.009311	SPYLRPLTL	SPYLRPLTL	sp|O95848|NUD14_HUMAN	0	716.2	2.13	0.433	0.00116	1	1
20130504_EXQ3_MiBa_SA_Fib-1.05509.05509.3	5509	3	1298.771973	0.004954	KIREANKLAEK	KIREANKLAEK	sp|O00541|PESC_HUMAN	0	309.4	2.419	0.334	0.0124	1	1
20121117_EXQ2_MiBa_SA_mHLA_Fib_2.07283.07283.3	7283	3	1064.61499	0.005923	RTFLSKTGR	RTFLSKTGR	sp|Q9NWQ4|GPT2L_HUMAN	0	599.5	2.851	0.311	0.0116	1	1
20130504_EXQ3_MiBa_SA_Fib-2.18904.18904.3	18904	3	1310.741089	0.006453	TIYEGKFGRLK	TIYEGKFGRLK	sp|Q14204|DYHC1_HUMAN	0	148.7	2.125	0.25	0.00102	1	1
20130504_EXQ3_MiBa_SA_Fib-2.29186.29186.2	29186	2	1120.569946	0.003401	GHDITRLFY	GHDITRLFY	sp|P24928|RPB1_HUMAN	0	512.1	2.036	0.451	7.47E-05	1	1
20130504_EXQ3_MiBa_SA_Fib-2.14401.14401.3	14401	3	1200.631592	0.006434	RHSEPSKLTF	RHSEPSKLTF	sp|Q9UKM7|MA1B1_HUMAN	0	603.9	3.236	0.334	0.00409	1	1
20130504_EXQ3_MiBa_SA_Fib-2.20011.20011.3	20011	3	2158.09082	0.010074	WISKQEYDESGPSIVHRK	WISKQEYDESGPSIVHRK	sp|A5A3E0|POTEF_HUMAN;sp|P0CG38|POTEI_HUMAN;sp|P0CG39|POTEJ_HUMAN;sp|P60709|ACTB_HUMAN;sp|P63261|ACTG_HUMAN;sp|Q6S8J3|POTEE_HUMAN;sp|Q9BYX7|ACTBM_HUMAN	0.554	1081.3	4.468	0.599	1.43E-07	1	1
20121117_EXQ2_MiBa_SA_mHLA_Fib_2.10966.10966.2	10966	2	1000.505371	0.007548	HLENPTKY	HLENPTKY	sp|O75030|MITF_HUMAN	0	570.9	2.312	0.364	0.015	1	1
20121117_EXQ2_MiBa_SA_mHLA_Fib_1.07864.07864.2	7864	2	1220.577148	0.009757	THVDKAEGTTY	THVDKAEGTTY	sp|O14617|AP3D1_HUMAN	0	89	1.494	0.362	0.00205	1	1
20130504_EXQ3_MiBa_SA_Fib-2.17729.17729.3	17729	3	993.5536499	0.00417	KSSDFAVLK	KSSDFAVLK	sp|Q9C0B7|TNG6_HUMAN	0	251	1.996	0.321	0.0204	1	1
20121117_EXQ2_MiBa_SA_mHLA_Fib_1.14980.14980.3	14980	3	1007.65625	0.007091	TGLKVKHLL	TGLKVKHLL	sp|Q15678|PTN14_HUMAN	0	316.5	2.508	0.362	3.99E-04	1	1
20130504_EXQ3_MiBa_SA_Fib-2.27185.27185.2	27185	2	1303.752441	0.002508	KYIGVGKGGALEL	KYIGVGKGGALEL	sp|Q8WUJ3|CEMIP_HUMAN	0	556.4	2.649	0.354	0.00576	1	1
20130504_EXQ3_MiBa_SA_Fib-2.14734.14734.3	14734	3	1159.568237	0.006098	RYTDVSTRY	RYTDVSTRY	sp|Q9Y320|TMX2_HUMAN	0	225.7	2.054	0.244	0.0229	1	1
20130504_EXQ3_MiBa_SA_Fib-1.13368.13368.3	13368	3	1117.667603	0.006815	RLFAEKINK	RLFAEKINK	sp|Q13045|FLII_HUMAN	0	393.8	2.583	0.323	0.0213	1	1
20121117_EXQ2_MiBa_SA_mHLA_Fib_1.29933.29933.2	29933	2	1132.557129	0.009661	KYSDITIM(Oxidation)F	KYSDITIMF	sp|Q14353|GAMT_HUMAN	0	353.6	1.886	0.262	0.00633	1	1
20121117_EXQ2_MiBa_SA_mHLA_Fib_1.06726.06726.3	6726	3	1034.606445	0.00788	RTASFAVRK	RTASFAVRK	sp|Q9Y512|SAM50_HUMAN	0	663.9	3.274	0.262	0.0452	1	1
20121117_EXQ2_MiBa_SA_mHLA_Fib_1.33540.33540.2	33540	2	1096.602539	0.006861	VYKVPPFTF	VYKVPPFTF	sp|Q6NZI2|PTRF_HUMAN	0	854.6	2.742	0.335	3.57E-05	1	1
20130504_EXQ3_MiBa_SA_Fib-2.05084.05084.2	5084	2	1038.597046	0.003612	SLHSAIRQK	SLHSAIRQK	sp|Q9H0K6|PUS7L_HUMAN	0	420.6	1.833	0.379	0.0227	1	1
20130504_EXQ3_MiBa_SA_Fib-2.39421.39421.2	39421	2	1087.63855	-4.57E-04	VFNDVRLLL	VFNDVRLLL	sp|P47755|CAZA2_HUMAN;sp|P52907|CAZA1_HUMAN	0	273.5	1.732	0.393	0.00174	1	1
20130504_EXQ3_MiBa_SA_Fib-2.29915.29915.3	29915	3	1193.537964	0.005173	HFIAEHYMF	HFIAEHYMF	sp|O15121|DEGS1_HUMAN	0	217.9	1.854	0.336	0.00422	1	1
20121117_EXQ2_MiBa_SA_mHLA_Fib_1.03341.03341.2	3341	2	969.4315186	0.005598	ATNTTMM(Oxidation)GK	ATNTTMMGK	sp|Q8IYA7|MKX_HUMAN	0.157	138.6	1.393	0.341	0.0459	1	1
20121117_EXQ2_MiBa_SA_mHLA_Fib_2.07830.07830.2	7830	2	1008.455627	1.017384	DHYLGKEM(Oxidation)	DHYLGKEM	sp|P11413|G6PD_HUMAN	0	412.9	1.782	0.149	0.00623	1	1
20121117_EXQ2_MiBa_SA_mHLA_Fib_2.27316.27316.2	27316	2	1186.577271	0.008019	AVMAESAFSFK	AVMAESAFSFK	sp|Q99627|CSN8_HUMAN	0	511.9	2.129	0.461	6.59E-05	1	1
20121117_EXQ2_MiBa_SA_mHLA_Fib_1.11615.11615.2	11615	2	997.4689331	0.007175	HHLQETSF	HHLQETSF	sp|P13693|TCTP_HUMAN;sp|Q56UQ5|TPT1L_HUMAN	0	674.4	1.952	0.164	0.0137	1	1
20130504_EXQ3_MiBa_SA_Fib-2.12913.12913.2	12913	2	1061.551636	0.001017	RSYSDPPLK	RSYSDPPLK	sp|P52597|HNRPF_HUMAN	0	366.1	1.968	0.083	0.0214	1	1
20121117_EXQ2_MiBa_SA_mHLA_Fib_2.28015.28015.2	28015	2	1017.594055	0.008175	ATVLNYLPK	ATVLNYLPK	sp|P01023|A2MG_HUMAN;sp|P20742|PZP_HUMAN	0	358.4	1.498	0.269	0.0333	1	1
20130504_EXQ3_MiBa_SA_Fib-1.08617.08617.2	8617	2	828.4364624	0.002305	SSGPVPSAK	SSGPVPSAK	sp|Q8NEY1|NAV1_HUMAN	0	311	1.789	0.271	0.0132	1	1
20121117_EXQ2_MiBa_SA_mHLA_Fib_2.07077.07077.3	7077	3	1305.787109	0.010211	KTYQKILREK	KTYQKILREK	sp|Q7Z494|NPHP3_HUMAN	0	488	2.654	0.364	0.00104	1	1
20121117_EXQ2_MiBa_SA_mHLA_Fib_2.24444.24444.2	24444	2	1072.581055	0.010505	KYKGIFNGF	KYKGIFNGF	sp|Q00325|MPCP_HUMAN	0	477.7	1.952	0.43	4.67E-04	1	1
20130504_EXQ3_MiBa_SA_Fib-2.25113.25113.2	25113	2	930.543396	0.004828	SVSIPSITK	SVSIPSITK	sp|Q5VT25|MRCKA_HUMAN	0	225.5	1.504	0.315	0.0344	1	1
20130504_EXQ3_MiBa_SA_Fib-1.21275.21275.3	21275	3	1637.765991	0.003274	KYLPYNHQHEYF	KYLPYNHQHEYF	sp|O95864|FADS2_HUMAN	0	214.4	2.761	0.328	0.00796	1	1
20121117_EXQ2_MiBa_SA_mHLA_Fib_1.11709.11709.3	11709	3	1006.498596	0.007983	GTYHGMTLK	GTYHGMTLK	sp|Q6P1J9|CDC73_HUMAN	0	290.4	2.345	0.41	0.0142	1	1
20130504_EXQ3_MiBa_SA_Fib-1.23632.23632.2	23632	2	1115.599854	0.002372	QTVSWAVTPK	QTVSWAVTPK	sp|P01023|A2MG_HUMAN	0	336.7	1.666	0.28	0.0246	1	1
20121117_EXQ2_MiBa_SA_mHLA_Fib_1.05951.05951.2	5951	2	1206.629272	0.008784	RTLPSTSSSGSK	RTLPSTSSSGSK	sp|P08651|NFIC_HUMAN	0	39.6	1.945	0.211	0.0315	1	1
20121117_EXQ2_MiBa_SA_mHLA_Fib_1.04798.04798.2	4798	2	922.50177	0.004661	ATTTTVTTK	ATTTTVTTK	sp|Q86Z02|HIPK1_HUMAN	0	437	1.806	0.274	0.00254	1	1
20121117_EXQ2_MiBa_SA_mHLA_Fib_2.14509.14509.3	14509	3	1141.750977	0.007568	KTKEAVLLLK	KTKEAVLLLK	sp|P36578|RL4_HUMAN	0	1163	3.533	0.321	0.0188	1	1
20130504_EXQ3_MiBa_SA_Fib-1.16215.16215.2	16215	2	1126.616577	0.003046	ALYSVYRQK	ALYSVYRQK	sp|Q969V5|MUL1_HUMAN	0	555.8	2.006	0.232	0.0393	1	1
20130504_EXQ3_MiBa_SA_Fib-2.08113.08113.3	8113	3	1292.794434	0.001625	RLLDQPKPKAK	RLLDQPKPKAK	sp|O94887|FARP2_HUMAN	0	432	2.607	0.456	0.00574	1	1
20130504_EXQ3_MiBa_SA_Fib-2.09838.09838.2	9838	2	945.5897827	0.003929	KVATTVISK	KVATTVISK	sp|P05155|IC1_HUMAN	0	586.3	2.29	0.239	0.0164	1	1
20130504_EXQ3_MiBa_SA_Fib-1.05402.05402.2	5402	2	879.5227051	0.004887	AAAKPTPPK	AAAKPTPPK	sp|P18583|SON_HUMAN	0	277.7	1.802	0.242	0.0363	1	1
20130504_EXQ3_MiBa_SA_Fib-1.15481.15481.3	15481	3	1127.658936	0.002566	RTAHVILRY	RTAHVILRY	sp|Q9UKV5|AMFR_HUMAN	0	522.7	1.983	0.21	0.00152	1	1
20121117_EXQ2_MiBa_SA_mHLA_Fib_2.10163.10163.3	10163	3	1158.629883	0.007992	KTYVGHPVKM	KTYVGHPVKM	sp|Q14517|FAT1_HUMAN	0	880.9	3.303	0.458	3.56E-06	1	1
20130504_EXQ3_MiBa_SA_Fib-1.21345.21345.3	21345	3	1331.718018	0.006137	KMLEENTNILK	KMLEENTNILK	sp|Q9NYL9|TMOD3_HUMAN	0	263.6	2.663	0.277	6.53E-04	1	1
20130504_EXQ3_MiBa_SA_Fib-1.36287.36287.2	36287	2	1037.522461	0.004274	QYFSGNPLL	QYFSGNPLL	sp|O43248|HXC11_HUMAN	0	127.1	1.283	0.224	0.0412	1	1
20130504_EXQ3_MiBa_SA_Fib-2.13687.13687.3	13687	3	1089.60376	0.003302	YTMKKVHAL	YTMKKVHAL	sp|P10646|TFPI1_HUMAN	0	149.1	1.968	0.277	0.0261	1	1
20121117_EXQ2_MiBa_SA_mHLA_Fib_1.18513.18513.2	18513	2	1049.455322	0.00651	AM(Oxidation)ADTFLEH	AMADTFLEH	sp|P14618|KPYM_HUMAN;sp|P30613|KPYR_HUMAN	0	303.1	2.026	0.32	0.00364	1	1
20121117_EXQ2_MiBa_SA_mHLA_Fib_2.24672.24672.2	24672	2	1006.551514	0.006782	IHVDPVSQL	IHVDPVSQL	sp|Q8IVL1|NAV2_HUMAN	0	786.7	2.112	0.306	0.0112	1	1
20130504_EXQ3_MiBa_SA_Fib-1.30862.30862.2	30862	2	1701.912476	0.003424	AVFFPGNQEKDPLLK	AVFFPGNQEKDPLLK	sp|Q14956|GPNMB_HUMAN	0	220.4	1.825	0.399	9.69E-04	1	1
20121117_EXQ2_MiBa_SA_mHLA_Fib_1.21577.21577.1	21577	1	770.3596191	0.006252	HMVTHF	HMVTHF	sp|P55061|BI1_HUMAN	0	460.7	1.903	0.148	0.00235	1	1
20121117_EXQ2_MiBa_SA_mHLA_Fib_1.22276.22276.2	22276	2	1066.553345	0.008644	VFIDKQNGF	VFIDKQNGF	DeNovo_spliced__VFIDKQNGF	0	332.3	1.75	0.266	0.00839	1	1
20130504_EXQ3_MiBa_SA_Fib-2.06817.06817.2	6817	2	957.4831543	0.001737	RTGPPMGSR	RTGPPMGSR	sp|Q15056|IF4H_HUMAN	0	152.2	2.098	0.347	0.00597	1	1
20121117_EXQ2_MiBa_SA_mHLA_Fib_1.06374.06374.2	6374	2	1131.574829	0.007608	HTYLANGQTK	HTYLANGQTK	sp|Q9H3M7|TXNIP_HUMAN	0	986	2.66	0.52	1.67E-05	1	1
20121117_EXQ2_MiBa_SA_mHLA_Fib_2.14547.14547.2	14547	2	1062.615479	0.008186	NVKEKIYAV	NVKEKIYAV	sp|Q9NUQ6|SPS2L_HUMAN	0	857.9	2.518	0.327	0.00921	1	1
20130504_EXQ3_MiBa_SA_Fib-1.23177.23177.1	23177	1	1037.537109	0.004312	TQQLMRVY	TQQLMRVY	sp|Q9H223|EHD4_HUMAN;sp|Q9H4M9|EHD1_HUMAN;sp|Q9NZN3|EHD3_HUMAN;sp|Q9NZN4|EHD2_HUMAN	0	41	1.485	0.25	0.00652	1	1
20130504_EXQ3_MiBa_SA_Fib-1.18158.18158.2	18158	2	1031.536987	0.004819	QVDTPIMTK	QVDTPIMTK	sp|Q9NY74|ETAA1_HUMAN	0	377.3	1.651	0.121	0.00879	1	1
20130504_EXQ3_MiBa_SA_Fib-2.24149.24149.3	24149	3	1213.595337	0.007315	RYFDPANGKF	RYFDPANGKF	sp|P13639|EF2_HUMAN	0	386.4	2.886	0.352	5.11E-04	1	1
20121117_EXQ2_MiBa_SA_mHLA_Fib_2.23399.23399.2	23399	2	1219.561279	0.01093	(Acetyl)_MESAIAEGGASR	MESAIAEGGASR	sp|P78344|IF4G2_HUMAN	0	653.4	2.455	0.406	3.59E-06	1	1
20121117_EXQ2_MiBa_SA_mHLA_Fib_2.25401.25401.2	25401	2	985.5585327	0.008748	FHRIIPGF	FHRIIPGF	sp|A0A075B759|PAL4E_HUMAN;tr|A0A075B767|A0A075B767_HUMAN;sp|A0A0B4J2A2|PAL4C_HUMAN;sp|F5H284|PAL4D_HUMAN;sp|P0DN26|PAL4F_HUMAN;sp|P0DN37|PAL4G_HUMAN;sp|P62937|PPIA_HUMAN;sp|Q9Y536|PAL4A_HUMAN	0.123	476.1	1.909	0.346	0.00379	1	1
20121117_EXQ2_MiBa_SA_mHLA_Fib_2.23337.23337.1	23337	1	918.4520874	0.0074	YLDNPNAL	YLDNPNAL	sp|Q63ZY3|KANK2_HUMAN	0	266.3	1.537	0.26	0.0334	1	1
20130504_EXQ3_MiBa_SA_Fib-1.25610.25610.3	25610	3	1237.640747	0.002204	KMPKMKMPTF	KMPKMKMPTF	sp|Q09666|AHNK_HUMAN	0	338.1	2.945	0.426	6.48E-05	1	1
20121117_EXQ2_MiBa_SA_mHLA_Fib_2.11842.11842.2	11842	2	963.4865723	0.009148	SLYGPGTNR	SLYGPGTNR	sp|Q9UMY1|NOL7_HUMAN	0	425.9	1.574	0.352	0.0114	1	1
20130504_EXQ3_MiBa_SA_Fib-2.27648.27648.2	27648	2	1174.558716	1.009845	YYIDRINSM	YYIDRINSM	sp|Q86T65|DAAM2_HUMAN	0	301.6	1.788	0.213	0.00268	1	1
20121117_EXQ2_MiBa_SA_mHLA_Fib_2.01930.01930.3	1930	3	972.5623779	0.001985	KSADPLKSK	KSADPLKSK	sp|Q9Y6W3|CAN7_HUMAN	0	233.7	2.283	0.206	0.016	1	1
20121117_EXQ2_MiBa_SA_mHLA_Fib_2.19901.19901.3	19901	3	1219.661499	0.011267	KFIWTNHKF	KFIWTNHKF	sp|Q9UI09|NDUAC_HUMAN	0	378.1	2.08	0.281	0.00791	1	1
20130504_EXQ3_MiBa_SA_Fib-1.04683.04683.3	4683	3	1116.607666	0.00366	KHRIDGKTY	KHRIDGKTY	sp|P19525|E2AK2_HUMAN	0	256	1.874	0.224	0.0339	1	1
20121117_EXQ2_MiBa_SA_mHLA_Fib_2.16579.16579.2	16579	2	909.4462891	0.008441	GHMPPLTSA	GHMPPLTSA	sp|Q9Y490|TLN1_HUMAN;sp|Q9Y4G6|TLN2_HUMAN	0	424.1	2.15	0.383	0.00177	1	1
20130504_EXQ3_MiBa_SA_Fib-1.11762.11762.3	11762	3	1158.623413	0.001434	KTYVGHPVKM	KTYVGHPVKM	sp|Q14517|FAT1_HUMAN	0	420.5	2.999	0.486	1.47E-05	1	1
20130504_EXQ3_MiBa_SA_Fib-1.10176.10176.3	10176	3	1034.663696	0.00362	KVLAKQLVH	KVLAKQLVH	sp|Q9UQN3|CHM2B_HUMAN	0	286.8	2.28	0.283	0.00416	1	1
20121117_EXQ2_MiBa_SA_mHLA_Fib_2.18109.18109.2	18109	2	983.5601196	1.015353	HLADILSSK	HLADILSSK	sp|Q9UHI6|DDX20_HUMAN	0	345.4	1.968	0.346	0.0133	1	1
20130504_EXQ3_MiBa_SA_Fib-2.15534.15534.1	15534	1	767.43927	0.002869	CPPPVKK	CPPPVKK	sp|P60763|RAC3_HUMAN;sp|P63000|RAC1_HUMAN	0	270.8	1.903	0.217	0.0173	1	1
20130504_EXQ3_MiBa_SA_Fib-1.29259.29259.2	29259	2	1328.69812	0.010431	AYFSPERPLHL	AYFSPERPLHL	sp|Q8IVL6|P3H3_HUMAN	0	430.7	1.88	0.319	0.00639	1	1
20121117_EXQ2_MiBa_SA_mHLA_Fib_2.31497.31497.2	31497	2	1098.581787	0.00683	TYIKSPPFF	TYIKSPPFF	sp|P21399|ACOC_HUMAN	0	460.1	2.333	0.464	1.71E-04	1	1
20121117_EXQ2_MiBa_SA_mHLA_Fib_1.14302.14302.2	14302	2	992.5723267	0.006854	ASDPHIIIK	ASDPHIIIK	sp|Q9ULH0|KDIS_HUMAN	0	977.1	2.401	0.299	0.0081	1	1
20130504_EXQ3_MiBa_SA_Fib-2.12196.12196.3	12196	3	1022.468872	0.004473	PM(Oxidation)YGAGHKF	PMYGAGHKF	sp|Q9NR09|BIRC6_HUMAN	0	552	3.035	0.4	1.25E-04	1	1
20121117_EXQ2_MiBa_SA_mHLA_Fib_1.03031.03031.2	3031	2	875.5144653	0.006862	GTVSKVTGK	GTVSKVTGK	sp|Q8N556|AFAP1_HUMAN	0	499.9	2.06	0.329	0.0246	1	1
20130504_EXQ3_MiBa_SA_Fib-2.31428.31428.2	31428	2	1278.631348	0.003505	RIMDPDVITGY	RIMDPDVITGY	sp|P28340|DPOD1_HUMAN	0	153.4	1.579	0.015	0.0136	2	1
20121117_EXQ2_MiBa_SA_mHLA_Fib_2.11337.11337.2	11337	2	1158.635132	0.009356	RPREAEVRF	RPREAEVRF	sp|Q13438|OS9_HUMAN	0	77.2	1.594	0.235	0.0287	1	1
20121117_EXQ2_MiBa_SA_mHLA_Fib_2.09493.09493.2	9493	2	934.5036621	0.006551	ATATELTTK	ATATELTTK	sp|Q13434|MKRN4_HUMAN;sp|Q9UHC7|MKRN1_HUMAN	0	529.9	2.095	0.367	0.00324	1	1
20130504_EXQ3_MiBa_SA_Fib-2.06546.06546.3	6546	3	1143.701904	0.002983	RLPQKPLHR	RLPQKPLHR	sp|Q7Z591|AKNA_HUMAN	0	530.1	2.288	0.419	6.48E-04	1	1
20130504_EXQ3_MiBa_SA_Fib-2.14947.14947.3	14947	3	974.5230713	0.004534	VTFGHSLSK	VTFGHSLSK	sp|Q16553|LY6E_HUMAN	0	526.7	2.473	0.363	0.00112	1	1
20130504_EXQ3_MiBa_SA_Fib-1.34652.34652.2	34652	2	1097.543213	0.003866	N(Deamidated)YAQVLDKF	NYAQVLDKF	sp|Q9ULH1|ASAP1_HUMAN	0	125.4	1.479	1	0.026	1	1
20121117_EXQ2_MiBa_SA_mHLA_Fib_2.20086.20086.2	20086	2	1052.581909	0.005197	HRLPPVTSF	HRLPPVTSF	sp|Q9Y2X9|ZN281_HUMAN	0	317.4	1.495	0.211	0.0352	1	1
20130504_EXQ3_MiBa_SA_Fib-1.19454.19454.3	19454	3	1218.657471	0.006546	KVWSDPFGRK	KVWSDPFGRK	sp|Q8N5G0|SMI20_HUMAN	0	599.6	2.469	0.279	0.00257	1	1
20121117_EXQ2_MiBa_SA_mHLA_Fib_1.27141.27141.2	27141	2	1069.494263	0.007334	YSTPHAFTF	YSTPHAFTF	sp|P04049|RAF1_HUMAN	0	153.2	1.698	0.274	0.031	1	1
20130504_EXQ3_MiBa_SA_Fib-2.31067.31067.2	31067	2	1123.578857	0.001356	LRNQSVFNF	LRNQSVFNF	sp|P37268|FDFT_HUMAN	0	230.3	1.645	0.291	0.0302	1	1
20121117_EXQ2_MiBa_SA_mHLA_Fib_1.13098.13098.3	13098	3	1216.739014	0.009796	RLKAYASPAKL	RLKAYASPAKL	sp|Q8NB37|PDDC1_HUMAN	0	761.1	3.179	0.463	2.01E-05	1	1
20130504_EXQ3_MiBa_SA_Fib-1.18003.18003.3	18003	3	1146.720215	0.007754	KVIDRILYK	KVIDRILYK	sp|O75533|SF3B1_HUMAN	0	148.9	2.039	0.274	0.0128	1	1
20130504_EXQ3_MiBa_SA_Fib-1.16159.16159.3	16159	3	1104.611084	0.003069	KYLHPPTHL	KYLHPPTHL	sp|Q5VZF2|MBNL2_HUMAN	0	329.8	2.476	0.285	0.00484	1	1
20121117_EXQ2_MiBa_SA_mHLA_Fib_1.23236.23236.2	23236	2	1273.764282	0.013613	RLINTQAIFAK	RLINTQAIFAK	sp|P49366|DHYS_HUMAN	0	241.2	2.237	0.041	0.0145	1	1
20130504_EXQ3_MiBa_SA_Fib-1.21249.21249.2	21249	2	1018.555847	0.007052	LIYPAQAFP	LIYPAQAFP	DeNovo_spliced__LIYPAQAFP	0.004	369.9	1.694	0.251	0.0304	2	1
20121117_EXQ2_MiBa_SA_mHLA_Fib_1.27082.27082.1	27082	1	1146.501343	0.011071	YM(Oxidation)IDPSGVSY	YMIDPSGVSY	sp|P25788|PSA3_HUMAN	0	195.5	1.407	0.35	0.0015	1	1
20121117_EXQ2_MiBa_SA_mHLA_Fib_1.19986.19986.2	19986	2	1170.576416	0.009428	TRYLENQTF	TRYLENQTF	sp|O00139|KIF2A_HUMAN	0	448.6	2.006	1	0.0118	1	1
20121117_EXQ2_MiBa_SA_mHLA_Fib_1.19986.19986.2	19986	2	1170.576416	0.009424	TRYLQ(Deamidated)NQTF	TRYLQNQTF	sp|Q8N4N8|KIF2B_HUMAN	0	448.6	2.006	1	0.0118	1	1
20121117_EXQ2_MiBa_SA_mHLA_Fib_2.28596.28596.3	28596	3	1216.738892	0.005677	VFPKPLITRF	VFPKPLITRF	sp|O14786|NRP1_HUMAN	0	191.2	2.04	0.322	0.0436	1	1
20121117_EXQ2_MiBa_SA_mHLA_Fib_1.41674.41674.3	41674	3	2914.602783	0.022295	VGAGAPVYLAAVLEYLTAEILELAGNAAR	VGAGAPVYLAAVLEYLTAEILELAGNAAR	sp|P04908|H2A1B_HUMAN;sp|P0C0S8|H2A1_HUMAN;sp|P16104|H2AX_HUMAN;sp|P20671|H2A1D_HUMAN;sp|Q7L7L0|H2A3_HUMAN;sp|Q8IUE6|H2A2B_HUMAN;sp|Q93077|H2A1C_HUMAN;sp|Q96KK5|H2A1H_HUMAN;sp|Q99878|H2A1J_HUMAN;sp|Q9BTM1|H2AJ_HUMAN	0	1055.6	5.651	0.662	4.36E-12	1	1
20121117_EXQ2_MiBa_SA_mHLA_Fib_2.06929.06929.2	6929	2	882.4990845	0.006738	AHAKSSVAL	AHAKSSVAL	sp|Q9ULK4|MED23_HUMAN	0	511.1	2.096	0.29	0.0195	1	1
20121117_EXQ2_MiBa_SA_mHLA_Fib_1.16344.16344.3	16344	3	1098.62561	0.007073	VLFAGQHISK	VLFAGQHISK	sp|O75369|FLNB_HUMAN	0	268.9	2.326	0.282	0.0035	1	1
20121117_EXQ2_MiBa_SA_mHLA_Fib_2.10656.10656.2	10656	2	995.520874	0.006005	SHRPSLNSV	SHRPSLNSV	sp|Q96QB1|RHG07_HUMAN	0	341.3	1.644	0.362	0.0183	1	1
20130504_EXQ3_MiBa_SA_Fib-1.38287.38287.2	38287	2	1203.608887	0.00118	FYQRFPLSF	FYQRFPLSF	sp|Q92611|EDEM1_HUMAN	0	165.6	1.667	0.212	0.0253	1	1
20130504_EXQ3_MiBa_SA_Fib-1.15633.15633.3	15633	3	1239.626831	0.001998	TVYRNPESFK	TVYRNPESFK	sp|Q9BW72|HIG2A_HUMAN	0	302.1	2.297	0.312	8.65E-04	1	1
20130504_EXQ3_MiBa_SA_Fib-1.32198.32198.2	32198	2	1110.534668	1.46E-04	ATGSWDSFLK	ATGSWDSFLK	sp|P16520|GBB3_HUMAN;sp|P62873|GBB1_HUMAN;sp|P62879|GBB2_HUMAN	0	735.6	2.456	0.429	3.70E-05	1	1
20130504_EXQ3_MiBa_SA_Fib-2.34620.34620.2	34620	2	1053.537231	0.005499	KYGIQMPAF	KYGIQMPAF	sp|P46940|IQGA1_HUMAN	0	499.9	1.869	0.332	0.0102	1	1
20121117_EXQ2_MiBa_SA_mHLA_Fib_2.23443.23443.3	23443	3	1135.626343	0.009161	M(Oxidation)RSLLRTPF	MRSLLRTPF	sp|Q8NI22|MCFD2_HUMAN	0	484	2.501	0.243	0.0307	1	1
20121117_EXQ2_MiBa_SA_mHLA_Fib_1.04165.04165.3	4165	3	1081.50354	0.006068	RM(Oxidation)FNAENGK	RMFNAENGK	sp|P37837|TALDO_HUMAN	0	287.9	2.129	0.204	0.0141	1	1
20130504_EXQ3_MiBa_SA_Fib-1.31762.31762.3	31762	3	1050.637573	0.003763	RHLPLVAVF	RHLPLVAVF	sp|P12111|CO6A3_HUMAN	0	260	2.046	0.222	6.84E-04	1	1
20130504_EXQ3_MiBa_SA_Fib-1.20950.20950.2	20950	2	1183.484131	0.001944	YHSPYPEEY	YHSPYPEEY	sp|O95251|KAT7_HUMAN	0	486.3	2.102	0.307	0.0106	1	1
20121117_EXQ2_MiBa_SA_mHLA_Fib_1.14956.14956.3	14956	3	1173.732056	0.008735	KLYPGKSLLR	KLYPGKSLLR	sp|Q9NW15|ANO10_HUMAN	0	354.9	2.833	0.371	1.56E-04	1	1
20130504_EXQ3_MiBa_SA_Fib-2.19807.19807.2	19807	2	967.6484985	0.005492	GLLTKPIVK	GLLTKPIVK	sp|Q86V97|KBTB6_HUMAN;sp|Q8WVZ9|KBTB7_HUMAN	0	590.4	2.169	0.15	0.0239	1	1
20121117_EXQ2_MiBa_SA_mHLA_Fib_2.19749.19749.2	19749	2	1097.657959	0.009529	SVYVYKVLK	SVYVYKVLK	sp|O60814|H2B1K_HUMAN;sp|P57053|H2BFS_HUMAN;sp|P58876|H2B1D_HUMAN;sp|P62807|H2B1C_HUMAN;sp|Q5QNW6|H2B2F_HUMAN;sp|Q93079|H2B1H_HUMAN;sp|Q99877|H2B1N_HUMAN;sp|Q99879|H2B1M_HUMAN;sp|Q99880|H2B1L_HUMAN	0	388.7	1.836	0.446	7.68E-05	1	1
20121117_EXQ2_MiBa_SA_mHLA_Fib_1.04206.04206.2	4206	2	1031.630859	0.006911	HIHKSLIGK	HIHKSLIGK	sp|P0C0S5|H2AZ_HUMAN;sp|Q71UI9|H2AV_HUMAN	0	757.8	2.6	0.392	0.00232	1	1
20130504_EXQ3_MiBa_SA_Fib-1.32964.32964.2	32964	2	941.4697876	0.005097	YEWFLGK	YEWFLGK	sp|O75564|JERKY_HUMAN	0	212.7	1.437	0.348	0.00502	1	1
20130504_EXQ3_MiBa_SA_Fib-2.07777.07777.2	7777	2	900.4580688	0.002831	TTGEPATPK	TTGEPATPK	sp|Q8N5Y2|MS3L1_HUMAN	0	826	2.157	0.385	0.00457	1	1
20121117_EXQ2_MiBa_SA_mHLA_Fib_2.11804.11804.3	11804	3	1081.7052	0.008077	KLGPALTRKV	KLGPALTRKV	sp|O94885|SASH1_HUMAN	0	579.2	3.047	0.4	4.28E-04	1	1
20121117_EXQ2_MiBa_SA_mHLA_Fib_2.11824.11824.3	11824	3	1179.685669	0.009186	KAFNQGKIFK	KAFNQGKIFK	sp|P26641|EF1G_HUMAN	0	592.3	3.11	0.445	1.02E-04	1	1
20130504_EXQ3_MiBa_SA_Fib-1.12490.12490.2	12490	2	928.5171509	0.004087	GHVKVVQY	GHVKVVQY	sp|Q8IWZ3|ANKH1_HUMAN	0	166.1	1.411	0.267	0.0155	1	1
20130504_EXQ3_MiBa_SA_Fib-1.22045.22045.3	22045	3	1247.751099	0.004892	RLAVREAIHAL	RLAVREAIHAL	sp|Q9Y4R8|TELO2_HUMAN	0	243	1.813	0.2	0.0455	1	1
20121117_EXQ2_MiBa_SA_mHLA_Fib_1.13942.13942.3	13942	3	1359.724854	0.010154	SVFDVKSGSAVHK	SVFDVKSGSAVHK	sp|Q969X6|CIR1A_HUMAN	0	293	2.529	0.242	0.00433	1	1
20130504_EXQ3_MiBa_SA_Fib-2.33348.33348.2	33348	2	1486.720825	0.004812	SGDAAIVDMVPGKPM	SGDAAIVDMVPGKPM	sp|P68104|EF1A1_HUMAN;sp|Q5VTE0|EF1A3_HUMAN	0	679.3	2.929	0.445	8.93E-04	1	1
20130504_EXQ3_MiBa_SA_Fib-2.22649.22649.2	22649	2	1160.626709	0.003678	ATYYGAFIKK	ATYYGAFIKK	sp|O95819|M4K4_HUMAN;sp|Q8N4C8|MINK1_HUMAN;sp|Q9UKE5|TNIK_HUMAN	0	291.8	1.559	0.325	0.0026	1	1
20130504_EXQ3_MiBa_SA_Fib-1.06954.06954.3	6954	3	1190.717773	0.004227	RLLGEGYKKK	RLLGEGYKKK	sp|P09619|PGFRB_HUMAN	0	468.7	2.88	0.425	7.28E-05	1	1
20130504_EXQ3_MiBa_SA_Fib-1.17527.17527.2	17527	2	1110.512207	0.002728	NRPNDVYAY	NRPNDVYAY	sp|Q92539|LPIN2_HUMAN	0	329.2	1.712	0.269	0.021	1	1
20121117_EXQ2_MiBa_SA_mHLA_Fib_2.26654.26654.2	26654	2	1175.600708	0.011075	SM(Oxidation)YPPLDPKL	SMYPPLDPKL	sp|Q9Y2Y6|TMM98_HUMAN	0	406.8	1.724	0.383	9.30E-04	1	1
20121117_EXQ2_MiBa_SA_mHLA_Fib_1.06755.06755.3	6755	3	1006.621094	0.006244	RAAPALRPR	RAAPALRPR	sp|P11047|LAMC1_HUMAN	0	304.1	2.435	0.208	0.0286	1	1
20121117_EXQ2_MiBa_SA_mHLA_Fib_2.17606.17606.2	17606	2	1089.515137	0.008608	AM(Oxidation)HGVFLYH	AMHGVFLYH	sp|Q99707|METH_HUMAN	0	503.2	2.202	0.319	5.01E-04	1	1
20121117_EXQ2_MiBa_SA_mHLA_Fib_2.20451.20451.2	20451	2	1024.502563	0.004736	NHLDPGPIY	NHLDPGPIY	sp|Q9Y546|LRC42_HUMAN	0	499.4	2.088	0.442	0.00106	1	1
20130504_EXQ3_MiBa_SA_Fib-1.03659.03659.3	3659	3	1137.565918	0.002505	KVM(Oxidation)MEGGRSK	KVMMEGGRSK	sp|P11940|PABP1_HUMAN;sp|Q9H361|PABP3_HUMAN	0.212	200.4	2.049	0.229	0.0461	1	1
20130504_EXQ3_MiBa_SA_Fib-1.30706.30706.3	30706	3	1198.655762	0.002516	TYIQKIFRM	TYIQKIFRM	sp|O15254|ACOX3_HUMAN	0	259.2	2.256	0.297	0.00102	1	1
20130504_EXQ3_MiBa_SA_Fib-2.24555.24555.2	24555	2	1090.474854	0.002838	KYNDFGNSF	KYNDFGNSF	sp|P17036|ZNF3_HUMAN	0	227	1.835	0.248	0.0313	1	1
20130504_EXQ3_MiBa_SA_Fib-2.16245.16245.1	16245	1	935.4389038	-0.007189	GPSAGAARYS	GPSAGAARYS	LM_splice_GPSAGAARYSI	0	133.4	1.616	0.077	0.0164	1	1
20130504_EXQ3_MiBa_SA_Fib-1.19756.19756.2	19756	2	1249.583618	0.004082	LVVDNGSGMCKAG	LVVDNGSGMCKAG	sp|P60709|ACTB_HUMAN;sp|Q562R1|ACTBL_HUMAN	0	288.2	2.34	0.344	1.19E-07	1	1
20130504_EXQ3_MiBa_SA_Fib-1.06653.06653.3	6653	3	1313.80896	0.005884	KVQDVKKTIQK	KVQDVKKTIQK	sp|Q9P2J5|SYLC_HUMAN	0	481.1	3.481	0.504	1.77E-05	1	1
20121117_EXQ2_MiBa_SA_mHLA_Fib_2.14822.14822.1	14822	1	1052.509399	0.002027	SHMPSRPEL	SHMPSRPEL	sp|P61587|RND3_HUMAN	0	26.3	1.199	0.304	0.0192	1	1
20130504_EXQ3_MiBa_SA_Fib-1.38113.38113.2	38113	2	1167.629395	5.91E-04	NYIEFTRIL	NYIEFTRIL	sp|O14950|ML12B_HUMAN;sp|P19105|ML12A_HUMAN	0	314.9	1.639	0.374	0.0087	1	1
20121117_EXQ2_MiBa_SA_mHLA_Fib_1.16501.16501.2	16501	2	912.4524536	0.003691	AHVGQLTGM	AHVGQLTGM	sp|Q6P2Q9|PRP8_HUMAN	0	408.3	1.87	0.267	0.00904	1	1
20121117_EXQ2_MiBa_SA_mHLA_Fib_2.24909.24909.1	24909	1	826.3917236	0.005608	PEKGYSF	PEKGYSF	sp|Q01085|TIAR_HUMAN;LM_splice_PEKGYSFVF	0	222.1	1.63	0.152	0.0241	1	1
20130504_EXQ3_MiBa_SA_Fib-2.10366.10366.2	10366	2	1046.53833	-0.001305	SVDPKNYPK	SVDPKNYPK	sp|P01584|IL1B_HUMAN	0	293.2	1.747	0.299	0.0318	1	1
20130504_EXQ3_MiBa_SA_Fib-2.33314.33314.2	33314	2	1079.533203	0.004383	SHAITLEFY	SHAITLEFY	sp|P69849|NOMO3_HUMAN;sp|Q15155|NOMO1_HUMAN;sp|Q5JPE7|NOMO2_HUMAN	0	168	1.814	0.313	0.0127	1	1
20130504_EXQ3_MiBa_SA_Fib-2.23865.23865.1	23865	1	1093.559814	0.00419	HHIPDVITY	HHIPDVITY	sp|P37268|FDFT_HUMAN	0	391	2.104	0.415	0.00154	1	1
20130504_EXQ3_MiBa_SA_Fib-2.21882.21882.2	21882	2	1160.592163	0.002155	IVYEKIMEH	IVYEKIMEH	sp|O75643|U520_HUMAN	0	159.7	1.781	0.315	0.0113	1	1
20121117_EXQ2_MiBa_SA_mHLA_Fib_1.03589.03589.2	3589	2	969.4328613	0.006905	ATNTTM(Oxidation)MGK	ATNTTMMGK	sp|Q8IYA7|MKX_HUMAN	0.134	312.3	1.868	0.49	7.98E-04	1	1
20130504_EXQ3_MiBa_SA_Fib-1.07744.07744.3	7744	3	1002.484131	0.003709	SHLDKASVM(Oxidation)	SHLDKASVM	sp|Q16665|HIF1A_HUMAN	0	170.5	1.721	0.299	0.0373	1	1
20121117_EXQ2_MiBa_SA_mHLA_Fib_1.06463.06463.2	6463	2	989.548645	0.009305	KTGEVLDTK	KTGEVLDTK	sp|Q92520|FAM3C_HUMAN	0	791.5	2.265	0.226	0.0268	1	1
20130504_EXQ3_MiBa_SA_Fib-1.05188.05188.3	5188	3	1017.531311	0.003584	VVM(Oxidation)RDPASK	VVMRDPASK	sp|P22626|ROA2_HUMAN	0	371.1	1.921	0.233	0.0155	1	1
20130504_EXQ3_MiBa_SA_Fib-1.12634.12634.3	12634	3	1131.691162	0.003478	RIFDLGRKK	RIFDLGRKK	sp|P27635|RL10_HUMAN;sp|Q96L21|RL10L_HUMAN	0	460.3	2.491	0.284	0.00164	1	1
20121117_EXQ2_MiBa_SA_mHLA_Fib_2.23819.23819.2	23819	2	1021.496887	0.009988	VAYGESHLF	VAYGESHLF	sp|P12109|CO6A1_HUMAN	0	403.6	1.754	0.344	0.0116	1	1
20130504_EXQ3_MiBa_SA_Fib-2.08229.08229.2	8229	2	1125.652832	0.002237	KVDGRVVEPK	KVDGRVVEPK	sp|P09651|ROA1_HUMAN;sp|P51991|ROA3_HUMAN;sp|Q32P51|RA1L2_HUMAN	0	173.7	2.05	0.302	0.0249	1	1
20121117_EXQ2_MiBa_SA_mHLA_Fib_1.19271.19271.2	19271	2	1107.624756	0.007163	EYLTKVDKL	EYLTKVDKL	sp|Q00610|CLH1_HUMAN	0	622.3	2.126	0.27	0.00245	1	1
20121117_EXQ2_MiBa_SA_mHLA_Fib_2.15588.15588.2	15588	2	1049.466675	0.010057	YHNPTANSF	YHNPTANSF	sp|P50552|VASP_HUMAN	0	232.5	1.8	0.273	0.0379	1	1
20130504_EXQ3_MiBa_SA_Fib-1.18483.18483.3	18483	3	1255.728882	0.00404	VLRDNIQGITK	VLRDNIQGITK	sp|P62805|H4_HUMAN	0	592.3	2.58	0.403	6.94E-04	1	1
20130504_EXQ3_MiBa_SA_Fib-1.19248.19248.2	19248	2	912.4859619	8.85E-04	GRPGPIGLM(Oxidation)	GRPGPIGLM	LM_splice_GRPGPIGLM	0	356.7	1.563	0.029	0.00655	1	1
20130504_EXQ3_MiBa_SA_Fib-2.18750.18750.2	18750	2	1201.638184	0.003848	KTYSTFSGLAK	KTYSTFSGLAK	sp|O43623|SNAI2_HUMAN	0	373.3	2.466	0.458	6.56E-04	1	1
20121117_EXQ2_MiBa_SA_mHLA_Fib_1.03105.03105.3	3105	3	1226.755493	0.009602	KLKQDIARQK	KLKQDIARQK	sp|Q9UPN3|MACF1_HUMAN	0	932.3	3.162	0.246	0.00259	1	1
20130504_EXQ3_MiBa_SA_Fib-2.12091.12091.2	12091	2	1173.570313	0.002378	HHRNIATYY	HHRNIATYY	sp|O95819|M4K4_HUMAN;sp|Q8N4C8|MINK1_HUMAN;sp|Q9UKE5|TNIK_HUMAN	0	605.6	1.944	0.343	0.00278	1	1
20130504_EXQ3_MiBa_SA_Fib-2.29988.29988.3	29988	3	1029.580078	0.004125	FHLPVRVY	FHLPVRVY	sp|Q92545|TM131_HUMAN	0	336.2	1.952	0.301	0.016	1	1
20121117_EXQ2_MiBa_SA_mHLA_Fib_2.13351.13351.2	13351	2	1193.499023	0.010044	NHFEGHYQY	NHFEGHYQY	sp|P28562|DUS1_HUMAN;sp|Q13115|DUS4_HUMAN	0	170.9	1.528	0.412	0.00509	1	1
20121117_EXQ2_MiBa_SA_mHLA_Fib_2.32184.32184.2	32184	2	1285.607422	0.009524	GHYLGEFSITY	GHYLGEFSITY	sp|P62841|RS15_HUMAN	0	388.6	2.201	0.311	0.00623	1	1
20121117_EXQ2_MiBa_SA_mHLA_Fib_1.14023.14023.2	14023	2	897.5103149	0.003073	AKAPHYVL	AKAPHYVL	sp|O94916|NFAT5_HUMAN	0	488.1	2.18	0.426	0.00354	1	1
20121117_EXQ2_MiBa_SA_mHLA_Fib_2.23713.23713.2	23713	2	1070.651855	0.003021	AHILTKILY	AHILTKILY	sp|Q9Y678|COPG1_HUMAN	0	280.3	2.132	0.469	1.62E-04	1	1
20130504_EXQ3_MiBa_SA_Fib-1.19450.19450.3	19450	3	1321.767456	0.005563	RLYHPTVPLAR	RLYHPTVPLAR	sp|Q8IUF8|MINA_HUMAN	0	271.3	2.6	0.227	0.00122	1	1
20130504_EXQ3_MiBa_SA_Fib-2.05830.05830.3	5830	3	1042.652222	0.002306	KVQSKVNLK	KVQSKVNLK	sp|Q14204|DYHC1_HUMAN	0	370.8	2.568	0.313	0.012	1	1
20130504_EXQ3_MiBa_SA_Fib-2.19270.19270.3	19270	3	1229.670898	0.003921	RLFEHPLYR	RLFEHPLYR	sp|Q8IXL6|FA20C_HUMAN	0	584.2	2.268	0.296	0.00305	1	1
20130504_EXQ3_MiBa_SA_Fib-1.20081.20081.2	20081	2	1089.524658	0.004865	AVMPEPSMTK	AVMPEPSMTK	sp|P18583|SON_HUMAN	0	427.7	1.707	0.246	0.0461	1	1
20130504_EXQ3_MiBa_SA_Fib-2.24152.24152.2	24152	2	1287.602173	0.003846	IYKDDISNSSF	IYKDDISNSSF	sp|Q9HB90|RRAGC_HUMAN	0	243	2.075	0.452	7.59E-05	1	1
20130504_EXQ3_MiBa_SA_Fib-2.26456.26456.3	26456	3	1174.630371	0.005627	RFAHGTAGLVF	RFAHGTAGLVF	sp|Q7KZN9|COX15_HUMAN	0	441.3	2.668	0.412	0.0395	1	1
20121117_EXQ2_MiBa_SA_mHLA_Fib_2.11097.11097.2	11097	2	968.4927979	-0.015195	AHSPPVKSF	AHSPPVKSF	sp|Q9UQK1|PPR3C_HUMAN	0	333.9	2.036	0.388	0.00152	1	1
20130504_EXQ3_MiBa_SA_Fib-1.19106.19106.2	19106	2	934.5911255	0.005974	TALKKYVL	TALKKYVL	sp|Q5SSJ5|HP1B3_HUMAN	0	405.8	1.821	0.43	0.0133	1	1
20130504_EXQ3_MiBa_SA_Fib-1.33654.33654.2	33654	2	1144.569092	0.002548	GHFGPINSVAF	GHFGPINSVAF	sp|Q13347|EIF3I_HUMAN	0	382.6	2.134	0.369	0.00372	1	1
20130504_EXQ3_MiBa_SA_Fib-2.32125.32125.3	32125	3	1163.637695	0.003739	PFLDIQ(Deamidated)KRF	PFLDIQKRF	sp|O43920|NDUS5_HUMAN	0	426.8	2.787	0.28	0.018	1	1
20121117_EXQ2_MiBa_SA_mHLA_Fib_1.11893.11893.3	11893	3	1163.675781	0.009582	ALDTKIGRYK	ALDTKIGRYK	sp|O60264|SMCA5_HUMAN	0	339.4	2.349	0.211	0.00193	1	1
20121117_EXQ2_MiBa_SA_mHLA_Fib_1.21743.21743.2	21743	2	1121.533203	0.007772	DHFNSRLSF	DHFNSRLSF	sp|Q9Y2E4|DIP2C_HUMAN	0	162.1	1.459	0.264	0.0118	1	1
20130504_EXQ3_MiBa_SA_Fib-2.36096.36096.2	36096	2	1108.631348	0.003298	RYVIIPTTF	RYVIIPTTF	sp|O15484|CAN5_HUMAN	0	384.3	2.191	0.36	0.00211	1	1
20121117_EXQ2_MiBa_SA_mHLA_Fib_2.22299.22299.2	22299	2	1023.619141	0.007429	KIFSGVFVK	KIFSGVFVK	sp|Q6DKI1|RL7L_HUMAN	0	630.9	2.146	0.4	0.0149	1	1
20121117_EXQ2_MiBa_SA_mHLA_Fib_2.06768.06768.3	6768	3	987.5495605	0.007254	TM(Oxidation)APPIKSK	TMAPPIKSK	sp|Q8WYP3|RIN2_HUMAN	0	719.2	2.862	0.43	6.88E-05	1	1
20121117_EXQ2_MiBa_SA_mHLA_Fib_1.03389.03389.2	3389	2	1093.466431	0.008649	EHVGHN(Deamidated)HTY	EHVGHNHTY	sp|Q14494|NF2L1_HUMAN	0	808.3	2.116	0.331	3.52E-04	1	1
20121117_EXQ2_MiBa_SA_mHLA_Fib_2.17580.17580.2	17580	2	858.5239258	0.006458	ALGSLAVTK	ALGSLAVTK	sp|Q01995|TAGL_HUMAN	0	444	2.261	0.136	0.0101	1	1
20130504_EXQ3_MiBa_SA_Fib-1.29674.29674.2	29674	2	1003.533386	0.006075	AMLGVNPRF	AMLGVNPRF	sp|Q96S52|PIGS_HUMAN	0	366.9	1.818	0.202	0.0437	1	1
20130504_EXQ3_MiBa_SA_Fib-2.04927.04927.2	4927	2	1048.570313	0.003828	KAFQATQQK	KAFQATQQK	sp|Q8WTS6|SETD7_HUMAN	0	567.7	2.519	0.326	0.00471	1	1
20130504_EXQ3_MiBa_SA_Fib-2.30874.30874.2	30874	2	1885.8302	0.005049	LTTM(Oxidation)GDRFTDEEVDEL	LTTMGDRFTDEEVDEL	sp|O14950|ML12B_HUMAN;sp|P19105|ML12A_HUMAN	0	175.7	2.121	0.387	0.00339	1	1
20121117_EXQ2_MiBa_SA_mHLA_Fib_1.25909.25909.2	25909	2	1171.60144	0.0067	VYIYINKEM	VYIYINKEM	sp|Q6QAJ8|TM220_HUMAN	0	325.1	2.1	0.308	0.00238	1	1
20130504_EXQ3_MiBa_SA_Fib-2.09731.09731.3	9731	3	1580.905762	0.001949	VTKAAGTKKQFQKF	VTKAAGTKKQFQKF	sp|P62280|RS11_HUMAN	0	342.1	2.781	0.402	1.74E-04	1	1
20130504_EXQ3_MiBa_SA_Fib-2.28976.28976.2	28976	2	1342.661499	-0.001022	TVAAGTMTGMLYK	TVAAGTMTGMLYK	sp|O14925|TIM23_HUMAN;sp|Q5SRD1|TI23B_HUMAN	0	377.7	2.349	0.481	1.21E-04	1	1
20130504_EXQ3_MiBa_SA_Fib-1.24222.24222.2	24222	2	1078.723267	5.86E-04	VLLKARLVPA	VLLKARLVPA	sp|Q6P995|F171B_HUMAN	0	319	1.901	0.528	0.0051	1	1
20130504_EXQ3_MiBa_SA_Fib-2.28195.28195.3	28195	3	1689.804932	0.005076	YRQDAYDGKDYIAL	YRQDAYDGKDYIAL	sp|P01891|1A68_HUMAN	0	560.9	3.467	0.51	1.11E-06	1	1
20130504_EXQ3_MiBa_SA_Fib-1.03621.03621.3	3621	3	1054.602295	0.002762	RLNPNASRK	RLNPNASRK	sp|Q9ULX3|NOB1_HUMAN	0	480.4	2.169	0.214	0.0386	1	1
20121117_EXQ2_MiBa_SA_mHLA_Fib_1.11477.11477.2	11477	2	1099.501465	0.008022	TPYEGQRSY	TPYEGQRSY	sp|Q92900|RENT1_HUMAN	0	280.8	1.56	0.283	0.0399	1	1
20121117_EXQ2_MiBa_SA_mHLA_Fib_1.16153.16153.2	16153	2	1125.62561	0.007357	GSYNKVFLAK	GSYNKVFLAK	sp|P48556|PSMD8_HUMAN	0	744.2	2.88	0.479	8.61E-04	1	1
20130504_EXQ3_MiBa_SA_Fib-1.08605.08605.3	8605	3	1012.592468	7.59E-04	TVTPSPVKGK	TVTPSPVKGK	sp|Q9H1E3|NUCKS_HUMAN	0	330.6	2.279	0.279	0.00336	1	1
20121117_EXQ2_MiBa_SA_mHLA_Fib_1.07556.07556.3	7556	3	996.6395874	0.006441	AVKDPLVKK	AVKDPLVKK	sp|Q96CB8|INT12_HUMAN	0	288.6	2.522	0.334	0.00228	1	1
20121117_EXQ2_MiBa_SA_mHLA_Fib_2.13249.13249.3	13249	3	1065.533325	0.008988	SLYAHPIEH	SLYAHPIEH	sp|Q96IV6|FXDC2_HUMAN	0	266.6	2.138	0.251	0.0126	1	1
20130504_EXQ3_MiBa_SA_Fib-2.06781.06781.2	6781	2	1222.717407	0.00277	RLKPTNPAAQK	RLKPTNPAAQK	sp|P52948|NUP98_HUMAN	0	130.8	2.167	0.118	0.00215	1	1
20121117_EXQ2_MiBa_SA_mHLA_Fib_1.22241.22241.3	22241	3	1101.606934	0.009781	QFVPKSHLF	QFVPKSHLF	sp|Q9UNX4|WDR3_HUMAN	0	133	1.804	0.193	0.0299	1	1
20130504_EXQ3_MiBa_SA_Fib-1.20032.20032.2	20032	2	948.4544067	0.005677	TGPPMGSRF	TGPPMGSRF	sp|Q15056|IF4H_HUMAN	0.094	246.9	1.628	0.302	0.032	1	1
20121117_EXQ2_MiBa_SA_mHLA_Fib_2.34380.34380.2	34380	2	1096.60498	0.00926	VYKVPPFTF	VYKVPPFTF	sp|Q6NZI2|PTRF_HUMAN	0	695.4	2.424	0.353	0.00583	1	1
20130504_EXQ3_MiBa_SA_Fib-1.06873.06873.3	6873	3	1175.640259	1.004289	HIRGPPYAHK	HIRGPPYAHK	sp|Q13454|TUSC3_HUMAN;sp|Q9H0U3|MAGT1_HUMAN	0	327.8	2.379	0.214	0.0148	1	1
20130504_EXQ3_MiBa_SA_Fib-2.33264.33264.3	33264	3	1367.735229	0.011415	KLFEAPNFFQK	KLFEAPNFFQK	sp|P51003|PAPOA_HUMAN	0	182	2.214	0.238	0.0191	1	1
20130504_EXQ3_MiBa_SA_Fib-2.13849.13849.2	13849	2	1170.564087	2.96E-04	HQGVMVGMGQK	HQGVMVGMGQK	sp|P60709|ACTB_HUMAN;sp|P62736|ACTA_HUMAN;sp|P63261|ACTG_HUMAN;sp|P63267|ACTH_HUMAN;sp|P68032|ACTC_HUMAN;sp|P68133|ACTS_HUMAN;sp|Q562R1|ACTBL_HUMAN	0	702.7	2.913	0.567	3.58E-06	1	1
20130504_EXQ3_MiBa_SA_Fib-2.37572.37572.2	37572	2	1096.597656	0.001957	VYKVPPFTF	VYKVPPFTF	sp|Q6NZI2|PTRF_HUMAN	0	842.7	2.644	0.335	2.12E-04	1	1
20130504_EXQ3_MiBa_SA_Fib-2.11290.11290.2	11290	2	923.4740601	0.00279	GLYGQTTGK	GLYGQTTGK	sp|Q9NR31|SAR1A_HUMAN;sp|Q9Y6B6|SAR1B_HUMAN	0	302.3	1.662	0.37	0.0125	1	1
20130504_EXQ3_MiBa_SA_Fib-2.34151.34151.1	34151	1	1006.608154	0.001878	ALFLTLTTK	ALFLTLTTK	sp|P00403|COX2_HUMAN	0	343.1	2.642	0.503	1.58E-05	1	1
20121117_EXQ2_MiBa_SA_mHLA_Fib_1.18499.18499.2	18499	2	1085.582764	0.007065	KFIDTTSKF	KFIDTTSKF	sp|P39023|RL3_HUMAN;sp|Q92901|RL3L_HUMAN	0	741.1	2.726	0.43	7.31E-05	1	1
20130504_EXQ3_MiBa_SA_Fib-1.33617.33617.1	33617	1	1006.609009	0.002737	ALFLTLTTK	ALFLTLTTK	sp|P00403|COX2_HUMAN	0	226.3	2.403	0.513	1.26E-04	1	1
20121117_EXQ2_MiBa_SA_mHLA_Fib_1.09591.09591.2	9591	2	1114.62561	0.012072	EHNAKIIKY	EHNAKIIKY	sp|Q9H307|PININ_HUMAN	0	161	1.462	0.329	0.0158	1	1
20130504_EXQ3_MiBa_SA_Fib-1.04905.04905.3	4905	3	1104.679688	0.002866	GTIGKKFARK	GTIGKKFARK	sp|Q99547|MPH6_HUMAN	0	316.9	2.291	0.387	0.0124	1	1
20121117_EXQ2_MiBa_SA_mHLA_Fib_2.11185.11185.3	11185	3	1207.624634	0.004897	RIYGESADAVK	RIYGESADAVK	sp|P51114|FXR1_HUMAN	0	1117.1	3.473	0.466	2.76E-05	1	1
20130504_EXQ3_MiBa_SA_Fib-1.18219.18219.2	18219	2	1074.513062	0.003698	NHVSALASNY	NHVSALASNY	sp|P33527|MRP1_HUMAN	0	368.8	2.084	0.486	2.34E-05	1	1
20130504_EXQ3_MiBa_SA_Fib-2.35987.35987.2	35987	2	1300.647339	0.00221	QHFPATPLLDY	QHFPATPLLDY	sp|P53396|ACLY_HUMAN	0	475.4	2.113	0.245	0.0135	1	1
20121117_EXQ2_MiBa_SA_mHLA_Fib_2.16264.16264.2	16264	2	1041.490112	0.009994	GMYDSSLAAK	GMYDSSLAAK	sp|O15254|ACOX3_HUMAN	0	335.1	1.972	0.29	1.71E-05	1	1
20130504_EXQ3_MiBa_SA_Fib-1.06904.06904.2	6904	2	1001.565613	-1.82E-04	ALYSGVHKK	ALYSGVHKK	sp|O94885|SASH1_HUMAN	0	409.4	1.982	0.395	0.00322	1	1
20121117_EXQ2_MiBa_SA_mHLA_Fib_2.06599.06599.2	6599	2	1012.399841	0.007804	SHMSQSSSY	SHMSQSSSY	sp|Q99081|HTF4_HUMAN	0	456.4	1.965	0.067	0.021	1	1
20130504_EXQ3_MiBa_SA_Fib-1.12876.12876.3	12876	3	1093.604492	0.001274	ALNHKVLHY	ALNHKVLHY	sp|Q96JJ3|ELMO2_HUMAN	0	235.5	2.16	0.193	0.0377	1	1
20130504_EXQ3_MiBa_SA_Fib-2.09963.09963.3	9963	3	1150.638184	0.002173	HHQRIGLKY	HHQRIGLKY	sp|P06746|DPOLB_HUMAN	0	122	1.925	0.217	0.0379	1	1
20130504_EXQ3_MiBa_SA_Fib-2.08208.08208.2	8208	2	970.4938965	0.003286	SHKPSGLVM(Oxidation)	SHKPSGLVM	sp|Q02750|MP2K1_HUMAN	0	401.6	1.887	0.274	0.0186	1	1
20130504_EXQ3_MiBa_SA_Fib-1.23047.23047.2	23047	2	1051.523926	-5.10E-05	ALYPHFPAH	ALYPHFPAH	sp|Q9H1A4|APC1_HUMAN	0	375.6	1.956	0.351	0.00326	1	1
20130504_EXQ3_MiBa_SA_Fib-2.15951.15951.2	15951	2	1011.5047	0.002155	VHPPPTTTY	VHPPPTTTY	sp|Q969N2|PIGT_HUMAN	0	260	1.708	0.278	0.0148	1	1
20130504_EXQ3_MiBa_SA_Fib-2.13697.13697.2	13697	2	1030.483276	2.80E-05	GTADVHFER	GTADVHFER	sp|Q86V81|THOC4_HUMAN	0	913.5	2.358	0.413	0.00162	1	1
20121117_EXQ2_MiBa_SA_mHLA_Fib_1.16064.16064.3	16064	3	925.6018066	0.005783	TGKPIAVKL	TGKPIAVKL	sp|O75534|CSDE1_HUMAN	0	186.6	2.144	0.101	0.0276	1	1
20121117_EXQ2_MiBa_SA_mHLA_Fib_1.23019.23019.2	23019	2	952.5384521	0.004272	GTAQLTLLH	GTAQLTLLH	sp|Q2VPB7|AP5B1_HUMAN	0	466.8	2.011	0.279	0.0123	1	1
20130504_EXQ3_MiBa_SA_Fib-2.25808.25808.3	25808	3	1080.635986	1.011978	RFLPHGQLL	RFLPHGQLL	sp|Q9NUS5|AP5S1_HUMAN	0	517.7	2.467	0.298	0.00294	1	1
20121117_EXQ2_MiBa_SA_mHLA_Fib_1.19073.19073.3	19073	3	1190.65332	0.008572	KLFDHAVSKF	KLFDHAVSKF	sp|O60488|ACSL4_HUMAN	0	639	3.681	0.37	0.00126	1	1
20130504_EXQ3_MiBa_SA_Fib-2.05365.05365.2	5365	2	1248.601563	0.0016	TFSSSHRYHK	TFSSSHRYHK	sp|O94979|SC31A_HUMAN	0	186.8	1.817	0.327	0.0144	1	1
20121117_EXQ2_MiBa_SA_mHLA_Fib_2.03291.03291.3	3291	3	1171.56189	0.006288	SVM(Oxidation)DHHFRK	SVMDHHFRK	sp|Q8NC51|PAIRB_HUMAN	0	184.9	2.142	0.201	0.0129	1	1
20130504_EXQ3_MiBa_SA_Fib-2.08769.08769.3	8769	3	1067.648193	0.003049	RVDPQVKVK	RVDPQVKVK	sp|Q8TED9|AF1L1_HUMAN	0	377.6	2.303	0.235	0.00825	1	1
20130504_EXQ3_MiBa_SA_Fib-1.19617.19617.3	19617	3	2158.09082	0.010185	WISKQEYDESGPSIVHRK	WISKQEYDESGPSIVHRK	sp|A5A3E0|POTEF_HUMAN;sp|P0CG38|POTEI_HUMAN;sp|P0CG39|POTEJ_HUMAN;sp|P60709|ACTB_HUMAN;sp|P63261|ACTG_HUMAN;sp|Q6S8J3|POTEE_HUMAN;sp|Q9BYX7|ACTBM_HUMAN	0.488	635.5	3.903	0.571	2.20E-10	1	1
20130504_EXQ3_MiBa_SA_Fib-2.29755.29755.2	29755	2	1174.554077	0.005972	HYMPPPYASL	HYMPPPYASL	sp|Q6ZNA4|RN111_HUMAN	0	371.4	1.68	0.263	0.0369	1	1
20130504_EXQ3_MiBa_SA_Fib-2.05275.05275.3	5275	3	1230.660645	0.003883	KTLQPSSQNTK	KTLQPSSQNTK	sp|Q13112|CAF1B_HUMAN	0	426	2.455	0.342	0.00583	1	1
20130504_EXQ3_MiBa_SA_Fib-2.37631.37631.2	37631	2	1193.593262	0.002957	RFLPMDPATF	RFLPMDPATF	sp|Q96RK0|CIC_HUMAN	0	269	1.767	0.218	0.0283	1	1
20130504_EXQ3_MiBa_SA_Fib-2.14958.14958.1	14958	1	974.4908447	0.005359	EAAQKNMAL	EAAQKNMAL	sp|P35579|MYH9_HUMAN	0	213.7	1.675	0.296	0.0435	1	1
20130504_EXQ3_MiBa_SA_Fib-2.03533.03533.2	3533	2	984.5028076	0.003959	HSNTQTLGK	HSNTQTLGK	sp|Q6PKG0|LARP1_HUMAN	0	759	2.243	0.463	1.64E-04	1	1
20121117_EXQ2_MiBa_SA_mHLA_Fib_1.10244.10244.3	10244	3	1169.631226	0.011907	KSFDKNLYR	KSFDKNLYR	sp|P33991|MCM4_HUMAN	0	209.4	2.527	0.309	0.00313	1	1
20130504_EXQ3_MiBa_SA_Fib-2.14000.14000.2	14000	2	1016.53064	0.001518	AHIKVGETY	AHIKVGETY	sp|Q504Q3|PAN2_HUMAN	0	509.7	2.062	0.289	0.00573	1	1
20121117_EXQ2_MiBa_SA_mHLA_Fib_1.30610.30610.2	30610	2	1144.573364	0.006801	GHFGPINSVAF	GHFGPINSVAF	sp|Q13347|EIF3I_HUMAN	0	437	2.16	0.402	0.00243	1	1
20130504_EXQ3_MiBa_SA_Fib-1.14484.14484.3	14484	3	1074.577393	0.005125	THHPRPLAF	THHPRPLAF	sp|Q9ULK2|AT7L1_HUMAN	0	164.2	1.957	0.386	0.00541	1	1
20130504_EXQ3_MiBa_SA_Fib-1.28107.28107.2	28107	2	1374.63562	-4.40E-05	RYFNPKDYSW	RYFNPKDYSW	sp|Q8IXQ5|KLHL7_HUMAN	0	202.1	1.897	0.287	0.0115	1	1
20130504_EXQ3_MiBa_SA_Fib-2.13802.13802.3	13802	3	1099.665649	0.004705	KMPKIKMPK	KMPKIKMPK	sp|Q09666|AHNK_HUMAN	0.393	607	2.931	0.396	9.57E-04	1	1
20130504_EXQ3_MiBa_SA_Fib-2.08118.08118.3	8118	3	1027.67749	0.002183	ALKTGIVAKK	ALKTGIVAKK	sp|Q9BQ61|CS043_HUMAN	0.016	437	2.819	0.373	0.00113	1	1
20121117_EXQ2_MiBa_SA_mHLA_Fib_2.10901.10901.2	10901	2	1110.52417	0.003529	QQQQPQHAF	QQQQPQHAF	sp|Q99967|CITE2_HUMAN	0	421.2	1.435	0.329	0.0335	1	1
20121117_EXQ2_MiBa_SA_mHLA_Fib_2.36661.36661.2	36661	2	1053.529053	0.008553	AIFPSPM(Oxidation)LY	AIFPSPMLY	sp|O95340|PAPS2_HUMAN	0	457.1	2.205	0.344	3.31E-04	1	1
20130504_EXQ3_MiBa_SA_Fib-1.13544.13544.2	13544	2	1639.69873	0.00253	PPAENSSAPEAEQGGAE	PPAENSSAPEAEQGGAE	sp|P67809|YBOX1_HUMAN	0	609.4	3.077	0.584	7.71E-06	1	1
20121117_EXQ2_MiBa_SA_mHLA_Fib_1.10634.10634.3	10634	3	1141.596924	0.008907	SVSSHLFTHK	SVSSHLFTHK	sp|Q5TEC3|ZN697_HUMAN	0	122.9	1.932	0.167	0.03	1	1
20121117_EXQ2_MiBa_SA_mHLA_Fib_2.05192.05192.3	5192	3	1144.663452	0.007009	RLAELSKSNK	RLAELSKSNK	sp|Q3ZCQ8|TIM50_HUMAN	0	656.8	2.741	0.349	0.00612	1	1
20121117_EXQ2_MiBa_SA_mHLA_Fib_2.21996.21996.3	21996	3	1269.719238	0.007783	AIM(Oxidation)DPLPLRTK	AIMDPLPLRTK	sp|P35869|AHR_HUMAN	0	107.9	2.105	0.227	0.00753	1	1
20121117_EXQ2_MiBa_SA_mHLA_Fib_1.11500.11500.3	11500	3	1361.740723	0.010421	RVYNTDPLKEK	RVYNTDPLKEK	sp|Q5MNZ6|WIPI3_HUMAN	0	251.4	2.094	0.213	0.0101	1	1
20130504_EXQ3_MiBa_SA_Fib-1.22912.22912.2	22912	2	915.4887085	0.007291	EVGAGWIGK	EVGAGWIGK	sp|P51659|DHB4_HUMAN	0	262.5	1.72	0.239	0.0433	1	1
20130504_EXQ3_MiBa_SA_Fib-2.04155.04155.3	4155	3	1013.60199	0.003793	KINGKVAER	KINGKVAER	sp|P23921|RIR1_HUMAN	0	361.5	2.597	0.229	0.00792	1	1
20130504_EXQ3_MiBa_SA_Fib-1.17131.17131.3	17131	3	1171.663208	0.006304	KMALPMPTKR	KMALPMPTKR	sp|Q9P265|DIP2B_HUMAN	0	345.7	2.522	0.338	0.00235	1	1
20121117_EXQ2_MiBa_SA_mHLA_Fib_2.03538.03538.3	3538	3	1202.480835	0.006774	HYN(Deamidated)HSGSHTY	HYNHSGSHTY	sp|Q95460|HMR1_HUMAN	0	472.1	3.091	0.469	1.09E-04	1	1
20130504_EXQ3_MiBa_SA_Fib-2.09891.09891.2	9891	2	1107.499268	7.83E-04	HGYENPTYK	HGYENPTYK	sp|Q06481|APLP2_HUMAN	0	701.4	2.352	0.422	1.09E-04	1	1
20121117_EXQ2_MiBa_SA_mHLA_Fib_1.26661.26661.2	26661	2	1176.579102	0.007412	HYILHNSFF	HYILHNSFF	sp|Q7Z3E1|PARPT_HUMAN	0	278.8	1.889	0.443	4.98E-04	1	1
20130504_EXQ3_MiBa_SA_Fib-2.04183.04183.3	4183	3	1077.695068	0.004045	KAYKTVIKK	KAYKTVIKK	sp|P43686|PRS6B_HUMAN	0	622	3.254	0.359	1.70E-04	1	1
20121117_EXQ2_MiBa_SA_mHLA_Fib_1.23395.23395.3	23395	3	1070.652222	0.003399	AHILTKILY	AHILTKILY	sp|Q9Y678|COPG1_HUMAN	0	359.1	2.555	0.467	1.42E-04	1	1
20121117_EXQ2_MiBa_SA_mHLA_Fib_2.09701.09701.2	9701	2	832.4505615	0.006237	HTVSVKY	HTVSVKY	sp|O75369|FLNB_HUMAN;sp|P21333|FLNA_HUMAN	0	262.8	2.047	0.131	0.0019	1	1
20130504_EXQ3_MiBa_SA_Fib-2.05018.05018.3	5018	3	983.5327759	0.00399	AVTKYTSSK	AVTKYTSSK	sp|P23527|H2B1O_HUMAN;sp|P33778|H2B1B_HUMAN;sp|P58876|H2B1D_HUMAN;sp|P62807|H2B1C_HUMAN;sp|Q16778|H2B2E_HUMAN;sp|Q5QNW6|H2B2F_HUMAN;sp|Q8N257|H2B3B_HUMAN;sp|Q93079|H2B1H_HUMAN;sp|Q96A08|H2B1A_HUMAN;sp|Q99877|H2B1N_HUMAN;sp|Q99879|H2B1M_HUMAN;sp|Q99880|H2B1L_HUMAN	0	308.7	2.418	0.324	0.0143	1	1
20130504_EXQ3_MiBa_SA_Fib-1.07454.07454.2	7454	2	948.5101318	0.003863	GMASKINTK	GMASKINTK	sp|P78347|GTF2I_HUMAN	0	403.7	2.111	0.351	1.67E-04	1	1
20121117_EXQ2_MiBa_SA_mHLA_Fib_1.18251.18251.2	18251	2	990.4743652	0.008561	AQPPVSTEY	AQPPVSTEY	sp|Q93073|SBP2L_HUMAN	0	532.8	1.518	0.262	0.0229	1	1
20130504_EXQ3_MiBa_SA_Fib-1.25740.25740.2	25740	2	1044.554199	0.003641	GHIPFPQHL	GHIPFPQHL	sp|O14668|TMG1_HUMAN	0	242.9	1.647	0.23	0.0155	1	1
20130504_EXQ3_MiBa_SA_Fib-2.32329.32329.2	32329	2	1285.708496	0.005419	PSKGPLQSVQVF	PSKGPLQSVQVF	sp|P62249|RS16_HUMAN	0	423.8	2.059	0.321	0.00139	1	1
20130504_EXQ3_MiBa_SA_Fib-1.10230.10230.2	10230	2	1097.512085	-0.002108	ATYHGSFSTK	ATYHGSFSTK	sp|P12111|CO6A3_HUMAN;DeNovo_spliced__LLATYHGSFSTK	0	777.2	2.08	0.505	7.64E-05	1	1
20130504_EXQ3_MiBa_SA_Fib-2.19389.19389.2	19389	2	1331.758179	0.002056	IQRTPKIQVYS	IQRTPKIQVYS	sp|P61769|B2MG_HUMAN	0	237.5	1.993	0.402	1.81E-04	1	1
20121117_EXQ2_MiBa_SA_mHLA_Fib_2.10119.10119.2	10119	2	862.4821167	0.006103	AISSSAISK	AISSSAISK	sp|Q8N684|CPSF7_HUMAN	0	189.2	1.775	0.283	0.0143	1	1
20130504_EXQ3_MiBa_SA_Fib-2.13160.13160.2	13160	2	1187.478394	0.001914	TTM(Oxidation)GDRFTDE	TTMGDRFTDE	sp|O14950|ML12B_HUMAN;sp|P19105|ML12A_HUMAN;sp|P24844|MYL9_HUMAN	0	1018.4	2.345	0.391	0.00173	1	1
20130504_EXQ3_MiBa_SA_Fib-1.37461.37461.2	37461	2	1239.643921	-0.006044	SYLDQVKLQF	SYLDQVKLQF	sp|Q96ST3|SIN3A_HUMAN	0	239.6	1.869	0.388	0.00139	1	1
20130504_EXQ3_MiBa_SA_Fib-2.05181.05181.2	5181	2	1025.662842	0.003125	AIKKPLTQK	AIKKPLTQK	sp|Q92925|SMRD2_HUMAN	0	272.8	2.008	0.363	0.0201	1	1
20130504_EXQ3_MiBa_SA_Fib-1.38515.38515.2	38515	2	1287.720947	0.002283	NYPETLGRLLI	NYPETLGRLLI	sp|O43304|S14L5_HUMAN;sp|Q92503|S14L1_HUMAN	0	182.5	1.207	0.425	0.00172	1	1
20130504_EXQ3_MiBa_SA_Fib-1.21432.21432.3	21432	3	1224.598145	0.005444	FRPLYTHEY	FRPLYTHEY	sp|Q99442|SEC62_HUMAN	0	193.6	2.039	0.292	0.00799	1	1
20130504_EXQ3_MiBa_SA_Fib-2.28947.28947.2	28947	2	1423.622314	0.001277	KEGMTEEEVEML	KEGMTEEEVEML	LM_splice_KEGMTEEEVEML	0.054	420.9	2.607	0.393	0.00186	1	1
20130504_EXQ3_MiBa_SA_Fib-1.05102.05102.3	5102	3	1136.611084	0.002066	HHIQKPKSY	HHIQKPKSY	sp|A0AVT1|UBA6_HUMAN	0	362.3	1.913	0.352	0.0193	1	1
20130504_EXQ3_MiBa_SA_Fib-1.20784.20784.3	20784	3	1242.658325	0.001567	GTTPEDILRNK	GTTPEDILRNK	sp|P07996|TSP1_HUMAN	0	460.2	2.593	0.391	4.82E-04	1	1
20121117_EXQ2_MiBa_SA_mHLA_Fib_1.01082.01082.2	1082	2	968.6036377	0.001749	ATPKKTVPK	ATPKKTVPK	sp|Q14978|NOLC1_HUMAN	0	253.1	1.44	0.405	0.0371	1	1
20130504_EXQ3_MiBa_SA_Fib-1.12407.12407.2	12407	2	1133.49231	-9.40E-05	RHVDAMNEY	RHVDAMNEY	sp|Q96N46|TTC14_HUMAN	0	552.1	1.815	0.385	0.0052	1	1
20130504_EXQ3_MiBa_SA_Fib-1.21405.21405.2	21405	2	1279.69751	0.001724	KYMDVVKERI	KYMDVVKERI	sp|Q9GZR7|DDX24_HUMAN	0	607.4	2.728	0.363	1.55E-04	1	1
20130504_EXQ3_MiBa_SA_Fib-1.03457.03457.2	3457	2	869.4979858	9.28E-04	AAAAAPVATK	AAAAAPVATK	DeNovo_spliced__AAAAAPVATK;LM_splice_AAAAAPVATK	0	241.5	1.929	0.237	0.0269	1	1
20121117_EXQ2_MiBa_SA_mHLA_Fib_1.11100.11100.2	11100	2	1064.532959	0.007926	ASSPGGVYATR	ASSPGGVYATR	sp|P08670|VIME_HUMAN	0	403.1	2.231	0.481	1.34E-04	1	1
20130504_EXQ3_MiBa_SA_Fib-2.06016.06016.2	6016	2	1023.419617	0.003734	DHHGPGNQY	DHHGPGNQY	sp|Q7Z2D5|LPPR4_HUMAN	0	408.1	1.932	0.213	0.0383	1	1
20130504_EXQ3_MiBa_SA_Fib-1.06683.06683.2	6683	2	1104.667114	0.001598	KLYAQVKQK	KLYAQVKQK	sp|Q9Y4X5|ARI1_HUMAN	0	869.5	2.701	0.34	8.81E-04	1	1
20130504_EXQ3_MiBa_SA_Fib-2.19184.19184.2	19184	2	1009.498962	8.16E-04	FHDGSVHIV	FHDGSVHIV	sp|Q9Y2X0|MED16_HUMAN	0	226.9	1.646	0.121	0.0214	1	1
20130504_EXQ3_MiBa_SA_Fib-1.06895.06895.3	6895	3	1133.608765	0.003867	KM(Oxidation)LPKTMNR	KMLPKTMNR	sp|Q96RT1|LAP2_HUMAN	0	442.7	2.204	0.311	0.00282	1	1
20121117_EXQ2_MiBa_SA_mHLA_Fib_2.09337.09337.2	9337	2	930.4997559	0.00743	HGYVKQSL	HGYVKQSL	sp|O43813|LANC1_HUMAN	0	497.6	1.94	0.402	0.00186	1	1
20121117_EXQ2_MiBa_SA_mHLA_Fib_1.29510.29510.2	29510	2	1116.663452	0.013214	QDKVKTLTGK	QDKVKTLTGK	LM_splice_QDKVKTLTGK	0	409.2	2.205	0.413	0.00174	1	1
20130504_EXQ3_MiBa_SA_Fib-2.04439.04439.2	4439	2	1061.550781	2.70E-04	SLYKEGHTK	SLYKEGHTK	sp|Q12873|CHD3_HUMAN	0	567.5	2.243	0.428	7.52E-04	1	1
20130504_EXQ3_MiBa_SA_Fib-2.14723.14723.3	14723	3	1320.606567	0.006578	RYPNSHTHYF	RYPNSHTHYF	sp|A5YKK6|CNOT1_HUMAN	0	155.4	2.446	0.287	0.0105	1	1
20121117_EXQ2_MiBa_SA_mHLA_Fib_2.19499.19499.2	19499	2	1107.622559	0.004999	EYLTKVDKL	EYLTKVDKL	sp|Q00610|CLH1_HUMAN	0	696.2	2.102	0.3	0.00259	1	1
20130504_EXQ3_MiBa_SA_Fib-2.36348.36348.1	36348	1	1096.559814	0.004453	DYVEGLRVF	DYVEGLRVF	sp|P60660|MYL6_HUMAN	0	18.5	0.992	0.256	0.0326	1	1
20121117_EXQ2_MiBa_SA_mHLA_Fib_1.05123.05123.2	5123	2	1059.501831	0.007389	GGPGTASRPSSS	GGPGTASRPSSS	sp|P08670|VIME_HUMAN	0	334.2	2.026	0.146	8.24E-04	1	1
20130504_EXQ3_MiBa_SA_Fib-2.11939.11939.2	11939	2	1032.492798	0.00522	NQKPPSAEY	NQKPPSAEY	sp|Q9UPN3|MACF1_HUMAN	0	231.9	1.567	0.196	0.0471	1	1
20121117_EXQ2_MiBa_SA_mHLA_Fib_1.12413.12413.3	12413	3	1129.631958	0.007572	TYAEKLHRL	TYAEKLHRL	sp|Q03001|DYST_HUMAN	0	274	2.279	0.331	0.00239	1	1
20121117_EXQ2_MiBa_SA_mHLA_Fib_1.01338.01338.2	1338	2	1087.620483	-6.83E-04	KWGKPVM(Oxidation)VK	KWGKPVMVK	LM_splice_KWGKPVMVK	0	87.4	1.34	0.019	0.0127	2	1
20130504_EXQ3_MiBa_SA_Fib-1.13401.13401.2	13401	2	1161.62915	0.003689	KLNNRQLNY	KLNNRQLNY	sp|Q12792|TWF1_HUMAN	0	455.7	2.403	0.344	1.25E-04	1	1
20130504_EXQ3_MiBa_SA_Fib-2.05293.05293.3	5293	3	1103.687256	0.005764	KTAIPYKRK	KTAIPYKRK	sp|Q8IX05|CD302_HUMAN	0	713.7	2.857	0.315	2.11E-04	1	1
20121117_EXQ2_MiBa_SA_mHLA_Fib_2.26962.26962.2	26962	2	1137.650879	0.007505	AIYATIPVYK	AIYATIPVYK	sp|Q9P2I0|CPSF2_HUMAN	0	489.2	2.052	0.474	2.15E-04	1	1
20130504_EXQ3_MiBa_SA_Fib-1.36626.36626.2	36626	2	1096.596924	0.00119	VYKVPPFTF	VYKVPPFTF	sp|Q6NZI2|PTRF_HUMAN	0	625.9	2.458	0.351	0.00141	1	1
20130504_EXQ3_MiBa_SA_Fib-2.03875.03875.3	3875	3	1018.59491	0.002566	AQKKFGNVK	AQKKFGNVK	sp|Q9NP61|ARFG3_HUMAN	0	115.1	2.12	0.205	0.0155	1	1
20121117_EXQ2_MiBa_SA_mHLA_Fib_1.14812.14812.3	14812	3	1193.689209	0.012417	KSFDTSLIRK	KSFDTSLIRK	sp|O75787|RENR_HUMAN	0	1363.9	3.686	0.318	7.57E-06	1	1
20130504_EXQ3_MiBa_SA_Fib-1.17615.17615.2	17615	2	1026.648804	0.005125	KLGSVPVTVK	KLGSVPVTVK	sp|Q9Y4C2|TCAF1_HUMAN	0	276.8	2.122	0.293	0.0268	1	1
20121117_EXQ2_MiBa_SA_mHLA_Fib_2.30887.30887.2	30887	2	1235.540161	0.008639	M(Oxidation)MNEAPGPINF	MMNEAPGPINF	sp|O14950|ML12B_HUMAN;sp|P19105|ML12A_HUMAN	0.002	267	1.794	0.436	3.86E-04	1	1
20130504_EXQ3_MiBa_SA_Fib-1.38381.38381.2	38381	2	1110.565186	0.005472	GFYPAEITLT	GFYPAEITLT	sp|P01893|HLAH_HUMAN;sp|P13747|HLAE_HUMAN;sp|P30511|HLAF_HUMAN;sp|Q31612|1B73_HUMAN;sp|Q95604|1C17_HUMAN	0	96.6	1.341	0.271	0.026	1	1
20121117_EXQ2_MiBa_SA_mHLA_Fib_2.00006.00006.3	6	3	1036.627197	0.001746	RVGTHIRAK	RVGTHIRAK	sp|Q9Y3U8|RL36_HUMAN	0	455.8	2.231	0.332	0.0111	1	1
20130504_EXQ3_MiBa_SA_Fib-2.11516.11516.3	11516	3	1120.545776	0.001085	RTGPPM(Oxidation)GSFR	RTGPPMGSFR	LM_splice_RTGPPMGSFR	0.023	181.4	1.889	0.286	0.0362	1	1
20121117_EXQ2_MiBa_SA_mHLA_Fib_2.22647.22647.3	22647	3	2879.260742	0.029163	GASLELSDDDTESKTSDVNETQ(Deamidated)PPQSE	GASLELSDDDTESKTSDVNETQPPQSE	sp|P35580|MYH10_HUMAN	0	125.1	3.379	1	9.90E-06	1	1
20121117_EXQ2_MiBa_SA_mHLA_Fib_2.40163.40163.2	40163	2	1073.513306	0.006361	SYLPFTEAF	SYLPFTEAF	sp|Q9NZV5|SELN_HUMAN	0	301.4	1.828	0.251	0.0232	1	1
20121117_EXQ2_MiBa_SA_mHLA_Fib_2.05996.05996.3	5996	3	1268.589233	0.005979	HHRMEQERF	HHRMEQERF	sp|Q96AJ1|CLUA1_HUMAN	0	268.3	1.562	0.274	0.0341	1	1
20121117_EXQ2_MiBa_SA_mHLA_Fib_2.21366.21366.2	21366	2	1108.613525	0.010539	HQITVLHVY	HQITVLHVY	sp|Q9NYP7|ELOV5_HUMAN	0	648.2	2.276	0.37	4.09E-04	1	1
20121117_EXQ2_MiBa_SA_mHLA_Fib_2.07741.07741.3	7741	3	1054.657593	0.007682	KQSGVPLAKK	KQSGVPLAKK	LM_splice_KQSGVPLAKK	0	458.7	2.592	0.042	0.0157	1	1
20121117_EXQ2_MiBa_SA_mHLA_Fib_1.06619.06619.3	6619	3	1002.59314	0.0069	KPKQEVKF	KPKQEVKF	sp|Q6YHK3|CD109_HUMAN	0	266.7	2.365	0.328	0.00931	1	1
20130504_EXQ3_MiBa_SA_Fib-2.25465.25465.2	25465	2	1036.518677	0.005666	FHFAPGKSF	FHFAPGKSF	sp|Q9Y282|ERGI3_HUMAN	0	621.4	2.173	0.422	0.00143	1	1
20130504_EXQ3_MiBa_SA_Fib-2.30781.30781.2	30781	2	1044.553223	0.004064	SYVSFTTKL	SYVSFTTKL	sp|Q2MV58|TECT1_HUMAN	0	298.6	1.877	0.387	0.00172	1	1
20121117_EXQ2_MiBa_SA_mHLA_Fib_1.01774.01774.3	1774	3	972.5637207	0.003329	KSADPLKSK	KSADPLKSK	sp|Q9Y6W3|CAN7_HUMAN	0	279.3	2.611	0.321	0.00187	1	1
20130504_EXQ3_MiBa_SA_Fib-2.16006.16006.3	16006	3	1104.55188	0.001982	RTGPPMGSFR	RTGPPMGSFR	LM_splice_RTGPPMGSFR	0.087	213.6	2.137	0.314	0.0263	1	1
20130504_EXQ3_MiBa_SA_Fib-1.07545.07545.3	7545	3	1071.585815	0.003337	HERIVKQY	HERIVKQY	sp|Q6P1N0|C2D1A_HUMAN	0.184	314.3	2.536	0.317	0.00477	1	1
20130504_EXQ3_MiBa_SA_Fib-2.09699.09699.3	9699	3	916.4977417	0.002467	GKIGHFMK	GKIGHFMK	sp|Q5VYS8|TUT7_HUMAN	0	410.3	2.555	0.246	0.0405	1	1
20121117_EXQ2_MiBa_SA_mHLA_Fib_2.22891.22891.2	22891	2	1091.489746	0.00862	YTEKFEEF	YTEKFEEF	sp|P40222|TXLNA_HUMAN	0	533.6	2.254	0.227	0.00222	1	1
20121117_EXQ2_MiBa_SA_mHLA_Fib_1.12714.12714.2	12714	2	1040.492432	0.006278	GHRPPM(Oxidation)PSF	GHRPPMPSF	sp|Q86V24|ADR2_HUMAN;sp|Q96A54|ADR1_HUMAN	0	326.6	1.574	0.26	0.0178	1	1
20121117_EXQ2_MiBa_SA_mHLA_Fib_2.26834.26834.2	26834	2	1220.587769	0.009076	YKVEYPIM(Oxidation)Y	YKVEYPIMY	sp|O14880|MGST3_HUMAN	0	485.8	2.268	0.293	1.67E-04	1	1
20130504_EXQ3_MiBa_SA_Fib-1.30222.30222.2	30222	2	920.5498047	0.005437	IGNGVVIHL	IGNGVVIHL	sp|P30520|PURA2_HUMAN;sp|Q8N142|PURA1_HUMAN	0	943.3	2.166	0.321	0.00285	1	1
20121117_EXQ2_MiBa_SA_mHLA_Fib_1.06709.06709.3	6709	3	1260.714844	0.007113	KTYIPPKGETK	KTYIPPKGETK	sp|B2RPK0|HGB1A_HUMAN;sp|P09429|HMGB1_HUMAN	0	595.2	3.24	0.024	3.22E-04	1	1
20121117_EXQ2_MiBa_SA_mHLA_Fib_1.07791.07791.3	7791	3	1047.596191	0.013711	HHVSVTKQL	HHVSVTKQL	sp|O94901|SUN1_HUMAN	0	539.5	2.37	0.29	0.0021	1	1
20121117_EXQ2_MiBa_SA_mHLA_Fib_2.30712.30712.2	30712	2	1305.714355	0.014124	DYIDPAIMKKL	DYIDPAIMKKL	sp|Q9BZE4|NOG1_HUMAN	0	259.8	1.451	0.129	0.0274	1	1
20121117_EXQ2_MiBa_SA_mHLA_Fib_1.08033.08033.2	8033	2	836.4911499	0.004309	VHGGLINK	VHGGLINK	sp|P07737|PROF1_HUMAN;sp|P60673|PROF3_HUMAN	0.28	732.1	2.252	0.299	0.0276	1	1
20130504_EXQ3_MiBa_SA_Fib-1.06445.06445.3	6445	3	1075.570313	0.004163	KLFHSTDTK	KLFHSTDTK	sp|Q9Y508|RN114_HUMAN	0	412.6	2.461	0.325	0.00137	1	1
20121117_EXQ2_MiBa_SA_mHLA_Fib_1.10513.10513.3	10513	3	1011.521667	0.007866	DHLKLHSY	DHLKLHSY	sp|P51553|IDH3G_HUMAN	0	140	1.964	0.197	0.0239	1	1
20130504_EXQ3_MiBa_SA_Fib-2.19208.19208.3	19208	3	1062.553345	0.003474	FHGKALEVY	FHGKALEVY	sp|A1XBS5|F92A1_HUMAN	0	110.5	2.083	0.2	0.044	1	1
20130504_EXQ3_MiBa_SA_Fib-1.30068.30068.3	30068	3	1423.744629	0.009929	KYLDPEYIDRI	KYLDPEYIDRI	sp|O75935|DCTN3_HUMAN	0	547.7	2.722	0.332	9.63E-04	1	1
20130504_EXQ3_MiBa_SA_Fib-1.03684.03684.3	3684	3	1134.690186	0.00281	KLHTVQPKGK	KLHTVQPKGK	sp|A2A3N6|PIPSL_HUMAN;sp|P55036|PSMD4_HUMAN	0	604.4	3.446	0.477	2.98E-05	1	1
20130504_EXQ3_MiBa_SA_Fib-1.08096.08096.3	8096	3	1034.602539	0.004073	RTASFAVRK	RTASFAVRK	sp|Q9Y512|SAM50_HUMAN	0	350.7	2.747	0.2	7.27E-04	1	1
20130504_EXQ3_MiBa_SA_Fib-2.36758.36758.2	36758	2	1257.65332	0.00266	VYLQNWSHVL	VYLQNWSHVL	sp|Q13098|CSN1_HUMAN	0	296.3	1.715	0.233	0.00403	1	1
20130504_EXQ3_MiBa_SA_Fib-1.06549.06549.2	6549	2	1097.536743	5.80E-05	SHHRNIATY	SHHRNIATY	sp|O95819|M4K4_HUMAN;sp|Q8N4C8|MINK1_HUMAN;sp|Q9UKE5|TNIK_HUMAN	0	633.3	2.004	0.393	6.13E-04	1	1
20121117_EXQ2_MiBa_SA_mHLA_Fib_1.12893.12893.2	12893	2	1148.775757	0.011219	KLPKQPVIVK	KLPKQPVIVK	sp|P46776|RL27A_HUMAN	0	499.1	2.323	0.458	0.00394	1	1
20130504_EXQ3_MiBa_SA_Fib-1.35044.35044.2	35044	2	1165.688843	0.002853	VYLDKFIRL	VYLDKFIRL	sp|Q9NVN8|GNL3L_HUMAN	0	403.3	1.703	0.371	0.00585	1	1
20130504_EXQ3_MiBa_SA_Fib-1.32185.32185.2	32185	2	1175.551514	0.001612	EQYESFVKF	EQYESFVKF	sp|Q9H9L7|AKIR1_HUMAN	0	335	1.801	0.375	0.00844	1	1
20130504_EXQ3_MiBa_SA_Fib-2.32421.32421.2	32421	2	1266.593506	0.001384	YYQNYFEKL	YYQNYFEKL	sp|Q86TB9|PATL1_HUMAN	0	206.5	1.961	0.442	7.22E-05	1	1
20130504_EXQ3_MiBa_SA_Fib-2.13428.13428.2	13428	2	1241.637207	0.004626	M(Oxidation)IYASSKDAIK	MIYASSKDAIK	sp|P23528|COF1_HUMAN;sp|P60981|DEST_HUMAN;sp|Q9Y281|COF2_HUMAN	0	389.6	1.801	0.307	0.0121	1	1
20121117_EXQ2_MiBa_SA_mHLA_Fib_1.23650.23650.3	23650	3	1961	0.020438	KTYFPHFDLSHGSAQVK	KTYFPHFDLSHGSAQVK	sp|P69905|HBA_HUMAN	0	536.5	3.708	0.494	9.13E-09	1	1
20130504_EXQ3_MiBa_SA_Fib-1.29873.29873.2	29873	2	1103.606445	0.004923	GLPPYSPVFK	GLPPYSPVFK	sp|Q9NZJ7|MTCH1_HUMAN	0	155	1.736	0.403	0.00164	1	1
20121117_EXQ2_MiBa_SA_mHLA_Fib_1.36983.36983.2	36983	2	929.4581909	0.004742	VYYPELF	VYYPELF	sp|Q16612|NREP_HUMAN	0	256.9	1.811	0.067	0.0455	1	1
20121117_EXQ2_MiBa_SA_mHLA_Fib_2.15926.15926.3	15926	3	1253.645996	0.012512	KMPKM(Oxidation)KMPTF	KMPKMKMPTF	sp|Q09666|AHNK_HUMAN	0	257	2.239	1	0.029	1	1
20130504_EXQ3_MiBa_SA_Fib-1.29905.29905.2	29905	2	1337.666992	0.002066	GQFSQAEALLM(Oxidation)K	GQFSQAEALLMK	sp|A6NJ78|MET15_HUMAN;sp|P0C7V9|ME15P_HUMAN	0	491.3	2.61	0.552	2.95E-06	1	1
20130504_EXQ3_MiBa_SA_Fib-1.14605.14605.3	14605	3	1353.67627	0.008604	YNEATGGKYVPR	YNEATGGKYVPR	sp|P07437|TBB5_HUMAN;sp|P68371|TBB4B_HUMAN	0	362.9	3.038	0.523	1.08E-05	1	1
20121117_EXQ2_MiBa_SA_mHLA_Fib_2.17913.17913.2	17913	2	848.5194702	0.007466	GLVPAAPPK	GLVPAAPPK	sp|P27816|MAP4_HUMAN	0	404.9	1.85	0.217	0.0109	1	1
20130504_EXQ3_MiBa_SA_Fib-1.16217.16217.2	16217	2	1160.633057	0.002853	RPREIINTY	RPREIINTY	sp|Q9HCS7|SYF1_HUMAN	0	147.9	1.711	0.225	0.0189	1	1
20130504_EXQ3_MiBa_SA_Fib-2.06963.06963.3	6963	3	1268.586304	0.003042	HHRMEQERF	HHRMEQERF	sp|Q96AJ1|CLUA1_HUMAN	0	295.6	1.893	0.329	0.0122	1	1
20130504_EXQ3_MiBa_SA_Fib-2.18118.18118.2	18118	2	1099.601074	0.002522	LDNKRVENI	LDNKRVENI	LM_splice_LDNKRVENI	0	257.1	2.082	0.028	0.00876	2	1
20130504_EXQ3_MiBa_SA_Fib-2.11583.11583.2	11583	2	1188.519897	0.003906	YRSGGGFSSGSAG	YRSGGGFSSGSAG	sp|P04264|K2C1_HUMAN	0	150.5	1.736	0.23	0.0368	1	1
20121117_EXQ2_MiBa_SA_mHLA_Fib_1.08401.08401.2	8401	2	1019.455627	0.009534	AHGTFYTSH	AHGTFYTSH	sp|Q8IXJ6|SIR2_HUMAN	0	386.3	1.557	0.423	0.00223	1	1
20130504_EXQ3_MiBa_SA_Fib-1.22029.22029.2	22029	2	1292.540161	0.005164	KYFDEHYEY	KYFDEHYEY	sp|P33552|CKS2_HUMAN	0	860.5	2.429	0.454	4.08E-05	1	1
20130504_EXQ3_MiBa_SA_Fib-1.26696.26696.1	26696	1	1174.605957	0.003692	KYTKIFNDF	KYTKIFNDF	sp|Q15326|ZMY11_HUMAN	0	267.8	2.206	0.417	1.52E-04	1	1
20121117_EXQ2_MiBa_SA_mHLA_Fib_2.19530.19530.2	19530	2	1047.646851	0.002783	HLISPLIQK	HLISPLIQK	sp|O43847|NRDC_HUMAN	0	1140.8	2.584	0.349	9.87E-04	1	1
20121117_EXQ2_MiBa_SA_mHLA_Fib_1.24709.24709.2	24709	2	1108.525146	0.006251	DHLTIYNAY	DHLTIYNAY	sp|Q7Z478|DHX29_HUMAN	0	307.5	2.03	0.412	8.68E-04	1	1
20130504_EXQ3_MiBa_SA_Fib-2.34266.34266.2	34266	2	1051.537354	0.003481	PYQSQIAVF	PYQSQIAVF	sp|O75943|RAD17_HUMAN	0	237.1	1.568	0.344	0.00542	1	1
20130504_EXQ3_MiBa_SA_Fib-2.22511.22511.2	22511	2	885.4280396	0.004791	AESAFSFK	AESAFSFK	sp|Q99627|CSN8_HUMAN	0	230.6	1.734	0.324	0.028	1	1
20121117_EXQ2_MiBa_SA_mHLA_Fib_1.22266.22266.3	22266	3	1094.559692	0.008769	DAHIYLNHI	DAHIYLNHI	sp|P04818|TYSY_HUMAN	0	356.7	2.358	0.412	0.00161	1	1
20130504_EXQ3_MiBa_SA_Fib-1.13873.13873.3	13873	3	1099.664551	0.003512	KMPKIKMPK	KMPKIKMPK	sp|Q09666|AHNK_HUMAN	0.369	619	2.182	0.418	0.0105	1	1
20130504_EXQ3_MiBa_SA_Fib-2.10214.10214.2	10214	2	1027.584473	0.002989	KAGEVFIHK	KAGEVFIHK	sp|Q15233|NONO_HUMAN	0	795.5	2.469	0.348	0.0087	1	1
20121117_EXQ2_MiBa_SA_mHLA_Fib_2.18168.18168.2	18168	2	1051.574585	0.008347	IYTSSVNRL	IYTSSVNRL	sp|P35606|COPB2_HUMAN	0	457.8	1.941	0.282	0.00449	1	1
20130504_EXQ3_MiBa_SA_Fib-1.11575.11575.2	11575	2	1077.588623	-0.004508	RLYGQNSIK	RLYGQNSIK	sp|Q6ZT98|TTLL7_HUMAN	0	433.2	2.226	0.307	0.00848	1	1
20130504_EXQ3_MiBa_SA_Fib-1.13028.13028.2	13028	2	1102.605835	1.66E-04	KTPEM(Oxidation)IIQK	KTPEMIIQK	sp|Q09666|AHNK_HUMAN	0	292.7	1.896	0.136	0.0264	1	1
20130504_EXQ3_MiBa_SA_Fib-1.30310.30310.2	30310	2	1154.598145	9.79E-04	TYLEKFQNL	TYLEKFQNL	sp|Q96AJ1|CLUA1_HUMAN	0	247.1	1.807	0.289	0.00849	1	1
20121117_EXQ2_MiBa_SA_mHLA_Fib_1.22781.22781.3	22781	3	1421.775757	0.009104	KYPENDLFRKL	KYPENDLFRKL	sp|P29375|KDM5A_HUMAN	0	399.6	2.477	0.262	0.00275	1	1
20130504_EXQ3_MiBa_SA_Fib-2.12009.12009.3	12009	3	1335.672852	0.004424	RYIEHNTRTF	RYIEHNTRTF	sp|Q8WWQ0|PHIP_HUMAN	0	460.5	2.472	0.273	0.00127	1	1
20121117_EXQ2_MiBa_SA_mHLA_Fib_1.31047.31047.2	31047	2	1074.620605	0.002047	NYIGLINRI	NYIGLINRI	sp|P19525|E2AK2_HUMAN	0	422.5	1.77	0.302	0.0139	1	1
20130504_EXQ3_MiBa_SA_Fib-2.36140.36140.2	36140	2	1082.52002	0.001488	QYASAFHFL	QYASAFHFL	sp|Q96RK4|BBS4_HUMAN	0	344.4	1.73	0.279	0.0107	1	1
20121117_EXQ2_MiBa_SA_mHLA_Fib_1.20725.20725.2	20725	2	971.5211792	0.010198	AGLTHLITM(Oxidation)	AGLTHLITM	sp|O60256|KPRB_HUMAN;sp|Q14558|KPRA_HUMAN	0	552.4	2.075	0.388	6.96E-04	1	1
20130504_EXQ3_MiBa_SA_Fib-1.22537.22537.3	22537	3	1073.670044	1.005629	QIFKPIISK	QIFKPIISK	sp|Q92769|HDAC2_HUMAN	0	221.5	2.298	0.367	0.00266	1	1
20121117_EXQ2_MiBa_SA_mHLA_Fib_1.13378.13378.3	13378	3	2036.103394	0.011856	IQRTPKIQVYSRHPAEN	IQRTPKIQVYSRHPAEN	sp|P61769|B2MG_HUMAN	0	93.3	2.19	0.323	5.15E-04	1	1
20130504_EXQ3_MiBa_SA_Fib-2.30269.30269.2	30269	2	1201.581665	0.008872	HYNSDLNNLL	HYNSDLNNLL	sp|O94955|RHBT3_HUMAN	0	257.5	1.729	0.295	0.00528	1	1
20121117_EXQ2_MiBa_SA_mHLA_Fib_2.03477.03477.2	3477	2	1001.43866	0.007139	EHRQGGGDF	EHRQGGGDF	sp|O15021|MAST4_HUMAN	0	316.2	1.781	0.291	0.0314	1	1
20130504_EXQ3_MiBa_SA_Fib-2.14991.14991.2	14991	2	1133.594116	0.003773	YHQKSVLIM(Oxidation)	YHQKSVLIM	sp|Q06210|GFPT1_HUMAN	0	462.1	2.409	0.383	0.00985	1	1
20130504_EXQ3_MiBa_SA_Fib-2.12529.12529.3	12529	3	1049.508789	0.004514	SHHHSSVIF	SHHHSSVIF	sp|Q6YHK3|CD109_HUMAN	0	184	2.232	0.283	0.00192	1	1
20121117_EXQ2_MiBa_SA_mHLA_Fib_1.10973.10973.2	10973	2	954.4853516	0.008289	THSPTVSQV	THSPTVSQV	sp|P16157|ANK1_HUMAN	0	520.9	1.839	0.273	0.0345	1	1
20121117_EXQ2_MiBa_SA_mHLA_Fib_2.15561.15561.2	15561	2	991.4972534	0.009665	SHHPPISAF	SHHPPISAF	sp|Q96SU4|OSBL9_HUMAN;sp|Q9BXW6|OSBL1_HUMAN;sp|Q9BZF1|OSBL8_HUMAN;sp|Q9H1P3|OSBL2_HUMAN	0	574.4	2.072	0.356	0.00283	1	1
20130504_EXQ3_MiBa_SA_Fib-1.29263.29263.2	29263	2	1146.49353	0.00317	YM(Oxidation)IDPSGVSY	YMIDPSGVSY	sp|P25788|PSA3_HUMAN	0	427.7	2.238	0.391	6.73E-04	1	1
20130504_EXQ3_MiBa_SA_Fib-2.10493.10493.2	10493	2	902.4667358	0.002368	KAGMNPASK	KAGMNPASK	LM_splice_KAGMNPASK	0	422.5	2.177	0.072	0.0145	2	1
20130504_EXQ3_MiBa_SA_Fib-2.11575.11575.3	11575	3	996.6741943	0.004613	KTLGPILKK	KTLGPILKK	sp|O00458|IFRD1_HUMAN	0	685.1	3.084	0.364	0.00201	1	1
20121117_EXQ2_MiBa_SA_mHLA_Fib_2.03330.03330.2	3330	2	1142.5625	0.005691	GKADGAEAKPAE	GKADGAEAKPAE	sp|P35579|MYH9_HUMAN	0	596.2	2.795	0.246	1.88E-04	1	1
20130504_EXQ3_MiBa_SA_Fib-1.09301.09301.2	9301	2	1049.499634	-0.004691	DHRKFQGY	DHRKFQGY	sp|P26572|MGAT1_HUMAN	0	343.4	2.218	0.376	4.73E-04	1	1
20130504_EXQ3_MiBa_SA_Fib-2.03327.03327.3	3327	3	1041.578857	0.003563	KMAPKPQSR	KMAPKPQSR	sp|Q96N64|PWP2A_HUMAN	0	490.8	2.752	0.09	0.0273	1	1
20121117_EXQ2_MiBa_SA_mHLA_Fib_1.02796.02796.2	2796	2	993.5228271	0.006374	TAM(Oxidation)KKGETL	TAMKKGETL	sp|Q9NR30|DDX21_HUMAN	0	274.9	1.467	0.161	0.0431	1	1
20121117_EXQ2_MiBa_SA_mHLA_Fib_2.17137.17137.2	17137	2	1044.590332	0.007528	HHREGLLAI	HHREGLLAI	sp|P14923|PLAK_HUMAN;sp|P35222|CTNB1_HUMAN	0	504.2	2.146	0.429	0.00527	1	1
20121117_EXQ2_MiBa_SA_mHLA_Fib_1.06890.06890.2	6890	2	942.4744873	0.007321	NHGPPLHAT	NHGPPLHAT	sp|O14770|MEIS2_HUMAN	0	222.7	1.448	0.381	0.00631	1	1
20130504_EXQ3_MiBa_SA_Fib-2.28900.28900.2	28900	2	1118.650024	0.001185	TLFWKPLSK	TLFWKPLSK	sp|Q99650|OSMR_HUMAN	0	403.5	1.85	0.366	0.014	1	1
20130504_EXQ3_MiBa_SA_Fib-2.09918.09918.2	9918	2	1063.615601	0.00174	KPQPRPQTL	KPQPRPQTL	sp|Q9NR20|DYRK4_HUMAN	0	193.1	1.646	0.186	0.039	1	1
20130504_EXQ3_MiBa_SA_Fib-2.16535.16535.2	16535	2	1097.555176	0.001237	AMHDIIAAEK	AMHDIIAAEK	sp|P78527|PRKDC_HUMAN	0	873.5	2.571	0.455	8.71E-05	1	1
20121117_EXQ2_MiBa_SA_mHLA_Fib_1.27556.27556.2	27556	2	1089.569946	0.009173	KWNPTAGVAF	KWNPTAGVAF	sp|P19387|RPB3_HUMAN	0	357.1	2.187	0.296	0.0131	1	1
20130504_EXQ3_MiBa_SA_Fib-2.33347.33347.2	33347	2	1384.636597	0.006673	VYEDQVGKFDW	VYEDQVGKFDW	sp|Q8N766|EMC1_HUMAN	0	384.8	2.245	0.405	6.02E-04	1	1
20130504_EXQ3_MiBa_SA_Fib-1.13755.13755.2	13755	2	1105.544922	4.65E-04	YQKKFTEY	YQKKFTEY	sp|Q9UPQ7|PZRN3_HUMAN	0	323.2	1.641	0.237	0.0166	1	1
20130504_EXQ3_MiBa_SA_Fib-1.21157.21157.2	21157	2	1085.576416	6.65E-04	KFIDTTSKF	KFIDTTSKF	sp|P39023|RL3_HUMAN;sp|Q92901|RL3L_HUMAN	0	739.5	2.757	0.361	6.23E-05	1	1
20130504_EXQ3_MiBa_SA_Fib-2.13126.13126.3	13126	3	1096.641235	0.001943	RVKYGTVFK	RVKYGTVFK	sp|Q96ST3|SIN3A_HUMAN	0	816.3	2.908	0.476	9.01E-05	1	1
20130504_EXQ3_MiBa_SA_Fib-1.23860.23860.2	23860	2	1157.622559	0.003308	THRVVDLVGY	THRVVDLVGY	sp|Q9BRZ2|TRI56_HUMAN	0	660.1	1.868	0.284	0.0121	1	1
20130504_EXQ3_MiBa_SA_Fib-2.11191.11191.2	11191	2	1216.700073	0.003884	VVMAADRSLKK	VVMAADRSLKK	sp|Q9H0U9|TSYL1_HUMAN	0	374.6	2.362	0.452	0.00106	1	1
20121117_EXQ2_MiBa_SA_mHLA_Fib_1.21407.21407.2	21407	2	1034.586304	0.01028	KYLSVQGQL	KYLSVQGQL	sp|Q9NZJ7|MTCH1_HUMAN	0	363.4	1.709	0.304	0.027	1	1
20121117_EXQ2_MiBa_SA_mHLA_Fib_2.02489.02489.3	2489	3	1147.567627	0.005468	KSYDQVHSGK	KSYDQVHSGK	sp|Q15067|ACOX1_HUMAN	0	486.8	2.594	0.305	1.99E-04	1	1
20121117_EXQ2_MiBa_SA_mHLA_Fib_1.06054.06054.2	6054	2	857.5400391	0.006611	KIAVAAASK	KIAVAAASK	sp|P29373|RABP2_HUMAN	0	600.6	2.228	0.267	0.0119	1	1
20121117_EXQ2_MiBa_SA_mHLA_Fib_1.13761.13761.2	13761	2	1021.529358	0.010102	GTYQPLSTR	GTYQPLSTR	sp|O15213|WDR46_HUMAN	0	226.8	1.729	0.353	8.74E-04	1	1
20130504_EXQ3_MiBa_SA_Fib-1.17898.17898.1	17898	1	929.3911743	0.003284	SQFGGGSQY	SQFGGGSQY	sp|O15371|EIF3D_HUMAN	0	316.1	1.768	0.069	0.00375	2	1
20130504_EXQ3_MiBa_SA_Fib-2.09295.09295.2	9295	2	1014.621155	0.002572	KSAEAILKR	KSAEAILKR	sp|Q9P2R3|ANFY1_HUMAN	0	187.8	1.718	0.135	0.0363	1	1
20130504_EXQ3_MiBa_SA_Fib-2.13876.13876.2	13876	2	1071.610107	0.002455	KYKEAAHLL	KYKEAAHLL	sp|Q9H0B6|KLC2_HUMAN;sp|Q9NSK0|KLC4_HUMAN	0	462.6	2.069	0.357	0.0273	1	1
20121117_EXQ2_MiBa_SA_mHLA_Fib_1.07680.07680.2	7680	2	917.5411377	0.007674	KVYGPGVAK	KVYGPGVAK	sp|P21333|FLNA_HUMAN	0	518.8	2.077	0.404	0.00689	1	1
20130504_EXQ3_MiBa_SA_Fib-1.22650.22650.2	22650	2	1170.567139	1.51E-04	TRYLENQTF	TRYLENQTF	sp|O00139|KIF2A_HUMAN	0	675.9	2.152	1	0.00226	1	1
20130504_EXQ3_MiBa_SA_Fib-1.22650.22650.2	22650	2	1170.567139	1.47E-04	TRYLQ(Deamidated)NQTF	TRYLQNQTF	sp|Q8N4N8|KIF2B_HUMAN	0	675.9	2.152	1	0.00226	1	1
20130504_EXQ3_MiBa_SA_Fib-1.19360.19360.2	19360	2	1166.594849	7.96E-04	RQIPYTMMK	RQIPYTMMK	sp|Q00325|MPCP_HUMAN	0	357	2.341	0.31	4.15E-04	1	1
20121117_EXQ2_MiBa_SA_mHLA_Fib_2.06368.06368.3	6368	3	1140.676392	0.003696	RVAPSLKSQR	RVAPSLKSQR	sp|P49257|LMAN1_HUMAN	0	756.6	3.161	0.439	3.19E-04	1	1
20130504_EXQ3_MiBa_SA_Fib-2.05989.05989.2	5989	2	1067.575317	0.002934	RVQPEGPASK	RVQPEGPASK	sp|Q96RT1|LAP2_HUMAN	0	274.5	2.016	0.114	0.0179	1	1
20130504_EXQ3_MiBa_SA_Fib-2.26365.26365.2	26365	2	982.4970703	0.002421	AVYGFMPAK	AVYGFMPAK	sp|Q9BY44|EIF2A_HUMAN	0	248	1.504	0.341	0.0306	1	1
20130504_EXQ3_MiBa_SA_Fib-2.02739.02739.3	2739	3	1328.731323	-5.20E-05	VVYKGGRHANTK	VVYKGGRHANTK	sp|P12111|CO6A3_HUMAN	0	434.4	2.561	0.357	0.00141	1	1
20130504_EXQ3_MiBa_SA_Fib-2.29647.29647.2	29647	2	1194.677979	0.001911	LYQKDFLRI	LYQKDFLRI	sp|Q96NE9|FRMD6_HUMAN	0	337.2	1.818	0.297	0.00784	1	1
20130504_EXQ3_MiBa_SA_Fib-2.13034.13034.2	13034	2	1177.601929	0.002638	RYIRDAHTF	RYIRDAHTF	sp|Q9NRY4|RHG35_HUMAN	0	103.9	1.438	0.322	0.0423	1	1
20121117_EXQ2_MiBa_SA_mHLA_Fib_2.10632.10632.3	10632	3	1068.507935	0.005665	SHM(Oxidation)PSRPEL	SHMPSRPEL	sp|P61587|RND3_HUMAN	0	261.7	1.933	0.184	0.0372	1	1
20130504_EXQ3_MiBa_SA_Fib-1.34897.34897.2	34897	2	1083.567017	0.006929	DHVVPLLEY	DHVVPLLEY	sp|Q8IWY9|CDAN1_HUMAN	0	571.9	2.039	0.324	0.00907	1	1
20121117_EXQ2_MiBa_SA_mHLA_Fib_2.04609.04609.3	4609	3	1051.583618	0.006121	VVDARHDKI	VVDARHDKI	sp|Q5U649|CL060_HUMAN	0	670.7	2.441	0.008	0.00894	1	1
20121117_EXQ2_MiBa_SA_mHLA_Fib_2.25722.25722.3	25722	3	1400.821899	0.007876	RFLEQQNKILL	RFLEQQNKILL	sp|P08670|VIME_HUMAN	0	574.7	3.071	0.33	5.69E-04	1	1
20130504_EXQ3_MiBa_SA_Fib-2.26672.26672.2	26672	2	1077.612183	0.005215	LYQKELATL	LYQKELATL	sp|P46940|IQGA1_HUMAN	0	275.3	2.071	0.217	0.0354	1	1
20130504_EXQ3_MiBa_SA_Fib-1.07985.07985.3	7985	3	1163.716187	0.002321	KVPSHLLRSK	KVPSHLLRSK	sp|P78563|RED1_HUMAN	0	569.3	2.849	0.378	9.57E-04	1	1
20121117_EXQ2_MiBa_SA_mHLA_Fib_2.03191.03191.3	3191	3	1198.666016	0.00887	RIQEHFNKK	RIQEHFNKK	sp|Q9NUU7|DD19A_HUMAN;sp|Q9UMR2|DD19B_HUMAN	0	386.8	2.39	0.126	0.00759	1	1
20130504_EXQ3_MiBa_SA_Fib-1.13619.13619.3	13619	3	1089.605835	0.005361	YTMKKVHAL	YTMKKVHAL	sp|P10646|TFPI1_HUMAN	0	130.7	2.143	0.33	0.00941	1	1
20121117_EXQ2_MiBa_SA_mHLA_Fib_1.28644.28644.2	28644	2	970.5562134	0.007464	LPAPEGLKF	LPAPEGLKF	sp|P24821|TENA_HUMAN	0.209	557.8	2.208	0.307	0.0116	1	1
20130504_EXQ3_MiBa_SA_Fib-2.24767.24767.2	24767	2	1034.491455	0.009283	VYIGDAHNF	VYIGDAHNF	DeNovo_spliced__VYIGDAHNF	0	211.9	1.365	0.288	0.044	1	1
20121117_EXQ2_MiBa_SA_mHLA_Fib_1.11937.11937.3	11937	3	977.5745239	0.008685	TVNPVAIHK	TVNPVAIHK	sp|P10070|GLI2_HUMAN	0	461.6	2.666	0.241	0.00101	1	1
20130504_EXQ3_MiBa_SA_Fib-2.37140.37140.2	37140	2	1805.908203	0.003467	VDLEPTVIDEVRTGTY	VDLEPTVIDEVRTGTY	sp|P68363|TBA1B_HUMAN;sp|Q71U36|TBA1A_HUMAN;sp|Q9BQE3|TBA1C_HUMAN	0	190.1	2.239	0.168	0.017	1	1
20130504_EXQ3_MiBa_SA_Fib-2.19328.19328.3	19328	3	1107.642212	-0.001863	KSTKWFALK	KSTKWFALK	DeNovo_spliced__KSTKWFALK	0	383.7	2.276	0.372	0.00268	1	1
20121117_EXQ2_MiBa_SA_mHLA_Fib_1.20868.20868.2	20868	2	1248.553467	0.008283	YYDKHFTEF	YYDKHFTEF	sp|P38606|VATA_HUMAN	0	627.2	2.476	0.451	1.96E-05	1	1
20130504_EXQ3_MiBa_SA_Fib-2.13447.13447.3	13447	3	1117.665039	0.004215	RLFAEKINK	RLFAEKINK	sp|Q13045|FLII_HUMAN	0	275.9	2.1	0.285	0.0308	1	1
20121117_EXQ2_MiBa_SA_mHLA_Fib_2.16655.16655.3	16655	3	1043.625	0.008922	RLM(Oxidation)SLPIAK	RLMSLPIAK	sp|Q6UWU4|CF089_HUMAN	0	452.4	2.276	0.299	0.0201	1	1
20121117_EXQ2_MiBa_SA_mHLA_Fib_2.10755.10755.3	10755	3	1311.672974	0.004591	ITDPHSPSRFR	ITDPHSPSRFR	sp|P42892|ECE1_HUMAN	0	133.4	1.964	0.245	0.0222	1	1
20130504_EXQ3_MiBa_SA_Fib-1.35530.35530.1	35530	1	1240.546753	0.00327	PYMDSPQSIGF	PYMDSPQSIGF	sp|P22061|PIMT_HUMAN	0	422.2	1.799	0.519	2.00E-05	1	1
20121117_EXQ2_MiBa_SA_mHLA_Fib_2.03016.03016.2	3016	2	1229.68042	0.007668	RIKEVNETNK	RIKEVNETNK	sp|Q9UPN9|TRI33_HUMAN	0	247.9	2.375	0.306	0.00304	1	1
20130504_EXQ3_MiBa_SA_Fib-1.34342.34342.2	34342	2	1098.578857	0.003903	TYIKSPPFF	TYIKSPPFF	sp|P21399|ACOC_HUMAN	0	610.4	2.42	0.487	7.86E-05	1	1
20121117_EXQ2_MiBa_SA_mHLA_Fib_1.11065.11065.2	11065	2	913.4381714	0.005424	ASSPHGLVM(Oxidation)	ASSPHGLVM	sp|Q5JPI3|CC038_HUMAN	0	282.8	1.575	0.187	0.0405	1	1
20130504_EXQ3_MiBa_SA_Fib-2.16243.16243.2	16243	2	1027.585205	0.003724	KFLDAGHKL	KFLDAGHKL	sp|P30101|PDIA3_HUMAN	0	473.6	2.3	0.376	0.017	1	1
20130504_EXQ3_MiBa_SA_Fib-2.27910.27910.3	27910	3	1378.7323	0.007772	ALEENPYFRLK	ALEENPYFRLK	sp|Q9BZF1|OSBL8_HUMAN	0	370.2	2.346	0.34	0.00196	1	1
20130504_EXQ3_MiBa_SA_Fib-1.27848.27848.3	27848	3	1444.796265	0.006163	RYLSPKYIKMF	RYLSPKYIKMF	sp|P60842|IF4A1_HUMAN	0	789.1	3.538	0.497	3.85E-07	1	1
20130504_EXQ3_MiBa_SA_Fib-2.27009.27009.2	27009	2	1255.603394	0.004847	QHVPFDIHTY	QHVPFDIHTY	sp|Q6IBW4|CNDH2_HUMAN	0	312.3	1.684	0.284	0.0126	1	1
20121117_EXQ2_MiBa_SA_mHLA_Fib_1.22980.22980.1	22980	1	891.3443604	0.004443	NYGDYFN	NYGDYFN	sp|Q7Z333|SETX_HUMAN	0	610.8	1.597	0.257	0.0153	1	1
20121117_EXQ2_MiBa_SA_mHLA_Fib_2.02952.02952.3	2952	3	1358.583984	0.008779	RHYN(Deamidated)HSGSHTY	RHYNHSGSHTY	sp|Q95460|HMR1_HUMAN	0	628.2	3.275	0.49	8.50E-08	1	1
20121117_EXQ2_MiBa_SA_mHLA_Fib_1.12375.12375.3	12375	3	1270.714111	0.010734	KTYHALSNLPK	KTYHALSNLPK	sp|O00231|PSD11_HUMAN	0	681.1	3.68	0.434	9.86E-06	1	1
20130504_EXQ3_MiBa_SA_Fib-2.12199.12199.3	12199	3	1049.504883	6.39E-04	SHHHSSVIF	SHHHSSVIF	sp|Q6YHK3|CD109_HUMAN	0	174.5	2.125	0.35	0.00321	1	1
20130504_EXQ3_MiBa_SA_Fib-1.11686.11686.2	11686	2	972.4645386	0.004551	AHAPHPNVM	AHAPHPNVM	sp|O14770|MEIS2_HUMAN	0	488.9	2.186	0.388	3.64E-04	1	1
20121117_EXQ2_MiBa_SA_mHLA_Fib_2.11978.11978.3	11978	3	1550.796509	0.012343	YREAPIDKKGNFN	YREAPIDKKGNFN	sp|O14950|ML12B_HUMAN;sp|P19105|ML12A_HUMAN;sp|P24844|MYL9_HUMAN	0	727.8	3.77	0.413	5.56E-05	1	1
20130504_EXQ3_MiBa_SA_Fib-1.03604.03604.3	3604	3	1265.624146	0.005441	RSYHETSKMK	RSYHETSKMK	sp|Q12816|TROP_HUMAN;sp|Q9Y5V3|MAGD1_HUMAN	0	202.1	2.587	0.236	0.0364	1	1
20121117_EXQ2_MiBa_SA_mHLA_Fib_1.27967.27967.2	27967	2	1217.582275	0.010641	TYFNGDLKNF	TYFNGDLKNF	sp|Q8IWC1|MA7D3_HUMAN	0	232.8	1.514	0.349	0.00199	1	1
20121117_EXQ2_MiBa_SA_mHLA_Fib_2.22486.22486.2	22486	2	1303.696777	0.012162	KSM(Oxidation)YPPLDPKL	KSMYPPLDPKL	sp|Q9Y2Y6|TMM98_HUMAN	0	259.3	1.876	0.391	0.00105	1	1
20130504_EXQ3_MiBa_SA_Fib-1.25330.25330.2	25330	2	968.5136108	0.005618	GHLAVQPTF	GHLAVQPTF	sp|Q8N2F6|ARM10_HUMAN	0	436.9	1.776	0.41	0.00435	1	1
20130504_EXQ3_MiBa_SA_Fib-2.26213.26213.2	26213	2	1081.548828	0.004452	YKAPITNEF	YKAPITNEF	sp|Q9Y4X0|AMMR1_HUMAN	0	287.8	2.066	0.309	0.003	1	1
20130504_EXQ3_MiBa_SA_Fib-1.22133.22133.1	22133	1	892.5408936	0.002677	FVKTLTGK	FVKTLTGK	tr|J3QRK5|J3QRK5_HUMAN;sp|P0CG47|UBB_HUMAN;sp|P0CG48|UBC_HUMAN;sp|P62979|RS27A_HUMAN;sp|P62987|RL40_HUMAN;DeNovo_spliced__NFVKTLTGK	0	174.8	1.948	0.079	0.00258	1	1
20130504_EXQ3_MiBa_SA_Fib-1.17301.17301.2	17301	2	918.5429688	0.004402	ATTTTALLK	ATTTTALLK	DeNovo_spliced__ATTTTALLK	0	524.9	2.047	0.394	0.00242	1	1
20130504_EXQ3_MiBa_SA_Fib-1.09210.09210.3	9210	3	1403.831909	0.00704	RVFQETQKLKK	RVFQETQKLKK	sp|P82914|RT15_HUMAN	0	429.5	3.452	0.468	8.22E-04	1	1
20130504_EXQ3_MiBa_SA_Fib-1.19658.19658.3	19658	3	1236.61853	0.004671	QSFDKEWVAK	QSFDKEWVAK	sp|P13073|COX41_HUMAN	0	246.2	2.254	0.364	0.00345	1	1
20130504_EXQ3_MiBa_SA_Fib-2.08425.08425.2	8425	2	1155.493164	0.001794	EHAHNM(Oxidation)RVM(Oxidation)	EHAHNMRVM	sp|P13639|EF2_HUMAN	0	318.2	1.511	0.342	0.0173	1	1
20121117_EXQ2_MiBa_SA_mHLA_Fib_2.07618.07618.2	7618	2	1113.517334	0.008214	STYHGSFSTK	STYHGSFSTK	LM_splice_STYHGSFSTK;LM_splice_STYHGSFSTKK	0	415.9	1.704	0.436	5.08E-04	1	1
20121117_EXQ2_MiBa_SA_mHLA_Fib_2.22749.22749.2	22749	2	1055.483398	0.008737	LHYMGTSTF	LHYMGTSTF	sp|P11766|ADHX_HUMAN	0	273.7	1.905	0.356	0.00357	1	1
20130504_EXQ3_MiBa_SA_Fib-2.27819.27819.2	27819	2	1367.727173	0.007466	LNTGYQRQLYL	LNTGYQRQLYL	LM_splice_LNTGYQRQLYL	0	313.5	2.178	0.17	0.00947	2	1
20121117_EXQ2_MiBa_SA_mHLA_Fib_2.24171.24171.2	24171	2	1153.660767	1.006448	KYIDQKFVL	KYIDQKFVL	sp|Q13362|2A5G_HUMAN;sp|Q14738|2A5D_HUMAN;sp|Q16537|2A5E_HUMAN	0	685.1	2.244	1	0.012	1	1
20130504_EXQ3_MiBa_SA_Fib-1.16228.16228.3	16228	3	1028.568481	0.003045	THLKPGTLY	THLKPGTLY	sp|Q53EP0|FND3B_HUMAN	0	96	1.725	0.32	0.018	1	1
20130504_EXQ3_MiBa_SA_Fib-2.13689.13689.2	13689	2	894.4842529	0.003147	ATASTFVAK	ATASTFVAK	DeNovo_spliced__ATASTFVAK	0	406.4	2.009	0.343	0.00464	1	1
20130504_EXQ3_MiBa_SA_Fib-2.30938.30938.2	30938	2	1215.632935	0.004145	RIYPYAAISY	RIYPYAAISY	sp|Q93063|EXT2_HUMAN	0	390.8	1.975	0.342	0.00331	1	1
20130504_EXQ3_MiBa_SA_Fib-1.15269.15269.2	15269	2	1170.572876	0.002643	YASGRTTGIVM(Oxidation)	YASGRTTGIVM	sp|P60709|ACTB_HUMAN;sp|P63261|ACTG_HUMAN;sp|Q562R1|ACTBL_HUMAN	0	315.7	1.932	0.252	0.0277	1	1
20130504_EXQ3_MiBa_SA_Fib-1.28365.28365.2	28365	2	1204.61438	0.00151	VYRTVIEYY	VYRTVIEYY	sp|P61599|NAA20_HUMAN	0	309.3	1.95	0.23	0.015	1	1
20121117_EXQ2_MiBa_SA_mHLA_Fib_2.15134.15134.2	15134	2	935.5159912	0.008362	ALYGGSLQK	ALYGGSLQK	sp|Q75T13|PGAP1_HUMAN	0	429.9	2.107	0.238	0.0114	1	1
20121117_EXQ2_MiBa_SA_mHLA_Fib_2.31163.31163.1	31163	1	903.4733887	0.003234	LLADPTGAF	LLADPTGAF	sp|P30044|PRDX5_HUMAN	0	297.7	1.914	0.373	0.00243	1	1
20121117_EXQ2_MiBa_SA_mHLA_Fib_1.18061.18061.2	18061	2	1072.63623	0.008198	KVVNPLFEK	KVVNPLFEK	sp|P62424|RL7A_HUMAN	0	609.9	2.348	0.46	0.00111	1	1
20130504_EXQ3_MiBa_SA_Fib-1.13943.13943.2	13943	2	1033.473999	0.00237	NQ(Deamidated)KPPSAEY	NQKPPSAEY	sp|Q9UPN3|MACF1_HUMAN	0	418	1.78	0.123	0.0236	1	1
20121117_EXQ2_MiBa_SA_mHLA_Fib_2.08347.08347.3	8347	3	1084.549561	0.008138	SLYHQPANR	SLYHQPANR	sp|Q8N3R9|MPP5_HUMAN	0	339.2	2.026	0.323	0.0112	1	1
20121117_EXQ2_MiBa_SA_mHLA_Fib_2.16572.16572.3	16572	3	1103.524292	0.009403	SYWNHREL	SYWNHREL	sp|Q14839|CHD4_HUMAN	0	215.6	1.826	0.185	0.0382	1	1
20121117_EXQ2_MiBa_SA_mHLA_Fib_1.23255.23255.2	23255	2	1302.637085	0.012676	YYPSTPGRYSI	YYPSTPGRYSI	sp|O75369|FLNB_HUMAN	0	109.1	1.233	0.316	0.0142	1	1
20130504_EXQ3_MiBa_SA_Fib-2.06549.06549.3	6549	3	915.5536499	0.003458	VVRASSGLK	VVRASSGLK	DeNovo_spliced__VVRASSGLK	0	593.6	2.053	0.25	0.00621	1	1
20130504_EXQ3_MiBa_SA_Fib-1.07426.07426.2	7426	2	1080.494629	0.002284	RHGPPMHSY	RHGPPMHSY	sp|O14770|MEIS2_HUMAN	0	350.6	1.754	0.449	5.27E-04	1	1
20130504_EXQ3_MiBa_SA_Fib-2.06237.06237.3	6237	3	1125.670288	0.004412	FKRKYGKSL	FKRKYGKSL	sp|A6NMY6|AXA2L_HUMAN;sp|P07355|ANXA2_HUMAN	0	312.9	2.131	0.093	0.0114	1	1
20130504_EXQ3_MiBa_SA_Fib-2.06424.06424.3	6424	3	1055.585693	0.002079	LRHTSLSSR	LRHTSLSSR	DeNovo_spliced__LRHTSLSSR	0	354.3	2.405	0.327	0.012	1	1
20130504_EXQ3_MiBa_SA_Fib-1.18609.18609.3	18609	3	1453.823975	0.004595	VVFRDPYRFKK	VVFRDPYRFKK	sp|P62917|RL8_HUMAN	0	427	2.469	0.258	0.00576	1	1
20130504_EXQ3_MiBa_SA_Fib-2.21901.21901.2	21901	2	1096.605469	0.002505	YRIGQSKVF	YRIGQSKVF	sp|P35579|MYH9_HUMAN	0	366.3	1.673	0.157	0.0463	1	1
20121117_EXQ2_MiBa_SA_mHLA_Fib_1.32157.32157.2	32157	2	924.5704346	0.006027	GLPDLILGK	GLPDLILGK	sp|P42566|EPS15_HUMAN	0	246.1	1.718	0.128	0.0285	1	1
20130504_EXQ3_MiBa_SA_Fib-2.19962.19962.2	19962	2	1236.588135	-5.96E-04	SQYPNQPTRF	SQYPNQPTRF	sp|P24468|COT2_HUMAN	0	292.7	1.891	0.232	0.00329	1	1
20121117_EXQ2_MiBa_SA_mHLA_Fib_1.19641.19641.2	19641	2	1160.539185	0.01012	KYHGYPYSF	KYHGYPYSF	sp|Q9H0U3|MAGT1_HUMAN	0	627.1	1.972	0.281	0.00871	1	1
20130504_EXQ3_MiBa_SA_Fib-2.20339.20339.3	20339	3	970.50354	0.005073	RHADALAAF	RHADALAAF	sp|Q96AY4|TTC28_HUMAN	0	126.8	2.165	0.06	0.00924	1	1
20130504_EXQ3_MiBa_SA_Fib-1.27903.27903.3	27903	3	1212.670044	0.004462	VFINKGKGFGF	VFINKGKGFGF	sp|P23246|SFPQ_HUMAN	0	180.9	2.328	0.258	0.0398	1	1
20130504_EXQ3_MiBa_SA_Fib-1.28125.28125.2	28125	2	1453.786621	0.001573	KTVTAM(Oxidation)DVVYALK	KTVTAMDVVYALK	sp|P62805|H4_HUMAN	0	1568	4.338	0.449	1.03E-06	1	1
20130504_EXQ3_MiBa_SA_Fib-2.14035.14035.3	14035	3	1176.638916	-0.001402	NRLFHKTVY	NRLFHKTVY	sp|O14681|EI24_HUMAN	0	476.7	2.76	0.314	4.55E-05	1	1
20130504_EXQ3_MiBa_SA_Fib-2.35900.35900.1	35900	1	1125.607666	6.88E-04	SYQKVIELF	SYQKVIELF	sp|Q96KB5|TOPK_HUMAN	0	344.3	1.788	0.385	0.00129	1	1
20121117_EXQ2_MiBa_SA_mHLA_Fib_2.19239.19239.2	19239	2	885.4255981	0.00235	AESAFSFK	AESAFSFK	sp|Q99627|CSN8_HUMAN	0	334.7	1.837	0.322	0.0111	1	1
20130504_EXQ3_MiBa_SA_Fib-1.13217.13217.3	13217	3	1017.623291	0.003716	GLHRPLLGR	GLHRPLLGR	sp|Q8N357|S35F6_HUMAN	0	473.7	2.45	0.373	3.84E-04	1	1
20130504_EXQ3_MiBa_SA_Fib-2.20751.20751.1	20751	1	882.3900146	0.002838	SSYVHQY	SSYVHQY	sp|Q92624|APBP2_HUMAN	0	339	1.391	0.4	0.0189	1	1
20130504_EXQ3_MiBa_SA_Fib-1.34553.34553.2	34553	2	877.4957886	0.004861	DVSILGKF	DVSILGKF	sp|Q86U44|MTA70_HUMAN	0	211.1	1.595	0.318	0.0451	1	1
20130504_EXQ3_MiBa_SA_Fib-2.15506.15506.2	15506	2	1012.4552	0.003668	HHANFPQY	HHANFPQY	sp|Q92841|DDX17_HUMAN	0	360.9	1.831	0.238	0.0287	1	1
20130504_EXQ3_MiBa_SA_Fib-2.25071.25071.2	25071	2	1032.487915	0.002775	YVHMVTHF	YVHMVTHF	sp|P55061|BI1_HUMAN	0	344.7	1.625	0.358	0.00661	1	1
20130504_EXQ3_MiBa_SA_Fib-1.24226.24226.3	24226	3	1162.661377	0.001623	KLDEYIAIAK	KLDEYIAIAK	sp|Q9P2K3|RCOR3_HUMAN;sp|Q9UKL0|RCOR1_HUMAN	0	378.5	2.355	0.198	0.00945	1	1
20121117_EXQ2_MiBa_SA_mHLA_Fib_1.05614.05614.3	5614	3	1039.656616	0.006355	RVKTNVPVK	RVKTNVPVK	sp|Q9UKM9|RALY_HUMAN	0	145.6	2.282	0.275	0.0143	1	1
20130504_EXQ3_MiBa_SA_Fib-2.28020.28020.2	28020	2	1094.474243	0.00738	NHVDDFTTF	NHVDDFTTF	sp|P25101|EDNRA_HUMAN	0	347	1.866	0.477	7.12E-04	1	1
20130504_EXQ3_MiBa_SA_Fib-2.17113.17113.2	17113	2	971.5114136	0.003779	GIYPPGSPGK	GIYPPGSPGK	sp|O95295|SNAPN_HUMAN	0	197	1.402	0.294	0.0219	1	1
20121117_EXQ2_MiBa_SA_mHLA_Fib_2.20192.20192.3	20192	3	1701.944336	0.012814	RTINVYPNFRPTPK	RTINVYPNFRPTPK	sp|O95168|NDUB4_HUMAN	0	265.1	2.601	0.332	0.00142	1	1
20121117_EXQ2_MiBa_SA_mHLA_Fib_2.18486.18486.2	18486	2	1166.581543	0.009462	NRPVEVYQY	NRPVEVYQY	sp|Q96G74|OTUD5_HUMAN	0	303.8	1.597	0.332	0.00437	1	1
20121117_EXQ2_MiBa_SA_mHLA_Fib_2.04684.04684.3	4684	3	918.5432739	0.003328	HTKPRPAL	HTKPRPAL	sp|Q9Y6J0|CABIN_HUMAN	0	339.9	2.042	0.123	0.00523	1	1
20121117_EXQ2_MiBa_SA_mHLA_Fib_2.03672.03672.2	3672	2	784.4844971	0.003801	AAKPVATK	AAKPVATK	sp|P12111|CO6A3_HUMAN;DeNovo_spliced__TAAKPVATK	0	374.9	1.929	0.377	0.00975	1	1
20130504_EXQ3_MiBa_SA_Fib-2.15974.15974.1	15974	1	989.4967651	0.003734	GQYGNPLNK	GQYGNPLNK	sp|O14672|ADA10_HUMAN	0	339.4	2.403	0.305	0.00323	1	1
20121117_EXQ2_MiBa_SA_mHLA_Fib_2.15315.15315.3	15315	3	982.6015015	0.009161	KLPNSVLGR	KLPNSVLGR	sp|Q9NZN4|EHD2_HUMAN	0	455	2.489	0.274	0.0327	1	1
20121117_EXQ2_MiBa_SA_mHLA_Fib_2.16760.16760.2	16760	2	978.4200439	4.73E-04	GHFQNTEF	GHFQNTEF	sp|O75884|RBBP9_HUMAN	0	199.4	1.551	0.306	0.0277	1	1
20130504_EXQ3_MiBa_SA_Fib-1.26759.26759.2	26759	2	1051.547974	0.0029	PYVNNVPHL	PYVNNVPHL	sp|P56192|SYMC_HUMAN	0	393.6	2.097	0.412	4.00E-04	1	1
20130504_EXQ3_MiBa_SA_Fib-1.30008.30008.2	30008	2	1262.574585	0.002507	FRYPQDYQF	FRYPQDYQF	sp|P43307|SSRA_HUMAN	0	282.6	1.723	0.232	0.00612	1	1
20121117_EXQ2_MiBa_SA_mHLA_Fib_1.30212.30212.2	30212	2	1250.665649	0.007541	KYISPETMVAL	KYISPETMVAL	sp|P30305|MPIP2_HUMAN	0	304.2	2.165	0.26	0.0281	1	1
20130504_EXQ3_MiBa_SA_Fib-1.20180.20180.2	20180	2	910.6273804	0.005817	TPLKKVII	TPLKKVII	sp|Q9NV06|DCA13_HUMAN;DECOY_sp|P51800|CLCKA_HUMAN	0	688.4	2.231	0.269	0.0241	1	1
20130504_EXQ3_MiBa_SA_Fib-2.16574.16574.2	16574	2	1028.569092	0.003584	THLKPGTLY	THLKPGTLY	sp|Q53EP0|FND3B_HUMAN	0	607.2	2.374	0.312	0.0336	1	1
20121117_EXQ2_MiBa_SA_mHLA_Fib_2.03534.03534.2	3534	2	994.5150146	0.006657	KTFQDGATK	KTFQDGATK	sp|O75122|CLAP2_HUMAN;sp|Q7Z460|CLAP1_HUMAN	0	171.6	2.003	0.342	0.0371	2	1
20130504_EXQ3_MiBa_SA_Fib-1.33043.33043.3	33043	3	1305.710693	0.010431	DYIDPAIMKKL	DYIDPAIMKKL	sp|Q9BZE4|NOG1_HUMAN	0	255.1	2.31	0.334	0.00302	1	1
20121117_EXQ2_MiBa_SA_mHLA_Fib_1.19373.19373.2	19373	2	1051.5	0.002593	LHYAGEVTY	LHYAGEVTY	sp|O00159|MYO1C_HUMAN;sp|Q8N1T3|MYO1H_HUMAN	0	428	2.126	0.263	0.00429	1	1
20130504_EXQ3_MiBa_SA_Fib-2.26231.26231.3	26231	3	2035.0177	1.004629	GGSAGSPARFTIDTKGAGTGGLG	GGSAGSPARFTIDTKGAGTGGLG	sp|P21333|FLNA_HUMAN	0	163.9	3.321	0.282	7.69E-05	1	1
20121117_EXQ2_MiBa_SA_mHLA_Fib_2.09382.09382.2	9382	2	1108.494263	0.008391	EHYKN(Deamidated)STVM	EHYKNSTVM	sp|Q12884|SEPR_HUMAN	0	253.7	1.617	0.318	0.0143	1	1
20121117_EXQ2_MiBa_SA_mHLA_Fib_2.05521.05521.2	5521	2	994.5718384	0.004639	GQKEIHRK	GQKEIHRK	sp|Q13283|G3BP1_HUMAN	0	300.5	1.651	0.342	0.0236	1	1
20130504_EXQ3_MiBa_SA_Fib-2.12257.12257.3	12257	3	1480.748413	0.006191	QVRATYHGSFSTK	QVRATYHGSFSTK	sp|P12111|CO6A3_HUMAN	0	670.2	3.268	0.487	1.88E-05	1	1
20130504_EXQ3_MiBa_SA_Fib-1.12434.12434.2	12434	2	1049.504883	5.91E-04	SHHHSSVIF	SHHHSSVIF	sp|Q6YHK3|CD109_HUMAN	0	448.5	2.123	0.394	0.0152	1	1
20130504_EXQ3_MiBa_SA_Fib-2.33177.33177.3	33177	3	1540.850952	0.010695	RLYGLEPAHPLLY	RLYGLEPAHPLLY	sp|Q9HAH7|FBRS_HUMAN	0	279.1	2.742	0.413	3.84E-05	1	1
20121117_EXQ2_MiBa_SA_mHLA_Fib_1.02237.02237.3	2237	3	1206.760254	0.004141	KIKRHTPLSK	KIKRHTPLSK	sp|P55854|SUMO3_HUMAN;sp|P61956|SUMO2_HUMAN	0	468.8	2.428	0.395	8.42E-04	1	1
20130504_EXQ3_MiBa_SA_Fib-1.29103.29103.3	29103	3	1139.618164	0.00539	LILPHYHTF	LILPHYHTF	sp|Q9Y247|FA50B_HUMAN	0	319.8	1.988	0.348	0.0109	1	1
20130504_EXQ3_MiBa_SA_Fib-2.22453.22453.3	22453	3	1161.558838	0.002091	RYPDSHQLF	RYPDSHQLF	sp|Q9UN86|G3BP2_HUMAN	0	237.9	1.906	0.216	0.0326	1	1
20121117_EXQ2_MiBa_SA_mHLA_Fib_1.02325.02325.3	2325	3	1036.571167	0.004671	KVFSGKSER	KVFSGKSER	tr|M0QYT0|M0QYT0_HUMAN;sp|P14866|HNRPL_HUMAN	0	399.6	2.382	0.245	0.0045	1	1
20130504_EXQ3_MiBa_SA_Fib-2.11027.11027.3	11027	3	1174.690918	0.005285	KDLKARMVSK	KDLKARMVSK	LM_splice_KDLKARMVSK	0	340.2	2.332	0.339	0.0054	1	1
20121117_EXQ2_MiBa_SA_mHLA_Fib_1.14813.14813.2	14813	2	1015.509216	0.011778	TQFVSGSKY	TQFVSGSKY	sp|Q6VMQ6|MCAF1_HUMAN	0	692.4	2.142	0.418	0.00105	1	1
20130504_EXQ3_MiBa_SA_Fib-2.26655.26655.1	26655	1	966.4481201	0.003409	HTGFLTEY	HTGFLTEY	sp|P27361|MK03_HUMAN;sp|P28482|MK01_HUMAN	0	341.5	1.894	0.396	0.00247	1	1
20121117_EXQ2_MiBa_SA_mHLA_Fib_2.23751.23751.2	23751	2	847.427063	0.004234	HFPLATY	HFPLATY	sp|P68363|TBA1B_HUMAN;sp|P68366|TBA4A_HUMAN;sp|Q13748|TBA3C_HUMAN;sp|Q6PEY2|TBA3E_HUMAN;sp|Q71U36|TBA1A_HUMAN;sp|Q9BQE3|TBA1C_HUMAN	0	386.1	1.603	0.247	0.0294	1	1
20121117_EXQ2_MiBa_SA_mHLA_Fib_2.03343.03343.2	3343	2	1005.541992	0.006415	AVYGKAQNR	AVYGKAQNR	sp|Q9Y646|CBPQ_HUMAN	0	367.8	1.782	0.323	0.00953	1	1
20130504_EXQ3_MiBa_SA_Fib-2.16011.16011.1	16011	1	1206.49292	0.00407	DEEATGTIQED	DEEATGTIQED	sp|O14950|ML12B_HUMAN;sp|P19105|ML12A_HUMAN	0	731.5	2.81	0.382	3.71E-04	1	1
20121117_EXQ2_MiBa_SA_mHLA_Fib_1.07487.07487.2	7487	2	1113.52002	0.010871	STYHGSFSTK	STYHGSFSTK	LM_splice_STYHGSFSTK;LM_splice_STYHGSFSTKK	0	259.3	1.638	0.328	0.00429	1	1
20121117_EXQ2_MiBa_SA_mHLA_Fib_2.34416.34416.2	34416	2	1287.716187	0.00879	ALFGDEVSPLLK	ALFGDEVSPLLK	sp|Q8WX92|NELFB_HUMAN	0	317.9	2.099	0.404	2.24E-04	1	1
20130504_EXQ3_MiBa_SA_Fib-2.30110.30110.2	30110	2	1137.640747	-0.002654	AIYATIPVYK	AIYATIPVYK	sp|Q9P2I0|CPSF2_HUMAN	0	315	1.934	0.336	0.00164	1	1
20130504_EXQ3_MiBa_SA_Fib-1.27646.27646.3	27646	3	1341.717041	0.008898	LLEPYNKYRF	LLEPYNKYRF	sp|P35579|MYH9_HUMAN	0	374.2	2.463	0.298	0.0131	1	1
20130504_EXQ3_MiBa_SA_Fib-2.12213.12213.2	12213	2	953.4860229	0.004232	ASFQSTSVK	ASFQSTSVK	sp|Q9UHB6|LIMA1_HUMAN	0	266.4	1.584	0.33	0.00638	1	1
20121117_EXQ2_MiBa_SA_mHLA_Fib_1.06329.06329.3	6329	3	1053.531616	0.007232	YHGSFSTKK	YHGSFSTKK	sp|P12111|CO6A3_HUMAN;LM_splice_STYHGSFSTKK	0	318.8	2.489	0.295	0.00111	1	1
20121117_EXQ2_MiBa_SA_mHLA_Fib_1.24334.24334.2	24334	2	906.5256958	0.008212	ATFTGLLGK	ATFTGLLGK	DeNovo_spliced__ATFTGLLGK	0	401	1.86	0.274	0.0113	1	1
20130504_EXQ3_MiBa_SA_Fib-1.32577.32577.2	32577	2	1195.746948	0.002842	ALPSRILLWK	ALPSRILLWK	sp|Q9BRK3|MXRA8_HUMAN	0	405.1	1.614	0.25	0.0285	1	1
20130504_EXQ3_MiBa_SA_Fib-1.25065.25065.3	25065	3	1080.636475	0.003268	GYIKNKLVF	GYIKNKLVF	sp|Q8TCJ2|STT3B_HUMAN	0	149.5	2.044	0.335	0.0149	1	1
20130504_EXQ3_MiBa_SA_Fib-2.40138.40138.2	40138	2	1113.537842	0.002729	PMLPIHMEF	PMLPIHMEF	sp|Q8IWU6|SULF1_HUMAN	0	617.8	2.187	0.393	0.00275	1	1
20130504_EXQ3_MiBa_SA_Fib-2.07145.07145.2	7145	2	973.3966675	0.00431	SHSNSPTNM	SHSNSPTNM	sp|Q01196|RUNX1_HUMAN	0	294.4	1.516	0.339	0.0181	1	1
20130504_EXQ3_MiBa_SA_Fib-1.06853.06853.3	6853	3	1126.641357	0.002041	SSIRHMIRK	SSIRHMIRK	sp|P46779|RL28_HUMAN	0	312.2	2.109	0.18	0.0354	1	1
20130504_EXQ3_MiBa_SA_Fib-2.30305.30305.2	30305	2	1135.594849	0.003519	AYVPPKDLSF	AYVPPKDLSF	sp|Q99715|COCA1_HUMAN	0.001	391.2	1.641	0.311	0.0183	1	1
20130504_EXQ3_MiBa_SA_Fib-2.30305.30305.2	30305	2	1135.594849	0.003519	FSVPPKDLSF	FSVPPKDLSF	LM_splice_FSVPPKDLSF	0	391.2	1.641	0.311	0.0183	1	1
20121117_EXQ2_MiBa_SA_mHLA_Fib_2.28068.28068.2	28068	2	1077.59021	0.008291	GTLDYILQR	GTLDYILQR	sp|Q9C0B1|FTO_HUMAN	0	697.3	2.153	0.323	0.00237	1	1
20130504_EXQ3_MiBa_SA_Fib-2.18842.18842.2	18842	2	1089.538086	0.003848	TLYSQYTSK	TLYSQYTSK	sp|Q86WG5|MTMRD_HUMAN	0	125.6	1.404	0.26	0.0347	1	1
20130504_EXQ3_MiBa_SA_Fib-2.18475.18475.2	18475	2	936.4387207	0.004612	KYIDFDH	KYIDFDH	tr|J3QT63|J3QT63_HUMAN;sp|Q96RY5|CRML_HUMAN	0	539.5	1.964	0.295	0.0089	1	1
20130504_EXQ3_MiBa_SA_Fib-1.10592.10592.3	10592	3	1083.458008	0.005713	HHHTDGAYF	HHHTDGAYF	sp|P67870|CSK2B_HUMAN	0	183.6	1.707	0.269	0.0407	1	1
20130504_EXQ3_MiBa_SA_Fib-1.20162.20162.3	20162	3	1345.62561	0.009316	NRFSGGFGARDY	NRFSGGFGARDY	sp|O15523|DDX3Y_HUMAN	0	284.4	2.308	0.425	3.12E-04	1	1
20121117_EXQ2_MiBa_SA_mHLA_Fib_2.05930.05930.2	5930	2	1206.628906	0.008464	RTLPSTSSSGSK	RTLPSTSSSGSK	sp|P08651|NFIC_HUMAN	0	185.2	3.172	0.25	1.86E-04	1	1
20121117_EXQ2_MiBa_SA_mHLA_Fib_1.02664.02664.2	2664	2	972.6028442	0.006036	ALAEVSKKK	ALAEVSKKK	DeNovo_spliced__ALAEVSKKK	0	463.5	2.089	0.372	0.0347	1	1
20130504_EXQ3_MiBa_SA_Fib-1.28817.28817.2	28817	2	1232.555786	0.002138	VYQDTWMKY	VYQDTWMKY	sp|Q96RQ1|ERGI2_HUMAN	0	350.6	2.037	0.41	2.38E-04	1	1
20130504_EXQ3_MiBa_SA_Fib-2.23124.23124.2	23124	2	941.3978882	0.002604	YYTDIMH	YYTDIMH	sp|O15031|PLXB2_HUMAN	0	116	1.133	0.266	0.0449	1	1
20121117_EXQ2_MiBa_SA_mHLA_Fib_1.04873.04873.2	4873	2	994.5980835	0.005721	KLRPPGAEK	KLRPPGAEK	sp|P53365|ARFP2_HUMAN	0	236.8	2.357	0.316	0.00671	1	1
20130504_EXQ3_MiBa_SA_Fib-2.06338.06338.2	6338	2	922.5386963	-0.003531	HPKVMLKA	HPKVMLKA	sp|Q14146|URB2_HUMAN	0	107.6	1.281	0.26	0.0382	1	1
20130504_EXQ3_MiBa_SA_Fib-2.13299.13299.2	13299	2	842.4365234	0.004483	MVGPPGTGK	MVGPPGTGK	sp|O75449|KTNA1_HUMAN;sp|Q9BW62|KATL1_HUMAN	0	408.9	1.929	0.37	3.64E-04	1	1
20130504_EXQ3_MiBa_SA_Fib-2.06899.06899.2	6899	2	1034.601196	0.002651	RIHGSPLQK	RIHGSPLQK	sp|O00566|MPP10_HUMAN	0	461.9	1.974	0.188	0.0396	1	1
20130504_EXQ3_MiBa_SA_Fib-2.09594.09594.3	9594	3	1108.675781	0.004094	RVLVTHGSLK	RVLVTHGSLK	DeNovo_spliced__RVLVTHGSLK	0.182	708.7	3.337	0.473	1.55E-05	1	1
20121117_EXQ2_MiBa_SA_mHLA_Fib_2.05642.05642.3	5642	3	1313.810547	0.007422	KVQDVKKTIQK	KVQDVKKTIQK	sp|Q9P2J5|SYLC_HUMAN	0	517	3.304	0.501	2.91E-05	1	1
20121117_EXQ2_MiBa_SA_mHLA_Fib_1.24813.24813.3	24813	3	1074.599976	0.010438	SLMHSFILK	SLMHSFILK	sp|Q9NP97|DLRB1_HUMAN	0	149.3	1.846	0.214	0.0289	1	1
20130504_EXQ3_MiBa_SA_Fib-1.12882.12882.3	12882	3	1150.651733	0.001869	KTFTKWVNK	KTFTKWVNK	sp|Q15149|PLEC_HUMAN;sp|Q9UPN3|MACF1_HUMAN	0	533.8	2.674	0.499	4.46E-04	1	1
20130504_EXQ3_MiBa_SA_Fib-2.31945.31945.2	31945	2	912.5198364	0.012907	HIGIPLTY	HIGIPLTY	sp|Q9H269|VPS16_HUMAN	0	319.4	1.594	0.177	0.0254	1	1
20121117_EXQ2_MiBa_SA_mHLA_Fib_1.02503.02503.2	2503	2	905.4675903	0.003511	KSSAPGMTK	KSSAPGMTK	sp|Q14995|NR1D2_HUMAN	0	712.2	2.365	0.383	2.46E-04	1	1
20130504_EXQ3_MiBa_SA_Fib-2.15046.15046.1	15046	1	919.4069824	0.003391	DHSIGTQY	DHSIGTQY	sp|O94842|TOX4_HUMAN	0	689.5	2.127	0.274	0.0227	1	1
20121117_EXQ2_MiBa_SA_mHLA_Fib_2.32260.32260.2	32260	2	1112.609497	0.00759	IYVIPQPHF	IYVIPQPHF	sp|Q8NG31|CASC5_HUMAN	0	427.9	1.938	0.254	0.0182	1	1
20130504_EXQ3_MiBa_SA_Fib-2.27324.27324.2	27324	2	1059.612305	0.00462	IRPQVVTTF	IRPQVVTTF	sp|Q10570|CPSF1_HUMAN	0	536.2	2.029	0.077	0.00835	1	1
20130504_EXQ3_MiBa_SA_Fib-1.18654.18654.3	18654	3	1238.726685	0.003225	STIPPELVKQK	STIPPELVKQK	sp|Q9BVS4|RIOK2_HUMAN	0	173.8	2.106	0.219	0.0183	1	1
20121117_EXQ2_MiBa_SA_mHLA_Fib_2.10460.10460.2	10460	2	978.6257324	0.003116	KVAPAPAVVK	KVAPAPAVVK	sp|P62424|RL7A_HUMAN	0	604.1	2.466	0.392	0.00684	1	1
20130504_EXQ3_MiBa_SA_Fib-2.10334.10334.2	10334	2	1193.514771	-0.002141	VVDNGSGMCKAN	VVDNGSGMCKAN	LM_splice_VVDNGSGMCKAN	0	304.1	2.032	0.451	1.13E-05	1	1
20130504_EXQ3_MiBa_SA_Fib-1.09468.09468.3	9468	3	1002.577759	1.002038	KTETPIVSK	KTETPIVSK	sp|O95292|VAPB_HUMAN	0	226.7	2.236	0.324	0.00246	1	1
20130504_EXQ3_MiBa_SA_Fib-1.14006.14006.3	14006	3	1021.535156	0.004637	THNEPGVRL	THNEPGVRL	sp|Q9NVA2|SEP11_HUMAN	0	289.4	2.188	0.355	9.88E-04	1	1
20121117_EXQ2_MiBa_SA_mHLA_Fib_2.29314.29314.2	29314	2	1244.721924	0.009096	FLEQQNKILL	FLEQQNKILL	sp|P08670|VIME_HUMAN	0	315	2.126	0.268	0.0252	1	1
20130504_EXQ3_MiBa_SA_Fib-2.18816.18816.2	18816	2	1222.578003	0.004947	SQYPNQPSRF	SQYPNQPSRF	sp|P10589|COT1_HUMAN	0	245.8	1.743	0.273	0.0315	1	1
20130504_EXQ3_MiBa_SA_Fib-2.21681.21681.2	21681	2	947.5477295	0.003732	IVFVTGNAK	IVFVTGNAK	sp|Q9BY32|ITPA_HUMAN	0	188.5	1.685	0.281	0.0235	1	1
20121117_EXQ2_MiBa_SA_mHLA_Fib_1.19524.19524.2	19524	2	1019.480225	0.008975	GHTPPFTTY	GHTPPFTTY	sp|O60293|ZC3H1_HUMAN	0	387.3	1.778	0.249	0.0392	1	1
20121117_EXQ2_MiBa_SA_mHLA_Fib_2.20015.20015.2	20015	2	1168.697388	0.011847	KLTYIYLQK	KLTYIYLQK	DeNovo_spliced__KLTYIYLQK	0.076	1004.9	2.936	0.282	0.0137	1	1
20130504_EXQ3_MiBa_SA_Fib-1.06178.06178.3	6178	3	967.5369263	0.003103	AVTKYTSAK	AVTKYTSAK	sp|O60814|H2B1K_HUMAN;sp|P06899|H2B1J_HUMAN;sp|P57053|H2BFS_HUMAN	0	216.1	2.258	0.371	0.00942	1	1
20121117_EXQ2_MiBa_SA_mHLA_Fib_2.07686.07686.2	7686	2	983.5829468	0.006552	KGNSPLLQK	KGNSPLLQK	sp|Q9H1I8|ASCC2_HUMAN	0	506.6	2.392	0.305	0.0435	1	1
20121117_EXQ2_MiBa_SA_mHLA_Fib_2.05765.05765.2	5765	2	860.3830566	0.005401	GHGNGGTVY	GHGNGGTVY	sp|Q13163|MP2K5_HUMAN	0	311.8	1.889	0.326	0.00141	1	1
20130504_EXQ3_MiBa_SA_Fib-1.07657.07657.3	7657	3	1049.565918	0.004103	TRVKGNNVY	TRVKGNNVY	sp|P53621|COPA_HUMAN	0	165.6	2.143	0.23	0.0192	1	1
20121117_EXQ2_MiBa_SA_mHLA_Fib_1.02366.02366.3	2366	3	940.6486816	0.005356	SPKKKIKL	SPKKKIKL	sp|Q9GZR7|DDX24_HUMAN	0.04	596.7	2.128	0.29	0.0462	1	1
20121117_EXQ2_MiBa_SA_mHLA_Fib_2.06725.06725.2	6725	2	1149.496094	0.008849	RHVDAM(Oxidation)NEY	RHVDAMNEY	sp|Q96N46|TTC14_HUMAN	0	334.6	1.607	0.378	0.00535	1	1
20130504_EXQ3_MiBa_SA_Fib-1.24885.24885.1	24885	1	1021.473267	0.001613	TYPDVNNSI	TYPDVNNSI	sp|O75436|VP26A_HUMAN	0	237.7	1.355	0.256	0.0194	1	1
20130504_EXQ3_MiBa_SA_Fib-2.24791.24791.3	24791	3	2182.055664	1.013855	GTNRGASQAGMTGYGM(Oxidation)PRQIL	GTNRGASQAGMTGYGMPRQIL	sp|P37802|TAGL2_HUMAN	0	672.4	4.071	1	3.45E-08	1	1
20121117_EXQ2_MiBa_SA_mHLA_Fib_2.19100.19100.2	19100	2	994.562439	0.006473	HASDRIIAL	HASDRIIAL	sp|P29401|TKT_HUMAN	0	527.2	1.742	0.307	0.0158	1	1
20130504_EXQ3_MiBa_SA_Fib-1.25643.25643.3	25643	3	1197.703003	0.0048	AVFPSIVGRPR	AVFPSIVGRPR	sp|A5A3E0|POTEF_HUMAN;sp|P0CG38|POTEI_HUMAN;sp|P60709|ACTB_HUMAN;sp|P62736|ACTA_HUMAN;sp|P63261|ACTG_HUMAN;sp|P63267|ACTH_HUMAN;sp|P68032|ACTC_HUMAN;sp|P68133|ACTS_HUMAN;sp|Q6S8J3|POTEE_HUMAN;sp|Q9BYX7|ACTBM_HUMAN	0	426.1	2.421	0.248	0.00661	1	1
20121117_EXQ2_MiBa_SA_mHLA_Fib_2.04357.04357.3	4357	3	951.5919189	0.005378	KTGHVIAVK	KTGHVIAVK	sp|O14733|MP2K7_HUMAN	0	432.4	2.392	0.39	8.29E-04	1	1
20130504_EXQ3_MiBa_SA_Fib-2.33604.33604.2	33604	2	1248.553711	-0.002706	YRNEFTAWY	YRNEFTAWY	tr|A0A096LP01|A0A096LP01_HUMAN	0	171.9	1.41	0.312	0.0297	1	1
20130504_EXQ3_MiBa_SA_Fib-1.11722.11722.2	11722	2	1257.58252	-0.001195	DGKADGAEAKPAE	DGKADGAEAKPAE	sp|P35579|MYH9_HUMAN	0	687.7	2.89	0.483	1.16E-04	1	1
20121117_EXQ2_MiBa_SA_mHLA_Fib_2.07973.07973.3	7973	3	1081.584961	0.006807	ATWKNAVRH	ATWKNAVRH	sp|O15409|FOXP2_HUMAN;sp|Q8IVH2|FOXP4_HUMAN;sp|Q9H334|FOXP1_HUMAN	0	643.5	2.735	0.378	2.53E-04	1	1
20130504_EXQ3_MiBa_SA_Fib-1.09422.09422.2	9422	2	1002.583862	1.008125	KTETPIVSK	KTETPIVSK	sp|O95292|VAPB_HUMAN	0	470.6	2.315	0.277	0.00462	1	1
20130504_EXQ3_MiBa_SA_Fib-1.11562.11562.3	11562	3	1120.545166	3.59E-04	RTGPPM(Oxidation)GSFR	RTGPPMGSFR	LM_splice_RTGPPMGSFR	0.023	239.4	1.97	0.293	0.0437	1	1
20121117_EXQ2_MiBa_SA_mHLA_Fib_1.12541.12541.3	12541	3	1564.807739	0.011992	ASSPGGVYATRSSAVR	ASSPGGVYATRSSAVR	sp|P08670|VIME_HUMAN	0	165.4	2.016	0.262	0.00946	1	1
20130504_EXQ3_MiBa_SA_Fib-2.17875.17875.2	17875	2	1115.517212	0.002341	SFHNIHNTF	SFHNIHNTF	sp|O43684|BUB3_HUMAN	0	298.6	1.751	0.182	0.00847	1	1
20130504_EXQ3_MiBa_SA_Fib-2.28289.28289.2	28289	2	1453.788696	0.003628	KTVTAM(Oxidation)DVVYALK	KTVTAMDVVYALK	sp|P62805|H4_HUMAN	0	927.1	4.088	0.419	2.64E-08	1	1
20121117_EXQ2_MiBa_SA_mHLA_Fib_2.11507.11507.3	11507	3	1251.690674	0.00843	KTYEVSLREK	KTYEVSLREK	sp|Q16531|DDB1_HUMAN	0	1099.4	3.178	0.38	3.36E-04	1	1
20121117_EXQ2_MiBa_SA_mHLA_Fib_2.15534.15534.3	15534	3	1287.733887	0.01119	KVYYPKYLSK	KVYYPKYLSK	sp|Q8NHP6|MSPD2_HUMAN	0	739.2	3.08	0.518	1.07E-06	1	1
20130504_EXQ3_MiBa_SA_Fib-1.12849.12849.3	12849	3	968.5095215	0.001577	AHSPPVKSF	AHSPPVKSF	sp|Q9UQK1|PPR3C_HUMAN	0	336	1.607	0.36	0.00855	1	1
20121117_EXQ2_MiBa_SA_mHLA_Fib_2.29586.29586.2	29586	2	1072.629639	0.00151	VYLPNINKI	VYLPNINKI	sp|O94844|RHBT1_HUMAN	0	300.2	1.696	0.278	0.0463	1	1
20121117_EXQ2_MiBa_SA_mHLA_Fib_1.30526.30526.2	30526	2	1191.600464	0.008054	VYVDLGGSHVF	VYVDLGGSHVF	sp|Q14692|BMS1_HUMAN	0	607.4	2.405	0.168	0.00263	1	1
20130504_EXQ3_MiBa_SA_Fib-2.23560.23560.1	23560	1	1116.622925	0.004966	THLTKILEY	THLTKILEY	DeNovo_spliced__THLTKILEY	0.326	566.8	2.082	0.376	0.00106	1	1
20130504_EXQ3_MiBa_SA_Fib-1.30146.30146.2	30146	2	1180.517822	0.002927	SYQDWQQNL	SYQDWQQNL	sp|Q9H1Z9|TSN10_HUMAN	0	267.6	1.606	0.358	0.00352	1	1
20121117_EXQ2_MiBa_SA_mHLA_Fib_1.15840.15840.2	15840	2	874.5202026	0.007822	TSTGLLGVK	TSTGLLGVK	DeNovo_spliced__TSTGLLGVK	0	591.1	2.013	0.384	0.00184	1	1
20130504_EXQ3_MiBa_SA_Fib-1.26844.26844.2	26844	2	1054.534302	8.49E-04	GPYKVDITY	GPYKVDITY	sp|Q14315|FLNC_HUMAN	0	547.1	2.19	0.363	0.0207	1	1
20121117_EXQ2_MiBa_SA_mHLA_Fib_2.25546.25546.2	25546	2	1125.593018	0.007761	DMHLKQIEI	DMHLKQIEI	sp|P17302|CXA1_HUMAN	0	350.1	1.793	0.191	0.015	1	1
20130504_EXQ3_MiBa_SA_Fib-1.04652.04652.3	4652	3	1235.691772	0.004334	KSFDQKVKEK	KSFDQKVKEK	sp|O60902|SHOX2_HUMAN	0	700.4	2.928	0.386	4.47E-04	1	1
20130504_EXQ3_MiBa_SA_Fib-1.21750.21750.3	21750	3	1206.695557	0.004884	RYLEVMRKL	RYLEVMRKL	sp|Q15257|PTPA_HUMAN	0	535.6	2.269	0.227	0.00269	1	1
20121117_EXQ2_MiBa_SA_mHLA_Fib_2.08273.08273.3	8273	3	1058.62793	0.004228	VFSPRVLKGG	VFSPRVLKGG	sp|Q3V5L5|MGT5B_HUMAN	0	88.6	1.732	0.16	0.0215	4	1
20121117_EXQ2_MiBa_SA_mHLA_Fib_2.21036.21036.2	21036	2	1169.626099	0.006791	SHRLPVEVAY	SHRLPVEVAY	sp|Q15149|PLEC_HUMAN	0.168	611	2.121	0.367	0.00151	1	1
20130504_EXQ3_MiBa_SA_Fib-2.11352.11352.2	11352	2	1256.641968	0.004327	FHKKFMEKY	FHKKFMEKY	sp|Q9P013|CWC15_HUMAN	0	423.6	1.977	0.335	4.20E-04	1	1
20130504_EXQ3_MiBa_SA_Fib-1.16229.16229.2	16229	2	1104.610962	0.002969	KYLHPPTHL	KYLHPPTHL	sp|Q5VZF2|MBNL2_HUMAN	0	535.6	2.195	0.399	2.27E-04	1	1
20130504_EXQ3_MiBa_SA_Fib-2.15407.15407.2	15407	2	1145.651367	0.003591	VVMKASSSLPK	VVMKASSSLPK	sp|Q9UNZ5|L10K_HUMAN	0	349.8	1.664	0.204	0.0216	1	1
20130504_EXQ3_MiBa_SA_Fib-1.30594.30594.2	30594	2	1186.577515	4.51E-04	PYYNGPHLNL	PYYNGPHLNL	sp|Q8WWI1|LMO7_HUMAN	0	238.4	1.695	0.289	0.00526	1	1
20121117_EXQ2_MiBa_SA_mHLA_Fib_1.03079.03079.3	3079	3	1174.681152	0.006723	KTDPKMLSKK	KTDPKMLSKK	sp|Q9UBD5|ORC3_HUMAN	0	284.9	2.218	0.26	0.0204	1	1
20121117_EXQ2_MiBa_SA_mHLA_Fib_1.08509.08509.3	8509	3	1055.605347	0.007827	VTNPDIAAKK	VTNPDIAAKK	sp|O75691|UTP20_HUMAN	0	609.4	2.57	0.329	0.00808	1	1
20121117_EXQ2_MiBa_SA_mHLA_Fib_2.29459.29459.2	29459	2	1070.572754	0.007884	KYIATDFTL	KYIATDFTL	sp|O43847|NRDC_HUMAN	0	532.2	1.829	0.197	0.038	1	1
20130504_EXQ3_MiBa_SA_Fib-2.04313.04313.2	4313	2	1358.576294	0.001036	RHYN(Deamidated)HSGSHTY	RHYNHSGSHTY	sp|Q95460|HMR1_HUMAN	0.468	524.2	2.973	0.543	1.26E-05	1	1
20130504_EXQ3_MiBa_SA_Fib-2.24433.24433.3	24433	3	1901.078491	-0.017441	KKRN(Deamidated)VPQ(Deamidated)KLSPHSKRP	KKRNVPQKLSPHSKRP	sp|Q12852|M3K12_HUMAN	0	66.5	2.25	1	0.0169	2	1
20130504_EXQ3_MiBa_SA_Fib-1.22796.22796.3	22796	3	1986.947144	-0.001098	GSHSMRYFYTSVSRPGR	GSHSMRYFYTSVSRPGR	sp|P01891|1A68_HUMAN	0.029	38.7	2.042	0.398	0.002	1	1
20121117_EXQ2_MiBa_SA_mHLA_Fib_2.02339.02339.3	2339	3	1169.730103	0.005717	KLKEKQIQR	KLKEKQIQR	sp|Q9Y5A7|NUB1_HUMAN	0	418	2.689	0.224	0.0111	1	1
20130504_EXQ3_MiBa_SA_Fib-2.05950.05950.3	5950	3	999.647644	0.003598	KINKAIVSK	KINKAIVSK	sp|P07093|GDN_HUMAN	0	453.9	2.808	0.219	0.00644	1	1
20121117_EXQ2_MiBa_SA_mHLA_Fib_2.20134.20134.3	20134	3	1090.629883	0.005199	QLHLPLSQR	QLHLPLSQR	sp|Q5H9U9|DDX6L_HUMAN	0	161.7	2.077	0.237	0.0241	1	1
20121117_EXQ2_MiBa_SA_mHLA_Fib_1.27613.27613.2	27613	2	1271.612915	1.014651	AYYPAQGVQQF	AYYPAQGVQQF	sp|Q04637|IF4G1_HUMAN	0	171.9	1.968	0.322	0.0249	1	1
20121117_EXQ2_MiBa_SA_mHLA_Fib_1.30164.30164.2	30164	2	1103.581299	0.004896	AQHLFIQTF	AQHLFIQTF	sp|Q14684|RRP1B_HUMAN	0	426.5	1.765	0.238	0.0367	1	1
20121117_EXQ2_MiBa_SA_mHLA_Fib_1.23414.23414.2	23414	2	1070.655151	0.006355	AHILTKILY	AHILTKILY	sp|Q9Y678|COPG1_HUMAN	0	278.2	2.183	0.525	7.31E-05	1	1
20130504_EXQ3_MiBa_SA_Fib-2.22985.22985.2	22985	2	977.5204468	0.002244	TPIRSLEY	TPIRSLEY	sp|Q7Z5L7|PODN_HUMAN	0	581.6	2.19	0.189	0.0186	1	1
20130504_EXQ3_MiBa_SA_Fib-1.33346.33346.2	33346	2	1022.583618	0.00352	VSFPIGIYK	VSFPIGIYK	sp|Q8TCA0|LRC20_HUMAN	0	280.8	1.848	0.343	0.0103	1	1
20130504_EXQ3_MiBa_SA_Fib-2.11847.11847.3	11847	3	1033.560181	0.004482	GTKGPSNVFK	GTKGPSNVFK	sp|P42285|SK2L2_HUMAN	0	289.3	2.59	0.281	0.00303	1	1
20130504_EXQ3_MiBa_SA_Fib-1.13655.13655.3	13655	3	1242.701538	0.004359	ATYGKFKVTTK	ATYGKFKVTTK	sp|Q15678|PTN14_HUMAN	0	406.5	2.568	0.486	1.92E-04	1	1
20130504_EXQ3_MiBa_SA_Fib-1.14551.14551.2	14551	2	789.444397	0.002559	VVGVGMTK	VVGVGMTK	sp|P22307|NLTP_HUMAN	0	430.9	1.938	0.355	0.00236	1	1
20130504_EXQ3_MiBa_SA_Fib-2.14465.14465.2	14465	2	1128.644165	0.003776	SVYQIKVHR	SVYQIKVHR	sp|Q14204|DYHC1_HUMAN	0	444.8	1.902	0.438	7.57E-04	1	1
20121117_EXQ2_MiBa_SA_mHLA_Fib_1.39935.39935.2	39935	2	1069.557373	0.008932	GYIPIYTPF	GYIPIYTPF	sp|P49591|SYSC_HUMAN	0	373	1.842	0.218	0.0224	1	1
20121117_EXQ2_MiBa_SA_mHLA_Fib_1.28491.28491.2	28491	2	1207.531006	0.00906	KYM(Oxidation)DVQFDF	KYMDVQFDF	sp|O00159|MYO1C_HUMAN	0.164	263.5	1.996	0.292	0.017	1	1
20130504_EXQ3_MiBa_SA_Fib-2.12916.12916.3	12916	3	1135.561401	0.005721	RMFGGPGTASR	RMFGGPGTASR	sp|P08670|VIME_HUMAN	0	409	2.601	0.328	0.00449	1	1
20121117_EXQ2_MiBa_SA_mHLA_Fib_2.28881.28881.2	28881	2	885.5114136	0.004188	SRPPLLGF	SRPPLLGF	sp|Q15386|UBE3C_HUMAN;sp|Q7Z3V4|UBE3B_HUMAN	0.126	575.6	1.719	0.193	0.00973	1	1
20130504_EXQ3_MiBa_SA_Fib-1.36068.36068.3	36068	3	1547.835938	0.008995	FVTPLTSMVVTKPE	FVTPLTSMVVTKPE	sp|Q06033|ITIH3_HUMAN	0	212.8	2.444	0.483	2.24E-04	1	1
20130504_EXQ3_MiBa_SA_Fib-1.12459.12459.2	12459	2	1023.562683	0.002623	KSYPSLTTK	KSYPSLTTK	sp|Q15029|U5S1_HUMAN	0	813.6	2.014	0.288	0.0122	1	1
20121117_EXQ2_MiBa_SA_mHLA_Fib_1.05085.05085.2	5085	2	1010.510071	0.005432	HHRNIATY	HHRNIATY	sp|O95819|M4K4_HUMAN;sp|Q8N4C8|MINK1_HUMAN;sp|Q9UKE5|TNIK_HUMAN	0.318	370.5	1.874	0.404	0.00185	1	1
20121117_EXQ2_MiBa_SA_mHLA_Fib_2.26100.26100.2	26100	2	994.5742188	0.004309	SITSVFITK	SITSVFITK	sp|Q9Y4A5|TRRAP_HUMAN	0	106.5	1.517	0.336	0.0237	1	1
20121117_EXQ2_MiBa_SA_mHLA_Fib_2.13466.13466.2	13466	2	1048.488892	0.008836	YVHM(Oxidation)VTHF	YVHMVTHF	sp|P55061|BI1_HUMAN	0	487.2	1.607	0.299	0.00327	1	1
20121117_EXQ2_MiBa_SA_mHLA_Fib_2.24322.24322.2	24322	2	1054.537964	0.004439	GPYKVDITY	GPYKVDITY	sp|Q14315|FLNC_HUMAN	0	338.9	2.001	0.241	0.0287	1	1
20130504_EXQ3_MiBa_SA_Fib-2.30247.30247.2	30247	2	1236.56311	0.003413	IYADNQVMHF	IYADNQVMHF	sp|Q07864|DPOE1_HUMAN	0	313.3	2.181	0.452	2.14E-04	1	1
20121117_EXQ2_MiBa_SA_mHLA_Fib_1.15876.15876.2	15876	2	1300.570923	0.010454	LTTM(Oxidation)GDRFTDE	LTTMGDRFTDE	sp|O14950|ML12B_HUMAN;sp|P19105|ML12A_HUMAN;sp|P24844|MYL9_HUMAN	0	1064.1	2.606	0.353	0.00959	1	1
20130504_EXQ3_MiBa_SA_Fib-2.17931.17931.2	17931	2	971.5126343	0.004977	GIYPPGSPGK	GIYPPGSPGK	sp|O95295|SNAPN_HUMAN	0	274.1	1.609	0.379	0.0012	1	1
20130504_EXQ3_MiBa_SA_Fib-2.32310.32310.2	32310	2	1079.532959	0.004171	FYQEVANPL	FYQEVANPL	sp|Q14624|ITIH4_HUMAN	0	253.6	1.817	0.28	0.0141	1	1
20130504_EXQ3_MiBa_SA_Fib-2.31524.31524.3	31524	3	1467.767822	0.010001	VMLEKGSLSAMRF	VMLEKGSLSAMRF	sp|Q9Y2Q3|GSTK1_HUMAN	0	550.6	3.318	0.425	2.16E-05	1	1
20121117_EXQ2_MiBa_SA_mHLA_Fib_1.32290.32290.2	32290	2	1103.62146	0.008747	IPFRPSIQF	IPFRPSIQF	sp|O00472|ELL2_HUMAN	0	444.1	1.865	0.142	0.0213	1	1
20130504_EXQ3_MiBa_SA_Fib-1.22991.22991.2	22991	2	1198.568481	0.00258	AYEHKFYEI	AYEHKFYEI	sp|Q96JI7|SPTCS_HUMAN	0	348.2	2.255	0.302	0.0089	1	1
20130504_EXQ3_MiBa_SA_Fib-1.13153.13153.3	13153	3	1064.675537	0.004951	RLKPKPIDV	RLKPKPIDV	sp|P61158|ARP3_HUMAN	0.165	360.6	2.139	0.301	0.039	1	1
20130504_EXQ3_MiBa_SA_Fib-2.09506.09506.3	9506	3	994.6331177	0.004397	KGLPPIRSK	KGLPPIRSK	sp|Q9UPN6|SCAF8_HUMAN	0	411.1	2.013	0.111	0.021	1	1
20130504_EXQ3_MiBa_SA_Fib-2.32499.32499.2	32499	2	1004.510559	0.002567	NHAGAIYIF	NHAGAIYIF	sp|Q9UKX5|ITA11_HUMAN	0	301.6	1.706	0.284	0.00874	1	1
20130504_EXQ3_MiBa_SA_Fib-2.13630.13630.3	13630	3	1466.721924	0.006481	TFGGLGSKSKGHYE	TFGGLGSKSKGHYE	sp|Q09666|AHNK_HUMAN	0	233	2.064	0.411	0.00355	1	1
20130504_EXQ3_MiBa_SA_Fib-1.04829.04829.2	4829	2	1045.412598	0.002511	SHTEGTHDY	SHTEGTHDY	sp|O60303|K0556_HUMAN	0	168.6	1.687	0.27	0.0215	1	1
20130504_EXQ3_MiBa_SA_Fib-2.12432.12432.3	12432	3	1475.794067	0.005602	FEGFPDKQPRKK	FEGFPDKQPRKK	sp|P26447|S10A4_HUMAN	0	216.8	2.413	0.491	9.16E-05	1	1
20121117_EXQ2_MiBa_SA_mHLA_Fib_2.20087.20087.3	20087	3	1514.750854	0.009005	IWHHTFYNELR	IWHHTFYNELR	sp|A5A3E0|POTEF_HUMAN;sp|P0CG38|POTEI_HUMAN;sp|P0CG39|POTEJ_HUMAN;sp|P60709|ACTB_HUMAN;sp|P63261|ACTG_HUMAN;sp|P68032|ACTC_HUMAN;sp|P68133|ACTS_HUMAN;sp|Q6S8J3|POTEE_HUMAN;sp|Q9BYX7|ACTBM_HUMAN	0	925.5	2.946	0.389	1.82E-05	1	1
20130504_EXQ3_MiBa_SA_Fib-1.28767.28767.2	28767	2	1184.577881	0.005718	KM(Oxidation)PKFSMPGF	KMPKFSMPGF	sp|Q09666|AHNK_HUMAN	0	422	2.255	0.276	0.00457	1	1
20121117_EXQ2_MiBa_SA_mHLA_Fib_2.09055.09055.2	9055	2	1136.636597	0.006429	AVHQQILSNK	AVHQQILSNK	sp|O75414|NDK6_HUMAN	0	965.2	2.626	0.172	2.35E-04	1	1
20121117_EXQ2_MiBa_SA_mHLA_Fib_2.03447.03447.2	3447	2	900.4367065	0.006589	AHATTSNTV	AHATTSNTV	sp|Q6NZI2|PTRF_HUMAN	0	361	1.941	0.377	0.0117	1	1
20130504_EXQ3_MiBa_SA_Fib-2.12917.12917.3	12917	3	1468.811157	0.007371	RFIEDGKKKTTF	RFIEDGKKKTTF	sp|O75881|CP7B1_HUMAN	0	514.7	2.752	0.433	1.43E-05	1	1
20130504_EXQ3_MiBa_SA_Fib-2.35449.35449.2	35449	2	1321.702515	0.007369	IYMEDGLIKQI	IYMEDGLIKQI	sp|Q14195|DPYL3_HUMAN;sp|Q16555|DPYL2_HUMAN	0	357.8	2.312	0.423	8.65E-06	1	1
20130504_EXQ3_MiBa_SA_Fib-1.29099.29099.1	29099	1	1126.504883	0.004352	TPYMVQPEY	TPYMVQPEY	sp|O43679|LDB2_HUMAN	0	545.3	2.452	0.299	0.00284	1	1
20130504_EXQ3_MiBa_SA_Fib-1.29815.29815.2	29815	2	1102.56543	-4.19E-04	GTLEQWIEK	GTLEQWIEK	sp|P19525|E2AK2_HUMAN	0	525.2	1.932	0.271	0.0407	1	1
20130504_EXQ3_MiBa_SA_Fib-1.35518.35518.2	35518	2	1776.906372	0.009569	FVTPLTSMVVTKPEDN	FVTPLTSMVVTKPEDN	sp|Q06033|ITIH3_HUMAN	0.025	578.1	2.932	0.572	2.32E-07	1	1
20121117_EXQ2_MiBa_SA_mHLA_Fib_2.16953.16953.2	16953	2	1073.547974	0.008634	STSQTFIYK	STSQTFIYK	sp|O60341|KDM1A_HUMAN	0	326.7	1.838	0.292	0.0151	1	1
20121117_EXQ2_MiBa_SA_mHLA_Fib_1.14883.14883.2	14883	2	898.5028687	0.008246	MAATPAPLK	MAATPAPLK	DeNovo_spliced__MAATPAPLK	0	576.5	1.879	0.373	0.00257	1	1
20130504_EXQ3_MiBa_SA_Fib-2.21334.21334.2	21334	2	1129.618774	0.005651	VVQEPGQVFK	VVQEPGQVFK	sp|Q96QU8|XPO6_HUMAN	0	554.3	2.068	0.35	8.14E-04	1	1
20121117_EXQ2_MiBa_SA_mHLA_Fib_2.20762.20762.2	20762	2	944.5445557	2.22E-04	LAPNRIVY	LAPNRIVY	sp|Q9ULU8|CAPS1_HUMAN	0	206.1	1.764	0.03	0.038	1	1
20130504_EXQ3_MiBa_SA_Fib-1.25472.25472.2	25472	2	866.5636597	0.004691	AVGLVLPAK	AVGLVLPAK	sp|O75911|DHRS3_HUMAN	0	381.2	1.895	0.301	0.0327	1	1
20130504_EXQ3_MiBa_SA_Fib-1.20560.20560.3	20560	3	1171.631592	0.003123	RIAEIFMRH	RIAEIFMRH	sp|Q9NUI1|DECR2_HUMAN	0	359.8	2.359	0.264	0.0292	1	1
20121117_EXQ2_MiBa_SA_mHLA_Fib_2.26200.26200.2	26200	2	1194.681519	0.005416	LYQKDFLRI	LYQKDFLRI	sp|Q96NE9|FRMD6_HUMAN	0	423.1	1.77	0.27	0.0106	1	1
[truncated: 19,808 more rows]
