# Supplementary material for: Estimating the Contribution of Proteasomal Spliced Peptides to the HLA-I Ligandome*
Source: Mol Cell Proteomics. 2018 Sep 5;17(12):2347–57. doi: 10.1074/mcp.RA118.000877 (PMC6283289; doi:10.1074/mcp.RA118.000877)
Supplement: supplemental Table 1 [file 138326_2_supp_192518_pp4q2p.txt]

Spectrum	ScanNumber	Charge	PrecMz	MassDiff	PeptideAnnot	PeptideSeq	Protein	deltacnstar	spscore	xcorr	deltacn	expect	sprank	Rank
20141208_QEp7_MiBa_SA_HLA-I-p_MM15_4_B.43438.43438.2	43438	2	1155.543091	0.004862	YPDRIMNTF	YPDRIMNTF	sp|P07437|TBB5_HUMAN;sp|P68371|TBB4B_HUMAN;sp|Q13509|TBB3_HUMAN;sp|Q13885|TBB2A_HUMAN;sp|Q9BVA1|TBB2B_HUMAN	0	368.1	2.024	0.37	0.0011	1	1
20141210_QEp7_MiBa_SA_HLA-I-p_MM15_1_B_1.48331.48331.2	48331	2	1071.669189	0.004031	TIIDILTKR	TIIDILTKR	sp|P04083|ANXA1_HUMAN	0	538	2.3	0.251	0.00732	1	1
20141208_QEp7_MiBa_SA_HLA-I-p_MM15_1_A.45571.45571.2	45571	2	968.5375977	0.00447	AAAKVYSLF	AAAKVYSLF	sp|Q14767|LTBP2_HUMAN	0	418.9	2.242	0.318	0.0226	1	1
20141208_QEp7_MiBa_SA_HLA-I-p_MM15_1_B.10859.10859.3	10859	3	1242.562622	0.006281	TTFEHAHNMR	TTFEHAHNMR	sp|P13639|EF2_HUMAN	0	690.4	3.017	0.487	1.19E-06	1	1
20141208_QEp7_MiBa_SA_HLA-I-p_MM15_3_B.37042.37042.2	37042	2	1191.670288	0.009172	ETVGPAPPGVLR	ETVGPAPPGVLR	sp|Q92837|FRAT1_HUMAN	0	205.9	1.592	0.204	0.0318	1	1
20141208_QEp7_MiBa_SA_HLA-I-p_MM15_4_A.38978.38978.2	38978	2	1030.55249	0.004365	MPTIERATL	MPTIERATL	sp|P51878|CASP5_HUMAN	0	306.8	1.785	0.29	0.0405	1	1
20141210_QEp7_MiBa_SA_HLA-I-p_MM15_4_B_1.11416.11416.2	11416	2	1119.574097	0.006778	EAFPSQGTKR	EAFPSQGTKR	sp|Q5VIR6|VPS53_HUMAN	0	259.5	1.489	0.315	0.0284	1	1
20141210_QEp7_MiBa_SA_HLA-I-p_MM15_1_B_1.11411.11411.2	11411	2	833.4793091	0.003398	NQGKIFK	NQGKIFK	sp|P26641|EF1G_HUMAN	0	702.2	2.005	0.322	0.0137	1	1
20141208_QEp7_MiBa_SA_HLA-I-p_MM15_3_A.30689.30689.2	30689	2	1152.598633	0.005859	DIYFNPKTR	DIYFNPKTR	sp|Q15029|U5S1_HUMAN	0	280.3	1.399	0.244	0.0207	1	1
20141208_QEp7_MiBa_SA_HLA-I-p_MM15_4_B.20398.20398.3	20398	3	1219.63147	1.00564	GRKGVSHGQFF	GRKGVSHGQFF	sp|P26572|MGAT1_HUMAN	0	143.1	1.802	0.117	0.0228	1	1
20141208_QEp7_MiBa_SA_HLA-I-p_MM15_4_B.24328.24328.2	24328	2	1278.671265	0.003186	QTIQPPQPTGGR	QTIQPPQPTGGR	sp|Q02930|CREB5_HUMAN	0	407.4	2.261	0.333	0.00379	1	1
20141208_QEp7_MiBa_SA_HLA-I-p_MM15_3_A.31626.31626.2	31626	2	1192.51355	0.009838	YARDETEFY	YARDETEFY	sp|P18077|RL35A_HUMAN	0	288	1.895	0.335	0.00568	1	1
20141208_QEp7_MiBa_SA_HLA-I-p_MM15_1_B.48228.48228.1	48228	1	998.5152588	0.004577	IPMSDPQVL	IPMSDPQVL	sp|Q5JSP0|FGD3_HUMAN	0	749.7	1.878	0.207	0.0461	1	1
20141208_QEp7_MiBa_SA_HLA-I-p_MM15_3_A.26742.26742.2	26742	2	981.4814453	0.004693	NTFSSDALK	NTFSSDALK	DeNovo_spliced__NTFSSDALK	0	300.9	1.822	0.391	0.012	1	1
20141208_QEp7_MiBa_SA_HLA-I-p_MM15_3_A.40794.40794.3	40794	3	1154.718872	1.010496	RTFLRVLIH	RTFLRVLIH	sp|Q14571|ITPR2_HUMAN;sp|Q14643|ITPR1_HUMAN	0	333.5	2.108	0.298	0.0221	1	1
20141210_QEp7_MiBa_SA_HLA-I-p_MM15_1_A_1.40587.40587.2	40587	2	1102.589355	0.008217	ETFKYFLR	ETFKYFLR	sp|Q8WVC6|DCAKD_HUMAN	0	319.2	1.579	0.33	0.0315	1	1
20141208_QEp7_MiBa_SA_HLA-I-p_MM15_4_A.10624.10624.2	10624	2	1144.626831	0.006767	EVAGTVTGQKR	EVAGTVTGQKR	sp|Q86U44|MTA70_HUMAN	0	665.2	2.402	0.429	5.27E-04	1	1
20141208_QEp7_MiBa_SA_HLA-I-p_MM15_2_A.31220.31220.2	31220	2	1454.814819	0.0055	EVVPISKSEALQR	EVVPISKSEALQR	sp|Q8IX18|DHX40_HUMAN	0	457.5	2.405	0.48	3.74E-05	1	1
20141208_QEp7_MiBa_SA_HLA-I-p_MM15_1_B.55395.55395.2	55395	2	1558.808472	0.005324	RSIPAYLAETLYY	RSIPAYLAETLYY	sp|P08758|ANXA5_HUMAN	0	327	2.285	0.383	1.65E-04	1	1
20141210_QEp7_MiBa_SA_HLA-I-p_MM15_4_A_1.34967.34967.2	34967	2	1176.605103	0.008951	ARMKIDPEAF	ARMKIDPEAF	sp|Q92616|GCN1L_HUMAN	0	254.4	1.736	0.217	0.068	1	1
20141208_QEp7_MiBa_SA_HLA-I-p_MM15_1_B.16556.16556.2	16556	2	1291.670532	1.010334	RVQEAVESM(Oxidation)VK	RVQEAVESMVK	sp|Q96C01|F136A_HUMAN	0	404.5	2.292	0.277	0.00664	1	1
20141208_QEp7_MiBa_SA_HLA-I-p_MM15_4_B.59461.59461.2	59461	2	1134.613403	0.006045	NQIPFIIQY	NQIPFIIQY	sp|P20592|MX2_HUMAN	0	353.1	1.9	0.352	0.00474	1	1
20141208_QEp7_MiBa_SA_HLA-I-p_MM15_1_B.16700.16700.2	16700	2	1284.754639	0.003228	RVKVSQAAADLK	RVKVSQAAADLK	sp|P63218|GBG5_HUMAN	0	599.5	3.156	0.42	3.88E-04	1	1
20141210_QEp7_MiBa_SA_HLA-I-p_MM15_1_B_1.28379.28379.3	28379	3	1161.676758	1.002824	RIFPKEMLK	RIFPKEMLK	sp|P15313|VATB1_HUMAN;sp|P21281|VATB2_HUMAN	0	216	2.349	0.175	0.0505	1	1
20141210_QEp7_MiBa_SA_HLA-I-p_MM15_2_B_1.07867.07867.3	7867	3	949.5606079	0.00365	GRHAVVVGR	GRHAVVVGR	sp|P11586|C1TC_HUMAN	0	644.7	2.809	0.434	0.00207	1	1
20141210_QEp7_MiBa_SA_HLA-I-p_MM15_2_B_1.12603.12603.2	12603	2	1183.712891	0.005184	KRYKSIVKY	KRYKSIVKY	sp|P14324|FPPS_HUMAN	0	506.2	1.656	0.259	0.0103	1	1
20141208_QEp7_MiBa_SA_HLA-I-p_MM15_1_A.37762.37762.3	37762	3	1108.616089	0.001887	SRFNALFVR	SRFNALFVR	sp|Q14204|DYHC1_HUMAN	0	304.2	2.115	0.266	0.0118	1	1
20141208_QEp7_MiBa_SA_HLA-I-p_MM15_2_B.24662.24662.2	24662	2	958.5290527	0.005461	HISGVFATK	HISGVFATK	sp|Q96RY7|IF140_HUMAN	0	816.1	2.425	0.254	0.00428	1	1
20141208_QEp7_MiBa_SA_HLA-I-p_MM15_2_B.29639.29639.3	29639	3	1236.667847	0.006317	SVQNVFYRPK	SVQNVFYRPK	sp|Q14562|DHX8_HUMAN	0	160.8	1.984	0.258	0.0119	1	1
20141210_QEp7_MiBa_SA_HLA-I-p_MM15_1_A_1.52638.52638.2	52638	2	1337.760254	0.004778	LPEEVLLQERI	LPEEVLLQERI	DeNovo_spliced__LPEEVLLQERI	0	1114.2	2.607	0.262	0.0115	1	1
20141210_QEp7_MiBa_SA_HLA-I-p_MM15_1_A_1.37045.37045.1	37045	1	1017.529236	0.004878	DTPGFIVNR	DTPGFIVNR	sp|Q16836|HCDH_HUMAN	0	316.6	2.165	0.374	3.93E-04	1	1
20141208_QEp7_MiBa_SA_HLA-I-p_MM15_1_A.29167.29167.3	29167	3	1093.592529	0.004554	LVHDGLGDLR	LVHDGLGDLR	sp|Q00325|MPCP_HUMAN	0	272.5	2.425	0.157	0.00138	1	1
20141210_QEp7_MiBa_SA_HLA-I-p_MM15_1_A_1.31518.31518.2	31518	2	982.500061	0.002923	EVSSISSKF	EVSSISSKF	sp|Q9Y5K6|CD2AP_HUMAN	0	261.6	1.746	0.119	0.0689	1	1
20141210_QEp7_MiBa_SA_HLA-I-p_MM15_1_A_1.18704.18704.2	18704	2	1116.613647	0.00623	KRQQVQMTV	KRQQVQMTV	sp|O14981|BTAF1_HUMAN	0	425.7	2.012	0.257	0.0281	1	1
20141208_QEp7_MiBa_SA_HLA-I-p_MM15_3_B.08603.08603.2	8603	2	1226.741089	0.006447	KTKDPIIREK	KTKDPIIREK	sp|Q9P291|ARMX1_HUMAN	0	345.3	2.15	0.295	0.064	1	1
20141208_QEp7_MiBa_SA_HLA-I-p_MM15_4_A.36221.36221.2	36221	2	1314.683228	0.005283	ETSGVSVGDPVLR	ETSGVSVGDPVLR	sp|P38606|VATA_HUMAN	0	594.5	2.358	0.317	3.50E-04	1	1
20141210_QEp7_MiBa_SA_HLA-I-p_MM15_1_A_1.05225.05225.2	5225	2	1066.5448	0.004043	ENSPVHKEK	ENSPVHKEK	sp|Q9H3J6|CL065_HUMAN	0	693.5	2.227	0.375	0.00224	1	1
20141210_QEp7_MiBa_SA_HLA-I-p_MM15_1_A_1.13547.13547.3	13547	3	1404.787964	0.004203	KRFADEGTVVKR	KRFADEGTVVKR	sp|Q8N806|UBR7_HUMAN	0	898.9	4.134	0.425	3.18E-05	1	1
20141208_QEp7_MiBa_SA_HLA-I-p_MM15_3_B.39945.39945.2	39945	2	1169.635132	0.005984	EVVELPVTER	EVVELPVTER	tr|H7C1Q1|H7C1Q1_HUMAN;sp|Q9BXI6|TB10A_HUMAN	0	467.2	2.24	0.229	0.0379	1	1
20141210_QEp7_MiBa_SA_HLA-I-p_MM15_4_B_1.34414.34414.3	34414	3	1203.741577	0.007594	VVLPNTALHLK	VVLPNTALHLK	sp|Q14764|MVP_HUMAN	0	84.6	1.887	0.485	0.00192	1	1
20141208_QEp7_MiBa_SA_HLA-I-p_MM15_3_B.55127.55127.2	55127	2	1185.703369	0.006431	TVSEVIQGLLK	TVSEVIQGLLK	sp|Q8WWW0|RASF5_HUMAN	0	168.5	1.489	0.274	0.0427	1	1
20141210_QEp7_MiBa_SA_HLA-I-p_MM15_1_B_1.37222.37222.1	37222	1	1081.477905	0.006313	EVVDFSSHY	EVVDFSSHY	sp|Q9UKA2|FBXL4_HUMAN	0	994.9	2.501	0.273	4.57E-04	1	1
20141208_QEp7_MiBa_SA_HLA-I-p_MM15_1_B.19249.19249.3	19249	3	1965.996582	-0.030618	ISKQEYDEAGPPIVHRK	ISKQEYDEAGPPIVHRK	sp|Q562R1|ACTBL_HUMAN	0	238.8	2.14	0.349	0.0298	1	1
20141208_QEp7_MiBa_SA_HLA-I-p_MM15_2_B.20367.20367.2	20367	2	1465.827393	0.008586	GTRYGASLRKMVK	GTRYGASLRKMVK	sp|P61513|RL37A_HUMAN	0	90.5	2.013	0.47	8.53E-05	1	1
20141210_QEp7_MiBa_SA_HLA-I-p_MM15_1_B_1.23045.23045.3	23045	3	1067.539917	0.003952	N(Deamidated)TVHDIVNR	NTVHDIVNR	sp|Q9UKF6|CPSF3_HUMAN	0.202	391.6	2.358	0.302	0.0022	1	1
20141210_QEp7_MiBa_SA_HLA-I-p_MM15_4_B_1.42956.42956.2	42956	2	1083.661011	0.007039	IVVDAIDVLK	IVVDAIDVLK	sp|P78527|PRKDC_HUMAN	0	364.7	2.108	0.332	0.00869	1	1
20141210_QEp7_MiBa_SA_HLA-I-p_MM15_2_A_1.18508.18508.3	18508	3	1469.825073	0.007409	RRYLSPKYIKM(Oxidation)	RRYLSPKYIKM	sp|P60842|IF4A1_HUMAN	0	391.2	2.553	0.195	0.031	1	1
20141210_QEp7_MiBa_SA_HLA-I-p_MM15_3_A_1.28939.28939.2	28939	2	1164.585693	0.008147	N(Deamidated)SFDPSKITR	NSFDPSKITR	sp|Q13352|CENPR_HUMAN	0	417.6	1.664	0.171	0.0129	1	1
20141208_QEp7_MiBa_SA_HLA-I-p_MM15_3_B.33841.33841.2	33841	2	1309.749878	0.010513	EVAGLKKQFYK	EVAGLKKQFYK	DeNovo_spliced__EVAGLKKQFYK	0	157.8	2.354	0.214	0.00108	1	1
20141208_QEp7_MiBa_SA_HLA-I-p_MM15_3_B.24808.24808.2	24808	2	1141.626709	0.006312	QRDDILINR	QRDDILINR	sp|Q8TED0|UTP15_HUMAN	0	397.3	2.484	0.24	0.0322	1	1
20141208_QEp7_MiBa_SA_HLA-I-p_MM15_4_B.34117.34117.2	34117	2	1069.476807	0.005161	FPEDHDPTI	FPEDHDPTI	sp|Q92963|RIT1_HUMAN	0	249.6	1.792	0.327	0.00453	1	1
20141208_QEp7_MiBa_SA_HLA-I-p_MM15_2_B.54309.54309.2	54309	2	1251.705811	0.008226	NTFDFIKVLR	NTFDFIKVLR	sp|O75643|U520_HUMAN	0	521.1	2.245	0.409	4.82E-04	1	1
20141208_QEp7_MiBa_SA_HLA-I-p_MM15_1_A.34812.34812.2	34812	2	1124.628052	0.005052	DIFYKAIQK	DIFYKAIQK	sp|Q16850|CP51A_HUMAN	0	495.4	2.06	0.469	4.14E-04	1	1
20141210_QEp7_MiBa_SA_HLA-I-p_MM15_3_A_1.13975.13975.2	13975	2	972.4940796	0.006471	TVTDPSTPR	TVTDPSTPR	DeNovo_spliced__TVTDPSTPR	0	131	1.401	0.248	0.041	1	1
20141210_QEp7_MiBa_SA_HLA-I-p_MM15_3_A_1.23897.23897.2	23897	2	1277.777832	0.007099	GLYKSIQKTLK	GLYKSIQKTLK	sp|B0YJ81|HACD1_HUMAN	0	626.3	2.338	0.529	4.93E-04	1	1
20141210_QEp7_MiBa_SA_HLA-I-p_MM15_1_A_1.23409.23409.3	23409	3	1003.560059	0.00373	ARFPSGTLR	ARFPSGTLR	sp|Q13443|ADAM9_HUMAN	0	276.9	2.057	0.3	0.0181	1	1
20141208_QEp7_MiBa_SA_HLA-I-p_MM15_4_A.17778.17778.2	17778	2	1200.680542	0.007791	RRHIYDTKL	RRHIYDTKL	sp|Q99439|CNN2_HUMAN	0	192.4	1.425	0.199	0.0624	1	1
20141208_QEp7_MiBa_SA_HLA-I-p_MM15_3_B.32199.32199.2	32199	2	991.4346313	0.006565	NAMEDAQTL	NAMEDAQTL	sp|P09525|ANXA4_HUMAN	0	198.4	1.546	0.361	0.0245	1	1
20141210_QEp7_MiBa_SA_HLA-I-p_MM15_4_A_1.24222.24222.2	24222	2	1389.660767	0.008367	DTYLTHDSPSVR	DTYLTHDSPSVR	sp|P09234|RU1C_HUMAN	0	785.5	2.299	0.521	2.29E-06	1	1
20141208_QEp7_MiBa_SA_HLA-I-p_MM15_1_A.23918.23918.3	23918	3	1195.581909	0.005109	GRMENLASYR	GRMENLASYR	sp|Q9UQK1|PPR3C_HUMAN	0	267.5	1.887	0.281	0.00802	1	1
20141210_QEp7_MiBa_SA_HLA-I-p_MM15_2_A_1.35124.35124.3	35124	3	1159.680542	0.005888	GRILSGVVTKM	GRILSGVVTKM	sp|P62280|RS11_HUMAN	0	185.1	2.02	0.357	0.0116	1	1
20141208_QEp7_MiBa_SA_HLA-I-p_MM15_2_B.37717.37717.2	37717	2	1157.472534	0.005951	FAFEHSEEY	FAFEHSEEY	sp|Q9BQ70|TCF25_HUMAN	0	316.2	2.073	0.455	0.00153	1	1
20141208_QEp7_MiBa_SA_HLA-I-p_MM15_2_A.46171.46171.2	46171	2	838.3550415	0.001928	DSPQVM(Oxidation)F	DSPQVMF	tr|H3BMM0|H3BMM0_HUMAN;sp|Q96B02|UBE2W_HUMAN	0	194	1.503	0.099	0.0522	1	1
20141210_QEp7_MiBa_SA_HLA-I-p_MM15_4_A_1.20345.20345.3	20345	3	991.5865479	0.005104	SLKQAPLVH	SLKQAPLVH	sp|P09496|CLCA_HUMAN	0	189.4	2.162	0.329	0.0136	1	1
20141208_QEp7_MiBa_SA_HLA-I-p_MM15_4_B.30010.30010.3	30010	3	1454.818604	0.009256	EVVPISKSEALQR	EVVPISKSEALQR	sp|Q8IX18|DHX40_HUMAN	0	360	2.647	0.422	4.87E-05	1	1
20141208_QEp7_MiBa_SA_HLA-I-p_MM15_4_B.32371.32371.3	32371	3	1104.632446	0.983237	KVHYGFILK	KVHYGFILK	sp|Q12797|ASPH_HUMAN	0	246.1	1.982	0.033	0.074	1	1
20141208_QEp7_MiBa_SA_HLA-I-p_MM15_3_B.06753.06753.3	6753	3	1111.604248	0.005639	HVADTKVNTK	HVADTKVNTK	sp|Q9UNF1|MAGD2_HUMAN	0	739	3.199	0.289	7.34E-04	1	1
20141210_QEp7_MiBa_SA_HLA-I-p_MM15_2_B_1.03953.03953.3	3953	3	990.5861816	0.003972	STAKRTLSK	STAKRTLSK	sp|O15042|SR140_HUMAN	0	187.6	1.976	0.257	0.067	1	1
20141208_QEp7_MiBa_SA_HLA-I-p_MM15_2_B.45751.45751.2	45751	2	996.5455322	0.006268	FTGSIFIGR	FTGSIFIGR	sp|Q8IZH2|XRN1_HUMAN	0	480.9	1.876	0.428	2.90E-04	1	1
20141210_QEp7_MiBa_SA_HLA-I-p_MM15_2_B_1.50612.50612.1	50612	1	915.4777222	0.00417	PSDMAVALL	PSDMAVALL	sp|Q15149|PLEC_HUMAN	0	313.8	1.683	0.043	0.072	1	1
20141208_QEp7_MiBa_SA_HLA-I-p_MM15_2_A.15221.15221.2	15221	2	895.491272	0.003681	LAGPSPAQR	LAGPSPAQR	DeNovo_spliced__LAGPSPAQR	0	274.2	1.597	0.314	0.0158	1	1
20141208_QEp7_MiBa_SA_HLA-I-p_MM15_2_B.15385.15385.3	15385	3	1661.904297	0.008173	RRYLENGKETLQR	RRYLENGKETLQR	sp|P01891|1A68_HUMAN;sp|P01893|HLAH_HUMAN;sp|P30511|HLAF_HUMAN	0	173.4	2.526	0.321	0.0038	1	1
20141210_QEp7_MiBa_SA_HLA-I-p_MM15_2_A_1.43278.43278.2	43278	2	1286.724121	0.004679	DVASIILGSKER	DVASIILGSKER	sp|Q9Y4A5|TRRAP_HUMAN	0	418.1	2.311	0.387	0.00203	1	1
20141210_QEp7_MiBa_SA_HLA-I-p_MM15_2_B_1.11762.11762.3	11762	3	1893.089478	0.009852	ASYRSKATKERDKLLK	ASYRSKATKERDKLLK	sp|Q9NRL2|BAZ1A_HUMAN	0	162.9	2.789	0.206	0.0553	1	1
20141210_QEp7_MiBa_SA_HLA-I-p_MM15_4_B_1.26604.26604.2	26604	2	1082.493652	0.005682	DLFSESETR	DLFSESETR	DeNovo_spliced__DLFSESETR	0	272	1.783	0.284	0.0105	1	1
20141210_QEp7_MiBa_SA_HLA-I-p_MM15_4_A_1.38040.38040.1	38040	1	1147.601685	0.010915	TVVEEMIATR	TVVEEMIATR	sp|Q92576|PHF3_HUMAN	0	131.5	2.121	0.269	0.0179	1	1
20141208_QEp7_MiBa_SA_HLA-I-p_MM15_4_A.39403.39403.1	39403	1	964.493103	0.006556	SPDPAPTPAL	SPDPAPTPAL	sp|Q9NSE2|CISH_HUMAN	0	465.1	2.462	0.438	3.24E-05	1	1
20141210_QEp7_MiBa_SA_HLA-I-p_MM15_2_A_1.44040.44040.3	44040	3	1701.917847	0.008889	AVFFPGNQEKDPLLK	AVFFPGNQEKDPLLK	sp|Q14956|GPNMB_HUMAN	0	329.1	2.543	0.472	5.02E-05	1	1
20141208_QEp7_MiBa_SA_HLA-I-p_MM15_3_A.40501.40501.3	40501	3	1164.693726	0.005745	HRVAGIFPRL	HRVAGIFPRL	sp|O96005|CLPT1_HUMAN	0	1140.4	3.262	0.462	6.87E-04	1	1
20141210_QEp7_MiBa_SA_HLA-I-p_MM15_4_A_1.33889.33889.3	33889	3	1311.772095	1.014978	RGDLPFVVPRR	RGDLPFVVPRR	sp|P35579|MYH9_HUMAN	0	494.1	2.725	0.328	3.40E-05	1	1
20141208_QEp7_MiBa_SA_HLA-I-p_MM15_1_A.27233.27233.3	27233	3	1297.751099	0.004473	EAVQRSLVLQR	EAVQRSLVLQR	sp|P22314|UBA1_HUMAN	0	252	2.187	0.147	0.04	1	1
20141208_QEp7_MiBa_SA_HLA-I-p_MM15_3_B.38794.38794.2	38794	2	1023.617065	0.005369	KIFSGVFVK	KIFSGVFVK	sp|Q6DKI1|RL7L_HUMAN	0	433.8	2.236	0.365	0.0685	1	1
20141208_QEp7_MiBa_SA_HLA-I-p_MM15_4_B.15131.15131.2	15131	2	1389.817505	0.006908	RRAKFKFPGRQ	RRAKFKFPGRQ	sp|P27635|RL10_HUMAN;sp|Q96L21|RL10L_HUMAN	0	68.6	1.971	0.466	3.85E-04	1	1
20141208_QEp7_MiBa_SA_HLA-I-p_MM15_3_B.40687.40687.1	40687	1	936.4452515	0.007791	M(Oxidation)PFGNVVSA	MPFGNVVSA	sp|Q92879|CELF1_HUMAN	0	546.2	1.716	0.236	0.0106	1	1
20141210_QEp7_MiBa_SA_HLA-I-p_MM15_3_B_1.10906.10906.2	10906	2	989.5446777	0.005338	KTGEVLDTK	KTGEVLDTK	sp|Q92520|FAM3C_HUMAN	0	777	2.62	0.216	0.0549	1	1
20141210_QEp7_MiBa_SA_HLA-I-p_MM15_4_A_1.26217.26217.3	26217	3	1275.669189	0.008715	TAADMAAQITKR	TAADMAAQITKR	sp|P01893|HLAH_HUMAN	0	295.6	2.711	0.495	4.55E-05	1	1
20141210_QEp7_MiBa_SA_HLA-I-p_MM15_3_B_1.35833.35833.3	35833	3	1526.878296	0.010126	LRFPGQLNADLRK	LRFPGQLNADLRK	sp|A6NNZ2|TBB8L_HUMAN;tr|I3L2F9|I3L2F9_HUMAN;sp|P04350|TBB4A_HUMAN;sp|P07437|TBB5_HUMAN;sp|P68371|TBB4B_HUMAN;sp|Q13509|TBB3_HUMAN;sp|Q13885|TBB2A_HUMAN;sp|Q3ZCM7|TBB8_HUMAN;sp|Q9BUF5|TBB6_HUMAN;sp|Q9BVA1|TBB2B_HUMAN;sp|Q9H4B7|TBB1_HUMAN	0	659.5	2.832	0.32	2.95E-04	1	1
20141208_QEp7_MiBa_SA_HLA-I-p_MM15_4_A.38049.38049.2	38049	2	1020.578308	0.006653	HATDLVPRL	HATDLVPRL	sp|O75192|PX11A_HUMAN	0	260.3	1.831	0.353	0.0223	1	1
20141208_QEp7_MiBa_SA_HLA-I-p_MM15_4_B.37512.37512.3	37512	3	1517.884766	0.00962	KRLKMQYATGPLL	KRLKMQYATGPLL	sp|P62341|SELT_HUMAN	0	139.8	1.924	0.21	0.0335	1	1
20141210_QEp7_MiBa_SA_HLA-I-p_MM15_3_A_1.30459.30459.2	30459	2	1066.551636	0.006845	FVYGEPVTR	FVYGEPVTR	sp|P36956|SRBP1_HUMAN	0	315.3	1.551	0.316	0.0128	1	1
20141210_QEp7_MiBa_SA_HLA-I-p_MM15_4_B_1.26865.26865.3	26865	3	1217.683594	0.006749	EVAKFEGAVIR	EVAKFEGAVIR	sp|Q14692|BMS1_HUMAN	0	170.4	2.1	0.257	0.00206	1	1
20141210_QEp7_MiBa_SA_HLA-I-p_MM15_4_A_1.52085.52085.2	52085	2	1024.578491	0.007898	STAAFFLLR	STAAFFLLR	sp|O43826|G6PT1_HUMAN	0	316.5	2.051	0.363	0.00648	1	1
20141210_QEp7_MiBa_SA_HLA-I-p_MM15_4_A_1.24903.24903.2	24903	2	1328.712158	0.007323	VVDVAQGTQVTGR	VVDVAQGTQVTGR	tr|H0YIN7|H0YIN7_HUMAN;sp|Q9UQ80|PA2G4_HUMAN	0	811.7	2.796	0.457	1.06E-04	1	1
20141208_QEp7_MiBa_SA_HLA-I-p_MM15_1_A.17323.17323.3	17323	3	1170.678345	0.001519	RRAVLQAARM	RRAVLQAARM	sp|Q9Y4L1|HYOU1_HUMAN	0	183.6	2.034	0.234	0.0137	1	1
20141210_QEp7_MiBa_SA_HLA-I-p_MM15_4_B_1.18393.18393.2	18393	2	789.4463501	0.004509	VVGVGMTK	VVGVGMTK	sp|P22307|NLTP_HUMAN	0	269.5	1.764	0.318	0.00253	1	1
20141208_QEp7_MiBa_SA_HLA-I-p_MM15_3_A.25282.25282.2	25282	2	1133.637207	0.006667	RIYNGIGVSR	RIYNGIGVSR	sp|Q96PD2|DCBD2_HUMAN	0	324.2	2.492	0.335	0.00233	1	1
20141208_QEp7_MiBa_SA_HLA-I-p_MM15_4_A.58260.58260.2	58260	2	1362.688232	0.00631	FPIEQQDGAFVL	FPIEQQDGAFVL	sp|P29597|TYK2_HUMAN	0	242.8	2.203	0.425	8.16E-04	1	1
20141208_QEp7_MiBa_SA_HLA-I-p_MM15_3_A.12877.12877.2	12877	2	1050.50061	0.006501	DASSISTSQR	DASSISTSQR	sp|Q6ZN06|ZN813_HUMAN;sp|Q96N58|ZN578_HUMAN	0	507.7	2.125	0.24	0.0172	1	1
20141210_QEp7_MiBa_SA_HLA-I-p_MM15_1_B_1.49896.49896.1	49896	1	999.633606	7.78E-04	LVNSTILKL	LVNSTILKL	sp|Q8IVG5|SAM9L_HUMAN	0.138	772.9	2.562	0.287	0.0565	1	1
20141210_QEp7_MiBa_SA_HLA-I-p_MM15_4_B_1.41649.41649.2	41649	2	1304.667114	0.005856	DTISVFEPIER	DTISVFEPIER	sp|Q5JST6|EFHC2_HUMAN	0	188	1.614	0.251	0.0712	1	1
20141210_QEp7_MiBa_SA_HLA-I-p_MM15_1_B_1.43786.43786.3	43786	3	1303.696777	0.004959	ETLTLGDMIRR	ETLTLGDMIRR	sp|P53634|CATC_HUMAN	0	804.1	2.84	0.295	0.00106	1	1
20141208_QEp7_MiBa_SA_HLA-I-p_MM15_2_B.13763.13763.1	13763	1	1106.563721	0.00611	KRLEDGKMM	KRLEDGKMM	sp|O15205|UBD_HUMAN	0	94.2	1.723	0.301	0.00451	1	1
20141208_QEp7_MiBa_SA_HLA-I-p_MM15_4_A.24251.24251.2	24251	2	892.4452515	0.004964	FSAADGGLR	FSAADGGLR	sp|Q16553|LY6E_HUMAN	0	284.9	1.755	0.191	0.0384	1	1
20141210_QEp7_MiBa_SA_HLA-I-p_MM15_3_B_1.27713.27713.3	27713	3	1221.62915	0.003725	DVRGPDWHLK	DVRGPDWHLK	sp|Q09666|AHNK_HUMAN	0	789.6	2.903	0.401	2.17E-04	1	1
20141210_QEp7_MiBa_SA_HLA-I-p_MM15_2_A_1.07972.07972.3	7972	3	1073.589233	0.002308	AVYKTHVEK	AVYKTHVEK	sp|P49662|CASP4_HUMAN	0	245.3	2.229	0.334	9.89E-04	1	1
20141210_QEp7_MiBa_SA_HLA-I-p_MM15_4_B_1.23233.23233.3	23233	3	1060.644775	0.0055	LLPNHVLQK	LLPNHVLQK	sp|P51003|PAPOA_HUMAN	0	126	1.946	0.351	0.0139	1	1
20141210_QEp7_MiBa_SA_HLA-I-p_MM15_1_B_1.10885.10885.2	10885	2	984.5797119	0.004034	ITYKPVKH	ITYKPVKH	sp|P62841|RS15_HUMAN	0	484.5	2.031	0.367	0.00322	1	1
20141208_QEp7_MiBa_SA_HLA-I-p_MM15_4_B.12857.12857.3	12857	3	1394.836426	0.007799	YLYTKKVGKAPK	YLYTKKVGKAPK	sp|P49207|RL34_HUMAN	0	148.3	2.525	0.564	1.76E-05	1	1
20141210_QEp7_MiBa_SA_HLA-I-p_MM15_3_A_1.14293.14293.2	14293	2	1213.737793	0.00824	HAIKSVKIYR	HAIKSVKIYR	sp|P53618|COPB_HUMAN	0	592.1	2.204	0.397	1.92E-06	1	1
20141208_QEp7_MiBa_SA_HLA-I-p_MM15_1_A.23692.23692.2	23692	2	1455.773071	1.010033	SETGAGKHVPRAVF	SETGAGKHVPRAVF	sp|P68363|TBA1B_HUMAN;sp|Q13748|TBA3C_HUMAN;sp|Q6PEY2|TBA3E_HUMAN;sp|Q71U36|TBA1A_HUMAN;sp|Q9BQE3|TBA1C_HUMAN	0	834	3.002	0.465	4.60E-06	1	1
20141208_QEp7_MiBa_SA_HLA-I-p_MM15_4_B.08616.08616.2	8616	2	1016.565857	0.004377	STGRPLGTTK	STGRPLGTTK	sp|Q7Z6I8|CE024_HUMAN	0	191.9	2.009	0.199	0.0388	2	1
20141208_QEp7_MiBa_SA_HLA-I-p_MM15_4_A.14848.14848.2	14848	2	1061.597412	0.007062	KTTGQVVAMK	KTTGQVVAMK	sp|P06493|CDK1_HUMAN	0	732.1	2.911	0.454	2.33E-05	1	1
20141210_QEp7_MiBa_SA_HLA-I-p_MM15_3_B_1.39707.39707.3	39707	3	1118.646484	0.008206	RRVFVVGVGM	RRVFVVGVGM	sp|P22307|NLTP_HUMAN	0	363	2.314	0.332	7.65E-04	1	1
20141210_QEp7_MiBa_SA_HLA-I-p_MM15_2_A_1.02954.02954.3	2954	3	1159.685669	0.003141	KRKNKDPKF	KRKNKDPKF	sp|Q14839|CHD4_HUMAN	0	264	2.008	0.248	0.0129	1	1
20141208_QEp7_MiBa_SA_HLA-I-p_MM15_3_B.52534.52534.1	52534	1	1024.538574	0.004441	APVGPWGSAAL	APVGPWGSAAL	sp|Q86YV9|HPS6_HUMAN	0	232.7	1.686	0.43	0.00144	1	1
20141208_QEp7_MiBa_SA_HLA-I-p_MM15_2_A.47567.47567.3	47567	3	1139.660522	0.001436	FILKYLSEK	FILKYLSEK	sp|P35606|COPB2_HUMAN	0	151	2.17	0.271	0.0253	1	1
20141208_QEp7_MiBa_SA_HLA-I-p_MM15_4_B.41126.41126.2	41126	2	1141.61377	6.48E-04	KRLDLTYSF	KRLDLTYSF	sp|P98160|PGBM_HUMAN	0	469.6	1.844	0.298	0.0294	1	1
20141208_QEp7_MiBa_SA_HLA-I-p_MM15_3_B.15592.15592.2	15592	2	1163.550781	0.004887	VSDPSSPQYGK	VSDPSSPQYGK	sp|O14773|TPP1_HUMAN	0	655.6	2.237	0.338	0.00176	1	1
20141208_QEp7_MiBa_SA_HLA-I-p_MM15_2_A.42801.42801.3	42801	3	1024.56958	0.003088	DVITALTHR	DVITALTHR	sp|Q9NZC3|GDE1_HUMAN	0	290.7	1.934	0.29	0.0268	1	1
20141208_QEp7_MiBa_SA_HLA-I-p_MM15_4_B.53080.53080.2	53080	2	928.5549316	0.005471	FPNLARVL	FPNLARVL	sp|Q9BTL4|IER2_HUMAN	0	236.4	1.415	0.107	0.0278	1	1
20141208_QEp7_MiBa_SA_HLA-I-p_MM15_3_B.38731.38731.2	38731	2	1053.522705	0.00617	NAFKEITTM	NAFKEITTM	sp|Q00403|TF2B_HUMAN	0	551.4	2.056	0.327	0.00273	1	1
20141208_QEp7_MiBa_SA_HLA-I-p_MM15_1_A.35121.35121.2	35121	2	1108.701416	0.004643	RLPPATLTLK	RLPPATLTLK	sp|Q9NU23|LYRM2_HUMAN	0	261.7	2.045	0.238	0.0502	1	1
20141208_QEp7_MiBa_SA_HLA-I-p_MM15_1_B.09528.09528.3	9528	3	1161.592041	0.003031	SAFGDRPEKR	SAFGDRPEKR	sp|O15027|SC16A_HUMAN	0	196.1	1.532	0.268	0.074	1	1
20141208_QEp7_MiBa_SA_HLA-I-p_MM15_2_A.15608.15608.2	15608	2	1163.551392	0.005497	VSDPSSPQYGK	VSDPSSPQYGK	sp|O14773|TPP1_HUMAN	0	256.7	1.998	0.236	0.0146	1	1
20141208_QEp7_MiBa_SA_HLA-I-p_MM15_2_B.38260.38260.3	38260	3	1146.691528	0.004215	ELAPPLPVRR	ELAPPLPVRR	sp|Q9H7D0|DOCK5_HUMAN	0	285	2.254	0.389	0.00461	1	1
20141208_QEp7_MiBa_SA_HLA-I-p_MM15_2_B.23518.23518.2	23518	2	1102.66687	0.005745	KRKGQVIQF	KRKGQVIQF	sp|P83881|RL36A_HUMAN;sp|Q969Q0|RL36L_HUMAN	0	410.8	1.784	0.306	0.0352	1	1
20141210_QEp7_MiBa_SA_HLA-I-p_MM15_2_A_1.54630.54630.2	54630	2	1291.716309	1.007825	SRIPFNQALVF	SRIPFNQALVF	sp|Q9UHI6|DDX20_HUMAN	0.236	348.9	1.906	0.281	0.0288	1	1
20141208_QEp7_MiBa_SA_HLA-I-p_MM15_2_A.09539.09539.3	9539	3	972.5203247	0.002861	SVRPGGAAMK	SVRPGGAAMK	sp|O15085|ARHGB_HUMAN	0	602	3.158	0.427	7.87E-06	1	1
20141208_QEp7_MiBa_SA_HLA-I-p_MM15_1_A.47065.47065.2	47065	2	1218.669434	0.008569	LVINTEEVFR	LVINTEEVFR	sp|P78527|PRKDC_HUMAN	0	153.3	1.794	0.431	0.00255	1	1
20141208_QEp7_MiBa_SA_HLA-I-p_MM15_1_A.61213.61213.2	61213	2	1117.622437	0.005267	FPFSAVVPAAL	FPFSAVVPAAL	sp|O60287|NPA1P_HUMAN	0	853.2	2.386	0.213	0.00941	1	1
20141208_QEp7_MiBa_SA_HLA-I-p_MM15_2_B.11942.11942.2	11942	2	1266.663696	0.006908	VQTKGTGASGSFK	VQTKGTGASGSFK	sp|P10412|H14_HUMAN;sp|P16401|H15_HUMAN;sp|P16402|H13_HUMAN;sp|P16403|H12_HUMAN;sp|Q02539|H11_HUMAN	0	812.8	2.937	0.442	1.36E-05	1	1
20141210_QEp7_MiBa_SA_HLA-I-p_MM15_3_B_1.38006.38006.3	38006	3	1075.656372	0.00611	LLHLPLSQR	LLHLPLSQR	sp|Q8IY21|DDX60_HUMAN	0	392.6	2.456	0.063	0.0582	1	1
20141210_QEp7_MiBa_SA_HLA-I-p_MM15_3_B_1.31287.31287.1	31287	1	1078.584106	0.006939	SVAGLTAAAYR	SVAGLTAAAYR	tr|K7EMT4|K7EMT4_HUMAN;sp|Q86Y39|NDUAB_HUMAN	0	137.5	2.291	0.388	7.93E-04	1	1
20141208_QEp7_MiBa_SA_HLA-I-p_MM15_2_B.43394.43394.2	43394	2	1213.654907	0.006002	LPVQDRNLM(Oxidation)L	LPVQDRNLML	sp|Q03164|KMT2A_HUMAN	0	261.4	2.154	0.295	0.00654	1	1
20141208_QEp7_MiBa_SA_HLA-I-p_MM15_2_A.15043.15043.2	15043	2	892.5153198	0.002274	AVGPHLTAK	AVGPHLTAK	sp|Q8WVP5|TP8L1_HUMAN	0	449.1	2.266	0.436	0.00288	1	1
20141210_QEp7_MiBa_SA_HLA-I-p_MM15_3_A_1.47542.47542.2	47542	2	938.4961548	0.00659	MPLPAGGPSI	MPLPAGGPSI	sp|O75376|NCOR1_HUMAN	0	361.7	1.935	0.188	0.0314	1	1
20141210_QEp7_MiBa_SA_HLA-I-p_MM15_4_A_1.24949.24949.2	24949	2	817.4502563	0.002236	SMAGVVVR	SMAGVVVR	sp|P52272|HNRPM_HUMAN	0	300	1.719	0.221	0.0036	1	1
20141210_QEp7_MiBa_SA_HLA-I-p_MM15_2_A_1.35476.35476.3	35476	3	1206.641602	0.005937	RRSDVEILGY	RRSDVEILGY	sp|Q86Y07|VRK2_HUMAN	0	231.2	2.513	0.205	0.00406	1	1
20141210_QEp7_MiBa_SA_HLA-I-p_MM15_3_A_1.11136.11136.2	11136	2	1183.71106	0.007339	KVAENVIRQK	KVAENVIRQK	sp|Q6ZSC3|RBM43_HUMAN	0	916.3	2.473	0.341	9.62E-04	1	1
20141208_QEp7_MiBa_SA_HLA-I-p_MM15_2_A.13692.13692.2	13692	2	1062.631104	1.007747	ATLPKNPPPK	ATLPKNPPPK	sp|Q9UGU0|TCF20_HUMAN	0	262.9	1.892	0.242	0.0128	1	1
20141208_QEp7_MiBa_SA_HLA-I-p_MM15_1_B.00495.00495.3	495	3	1199.740845	0.005834	KLKDTKSRPK	KLKDTKSRPK	sp|Q9GZR7|DDX24_HUMAN	0	421.5	2.816	0.286	0.0076	1	1
20141208_QEp7_MiBa_SA_HLA-I-p_MM15_3_A.19339.19339.1	19339	1	961.4876099	0.004766	DSSTVGLQR	DSSTVGLQR	sp|O43663|PRC1_HUMAN	0	83.3	1.603	0.307	0.00535	1	1
20141210_QEp7_MiBa_SA_HLA-I-p_MM15_4_A_1.34590.34590.3	34590	3	1234.656372	0.007173	QRMAIQVDKF	QRMAIQVDKF	sp|Q96Q05|TPPC9_HUMAN	0	149.9	1.768	0.226	0.0462	1	1
20141208_QEp7_MiBa_SA_HLA-I-p_MM15_1_B.48989.48989.1	48989	1	974.475769	0.004844	FPDLGQEVA	FPDLGQEVA	sp|P04114|APOB_HUMAN	0	556.5	1.737	0.271	0.0389	1	1
20141210_QEp7_MiBa_SA_HLA-I-p_MM15_1_B_1.06300.06300.2	6300	2	1251.707397	0.002576	RVRGPKGPEEK	RVRGPKGPEEK	sp|Q00839|HNRPU_HUMAN	0	65.9	1.571	0.189	0.0643	1	1
20141210_QEp7_MiBa_SA_HLA-I-p_MM15_3_A_1.52996.52996.1	52996	1	1001.514343	0.007401	LPAPFEESL	LPAPFEESL	sp|Q460N5|PAR14_HUMAN	0	572.5	1.842	0.305	0.0291	1	1
20141210_QEp7_MiBa_SA_HLA-I-p_MM15_4_B_1.17179.17179.3	17179	3	1047.540771	0.002437	GRMEVLTDK	GRMEVLTDK	sp|Q13829|BACD2_HUMAN	0	99.7	2.044	0.167	0.064	2	1
20141210_QEp7_MiBa_SA_HLA-I-p_MM15_2_B_1.43578.43578.2	43578	2	1154.650391	0.005546	NVIGPWIQTK	NVIGPWIQTK	sp|P12814|ACTN1_HUMAN	0	243.1	1.842	0.348	0.0145	1	1
20141208_QEp7_MiBa_SA_HLA-I-p_MM15_3_A.36290.36290.2	36290	2	989.5969238	0.00597	DVIAKVAFK	DVIAKVAFK	sp|O43617|TPPC3_HUMAN	0	473.3	2.064	0.423	2.56E-04	1	1
20141208_QEp7_MiBa_SA_HLA-I-p_MM15_3_B.34339.34339.2	34339	2	1361.73938	0.009039	TVIRDVEQQFK	TVIRDVEQQFK	sp|Q14566|MCM6_HUMAN	0	642.8	2.708	0.36	0.00389	1	1
20141210_QEp7_MiBa_SA_HLA-I-p_MM15_1_B_1.10463.10463.3	10463	3	920.5107422	0.002773	IVSGPPSHK	IVSGPPSHK	sp|O15269|SPTC1_HUMAN	0	251.5	2.562	0.304	0.0043	1	1
20141210_QEp7_MiBa_SA_HLA-I-p_MM15_1_A_1.16140.16140.3	16140	3	1396.775757	0.00704	RRNKSYSFIAR	RRNKSYSFIAR	sp|Q8IWX8|CHERP_HUMAN	0	253.5	2.78	0.443	1.49E-05	1	1
20141210_QEp7_MiBa_SA_HLA-I-p_MM15_4_B_1.10744.10744.3	10744	3	1302.821045	0.007471	RLYKQQVKKL	RLYKQQVKKL	sp|Q8NHQ1|CEP70_HUMAN	0	271.6	2.656	0.109	0.0217	1	1
20141208_QEp7_MiBa_SA_HLA-I-p_MM15_4_A.28074.28074.1	28074	1	599.3082275	0.001504	HPYAL	HPYAL	sp|P98164|LRP2_HUMAN;sp|Q8N8G2|VGLL2_HUMAN;sp|Q92673|SORL_HUMAN	0	118.9	0.725	0	0.00524	1	1
20141208_QEp7_MiBa_SA_HLA-I-p_MM15_4_A.28074.28074.1	28074	1	599.3082275	0.001504	PHYAL	PHYAL	sp|Q7Z3U7|MON2_HUMAN;sp|Q8TDN6|BRX1_HUMAN;DECOY_sp|Q14571|ITPR2_HUMAN;DECOY_sp|Q8WWL7|CCNB3_HUMAN;DECOY_sp|Q93088|BHMT1_HUMAN	0	118.9	0.725	0.146	0.00524	1	1
20141210_QEp7_MiBa_SA_HLA-I-p_MM15_2_A_1.09167.09167.3	9167	3	1353.704224	0.004141	HVVEVQEKSSGR	HVVEVQEKSSGR	sp|P47756|CAPZB_HUMAN	0	732.2	3.205	0.296	3.46E-06	1	1
20141210_QEp7_MiBa_SA_HLA-I-p_MM15_2_B_1.27594.27594.2	27594	2	1291.733154	0.008285	TVFQGTLAATKR	TVFQGTLAATKR	sp|Q63HN8|RN213_HUMAN	0	222.4	1.85	0.379	0.00134	1	1
20141208_QEp7_MiBa_SA_HLA-I-p_MM15_2_B.54462.54462.3	54462	3	1240.713135	0.005108	ALLPWPFRNK	ALLPWPFRNK	sp|Q13077|TRAF1_HUMAN	0	234.5	1.878	0.293	0.0295	1	1
20141210_QEp7_MiBa_SA_HLA-I-p_MM15_2_B_1.29737.29737.2	29737	2	909.5446777	0.005077	NVPAVVVGR	NVPAVVVGR	sp|O75352|MPU1_HUMAN	0	386.5	1.389	0.342	0.0231	1	1
20141210_QEp7_MiBa_SA_HLA-I-p_MM15_1_A_1.16413.16413.3	16413	3	1055.600952	0.003396	AVNPKEIASK	AVNPKEIASK	sp|Q9NTJ3|SMC4_HUMAN	0	357.5	3.061	0.332	3.62E-04	1	1
20141210_QEp7_MiBa_SA_HLA-I-p_MM15_4_A_1.13923.13923.2	13923	2	1022.531372	0.005645	NAAHLDVQR	NAAHLDVQR	sp|Q8N0Z8|PUSL1_HUMAN	0	978.2	2.077	0.415	0.0026	1	1
20141208_QEp7_MiBa_SA_HLA-I-p_MM15_3_B.42446.42446.3	42446	3	1031.629272	0.005221	GRTLIGFLR	GRTLIGFLR	sp|O15116|LSM1_HUMAN	0.002	326.3	2.349	0.251	0.063	1	1
20141210_QEp7_MiBa_SA_HLA-I-p_MM15_4_A_1.33655.33655.3	33655	3	1168.597046	0.005981	DVAEMHNILK	DVAEMHNILK	sp|P48426|PI42A_HUMAN;sp|P78356|PI42B_HUMAN	0	130.9	2.028	1	0.0388	1	1
20141210_QEp7_MiBa_SA_HLA-I-p_MM15_4_A_1.33655.33655.3	33655	3	1168.597046	0.005977	N(Deamidated)VAEMHNILK	NVAEMHNILK	DeNovo_spliced__NVAEMHNILK	0	130.9	2.028	1	0.0388	1	1
20141208_QEp7_MiBa_SA_HLA-I-p_MM15_4_A.12393.12393.3	12393	3	1003.533142	0.003297	DTTKSSLPR	DTTKSSLPR	sp|Q9C0D6|FHDC1_HUMAN	0	151.7	2.184	0.137	0.0276	1	1
20141210_QEp7_MiBa_SA_HLA-I-p_MM15_4_A_1.24073.24073.2	24073	2	977.5799561	0.002905	AVAQIALHR	AVAQIALHR	sp|Q13214|SEM3B_HUMAN	0	467.5	2.236	0.318	0.0192	1	1
20141210_QEp7_MiBa_SA_HLA-I-p_MM15_4_A_1.19404.19404.2	19404	2	1176.655396	0.015048	KRWAASPKSF	KRWAASPKSF	sp|Q9Y490|TLN1_HUMAN;sp|Q9Y4G6|TLN2_HUMAN	0	587.5	1.826	0.391	0.00137	1	1
20141208_QEp7_MiBa_SA_HLA-I-p_MM15_3_A.30020.30020.3	30020	3	1403.778076	0.010759	AHYKLVPQQLAH	AHYKLVPQQLAH	sp|P10606|COX5B_HUMAN	0	502.7	3.198	0.398	2.63E-04	1	1
20141208_QEp7_MiBa_SA_HLA-I-p_MM15_2_B.09609.09609.3	9609	3	1337.785278	0.007323	DSVKKIKEHVR	DSVKKIKEHVR	sp|O15205|UBD_HUMAN	0	910.1	3.542	0.544	3.74E-06	1	1
20141208_QEp7_MiBa_SA_HLA-I-p_MM15_4_A.52494.52494.2	52494	2	979.647522	0.004524	AVGLVLPAKL	AVGLVLPAKL	sp|O75911|DHRS3_HUMAN	0	357.8	1.91	0.253	0.0411	1	1
20141210_QEp7_MiBa_SA_HLA-I-p_MM15_3_B_1.41448.41448.2	41448	2	1112.60376	0.005898	NVAFPPEALR	NVAFPPEALR	sp|Q96AD5|PLPL2_HUMAN	0	550.8	2.098	0.462	4.62E-04	1	1
20141208_QEp7_MiBa_SA_HLA-I-p_MM15_1_B.35583.35583.1	35583	1	1079.71167	0.004946	KVNIVPVIAK	KVNIVPVIAK	sp|Q15019|SEPT2_HUMAN	0	766.9	2.604	0.256	0.00539	1	1
20141210_QEp7_MiBa_SA_HLA-I-p_MM15_1_B_1.15973.15973.3	15973	3	1306.702393	0.002993	HIEEPRTGGLAK	HIEEPRTGGLAK	sp|Q969N2|PIGT_HUMAN	0	229.6	2.355	0.272	0.0121	1	1
20141208_QEp7_MiBa_SA_HLA-I-p_MM15_1_A.22664.22664.2	22664	2	1131.692749	0.005084	KRTFLRQAL	KRTFLRQAL	sp|O00231|PSD11_HUMAN	0	52.5	1.522	0.268	0.0729	1	1
20141208_QEp7_MiBa_SA_HLA-I-p_MM15_1_A.58310.58310.1	58310	1	1005.532776	0.004431	FPFAVANQL	FPFAVANQL	sp|Q9BQI3|E2AK1_HUMAN	0	236.9	1.494	0.277	0.0111	1	1
20141208_QEp7_MiBa_SA_HLA-I-p_MM15_4_A.42386.42386.3	42386	3	1155.642578	1.009008	DTFSVAFIKK	DTFSVAFIKK	sp|Q92556|ELMO1_HUMAN	0	145.7	2.091	0.266	5.63E-05	1	1
20141208_QEp7_MiBa_SA_HLA-I-p_MM15_3_A.13468.13468.1	13468	1	934.4684448	0.006379	TAAGGFQQR	TAAGGFQQR	sp|Q9UK99|FBX3_HUMAN	0	159.9	2.288	0.353	8.92E-04	1	1
20141208_QEp7_MiBa_SA_HLA-I-p_MM15_3_B.33110.33110.2	33110	2	1332.68396	1.011803	ETNDSYHIILK	ETNDSYHIILK	sp|Q12800|TFCP2_HUMAN	0	484.5	2.556	0.395	0.00327	1	1
20141208_QEp7_MiBa_SA_HLA-I-p_MM15_3_B.35748.35748.3	35748	3	983.6794434	0.005125	LLAKVILSK	LLAKVILSK	sp|O95772|MENTO_HUMAN	0	235.1	2.576	0.242	0.0159	1	1
20141210_QEp7_MiBa_SA_HLA-I-p_MM15_2_B_1.12862.12862.1	12862	1	944.512085	0.004124	ATHTAFVAK	ATHTAFVAK	sp|P42166|LAP2A_HUMAN	0	897.4	2.372	0.433	3.66E-04	1	1
20141208_QEp7_MiBa_SA_HLA-I-p_MM15_3_A.27979.27979.3	27979	3	1156.72583	0.006573	RRVLYPRVV	RRVLYPRVV	sp|P46695|IEX1_HUMAN	0	160.1	1.728	0.385	0.00893	1	1
20141208_QEp7_MiBa_SA_HLA-I-p_MM15_1_A.22790.22790.3	22790	3	1040.5625	0.001035	TVTDLTVHR	TVTDLTVHR	sp|Q8N0Z3|SPICE_HUMAN	0	524.7	2.584	0.309	0.00206	1	1
20141210_QEp7_MiBa_SA_HLA-I-p_MM15_1_B_1.42064.42064.1	42064	1	1119.669556	0.004328	SRVKLILEY	SRVKLILEY	sp|Q7L5N1|CSN6_HUMAN	0	36	1.541	0.277	0.0122	1	1
20141210_QEp7_MiBa_SA_HLA-I-p_MM15_1_A_1.06922.06922.2	6922	2	1046.589111	0.009669	KSSKPIMEK	KSSKPIMEK	sp|Q14469|HES1_HUMAN	0	554.8	2.617	0.239	0.0292	1	1
20141210_QEp7_MiBa_SA_HLA-I-p_MM15_2_B_1.39687.39687.2	39687	2	1044.558472	0.005966	MPVEKN(Deamidated)ITL	MPVEKNITL	sp|Q6PCB8|EMB_HUMAN	0	251.7	1.923	0.232	0.0323	1	1
20141210_QEp7_MiBa_SA_HLA-I-p_MM15_4_A_1.51666.51666.2	51666	2	1249.597046	0.005632	NRMEPLWTGF	NRMEPLWTGF	sp|Q96GQ5|RUS1_HUMAN	0	456.9	2.107	0.33	0.00877	1	1
20141208_QEp7_MiBa_SA_HLA-I-p_MM15_3_A.39567.39567.2	39567	2	1115.549927	0.006525	MPYLSHQQL	MPYLSHQQL	sp|O95793|STAU1_HUMAN	0	350.4	1.888	0.296	0.00705	1	1
20141208_QEp7_MiBa_SA_HLA-I-p_MM15_2_A.21323.21323.2	21323	2	978.5287476	0.004077	DATPLHVAR	DATPLHVAR	sp|Q7Z5L2|R3HCL_HUMAN	0	249.8	1.501	0.397	0.00173	1	1
20141210_QEp7_MiBa_SA_HLA-I-p_MM15_4_B_1.35949.35949.2	35949	2	1115.612183	0.003477	QRQQLPVTF	QRQQLPVTF	sp|Q9H0C5|BTBD1_HUMAN	0	351.1	1.829	0.121	0.0608	1	1
20141208_QEp7_MiBa_SA_HLA-I-p_MM15_1_B.37656.37656.3	37656	3	1131.591553	0.005715	DINGKMWLR	DINGKMWLR	sp|Q63HN8|RN213_HUMAN	0	166.1	2.123	0.251	0.0144	1	1
20141210_QEp7_MiBa_SA_HLA-I-p_MM15_2_A_1.07412.07412.3	7412	3	997.496521	0.002417	EAGSHTIQR	EAGSHTIQR	sp|Q95604|1C17_HUMAN	0	228.2	1.917	0.325	0.0279	1	1
20141208_QEp7_MiBa_SA_HLA-I-p_MM15_2_B.53255.53255.2	53255	2	1772.839233	0.010105	VDSKGFDEYMKELGVG	VDSKGFDEYMKELGVG	sp|Q01469|FABP5_HUMAN	0	91.3	1.972	0.367	8.29E-04	1	1
20141208_QEp7_MiBa_SA_HLA-I-p_MM15_1_B.29197.29197.2	29197	2	1202.693115	0.00608	EITTTEIIKR	EITTTEIIKR	sp|Q12830|BPTF_HUMAN	0	463.5	2.056	0.349	0.00855	1	1
20141210_QEp7_MiBa_SA_HLA-I-p_MM15_3_B_1.34303.34303.3	34303	3	1224.724487	0.005441	EVITLERPLR	EVITLERPLR	sp|O15162|PLS1_HUMAN;sp|Q9NRY7|PLS2_HUMAN	0	197.4	2.009	0.215	0.0662	1	1
20141210_QEp7_MiBa_SA_HLA-I-p_MM15_4_B_1.20153.20153.2	20153	2	1156.619751	0.006973	KVTEGSFVYK	KVTEGSFVYK	sp|P50395|GDIB_HUMAN	0	812.2	2.675	0.187	3.04E-04	1	1
20141208_QEp7_MiBa_SA_HLA-I-p_MM15_3_B.19850.19850.2	19850	2	1209.699097	8.44E-04	RTDKRFFLK	RTDKRFFLK	sp|O43913|ORC5_HUMAN	0	127.2	1.591	0.287	0.0283	1	1
20141210_QEp7_MiBa_SA_HLA-I-p_MM15_1_B_1.45765.45765.2	45765	2	1241.648926	0.00444	FVYPVPYTTR	FVYPVPYTTR	sp|Q00013|EM55_HUMAN	0	436.3	2.05	0.356	0.00134	1	1
20141210_QEp7_MiBa_SA_HLA-I-p_MM15_3_B_1.37439.37439.2	37439	2	1275.654785	0.989551	QTPQLTSTIMR	QTPQLTSTIMR	sp|Q8N3U4|STAG2_HUMAN	0	309.4	1.769	1	0.0141	2	1
20141210_QEp7_MiBa_SA_HLA-I-p_MM15_4_B_1.22901.22901.2	22901	2	1216.629028	-0.012167	SVQDSSVLVQR	SVQDSSVLVQR	sp|Q5JWR5|DOP1_HUMAN	0	631.3	2.044	0.024	0.00378	1	1
20141210_QEp7_MiBa_SA_HLA-I-p_MM15_2_B_1.21490.21490.3	21490	3	1023.598877	-0.002257	HRAMVVAKL	HRAMVVAKL	sp|Q93074|MED12_HUMAN	0	198.2	2.23	0.001	0.0373	1	1
20141210_QEp7_MiBa_SA_HLA-I-p_MM15_2_B_1.05732.05732.2	5732	2	1034.540039	0.004401	ETVSKTTNR	ETVSKTTNR	sp|Q8IWC1|MA7D3_HUMAN	0	526.6	1.947	0.31	0.00929	1	1
20141210_QEp7_MiBa_SA_HLA-I-p_MM15_1_B_1.13623.13623.2	13623	2	1066.60022	0.004538	KRFKSAAM(Oxidation)L	KRFKSAAML	sp|P35610|SOAT1_HUMAN	0	162	1.544	0.299	0.0176	1	1
20141208_QEp7_MiBa_SA_HLA-I-p_MM15_4_B.22464.22464.2	22464	2	937.4818115	0.004783	HVAGFTVAH	HVAGFTVAH	sp|Q6P2I3|FAH2B_HUMAN;sp|Q96GK7|FAH2A_HUMAN	0	736.3	2.534	0.422	0.00109	1	1
20141208_QEp7_MiBa_SA_HLA-I-p_MM15_4_A.43201.43201.3	43201	3	1068.681763	0.005034	RRLLNIVSV	RRLLNIVSV	sp|Q9ULH0|KDIS_HUMAN	0	342.4	2.258	0.157	0.0351	1	1
20141208_QEp7_MiBa_SA_HLA-I-p_MM15_3_B.33114.33114.2	33114	2	1234.661377	0.008739	QRIQSLMTKM	QRIQSLMTKM	sp|Q567U6|CCD93_HUMAN	0	417.9	2.218	0.314	2.33E-04	1	1
20141210_QEp7_MiBa_SA_HLA-I-p_MM15_1_A_1.28337.28337.2	28337	2	1013.524597	0.00306	SPIKDQPVM	SPIKDQPVM	sp|Q9HB96|FANCE_HUMAN	0	616	1.933	0.102	0.00373	1	1
20141208_QEp7_MiBa_SA_HLA-I-p_MM15_2_A.17918.17918.2	17918	2	1173.697754	0.007339	EVITAVRKMK	EVITAVRKMK	sp|P12111|CO6A3_HUMAN	0	619.3	2.036	0.184	0.0107	1	1
20141210_QEp7_MiBa_SA_HLA-I-p_MM15_2_A_1.02934.02934.1	2934	1	898.5612793	0.001259	SAAKAVKPK	SAAKAVKPK	sp|P16403|H12_HUMAN	0	370.3	1.922	0.282	0.0439	1	1
20141208_QEp7_MiBa_SA_HLA-I-p_MM15_4_B.22443.22443.3	22443	3	1188.716064	0.002949	VRHKKIYVF	VRHKKIYVF	sp|Q6UVK1|CSPG4_HUMAN	0	290.5	2.359	0.354	0.00231	1	1
20141210_QEp7_MiBa_SA_HLA-I-p_MM15_1_B_1.00705.00705.2	705	2	1148.545776	0.003571	ESSPSGSKSQR	ESSPSGSKSQR	sp|Q9NX63|MIC19_HUMAN	0	309.8	1.891	0.35	0.00834	1	1
20141208_QEp7_MiBa_SA_HLA-I-p_MM15_1_A.41358.41358.3	41358	3	1074.594849	0.005301	SLMHSFILK	SLMHSFILK	sp|Q9NP97|DLRB1_HUMAN	0	216.3	1.993	0.361	0.00185	1	1
20141208_QEp7_MiBa_SA_HLA-I-p_MM15_1_A.28199.28199.2	28199	2	1056.643311	0.002985	ARALLSAVTR	ARALLSAVTR	sp|P26232|CTNA2_HUMAN;sp|P35221|CTNA1_HUMAN	0	299	2.268	0.276	0.00614	1	1
20141210_QEp7_MiBa_SA_HLA-I-p_MM15_2_B_1.31943.31943.3	31943	3	1040.66333	0.003998	GLLTPTLKAK	GLLTPTLKAK	sp|Q9UKU0|ACSL6_HUMAN;sp|Q9ULC5|ACSL5_HUMAN	0	198.8	2.074	0.32	0.00666	1	1
20141210_QEp7_MiBa_SA_HLA-I-p_MM15_3_A_1.34319.34319.2	34319	2	1122.553955	0.008136	ARHEYTFSI	ARHEYTFSI	tr|B4DL54|B4DL54_HUMAN;sp|Q8WUH1|CHUR_HUMAN	0	348.2	1.807	0.247	0.0482	1	1
20141210_QEp7_MiBa_SA_HLA-I-p_MM15_1_B_1.26960.26960.2	26960	2	1274.670532	0.005321	RVQEAVESMVK	RVQEAVESMVK	sp|Q96C01|F136A_HUMAN	0	508.1	2.347	0.309	0.00396	1	1
20141210_QEp7_MiBa_SA_HLA-I-p_MM15_1_A_1.05833.05833.3	5833	3	1199.657104	1.026547	ETQPKKDTPR	ETQPKKDTPR	sp|P26641|EF1G_HUMAN	0	91.6	1.918	0.208	0.0705	1	1
20141210_QEp7_MiBa_SA_HLA-I-p_MM15_4_A_1.36539.36539.2	36539	2	1367.695923	0.01254	DTFRAGAFDQLK	DTFRAGAFDQLK	sp|P61011|SRP54_HUMAN	0	901.9	2.793	0.37	0.00155	1	1
20141208_QEp7_MiBa_SA_HLA-I-p_MM15_2_B.15935.15935.3	15935	3	1096.59375	0.004702	FNAPSHIRR	FNAPSHIRR	tr|J3QQQ9|J3QQQ9_HUMAN;sp|P61254|RL26_HUMAN	0	186.3	1.966	0.29	0.0428	1	1
20141210_QEp7_MiBa_SA_HLA-I-p_MM15_1_A_1.32503.32503.3	32503	3	1227.771484	0.005134	ETIKSLLIRR	ETIKSLLIRR	sp|Q9H6V9|LDAH_HUMAN	0	328.6	2.49	0.269	0.0025	1	1
20141210_QEp7_MiBa_SA_HLA-I-p_MM15_1_B_1.06854.06854.2	6854	2	972.4546509	0.00342	SSADGSQPPK	SSADGSQPPK	sp|Q15291|RBBP5_HUMAN	0	469.8	2.118	0.225	2.73E-04	1	1
20141208_QEp7_MiBa_SA_HLA-I-p_MM15_2_B.37217.37217.2	37217	2	1568.703491	0.0081	DVFDDSSSSPSGTLR	DVFDDSSSSPSGTLR	sp|O94868|FCSD2_HUMAN	0	1075.3	3.145	0.621	2.17E-08	1	1
20141210_QEp7_MiBa_SA_HLA-I-p_MM15_4_B_1.19010.19010.3	19010	3	1014.624146	0.005556	STAKIQIVR	STAKIQIVR	sp|P29728|OAS2_HUMAN	0	430.9	2.458	0.379	2.53E-04	1	1
20141208_QEp7_MiBa_SA_HLA-I-p_MM15_1_B.16720.16720.3	16720	3	1644.891479	0.011992	ETISTANKANAERLK	ETISTANKANAERLK	sp|Q9HBM1|SPC25_HUMAN	0	296.5	3.157	0.387	7.54E-05	1	1
20141208_QEp7_MiBa_SA_HLA-I-p_MM15_3_A.42540.42540.3	42540	3	1806.902954	0.009508	QTVDLFEGKDMAAVQR	QTVDLFEGKDMAAVQR	sp|Q01995|TAGL_HUMAN	0	777.6	3.712	0.552	8.86E-09	1	1
20141210_QEp7_MiBa_SA_HLA-I-p_MM15_2_A_1.43985.43985.3	43985	3	1259.777344	0.005992	RRLKSLLIDF	RRLKSLLIDF	sp|Q9H7B2|RPF2_HUMAN	0	394.5	2.305	0.046	0.0367	1	1
20141210_QEp7_MiBa_SA_HLA-I-p_MM15_2_B_1.49159.49159.3	49159	3	1752.045532	0.01577	VPPVQVSPLIKLGRYS	VPPVQVSPLIKLGRYS	sp|P56385|ATP5I_HUMAN	0	612.1	2.914	0.472	3.37E-05	1	1
20141208_QEp7_MiBa_SA_HLA-I-p_MM15_1_A.45414.45414.3	45414	3	1108.642944	0.003651	RTALNLFFK	RTALNLFFK	sp|P53621|COPA_HUMAN	0	241.3	1.973	0.177	0.021	1	1
20141210_QEp7_MiBa_SA_HLA-I-p_MM15_1_A_1.39841.39841.3	39841	3	1214.645874	0.005063	QISDIHLSRF	QISDIHLSRF	sp|Q0P6H9|TMM62_HUMAN	0	301.4	2.273	0.208	0.0094	1	1
20141208_QEp7_MiBa_SA_HLA-I-p_MM15_2_A.08376.08376.3	8376	3	1070.610596	0.002173	EVLSDPKKR	EVLSDPKKR	sp|Q8WW22|DNJA4_HUMAN;sp|Q9UDY4|DNJB4_HUMAN	0	342.2	2.165	0.366	0.00566	1	1
20141210_QEp7_MiBa_SA_HLA-I-p_MM15_3_A_1.48691.48691.2	48691	2	1434.756958	1.005488	ETALGVTGVEGVFR	ETALGVTGVEGVFR	sp|Q96Q15|SMG1_HUMAN	0	89	1.455	0.319	0.0481	1	1
20141210_QEp7_MiBa_SA_HLA-I-p_MM15_1_A_1.56462.56462.1	56462	1	964.5644531	0.005139	IPVPINAEL	IPVPINAEL	sp|O14981|BTAF1_HUMAN	0	845.8	2.194	0.258	0.0663	1	1
20141208_QEp7_MiBa_SA_HLA-I-p_MM15_1_A.18657.18657.3	18657	3	1188.661011	1.009207	KM(Oxidation)ALPMPTKR	KMALPMPTKR	sp|Q9P265|DIP2B_HUMAN	0	164.9	2.49	0.187	0.00446	1	1
20141210_QEp7_MiBa_SA_HLA-I-p_MM15_2_A_1.35737.35737.3	35737	3	1122.671509	0.005311	SRFGKFIRI	SRFGKFIRI	sp|A7E2Y1|MYH7B_HUMAN;sp|P11055|MYH3_HUMAN;sp|P12882|MYH1_HUMAN;sp|P12883|MYH7_HUMAN;sp|P13533|MYH6_HUMAN;sp|P13535|MYH8_HUMAN;sp|P35579|MYH9_HUMAN;sp|P35580|MYH10_HUMAN;sp|P35749|MYH11_HUMAN;sp|Q7Z406|MYH14_HUMAN;sp|Q9UKX2|MYH2_HUMAN;sp|Q9UKX3|MYH13_HUMAN;sp|Q9Y623|MYH4_HUMAN	0	497.8	2.118	0.189	0.0642	1	1
20141208_QEp7_MiBa_SA_HLA-I-p_MM15_3_A.43976.43976.3	43976	3	1251.678833	0.006377	RQIDATFVRF	RQIDATFVRF	sp|Q15435|PP1R7_HUMAN	0	465.1	2.762	0.476	6.31E-04	1	1
20141210_QEp7_MiBa_SA_HLA-I-p_MM15_2_A_1.20827.20827.2	20827	2	1138.602417	0.004124	DVIQHETIGK	DVIQHETIGK	sp|P13010|XRCC5_HUMAN	0	1183.9	2.903	0.459	3.88E-05	1	1
20141210_QEp7_MiBa_SA_HLA-I-p_MM15_4_A_1.47300.47300.3	47300	3	1164.698853	0.008154	FAFEGILIKK	FAFEGILIKK	sp|Q16548|B2LA1_HUMAN	0	151	1.859	0.331	0.00184	1	1
20141210_QEp7_MiBa_SA_HLA-I-p_MM15_4_A_1.57373.57373.3	57373	3	1743.998657	0.010297	SVIEFSIPDSLLIRR	SVIEFSIPDSLLIRR	sp|P54819|KAD2_HUMAN	0	187.8	2.276	0.387	0.00207	1	1
20141208_QEp7_MiBa_SA_HLA-I-p_MM15_3_B.39183.39183.3	39183	3	1166.631226	0.007512	YVFPKPFNR	YVFPKPFNR	sp|O95453|PARN_HUMAN	0	219.1	2.08	0.282	0.0128	1	1
20141210_QEp7_MiBa_SA_HLA-I-p_MM15_1_A_1.09691.09691.2	9691	2	963.4644165	0.002277	TSLGETSNR	TSLGETSNR	DeNovo_spliced__TSLGETSNR	0.042	373.5	1.891	0.268	0.00853	1	1
20141210_QEp7_MiBa_SA_HLA-I-p_MM15_2_A_1.44841.44841.2	44841	2	1142.580688	0.004616	FVAYLPDYR	FVAYLPDYR	sp|Q9NX14|NDUBB_HUMAN	0	433.6	1.652	0.356	0.00215	1	1
20141210_QEp7_MiBa_SA_HLA-I-p_MM15_1_A_1.54256.54256.2	54256	2	969.5264282	0.005908	LPTAVEPLM	LPTAVEPLM	sp|Q92576|PHF3_HUMAN	0	178.7	1.978	0.232	0.0531	1	1
20141208_QEp7_MiBa_SA_HLA-I-p_MM15_1_B.46908.46908.1	46908	1	879.5096436	0.003065	APTPVSPVL	APTPVSPVL	DeNovo_spliced__APTPVSPVL	0	869.8	2.253	0.35	0.00774	1	1
20141208_QEp7_MiBa_SA_HLA-I-p_MM15_1_A.30586.30586.2	30586	2	922.5640869	0.004089	SALKALHAL	SALKALHAL	DeNovo_spliced__SALKALHAL	0	609.7	1.923	0.445	0.00317	1	1
20141208_QEp7_MiBa_SA_HLA-I-p_MM15_4_B.18975.18975.3	18975	3	1119.634277	0.005509	QLYKEQLAK	QLYKEQLAK	sp|P35579|MYH9_HUMAN	0	288.5	2.337	0.266	0.0128	1	1
20141208_QEp7_MiBa_SA_HLA-I-p_MM15_1_B.10171.10171.2	10171	2	1106.599365	0.006186	EVTSTVTKSR	EVTSTVTKSR	sp|Q03188|CENPC_HUMAN	0	463.6	1.989	0.346	0.00577	1	1
20141208_QEp7_MiBa_SA_HLA-I-p_MM15_2_A.35863.35863.3	35863	3	1323.755493	0.006912	KMRGQAFVIFK	KMRGQAFVIFK	sp|P08579|RU2B_HUMAN;sp|P09012|SNRPA_HUMAN	0	341.8	2.615	0.269	0.00667	1	1
20141208_QEp7_MiBa_SA_HLA-I-p_MM15_1_A.07104.07104.3	7104	3	1044.550171	0.003637	TRHGSFVNK	TRHGSFVNK	sp|P29353|SHC1_HUMAN	0	1180.7	3.689	0.46	4.16E-06	1	1
20141210_QEp7_MiBa_SA_HLA-I-p_MM15_2_B_1.26548.26548.2	26548	2	1199.699341	6.94E-04	GRVGTVIGSNKL	GRVGTVIGSNKL	sp|P09874|PARP1_HUMAN	0	316.7	2.141	0.314	0.00966	1	1
20141210_QEp7_MiBa_SA_HLA-I-p_MM15_3_B_1.42755.42755.2	42755	2	993.5919189	0.006044	VPDPNVIKL	VPDPNVIKL	sp|Q9NUU7|DD19A_HUMAN;sp|Q9UMR2|DD19B_HUMAN	0	727.2	2.17	0.309	0.0199	1	1
20141208_QEp7_MiBa_SA_HLA-I-p_MM15_4_B.12759.12759.1	12759	1	1023.53064	0.006979	ATDKSFVEK	ATDKSFVEK	sp|P35579|MYH9_HUMAN;sp|P35749|MYH11_HUMAN;sp|Q7Z406|MYH14_HUMAN	0	517.3	2.54	0.286	0.0339	1	1
20141208_QEp7_MiBa_SA_HLA-I-p_MM15_3_B.23280.23280.3	23280	3	1003.560669	0.004338	ARFPSGTLR	ARFPSGTLR	sp|Q13443|ADAM9_HUMAN	0	234	2.162	0.271	0.0101	1	1
20141208_QEp7_MiBa_SA_HLA-I-p_MM15_3_A.19986.19986.3	19986	3	1188.668335	0.005547	RRHLPVFQH	RRHLPVFQH	sp|Q86X76|NIT1_HUMAN	0	386.7	2.434	0.382	0.00266	1	1
20141208_QEp7_MiBa_SA_HLA-I-p_MM15_3_A.07979.07979.2	7979	2	1143.688232	0.008421	KRKEVLPKM(Oxidation)	KRKEVLPKM	sp|O15397|IPO8_HUMAN	0	491.2	1.842	0.274	0.055	1	1
20141210_QEp7_MiBa_SA_HLA-I-p_MM15_4_A_1.34878.34878.2	34878	2	982.492981	0.005777	DIAFAYQR	DIAFAYQR	sp|P07355|ANXA2_HUMAN	0	185.9	1.621	0.261	0.074	1	1
20141210_QEp7_MiBa_SA_HLA-I-p_MM15_2_B_1.08344.08344.3	8344	3	938.4857788	0.003635	TAEGHPKSL	TAEGHPKSL	sp|P42696|RBM34_HUMAN	0	407.9	2.4	0.285	0.00243	1	1
20141208_QEp7_MiBa_SA_HLA-I-p_MM15_3_B.48059.48059.3	48059	3	2884.474609	1.031033	HLYDPKLGTDQPLDQATISLQMGTNK	HLYDPKLGTDQPLDQATISLQMGTNK	sp|P51911|CNN1_HUMAN	0	430.6	4.221	1	2.23E-10	1	1
20141208_QEp7_MiBa_SA_HLA-I-p_MM15_3_A.32734.32734.2	32734	2	1118.585327	0.005917	VIM(Oxidation)NPPFGTK	VIMNPPFGTK	sp|Q9NRN9|METL5_HUMAN	0	352.9	2.093	0.18	0.0027	1	1
20141210_QEp7_MiBa_SA_HLA-I-p_MM15_1_B_1.37788.37788.2	37788	2	1216.735107	0.005947	RVAAILQGVYK	RVAAILQGVYK	sp|Q6JQN1|ACD10_HUMAN	0	199.3	2.092	0.286	0.0148	1	1
20141208_QEp7_MiBa_SA_HLA-I-p_MM15_4_A.13953.13953.2	13953	2	1138.61731	0.007842	DTHKQLLER	DTHKQLLER	sp|O43252|PAPS1_HUMAN	0	802.1	2.048	0.324	0.00209	1	1
20141210_QEp7_MiBa_SA_HLA-I-p_MM15_1_A_1.09947.09947.2	9947	2	1143.650391	0.0031	GRNSNSKRLL	GRNSNSKRLL	sp|O75534|CSDE1_HUMAN	0	143.5	2.046	0.394	0.00122	1	1
20141208_QEp7_MiBa_SA_HLA-I-p_MM15_1_B.57232.57232.2	57232	2	1216.638306	0.004403	DIFGPLEEAVK	DIFGPLEEAVK	sp|Q96PP8|GBP5_HUMAN	0	291	1.754	0.334	0.01	1	1
20141210_QEp7_MiBa_SA_HLA-I-p_MM15_2_A_1.28117.28117.3	28117	3	925.6002197	0.00419	KTGPVLAKL	KTGPVLAKL	sp|Q9NQY0|BIN3_HUMAN	0	321.9	2.21	0.196	0.0182	1	1
20141208_QEp7_MiBa_SA_HLA-I-p_MM15_3_A.21988.21988.3	21988	3	1242.580688	0.006486	NTWN(Deamidated)NTHISR	NTWNNTHISR	sp|P46977|STT3A_HUMAN	0	556.3	3.053	1	0.0176	1	1
20141208_QEp7_MiBa_SA_HLA-I-p_MM15_1_A.07664.07664.3	7664	3	1054.580444	0.003334	SVNPNKPATK	SVNPNKPATK	sp|Q06787|FMR1_HUMAN	0	272.8	2.241	0.286	0.00202	1	1
20141210_QEp7_MiBa_SA_HLA-I-p_MM15_1_A_1.39323.39323.2	39323	2	1337.667236	0.005644	EVSAPSYPGYLR	EVSAPSYPGYLR	sp|Q8N0X7|SPG20_HUMAN	0	369.9	1.907	0.42	0.00434	1	1
20141208_QEp7_MiBa_SA_HLA-I-p_MM15_1_A.20095.20095.2	20095	2	1176.646118	0.005797	KRWAASPKSF	KRWAASPKSF	sp|Q9Y490|TLN1_HUMAN;sp|Q9Y4G6|TLN2_HUMAN	0	483.7	1.802	0.318	0.00331	1	1
20141208_QEp7_MiBa_SA_HLA-I-p_MM15_4_A.19792.19792.3	19792	3	1373.734131	0.007799	TAADTAAQITQRK	TAADTAAQITQRK	sp|Q31612|1B73_HUMAN	0	797.1	3.751	0.464	1.97E-05	1	1
20141210_QEp7_MiBa_SA_HLA-I-p_MM15_2_B_1.20949.20949.2	20949	2	1052.492676	0.004491	MVISEKEAM(Oxidation)	MVISEKEAM	sp|Q9Y4C1|KDM3A_HUMAN	0	367.6	1.878	0.213	0.0433	1	1
20141208_QEp7_MiBa_SA_HLA-I-p_MM15_1_A.24848.24848.2	24848	2	918.5065308	0.004319	ALSTALSEK	ALSTALSEK	sp|P02545|LMNA_HUMAN	0	343	2.135	0.116	0.0161	1	1
20141208_QEp7_MiBa_SA_HLA-I-p_MM15_2_B.52981.52981.2	52981	2	1239.667603	0.006467	TTFGLAAGVFTR	TTFGLAAGVFTR	sp|P49189|AL9A1_HUMAN	0	674.7	2.594	0.477	3.44E-05	1	1
20141208_QEp7_MiBa_SA_HLA-I-p_MM15_4_B.27512.27512.3	27512	3	1383.814819	0.004901	RRNKDVLAWVK	RRNKDVLAWVK	sp|Q14CZ0|CP072_HUMAN	0	356.3	2.489	0.168	0.0248	1	1
20141210_QEp7_MiBa_SA_HLA-I-p_MM15_1_B_1.53912.53912.2	53912	2	1184.685425	0.004895	EIPTFQPLLK	EIPTFQPLLK	sp|Q969J3|L12R1_HUMAN	0	384.3	1.654	0.133	0.0516	1	1
20141210_QEp7_MiBa_SA_HLA-I-p_MM15_2_B_1.10295.10295.3	10295	3	1081.585815	0.004385	RRVHPVSTM	RRVHPVSTM	sp|P00338|LDHA_HUMAN;sp|P07864|LDHC_HUMAN	0	348.3	1.647	0.265	0.0333	1	1
20141210_QEp7_MiBa_SA_HLA-I-p_MM15_4_A_1.44932.44932.2	44932	2	1321.67981	0.009802	VQSMDVAAFNKI	VQSMDVAAFNKI	sp|P24534|EF1B_HUMAN	0	365.5	2.466	0.434	5.22E-04	1	1
20141208_QEp7_MiBa_SA_HLA-I-p_MM15_3_A.24615.24615.2	24615	2	1238.596436	0.013163	HRYPNQVYY	HRYPNQVYY	sp|P04156|PRIO_HUMAN	0	203.6	1.667	0.235	0.00388	1	1
20141208_QEp7_MiBa_SA_HLA-I-p_MM15_2_B.30442.30442.2	30442	2	1209.568726	0.006203	DVYSDLNTQR	DVYSDLNTQR	sp|O43914|TYOBP_HUMAN	0	351.9	1.959	0.358	6.32E-04	1	1
20141210_QEp7_MiBa_SA_HLA-I-p_MM15_4_A_1.41044.41044.2	41044	2	1529.795166	0.011306	EVIQAFSAPENAVR	EVIQAFSAPENAVR	sp|Q99622|C10_HUMAN	0	442.3	2.633	0.421	7.74E-04	1	1
20141210_QEp7_MiBa_SA_HLA-I-p_MM15_2_A_1.48470.48470.2	48470	2	997.6231689	0.005989	QVSPLTLLK	QVSPLTLLK	sp|P08697|A2AP_HUMAN	0	313.5	2.005	0.262	0.0087	1	1
20141208_QEp7_MiBa_SA_HLA-I-p_MM15_3_B.49372.49372.2	49372	2	1117.657715	0.008211	LPTNHPLLTL	LPTNHPLLTL	sp|Q9UBQ7|GRHPR_HUMAN	0	290.2	2.316	0.186	0.0192	1	1
20141208_QEp7_MiBa_SA_HLA-I-p_MM15_3_A.44766.44766.3	44766	3	1537.794922	0.006051	HTFPEGVPDGILTR	HTFPEGVPDGILTR	sp|O75717|WDHD1_HUMAN	0	245.8	2.746	0.413	4.61E-05	1	1
20141210_QEp7_MiBa_SA_HLA-I-p_MM15_2_B_1.00248.00248.3	248	3	1103.613647	0.004882	NSSYIHKKK	NSSYIHKKK	sp|Q6IPR3|TYW3_HUMAN	0	260.4	2.3	0.43	6.04E-04	1	1
20141210_QEp7_MiBa_SA_HLA-I-p_MM15_1_B_1.31555.31555.1	31555	1	1118.660034	0.00405	RRVLVQVSY	RRVLVQVSY	sp|P31153|METK2_HUMAN;sp|Q00266|METK1_HUMAN	0.355	30.5	1.336	0.373	0.00276	1	1
20141210_QEp7_MiBa_SA_HLA-I-p_MM15_2_A_1.36244.36244.2	36244	2	1374.715088	1.005876	KRYLNSGGFIGY	KRYLNSGGFIGY	sp|O00469|PLOD2_HUMAN	0	147.5	2.011	0.21	0.00982	1	1
20141210_QEp7_MiBa_SA_HLA-I-p_MM15_2_A_1.30590.30590.2	30590	2	1148.522095	0.00486	FPRDPEIEM(Oxidation)	FPRDPEIEM	sp|P19320|VCAM1_HUMAN	0	379.8	1.782	0.268	0.0355	1	1
20141210_QEp7_MiBa_SA_HLA-I-p_MM15_3_B_1.24228.24228.2	24228	2	1491.76355	0.010594	GPISSGSSASSVTVTR	GPISSGSSASSVTVTR	sp|P02545|LMNA_HUMAN	0	1287.6	3.742	0.644	2.38E-09	1	1
20141210_QEp7_MiBa_SA_HLA-I-p_MM15_2_A_1.09250.09250.2	9250	2	879.4328003	0.003031	ETTSSISR	ETTSSISR	sp|P18850|ATF6A_HUMAN	0	439.9	1.794	0.363	0.0089	1	1
20141208_QEp7_MiBa_SA_HLA-I-p_MM15_3_B.36141.36141.2	36141	2	960.5455933	0.006328	LPASVHPQL	LPASVHPQL	sp|Q9H0K1|SIK2_HUMAN	0	329.2	1.84	0.334	0.0393	1	1
20141208_QEp7_MiBa_SA_HLA-I-p_MM15_1_B.47476.47476.2	47476	2	1211.608765	0.007901	FPM(Oxidation)EIRQYL	FPMEIRQYL	sp|P42224|STAT1_HUMAN	0	472	1.553	0.407	0.00989	1	1
20141210_QEp7_MiBa_SA_HLA-I-p_MM15_1_A_1.18961.18961.2	18961	2	1460.717896	0.007144	EVKGEEDNSLSVR	EVKGEEDNSLSVR	sp|P27701|CD82_HUMAN	0	724.4	2.479	0.505	4.68E-06	1	1
20141210_QEp7_MiBa_SA_HLA-I-p_MM15_2_B_1.16726.16726.3	16726	3	1220.607544	0.002976	KRTYYMTKM	KRTYYMTKM	sp|Q8IZH2|XRN1_HUMAN	0	274.8	2.044	0.277	0.00709	1	1
20141208_QEp7_MiBa_SA_HLA-I-p_MM15_2_A.37044.37044.3	37044	3	1208.696655	0.004885	KLFDFVNAKK	KLFDFVNAKK	sp|Q08945|SSRP1_HUMAN	0	405.6	2.788	0.416	0.00169	1	1
20141208_QEp7_MiBa_SA_HLA-I-p_MM15_3_A.12137.12137.2	12137	2	856.5432739	0.005075	KVVVSPTK	KVVVSPTK	sp|P19338|NUCL_HUMAN	0	485.3	2.028	0.22	0.00778	1	1
20141210_QEp7_MiBa_SA_HLA-I-p_MM15_3_B_1.07499.07499.2	7499	2	1059.632446	0.002285	KRAVVHTHL	KRAVVHTHL	sp|P53675|CLH2_HUMAN;sp|Q00610|CLH1_HUMAN	0	521.7	1.938	0.341	0.0051	1	1
20141210_QEp7_MiBa_SA_HLA-I-p_MM15_2_B_1.34279.34279.2	34279	2	1258.709717	0.006312	RVAPEEHPVLL	RVAPEEHPVLL	sp|A5A3E0|POTEF_HUMAN;sp|P60709|ACTB_HUMAN;sp|P63261|ACTG_HUMAN	0	474.3	1.731	0.382	0.0031	1	1
20141210_QEp7_MiBa_SA_HLA-I-p_MM15_2_B_1.37835.37835.2	37835	2	1636.87561	0.008414	LSALEEYTKKLNTQ	LSALEEYTKKLNTQ	sp|P02647|APOA1_HUMAN	0	1030.3	3.292	0.335	7.58E-05	1	1
20141208_QEp7_MiBa_SA_HLA-I-p_MM15_2_B.09362.09362.2	9362	2	888.489502	0.004361	ALMGGGGKAK	ALMGGGGKAK	DeNovo_spliced__ALMGGGGKAK	0	403.1	1.654	0.025	0.0242	1	1
20141208_QEp7_MiBa_SA_HLA-I-p_MM15_4_B.33784.33784.2	33784	2	1175.577881	0.006818	ESSSIYISKY	ESSSIYISKY	sp|O60701|UGDH_HUMAN	0	126.1	1.569	0.227	0.0651	1	1
20141210_QEp7_MiBa_SA_HLA-I-p_MM15_1_A_1.11229.11229.3	11229	3	1252.606079	0.001347	ETNTGEVYRGK	ETNTGEVYRGK	sp|P62318|SMD3_HUMAN	0	526.3	2.317	0.299	5.43E-04	1	1
20141210_QEp7_MiBa_SA_HLA-I-p_MM15_4_B_1.17027.17027.2	17027	2	987.47229	0.006118	AVYETPTAH	AVYETPTAH	sp|Q9H0E2|TOLIP_HUMAN	0	349.1	1.996	0.343	0.0023	1	1
20141210_QEp7_MiBa_SA_HLA-I-p_MM15_2_B_1.15606.15606.1	15606	1	993.5640259	0.003302	RVYGGLTTK	RVYGGLTTK	sp|Q8WUM4|PDC6I_HUMAN	0	85.4	1.635	0.351	0.00944	1	1
20141208_QEp7_MiBa_SA_HLA-I-p_MM15_1_B.27690.27690.2	27690	2	1409.689331	0.006593	YPYTPRKEDEL	YPYTPRKEDEL	sp|Q7Z6J0|SH3R1_HUMAN	0	339.2	1.855	0.216	0.0301	1	1
20141208_QEp7_MiBa_SA_HLA-I-p_MM15_4_A.38357.38357.2	38357	2	1064.572021	0.00653	FPNKQGYVL	FPNKQGYVL	sp|O43684|BUB3_HUMAN	0	716.8	2.627	0.386	2.56E-05	1	1
20141210_QEp7_MiBa_SA_HLA-I-p_MM15_2_B_1.10924.10924.2	10924	2	1081.587402	0.005894	GRLQKVMNH	GRLQKVMNH	sp|Q63HN8|RN213_HUMAN	0	496.9	2.139	0.463	3.75E-04	1	1
20141210_QEp7_MiBa_SA_HLA-I-p_MM15_1_A_1.39625.39625.3	39625	3	1245.716675	0.008513	IKSSSVPPYLR	IKSSSVPPYLR	sp|P18850|ATF6A_HUMAN	0	170.4	1.863	0.215	0.0625	1	1
20141208_QEp7_MiBa_SA_HLA-I-p_MM15_1_A.21118.21118.3	21118	3	1132.712891	0.004864	AVLKHVLTPR	AVLKHVLTPR	sp|Q9NUQ2|PLCE_HUMAN	0	332.1	2.294	0.394	0.00517	1	1
20141210_QEp7_MiBa_SA_HLA-I-p_MM15_2_B_1.25329.25329.2	25329	2	944.4840088	0.005044	FPAAPAPKM(Oxidation)	FPAAPAPKM	sp|A0AV96|RBM47_HUMAN	0	952	2.222	0.359	5.91E-04	1	1
20141210_QEp7_MiBa_SA_HLA-I-p_MM15_1_B_1.28249.28249.3	28249	3	1130.606079	0.004244	HRNSMKVFL	HRNSMKVFL	sp|Q9NPR2|SEM4B_HUMAN	0	345.3	2.133	0.258	0.00473	1	1
20141210_QEp7_MiBa_SA_HLA-I-p_MM15_3_A_1.31235.31235.3	31235	3	1311.779175	0.009468	KMADKILPQRI	KMADKILPQRI	sp|Q6STE5|SMRD3_HUMAN;sp|Q96GM5|SMRD1_HUMAN	0	299.2	2.603	0.315	0.00626	1	1
20141210_QEp7_MiBa_SA_HLA-I-p_MM15_1_B_1.42415.42415.3	42415	3	1362.818481	0.004932	RRFIPTSIFVK	RRFIPTSIFVK	sp|Q7Z392|TPC11_HUMAN	0	469.8	2.896	0.263	0.0018	1	1
20141208_QEp7_MiBa_SA_HLA-I-p_MM15_3_B.26979.26979.1	26979	1	860.5028687	0.006129	SLATALSAK	SLATALSAK	DeNovo_spliced__SLATALSAK	0	818.8	2.584	0.254	0.00101	1	1
20141208_QEp7_MiBa_SA_HLA-I-p_MM15_2_B.39306.39306.2	39306	2	1189.664917	0.008135	GRLELVNSRF	GRLELVNSRF	sp|Q9H1J7|WNT5B_HUMAN	0	243.2	2.384	0.432	2.98E-04	1	1
20141208_QEp7_MiBa_SA_HLA-I-p_MM15_4_A.21280.21280.2	21280	2	1158.589844	0.008276	MPAGSQQVSVR	MPAGSQQVSVR	sp|O95210|STBD1_HUMAN	0	494.5	2.232	0.416	1.28E-04	1	1
20141208_QEp7_MiBa_SA_HLA-I-p_MM15_4_B.51252.51252.2	51252	2	1222.646729	0.008056	FPASPPKGYFL	FPASPPKGYFL	sp|Q16763|UBE2S_HUMAN	0	398.1	2.16	0.348	0.0018	1	1
20141208_QEp7_MiBa_SA_HLA-I-p_MM15_4_A.17953.17953.2	17953	2	1033.512573	0.008544	TTVDDSIQR	TTVDDSIQR	sp|Q15751|HERC1_HUMAN	0	442.5	1.978	0.239	0.00712	1	1
20141210_QEp7_MiBa_SA_HLA-I-p_MM15_4_A_1.27340.27340.3	27340	3	1057.634521	0.006127	TPAYLKPLR	TPAYLKPLR	DeNovo_spliced__TPAYLKPLR	0	446.4	2.708	0.064	0.00713	1	1
20141210_QEp7_MiBa_SA_HLA-I-p_MM15_1_B_1.05837.05837.2	5837	2	1191.664551	0.003352	KTYTKSSHLK	KTYTKSSHLK	sp|O43474|KLF4_HUMAN;sp|Q9Y5W3|KLF2_HUMAN	0	636.2	2.708	0.397	9.70E-04	1	1
20141208_QEp7_MiBa_SA_HLA-I-p_MM15_1_A.01946.01946.3	1946	3	1084.565552	0.002991	TRSSSYTRK	TRSSSYTRK	sp|Q15283|RASA2_HUMAN	0	198.4	2.439	0.305	0.00563	1	1
20141208_QEp7_MiBa_SA_HLA-I-p_MM15_4_A.41014.41014.2	41014	2	1361.762573	0.007066	ELAYEQVAKALK	ELAYEQVAKALK	sp|O00299|CLIC1_HUMAN	0	759.3	2.838	0.437	2.32E-05	1	1
20141210_QEp7_MiBa_SA_HLA-I-p_MM15_3_A_1.04070.04070.3	4070	3	1394.771362	0.008341	RILKHGAKDKDD	RILKHGAKDKDD	sp|O14950|ML12B_HUMAN;sp|P19105|ML12A_HUMAN;sp|P24844|MYL9_HUMAN	0	879.9	3.085	0.531	7.22E-07	1	1
20141208_QEp7_MiBa_SA_HLA-I-p_MM15_3_B.17561.17561.2	17561	2	1010.455261	1.008747	ESAQDFASR	ESAQDFASR	sp|Q96GC9|VMP1_HUMAN	0	179.2	1.636	0.277	0.00817	1	1
20141208_QEp7_MiBa_SA_HLA-I-p_MM15_2_B.14601.14601.1	14601	1	944.5142822	0.006303	ATHTAFVAK	ATHTAFVAK	sp|P42166|LAP2A_HUMAN	0	538.8	2.215	0.418	8.22E-04	1	1
20141210_QEp7_MiBa_SA_HLA-I-p_MM15_3_B_1.22911.22911.3	22911	3	1224.762573	0.007226	GRVESVKILPK	GRVESVKILPK	sp|Q96T58|MINT_HUMAN	0	453.3	3.047	0.19	0.066	1	1
20141208_QEp7_MiBa_SA_HLA-I-p_MM15_3_B.32618.32618.2	32618	2	1350.696655	0.007517	DQIEQAHLELR	DQIEQAHLELR	sp|Q99459|CDC5L_HUMAN	0	1134	2.96	0.439	6.20E-05	1	1
20141210_QEp7_MiBa_SA_HLA-I-p_MM15_2_B_1.13686.13686.3	13686	3	1029.572021	0.004076	SASRNLNIR	SASRNLNIR	DeNovo_spliced__SASRNLNIR	0	259.9	2.145	0.164	0.0678	1	1
20141208_QEp7_MiBa_SA_HLA-I-p_MM15_3_A.52599.52599.3	52599	3	1368.777832	1.007738	TLVTYVPVTTFK	TLVTYVPVTTFK	sp|P62899|RL31_HUMAN	0	141	2.125	0.333	0.00307	1	1
20141208_QEp7_MiBa_SA_HLA-I-p_MM15_3_B.31876.31876.1	31876	1	898.4074707	0.004256	DASGPDPQL	DASGPDPQL	sp|Q9NW82|WDR70_HUMAN	0	524.4	2.035	0.357	0.00169	1	1
20141210_QEp7_MiBa_SA_HLA-I-p_MM15_1_A_1.44614.44614.3	44614	3	1255.763916	0.002731	QVNILSKIVSR	QVNILSKIVSR	sp|P57740|NU107_HUMAN	0	703.4	2.798	0.391	0.00203	1	1
20141208_QEp7_MiBa_SA_HLA-I-p_MM15_3_B.48084.48084.2	48084	2	1125.658936	0.008279	NVIDNLIVAR	NVIDNLIVAR	DeNovo_spliced__NVIDNLIVAR	0	377.6	2.083	0.365	0.00644	1	1
20141208_QEp7_MiBa_SA_HLA-I-p_MM15_4_A.26843.26843.3	26843	3	989.5818481	0.00479	GRLVTRAAF	GRLVTRAAF	sp|P04406|G3P_HUMAN	0	176.1	1.763	0.281	0.018	1	1
20141208_QEp7_MiBa_SA_HLA-I-p_MM15_2_A.37049.37049.2	37049	2	1012.667969	0.003476	TVAGLALIKK	TVAGLALIKK	sp|P43490|NAMPT_HUMAN	0	396.8	1.834	0.247	0.0431	1	1
20141208_QEp7_MiBa_SA_HLA-I-p_MM15_3_A.01967.01967.3	1967	3	1048.533081	0.007001	TSSGNVSNRK	TSSGNVSNRK	sp|P23193|TCEA1_HUMAN	0	73.5	1.799	0.338	0.00742	1	1
20141210_QEp7_MiBa_SA_HLA-I-p_MM15_2_B_1.26485.26485.2	26485	2	1060.60791	0.004961	KRYAVPSAGL	KRYAVPSAGL	sp|P78527|PRKDC_HUMAN	0	675.6	2.407	0.291	0.00257	1	1
20141208_QEp7_MiBa_SA_HLA-I-p_MM15_2_B.43844.43844.2	43844	2	991.5497437	0.004671	SVVGFLSQR	SVVGFLSQR	sp|Q96JK2|DCAF5_HUMAN	0	352	1.845	0.354	0.0144	1	1
20141210_QEp7_MiBa_SA_HLA-I-p_MM15_3_B_1.33892.33892.3	33892	3	1198.693115	0.006865	KVPPFTFHVK	KVPPFTFHVK	sp|Q6NZI2|PTRF_HUMAN	0	616.1	3.315	0.467	6.11E-06	1	1
20141210_QEp7_MiBa_SA_HLA-I-p_MM15_3_B_1.48877.48877.2	48877	2	1001.56134	0.006766	HVSTVFTVL	HVSTVFTVL	sp|Q96RV3|PCX1_HUMAN	0	147.9	1.31	0.234	0.00725	1	1
20141210_QEp7_MiBa_SA_HLA-I-p_MM15_2_A_1.37454.37454.2	37454	2	1298.689087	0.00603	EVEEAAAIIAQR	EVEEAAAIIAQR	sp|Q16643|DREB_HUMAN	0	453.7	2.372	0.327	6.39E-04	1	1
20141210_QEp7_MiBa_SA_HLA-I-p_MM15_4_A_1.16185.16185.2	16185	2	1284.76416	0.012805	RVKVSQAAADLK	RVKVSQAAADLK	sp|P63218|GBG5_HUMAN	0	240.7	2.558	0.293	0.00793	1	1
20141210_QEp7_MiBa_SA_HLA-I-p_MM15_1_B_1.25881.25881.3	25881	3	1320.663818	0.006087	RRMQEMIARM	RRMQEMIARM	sp|Q15019|SEPT2_HUMAN	0	210.8	1.947	0.248	0.00853	1	1
20141210_QEp7_MiBa_SA_HLA-I-p_MM15_1_B_1.31099.31099.2	31099	2	900.5065308	0.00367	DAAAVLVSR	DAAAVLVSR	sp|Q9BTW9|TBCD_HUMAN	0	785.4	2.171	0.322	0.0131	1	1
20141210_QEp7_MiBa_SA_HLA-I-p_MM15_1_B_1.10356.10356.2	10356	2	1073.550659	0.004166	ELQQAQTTR	ELQQAQTTR	sp|Q9NWS0|PIHD1_HUMAN	0	579.6	1.803	0.351	0.013	1	1
20141210_QEp7_MiBa_SA_HLA-I-p_MM15_3_A_1.13617.13617.2	13617	2	1212.72522	0.006219	KTSTVPPSLRK	KTSTVPPSLRK	sp|Q99941|ATF6B_HUMAN	0	481.7	2.227	0.389	0.0209	1	1
20141210_QEp7_MiBa_SA_HLA-I-p_MM15_2_A_1.45038.45038.1	45038	1	901.4539795	-5.25E-04	FPSQDPVL	FPSQDPVL	sp|Q6NUN9|ZN746_HUMAN	0	306.1	1.726	0.195	0.0602	1	1
20141208_QEp7_MiBa_SA_HLA-I-p_MM15_2_B.04722.04722.3	4722	3	1624.056152	0.004915	KAKVAKPKKAAKSAAK	KAKVAKPKKAAKSAAK	sp|P16403|H12_HUMAN	0	136	2.155	0.34	0.0215	1	1
20141210_QEp7_MiBa_SA_HLA-I-p_MM15_3_B_1.19333.19333.2	19333	2	1126.643311	0.007351	HRVFVNRSL	HRVFVNRSL	sp|P49902|5NTC_HUMAN	0	156.6	1.82	0.318	0.00562	1	1
20141208_QEp7_MiBa_SA_HLA-I-p_MM15_3_B.06750.06750.3	6750	3	1142.707886	0.005537	KLKEVEAAKK	KLKEVEAAKK	sp|Q9UNF0|PACN2_HUMAN	0	532.1	3.546	0.204	0.0387	1	1
20141210_QEp7_MiBa_SA_HLA-I-p_MM15_4_A_1.31259.31259.3	31259	3	1195.702026	0.008171	RRHALIVQGF	RRHALIVQGF	sp|Q9Y5Q9|TF3C3_HUMAN	0	474.4	2.653	0.473	5.52E-04	1	1
20141210_QEp7_MiBa_SA_HLA-I-p_MM15_2_A_1.06766.06766.2	6766	2	1243.631592	0.004668	EANGANGSKAVAR	EANGANGSKAVAR	sp|Q7Z5L9|I2BP2_HUMAN	0	1170.5	2.828	0.471	6.24E-07	1	1
20141210_QEp7_MiBa_SA_HLA-I-p_MM15_3_A_1.46438.46438.2	46438	2	1254.604004	0.008513	MPEDVKNFYL	MPEDVKNFYL	sp|Q68CL5|TPGS2_HUMAN	0	410.5	1.99	0.309	0.00754	1	1
20141208_QEp7_MiBa_SA_HLA-I-p_MM15_3_A.35794.35794.3	35794	3	1166.698486	0.006053	RRISVFKYV	RRISVFKYV	sp|Q6NTF9|RHBD2_HUMAN	0	256	2.044	0.363	0.0181	1	1
20141210_QEp7_MiBa_SA_HLA-I-p_MM15_3_B_1.54791.54791.2	54791	2	1399.736816	1.011226	DIFQAVETAIHR	DIFQAVETAIHR	sp|Q99704|DOK1_HUMAN	0.189	314.2	2.428	0.375	2.64E-04	1	1
20141208_QEp7_MiBa_SA_HLA-I-p_MM15_3_A.37812.37812.2	37812	2	1824.88855	1.01617	Q(Deamidated)TVDLFEGKDM(Oxidation)AAVQR	QTVDLFEGKDMAAVQR	sp|Q01995|TAGL_HUMAN	0	434.7	2.746	0.445	5.23E-07	1	1
20141210_QEp7_MiBa_SA_HLA-I-p_MM15_2_B_1.41932.41932.3	41932	3	1350.738525	1.008202	EVNLLVEEIHR	EVNLLVEEIHR	sp|Q9P1F3|ABRAL_HUMAN	0.078	414.7	2.157	0.193	0.046	1	1
20141210_QEp7_MiBa_SA_HLA-I-p_MM15_1_A_1.59464.59464.2	59464	2	1403.774414	0.008356	YDALDVANKIGII	YDALDVANKIGII	sp|P62750|RL23A_HUMAN	0	329.4	2.152	0.481	2.00E-05	1	1
20141208_QEp7_MiBa_SA_HLA-I-p_MM15_3_A.22138.22138.2	22138	2	1335.648071	0.006151	NAYPATATAATER	NAYPATATAATER	sp|O14497|ARI1A_HUMAN	0	390	2.137	0.408	4.02E-05	1	1
20141208_QEp7_MiBa_SA_HLA-I-p_MM15_2_B.25771.25771.2	25771	2	1580.85083	0.008479	HAPGKGLSQSALPYR	HAPGKGLSQSALPYR	sp|P62277|RS13_HUMAN	0	296.8	2.248	0.544	1.81E-06	1	1
20141210_QEp7_MiBa_SA_HLA-I-p_MM15_3_B_1.50038.50038.2	50038	2	1146.578125	0.007223	YPFIGDVHSL	YPFIGDVHSL	sp|Q92609|TBCD5_HUMAN	0	703.9	2.164	0.357	0.00174	1	1
20141210_QEp7_MiBa_SA_HLA-I-p_MM15_2_B_1.21872.21872.2	21872	2	1133.599731	0.005588	GRSQVSTPRF	GRSQVSTPRF	sp|O95997|PTTG1_HUMAN	0	119.7	1.625	0.251	0.0456	1	1
20141210_QEp7_MiBa_SA_HLA-I-p_MM15_2_A_1.09582.09582.3	9582	3	2273.259033	1.009208	RKRKKEVDATSPAPSTSSTVK	RKRKKEVDATSPAPSTSSTVK	sp|Q16666|IF16_HUMAN	0	70.2	3.025	0.556	2.89E-06	1	1
20141210_QEp7_MiBa_SA_HLA-I-p_MM15_3_A_1.07045.07045.3	7045	3	1433.870239	0.009641	KVKEEKAYKALK	KVKEEKAYKALK	sp|P83111|LACTB_HUMAN	0	902.9	4.596	0.556	1.74E-06	1	1
20141208_QEp7_MiBa_SA_HLA-I-p_MM15_1_A.24982.24982.3	24982	3	1212.689331	0.006731	SVTPEGVIKQR	SVTPEGVIKQR	tr|E9PCH4|E9PCH4_HUMAN;sp|Q8TEU7|RPGF6_HUMAN;sp|Q9Y4G8|RPGF2_HUMAN	0	339.4	2.603	0.405	5.76E-05	1	1
20141210_QEp7_MiBa_SA_HLA-I-p_MM15_1_B_1.49007.49007.1	49007	1	945.4969482	0.004954	FPLSNGQAL	FPLSNGQAL	sp|Q13613|MTMR1_HUMAN	0	479.5	2.256	0.366	0.0032	1	1
20141210_QEp7_MiBa_SA_HLA-I-p_MM15_3_B_1.30638.30638.3	30638	3	1127.66272	0.006306	RRLTLHSVF	RRLTLHSVF	sp|Q6ZMZ0|RN19B_HUMAN	0	198.9	1.335	0.188	0.0706	1	1
20141208_QEp7_MiBa_SA_HLA-I-p_MM15_4_B.48322.48322.3	48322	3	1233.730469	0.007134	AVVKLFGPFTR	AVVKLFGPFTR	sp|P13498|CY24A_HUMAN	0	454	2.889	0.484	1.88E-05	1	1
20141210_QEp7_MiBa_SA_HLA-I-p_MM15_2_A_1.31969.31969.2	31969	2	871.3978271	0.004646	M(Oxidation)PVGPAPGM	MPVGPAPGM	sp|P09234|RU1C_HUMAN	0	189.2	1.79	0.205	0.0244	1	1
20141208_QEp7_MiBa_SA_HLA-I-p_MM15_3_A.49966.49966.2	49966	2	1053.622803	0.004598	VPNTLRLEL	VPNTLRLEL	sp|Q9BZZ2|SN_HUMAN	0	454.9	1.823	0.194	0.0217	1	1
20141210_QEp7_MiBa_SA_HLA-I-p_MM15_2_B_1.11604.11604.3	11604	3	1193.681763	0.004982	KSNKYLTVNK	KSNKYLTVNK	sp|Q14571|ITPR2_HUMAN;sp|Q14573|ITPR3_HUMAN;sp|Q14643|ITPR1_HUMAN	0	153.3	1.962	0.317	0.0236	1	1
20141208_QEp7_MiBa_SA_HLA-I-p_MM15_3_B.48046.48046.1	48046	1	1038.557617	0.007815	EPIHGNFLL	EPIHGNFLL	sp|O43172|PRP4_HUMAN	0	288.1	1.418	0.319	0.0141	1	1
20141208_QEp7_MiBa_SA_HLA-I-p_MM15_4_B.11415.11415.3	11415	3	1105.629395	0.00498	KVYDKAINR	KVYDKAINR	sp|Q6KC79|NIPBL_HUMAN	0	476.2	2.843	0.455	2.64E-04	1	1
20141210_QEp7_MiBa_SA_HLA-I-p_MM15_1_A_1.54058.54058.2	54058	2	996.6278687	0.005908	VPIDITVKL	VPIDITVKL	sp|Q9Y5Q9|TF3C3_HUMAN	0	516.4	2.094	0.303	0.00766	1	1
20141208_QEp7_MiBa_SA_HLA-I-p_MM15_2_B.39155.39155.3	39155	3	1072.643921	0.004665	IRTPVKVNF	IRTPVKVNF	sp|Q13469|NFAC2_HUMAN	0	234.6	2.136	0.382	0.00709	1	1
20141208_QEp7_MiBa_SA_HLA-I-p_MM15_3_A.14933.14933.2	14933	2	1016.531006	0.005954	VTSQIDAQR	VTSQIDAQR	sp|Q86V81|THOC4_HUMAN	0	547	2.115	0.184	0.0295	1	1
20141210_QEp7_MiBa_SA_HLA-I-p_MM15_4_B_1.18973.18973.2	18973	2	1250.729004	0.004216	RIFAPNHVVAK	RIFAPNHVVAK	sp|Q02543|RL18A_HUMAN	0	290.8	1.653	0.359	0.00547	1	1
20141210_QEp7_MiBa_SA_HLA-I-p_MM15_2_B_1.28545.28545.2	28545	2	1179.491577	0.008298	YGYGGNSATAGY	YGYGGNSATAGY	sp|Q12906|ILF3_HUMAN	0	243.6	1.845	0.4	0.00219	1	1
20141210_QEp7_MiBa_SA_HLA-I-p_MM15_1_B_1.16332.16332.3	16332	3	1042.634277	0.002174	KLGMTPIRK	KLGMTPIRK	sp|A6NHR9|SMHD1_HUMAN	0	231.7	2.211	0.35	0.0416	1	1
20141208_QEp7_MiBa_SA_HLA-I-p_MM15_2_B.43898.43898.2	43898	2	1529.790649	0.006894	EVIQAFSAPENAVR	EVIQAFSAPENAVR	sp|Q99622|C10_HUMAN	0	1060.5	3.068	0.467	6.22E-05	1	1
20141210_QEp7_MiBa_SA_HLA-I-p_MM15_2_A_1.09634.09634.2	9634	2	966.4917603	0.003441	VPSDVSHAR	VPSDVSHAR	sp|Q9NV64|TM39A_HUMAN	0	568.2	1.929	0.379	0.00462	1	1
20141208_QEp7_MiBa_SA_HLA-I-p_MM15_2_B.16320.16320.3	16320	3	1195.674194	0.006877	ETVKVQIHSR	ETVKVQIHSR	sp|Q8TEY7|UBP33_HUMAN	0	345.9	2.687	0.283	0.00387	1	1
20141208_QEp7_MiBa_SA_HLA-I-p_MM15_1_A.02337.02337.3	2337	3	947.4696655	0.002463	EAESATGKR	EAESATGKR	sp|P06454|PTMA_HUMAN	0	403.9	2.029	0.202	0.017	1	1
20141208_QEp7_MiBa_SA_HLA-I-p_MM15_1_A.24860.24860.3	24860	3	939.5906372	0.004086	SVPAVAKLR	SVPAVAKLR	sp|Q86WA8|LONP2_HUMAN	0	156.8	2.026	0.39	0.01	1	1
20141208_QEp7_MiBa_SA_HLA-I-p_MM15_1_B.50855.50855.2	50855	2	1156.639771	0.00581	LPLSEGTQTVL	LPLSEGTQTVL	sp|Q8IZJ1|UNC5B_HUMAN	0	149.8	1.916	0.326	0.0287	1	1
20141208_QEp7_MiBa_SA_HLA-I-p_MM15_2_B.23306.23306.2	23306	2	989.4972534	0.004183	TAPQPFSSR	TAPQPFSSR	sp|Q9Y618|NCOR2_HUMAN	0	335.4	1.673	0.234	0.0345	1	1
20141210_QEp7_MiBa_SA_HLA-I-p_MM15_1_B_1.06156.06156.3	6156	3	1044.561035	0.004623	DEVEKARAK	DEVEKARAK	tr|A0A0A6YYC3|A0A0A6YYC3_HUMAN;sp|Q9Y383|LC7L2_HUMAN	0	303.8	2.111	0.171	0.0118	1	1
20141208_QEp7_MiBa_SA_HLA-I-p_MM15_4_A.10019.10019.3	10019	3	1046.58374	0.004367	KTDPKMLSK	KTDPKMLSK	sp|Q9UBD5|ORC3_HUMAN	0	426.1	2.558	0.339	0.00136	1	1
20141208_QEp7_MiBa_SA_HLA-I-p_MM15_4_A.27337.27337.3	27337	3	1080.64978	0.005417	ARVKVFSKF	ARVKVFSKF	sp|Q8TF20|ZN721_HUMAN	0	488.7	2.658	0.457	9.32E-04	1	1
20141210_QEp7_MiBa_SA_HLA-I-p_MM15_2_B_1.28105.28105.2	28105	2	1209.56897	0.006417	DVYSDLNTQR	DVYSDLNTQR	sp|O43914|TYOBP_HUMAN	0	348.2	1.939	0.346	2.54E-04	1	1
20141210_QEp7_MiBa_SA_HLA-I-p_MM15_4_B_1.23041.23041.3	23041	3	1073.676392	0.005384	KRGNFLVLK	KRGNFLVLK	sp|Q9BQ52|RNZ2_HUMAN	0.243	365.7	2.154	0.307	0.016	1	1
20141208_QEp7_MiBa_SA_HLA-I-p_MM15_3_A.38638.38638.2	38638	2	930.4915161	0.007051	LPIGATVNM(Oxidation)	LPIGATVNM	sp|P43007|SATT_HUMAN;sp|Q15758|AAAT_HUMAN	0	259.2	1.515	0.282	0.0268	1	1
20141208_QEp7_MiBa_SA_HLA-I-p_MM15_3_A.28618.28618.2	28618	2	1079.614258	0.005508	HIVSIEVQR	HIVSIEVQR	sp|Q9BRA0|LSMD1_HUMAN	0	493.9	1.971	0.262	0.0421	1	1
20141210_QEp7_MiBa_SA_HLA-I-p_MM15_4_A_1.43809.43809.1	43809	1	919.4351196	0.006423	FAVDDGPSL	FAVDDGPSL	sp|Q02388|CO7A1_HUMAN	0	474.1	2.341	0.341	0.00188	1	1
20141208_QEp7_MiBa_SA_HLA-I-p_MM15_4_B.07334.07334.1	7334	1	1008.566284	0.005875	GTYDAKVKK	GTYDAKVKK	sp|Q9BW30|TPPP3_HUMAN	0	491.6	2.324	0.277	7.95E-04	1	1
20141208_QEp7_MiBa_SA_HLA-I-p_MM15_3_A.28475.28475.3	28475	3	1145.637939	0.007374	GRQEIFLQR	GRQEIFLQR	sp|Q8TEZ7|MPRB_HUMAN	0	264.8	2.021	0.289	0.0209	1	1
20141208_QEp7_MiBa_SA_HLA-I-p_MM15_3_A.11292.11292.2	11292	2	1013.531677	0.006265	QVEQGVAQR	QVEQGVAQR	sp|Q9BYK8|HELZ2_HUMAN	0	563.6	2.181	0.289	0.0151	1	1
20141210_QEp7_MiBa_SA_HLA-I-p_MM15_1_A_1.35831.35831.2	35831	2	1179.561401	0.005311	STYYGSFVTR	STYYGSFVTR	sp|O15372|EIF3H_HUMAN	0	332.8	1.7	0.288	0.00141	1	1
20141208_QEp7_MiBa_SA_HLA-I-p_MM15_4_B.33229.33229.2	33229	2	1045.509277	0.005317	NASEDRLEL	NASEDRLEL	sp|Q96JH7|VCIP1_HUMAN	0	543.5	1.745	0.223	0.0295	1	1
20141208_QEp7_MiBa_SA_HLA-I-p_MM15_1_B.11087.11087.3	11087	3	1147.612793	0.004313	ETPSSSSVVKK	ETPSSSSVVKK	sp|Q14693|LPIN1_HUMAN	0	516.1	2.556	0.407	3.01E-05	1	1
20141208_QEp7_MiBa_SA_HLA-I-p_MM15_1_A.07397.07397.1	7397	1	1090.602783	0.004488	TTASQTNIKK	TTASQTNIKK	sp|Q9UMY1|NOL7_HUMAN	0	417.4	2.928	0.329	5.84E-04	1	1
20141210_QEp7_MiBa_SA_HLA-I-p_MM15_2_B_1.21898.21898.3	21898	3	1206.584717	0.003222	SRHSLDMKFS	SRHSLDMKFS	sp|Q16665|HIF1A_HUMAN	0	268.9	1.918	0.27	0.0193	1	1
20141208_QEp7_MiBa_SA_HLA-I-p_MM15_1_B.24916.24916.3	24916	3	1102.618408	0.004921	QVFEKSPLR	QVFEKSPLR	sp|Q02543|RL18A_HUMAN	0	415.8	2.279	0.28	0.0125	1	1
20141210_QEp7_MiBa_SA_HLA-I-p_MM15_1_A_1.37377.37377.1	37377	1	1072.617065	0.004288	AVIGADSVTLK	AVIGADSVTLK	sp|Q9NYH9|UTP6_HUMAN	0	982.3	3.731	0.422	2.66E-04	1	1
20141210_QEp7_MiBa_SA_HLA-I-p_MM15_3_B_1.35237.35237.3	35237	3	1072.644409	0.005147	IRTPVKVNF	IRTPVKVNF	sp|Q13469|NFAC2_HUMAN	0	182.5	1.978	0.403	0.00352	1	1
20141210_QEp7_MiBa_SA_HLA-I-p_MM15_1_A_1.16436.16436.3	16436	3	1338.749634	0.005495	RTLMPEKLSHK	RTLMPEKLSHK	sp|Q9Y2R9|RT07_HUMAN	0	537.7	2.863	0.401	3.27E-04	1	1
20141208_QEp7_MiBa_SA_HLA-I-p_MM15_1_B.40363.40363.2	40363	2	968.5809326	0.004245	QRALLANAL	QRALLANAL	sp|P57088|TMM33_HUMAN	0	260	1.764	0.173	0.0568	1	1
20141210_QEp7_MiBa_SA_HLA-I-p_MM15_3_B_1.32326.32326.2	32326	2	1394.671143	0.00987	YNQRTIQNDIM	YNQRTIQNDIM	sp|P08311|CATG_HUMAN	0	376.2	2.264	0.515	7.40E-05	1	1
20141208_QEp7_MiBa_SA_HLA-I-p_MM15_1_A.48293.48293.3	48293	3	1176.63562	0.003111	DVM(Oxidation)VGPFKLR	DVMVGPFKLR	sp|Q9Y2D5|AKAP2_HUMAN	0	203.1	2.387	0.466	7.01E-05	1	1
20141210_QEp7_MiBa_SA_HLA-I-p_MM15_3_A_1.25844.25844.2	25844	2	1081.466919	0.006284	MPM(Oxidation)VTDNKM	MPMVTDNKM	sp|Q13535|ATR_HUMAN	0.145	415	1.753	0.289	0.0071	1	1
20141208_QEp7_MiBa_SA_HLA-I-p_MM15_1_B.45669.45669.1	45669	1	998.4984741	0.006405	NPIEDEAVI	NPIEDEAVI	sp|Q08J23|NSUN2_HUMAN	0	93	1.526	0.333	0.00927	1	1
20141210_QEp7_MiBa_SA_HLA-I-p_MM15_4_A_1.36940.36940.2	36940	2	1164.697021	0.009015	HRVAGIFPRL	HRVAGIFPRL	sp|O96005|CLPT1_HUMAN	0	138.1	1.583	0.3	0.0453	1	1
20141208_QEp7_MiBa_SA_HLA-I-p_MM15_3_B.15490.15490.2	15490	2	1093.611694	0.005028	GRFQKIKSM	GRFQKIKSM	sp|Q13813|SPTN1_HUMAN	0	231.9	1.67	0.245	0.0244	1	1
20141210_QEp7_MiBa_SA_HLA-I-p_MM15_3_B_1.48745.48745.1	48745	1	914.5150757	0.007801	EAVNSIVAL	EAVNSIVAL	sp|Q9H0H0|INT2_HUMAN	0	294.4	1.527	0.277	0.0531	1	1
20141208_QEp7_MiBa_SA_HLA-I-p_MM15_3_B.55026.55026.2	55026	2	1097.533325	1.00698	APFKFDMEL	APFKFDMEL	sp|P28482|MK01_HUMAN	0	276.5	1.881	0.226	0.0419	1	1
20141210_QEp7_MiBa_SA_HLA-I-p_MM15_1_A_1.05988.05988.2	5988	2	960.4299927	0.003912	ESADAGGAQR	ESADAGGAQR	sp|Q9Y5X1|SNX9_HUMAN	0	496.1	1.991	0.258	0.016	1	1
20141210_QEp7_MiBa_SA_HLA-I-p_MM15_4_A_1.34432.34432.2	34432	2	1298.69458	0.011524	EAQGALANIAVDK	EAQGALANIAVDK	sp|P01903|DRA_HUMAN	0	562.8	2.362	0.412	1.11E-04	1	1
20141208_QEp7_MiBa_SA_HLA-I-p_MM15_4_A.33042.33042.3	33042	3	1150.658203	0.012306	QTALHIAIER	QTALHIAIER	sp|Q8NER1|TRPV1_HUMAN;sp|Q9HBA0|TRPV4_HUMAN	0	127.8	1.818	0.192	0.0409	1	1
20141208_QEp7_MiBa_SA_HLA-I-p_MM15_1_A.09596.09596.3	9596	3	940.5373535	0.003143	SQGPISKPK	SQGPISKPK	sp|P25440|BRD2_HUMAN	0	321.8	2.092	0.088	0.0163	1	1
20141210_QEp7_MiBa_SA_HLA-I-p_MM15_1_B_1.30903.30903.2	30903	2	1164.589355	0.001997	EVSDSLLTSSK	EVSDSLLTSSK	sp|Q99541|PLIN2_HUMAN	0	385.2	2.154	0.286	1.66E-04	1	1
20141208_QEp7_MiBa_SA_HLA-I-p_MM15_1_B.42986.42986.3	42986	3	1259.774658	0.003221	RRLKSLLIDF	RRLKSLLIDF	sp|Q9H7B2|RPF2_HUMAN	0	205.6	1.88	0.068	0.0652	1	1
20141208_QEp7_MiBa_SA_HLA-I-p_MM15_1_B.37325.37325.2	37325	2	946.5559692	0.003866	M(Oxidation)LGTVVALK	MLGTVVALK	DeNovo_spliced__MLGTVVALK	0	220.4	1.6	0.257	0.0726	1	1
20141210_QEp7_MiBa_SA_HLA-I-p_MM15_1_A_1.19733.19733.2	19733	2	1192.623413	0.00341	RLYLNGDGTGK	RLYLNGDGTGK	sp|Q13077|TRAF1_HUMAN	0	598.8	3.111	0.473	9.75E-05	1	1
20141208_QEp7_MiBa_SA_HLA-I-p_MM15_3_B.29857.29857.2	29857	2	1012.572205	0.005687	TGSNVLPVAR	TGSNVLPVAR	sp|O75165|DJC13_HUMAN	0	445.6	2.075	0.309	0.014	1	1
20141210_QEp7_MiBa_SA_HLA-I-p_MM15_3_B_1.16694.16694.2	16694	2	1276.708618	0.004552	GSWATHKLLHK	GSWATHKLLHK	sp|P53582|MAP11_HUMAN	0	278.9	2.616	0.315	0.0158	1	1
20141210_QEp7_MiBa_SA_HLA-I-p_MM15_3_B_1.40586.40586.2	40586	2	1165.641113	0.006847	STYISILNQK	STYISILNQK	sp|Q8TDJ6|DMXL2_HUMAN	0	201.5	1.616	0.29	0.00564	1	1
20141208_QEp7_MiBa_SA_HLA-I-p_MM15_2_A.25443.25443.2	25443	2	1146.628906	0.004429	TAAGIASSSIAAK	TAAGIASSSIAAK	sp|P40305|IFI27_HUMAN	0	1015.9	3.046	0.511	1.83E-05	1	1
20141208_QEp7_MiBa_SA_HLA-I-p_MM15_2_A.29963.29963.2	29963	2	949.5266113	0.003305	SGSFVVVQK	SGSFVVVQK	sp|Q5SSJ5|HP1B3_HUMAN	0	366.6	2.116	0.289	0.0457	1	1
20141208_QEp7_MiBa_SA_HLA-I-p_MM15_3_B.42464.42464.2	42464	2	1088.591187	0.004605	FVDPNGKISL	FVDPNGKISL	sp|Q92538|GBF1_HUMAN	0	149.6	1.497	0.358	0.0119	1	1
20141208_QEp7_MiBa_SA_HLA-I-p_MM15_3_B.17524.17524.2	17524	2	1007.472046	0.004831	YDSPSVNAR	YDSPSVNAR	sp|P12814|ACTN1_HUMAN	0	246.1	1.773	0.149	0.0183	2	1
20141210_QEp7_MiBa_SA_HLA-I-p_MM15_4_B_1.06435.06435.3	6435	3	1032.598022	0.005232	KRDSVLTSK	KRDSVLTSK	sp|O75937|DNJC8_HUMAN	0	657.7	2.549	0.282	0.0104	1	1
20141208_QEp7_MiBa_SA_HLA-I-p_MM15_3_B.56643.56643.2	56643	2	1178.519409	0.006271	FPAEDEFPDL	FPAEDEFPDL	sp|P12277|KCRB_HUMAN	0	277.3	1.751	0.28	0.0113	1	1
20141208_QEp7_MiBa_SA_HLA-I-p_MM15_3_B.43934.43934.2	43934	2	1186.672241	0.005215	TTALGSLANIAR	TTALGSLANIAR	sp|Q92797|SYMPK_HUMAN	0	328.7	2.312	0.511	5.18E-05	1	1
20141208_QEp7_MiBa_SA_HLA-I-p_MM15_4_A.30644.30644.2	30644	2	1063.599976	0.008634	KLYDIDVAK	KLYDIDVAK	sp|P62750|RL23A_HUMAN	0	749.1	2.565	0.303	0.0142	1	1
20141210_QEp7_MiBa_SA_HLA-I-p_MM15_1_B_1.33754.33754.2	33754	2	1101.547119	0.001626	STFTNITYR	STFTNITYR	sp|P05106|ITB3_HUMAN	0	296.5	1.808	0.385	0.00227	1	1
20141208_QEp7_MiBa_SA_HLA-I-p_MM15_4_A.09758.09758.2	9758	2	1010.592285	0.00498	KSGPPELRK	KSGPPELRK	sp|Q96JM3|CHAP1_HUMAN	0	348.3	2.358	0.242	0.0323	1	1
20141208_QEp7_MiBa_SA_HLA-I-p_MM15_2_A.06713.06713.3	6713	3	1118.685059	0.003931	YTKKVGKAPK	YTKKVGKAPK	sp|P49207|RL34_HUMAN	0	90.8	2.034	0.421	0.00357	1	1
20141208_QEp7_MiBa_SA_HLA-I-p_MM15_1_A.16385.16385.3	16385	3	1311.674072	0.005738	ITDPHSPSRFR	ITDPHSPSRFR	sp|P42892|ECE1_HUMAN	0	134.9	2.035	0.159	0.0338	1	1
20141208_QEp7_MiBa_SA_HLA-I-p_MM15_4_B.34467.34467.2	34467	2	1235.607056	0.003647	EVPTLTYEER	EVPTLTYEER	sp|Q8N653|LZTR1_HUMAN	0	82.6	1.564	0.274	0.0564	1	1
20141210_QEp7_MiBa_SA_HLA-I-p_MM15_1_A_1.55863.55863.2	55863	2	1113.613403	0.006345	LPWESELKL	LPWESELKL	sp|Q9NR09|BIRC6_HUMAN	0	546.8	2.159	0.198	0.00131	1	1
20141210_QEp7_MiBa_SA_HLA-I-p_MM15_3_A_1.47668.47668.1	47668	1	1007.481873	0.010625	FPVGDVNNF	FPVGDVNNF	sp|Q13409|DC1I2_HUMAN	0	352.1	1.67	0.393	0.00135	1	1
20141210_QEp7_MiBa_SA_HLA-I-p_MM15_3_A_1.07402.07402.2	7402	2	988.4595337	0.00212	DSHSITSSR	DSHSITSSR	sp|Q96K76|UBP47_HUMAN	0	390.2	1.53	0.051	0.0183	1	1
20141208_QEp7_MiBa_SA_HLA-I-p_MM15_3_B.16252.16252.2	16252	2	1235.668335	0.00616	HSIDGRVVEPK	HSIDGRVVEPK	sp|P22626|ROA2_HUMAN	0	618.6	2.505	0.369	7.38E-04	1	1
20141208_QEp7_MiBa_SA_HLA-I-p_MM15_3_A.14384.14384.2	14384	2	1158.640747	0.005035	QLVDTARTQK	QLVDTARTQK	sp|O15371|EIF3D_HUMAN	0	247.8	1.845	0.239	0.0728	1	1
20141208_QEp7_MiBa_SA_HLA-I-p_MM15_3_B.48969.48969.2	48969	2	1050.592407	0.00623	VRTPVLFGY	VRTPVLFGY	sp|Q2MV58|TECT1_HUMAN	0	307.2	1.914	0.279	0.00887	1	1
20141210_QEp7_MiBa_SA_HLA-I-p_MM15_3_A_1.35185.35185.2	35185	2	1204.59668	0.008966	RLYFSQQTY	RLYFSQQTY	sp|P33897|ABCD1_HUMAN	0	495.9	1.948	0.347	0.00424	1	1
20141210_QEp7_MiBa_SA_HLA-I-p_MM15_1_B_1.37423.37423.2	37423	2	1182.644653	0.005001	KRLNFITEY	KRLNFITEY	sp|P53667|LIMK1_HUMAN	0	435.9	1.866	0.408	0.00217	1	1
20141208_QEp7_MiBa_SA_HLA-I-p_MM15_4_A.48089.48089.2	48089	2	1339.687378	0.006764	HPETTQLMILSA	HPETTQLMILSA	sp|P51114|FXR1_HUMAN	0	220.8	1.796	0.187	0.0339	1	1
20141210_QEp7_MiBa_SA_HLA-I-p_MM15_2_B_1.28563.28563.2	28563	2	1820.794556	0.013229	TWQRDGEDQTQDTEL	TWQRDGEDQTQDTEL	sp|P01891|1A68_HUMAN;sp|P01893|HLAH_HUMAN;sp|Q31612|1B73_HUMAN;sp|Q95604|1C17_HUMAN	0	818	3.434	1	2.23E-07	1	1
20141210_QEp7_MiBa_SA_HLA-I-p_MM15_4_A_1.30837.30837.2	30837	2	1010.499451	0.006078	GRQAFQTGF	GRQAFQTGF	sp|Q8ND71|GIMA8_HUMAN	0	445.9	2.135	0.324	0.011	1	1
20141208_QEp7_MiBa_SA_HLA-I-p_MM15_1_A.46022.46022.1	46022	1	1001.477722	0.007174	YPLPDDPSV	YPLPDDPSV	sp|Q9NZM1|MYOF_HUMAN	0	413.3	2.149	0.36	0.00145	1	1
20141208_QEp7_MiBa_SA_HLA-I-p_MM15_3_B.18763.18763.2	18763	2	1066.639893	0.007771	ILNKAIHMK	ILNKAIHMK	sp|Q13535|ATR_HUMAN	0	738.5	1.942	0.378	0.00241	1	1
20141208_QEp7_MiBa_SA_HLA-I-p_MM15_3_B.53210.53210.2	53210	2	1296.728394	0.00605	ELINMIPAIQR	ELINMIPAIQR	sp|Q8TDJ6|DMXL2_HUMAN	0	376.4	2.269	0.371	0.00986	1	1
20141208_QEp7_MiBa_SA_HLA-I-p_MM15_2_A.01108.01108.3	1108	3	1196.82251	0.003124	KLRLKAKRKG	KLRLKAKRKG	sp|Q6ZVL6|K154L_HUMAN	0	375.9	2.406	0.053	0.0638	2	1
20141210_QEp7_MiBa_SA_HLA-I-p_MM15_2_B_1.19750.19750.2	19750	2	959.5715332	0.005049	FVAAVARAR	FVAAVARAR	DeNovo_spliced__FVAAVARAR	0.057	380.9	2.066	0.316	0.0215	1	1
20141208_QEp7_MiBa_SA_HLA-I-p_MM15_3_A.42847.42847.3	42847	3	1182.683105	0.005669	LRHFWGLRV	LRHFWGLRV	sp|P62269|RS18_HUMAN	0	479.7	2.018	0.183	0.0456	1	1
20141208_QEp7_MiBa_SA_HLA-I-p_MM15_4_A.20106.20106.2	20106	2	903.5097656	0.007244	GIASSSIAAK	GIASSSIAAK	sp|P40305|IFI27_HUMAN	0	342.4	2.028	0.235	0.0652	1	1
20141208_QEp7_MiBa_SA_HLA-I-p_MM15_2_B.29145.29145.2	29145	2	1784.759766	0.010788	FTSSTSYNRGDSTFES	FTSSTSYNRGDSTFES	sp|P02671|FIBA_HUMAN	0	863.1	3.586	0.523	7.97E-08	1	1
20141210_QEp7_MiBa_SA_HLA-I-p_MM15_4_A_1.13209.13209.3	13209	3	1320.780518	0.017921	RLNGSAAGHVLVK	RLNGSAAGHVLVK	sp|Q5VWP2|FA46C_HUMAN	0	267.1	2.537	0.42	2.34E-05	1	1
20141208_QEp7_MiBa_SA_HLA-I-p_MM15_2_A.16704.16704.2	16704	2	1145.6604	0.004763	ERVKKTWTV	ERVKKTWTV	sp|P13010|XRCC5_HUMAN	0	270.5	1.923	0.323	0.0047	1	1
20141210_QEp7_MiBa_SA_HLA-I-p_MM15_4_A_1.10238.10238.2	10238	2	1163.647461	0.006295	DVQRKVTYR	DVQRKVTYR	sp|Q9UNT1|RBL2B_HUMAN	0	68.2	1.923	0.128	0.0418	1	1
20141210_QEp7_MiBa_SA_HLA-I-p_MM15_4_B_1.28956.28956.2	28956	2	953.5065918	0.006164	HPISM(Oxidation)AVAL	HPISMAVAL	sp|Q16674|MIA_HUMAN	0	448.6	2.092	0.244	0.0532	1	1
20141208_QEp7_MiBa_SA_HLA-I-p_MM15_1_B.15572.15572.2	15572	2	1333.661743	0.005613	DSMLVDPKHHR	DSMLVDPKHHR	sp|Q00341|VIGLN_HUMAN	0	412.3	2.626	0.4	0.00102	1	1
20141210_QEp7_MiBa_SA_HLA-I-p_MM15_2_B_1.07473.07473.3	7473	3	1267.654175	0.002071	SIYDSKRQSGK	SIYDSKRQSGK	sp|P55265|DSRAD_HUMAN	0	252.2	2.002	0.275	0.0474	1	1
20141210_QEp7_MiBa_SA_HLA-I-p_MM15_3_B_1.20137.20137.3	20137	3	1036.534668	0.004481	HPTDERVAL	HPTDERVAL	sp|Q16719|KYNU_HUMAN	0	224.3	2.056	0.194	0.0529	1	1
20141208_QEp7_MiBa_SA_HLA-I-p_MM15_3_B.35293.35293.2	35293	2	1150.592773	0.005822	DVAYINVETK	DVAYINVETK	sp|Q9P0R6|GSKIP_HUMAN	0	306.9	2.035	0.394	0.00281	1	1
20141210_QEp7_MiBa_SA_HLA-I-p_MM15_1_A_1.21289.21289.2	21289	2	1324.678833	0.005256	EVIGGTNHTLER	EVIGGTNHTLER	sp|Q9P2E3|ZNFX1_HUMAN	0	547.3	2.435	0.517	4.81E-05	1	1
20141208_QEp7_MiBa_SA_HLA-I-p_MM15_1_A.29859.29859.3	29859	3	1176.694336	0.006291	RRYPIARVF	RRYPIARVF	sp|Q8TBA6|GOGA5_HUMAN	0	323.3	1.818	0.166	0.0164	1	1
20141210_QEp7_MiBa_SA_HLA-I-p_MM15_3_B_1.11007.11007.3	11007	3	1196.746948	0.007593	FVLKHKVAQK	FVLKHKVAQK	sp|Q9UNL2|SSRG_HUMAN	0	199.5	2.314	0.423	0.00548	1	1
20141210_QEp7_MiBa_SA_HLA-I-p_MM15_1_A_1.39511.39511.2	39511	2	993.4979858	0.002614	LPTHLDPAM	LPTHLDPAM	sp|O75376|NCOR1_HUMAN	0	236.6	1.873	0.154	0.0422	1	1
20141208_QEp7_MiBa_SA_HLA-I-p_MM15_3_B.24988.24988.3	24988	3	968.6068115	0.004954	KLPNTVLGK	KLPNTVLGK	sp|Q9H4M9|EHD1_HUMAN	0	257.1	2.027	0.253	0.0398	1	1
20141208_QEp7_MiBa_SA_HLA-I-p_MM15_1_B.19301.19301.3	19301	3	929.5579224	0.003355	EVGSIIGKK	EVGSIIGKK	sp|P57721|PCBP3_HUMAN;sp|P57723|PCBP4_HUMAN;sp|Q15365|PCBP1_HUMAN;sp|Q15366|PCBP2_HUMAN	0	337.1	2.118	0.268	0.0169	1	1
20141208_QEp7_MiBa_SA_HLA-I-p_MM15_3_B.34485.34485.3	34485	3	1192.664429	1.003217	KRLDVTVQSF	KRLDVTVQSF	sp|Q52LJ0|FA98B_HUMAN;sp|Q8NCA5|FA98A_HUMAN	0.041	244.8	2.298	0.254	0.0135	1	1
20141208_QEp7_MiBa_SA_HLA-I-p_MM15_1_A.06978.06978.3	6978	3	1046.581909	0.002514	KSSKPIMEK	KSSKPIMEK	sp|Q14469|HES1_HUMAN	0	386.1	2.744	0.253	0.0539	1	1
20141210_QEp7_MiBa_SA_HLA-I-p_MM15_2_B_1.21546.21546.3	21546	3	1245.637207	0.005913	TAADTAAQITQR	TAADTAAQITQR	sp|Q31612|1B73_HUMAN	0	693	2.56	0.346	3.53E-04	1	1
20141208_QEp7_MiBa_SA_HLA-I-p_MM15_2_A.41623.41623.3	41623	3	1388.725342	0.005275	RVYSPPEWISR	RVYSPPEWISR	sp|Q9P1W9|PIM2_HUMAN	0	473.6	2.845	0.447	4.08E-05	1	1
20141208_QEp7_MiBa_SA_HLA-I-p_MM15_3_A.26722.26722.3	26722	3	1049.600464	0.002255	SVHLQPITR	SVHLQPITR	sp|O75643|U520_HUMAN	0	293.4	2.294	0.317	0.00337	1	1
20141208_QEp7_MiBa_SA_HLA-I-p_MM15_3_A.00340.00340.3	340	3	1029.50647	0.003964	STM(Oxidation)HPGTRK	STMHPGTRK	sp|Q96BD5|PF21A_HUMAN	0	161.2	1.733	0.224	0.0256	1	1
20141208_QEp7_MiBa_SA_HLA-I-p_MM15_2_A.11963.11963.3	11963	3	921.5305176	0.002126	TTAFVKQK	TTAFVKQK	DeNovo_spliced__TTAFVKQK	0	353.7	1.946	0.249	0.0179	1	1
20141208_QEp7_MiBa_SA_HLA-I-p_MM15_1_A.04867.04867.3	4867	3	1124.670044	0.003412	KVSQHIKSAK	KVSQHIKSAK	sp|P46939|UTRO_HUMAN	0	188.8	2.403	0.374	9.18E-04	1	1
20141210_QEp7_MiBa_SA_HLA-I-p_MM15_4_A_1.34798.34798.2	34798	2	1093.587402	0.010602	TTIEFVTQR	TTIEFVTQR	sp|Q13002|GRIK2_HUMAN	0	583.4	2.126	0.326	0.0131	1	1
20141210_QEp7_MiBa_SA_HLA-I-p_MM15_2_B_1.54343.54343.2	54343	2	1786.937378	0.011966	LVLSDRAPFAAPSPFAE	LVLSDRAPFAAPSPFAE	sp|P19971|TYPH_HUMAN	0	159.8	2.178	0.513	2.71E-05	1	1
20141210_QEp7_MiBa_SA_HLA-I-p_MM15_3_A_1.56602.56602.3	56602	3	1246.788574	0.008444	ILFPLRFTLK	ILFPLRFTLK	sp|O43156|TTI1_HUMAN	0	173.5	1.974	0.099	0.073	1	1
20141210_QEp7_MiBa_SA_HLA-I-p_MM15_3_A_1.41072.41072.2	41072	2	1004.529846	7.24E-04	SAFPEVRSL	SAFPEVRSL	sp|Q6YHU6|THADA_HUMAN	0	192.5	1.221	0.186	0.0656	1	1
20141208_QEp7_MiBa_SA_HLA-I-p_MM15_4_B.31735.31735.3	31735	3	1772.006226	0.008408	KLKAGQSVIGLQMGTNK	KLKAGQSVIGLQMGTNK	sp|Q15417|CNN3_HUMAN	0	584	3.973	0.568	1.83E-07	1	1
20141210_QEp7_MiBa_SA_HLA-I-p_MM15_3_A_1.50942.50942.3	50942	3	1209.682373	0.006635	EVILIDPFHK	EVILIDPFHK	sp|P61313|RL15_HUMAN	0	160.8	2.093	0.252	0.0319	1	1
20141208_QEp7_MiBa_SA_HLA-I-p_MM15_4_B.22253.22253.2	22253	2	1093.575195	0.004935	KRGVFNVQM(Oxidation)	KRGVFNVQM	sp|P05198|IF2A_HUMAN	0	428.3	1.783	0.194	0.0327	1	1
20141208_QEp7_MiBa_SA_HLA-I-p_MM15_4_A.09161.09161.3	9161	3	1280.765259	0.007496	HRQKPPIIHR	HRQKPPIIHR	sp|O14976|GAK_HUMAN	0	566.1	3.068	0.431	3.29E-04	1	1
20141210_QEp7_MiBa_SA_HLA-I-p_MM15_4_A_1.09202.09202.3	9202	3	1400.672241	0.007812	EAIEQGGEEQRR	EAIEQGGEEQRR	sp|P10586|PTPRF_HUMAN	0	204.9	2.561	0.237	0.0121	1	1
20141210_QEp7_MiBa_SA_HLA-I-p_MM15_4_A_1.08979.08979.3	8979	3	1233.725098	0.005791	QRDVKGLYKK	QRDVKGLYKK	sp|O43252|PAPS1_HUMAN	0	313.3	2.943	0.536	1.21E-04	1	1
20141210_QEp7_MiBa_SA_HLA-I-p_MM15_3_A_1.42855.42855.3	42855	3	1025.676636	0.005741	ARTLLAILR	ARTLLAILR	sp|P33993|MCM7_HUMAN	0	180.7	2.119	0.135	0.0349	1	1
20141208_QEp7_MiBa_SA_HLA-I-p_MM15_2_A.47551.47551.2	47551	2	1288.721191	0.003204	ILYSSKLYRF	ILYSSKLYRF	sp|Q7Z5Y7|KCD20_HUMAN	0	306.6	1.745	0.338	0.0175	1	1
20141210_QEp7_MiBa_SA_HLA-I-p_MM15_3_A_1.22998.22998.3	22998	3	999.5881958	0.00564	ATLDVAVRR	ATLDVAVRR	sp|Q969S8|HDA10_HUMAN	0	360.4	2.079	0.194	0.0315	1	1
20141208_QEp7_MiBa_SA_HLA-I-p_MM15_3_B.08943.08943.3	8943	3	1114.616943	0.007494	EVQKAVNTAR	EVQKAVNTAR	sp|O60499|STX10_HUMAN	0	179.3	2.097	0.214	0.00797	1	1
20141210_QEp7_MiBa_SA_HLA-I-p_MM15_1_B_1.38415.38415.2	38415	2	1403.690308	0.003546	MPYPGRTNQEVL	MPYPGRTNQEVL	sp|P29376|LTK_HUMAN	0	222.8	1.813	0.358	0.00434	1	1
20141210_QEp7_MiBa_SA_HLA-I-p_MM15_2_A_1.25111.25111.3	25111	3	2199.077881	1.014231	M(Oxidation)GQKDSYVGDEAQSKRGILT	MGQKDSYVGDEAQSKRGILT	sp|P60709|ACTB_HUMAN;sp|P62736|ACTA_HUMAN;sp|P63261|ACTG_HUMAN;sp|P63267|ACTH_HUMAN;sp|P68032|ACTC_HUMAN;sp|P68133|ACTS_HUMAN	0	653.5	5.727	1	2.40E-07	1	1
20141210_QEp7_MiBa_SA_HLA-I-p_MM15_4_A_1.34835.34835.2	34835	2	1320.67981	0.003672	RLNPQYPMFR	RLNPQYPMFR	sp|Q14738|2A5D_HUMAN	0	105.5	1.882	0.259	0.0702	1	1
20141210_QEp7_MiBa_SA_HLA-I-p_MM15_4_A_1.16118.16118.2	16118	2	1113.549805	0.008307	DVAQDPQVSR	DVAQDPQVSR	sp|Q9P278|FNIP2_HUMAN	0	211	1.625	0.321	0.0124	1	1
20141208_QEp7_MiBa_SA_HLA-I-p_MM15_1_B.08291.08291.3	8291	3	1172.634033	-0.018649	EILRHHVNR	EILRHHVNR	sp|Q8TB03|CX038_HUMAN	0	313.3	2.34	0.286	0.00469	1	1
20141210_QEp7_MiBa_SA_HLA-I-p_MM15_2_A_1.05797.05797.2	5797	2	890.3903198	0.002078	HPVSDHEA	HPVSDHEA	sp|Q95604|1C17_HUMAN	0	381.5	1.831	0.32	0.0078	1	1
20141210_QEp7_MiBa_SA_HLA-I-p_MM15_3_A_1.52291.52291.2	52291	2	1617.828491	0.013413	FAGDDAPRAVFPSIVG	FAGDDAPRAVFPSIVG	sp|A5A3E0|POTEF_HUMAN;sp|P0CG38|POTEI_HUMAN;sp|P0CG39|POTEJ_HUMAN;sp|P60709|ACTB_HUMAN;sp|P62736|ACTA_HUMAN;sp|P63261|ACTG_HUMAN;sp|P63267|ACTH_HUMAN;sp|P68032|ACTC_HUMAN;sp|P68133|ACTS_HUMAN;sp|Q6S8J3|POTEE_HUMAN	0	420.3	2.677	0.517	8.71E-06	1	1
20141210_QEp7_MiBa_SA_HLA-I-p_MM15_2_A_1.23333.23333.3	23333	3	1205.656494	0.004849	RTYLPSQVSR	RTYLPSQVSR	sp|P35606|COPB2_HUMAN	0	144.2	2.253	0.412	0.00135	1	1
20141210_QEp7_MiBa_SA_HLA-I-p_MM15_4_B_1.38128.38128.2	38128	2	1107.743408	0.005393	KVNIIPIIAK	KVNIIPIIAK	sp|Q14141|SEPT6_HUMAN;sp|Q16181|SEPT7_HUMAN;sp|Q6ZU15|SEP14_HUMAN;sp|Q92599|SEPT8_HUMAN;sp|Q9NVA2|SEP11_HUMAN	0	515.9	2.425	0.439	0.00168	1	1
20141208_QEp7_MiBa_SA_HLA-I-p_MM15_1_A.36297.36297.3	36297	3	1226.737427	0.002813	TVAELKQLVAR	TVAELKQLVAR	sp|Q13435|SF3B2_HUMAN	0	389	3.155	0.307	6.06E-04	1	1
20141210_QEp7_MiBa_SA_HLA-I-p_MM15_2_B_1.53041.53041.2	53041	2	1453.862671	1.013337	YRFLPQKIIYL	YRFLPQKIIYL	sp|Q9UL46|PSME2_HUMAN	0	119.9	1.358	0.209	0.0543	1	1
20141210_QEp7_MiBa_SA_HLA-I-p_MM15_3_A_1.39976.39976.3	39976	3	1346.706421	0.008133	SVPWYIDPSKR	SVPWYIDPSKR	sp|O95391|SLU7_HUMAN	0	242.4	2.271	0.353	9.51E-04	1	1
20141208_QEp7_MiBa_SA_HLA-I-p_MM15_3_A.23161.23161.1	23161	1	886.4902344	0.003002	EAVTGVVGR	EAVTGVVGR	sp|Q6ZXV5|TMTC3_HUMAN	0	212	2.145	0.215	0.0306	1	1
20141210_QEp7_MiBa_SA_HLA-I-p_MM15_4_B_1.09576.09576.3	9576	3	1188.654663	0.007121	HTVRDHLVGR	HTVRDHLVGR	sp|P06737|PYGL_HUMAN;sp|P11216|PYGB_HUMAN;sp|P11217|PYGM_HUMAN	0	454.9	2.773	0.428	9.52E-05	1	1
20141208_QEp7_MiBa_SA_HLA-I-p_MM15_4_B.41554.41554.2	41554	2	1083.670532	0.005296	ILDVVRELK	ILDVVRELK	sp|Q9C0D3|ZY11B_HUMAN	0	400.4	1.937	0.153	0.0597	1	1
20141210_QEp7_MiBa_SA_HLA-I-p_MM15_1_A_1.43119.43119.2	43119	2	984.5621338	0.001743	DTLTLIGPR	DTLTLIGPR	DeNovo_spliced__DTLTLIGPR	0	354.3	1.912	0.352	0.0441	1	1
20141208_QEp7_MiBa_SA_HLA-I-p_MM15_3_A.14492.14492.2	14492	2	1151.637085	0.007244	ITPSTQQHLK	ITPSTQQHLK	sp|P55061|BI1_HUMAN	0	354.8	2.042	0.335	0.00625	1	1
20141210_QEp7_MiBa_SA_HLA-I-p_MM15_2_A_1.36951.36951.2	36951	2	1208.508667	0.006701	FPDPVDSGTQM(Oxidation)	FPDPVDSGTQM	sp|Q3L8U1|CHD9_HUMAN	0	334.8	1.962	0.447	8.65E-04	1	1
20141210_QEp7_MiBa_SA_HLA-I-p_MM15_1_B_1.23479.23479.3	23479	3	1391.76001	1.028347	TVSGIAVDTHVHR	TVSGIAVDTHVHR	sp|P78549|NTH_HUMAN	0	263.2	2.58	0.316	0.00803	1	1
20141208_QEp7_MiBa_SA_HLA-I-p_MM15_3_A.23887.23887.2	23887	2	1104.555542	0.005732	RTGPPMGSRF	RTGPPMGSRF	sp|Q15056|IF4H_HUMAN	0	132.7	2.389	0.412	7.63E-04	1	1
20141210_QEp7_MiBa_SA_HLA-I-p_MM15_2_A_1.12647.12647.3	12647	3	1440.833496	0.006137	RVLNTNIDGRRK	RVLNTNIDGRRK	sp|P62269|RS18_HUMAN	0	175.6	2.551	0.252	0.016	1	1
20141210_QEp7_MiBa_SA_HLA-I-p_MM15_1_B_1.11691.11691.3	11691	3	930.5532837	0.003467	SVNGKVLSK	SVNGKVLSK	sp|P69849|NOMO3_HUMAN;sp|Q15155|NOMO1_HUMAN;sp|Q5JPE7|NOMO2_HUMAN	0	173.9	2.282	0.257	0.0173	1	1
20141208_QEp7_MiBa_SA_HLA-I-p_MM15_4_B.37001.37001.2	37001	2	966.5549316	0.005093	LVTSINHAL	LVTSINHAL	sp|Q9Y446|PKP3_HUMAN	0	148.4	1.568	0.169	0.0646	1	1
20141208_QEp7_MiBa_SA_HLA-I-p_MM15_2_B.00657.00657.2	657	2	988.5344849	0.004325	DSSPAKKTR	DSSPAKKTR	sp|Q9UGN5|PARP2_HUMAN	0	219.6	1.496	0.442	0.00356	1	1
20141208_QEp7_MiBa_SA_HLA-I-p_MM15_4_B.36425.36425.2	36425	2	1168.615601	0.006792	VPDSSGPERIL	VPDSSGPERIL	sp|P61978|HNRPK_HUMAN	0	692.8	2.07	0.359	9.46E-04	1	1
20141210_QEp7_MiBa_SA_HLA-I-p_MM15_1_B_1.52269.52269.3	52269	3	1725.957642	1.015504	GKVNVDEVGGEALGRLL	GKVNVDEVGGEALGRLL	sp|P68871|HBB_HUMAN	0.334	774.1	3.747	0.481	1.21E-05	1	1
20141210_QEp7_MiBa_SA_HLA-I-p_MM15_4_A_1.31000.31000.1	31000	1	1134.472046	0.006925	HVTQEDFEM	HVTQEDFEM	sp|P62195|PRS8_HUMAN	0	452.6	1.93	0.47	1.30E-04	1	1
20141208_QEp7_MiBa_SA_HLA-I-p_MM15_1_A.20100.20100.3	20100	3	1283.759644	0.003499	TVNPKESILKR	TVNPKESILKR	sp|P06400|RB_HUMAN	0	340.5	2.585	0.427	1.89E-04	1	1
20141208_QEp7_MiBa_SA_HLA-I-p_MM15_3_B.19074.19074.3	19074	3	936.5454102	0.006147	ALAHPSITK	ALAHPSITK	DeNovo_spliced__ALAHPSITK	0	267.2	2.341	0.284	0.00871	1	1
20141208_QEp7_MiBa_SA_HLA-I-p_MM15_2_B.35540.35540.2	35540	2	1195.699707	0.005859	RRHALIVQGF	RRHALIVQGF	sp|Q9Y5Q9|TF3C3_HUMAN	0	83.6	1.234	0.297	0.0683	1	1
20141210_QEp7_MiBa_SA_HLA-I-p_MM15_2_B_1.35344.35344.3	35344	3	1401.745728	1.004535	DVVTFIDAKTHR	DVVTFIDAKTHR	sp|Q96J01|THOC3_HUMAN	0	411	2.612	0.387	1.17E-04	1	1
20141208_QEp7_MiBa_SA_HLA-I-p_MM15_3_B.07297.07297.2	7297	2	1041.671509	0.005649	KVEAKLRAK	KVEAKLRAK	sp|P05455|LA_HUMAN	0	662.6	2.155	0.271	0.0548	1	1
20141210_QEp7_MiBa_SA_HLA-I-p_MM15_3_B_1.57218.57218.2	57218	2	1169.654907	0.007093	VALPGVAVSMLN	VALPGVAVSMLN	tr|H0YIV9|H0YIV9_HUMAN;sp|P12074|CX6A1_HUMAN	0	302	2.12	0.299	0.00246	1	1
20141208_QEp7_MiBa_SA_HLA-I-p_MM15_2_A.35847.35847.2	35847	2	1226.702148	0.003836	EVEGLGKGVARL	EVEGLGKGVARL	sp|Q15149|PLEC_HUMAN	0	856.8	2.151	0.411	0.00374	1	1
20141210_QEp7_MiBa_SA_HLA-I-p_MM15_4_B_1.20124.20124.3	20124	3	1289.751953	0.00639	KLIGEYGLRNK	KLIGEYGLRNK	sp|P46781|RS9_HUMAN	0	780.9	3.201	0.332	0.00335	1	1
20141210_QEp7_MiBa_SA_HLA-I-p_MM15_1_B_1.16605.16605.2	16605	2	1310.736816	1.011286	AVYQARPQLHK	AVYQARPQLHK	sp|Q14258|TRI25_HUMAN	0	155	2.077	0.366	0.0142	1	1
20141210_QEp7_MiBa_SA_HLA-I-p_MM15_4_B_1.16841.16841.3	16841	3	1156.7229	0.004959	KIKQVDSVLK	KIKQVDSVLK	sp|Q8WXH0|SYNE2_HUMAN	0	330.8	3.125	0.393	0.00611	1	1
20141208_QEp7_MiBa_SA_HLA-I-p_MM15_2_B.15938.15938.2	15938	2	1301.641968	0.005541	AVYDGHAGSQVAK	AVYDGHAGSQVAK	sp|P35813|PPM1A_HUMAN	0	850.2	3.189	0.528	5.77E-07	1	1
20141210_QEp7_MiBa_SA_HLA-I-p_MM15_1_A_1.04080.04080.3	4080	3	1119.545898	0.005109	EAAKSDETAAK	EAAKSDETAAK	sp|P04792|HSPB1_HUMAN	0	246.5	2.262	0.374	0.00626	1	1
20141208_QEp7_MiBa_SA_HLA-I-p_MM15_1_B.42971.42971.1	42971	1	970.5671997	0.003814	LPVRLATAM	LPVRLATAM	sp|Q96AD5|PLPL2_HUMAN	0	29.6	1.349	0.082	0.0486	1	1
20141210_QEp7_MiBa_SA_HLA-I-p_MM15_2_B_1.35746.35746.2	35746	2	1152.637085	0.007919	VLRAQQLYY	VLRAQQLYY	sp|P42331|RHG25_HUMAN	0	312.2	1.736	0.345	0.00591	1	1
20141210_QEp7_MiBa_SA_HLA-I-p_MM15_2_A_1.18637.18637.2	18637	2	1306.625122	0.006395	EAQPSTIATSM(Oxidation)R	EAQPSTIATSMR	sp|P56537|IF6_HUMAN	0	262.7	1.617	0.375	0.00389	1	1
20141210_QEp7_MiBa_SA_HLA-I-p_MM15_2_B_1.33569.33569.2	33569	2	1841.928101	0.012211	VIQHFQEKVESLEQE	VIQHFQEKVESLEQE	sp|P05067|A4_HUMAN	0	925.3	4.041	0.515	1.38E-06	1	1
20141208_QEp7_MiBa_SA_HLA-I-p_MM15_4_B.26160.26160.3	26160	3	1211.658447	0.006123	RRTNYSLRF	RRTNYSLRF	sp|Q6ZU35|K1211_HUMAN	0	214.6	1.851	0.221	0.0349	1	1
20141210_QEp7_MiBa_SA_HLA-I-p_MM15_2_B_1.12588.12588.2	12588	2	1023.534302	0.005936	HVASQPVMR	HVASQPVMR	sp|Q8TET4|GANC_HUMAN	0	440.6	1.934	0.354	0.00526	1	1
20141210_QEp7_MiBa_SA_HLA-I-p_MM15_4_A_1.28144.28144.2	28144	2	1041.556396	0.010896	NPSEVEVLR	NPSEVEVLR	sp|P28702|RXRB_HUMAN	0	508.5	1.997	0.335	0.00352	1	1
20141208_QEp7_MiBa_SA_HLA-I-p_MM15_2_A.24171.24171.3	24171	3	1357.739258	0.003879	ETYLEAHRIVK	ETYLEAHRIVK	sp|P33993|MCM7_HUMAN	0	346.3	2.547	0.458	2.83E-04	1	1
20141210_QEp7_MiBa_SA_HLA-I-p_MM15_2_A_1.30477.30477.3	30477	3	1168.604736	1.001026	QVTDFGFAKR	QVTDFGFAKR	sp|P17612|KAPCA_HUMAN;sp|P22612|KAPCG_HUMAN;sp|P22694|KAPCB_HUMAN	0.042	204	1.833	0.215	0.064	1	1
20141208_QEp7_MiBa_SA_HLA-I-p_MM15_4_B.15132.15132.3	15132	3	1200.6521	0.005887	EVVSENQRLK	EVVSENQRLK	sp|P18850|ATF6A_HUMAN	0	296.2	2.275	0.249	0.00687	1	1
20141208_QEp7_MiBa_SA_HLA-I-p_MM15_3_B.10576.10576.2	10576	2	1097.551025	0.00446	SLDNHQVSAK	SLDNHQVSAK	sp|O60508|PRP17_HUMAN	0	767.3	2.739	0.422	2.79E-06	1	1
20141210_QEp7_MiBa_SA_HLA-I-p_MM15_3_A_1.06966.06966.3	6966	3	2097.213135	0.01126	IRAKRAKEAAEQDVEKKK	IRAKRAKEAAEQDVEKKK	sp|P26373|RL13_HUMAN	0	195.7	2.454	0.388	0.0135	1	1
20141208_QEp7_MiBa_SA_HLA-I-p_MM15_1_A.10887.10887.3	10887	3	1128.702881	0.005019	RTKAATIIQK	RTKAATIIQK	sp|Q9Y4I1|MYO5A_HUMAN	0	696.8	3.156	0.286	0.0226	1	1
20141210_QEp7_MiBa_SA_HLA-I-p_MM15_4_A_1.17870.17870.2	17870	2	1230.69812	1.006667	RMKLPSSVGQK	RMKLPSSVGQK	sp|Q9NPF5|DMAP1_HUMAN	0	447.5	2.263	0.192	0.0378	1	1
20141208_QEp7_MiBa_SA_HLA-I-p_MM15_4_A.19802.19802.2	19802	2	935.5606079	0.00533	HAVGIVVNK	HAVGIVVNK	sp|P46778|RL21_HUMAN	0	729.5	2.334	0.414	0.00123	1	1
20141210_QEp7_MiBa_SA_HLA-I-p_MM15_1_B_1.32672.32672.3	32672	3	2135.056885	0.011453	SGSGAQVGGPISSGSSASSVTVTR	SGSGAQVGGPISSGSSASSVTVTR	sp|P02545|LMNA_HUMAN	0	680.8	4.85	0.537	2.43E-12	1	1
20141208_QEp7_MiBa_SA_HLA-I-p_MM15_3_B.05959.05959.2	5959	2	1872.045288	0.008955	RMKEAKEKRQEQIAK	RMKEAKEKRQEQIAK	sp|P62753|RS6_HUMAN	0	49	1.661	0.295	0.0198	1	1
20141210_QEp7_MiBa_SA_HLA-I-p_MM15_2_B_1.47033.47033.1	47033	1	926.5616455	0.006707	GRSPLTLAL	GRSPLTLAL	sp|Q504T8|MIDN_HUMAN	0.151	41.7	1.185	0.315	0.061	1	1
20141210_QEp7_MiBa_SA_HLA-I-p_MM15_2_B_1.54093.54093.2	54093	2	1168.572388	0.007219	YPVEVFESSL	YPVEVFESSL	sp|Q8IWU2|LMTK2_HUMAN	0	328.5	1.808	0.226	0.0654	1	1
20141208_QEp7_MiBa_SA_HLA-I-p_MM15_4_B.05417.05417.3	5417	3	1124.573486	0.004839	GRVSNVDHNK	GRVSNVDHNK	sp|Q5T653|RM02_HUMAN	0	406.9	2.457	0.389	9.38E-05	1	1
20141210_QEp7_MiBa_SA_HLA-I-p_MM15_1_B_1.00681.00681.3	681	3	1210.61853	0.004353	ARHPHKYRM(Oxidation)	ARHPHKYRM	sp|P22087|FBRL_HUMAN	0	242.8	1.859	0.247	0.0697	1	1
20141210_QEp7_MiBa_SA_HLA-I-p_MM15_2_B_1.42174.42174.2	42174	2	986.6161499	0.003712	TVSSLIIVR	TVSSLIIVR	sp|Q92545|TM131_HUMAN	0	230.9	2.076	0.177	0.0235	1	1
20141208_QEp7_MiBa_SA_HLA-I-p_MM15_2_A.24368.24368.3	24368	3	1388.758789	0.006403	RRNAVLEADFAK	RRNAVLEADFAK	sp|Q99436|PSB7_HUMAN	0	444.2	2.667	0.255	0.0303	1	1
20141208_QEp7_MiBa_SA_HLA-I-p_MM15_3_A.35117.35117.3	35117	3	1005.601685	0.004568	TRVFSLVGK	TRVFSLVGK	sp|P13073|COX41_HUMAN	0	399.2	2.375	0.293	0.0506	1	1
20141210_QEp7_MiBa_SA_HLA-I-p_MM15_3_A_1.05032.05032.2	5032	2	1150.662598	0.005497	RVKSPGSGHVK	RVKSPGSGHVK	sp|Q9C040|TRIM2_HUMAN	0	252.7	2.394	0.342	0.0114	1	1
20141210_QEp7_MiBa_SA_HLA-I-p_MM15_1_B_1.09698.09698.2	9698	2	1077.633789	0.004296	KRFAGKVTTA	KRFAGKVTTA	sp|Q92616|GCN1L_HUMAN	0	248.9	1.848	0.442	0.00183	1	1
20141210_QEp7_MiBa_SA_HLA-I-p_MM15_2_B_1.38055.38055.2	38055	2	1545.700439	0.005696	DSGDGVTHTVPIYEG	DSGDGVTHTVPIYEG	sp|A5A3E0|POTEF_HUMAN;sp|P60709|ACTB_HUMAN;sp|P63261|ACTG_HUMAN;sp|Q6S8J3|POTEE_HUMAN	0	296.3	2.07	0.416	5.37E-04	1	1
20141210_QEp7_MiBa_SA_HLA-I-p_MM15_2_A_1.05148.05148.2	5148	2	929.4960327	0.002962	TSAPPSKSR	TSAPPSKSR	sp|Q13123|RED_HUMAN	0	356.9	1.492	0.254	0.0264	1	1
20141210_QEp7_MiBa_SA_HLA-I-p_MM15_2_A_1.15270.15270.2	15270	2	1042.593994	0.001659	KTFNKVLGH	KTFNKVLGH	sp|Q8TB36|GDAP1_HUMAN	0	446.6	2.191	0.383	0.00179	1	1
20141208_QEp7_MiBa_SA_HLA-I-p_MM15_1_A.41851.41851.2	41851	2	1077.545166	0.005506	HPFPFHPSL	HPFPFHPSL	sp|P54259|ATN1_HUMAN	0	509.4	2.371	0.422	6.78E-04	1	1
20141208_QEp7_MiBa_SA_HLA-I-p_MM15_1_A.28314.28314.2	28314	2	1417.705688	0.007353	NVMTDLKNAQER	NVMTDLKNAQER	sp|Q96B42|TMM18_HUMAN	0	732.4	2.527	0.429	1.58E-05	1	1
20141210_QEp7_MiBa_SA_HLA-I-p_MM15_1_A_1.37947.37947.2	37947	2	965.522583	0.004396	YEVSLISR	YEVSLISR	sp|P24821|TENA_HUMAN	0	322.2	1.744	0.271	0.0301	1	1
20141210_QEp7_MiBa_SA_HLA-I-p_MM15_3_A_1.13890.13890.2	13890	2	1128.559814	0.007438	HTSGVSLGESR	HTSGVSLGESR	sp|Q6IA17|SIGIR_HUMAN	0	316.6	1.823	0.36	0.00288	1	1
20141210_QEp7_MiBa_SA_HLA-I-p_MM15_4_A_1.25503.25503.2	25503	2	1252.70105	0.008259	RLYQAQALYK	RLYQAQALYK	sp|Q86WT1|TT30A_HUMAN;sp|Q8N4P2|TT30B_HUMAN	0	523.8	2.262	0.106	0.006	1	1
20141210_QEp7_MiBa_SA_HLA-I-p_MM15_2_B_1.27503.27503.1	27503	1	994.5513916	0.006633	EVVPEPVAR	EVVPEPVAR	sp|P27707|DCK_HUMAN	0	63.2	1.696	0.266	0.00762	1	1
20141210_QEp7_MiBa_SA_HLA-I-p_MM15_1_B_1.32336.32336.3	32336	3	1086.706177	0.003623	ALRAFLLKR	ALRAFLLKR	DeNovo_spliced__ALRAFLLKR	0.026	318.8	2.381	0.326	0.0336	1	1
20141210_QEp7_MiBa_SA_HLA-I-p_MM15_1_B_1.39158.39158.2	39158	2	1016.590515	0.003884	SISETVILR	SISETVILR	sp|Q00341|VIGLN_HUMAN	0	244.2	2.06	0.21	0.062	1	1
20141208_QEp7_MiBa_SA_HLA-I-p_MM15_1_B.27072.27072.3	27072	3	1430.81665	0.00603	RRDQKEALLRF	RRDQKEALLRF	sp|Q12788|TBL3_HUMAN	0	212.5	2.037	0.283	0.00722	1	1
20141210_QEp7_MiBa_SA_HLA-I-p_MM15_4_A_1.34922.34922.1	34922	1	800.3422241	0.004769	NPDDPLM	NPDDPLM	sp|Q9NPD8|UBE2T_HUMAN	0	630.9	1.656	0.163	0.0156	1	1
20141208_QEp7_MiBa_SA_HLA-I-p_MM15_4_A.17397.17397.2	17397	2	1241.741699	0.007335	DTISNKKVLPK	DTISNKKVLPK	sp|Q8TDB6|DTX3L_HUMAN	0	862.4	2.667	0.41	0.00118	1	1
20141210_QEp7_MiBa_SA_HLA-I-p_MM15_1_B_1.02450.02450.3	2450	3	1131.690918	0.003216	VLKGVHSHKK	VLKGVHSHKK	sp|P62750|RL23A_HUMAN	0	321.4	2.263	0.281	0.00611	1	1
20141210_QEp7_MiBa_SA_HLA-I-p_MM15_3_B_1.20899.20899.2	20899	2	975.5290527	0.005376	SISGPISTSK	SISGPISTSK	sp|Q69YQ0|CYTSA_HUMAN	0	260.2	1.905	0.386	0.0126	1	1
20141208_QEp7_MiBa_SA_HLA-I-p_MM15_1_B.49848.49848.1	49848	1	938.4924927	0.002941	MPLPAGGPSI	MPLPAGGPSI	sp|O75376|NCOR1_HUMAN	0	575.7	2.525	0.409	4.58E-04	1	1
20141208_QEp7_MiBa_SA_HLA-I-p_MM15_2_A.36748.36748.2	36748	2	1031.536743	0.004575	MPTQTDVKL	MPTQTDVKL	sp|Q8NDI1|EHBP1_HUMAN	0	413.9	2.16	0.305	0.0045	1	1
20141210_QEp7_MiBa_SA_HLA-I-p_MM15_4_B_1.28308.28308.2	28308	2	1003.554565	0.006133	SLADIMAKR	SLADIMAKR	sp|P83731|RL24_HUMAN	0	415.9	1.909	0.214	0.0123	1	1
20141210_QEp7_MiBa_SA_HLA-I-p_MM15_3_B_1.28130.28130.3	28130	3	1100.661011	0.005685	IIDGRILSSK	IIDGRILSSK	sp|Q68CZ2|TENS3_HUMAN	0	173.2	2.4	0.203	0.0562	1	1
20141208_QEp7_MiBa_SA_HLA-I-p_MM15_4_A.23489.23489.3	23489	3	1531.867065	0.008797	TRLSRTPGNRIVY	TRLSRTPGNRIVY	sp|P49207|RL34_HUMAN	0	203.6	2.183	0.299	0.00551	1	1
20141208_QEp7_MiBa_SA_HLA-I-p_MM15_3_A.08941.08941.2	8941	2	1040.508179	0.00421	HAYEHSLGK	HAYEHSLGK	sp|O60664|PLIN3_HUMAN	0	1054.3	2.594	0.403	2.52E-05	1	1
20141208_QEp7_MiBa_SA_HLA-I-p_MM15_3_A.06550.06550.3	6550	3	1116.641479	0.005185	RRSSSVAQVK	RRSSSVAQVK	sp|O15205|UBD_HUMAN	0	480.8	2.72	0.111	0.0111	1	1
20141210_QEp7_MiBa_SA_HLA-I-p_MM15_4_B_1.21989.21989.3	21989	3	943.5570679	0.004591	GIMSPLAKK	GIMSPLAKK	sp|Q03989|ARI5A_HUMAN;sp|Q14865|ARI5B_HUMAN	0	171.2	1.878	0.309	8.81E-04	1	1
20141208_QEp7_MiBa_SA_HLA-I-p_MM15_2_B.29190.29190.3	29190	3	1307.598999	0.006108	HPDPDAELQRM	HPDPDAELQRM	sp|P49756|RBM25_HUMAN	0	315.5	2.46	0.309	7.25E-04	1	1
20141210_QEp7_MiBa_SA_HLA-I-p_MM15_4_A_1.31030.31030.3	31030	3	1377.738159	0.012921	RSIFASPESVTGK	RSIFASPESVTGK	sp|O75940|SPF30_HUMAN	0	143.4	2.061	0.197	0.0361	2	1
20141208_QEp7_MiBa_SA_HLA-I-p_MM15_4_A.09355.09355.2	9355	2	1253.705444	0.007521	GTKAVTKYTSAK	GTKAVTKYTSAK	sp|O60814|H2B1K_HUMAN;sp|P06899|H2B1J_HUMAN;sp|P57053|H2BFS_HUMAN	0	914.3	2.949	0.461	6.66E-04	1	1
20141208_QEp7_MiBa_SA_HLA-I-p_MM15_3_B.17603.17603.3	17603	3	1286.74231	0.007689	EVQPNGKIFKK	EVQPNGKIFKK	sp|O95573|ACSL3_HUMAN	0	182.5	1.858	0.212	0.0232	1	1
20141210_QEp7_MiBa_SA_HLA-I-p_MM15_4_A_1.30504.30504.2	30504	2	992.5238037	0.005953	EIAEAYLGK	EIAEAYLGK	sp|P11142|HSP7C_HUMAN	0	372.4	1.664	0.198	0.022	1	1
20141208_QEp7_MiBa_SA_HLA-I-p_MM15_1_B.25727.25727.2	25727	2	1024.572632	0.006103	DVSHTVVLR	DVSHTVVLR	DeNovo_spliced__DVSHTVVLR	0	475.9	1.833	1	7.12E-04	1	1
20141208_QEp7_MiBa_SA_HLA-I-p_MM15_1_B.25727.25727.2	25727	2	1024.572632	0.006099	N(Deamidated)VSHTVVLR	NVSHTVVLR	sp|P43308|SSRB_HUMAN	0	475.9	1.833	1	7.12E-04	1	1
20141210_QEp7_MiBa_SA_HLA-I-p_MM15_2_B_1.24294.24294.3	24294	3	1199.606689	1.008412	ESYSSPFVKR	ESYSSPFVKR	sp|Q5K651|SAMD9_HUMAN	0	248.9	2.311	0.476	2.99E-05	1	1
20141208_QEp7_MiBa_SA_HLA-I-p_MM15_2_A.28550.28550.3	28550	3	1261.716797	0.002578	RLYGLGTGVAQK	RLYGLGTGVAQK	sp|Q9UFF9|CNOT8_HUMAN	0	288.7	2.512	0.333	3.07E-04	1	1
20141208_QEp7_MiBa_SA_HLA-I-p_MM15_3_B.19681.19681.2	19681	2	871.4796143	0.003256	EAVAALGNK	EAVAALGNK	sp|Q12905|ILF2_HUMAN	0	486.9	1.917	0.273	0.035	1	1
20141208_QEp7_MiBa_SA_HLA-I-p_MM15_3_A.45653.45653.2	45653	2	1030.571167	0.005274	ESITDVLVR	ESITDVLVR	sp|Q07820|MCL1_HUMAN	0	438.6	2.146	0.294	0.0137	1	1
20141208_QEp7_MiBa_SA_HLA-I-p_MM15_2_A.24347.24347.2	24347	2	1453.826172	0.00337	RRYLSPKYIKM	RRYLSPKYIKM	sp|P60842|IF4A1_HUMAN	0	126.6	1.758	0.268	0.011	1	1
20141210_QEp7_MiBa_SA_HLA-I-p_MM15_4_A_1.09456.09456.3	9456	3	1011.569519	0.004767	HVSGRVVMK	HVSGRVVMK	sp|Q96CW1|AP2M1_HUMAN	0	415.9	2.429	0.356	8.83E-04	1	1
20141208_QEp7_MiBa_SA_HLA-I-p_MM15_1_B.16760.16760.1	16760	1	1078.567993	0.005288	ARVKMQVTM(Oxidation)	ARVKMQVTM	sp|Q8NF50|DOCK8_HUMAN;sp|Q96HP0|DOCK6_HUMAN;sp|Q96N67|DOCK7_HUMAN	0	62	1.429	0.26	0.0022	1	1
20141210_QEp7_MiBa_SA_HLA-I-p_MM15_4_B_1.30435.30435.3	30435	3	1068.65979	0.005477	GLLEKIATPK	GLLEKIATPK	sp|Q9Y2Q3|GSTK1_HUMAN	0	157	2.624	0.35	0.0133	1	1
20141208_QEp7_MiBa_SA_HLA-I-p_MM15_4_B.06159.06159.2	6159	2	960.4308472	0.004766	ESADAGGAQR	ESADAGGAQR	sp|Q9Y5X1|SNX9_HUMAN	0	488.9	2.012	0.277	0.00999	1	1
20141210_QEp7_MiBa_SA_HLA-I-p_MM15_1_B_1.09118.09118.3	9118	3	1175.632446	0.002607	KVSYSHIQSK	KVSYSHIQSK	sp|P27816|MAP4_HUMAN	0	253.3	2.894	0.409	1.54E-04	1	1
20141210_QEp7_MiBa_SA_HLA-I-p_MM15_1_A_1.12991.12991.3	12991	3	1096.662598	0.004834	GRIGQAIARR	GRIGQAIARR	sp|Q9UBQ7|GRHPR_HUMAN	0	362.1	2.272	0.329	0.00631	1	1
20141208_QEp7_MiBa_SA_HLA-I-p_MM15_3_B.08619.08619.3	8619	3	1097.651001	0.005159	ARHKFQALK	ARHKFQALK	sp|Q13535|ATR_HUMAN	0	434.5	3.185	0.255	0.0132	1	1
20141210_QEp7_MiBa_SA_HLA-I-p_MM15_1_A_1.48527.48527.3	48527	3	1962.013428	0.007612	VDLEPTVIDEVRTGTYR	VDLEPTVIDEVRTGTYR	sp|P68363|TBA1B_HUMAN;sp|Q71U36|TBA1A_HUMAN;sp|Q9BQE3|TBA1C_HUMAN	0	169.2	3.374	0.49	5.29E-06	1	1
20141208_QEp7_MiBa_SA_HLA-I-p_MM15_4_B.00741.00741.2	741	2	1026.660034	0.00507	KVAKSPAKAK	KVAKSPAKAK	sp|Q02539|H11_HUMAN	0	493.5	2.013	0.312	0.0326	1	1
20141210_QEp7_MiBa_SA_HLA-I-p_MM15_1_A_1.20613.20613.2	20613	2	1012.524353	0.004567	HPAAKM(Oxidation)IVM	HPAAKMIVM	sp|P50990|TCPQ_HUMAN	0.32	242.6	1.798	0.445	0.00292	1	1
20141208_QEp7_MiBa_SA_HLA-I-p_MM15_3_A.15742.15742.2	15742	2	1224.601318	0.006695	SSGSSASSVTVTR	SSGSSASSVTVTR	sp|P02545|LMNA_HUMAN	0	583.4	2.936	0.303	9.70E-05	1	1
20141210_QEp7_MiBa_SA_HLA-I-p_MM15_1_A_1.52483.52483.2	52483	2	1166.650269	0.005476	LHLGYLPNQL	LHLGYLPNQL	sp|Q92499|DDX1_HUMAN	0	484.6	2.266	0.346	0.00272	1	1
20141208_QEp7_MiBa_SA_HLA-I-p_MM15_3_B.15147.15147.3	15147	3	1558.878906	0.011024	RLKDSEKENSLLK	RLKDSEKENSLLK	sp|Q9H6S1|AZI2_HUMAN	0	867	4.14	0.451	2.44E-05	1	1
20141208_QEp7_MiBa_SA_HLA-I-p_MM15_2_B.12292.12292.3	12292	3	1088.588013	0.005409	EQSTIVKER	EQSTIVKER	sp|Q02790|FKBP4_HUMAN	0	288.6	2.223	0.23	0.0681	1	1
20141208_QEp7_MiBa_SA_HLA-I-p_MM15_4_A.40381.40381.2	40381	2	1049.598389	0.011418	GRIGVVISSY	GRIGVVISSY	sp|Q68CZ2|TENS3_HUMAN	0	185.6	1.782	0.259	0.0387	1	1
20141208_QEp7_MiBa_SA_HLA-I-p_MM15_3_B.35316.35316.2	35316	2	1163.60376	0.010235	DIFKSIDGNR	DIFKSIDGNR	sp|P46939|UTRO_HUMAN	0	657.2	2.046	0.398	0.00406	1	1
20141208_QEp7_MiBa_SA_HLA-I-p_MM15_2_A.26743.26743.3	26743	3	1146.715576	0.003064	KVIDRILYK	KVIDRILYK	sp|O75533|SF3B1_HUMAN	0	150.3	2.183	0.294	0.0554	1	1
20141208_QEp7_MiBa_SA_HLA-I-p_MM15_3_A.16434.16434.1	16434	1	967.4788818	0.00656	GRISNSATY	GRISNSATY	sp|Q96HC4|PDLI5_HUMAN	0	35.4	1.169	0.3	0.035	1	1
20141210_QEp7_MiBa_SA_HLA-I-p_MM15_1_A_1.00013.00013.3	13	3	1200.63501	0.002637	RQSTPSQNRK	RQSTPSQNRK	sp|P56182|RRP1_HUMAN	0	368.1	2.42	0.231	0.0469	1	1
20141210_QEp7_MiBa_SA_HLA-I-p_MM15_4_A_1.26924.26924.2	26924	2	1302.676758	0.010028	EVTGQETVAQ(Deamidated)IK	EVTGQETVAQIK	sp|P35544|UBIM_HUMAN	0	267.5	2.331	0.307	0.00733	1	1
20141210_QEp7_MiBa_SA_HLA-I-p_MM15_2_A_1.22240.22240.3	22240	3	1523.869263	0.008679	ATRPVTPPRGMITK	ATRPVTPPRGMITK	sp|P36873|PP1G_HUMAN	0	183.7	2.187	0.234	0.0556	1	1
20141208_QEp7_MiBa_SA_HLA-I-p_MM15_2_B.42830.42830.3	42830	3	1253.786621	0.004722	RLADLLGKIQK	RLADLLGKIQK	sp|Q14204|DYHC1_HUMAN	0	719.4	3.408	0.402	8.06E-04	1	1
20141210_QEp7_MiBa_SA_HLA-I-p_MM15_3_B_1.09224.09224.1	9224	1	951.3861084	0.007962	SSDSAQGSDV	SSDSAQGSDV	sp|P01891|1A68_HUMAN;sp|Q31612|1B73_HUMAN	0.001	274.6	1.592	0.306	0.0226	1	1
20141210_QEp7_MiBa_SA_HLA-I-p_MM15_3_B_1.09224.09224.1	9224	1	951.3861084	0.007957	SSN(Deamidated)SAQGSDV	SSNSAQGSDV	sp|P01893|HLAH_HUMAN	0	274.6	1.592	0.306	0.0226	1	1
20141208_QEp7_MiBa_SA_HLA-I-p_MM15_3_A.09906.09906.3	9906	3	1004.592896	0.004923	RVYNGRLK	RVYNGRLK	tr|F8VZ95|F8VZ95_HUMAN;sp|P57076|CU059_HUMAN	0	302	2.257	0.186	0.033	1	1
20141210_QEp7_MiBa_SA_HLA-I-p_MM15_4_A_1.47723.47723.2	47723	2	1002.61853	0.007175	FPVSKTLVL	FPVSKTLVL	sp|Q5UIP0|RIF1_HUMAN	0	389.8	1.985	0.272	0.0238	1	1
20141208_QEp7_MiBa_SA_HLA-I-p_MM15_4_B.47937.47937.3	47937	3	1208.697388	0.005666	VRFIGELTKF	VRFIGELTKF	sp|Q9HAU5|RENT2_HUMAN	0	222.3	2.258	0.334	0.00354	1	1
20141208_QEp7_MiBa_SA_HLA-I-p_MM15_1_B.08130.08130.2	8130	2	1141.661377	0.004659	RLKEGANINK	RLKEGANINK	sp|O43896|KIF1C_HUMAN;sp|O60333|KIF1B_HUMAN;sp|Q12756|KIF1A_HUMAN	0	586.1	2.107	0.213	0.0544	1	1
20141210_QEp7_MiBa_SA_HLA-I-p_MM15_3_A_1.26915.26915.2	26915	2	1210.629517	0.005415	HVIGLQMGSNR	HVIGLQMGSNR	sp|Q01995|TAGL_HUMAN	0	477.3	1.884	0.207	0.0516	1	1
20141210_QEp7_MiBa_SA_HLA-I-p_MM15_3_A_1.34577.34577.2	34577	2	1215.615479	0.00599	ENISDDVIVGR	ENISDDVIVGR	sp|O60341|KDM1A_HUMAN	0	533.9	2.23	0.423	5.66E-04	1	1
20141210_QEp7_MiBa_SA_HLA-I-p_MM15_4_B_1.14445.14445.3	14445	3	1312.720947	0.007001	KRFDDKYTLK	KRFDDKYTLK	sp|Q15005|SPCS2_HUMAN	0	686.3	3.268	0.351	1.14E-04	1	1
20141208_QEp7_MiBa_SA_HLA-I-p_MM15_2_B.08705.08705.3	8705	3	1019.531128	0.005049	SSHNLAVHR	SSHNLAVHR	tr|A0A0A6YYC7|A0A0A6YYC7_HUMAN;sp|Q96JP5|ZFP91_HUMAN	0	547.7	2.527	0.319	0.00255	1	1
20141210_QEp7_MiBa_SA_HLA-I-p_MM15_4_B_1.18563.18563.2	18563	2	961.4248047	0.007314	NADPQAVTM(Oxidation)	NADPQAVTM	sp|Q9UNF1|MAGD2_HUMAN	0	461.2	1.736	0.298	0.00609	1	1
20141210_QEp7_MiBa_SA_HLA-I-p_MM15_3_A_1.18347.18347.3	18347	3	1499.758301	0.010211	EAWEQQQGAVAKR	EAWEQQQGAVAKR	sp|Q86U38|NOP9_HUMAN	0	309.1	2.577	0.463	1.97E-04	1	1
20141208_QEp7_MiBa_SA_HLA-I-p_MM15_2_B.29275.29275.3	29275	3	1451.770386	0.008415	TVFDTNIQTSAKK	TVFDTNIQTSAKK	sp|Q00688|FKBP3_HUMAN	0	200.7	2.747	0.474	4.98E-05	1	1
20141210_QEp7_MiBa_SA_HLA-I-p_MM15_4_A_1.44399.44399.3	44399	3	1335.711182	0.006465	DVFRVGNNFLR	DVFRVGNNFLR	sp|Q9NVH2|INT7_HUMAN	0	156.2	2.033	0.344	0.00463	1	1
20141208_QEp7_MiBa_SA_HLA-I-p_MM15_2_A.48066.48066.1	48066	1	1090.501953	0.004868	FAYDGKDYL	FAYDGKDYL	sp|P13747|HLAE_HUMAN;sp|Q31612|1B73_HUMAN;sp|Q95604|1C17_HUMAN	0	1161.3	2.513	0.426	1.07E-04	1	1
20141210_QEp7_MiBa_SA_HLA-I-p_MM15_1_B_1.09189.09189.2	9189	2	1024.460815	0.003449	FANETNSSR	FANETNSSR	sp|O95835|LATS1_HUMAN	0	444	1.998	0.285	0.00326	1	1
20141210_QEp7_MiBa_SA_HLA-I-p_MM15_1_B_1.25588.25588.2	25588	2	1062.623047	0.004441	TTGKVVGVFR	TTGKVVGVFR	sp|Q13685|AAMP_HUMAN	0	489.9	2.205	0.536	1.59E-04	1	1
20141208_QEp7_MiBa_SA_HLA-I-p_MM15_1_B.22759.22759.2	22759	2	925.6115112	0.00421	VVGGVLVKR	VVGGVLVKR	sp|O94956|SO2B1_HUMAN	0	657.7	2.582	0.472	6.63E-04	1	1
20141210_QEp7_MiBa_SA_HLA-I-p_MM15_3_A_1.40683.40683.2	40683	2	1473.856689	1.006293	FAKLVRPPVQVYG	FAKLVRPPVQVYG	tr|H7C0C1|H7C0C1_HUMAN;sp|P48047|ATPO_HUMAN	0.379	234.4	2.4	0.469	0.00116	1	1
20141208_QEp7_MiBa_SA_HLA-I-p_MM15_4_A.34834.34834.2	34834	2	1032.611938	0.003873	EALVPVIHR	EALVPVIHR	sp|Q16584|M3K11_HUMAN	0	310.9	2.004	0.417	0.00367	1	1
20141210_QEp7_MiBa_SA_HLA-I-p_MM15_2_B_1.35667.35667.2	35667	2	1173.574707	0.008107	EEGPGKNLPFS	EEGPGKNLPFS	sp|P15954|COX7C_HUMAN	0	342.5	1.647	0.28	0.0357	1	1
20141208_QEp7_MiBa_SA_HLA-I-p_MM15_3_A.25523.25523.2	25523	2	1094.640747	0.00719	KSPSEPLIPK	KSPSEPLIPK	sp|Q99741|CDC6_HUMAN	0	405.9	2.219	0.339	0.00767	1	1
20141208_QEp7_MiBa_SA_HLA-I-p_MM15_4_A.25748.25748.2	25748	2	1191.659058	0.009131	TAFALSKPTEK	TAFALSKPTEK	sp|O43852|CALU_HUMAN	0	984.8	2.664	0.414	0.00106	1	1
20141208_QEp7_MiBa_SA_HLA-I-p_MM15_3_A.08874.08874.3	8874	3	1178.581665	0.003796	ETEDTVKTTR	ETEDTVKTTR	sp|Q96BY6|DOC10_HUMAN	0	363.9	2.555	0.366	2.76E-04	1	1
20141210_QEp7_MiBa_SA_HLA-I-p_MM15_1_A_1.08378.08378.3	8378	3	1150.586426	0.002081	EVADPTAHRR	EVADPTAHRR	sp|Q63ZY3|KANK2_HUMAN	0	225.2	1.884	0.301	0.0231	1	1
20141208_QEp7_MiBa_SA_HLA-I-p_MM15_2_B.07180.07180.2	7180	2	1484.765747	0.007446	EVAPEEDERKKR	EVAPEEDERKKR	sp|P18847|ATF3_HUMAN	0	152.2	1.874	0.294	0.0141	1	1
20141210_QEp7_MiBa_SA_HLA-I-p_MM15_1_A_1.16511.16511.2	16511	2	1093.581787	0.004997	ETVTGGFGAKK	ETVTGGFGAKK	sp|Q9H6F5|CCD86_HUMAN	0	618.8	2.201	0.273	0.0037	1	1
20141208_QEp7_MiBa_SA_HLA-I-p_MM15_3_B.49208.49208.2	49208	2	972.5775146	0.001861	SVVGIPVFR	SVVGIPVFR	sp|Q9BTF0|THUM2_HUMAN	0	441.2	1.611	0.248	0.04	1	1
20141210_QEp7_MiBa_SA_HLA-I-p_MM15_1_A_1.27064.27064.2	27064	2	1031.502563	0.005492	HSAGNMLFR	HSAGNMLFR	sp|Q63HN8|RN213_HUMAN	0	279.1	1.633	0.323	0.0131	1	1
20141208_QEp7_MiBa_SA_HLA-I-p_MM15_3_A.40102.40102.1	40102	1	897.4311523	0.004536	TAYVGSAVM	TAYVGSAVM	sp|Q96CS7|PKHB2_HUMAN	0	404.9	1.913	0.286	0.0231	1	1
20141208_QEp7_MiBa_SA_HLA-I-p_MM15_3_A.29473.29473.2	29473	2	1134.484253	0.007859	NQQPSNYGPM	NQQPSNYGPM	sp|P22626|ROA2_HUMAN	0	157.6	1.506	0.384	0.00311	1	1
20141210_QEp7_MiBa_SA_HLA-I-p_MM15_3_A_1.07760.07760.2	7760	2	1209.556152	0.004783	EAYPDGSSKEK	EAYPDGSSKEK	sp|Q2TAY7|SMU1_HUMAN	0	362.1	1.728	0.356	0.00195	1	1
20141208_QEp7_MiBa_SA_HLA-I-p_MM15_3_B.19144.19144.3	19144	3	1677.81311	0.008534	IVGGHEAQPHSRPYM	IVGGHEAQPHSRPYM	sp|P24158|PRTN3_HUMAN	0	185.2	2.358	0.28	0.00163	1	1
20141208_QEp7_MiBa_SA_HLA-I-p_MM15_2_A.03387.03387.2	3387	2	1111.649536	0.003375	ARPAKAAATQK	ARPAKAAATQK	sp|P02675|FIBB_HUMAN	0	416.3	2.511	0.432	0.00177	1	1
20141208_QEp7_MiBa_SA_HLA-I-p_MM15_4_B.11041.11041.3	11041	3	1071.616211	0.001268	N(Deamidated)SARIGAVKR	NSARIGAVKR	sp|Q9Y4C1|KDM3A_HUMAN	0.036	661.5	2.728	0.226	0.0168	1	1
20141208_QEp7_MiBa_SA_HLA-I-p_MM15_4_B.08494.08494.3	8494	3	1247.715088	0.005209	KRFEGRLTKN	KRFEGRLTKN	sp|Q08945|SSRP1_HUMAN	0	230.8	1.952	0.24	0.0342	1	1
20141208_QEp7_MiBa_SA_HLA-I-p_MM15_4_B.59647.59647.2	59647	2	965.5825195	0.002789	IPVPIVSEL	IPVPIVSEL	sp|P00488|F13A_HUMAN	0.06	374	1.862	0.337	0.0607	1	1
20141208_QEp7_MiBa_SA_HLA-I-p_MM15_1_A.18562.18562.2	18562	2	899.4885864	0.00608	QAAVDAVAR	QAAVDAVAR	sp|Q9BVI4|NOC4L_HUMAN	0	371	1.793	0.265	0.0647	1	1
20141210_QEp7_MiBa_SA_HLA-I-p_MM15_2_A_1.17664.17664.1	17664	1	1003.49762	0.004161	DTAAQITQ(Deamidated)R	DTAAQITQR	sp|Q31612|1B73_HUMAN	0	227.1	2.637	0.359	6.59E-04	1	1
20141210_QEp7_MiBa_SA_HLA-I-p_MM15_2_A_1.26934.26934.2	26934	2	1304.762573	0.006053	IRTEYNLRLK	IRTEYNLRLK	sp|Q15149|PLEC_HUMAN	0	150.4	1.685	0.128	0.00905	1	1
20141210_QEp7_MiBa_SA_HLA-I-p_MM15_2_B_1.56731.56731.2	56731	2	1520.810303	0.01162	APGSVTSRLGSVFPF	APGSVTSRLGSVFPF	sp|Q13217|DNJC3_HUMAN	0	554.7	2.813	0.489	3.64E-06	1	1
20141210_QEp7_MiBa_SA_HLA-I-p_MM15_1_B_1.18722.18722.3	18722	3	1096.644897	0.005567	RVKYGTVFK	RVKYGTVFK	sp|Q96ST3|SIN3A_HUMAN	0	504.3	2.605	0.385	0.00158	1	1
20141208_QEp7_MiBa_SA_HLA-I-p_MM15_2_B.20109.20109.3	20109	3	1224.667603	0.006039	TTVDIFHKKH	TTVDIFHKKH	sp|Q8WV92|MITD1_HUMAN	0	416.7	2.974	0.425	1.20E-04	1	1
20141208_QEp7_MiBa_SA_HLA-I-p_MM15_1_B.07134.07134.2	7134	2	1034.549438	1.009024	DAAASSSAVKK	DAAASSSAVKK	sp|Q9NYV6|RRN3_HUMAN	0	423.1	2.116	0.229	0.0309	1	1
20141210_QEp7_MiBa_SA_HLA-I-p_MM15_2_A_1.06229.06229.3	6229	3	958.5945435	0.00217	RLKTVAGSK	RLKTVAGSK	sp|P49771|FLT3L_HUMAN	0.15	486.9	2.654	0.272	0.0202	1	1
20141210_QEp7_MiBa_SA_HLA-I-p_MM15_3_A_1.34635.34635.2	34635	2	1083.570313	0.006938	MPIEIEQKP	MPIEIEQKP	sp|Q9H6T3|RPAP3_HUMAN	0	532.2	2.583	0.372	1.34E-04	1	1
20141210_QEp7_MiBa_SA_HLA-I-p_MM15_2_A_1.17076.17076.3	17076	3	1340.769897	0.003523	KLPLDNKTSTPK	KLPLDNKTSTPK	sp|Q8TD16|BICD2_HUMAN	0	374.4	2.763	0.408	1.58E-04	1	1
20141210_QEp7_MiBa_SA_HLA-I-p_MM15_3_B_1.25380.25380.1	25380	1	983.4455566	0.00731	MAHADPTEL	MAHADPTEL	sp|Q9BSJ2|GCP2_HUMAN	0	573.8	2.047	0.312	0.00247	1	1
20141210_QEp7_MiBa_SA_HLA-I-p_MM15_4_A_1.25340.25340.3	25340	3	1159.72998	0.006969	KRFPKPFKL	KRFPKPFKL	sp|Q96JG9|ZN469_HUMAN	0	294.7	2.669	0.213	0.0152	1	1
20141208_QEp7_MiBa_SA_HLA-I-p_MM15_2_B.44766.44766.2	44766	2	1268.691895	0.004133	FPLQPEAQRAL	FPLQPEAQRAL	tr|H0Y858|H0Y858_HUMAN;sp|Q6IBS0|TWF2_HUMAN	0	483.9	2.074	0.271	0.0176	1	1
20141210_QEp7_MiBa_SA_HLA-I-p_MM15_1_A_1.22684.22684.1	22684	1	1202.691895	0.004792	TVITVDTKAAGK	TVITVDTKAAGK	sp|P21333|FLNA_HUMAN	0	652.5	3.154	0.475	5.56E-05	1	1
20141208_QEp7_MiBa_SA_HLA-I-p_MM15_1_B.34655.34655.2	34655	2	896.538269	0.00515	VAVDVAVPK	VAVDVAVPK	sp|Q6PII5|HAGHL_HUMAN	0	487	2.364	0.377	6.86E-04	1	1
20141210_QEp7_MiBa_SA_HLA-I-p_MM15_4_A_1.26494.26494.1	26494	1	1021.526062	0.006781	SRTSVQPTF	SRTSVQPTF	sp|Q5T4S7|UBR4_HUMAN	0	86.9	1.635	0.313	0.00635	1	1
20141210_QEp7_MiBa_SA_HLA-I-p_MM15_3_A_1.03904.03904.2	3904	2	1067.578003	0.005666	KVADHSGQVK	KVADHSGQVK	sp|Q7Z4G1|COMD6_HUMAN	0	850.2	2.805	0.374	5.21E-04	1	1
20141208_QEp7_MiBa_SA_HLA-I-p_MM15_3_A.12004.12004.2	12004	2	1075.631714	0.00662	SRQGVFVKR	SRQGVFVKR	sp|Q02556|IRF8_HUMAN	0	232.9	1.999	0.156	0.0648	1	1
20141208_QEp7_MiBa_SA_HLA-I-p_MM15_4_B.27432.27432.3	27432	3	1051.608032	0.005394	ALASHLIEAK	ALASHLIEAK	sp|Q9NZN4|EHD2_HUMAN	0	227.2	2.378	0.402	0.00627	1	1
20141210_QEp7_MiBa_SA_HLA-I-p_MM15_4_A_1.45624.45624.2	45624	2	1167.655151	0.007777	RTIFPLFM(Oxidation)K	RTIFPLFMK	sp|Q8WYA6|CTBL1_HUMAN	0	496.3	1.584	0.316	0.0165	1	1
20141210_QEp7_MiBa_SA_HLA-I-p_MM15_3_A_1.15195.15195.3	15195	3	1337.712036	0.006851	HAVDGNTVELKR	HAVDGNTVELKR	sp|Q13151|ROA0_HUMAN	0	527.5	3.142	0.543	2.74E-06	1	1
20141210_QEp7_MiBa_SA_HLA-I-p_MM15_3_B_1.01313.01313.2	1313	2	909.3909302	0.004707	AMNESSSGK	AMNESSSGK	sp|Q9BY42|RTF2_HUMAN	0	141.1	1.327	0.315	0.0175	1	1
20141208_QEp7_MiBa_SA_HLA-I-p_MM15_3_A.21742.21742.2	21742	2	1323.621704	0.012147	YAKDTRYSSSF	YAKDTRYSSSF	sp|P04183|KITH_HUMAN	0	436.5	2.023	0.464	1.49E-04	1	1
20141208_QEp7_MiBa_SA_HLA-I-p_MM15_4_B.35743.35743.3	35743	3	1100.651733	0.006315	GRLAYLPVGR	GRLAYLPVGR	sp|Q9NYA1|SPHK1_HUMAN	0	363.1	2.222	0.257	0.0304	1	1
20141208_QEp7_MiBa_SA_HLA-I-p_MM15_4_B.05835.05835.3	5835	3	1259.706665	0.004634	KRAPMEKATTK	KRAPMEKATTK	sp|P53671|LIMK2_HUMAN	0	111	1.778	0.255	0.00899	1	1
20141208_QEp7_MiBa_SA_HLA-I-p_MM15_2_B.36576.36576.2	36576	2	997.6329346	0.004512	EAVKLIIGR	EAVKLIIGR	sp|Q9Y2W6|TDRKH_HUMAN	0	588.5	1.983	0.06	0.0192	1	1
20141210_QEp7_MiBa_SA_HLA-I-p_MM15_2_A_1.26819.26819.2	26819	2	1062.550903	0.005141	YVDIVQGNR	YVDIVQGNR	sp|O00469|PLOD2_HUMAN	0	365.1	1.981	0.343	0.00444	1	1
20141210_QEp7_MiBa_SA_HLA-I-p_MM15_1_B_1.15710.15710.3	15710	3	1258.646362	0.004485	EVNQPKFNQR	EVNQPKFNQR	sp|Q9HAU5|RENT2_HUMAN	0	233.4	2.142	0.237	0.014	1	1
20141210_QEp7_MiBa_SA_HLA-I-p_MM15_2_A_1.29644.29644.3	29644	3	1326.629883	0.00524	KMPDMHVNMPK	KMPDMHVNMPK	sp|Q09666|AHNK_HUMAN	0	562.8	3.506	0.557	7.59E-08	1	1
20141210_QEp7_MiBa_SA_HLA-I-p_MM15_2_A_1.12842.12842.3	12842	3	1122.676147	0.002754	RRVAAQLGPR	RRVAAQLGPR	DeNovo_spliced__RRVAAQLGPR	0	296.9	2.244	0.304	0.00383	1	1
20141210_QEp7_MiBa_SA_HLA-I-p_MM15_3_B_1.51208.51208.2	51208	2	1191.654053	0.004142	EVFLDTIISR	EVFLDTIISR	sp|Q96CW5|GCP3_HUMAN	0	386.6	2.052	0.169	0.0615	1	1
20141208_QEp7_MiBa_SA_HLA-I-p_MM15_2_A.08265.08265.2	8265	2	1149.647583	0.004909	KTKELIGSM(Oxidation)K	KTKELIGSMK	sp|Q9Y5J1|UTP18_HUMAN	0	1218.1	3.193	0.389	0.00316	1	1
20141208_QEp7_MiBa_SA_HLA-I-p_MM15_1_A.34541.34541.2	34541	2	1420.791382	0.012679	EAIQIGHGNIITR	EAIQIGHGNIITR	sp|Q9H171|ZBP1_HUMAN	0	469.6	2.599	0.421	3.83E-04	1	1
20141208_QEp7_MiBa_SA_HLA-I-p_MM15_3_A.00087.00087.2	87	2	1032.621704	0.00243	KVKSLGHHK	KVKSLGHHK	sp|Q9H2G9|GO45_HUMAN	0	404.8	2.035	0.37	0.00834	1	1
20141208_QEp7_MiBa_SA_HLA-I-p_MM15_3_A.19100.19100.3	19100	3	1014.684753	0.004649	KLKVVITSK	KLKVVITSK	sp|Q04446|GLGB_HUMAN	0	380.7	2.406	0.476	0.00103	1	1
20141210_QEp7_MiBa_SA_HLA-I-p_MM15_2_B_1.11036.11036.3	11036	3	1036.627808	1.008946	HPSKVVITR	HPSKVVITR	sp|P61254|RL26_HUMAN;sp|Q9UNX3|RL26L_HUMAN	0	375.3	2.396	0.378	5.49E-04	1	1
20141210_QEp7_MiBa_SA_HLA-I-p_MM15_3_B_1.15168.15168.3	15168	3	1022.567078	0.004982	NNTHIVAVR	NNTHIVAVR	sp|Q13356|PPIL2_HUMAN	0	267.4	1.822	0.25	0.0191	1	1
20141208_QEp7_MiBa_SA_HLA-I-p_MM15_4_A.42008.42008.3	42008	3	1271.730347	1.005837	DLIGLENKITR	DLIGLENKITR	sp|Q96L91|EP400_HUMAN	0	343.6	2.486	0.25	0.0226	1	1
20141208_QEp7_MiBa_SA_HLA-I-p_MM15_3_A.27341.27341.2	27341	2	1044.587769	0.006217	SVNPSVTTIK	SVNPSVTTIK	sp|Q8TBA6|GOGA5_HUMAN	0	357.7	1.785	0.317	0.0052	1	1
20141210_QEp7_MiBa_SA_HLA-I-p_MM15_3_B_1.36374.36374.3	36374	3	1339.696167	0.007744	ETFEHPNVVRL	ETFEHPNVVRL	sp|Q00534|CDK6_HUMAN	0	166.2	2.301	0.238	0.00251	1	1
20141210_QEp7_MiBa_SA_HLA-I-p_MM15_1_A_1.37917.37917.2	37917	2	1680.75061	0.009249	EDLRSWTAADM(Oxidation)AAQT	EDLRSWTAADMAAQT	sp|P01891|1A68_HUMAN	0	425.7	2.327	0.467	1.79E-05	1	1
20141210_QEp7_MiBa_SA_HLA-I-p_MM15_2_B_1.23434.23434.2	23434	2	1053.49646	0.005084	EQSAGIMYR	EQSAGIMYR	sp|Q8N2G4|LYPD1_HUMAN	0	540.9	1.81	0.304	0.00925	1	1
20141210_QEp7_MiBa_SA_HLA-I-p_MM15_1_A_1.28006.28006.3	28006	3	1260.653931	0.004349	EVSDLKGMVQR	EVSDLKGMVQR	sp|Q9Y2L8|ZKSC5_HUMAN	0	326.2	2.573	0.313	0.0141	1	1
20141210_QEp7_MiBa_SA_HLA-I-p_MM15_4_B_1.13414.13414.3	13414	3	1041.575562	0.003576	TVIHHVHSL	TVIHHVHSL	sp|Q8WU67|ABHD3_HUMAN	0	415.5	2.33	0.139	0.0184	1	1
20141210_QEp7_MiBa_SA_HLA-I-p_MM15_1_B_1.06725.06725.2	6725	2	1058.513916	0.003404	NSSSHTGTLR	NSSSHTGTLR	sp|P06241|FYN_HUMAN	0	385.1	1.949	0.396	0.00114	1	1
20141208_QEp7_MiBa_SA_HLA-I-p_MM15_1_A.36524.36524.2	36524	2	1103.642822	0.008901	FVVEKVLDR	FVVEKVLDR	sp|Q13185|CBX3_HUMAN	0	549.2	2.282	0.277	0.0166	1	1
20141208_QEp7_MiBa_SA_HLA-I-p_MM15_3_B.05416.05416.2	5416	2	1094.559692	0.001562	GRNEKGQLGH	GRNEKGQLGH	sp|Q9P258|RCC2_HUMAN	0	584	2.436	0.359	0.0319	1	1
20141210_QEp7_MiBa_SA_HLA-I-p_MM15_4_A_1.27708.27708.1	27708	1	976.576416	0.00586	SVPLPISHK	SVPLPISHK	sp|P51784|UBP11_HUMAN	0	547.7	1.918	0.298	0.027	1	1
20141208_QEp7_MiBa_SA_HLA-I-p_MM15_1_B.46915.46915.1	46915	1	1161.644775	0.005443	ALLDGSNVVFK	ALLDGSNVVFK	sp|O15212|PFD6_HUMAN	0	936.5	3.497	0.511	1.50E-05	1	1
20141208_QEp7_MiBa_SA_HLA-I-p_MM15_2_B.49164.49164.3	49164	3	1233.661133	0.006562	FVFDWPAPKK	FVFDWPAPKK	sp|P32456|GBP2_HUMAN	0	175.2	1.966	0.449	1.79E-05	1	1
20141210_QEp7_MiBa_SA_HLA-I-p_MM15_1_A_1.30832.30832.2	30832	2	1680.750854	0.006976	SQAASSDSAQGSDVSLTA	SQAASSDSAQGSDVSLTA	sp|P01891|1A68_HUMAN;sp|Q31612|1B73_HUMAN	0	485.9	3.138	1	3.52E-08	1	1
20141210_QEp7_MiBa_SA_HLA-I-p_MM15_1_A_1.30832.30832.2	30832	2	1680.750854	0.006972	SQAASSN(Deamidated)SAQGSDVSLTA	SQAASSNSAQGSDVSLTA	sp|P01893|HLAH_HUMAN	0	485.9	3.138	1	3.52E-08	1	1
20141208_QEp7_MiBa_SA_HLA-I-p_MM15_4_A.41151.41151.1	41151	1	1018.551819	0.00705	VFDEAIRAV	VFDEAIRAV	sp|P15153|RAC2_HUMAN;sp|P60763|RAC3_HUMAN;sp|P63000|RAC1_HUMAN	0	284.3	2.264	0.377	3.73E-04	1	1
20141210_QEp7_MiBa_SA_HLA-I-p_MM15_1_A_1.44931.44931.2	44931	2	1145.697266	0.005192	VRIGGISGIFK	VRIGGISGIFK	sp|Q9UK59|DBR1_HUMAN	0	703.3	2.438	0.231	0.0292	1	1
20141208_QEp7_MiBa_SA_HLA-I-p_MM15_4_B.41221.41221.2	41221	2	1426.681152	0.008267	DVFGTNAAEFQTK	DVFGTNAAEFQTK	sp|Q13435|SF3B2_HUMAN	0	341.6	2.53	0.532	3.35E-06	1	1
20141208_QEp7_MiBa_SA_HLA-I-p_MM15_4_A.09208.09208.2	9208	2	1019.533875	0.009114	ESATLSEKR	ESATLSEKR	sp|Q96TA1|NIBL1_HUMAN	0	532.7	2.12	0.363	0.00405	1	1
20141210_QEp7_MiBa_SA_HLA-I-p_MM15_1_B_1.52499.52499.2	52499	2	1165.674072	0.003374	LPILSSSHVTL	LPILSSSHVTL	sp|Q9NU22|MDN1_HUMAN	0	632.3	2.429	0.313	0.066	1	1
20141210_QEp7_MiBa_SA_HLA-I-p_MM15_2_B_1.59257.59257.2	59257	2	963.510437	0.00385	SAFPFPVTV	SAFPFPVTV	sp|Q96K37|S35E1_HUMAN	0	519.5	2.368	0.199	5.75E-04	1	1
20141210_QEp7_MiBa_SA_HLA-I-p_MM15_4_B_1.20930.20930.2	20930	2	1242.616211	0.005722	HASGAELAGFQR	HASGAELAGFQR	sp|Q12772|SRBP2_HUMAN	0	668.1	3.036	0.52	7.57E-05	1	1
20141208_QEp7_MiBa_SA_HLA-I-p_MM15_2_A.49697.49697.2	49697	2	1270.681763	0.004854	EVIPITDSELR	EVIPITDSELR	sp|Q5MIZ7|P4R3B_HUMAN	0.001	449.5	2.199	0.315	0.0141	1	1
20141208_QEp7_MiBa_SA_HLA-I-p_MM15_2_A.49697.49697.2	49697	2	1270.681763	0.00485	EVIPITN(Deamidated)SELR	EVIPITNSELR	sp|Q6ZMV5|SMEK3_HUMAN	0	449.5	2.199	0.315	0.0141	1	1
20141210_QEp7_MiBa_SA_HLA-I-p_MM15_1_B_1.43840.43840.2	43840	2	1234.674316	0.007316	RSYDEAILRL	RSYDEAILRL	sp|Q8WVV5|BT2A2_HUMAN	0	437	2.183	0.333	0.014	1	1
20141210_QEp7_MiBa_SA_HLA-I-p_MM15_2_A_1.36490.36490.2	36490	2	1045.617554	0.004386	IVSSITASLR	IVSSITASLR	sp|P68363|TBA1B_HUMAN;sp|P68366|TBA4A_HUMAN;sp|Q13748|TBA3C_HUMAN;sp|Q6PEY2|TBA3E_HUMAN;sp|Q71U36|TBA1A_HUMAN;sp|Q9BQE3|TBA1C_HUMAN;sp|Q9H853|TBA4B_HUMAN;sp|Q9NY65|TBA8_HUMAN	0	140.9	1.795	0.085	0.0568	1	1
20141208_QEp7_MiBa_SA_HLA-I-p_MM15_1_A.17484.17484.2	17484	2	1129.680664	0.008626	KLDRHVLIH	KLDRHVLIH	sp|Q6IQ21|ZN770_HUMAN	0.212	739.8	2.452	0.318	0.0623	1	1
20141208_QEp7_MiBa_SA_HLA-I-p_MM15_4_B.35100.35100.2	35100	2	1282.604736	0.01055	FTADGDQVFAGR	FTADGDQVFAGR	sp|Q96SB8|SMC6_HUMAN	0	534	2.294	0.536	6.34E-06	1	1
20141208_QEp7_MiBa_SA_HLA-I-p_MM15_1_A.19757.19757.2	19757	2	1057.654053	0.004543	TVAQIKATVK	TVAQIKATVK	tr|H0YIS7|H0YIS7_HUMAN;sp|Q8IXM2|BAP18_HUMAN	0	428.2	1.883	0.346	0.0128	1	1
20141210_QEp7_MiBa_SA_HLA-I-p_MM15_4_B_1.18585.18585.2	18585	2	1059.554199	0.007999	HTNSYGIIR	HTNSYGIIR	sp|Q6P2Q9|PRP8_HUMAN	0	265.8	1.831	0.477	3.92E-04	1	1
20141208_QEp7_MiBa_SA_HLA-I-p_MM15_2_A.45458.45458.2	45458	2	1221.641235	-0.001522	AVYGM(Oxidation)LNLTPK	AVYGMLNLTPK	sp|O43776|SYNC_HUMAN	0	191.6	1.701	0.428	0.00249	1	1
20141208_QEp7_MiBa_SA_HLA-I-p_MM15_2_B.21788.21788.2	21788	2	1506.715088	0.008777	TSFTPNQETQAQR	TSFTPNQETQAQR	sp|P41218|MNDA_HUMAN	0	351.1	2.634	0.503	8.71E-06	1	1
20141210_QEp7_MiBa_SA_HLA-I-p_MM15_1_B_1.28877.28877.1	28877	1	898.5169067	0.004498	GLTVPTSPK	GLTVPTSPK	sp|Q53EL6|PDCD4_HUMAN	0	456.3	2.451	0.317	0.0143	1	1
20141208_QEp7_MiBa_SA_HLA-I-p_MM15_3_B.12584.12584.2	12584	2	1007.604858	0.005985	HVVAIGRTR	HVVAIGRTR	sp|Q6SJ93|F111B_HUMAN	0	208.8	1.805	0.208	0.0162	1	1
20141208_QEp7_MiBa_SA_HLA-I-p_MM15_2_A.52717.52717.2	52717	2	1021.543091	0.005203	ARFGLIQSM	ARFGLIQSM	sp|P53990|IST1_HUMAN	0	433.4	1.888	0.173	0.00287	1	1
20141208_QEp7_MiBa_SA_HLA-I-p_MM15_3_A.18126.18126.3	18126	3	1119.621948	0.007114	EAGPGPRPLAR	EAGPGPRPLAR	sp|P52701|MSH6_HUMAN	0	200.6	1.544	0.288	0.0334	1	1
20141210_QEp7_MiBa_SA_HLA-I-p_MM15_4_B_1.18100.18100.3	18100	3	1030.619751	0.006278	SVSTLKIQR	SVSTLKIQR	tr|A0A075B6L6|A0A075B6L6_HUMAN;tr|A0A0J9YX03|A0A0J9YX03_HUMAN	0	243.5	2.312	0.294	0.00267	1	1
20141208_QEp7_MiBa_SA_HLA-I-p_MM15_3_A.12129.12129.3	12129	3	1172.661133	0.009841	DTIENVKAKR	DTIENVKAKR	DeNovo_spliced__DTIENVKAKR	0.083	366.4	2.494	0.32	0.0102	1	1
20141210_QEp7_MiBa_SA_HLA-I-p_MM15_4_A_1.19470.19470.3	19470	3	1409.737305	0.007026	DIYKNPDYVRK	DIYKNPDYVRK	sp|P17948|VGFR1_HUMAN	0	208.4	2.56	0.264	0.00151	1	1
20141210_QEp7_MiBa_SA_HLA-I-p_MM15_1_A_1.56270.56270.2	56270	2	1174.665283	0.005532	EVVDIFQVVK	EVVDIFQVVK	sp|P08575|PTPRC_HUMAN	0	548.6	2.313	0.343	0.00622	1	1
20141210_QEp7_MiBa_SA_HLA-I-p_MM15_2_A_1.07685.07685.2	7685	2	1101.510986	0.005083	HAIM(Oxidation)RSPQM(Oxidation)	HAIMRSPQM	sp|P35222|CTNB1_HUMAN	0	518.6	1.779	0.339	7.17E-04	1	1
20141210_QEp7_MiBa_SA_HLA-I-p_MM15_1_A_1.15161.15161.3	15161	3	1142.665283	0.005845	RMKVQGSPLK	RMKVQGSPLK	sp|Q02952|AKA12_HUMAN	0	437.3	2.846	0.36	0.00107	1	1
20141210_QEp7_MiBa_SA_HLA-I-p_MM15_4_B_1.31215.31215.3	31215	3	1136.68689	0.005094	GRTKIFIRF	GRTKIFIRF	sp|O00159|MYO1C_HUMAN	0	196.6	1.778	0.243	0.0711	1	1
20141210_QEp7_MiBa_SA_HLA-I-p_MM15_1_A_1.32012.32012.2	32012	2	1132.641724	0.006387	DVAALHGPVVR	DVAALHGPVVR	sp|Q96RQ9|OXLA_HUMAN	0	389.6	2.044	0.164	6.73E-04	1	1
20141210_QEp7_MiBa_SA_HLA-I-p_MM15_1_A_1.47818.47818.1	47818	1	1082.509277	0.00268	GRDLTDYLM	GRDLTDYLM	sp|P60709|ACTB_HUMAN;sp|P62736|ACTA_HUMAN;sp|P63261|ACTG_HUMAN;sp|P63267|ACTH_HUMAN;sp|P68032|ACTC_HUMAN;sp|P68133|ACTS_HUMAN;sp|Q562R1|ACTBL_HUMAN	0	114.7	1.658	0.271	0.0203	1	1
20141208_QEp7_MiBa_SA_HLA-I-p_MM15_2_A.44936.44936.2	44936	2	973.5839233	0.0031	VTNVTSLLK	VTNVTSLLK	sp|Q9Y490|TLN1_HUMAN;sp|Q9Y4G6|TLN2_HUMAN	0	385.9	2.282	0.274	0.0406	1	1
20141208_QEp7_MiBa_SA_HLA-I-p_MM15_1_A.29989.29989.3	29989	3	1162.647339	1.007986	KSLDQPFLSK	KSLDQPFLSK	sp|Q8WWN8|ARAP3_HUMAN	0	173.2	2.402	0.134	0.0701	1	1
20141210_QEp7_MiBa_SA_HLA-I-p_MM15_1_B_1.08364.08364.3	8364	3	1199.557007	0.003909	ESAPEGQAQQR	ESAPEGQAQQR	sp|P67809|YBOX1_HUMAN	0	313.2	2.222	0.322	0.0383	1	1
20141208_QEp7_MiBa_SA_HLA-I-p_MM15_2_B.44019.44019.2	44019	2	1111.606567	0.003937	SRFLKSDLF	SRFLKSDLF	sp|O43665|RGS10_HUMAN	0	369.8	2.062	0.211	0.0347	1	1
20141210_QEp7_MiBa_SA_HLA-I-p_MM15_3_A_1.32303.32303.3	32303	3	1248.65979	0.009498	FSQDHLVIYK	FSQDHLVIYK	sp|Q9BW91|NUDT9_HUMAN	0	67.9	1.949	0.34	0.0125	1	1
20141210_QEp7_MiBa_SA_HLA-I-p_MM15_3_B_1.40851.40851.3	40851	3	1743.860107	0.009967	PAYHSSLMDPDTKLIG	PAYHSSLMDPDTKLIG	sp|O15145|ARPC3_HUMAN	0	482.6	3.469	0.491	1.61E-08	1	1
20141208_QEp7_MiBa_SA_HLA-I-p_MM15_1_A.07789.07789.3	7789	3	1009.545837	0.004093	HVSDAVARR	HVSDAVARR	sp|Q9H4A9|DPEP2_HUMAN	0	230.8	1.899	0.372	0.0121	1	1
20141210_QEp7_MiBa_SA_HLA-I-p_MM15_1_B_1.24736.24736.2	24736	2	926.5227661	0.004227	EVAAATPLR	EVAAATPLR	DeNovo_spliced__EVAAATPLR	0	576.5	1.8	0.277	0.0244	1	1
20141210_QEp7_MiBa_SA_HLA-I-p_MM15_4_A_1.26421.26421.3	26421	3	1124.70166	0.005852	KLAVLKYYK	KLAVLKYYK	sp|P62979|RS27A_HUMAN	0	432.2	2.828	0.28	0.0372	1	1
20141208_QEp7_MiBa_SA_HLA-I-p_MM15_3_B.56258.56258.1	56258	1	973.5281982	0.004941	AANPIQFTL	AANPIQFTL	sp|P23921|RIR1_HUMAN	0	385.4	1.845	0.148	0.00938	1	1
20141210_QEp7_MiBa_SA_HLA-I-p_MM15_1_A_1.44526.44526.2	44526	2	1169.729126	0.004648	ARALLSAVTRL	ARALLSAVTRL	sp|P26232|CTNA2_HUMAN;sp|P35221|CTNA1_HUMAN	0	177.2	1.82	0.258	0.0528	1	1
20141210_QEp7_MiBa_SA_HLA-I-p_MM15_3_A_1.32952.32952.3	32952	3	1027.591431	0.006652	DPMKARVVL	DPMKARVVL	sp|P49458|SRP09_HUMAN	0	190.9	2.057	0.219	0.0116	1	1
20141210_QEp7_MiBa_SA_HLA-I-p_MM15_1_B_1.19183.19183.3	19183	3	1113.61853	0.0043	EVEGLGKGVAR	EVEGLGKGVAR	sp|Q15149|PLEC_HUMAN	0	261.5	2.437	0.295	0.00366	1	1
20141210_QEp7_MiBa_SA_HLA-I-p_MM15_1_B_1.20981.20981.2	20981	2	858.4405518	0.005733	TPAGGGFPR	TPAGGGFPR	sp|Q07352|TISB_HUMAN	0	565.2	1.937	0.267	0.0302	1	1
20141208_QEp7_MiBa_SA_HLA-I-p_MM15_1_B.54911.54911.2	54911	2	1400.772949	0.006582	GFGDLKSPAGLQVL	GFGDLKSPAGLQVL	sp|P24534|EF1B_HUMAN	0	354	2.027	0.302	0.0035	1	1
20141210_QEp7_MiBa_SA_HLA-I-p_MM15_3_A_1.26481.26481.3	26481	3	2347.110352	0.012942	SVSSSSYRRMFGGPGTASRPSSS	SVSSSSYRRMFGGPGTASRPSSS	sp|P08670|VIME_HUMAN	0	35.5	2.813	0.412	4.00E-05	1	1
20141208_QEp7_MiBa_SA_HLA-I-p_MM15_2_A.06970.06970.3	6970	3	1033.555664	0.00275	RRYNGGVGR	RRYNGGVGR	sp|P18621|RL17_HUMAN	0	470.6	2.305	0.357	3.93E-04	1	1
20141210_QEp7_MiBa_SA_HLA-I-p_MM15_4_B_1.14603.14603.2	14603	2	901.5036011	0.005494	LAQTGSLGR	LAQTGSLGR	sp|Q9Y3L3|3BP1_HUMAN	0	490.1	2.336	0.27	0.0136	1	1
20141208_QEp7_MiBa_SA_HLA-I-p_MM15_4_A.25460.25460.2	25460	2	1206.526123	0.007492	DVSDVQEMER	DVSDVQEMER	sp|Q8IWP9|CC28A_HUMAN	0	237.7	2.169	0.253	0.0222	1	1
20141208_QEp7_MiBa_SA_HLA-I-p_MM15_2_A.40347.40347.3	40347	3	1316.846436	0.005931	RLLSPPLRPRL	RLLSPPLRPRL	sp|O75882|ATRN_HUMAN	0	269.5	2.295	0.114	0.0725	1	1
20141208_QEp7_MiBa_SA_HLA-I-p_MM15_3_B.38807.38807.2	38807	2	1190.61792	0.006153	FPALQGAQTKM	FPALQGAQTKM	sp|P23381|SYWC_HUMAN	0	853	3.047	0.491	4.42E-05	1	1
20141208_QEp7_MiBa_SA_HLA-I-p_MM15_3_A.36864.36864.2	36864	2	1568.714355	0.018884	DVFDDSSSSPSGTLR	DVFDDSSSSPSGTLR	sp|O94868|FCSD2_HUMAN	0	816.7	2.987	0.582	2.23E-07	1	1
20141210_QEp7_MiBa_SA_HLA-I-p_MM15_2_B_1.30802.30802.1	30802	1	898.4048462	0.001627	DASGPDPQL	DASGPDPQL	sp|Q9NW82|WDR70_HUMAN	0	585.5	2.079	0.343	0.00146	1	1
20141208_QEp7_MiBa_SA_HLA-I-p_MM15_3_B.13436.13436.2	13436	2	1085.513062	0.002064	HAIMRSPQM(Oxidation)	HAIMRSPQM	sp|P35222|CTNB1_HUMAN	0	404.2	2.036	0.254	0.0352	1	1
20141210_QEp7_MiBa_SA_HLA-I-p_MM15_4_A_1.34545.34545.2	34545	2	1012.573853	0.007285	DVAVVAGGLGR	DVAVVAGGLGR	sp|Q15904|VAS1_HUMAN	0	335.2	2.073	0.223	0.0248	1	1
20141208_QEp7_MiBa_SA_HLA-I-p_MM15_3_A.29635.29635.2	29635	2	930.5198364	0.006365	TVVDAASLR	TVVDAASLR	sp|Q9GZY8|MFF_HUMAN	0	408.6	1.809	0.362	0.0257	1	1
20141210_QEp7_MiBa_SA_HLA-I-p_MM15_4_B_1.31724.31724.2	31724	2	1155.566406	0.006958	TTADMIYSRV	TTADMIYSRV	sp|Q63HN8|RN213_HUMAN	0	551.8	1.975	0.405	0.00156	1	1
20141208_QEp7_MiBa_SA_HLA-I-p_MM15_3_B.24722.24722.3	24722	3	1008.711914	0.005963	ILKGIPIKK	ILKGIPIKK	sp|O95243|MBD4_HUMAN	0.181	265.6	2.521	0.385	0.00456	1	1
20141210_QEp7_MiBa_SA_HLA-I-p_MM15_2_B_1.36177.36177.2	36177	2	1026.623779	0.005162	QITAVIINR	QITAVIINR	sp|Q2Y0W8|S4A8_HUMAN;sp|Q6U841|S4A10_HUMAN;sp|Q96Q91|B3A4_HUMAN;sp|Q9Y6M7|S4A7_HUMAN	0	574.2	2.289	0.329	0.0017	1	1
20141210_QEp7_MiBa_SA_HLA-I-p_MM15_4_A_1.34189.34189.2	34189	2	1248.613892	0.00784	EVYDTPPMAVK	EVYDTPPMAVK	sp|P56945|BCAR1_HUMAN	0	232.3	1.794	0.413	0.00127	1	1
20141210_QEp7_MiBa_SA_HLA-I-p_MM15_2_A_1.30910.30910.3	30910	3	1002.600952	0.003488	GRIGNFIVK	GRIGNFIVK	sp|Q00796|DHSO_HUMAN	0	390.8	1.918	0.266	0.0459	1	1
20141210_QEp7_MiBa_SA_HLA-I-p_MM15_3_B_1.31878.31878.1	31878	1	809.4346924	0.00636	TPGPQPTL	TPGPQPTL	sp|Q27J81|INF2_HUMAN	0	971.6	2.145	1	0.0139	1	1
20141210_QEp7_MiBa_SA_HLA-I-p_MM15_3_A_1.51197.51197.2	51197	2	947.484314	0.005702	FVGAVDPIM	FVGAVDPIM	sp|P04424|ARLY_HUMAN	0	222.8	1.951	0.317	0.0053	1	1
20141208_QEp7_MiBa_SA_HLA-I-p_MM15_2_B.12767.12767.1	12767	1	860.4758301	0.00427	TVASGTVAR	TVASGTVAR	sp|Q13823|NOG2_HUMAN	0.196	211.8	1.642	0.293	0.0153	1	1
20141210_QEp7_MiBa_SA_HLA-I-p_MM15_4_A_1.44079.44079.1	44079	1	1072.525024	0.002777	MPNNSLTPSL	MPNNSLTPSL	sp|Q6NUQ4|TM214_HUMAN	0	406	1.842	0.298	0.0116	1	1
20141210_QEp7_MiBa_SA_HLA-I-p_MM15_3_A_1.07363.07363.3	7363	3	1212.66394	0.005171	RRANHSVARF	RRANHSVARF	sp|Q96BY6|DOC10_HUMAN	0	318.3	2.211	0.301	0.00773	1	1
20141208_QEp7_MiBa_SA_HLA-I-p_MM15_1_A.43191.43191.2	43191	2	901.541626	0.003062	ATPFLVVR	ATPFLVVR	sp|P15954|COX7C_HUMAN	0	168.9	1.27	0.329	0.0208	1	1
20141208_QEp7_MiBa_SA_HLA-I-p_MM15_4_B.27347.27347.2	27347	2	904.5028076	0.005007	SVISGISSR	SVISGISSR	sp|Q8N3U4|STAG2_HUMAN	0	480.9	2.094	0.258	0.0127	1	1
20141208_QEp7_MiBa_SA_HLA-I-p_MM15_2_B.54130.54130.1	54130	1	907.5443115	0.006447	TPIPVTPAL	TPIPVTPAL	sp|Q9NYC9|DYH9_HUMAN	0	706.3	2.394	0.078	0.0449	1	1
20141210_QEp7_MiBa_SA_HLA-I-p_MM15_3_A_1.36550.36550.2	36550	2	1019.545959	0.005946	EVAQFLTGR	EVAQFLTGR	sp|Q6ICB0|DESI1_HUMAN	0	385.2	1.662	0.331	0.034	1	1
20141210_QEp7_MiBa_SA_HLA-I-p_MM15_3_B_1.12333.12333.2	12333	2	1209.609131	0.008812	KRFDNRGGGGF	KRFDNRGGGGF	sp|Q9BUJ2|HNRL1_HUMAN	0	119.6	1.649	0.244	0.00856	1	1
20141210_QEp7_MiBa_SA_HLA-I-p_MM15_1_B_1.58012.58012.2	58012	2	1018.57428	0.004388	AFDLDVVKL	AFDLDVVKL	sp|Q15459|SF3A1_HUMAN	0	257.2	1.776	0.321	0.0114	1	1
20141208_QEp7_MiBa_SA_HLA-I-p_MM15_1_A.39908.39908.3	39908	3	1324.744263	0.005135	SVPEFPLSPPKK	SVPEFPLSPPKK	sp|P16949|STMN1_HUMAN	0	240.1	2.166	0.392	0.00926	1	1
20141208_QEp7_MiBa_SA_HLA-I-p_MM15_1_B.45982.45982.2	45982	2	1101.623047	0.004801	TTFPLPVATR	TTFPLPVATR	sp|Q96CN4|EVI5L_HUMAN	0	333.7	1.439	0.195	0.0198	1	1
20141210_QEp7_MiBa_SA_HLA-I-p_MM15_3_B_1.09152.09152.3	9152	3	928.5379639	0.003806	STNPKAALK	STNPKAALK	sp|Q5VT52|RPRD2_HUMAN	0	368.6	2.157	0.187	0.0229	1	1
20141210_QEp7_MiBa_SA_HLA-I-p_MM15_4_A_1.18462.18462.1	18462	1	1069.491455	0.005259	TTNEGVMYR	TTNEGVMYR	sp|P02751|FINC_HUMAN	0	184.5	2.148	0.336	3.71E-04	1	1
20141208_QEp7_MiBa_SA_HLA-I-p_MM15_3_A.44023.44023.3	44023	3	1373.776001	0.005891	ETAGGVMTVLIKR	ETAGGVMTVLIKR	sp|P11142|HSP7C_HUMAN	0	319.4	2.845	0.496	7.55E-05	1	1
20141210_QEp7_MiBa_SA_HLA-I-p_MM15_3_A_1.51977.51977.1	51977	1	1383.621826	0.002447	FESFGDLSTPDAV	FESFGDLSTPDAV	sp|P68871|HBB_HUMAN	0	261.3	1.869	0.207	0.048	1	1
20141210_QEp7_MiBa_SA_HLA-I-p_MM15_4_A_1.08940.08940.3	8940	3	1144.687378	0.005796	KLSKEIATQK	KLSKEIATQK	sp|P46939|UTRO_HUMAN	0	264.7	2.867	0.201	0.0293	1	1
20141208_QEp7_MiBa_SA_HLA-I-p_MM15_4_A.30010.30010.2	30010	2	1087.616577	0.010585	VVMVNQGLTK	VVMVNQGLTK	sp|P14635|CCNB1_HUMAN	0	462	2.017	0.186	0.0474	1	1
20141210_QEp7_MiBa_SA_HLA-I-p_MM15_1_B_1.02970.02970.3	2970	3	1089.580078	0.002267	QTQGGGSVTKK	QTQGGGSVTKK	sp|P02545|LMNA_HUMAN	0	328.6	2.457	0.364	4.87E-04	1	1
20141208_QEp7_MiBa_SA_HLA-I-p_MM15_2_A.45598.45598.2	45598	2	1176.703247	1.000577	KTTAQVLIRF	KTTAQVLIRF	sp|C9JRZ8|AK1BF_HUMAN;sp|P15121|ALDR_HUMAN	0.306	425.4	2.074	0.358	0.0173	1	1
20141208_QEp7_MiBa_SA_HLA-I-p_MM15_2_A.27381.27381.3	27381	3	997.6431274	0.0035	TVIVGVVRR	TVIVGVVRR	sp|O60658|PDE8A_HUMAN	0	329.2	2.671	0.32	0.0021	1	1
20141210_QEp7_MiBa_SA_HLA-I-p_MM15_4_A_1.42147.42147.3	42147	3	1200.661377	0.007141	EVFKAFYLGK	EVFKAFYLGK	sp|Q13619|CUL4A_HUMAN	0	217.6	1.846	0.373	0.00832	1	1
20141210_QEp7_MiBa_SA_HLA-I-p_MM15_2_B_1.12059.12059.2	12059	2	1387.735107	0.004372	EVTQSEIAQKQK	EVTQSEIAQKQK	sp|Q9NVD7|PARVA_HUMAN	0	203.5	2.109	0.408	0.0015	1	1
20141208_QEp7_MiBa_SA_HLA-I-p_MM15_4_B.17664.17664.2	17664	2	1043.582397	0.005996	KLFDHAVSK	KLFDHAVSK	sp|O60488|ACSL4_HUMAN	0	818.5	2.122	0.397	0.00917	1	1
20141208_QEp7_MiBa_SA_HLA-I-p_MM15_1_A.31729.31729.2	31729	2	1115.571411	0.002872	YYDGKVMKL	YYDGKVMKL	sp|P11387|TOP1_HUMAN	0	301.7	1.842	0.349	4.36E-04	1	1
20141210_QEp7_MiBa_SA_HLA-I-p_MM15_2_B_1.51501.51501.2	51501	2	956.5233154	0.00543	NPVDIVSTL	NPVDIVSTL	sp|O95251|KAT7_HUMAN	0	224	1.635	0.259	0.0231	1	1
20141210_QEp7_MiBa_SA_HLA-I-p_MM15_4_A_1.13624.13624.2	13624	2	1092.683716	0.007005	VVRHQLLKT	VVRHQLLKT	sp|P15954|COX7C_HUMAN	0	414.9	1.739	0.313	0.0201	1	1
20141208_QEp7_MiBa_SA_HLA-I-p_MM15_4_A.42588.42588.2	42588	2	1182.604858	0.001579	FPDPEPVRNL	FPDPEPVRNL	sp|Q9H3S1|SEM4A_HUMAN	0	375	1.577	0.164	0.0631	1	1
20141210_QEp7_MiBa_SA_HLA-I-p_MM15_2_B_1.12647.12647.2	12647	2	1119.656982	0.007022	TTTQITKTVK	TTTQITKTVK	sp|P11171|41_HUMAN	0	657	2.045	0.365	3.06E-04	1	1
20141210_QEp7_MiBa_SA_HLA-I-p_MM15_4_B_1.07813.07813.3	7813	3	1303.719116	0.009486	ETPSSSSVVKKR	ETPSSSSVVKKR	sp|Q14693|LPIN1_HUMAN	0	353.4	2.653	0.49	1.54E-05	1	1
20141210_QEp7_MiBa_SA_HLA-I-p_MM15_1_A_1.20520.20520.1	20520	1	743.3303223	0.003105	DIQTHM	DIQTHM	sp|O43318|M3K7_HUMAN	0	407.4	1.736	0.044	0.0542	1	1
20141210_QEp7_MiBa_SA_HLA-I-p_MM15_4_B_1.39965.39965.2	39965	2	815.4619751	0.003799	FYIFVK	FYIFVK	sp|Q68D06|SLN13_HUMAN;sp|Q7Z7L1|SLN11_HUMAN	0	114	1.324	0.118	0.0381	1	1
20141208_QEp7_MiBa_SA_HLA-I-p_MM15_2_A.48057.48057.2	48057	2	1124.565186	0.003684	FAIFNTEQR	FAIFNTEQR	sp|P50570|DYN2_HUMAN;sp|Q05193|DYN1_HUMAN;sp|Q9UQ16|DYN3_HUMAN	0	302.4	2.005	0.331	0.00711	1	1
20141208_QEp7_MiBa_SA_HLA-I-p_MM15_4_B.15110.15110.2	15110	2	1072.539917	0.006412	SVSNMVHTAK	SVSNMVHTAK	sp|Q15042|RB3GP_HUMAN	0	310.7	1.924	0.409	1.23E-04	1	1
20141210_QEp7_MiBa_SA_HLA-I-p_MM15_4_A_1.15522.15522.2	15522	2	993.493042	0.005054	SSPGGVYATR	SSPGGVYATR	sp|P08670|VIME_HUMAN	0	147.3	1.374	0.278	0.0288	1	1
20141210_QEp7_MiBa_SA_HLA-I-p_MM15_1_B_1.42437.42437.2	42437	2	1049.578613	0.002956	EVFSIAGTVK	EVFSIAGTVK	sp|Q9P2K5|MYEF2_HUMAN	0	232.9	1.488	0.34	0.0542	1	1
20141208_QEp7_MiBa_SA_HLA-I-p_MM15_3_A.36439.36439.2	36439	2	1097.555542	0.004957	FPTVQHQEL	FPTVQHQEL	sp|Q9Y520|PRC2C_HUMAN	0	567.1	2.293	0.394	0.00141	1	1
20141210_QEp7_MiBa_SA_HLA-I-p_MM15_1_A_1.41809.41809.2	41809	2	1388.605225	0.005987	MPYFGEKEIEM(Oxidation)	MPYFGEKEIEM	sp|Q12965|MYO1E_HUMAN	0	489.3	2.164	0.364	4.26E-04	1	1
20141210_QEp7_MiBa_SA_HLA-I-p_MM15_2_B_1.14195.14195.3	14195	3	1069.537354	0.003513	RVDDHLMGK	RVDDHLMGK	sp|O95232|LC7L3_HUMAN	0	441.3	2.331	0.301	0.00238	1	1
20141210_QEp7_MiBa_SA_HLA-I-p_MM15_3_A_1.29954.29954.2	29954	2	975.5096436	0.007125	TPSEPHPVL	TPSEPHPVL	sp|Q9Y5A9|YTHD2_HUMAN	0	402.6	1.968	0.412	0.001	1	1
20141210_QEp7_MiBa_SA_HLA-I-p_MM15_4_A_1.31235.31235.2	31235	2	871.399231	0.006035	M(Oxidation)PVGPAPGM	MPVGPAPGM	sp|P09234|RU1C_HUMAN	0	151.8	1.594	0.243	0.0313	1	1
20141208_QEp7_MiBa_SA_HLA-I-p_MM15_3_A.34532.34532.2	34532	2	1134.689331	1.008459	QIFVKTLTGK	QIFVKTLTGK	tr|J3QRK5|J3QRK5_HUMAN;sp|P0CG47|UBB_HUMAN;sp|P0CG48|UBC_HUMAN;sp|P62979|RS27A_HUMAN;sp|P62987|RL40_HUMAN	0	551.7	2.035	0.423	0.00447	1	1
20141208_QEp7_MiBa_SA_HLA-I-p_MM15_4_A.20801.20801.3	20801	3	1144.588867	0.007735	GRVPYPRPGM(Oxidation)	GRVPYPRPGM	sp|Q13214|SEM3B_HUMAN	0	264.3	1.998	0.318	0.0137	1	1
20141208_QEp7_MiBa_SA_HLA-I-p_MM15_4_B.41347.41347.2	41347	2	1304.702515	0.004871	TFAPVNVTTEVK	TFAPVNVTTEVK	sp|P68104|EF1A1_HUMAN;sp|Q5VTE0|EF1A3_HUMAN	0	422.1	2.111	0.344	0.00105	1	1
20141210_QEp7_MiBa_SA_HLA-I-p_MM15_3_A_1.40976.40976.2	40976	2	1128.525757	0.006241	M(Oxidation)FDKDVVM(Oxidation)L	MFDKDVVML	sp|Q8IWV8|UBR2_HUMAN	0	225.8	1.53	0.192	0.058	1	1
20141208_QEp7_MiBa_SA_HLA-I-p_MM15_4_B.22807.22807.2	22807	2	944.4641724	0.003799	SAYGSVKAY	SAYGSVKAY	sp|A6NMY6|AXA2L_HUMAN;sp|P07355|ANXA2_HUMAN	0	151.6	1.465	0.259	0.0384	1	1
20141210_QEp7_MiBa_SA_HLA-I-p_MM15_3_B_1.35913.35913.3	35913	3	1253.615112	0.007092	FVYDHVFAEK	FVYDHVFAEK	sp|Q01850|CDR2_HUMAN	0	202.4	2.59	0.359	1.67E-04	1	1
20141210_QEp7_MiBa_SA_HLA-I-p_MM15_1_A_1.11276.11276.2	11276	2	1092.614136	0.002739	KAYM(Oxidation)PLRAK	KAYMPLRAK	sp|Q5T6S3|PHF19_HUMAN	0	422.7	1.885	0.219	0.0649	1	1
20141208_QEp7_MiBa_SA_HLA-I-p_MM15_3_A.15680.15680.3	15680	3	1164.631104	0.005944	SLRPHADELK	SLRPHADELK	sp|P06727|APOA4_HUMAN	0	606.1	3.135	0.325	0.0117	1	1
20141210_QEp7_MiBa_SA_HLA-I-p_MM15_2_B_1.12622.12622.2	12622	2	1143.605225	0.005563	ETREVQNLR	ETREVQNLR	sp|Q9NZ63|CI078_HUMAN	0	325.8	2.174	0.217	0.0536	1	1
20141208_QEp7_MiBa_SA_HLA-I-p_MM15_2_B.25942.25942.3	25942	3	1123.738525	0.005667	SILKTPLPKK	SILKTPLPKK	sp|O15042|SR140_HUMAN	0	334.9	2.467	0.236	0.00216	1	1
20141210_QEp7_MiBa_SA_HLA-I-p_MM15_1_B_1.42102.42102.1	42102	1	1061.572021	0.006213	FPHLVHAEL	FPHLVHAEL	sp|Q8IXI1|MIRO2_HUMAN	0	448.6	2.152	0.354	0.00224	1	1
20141208_QEp7_MiBa_SA_HLA-I-p_MM15_3_B.23907.23907.2	23907	2	1018.435059	0.007352	TPLPEDNSM(Oxidation)	TPLPEDNSM	sp|P78527|PRKDC_HUMAN	0	242.7	1.592	0.269	0.00795	1	1
20141208_QEp7_MiBa_SA_HLA-I-p_MM15_4_A.14987.14987.1	14987	1	918.4823608	0.005319	ETAGVVSTR	ETAGVVSTR	DeNovo_spliced__ETAGVVSTR	0	85.7	1.903	0.021	0.00205	2	1
20141208_QEp7_MiBa_SA_HLA-I-p_MM15_2_A.20538.20538.2	20538	2	1042.628174	0.00342	DVSAVLKRR	DVSAVLKRR	DeNovo_spliced__DVSAVLKRR	0.045	168.5	1.926	0.421	0.0155	1	1
20141208_QEp7_MiBa_SA_HLA-I-p_MM15_1_A.36563.36563.2	36563	2	1189.664673	0.007919	GRLELVNSRF	GRLELVNSRF	sp|Q9H1J7|WNT5B_HUMAN	0	303.8	2.431	0.453	4.78E-04	1	1
20141210_QEp7_MiBa_SA_HLA-I-p_MM15_1_B_1.25184.25184.2	25184	2	1307.65332	0.006341	DAINTEFKNTR	DAINTEFKNTR	sp|P08670|VIME_HUMAN	0	586.8	2.667	0.391	6.60E-04	1	1
20141210_QEp7_MiBa_SA_HLA-I-p_MM15_4_B_1.39625.39625.3	39625	3	1172.717041	1.009334	SLFPKALQRL	SLFPKALQRL	sp|O43306|ADCY6_HUMAN	0	182.5	2.171	0.283	0.0104	1	1
20141210_QEp7_MiBa_SA_HLA-I-p_MM15_1_B_1.47475.47475.3	47475	3	1058.689697	0.004474	ALFKNLLLK	ALFKNLLLK	sp|P42226|STAT6_HUMAN	0	364	2.576	0.432	0.00115	1	1
20141208_QEp7_MiBa_SA_HLA-I-p_MM15_2_A.14798.14798.2	14798	2	1106.631958	0.004923	KMKLQGQFK	KMKLQGQFK	sp|Q5JTH9|RRP12_HUMAN	0	641.3	2.631	0.357	5.33E-04	1	1
20141210_QEp7_MiBa_SA_HLA-I-p_MM15_4_B_1.07568.07568.3	7568	3	1116.621094	0.007202	KIIENNTASK	KIIENNTASK	sp|Q8IY21|DDX60_HUMAN	0	171	1.958	0.371	0.00341	1	1
20141208_QEp7_MiBa_SA_HLA-I-p_MM15_1_B.15044.15044.3	15044	3	997.6426392	0.003009	RANVGKLLK	RANVGKLLK	sp|Q9UBQ5|EIF3K_HUMAN	0	289	2.401	0.269	0.0286	1	1
20141208_QEp7_MiBa_SA_HLA-I-p_MM15_4_A.53785.53785.2	53785	2	1557.724487	0.011161	YPNPIDPLNGDAAAM	YPNPIDPLNGDAAAM	sp|P62256|UBE2H_HUMAN	0	342.4	2.332	0.565	7.53E-07	1	1
20141210_QEp7_MiBa_SA_HLA-I-p_MM15_1_B_1.19077.19077.1	19077	1	846.4480591	0.003349	TAKGGDISV	TAKGGDISV	sp|P14854|CX6B1_HUMAN	0	438.2	2.004	0.258	0.0202	1	1
20141210_QEp7_MiBa_SA_HLA-I-p_MM15_4_A_1.30584.30584.2	30584	2	1013.594421	0.007504	AVANIVNSVK	AVANIVNSVK	sp|Q9BRQ8|AIFM2_HUMAN	0	433.6	1.953	0.255	0.00987	1	1
20141210_QEp7_MiBa_SA_HLA-I-p_MM15_1_B_1.17082.17082.3	17082	3	1481.789551	0.00576	HTVTTTDDPVIRK	HTVTTTDDPVIRK	sp|O15371|EIF3D_HUMAN	0	632.9	3.419	0.605	5.84E-08	1	1
20141208_QEp7_MiBa_SA_HLA-I-p_MM15_4_B.30012.30012.2	30012	2	1316.752686	0.004031	KILDTERMLAK	KILDTERMLAK	sp|Q05048|CSTF1_HUMAN	0	464.1	2.545	0.245	0.0199	1	1
20141210_QEp7_MiBa_SA_HLA-I-p_MM15_2_B_1.36747.36747.2	36747	2	1057.56189	0.006197	TSFPLSGPPR	TSFPLSGPPR	sp|Q92622|RUBIC_HUMAN	0	254.7	1.574	0.366	0.00465	1	1
20141210_QEp7_MiBa_SA_HLA-I-p_MM15_4_A_1.33829.33829.2	33829	2	982.5303345	0.006693	FPVQGVHTV	FPVQGVHTV	sp|Q68CP9|ARID2_HUMAN	0	604.6	1.908	0.312	0.00737	1	1
20141210_QEp7_MiBa_SA_HLA-I-p_MM15_1_A_1.10383.10383.3	10383	3	1081.532349	0.005838	QNSDLVNHR	QNSDLVNHR	sp|Q6ZN19|ZN841_HUMAN;sp|Q6ZNA1|ZN836_HUMAN	0	173.2	2.089	0.237	0.0431	1	1
20141208_QEp7_MiBa_SA_HLA-I-p_MM15_1_A.40598.40598.3	40598	3	1157.650146	9.69E-04	HRFSMVLRL	HRFSMVLRL	sp|Q9NRP7|STK36_HUMAN	0	419.3	2.662	0.389	2.35E-04	1	1
20141210_QEp7_MiBa_SA_HLA-I-p_MM15_2_A_1.13059.13059.2	13059	2	1119.657349	0.00741	TTTQITKTVK	TTTQITKTVK	sp|P11171|41_HUMAN	0	749.5	2.029	0.473	4.25E-04	1	1
20141210_QEp7_MiBa_SA_HLA-I-p_MM15_3_B_1.10229.10229.2	10229	2	948.4818115	0.005423	EVVTESTGK	EVVTESTGK	sp|O00267|SPT5H_HUMAN	0	229.8	1.702	0.253	0.014	1	1
20141210_QEp7_MiBa_SA_HLA-I-p_MM15_1_A_1.26912.26912.2	26912	2	1045.509155	0.005126	DAEDIVGTAR	DAEDIVGTAR	sp|P12814|ACTN1_HUMAN	0	632.2	2.151	0.063	0.0434	1	1
20141208_QEp7_MiBa_SA_HLA-I-p_MM15_2_A.21138.21138.3	21138	3	1087.534424	0.004539	NVADLHEKY	NVADLHEKY	sp|P28074|PSB5_HUMAN	0	209.6	2.128	0.116	0.0625	1	1
20141208_QEp7_MiBa_SA_HLA-I-p_MM15_3_A.21784.21784.1	21784	1	904.437439	0.005008	SAGPKSMEV	SAGPKSMEV	sp|Q92597|NDRG1_HUMAN	0	467.3	1.806	0.281	0.0181	1	1
20141208_QEp7_MiBa_SA_HLA-I-p_MM15_3_B.26194.26194.2	26194	2	1252.77002	0.004415	ILFPRKPSAPK	ILFPRKPSAPK	sp|P26373|RL13_HUMAN	0	472.8	1.958	0.332	0.0555	1	1
20141210_QEp7_MiBa_SA_HLA-I-p_MM15_4_B_1.13001.13001.2	13001	2	1266.573608	0.007382	HSYIGNSGMSSK	HSYIGNSGMSSK	sp|Q9H2W1|M4A6A_HUMAN	0	430.9	2.846	0.459	3.44E-04	1	1
20141208_QEp7_MiBa_SA_HLA-I-p_MM15_4_A.13232.13232.2	13232	2	1149.585571	0.007692	ETTFGPKSQR	ETTFGPKSQR	sp|Q13823|NOG2_HUMAN	0	337.9	1.785	0.382	0.0209	1	1
20141210_QEp7_MiBa_SA_HLA-I-p_MM15_4_A_1.11759.11759.3	11759	3	1154.754517	0.004594	SRSPLKIVKK	SRSPLKIVKK	sp|Q9Y2J2|E41L3_HUMAN	0	371.4	2.493	0.312	0.00547	1	1
20141210_QEp7_MiBa_SA_HLA-I-p_MM15_4_A_1.15817.15817.2	15817	2	1097.670288	1.00848	HRIGIFAKR	HRIGIFAKR	sp|Q15910|EZH2_HUMAN;sp|Q92800|EZH1_HUMAN	0	61.8	1.437	0.237	0.038	1	1
20141210_QEp7_MiBa_SA_HLA-I-p_MM15_1_A_1.31532.31532.1	31532	1	1030.533569	0.004128	DSVVIVDER	DSVVIVDER	sp|P78317|RNF4_HUMAN	0	243.9	2.22	0.232	0.00868	1	1
20141208_QEp7_MiBa_SA_HLA-I-p_MM15_3_B.30898.30898.2	30898	2	983.5462036	0.006222	QAVDVSPLR	QAVDVSPLR	sp|P46782|RS5_HUMAN	0	722	1.979	0.401	0.00118	1	1
20141208_QEp7_MiBa_SA_HLA-I-p_MM15_4_B.34559.34559.3	34559	3	989.5706177	0.004826	KLADFGLAR	KLADFGLAR	sp|O94921|CDK14_HUMAN;sp|P06239|LCK_HUMAN;sp|P06241|FYN_HUMAN;sp|P06493|CDK1_HUMAN;sp|P07947|YES_HUMAN;sp|P07948|LYN_HUMAN;sp|P08631|HCK_HUMAN;sp|P09769|FGR_HUMAN;sp|P11362|FGFR1_HUMAN;sp|P11802|CDK4_HUMAN;sp|P20794|MAK_HUMAN;sp|P21802|FGFR2_HUMAN;sp|P22455|FGFR4_HUMAN;sp|P22607|FGFR3_HUMAN;sp|P24941|CDK2_HUMAN;sp|P50750|CDK9_HUMAN;sp|P51451|BLK_HUMAN;sp|Q00526|CDK3_HUMAN;sp|Q00534|CDK6_HUMAN;sp|…	0	214.1	2.29	0.232	0.00903	1	1
20141210_QEp7_MiBa_SA_HLA-I-p_MM15_3_B_1.29067.29067.2	29067	2	1032.544312	0.005757	NIATMSIQR	NIATMSIQR	sp|O00203|AP3B1_HUMAN	0	229.6	1.839	0.334	0.0145	1	1
20141210_QEp7_MiBa_SA_HLA-I-p_MM15_4_A_1.41040.41040.3	41040	3	1411.746094	0.010069	SLFPHNPQFIGR	SLFPHNPQFIGR	sp|Q9H9Y2|RPF1_HUMAN	0	361.5	2.71	0.363	0.00161	1	1
20141210_QEp7_MiBa_SA_HLA-I-p_MM15_3_B_1.37397.37397.3	37397	3	1109.708252	0.004988	RRQVIQVVL	RRQVIQVVL	sp|Q7Z7L7|ZER1_HUMAN	0	232.2	2.938	0.307	0.00816	1	1
20141210_QEp7_MiBa_SA_HLA-I-p_MM15_1_B_1.08982.08982.3	8982	3	1254.782349	0.005198	IRSPKVSNVKK	IRSPKVSNVKK	sp|Q5UIP0|RIF1_HUMAN	0	272.5	2.244	0.291	0.0113	1	1
20141208_QEp7_MiBa_SA_HLA-I-p_MM15_1_B.34583.34583.2	34583	2	1191.665771	0.004545	KRLDVTVQSF	KRLDVTVQSF	sp|Q52LJ0|FA98B_HUMAN;sp|Q8NCA5|FA98A_HUMAN	0	378.7	1.937	0.307	0.0208	1	1
20141208_QEp7_MiBa_SA_HLA-I-p_MM15_3_B.32731.32731.2	32731	2	1053.534546	0.006799	HVIMQNEAL	HVIMQNEAL	sp|P52306|GDS1_HUMAN	0	473.6	2.164	0.325	0.0149	1	1
20141208_QEp7_MiBa_SA_HLA-I-p_MM15_2_B.47205.47205.1	47205	1	1022.530151	0.008236	HPADMQLVL	HPADMQLVL	sp|Q9NQT8|KI13B_HUMAN	0	361.8	1.671	0.39	0.00423	1	1
20141208_QEp7_MiBa_SA_HLA-I-p_MM15_1_B.38113.38113.2	38113	2	1162.565186	0.003346	FPDSRTNVDL	FPDSRTNVDL	sp|Q6IBW4|CNDH2_HUMAN	0	330.3	1.782	0.25	0.0663	1	1
20141208_QEp7_MiBa_SA_HLA-I-p_MM15_3_A.29732.29732.2	29732	2	1236.715454	0.00631	KRVNAAFYRL	KRVNAAFYRL	sp|P58215|LOXL3_HUMAN	0	215.2	1.962	0.311	0.00547	1	1
20141208_QEp7_MiBa_SA_HLA-I-p_MM15_4_A.19741.19741.2	19741	2	904.5025635	0.004776	GTSSVIVSR	GTSSVIVSR	sp|Q9UKB1|FBW1B_HUMAN	0	272.6	1.812	0.296	0.0039	1	1
20141210_QEp7_MiBa_SA_HLA-I-p_MM15_2_A_1.13984.13984.2	13984	2	948.4919434	0.004318	ETTGVVSTR	ETTGVVSTR	DeNovo_spliced__ETTGVVSTR	0	442.1	2.023	0.401	0.00157	1	1
20141208_QEp7_MiBa_SA_HLA-I-p_MM15_2_A.20639.20639.2	20639	2	1362.778809	0.00568	ETVPKDLRHLR	ETVPKDLRHLR	sp|P63272|SPT4H_HUMAN	0	225.2	1.959	0.224	0.0704	1	1
20141208_QEp7_MiBa_SA_HLA-I-p_MM15_3_B.30638.30638.2	30638	2	1154.541504	0.005876	YANEVGEAFR	YANEVGEAFR	tr|H7C417|H7C417_HUMAN;sp|Q9UDX5|MTFP1_HUMAN	0	362.1	2.025	0.31	0.00198	1	1
20141210_QEp7_MiBa_SA_HLA-I-p_MM15_4_B_1.24647.24647.2	24647	2	1018.537109	0.007604	ETESVVSLR	ETESVVSLR	sp|O14641|DVL2_HUMAN	0.086	505.6	1.911	0.291	0.034	1	1
20141208_QEp7_MiBa_SA_HLA-I-p_MM15_2_A.30146.30146.3	30146	3	1194.676147	0.004094	HTVEDLVKVR	HTVEDLVKVR	sp|Q07864|DPOE1_HUMAN	0	932	3.317	0.377	4.27E-05	1	1
20141208_QEp7_MiBa_SA_HLA-I-p_MM15_3_A.26659.26659.3	26659	3	1346.714111	0.004651	QRYFLNHIEK	QRYFLNHIEK	sp|Q9GZV5|WWTR1_HUMAN	0	454.6	3.259	0.208	0.00115	1	1
20141208_QEp7_MiBa_SA_HLA-I-p_MM15_3_B.36257.36257.1	36257	1	1017.531677	0.007309	DTPGFIVNR	DTPGFIVNR	sp|Q16836|HCDH_HUMAN	0	199.2	2.063	0.307	0.00204	1	1
20141208_QEp7_MiBa_SA_HLA-I-p_MM15_1_A.14613.14613.2	14613	2	1010.518921	0.004405	EAGSHILER	EAGSHILER	DeNovo_spliced__EAGSHILER	0	696.5	2.13	0.199	0.0175	1	1
20141208_QEp7_MiBa_SA_HLA-I-p_MM15_4_B.47292.47292.2	47292	2	1065.482178	0.005421	SFN(Deamidated)DTFVHV	SFNDTFVHV	sp|P62263|RS14_HUMAN	0.249	195.7	1.579	0.265	0.0495	1	1
20141210_QEp7_MiBa_SA_HLA-I-p_MM15_4_A_1.55480.55480.1	55480	1	1053.491455	0.004007	YATPIIMDM	YATPIIMDM	sp|Q96PD2|DCBD2_HUMAN	0	128.9	1.336	0.368	0.00871	1	1
20141210_QEp7_MiBa_SA_HLA-I-p_MM15_4_B_1.32069.32069.2	32069	2	1116.627441	0.006236	M(Oxidation)TSALPIIQK	MTSALPIIQK	sp|Q99541|PLIN2_HUMAN	0	803.2	2.356	0.474	7.69E-05	1	1
20141208_QEp7_MiBa_SA_HLA-I-p_MM15_3_B.11700.11700.3	11700	3	1360.702515	0.006572	DTSSRSHIFRR	DTSSRSHIFRR	sp|Q9H992|MARH7_HUMAN	0	137	1.878	0.253	0.0274	1	1
20141208_QEp7_MiBa_SA_HLA-I-p_MM15_2_A.51323.51323.3	51323	3	1116.705444	0.003551	GTIFIIKGLR	GTIFIIKGLR	DeNovo_spliced__GTIFIIKGLR	0	254	2.082	0.275	0.018	1	1
20141208_QEp7_MiBa_SA_HLA-I-p_MM15_1_B.02554.02554.2	2554	2	1085.696167	0.004147	KQIKTKVNK	KQIKTKVNK	sp|P23381|SYWC_HUMAN	0	494.5	2.502	0.266	0.0311	1	1
20141210_QEp7_MiBa_SA_HLA-I-p_MM15_3_A_1.49310.49310.2	49310	2	1208.654419	0.006973	VAM(Oxidation)PALAPPEVV	VAMPALAPPEVV	sp|P62826|RAN_HUMAN	0	364.5	2.383	0.413	0.00308	1	1
20141208_QEp7_MiBa_SA_HLA-I-p_MM15_2_B.20398.20398.2	20398	2	1026.534302	0.006199	SRIHPVSTM	SRIHPVSTM	sp|P07195|LDHB_HUMAN	0	325.5	1.737	0.299	0.00487	1	1
20141208_QEp7_MiBa_SA_HLA-I-p_MM15_4_B.26833.26833.3	26833	3	1255.732056	0.007205	VLRDNIQGITK	VLRDNIQGITK	sp|P62805|H4_HUMAN	0	431.8	2.112	0.326	0.0268	1	1
20141210_QEp7_MiBa_SA_HLA-I-p_MM15_3_B_1.41534.41534.2	41534	2	1013.593018	0.006069	DATLLIVNR	DATLLIVNR	sp|O75150|BRE1B_HUMAN	0	451.9	2.065	0.169	0.0523	1	1
20141210_QEp7_MiBa_SA_HLA-I-p_MM15_2_B_1.21691.21691.2	21691	2	1115.559937	0.002809	ADSQAVREQL	ADSQAVREQL	sp|Q15149|PLEC_HUMAN	0	933	2.724	0.333	0.00217	1	1
20141210_QEp7_MiBa_SA_HLA-I-p_MM15_1_B_1.47000.47000.2	47000	2	1043.601563	0.004027	TLVNLLDTR	TLVNLLDTR	DeNovo_spliced__TLVNLLDTR	0.003	575.1	2.372	0.28	0.00901	1	1
20141208_QEp7_MiBa_SA_HLA-I-p_MM15_4_A.49654.49654.1	49654	1	1046.508667	0.001417	FYPPDPAQL	FYPPDPAQL	sp|P11171|41_HUMAN;sp|Q9H4G0|E41L1_HUMAN;sp|Q9Y2J2|E41L3_HUMAN	0	233	1.776	0.246	0.019	1	1
20141210_QEp7_MiBa_SA_HLA-I-p_MM15_4_A_1.47687.47687.1	47687	1	941.4222412	0.009166	FDITGQDF	FDITGQDF	sp|Q7Z333|SETX_HUMAN	0	675.6	2.269	0.366	0.0162	1	1
20141210_QEp7_MiBa_SA_HLA-I-p_MM15_1_B_1.13898.13898.2	13898	2	970.5856934	0.004579	VVLENAAKK	VVLENAAKK	sp|Q01780|EXOSX_HUMAN	0	463.6	2.015	0.282	0.0543	1	1
20141210_QEp7_MiBa_SA_HLA-I-p_MM15_2_B_1.21601.21601.3	21601	3	1347.703613	0.006652	RTQMPDPKTFK	RTQMPDPKTFK	sp|Q9Y5V0|ZN706_HUMAN	0	412.2	2.438	0.445	3.28E-04	1	1
20141210_QEp7_MiBa_SA_HLA-I-p_MM15_2_B_1.13057.13057.2	13057	2	1212.724731	0.005683	KTSTVPPSLRK	KTSTVPPSLRK	sp|Q99941|ATF6B_HUMAN	0	583.3	2.396	0.441	0.0118	1	1
20141208_QEp7_MiBa_SA_HLA-I-p_MM15_2_B.24528.24528.3	24528	3	1009.560303	0.004636	EASVLHNLK	EASVLHNLK	sp|P35579|MYH9_HUMAN;sp|P35580|MYH10_HUMAN	0	179.7	2.093	0.337	0.0115	1	1
20141208_QEp7_MiBa_SA_HLA-I-p_MM15_4_B.09326.09326.2	9326	2	1054.601318	0.005602	TVAHKIMQK	TVAHKIMQK	sp|Q96I25|SPF45_HUMAN	0	441.3	1.875	0.353	0.0192	1	1
20141208_QEp7_MiBa_SA_HLA-I-p_MM15_2_A.21325.21325.3	21325	3	2617.42041	1.010713	TDHLVKTHTRVSVQRTQAPAVATT	TDHLVKTHTRVSVQRTQAPAVATT	sp|P15880|RS2_HUMAN	0	154.8	3.262	1	9.76E-07	1	1
20141210_QEp7_MiBa_SA_HLA-I-p_MM15_1_A_1.60649.60649.2	60649	2	1267.603149	0.005888	FPEESSALIEF	FPEESSALIEF	sp|Q460N5|PAR14_HUMAN	0	214.2	1.537	0.021	0.068	1	1
20141210_QEp7_MiBa_SA_HLA-I-p_MM15_1_B_1.12316.12316.2	12316	2	1101.535278	0.003784	FVQNPNNNR	FVQNPNNNR	sp|Q99614|TTC1_HUMAN	0	459.9	1.63	0.295	0.0678	1	1
20141210_QEp7_MiBa_SA_HLA-I-p_MM15_3_A_1.49384.49384.3	49384	3	1217.682983	0.006197	DLYQGLLLQR	DLYQGLLLQR	sp|Q63HN8|RN213_HUMAN	0	249.8	1.893	0.253	0.0396	1	1
20141210_QEp7_MiBa_SA_HLA-I-p_MM15_1_B_1.22659.22659.2	22659	2	991.4594116	0.004885	MFDRHSSL	MFDRHSSL	sp|Q00610|CLH1_HUMAN	0	658.6	1.802	0.292	0.00871	1	1
20141208_QEp7_MiBa_SA_HLA-I-p_MM15_2_A.40254.40254.3	40254	3	1077.683594	0.00385	KLISTLIYK	KLISTLIYK	sp|O14980|XPO1_HUMAN	0	283.8	2.347	0.223	0.00777	1	1
20141210_QEp7_MiBa_SA_HLA-I-p_MM15_2_A_1.15105.15105.2	15105	2	932.4973145	0.004574	TATPTVSTR	TATPTVSTR	DeNovo_spliced__TATPTVSTR	0.063	574.3	1.873	0.271	0.0213	1	1
20141210_QEp7_MiBa_SA_HLA-I-p_MM15_3_A_1.24326.24326.2	24326	2	977.5855103	0.008435	AVAQIALHR	AVAQIALHR	sp|Q13214|SEM3B_HUMAN	0	656.7	2.297	0.326	0.0233	1	1
20141210_QEp7_MiBa_SA_HLA-I-p_MM15_3_B_1.52253.52253.1	52253	1	1117.537964	0.008836	VPFDGDDIQL	VPFDGDDIQL	sp|P39656|OST48_HUMAN	0	377.2	1.831	0.171	0.0214	1	1
20141208_QEp7_MiBa_SA_HLA-I-p_MM15_1_B.48199.48199.2	48199	2	1505.774658	0.002058	EVPSITTDSVFVGR	EVPSITTDSVFVGR	sp|Q9C0D5|TANC1_HUMAN	0	287.3	2.144	0.347	3.99E-04	1	1
20141208_QEp7_MiBa_SA_HLA-I-p_MM15_2_A.37682.37682.3	37682	3	1081.63269	0.004301	GRVFIIKSY	GRVFIIKSY	sp|Q7Z739|YTHD3_HUMAN;sp|Q9BYJ9|YTHD1_HUMAN;sp|Q9Y5A9|YTHD2_HUMAN	0	142.3	1.888	0.225	0.0569	1	1
20141210_QEp7_MiBa_SA_HLA-I-p_MM15_2_B_1.20967.20967.3	20967	3	1016.508545	0.004619	DTHGSFVVR	DTHGSFVVR	sp|Q86U38|NOP9_HUMAN	0	300.1	2.035	0.251	8.43E-04	1	1
20141210_QEp7_MiBa_SA_HLA-I-p_MM15_2_A_1.18873.18873.2	18873	2	932.4101563	0.003978	FPHTTPSM(Oxidation)	FPHTTPSM	sp|Q15366|PCBP2_HUMAN	0	387.2	1.742	0.164	0.0311	1	1
20141210_QEp7_MiBa_SA_HLA-I-p_MM15_3_A_1.29492.29492.2	29492	2	1630.859375	0.009251	LSQPKIVKWDRDM(Oxidation)	LSQPKIVKWDRDM	sp|P61769|B2MG_HUMAN	0	322	2.127	0.451	1.00E-04	1	1
20141210_QEp7_MiBa_SA_HLA-I-p_MM15_1_B_1.14531.14531.3	14531	3	1067.573486	1.014182	VTHNPMIQK	VTHNPMIQK	sp|O15541|R113A_HUMAN	0	295.8	1.98	0.211	0.00357	1	1
20141208_QEp7_MiBa_SA_HLA-I-p_MM15_4_A.29397.29397.1	29397	1	978.4979248	0.005596	YPGQPHPAL	YPGQPHPAL	sp|Q14469|HES1_HUMAN	0	604.7	2.182	0.212	1.14E-04	1	1
20141208_QEp7_MiBa_SA_HLA-I-p_MM15_4_B.32967.32967.3	32967	3	1181.72168	0.008468	IVIETGPLKGR	IVIETGPLKGR	sp|O60870|KIN17_HUMAN	0	239.7	2.969	0.266	0.00114	1	1
20141210_QEp7_MiBa_SA_HLA-I-p_MM15_2_A_1.11022.11022.3	11022	3	1089.581787	0.003937	SNSGITRVEK	SNSGITRVEK	sp|P50991|TCPD_HUMAN	0	491.4	2.902	0.156	0.00697	1	1
20141210_QEp7_MiBa_SA_HLA-I-p_MM15_1_A_1.53736.53736.2	53736	2	1043.628174	0.005563	DVASVIVTKL	DVASVIVTKL	sp|P61011|SRP54_HUMAN	0	255.4	2.232	0.385	0.00227	1	1
20141210_QEp7_MiBa_SA_HLA-I-p_MM15_4_B_1.03542.03542.3	3542	3	929.4971313	0.00407	TSAPPSKSR	TSAPPSKSR	sp|Q13123|RED_HUMAN	0	187.3	1.704	0.041	0.0424	1	1
20141210_QEp7_MiBa_SA_HLA-I-p_MM15_4_B_1.46111.46111.1	46111	1	961.4794922	0.003803	GPVEDFVSL	GPVEDFVSL	sp|P98160|PGBM_HUMAN	0	147	1.299	0.239	0.0429	1	1
20141208_QEp7_MiBa_SA_HLA-I-p_MM15_2_A.28923.28923.2	28923	2	1056.494263	0.003252	TTADMIYSR	TTADMIYSR	sp|Q63HN8|RN213_HUMAN	0	482.5	2.129	0.368	0.00636	1	1
20141210_QEp7_MiBa_SA_HLA-I-p_MM15_1_B_1.16916.16916.2	16916	2	1262.641724	0.004949	ATIDVEHSHVR	ATIDVEHSHVR	sp|Q7L523|RRAGA_HUMAN	0	1035	2.815	0.452	7.15E-05	1	1
20141210_QEp7_MiBa_SA_HLA-I-p_MM15_3_A_1.44938.44938.2	44938	2	1514.779541	0.006655	ESYDPVLNPVLNR	ESYDPVLNPVLNR	sp|Q14204|DYHC1_HUMAN	0	610.7	2.433	0.583	3.46E-08	1	1
20141210_QEp7_MiBa_SA_HLA-I-p_MM15_4_A_1.15289.15289.2	15289	2	961.4970093	0.00673	ATTTVMNPK	ATTTVMNPK	sp|P05107|ITB2_HUMAN	0	524.8	1.986	0.453	7.39E-04	1	1
20141208_QEp7_MiBa_SA_HLA-I-p_MM15_4_A.07092.07092.3	7092	3	1594.880859	0.008229	RMKTGNKIRYNSK	RMKTGNKIRYNSK	sp|P62891|RL39_HUMAN;sp|Q59GN2|R39L5_HUMAN	0	824.8	3.704	0.439	1.38E-04	1	1
20141210_QEp7_MiBa_SA_HLA-I-p_MM15_2_B_1.20756.20756.2	20756	2	1028.545898	0.005567	YPLRGSHSL	YPLRGSHSL	sp|Q6UXY1|BI2L2_HUMAN	0	442.3	1.547	0.325	0.0198	1	1
20141208_QEp7_MiBa_SA_HLA-I-p_MM15_4_A.52445.52445.2	52445	2	1241.634277	0.005046	LPSFDAHLTEL	LPSFDAHLTEL	sp|O43865|SAHH2_HUMAN	0	731.5	2.436	0.294	0.0073	1	1
20141208_QEp7_MiBa_SA_HLA-I-p_MM15_1_A.05296.05296.2	5296	2	1439.826904	0.006061	RRKEEEKPLQK	RRKEEEKPLQK	sp|Q5UIP0|RIF1_HUMAN	0	140.7	2.095	0.416	5.40E-04	1	1
20141210_QEp7_MiBa_SA_HLA-I-p_MM15_2_A_1.13415.13415.2	13415	2	1072.546021	0.00461	RTNWPNTGK	RTNWPNTGK	sp|Q6NUQ1|RINT1_HUMAN	0	703.8	2.492	0.217	0.00543	1	1
20141210_QEp7_MiBa_SA_HLA-I-p_MM15_4_B_1.07697.07697.3	7697	3	1140.668823	0.007334	EISPAVKKNR	EISPAVKKNR	sp|Q07864|DPOE1_HUMAN	0	108.7	1.853	0.265	0.0337	1	1
20141210_QEp7_MiBa_SA_HLA-I-p_MM15_4_B_1.05978.05978.3	5978	3	983.5197754	0.004904	DAVAPGNKGR	DAVAPGNKGR	sp|Q9BQ70|TCF25_HUMAN	0	73.5	2.03	0.251	0.0627	7	1
20141208_QEp7_MiBa_SA_HLA-I-p_MM15_2_B.28362.28362.3	28362	3	1453.827026	0.007637	VVFRDPYRFKK	VVFRDPYRFKK	sp|P62917|RL8_HUMAN	0	325.7	2.186	0.126	0.0392	1	1
20141210_QEp7_MiBa_SA_HLA-I-p_MM15_1_B_1.32230.32230.3	32230	3	1248.644653	0.004975	DAIHSMGLIHR	DAIHSMGLIHR	sp|O75116|ROCK2_HUMAN	0	595.7	2.952	0.429	9.57E-05	1	1
20141210_QEp7_MiBa_SA_HLA-I-p_MM15_2_A_1.17025.17025.3	17025	3	2043.931274	1.013107	SSTSYNRGDSTFESKSYK	SSTSYNRGDSTFESKSYK	sp|P02671|FIBA_HUMAN	0.164	595.9	4.31	0.571	1.41E-08	1	1
20141210_QEp7_MiBa_SA_HLA-I-p_MM15_2_B_1.24722.24722.3	24722	3	1817.874146	0.008528	GTGENYRGNVAVTVSGHT	GTGENYRGNVAVTVSGHT	sp|P00747|PLMN_HUMAN	0	445.5	3.578	0.469	8.92E-07	1	1
20141208_QEp7_MiBa_SA_HLA-I-p_MM15_2_B.28860.28860.3	28860	3	1217.657593	0.00593	ETAPRTIFQR	ETAPRTIFQR	sp|Q9UBB4|ATX10_HUMAN	0	193.8	1.985	0.208	0.0126	1	1
20141210_QEp7_MiBa_SA_HLA-I-p_MM15_1_A_1.11322.11322.1	11322	1	937.5758057	0.004892	KAHLGTALK	KAHLGTALK	sp|P62266|RS23_HUMAN	0	526.3	2.594	0.312	3.56E-04	1	1
20141208_QEp7_MiBa_SA_HLA-I-p_MM15_2_B.08716.08716.2	8716	2	1094.559937	0.002366	ARVKM(Oxidation)QVTM(Oxidation)	ARVKMQVTM	sp|Q8NF50|DOCK8_HUMAN;sp|Q96HP0|DOCK6_HUMAN;sp|Q96N67|DOCK7_HUMAN	0	263.6	1.628	0.185	0.0444	1	1
20141208_QEp7_MiBa_SA_HLA-I-p_MM15_2_B.04230.04230.3	4230	3	1231.71875	0.005101	KLKKTETQEK	KLKKTETQEK	sp|O14604|TYB4Y_HUMAN;sp|P62328|TYB4_HUMAN;sp|P63313|TYB10_HUMAN	0	161.4	2.254	0.271	0.0247	1	1
20141208_QEp7_MiBa_SA_HLA-I-p_MM15_2_A.28051.28051.3	28051	3	1389.76709	0.005466	SVVSFDKVKEPR	SVVSFDKVKEPR	sp|Q15424|SAFB1_HUMAN	0	202	2.743	0.373	5.30E-04	1	1
20141210_QEp7_MiBa_SA_HLA-I-p_MM15_2_B_1.23812.23812.1	23812	1	892.5279541	0.003644	HLAGLAVGR	HLAGLAVGR	sp|Q9Y6C2|EMIL1_HUMAN	0	162.4	2.508	0.324	0.0465	1	1
20141208_QEp7_MiBa_SA_HLA-I-p_MM15_3_B.37795.37795.2	37795	2	1082.640869	0.007282	VVVDPIQSVK	VVVDPIQSVK	sp|O00487|PSDE_HUMAN	0.129	405.9	2.214	0.428	0.00233	1	1
20141208_QEp7_MiBa_SA_HLA-I-p_MM15_3_B.45440.45440.3	45440	3	1134.708252	0.006976	SLIGYLITKK	SLIGYLITKK	sp|Q5S007|LRRK2_HUMAN	0	179.1	2.024	0.346	0.0107	1	1
20141210_QEp7_MiBa_SA_HLA-I-p_MM15_1_A_1.30558.30558.2	30558	2	1105.545044	0.001271	MSTEEIIQR	MSTEEIIQR	sp|P17980|PRS6A_HUMAN	0	654.8	2.204	0.423	3.79E-04	1	1
20141210_QEp7_MiBa_SA_HLA-I-p_MM15_4_A_1.38805.38805.2	38805	2	1030.543457	0.006583	ILMDDLSPK	ILMDDLSPK	sp|Q7Z309|F122B_HUMAN	0	282.5	2.082	0.221	0.00846	1	1
20141208_QEp7_MiBa_SA_HLA-I-p_MM15_1_A.40051.40051.2	40051	2	1097.665405	0.005663	EVFLPPRLK	EVFLPPRLK	sp|Q9Y5A7|NUB1_HUMAN	0	240.4	1.324	0.306	0.0492	1	1
20141210_QEp7_MiBa_SA_HLA-I-p_MM15_2_A_1.48354.48354.3	48354	3	1677.981934	0.004199	IAQGIGKLASVPAGGAVAV	IAQGIGKLASVPAGGAVAV	sp|P05387|RLA2_HUMAN	0	212.9	2.213	0.294	0.00569	1	1
20141210_QEp7_MiBa_SA_HLA-I-p_MM15_2_A_1.17661.17661.1	17661	1	1072.517822	0.00296	DVEQGQLER	DVEQGQLER	sp|Q9H6Y2|WDR55_HUMAN	0	214.8	2.619	0.283	0.00458	1	1
20141208_QEp7_MiBa_SA_HLA-I-p_MM15_3_B.15636.15636.2	15636	2	1363.683472	0.009383	KMYEEHLKRM	KMYEEHLKRM	sp|P84090|ERH_HUMAN	0	793.7	2.624	0.349	7.81E-06	1	1
20141208_QEp7_MiBa_SA_HLA-I-p_MM15_3_A.40912.40912.2	40912	2	1164.627686	0.009819	KIYHISLEY	KIYHISLEY	sp|Q9H4Z3|PCIF1_HUMAN	0	602.5	2.214	0.051	0.00585	1	1
20141210_QEp7_MiBa_SA_HLA-I-p_MM15_2_A_1.21060.21060.1	21060	1	1036.537231	0.007121	HPTDERVAL	HPTDERVAL	sp|Q16719|KYNU_HUMAN	0	80.8	1.753	0.292	0.0201	1	1
20141210_QEp7_MiBa_SA_HLA-I-p_MM15_1_A_1.26041.26041.1	26041	1	1093.488403	0.005324	ARMQAQMQM	ARMQAQMQM	sp|Q15019|SEPT2_HUMAN	0	118.8	1.666	0.337	5.14E-04	1	1
20141208_QEp7_MiBa_SA_HLA-I-p_MM15_4_A.33762.33762.2	33762	2	1203.616333	0.006798	ESTAADLGSVVR	ESTAADLGSVVR	sp|O95235|KI20A_HUMAN	0	419	2.065	0.454	5.30E-04	1	1
20141208_QEp7_MiBa_SA_HLA-I-p_MM15_3_A.23691.23691.1	23691	1	967.4233398	0.005157	NSMGFGAER	NSMGFGAER	sp|O75534|CSDE1_HUMAN	0	41.9	1.427	0.39	0.00651	1	1
20141210_QEp7_MiBa_SA_HLA-I-p_MM15_4_B_1.36507.36507.2	36507	2	1124.498413	0.006307	SRDDNMFQI	SRDDNMFQI	sp|P53999|TCP4_HUMAN	0	329.7	1.679	0.366	0.0107	1	1
20141210_QEp7_MiBa_SA_HLA-I-p_MM15_2_B_1.10855.10855.3	10855	3	1096.584961	0.003769	EVGKAGHIMR	EVGKAGHIMR	sp|Q9UIF9|BAZ2A_HUMAN	0	475.9	2.536	0.214	0.0283	1	1
20141208_QEp7_MiBa_SA_HLA-I-p_MM15_2_B.26497.26497.3	26497	3	1103.686279	0.004714	NIFSKKVLR	NIFSKKVLR	sp|Q96K37|S35E1_HUMAN	0	411.4	2.258	0.391	0.00602	1	1
20141208_QEp7_MiBa_SA_HLA-I-p_MM15_3_B.01259.01259.2	1259	2	1060.546021	0.003261	GLHHHPAHR	GLHHHPAHR	sp|Q99967|CITE2_HUMAN	0	264.9	1.481	0.252	0.0162	1	1
20141208_QEp7_MiBa_SA_HLA-I-p_MM15_2_A.32643.32643.2	32643	2	1001.484802	0.003019	FPSTAEHTL	FPSTAEHTL	sp|P41226|UBA7_HUMAN	0	324.1	1.811	0.253	0.0448	1	1
20141208_QEp7_MiBa_SA_HLA-I-p_MM15_2_B.54942.54942.2	54942	2	1209.716187	0.008042	NVIAIVDPLTR	NVIAIVDPLTR	sp|Q9NYU1|UGGG2_HUMAN	0	290.8	1.905	0.349	0.00604	1	1
20141210_QEp7_MiBa_SA_HLA-I-p_MM15_3_A_1.30867.30867.3	30867	3	1125.638306	0.005523	IRTVIQIHM(Oxidation)	IRTVIQIHM	sp|O43143|DHX15_HUMAN	0	176.1	1.702	0.233	0.0283	1	1
20141208_QEp7_MiBa_SA_HLA-I-p_MM15_3_A.00135.00135.3	135	3	1539.927612	0.006663	RPKAKAKAKAKDQT	RPKAKAKAKAKDQT	sp|P47914|RL29_HUMAN	0	116.8	1.992	0.537	2.10E-04	1	1
20141208_QEp7_MiBa_SA_HLA-I-p_MM15_4_B.28497.28497.2	28497	2	932.5127563	0.004813	LPASPAHQL	LPASPAHQL	sp|Q8TEK3|DOT1L_HUMAN	0	303.7	1.575	0.319	0.0237	1	1
20141208_QEp7_MiBa_SA_HLA-I-p_MM15_2_A.34024.34024.3	34024	3	1536.817627	0.009395	EIITMPENLGHKR	EIITMPENLGHKR	sp|P22059|OSBP1_HUMAN	0	485.9	3.231	0.472	2.14E-05	1	1
20141210_QEp7_MiBa_SA_HLA-I-p_MM15_2_A_1.50241.50241.2	50241	2	1334.67981	0.006683	N(Deamidated)VGDWLRGVYR	NVGDWLRGVYR	sp|Q96B49|TOM6_HUMAN	0	84.7	1.638	0.327	0.0416	1	1
20141210_QEp7_MiBa_SA_HLA-I-p_MM15_2_A_1.25026.25026.2	25026	2	1068.601685	0.004871	NTVYVFAKK	NTVYVFAKK	sp|P30876|RPB2_HUMAN	0	402.2	1.707	0.38	0.00437	1	1
20141208_QEp7_MiBa_SA_HLA-I-p_MM15_1_A.52919.52919.2	52919	2	1195.610596	0.004606	FPMEIRQYL	FPMEIRQYL	sp|P42224|STAT1_HUMAN	0	602.2	1.852	0.305	0.0022	1	1
20141210_QEp7_MiBa_SA_HLA-I-p_MM15_3_A_1.24700.24700.3	24700	3	2009.119019	0.01323	TVINQTQKENLRKFYK	TVINQTQKENLRKFYK	sp|P42766|RL35_HUMAN	0	262.7	2.875	0.398	4.30E-05	1	1
20141208_QEp7_MiBa_SA_HLA-I-p_MM15_2_A.07122.07122.3	7122	3	1105.601196	1.022296	HSSLIQHQR	HSSLIQHQR	sp|Q9Y2G7|ZFP30_HUMAN	0.046	139.6	2.077	0.166	0.031	1	1
20141210_QEp7_MiBa_SA_HLA-I-p_MM15_1_B_1.12564.12564.2	12564	2	943.5374146	0.003575	KIGEVSSPK	KIGEVSSPK	sp|P35251|RFC1_HUMAN	0	499.4	2.089	0.301	0.0147	1	1
20141210_QEp7_MiBa_SA_HLA-I-p_MM15_2_A_1.23470.23470.3	23470	3	1444.737305	0.006296	SVIHYDDKAIER	SVIHYDDKAIER	sp|Q14839|CHD4_HUMAN	0	621.8	3.285	0.407	1.93E-05	1	1
20141210_QEp7_MiBa_SA_HLA-I-p_MM15_1_A_1.29074.29074.2	29074	2	1216.644531	0.003398	STVSPVSGINTR	STVSPVSGINTR	sp|Q8N0Z3|SPICE_HUMAN	0	666.7	2.514	0.413	3.77E-04	1	1
20141208_QEp7_MiBa_SA_HLA-I-p_MM15_1_A.32407.32407.2	32407	2	1218.710449	0.001966	RLVNYQISVK	RLVNYQISVK	sp|Q15486|GUSP1_HUMAN	0	474.9	2.041	0.198	0.0618	1	1
20141208_QEp7_MiBa_SA_HLA-I-p_MM15_4_B.20536.20536.3	20536	3	1305.650757	0.004876	ESSSLMNVQRR	ESSSLMNVQRR	sp|P28715|ERCC5_HUMAN	0	262.3	2.001	0.246	0.015	1	1
20141210_QEp7_MiBa_SA_HLA-I-p_MM15_1_A_1.25927.25927.2	25927	2	1115.673462	0.007178	SAVGKSSLVLR	SAVGKSSLVLR	tr|K7ERQ8|K7ERQ8_HUMAN;sp|P20339|RAB5A_HUMAN;sp|P51148|RAB5C_HUMAN;sp|P61020|RAB5B_HUMAN	0	163.8	1.855	0.304	0.0339	2	1
20141208_QEp7_MiBa_SA_HLA-I-p_MM15_3_A.27230.27230.1	27230	1	1145.626465	0.007101	RVAPEEHPVL	RVAPEEHPVL	sp|A5A3E0|POTEF_HUMAN;sp|P60709|ACTB_HUMAN;sp|P63261|ACTG_HUMAN	0	139.7	1.539	0.404	0.00192	1	1
20141208_QEp7_MiBa_SA_HLA-I-p_MM15_1_A.41373.41373.2	41373	2	1144.614746	0.005885	TNADIIETLR	TNADIIETLR	sp|Q14814|MEF2D_HUMAN	0	1122.1	2.445	0.287	0.0126	1	1
20141208_QEp7_MiBa_SA_HLA-I-p_MM15_2_B.50131.50131.2	50131	2	1092.557129	0.004565	FPLDLDVKM(Oxidation)	FPLDLDVKM	sp|O15162|PLS1_HUMAN;sp|Q9NRQ2|PLS4_HUMAN	0	905.3	2.477	0.363	9.33E-04	1	1
20141210_QEp7_MiBa_SA_HLA-I-p_MM15_2_B_1.36537.36537.3	36537	3	1417.741455	0.006687	DVITVSN(Deamidated)GGRIMR	DVITVSNGGRIMR	sp|Q8N766|EMC1_HUMAN	0	478	2.86	0.424	4.96E-05	1	1
20141208_QEp7_MiBa_SA_HLA-I-p_MM15_4_A.18324.18324.2	18324	2	1174.543823	0.007156	NHSADFETVR	NHSADFETVR	sp|P61160|ARP2_HUMAN	0	272.5	1.554	0.296	0.0192	1	1
20141210_QEp7_MiBa_SA_HLA-I-p_MM15_4_A_1.17432.17432.2	17432	2	1055.543091	0.007079	EAASGGLPQAR	EAASGGLPQAR	sp|P17861|XBP1_HUMAN	0	590.3	2.173	0.437	4.23E-04	1	1
20141210_QEp7_MiBa_SA_HLA-I-p_MM15_2_B_1.10488.10488.3	10488	3	1175.667725	0.001467	KQSKPLFSNK	KQSKPLFSNK	sp|O75159|SOCS5_HUMAN	0	151.7	2.719	0.373	2.90E-04	1	1
20141210_QEp7_MiBa_SA_HLA-I-p_MM15_3_A_1.10353.10353.3	10353	3	1001.573608	0.007807	KAYGSVIHK	KAYGSVIHK	sp|Q13105|ZBT17_HUMAN	0	364	2.445	0.274	4.30E-05	1	1
20141208_QEp7_MiBa_SA_HLA-I-p_MM15_2_B.10028.10028.3	10028	3	1101.650757	0.006649	RVM(Oxidation)KALVNR	RVMKALVNR	sp|Q08945|SSRP1_HUMAN	0	336.5	2.145	0.307	0.00387	1	1
20141210_QEp7_MiBa_SA_HLA-I-p_MM15_4_B_1.40824.40824.2	40824	2	1339.690918	0.010391	HPETTQLMILSA	HPETTQLMILSA	sp|P51114|FXR1_HUMAN	0	145.8	1.567	0.211	0.063	1	1
20141208_QEp7_MiBa_SA_HLA-I-p_MM15_3_A.41841.41841.2	41841	2	1158.634033	0.005568	ATYLPAPEGLK	ATYLPAPEGLK	sp|P24821|TENA_HUMAN	0	326.7	1.668	0.274	0.00617	1	1
20141210_QEp7_MiBa_SA_HLA-I-p_MM15_4_A_1.31494.31494.2	31494	2	958.5510254	0.006292	GVTDVVITR	GVTDVVITR	sp|Q6PK18|OGFD3_HUMAN	0	474.3	2.065	0.329	0.0132	1	1
20141208_QEp7_MiBa_SA_HLA-I-p_MM15_4_B.02451.02451.3	2451	3	1067.597778	0.002945	KRHGISSQR	KRHGISSQR	sp|Q53EQ6|TIGD5_HUMAN	0	397.8	2.398	0.307	3.19E-04	1	1
20141210_QEp7_MiBa_SA_HLA-I-p_MM15_1_A_1.15616.15616.2	15616	2	989.543335	0.004027	ETAKDLVSK	ETAKDLVSK	sp|Q15418|KS6A1_HUMAN	0	768.5	2.399	0.397	0.00293	1	1
20141210_QEp7_MiBa_SA_HLA-I-p_MM15_2_B_1.19989.19989.2	19989	2	1009.564148	0.004454	ATFYGPVKK	ATFYGPVKK	sp|Q13618|CUL3_HUMAN	0	325.9	1.591	0.268	0.00218	1	1
20141208_QEp7_MiBa_SA_HLA-I-p_MM15_3_B.49000.49000.2	49000	2	1310.862305	0.008563	LKVLKADVVLLT	LKVLKADVVLLT	sp|Q96RQ9|OXLA_HUMAN	0	485.2	2.146	0.392	0.0597	1	1
20141208_QEp7_MiBa_SA_HLA-I-p_MM15_2_B.13635.13635.2	13635	2	1138.609009	0.006107	HTIAPMGTRR	HTIAPMGTRR	sp|Q9Y2M5|KLH20_HUMAN	0	255.9	2.182	0.303	0.00827	1	1
20141210_QEp7_MiBa_SA_HLA-I-p_MM15_2_B_1.33740.33740.2	33740	2	1102.524536	0.004926	YAFNGTQRF	YAFNGTQRF	sp|P04440|DPB1_HUMAN	0	339.7	1.862	0.451	3.31E-04	1	1
20141208_QEp7_MiBa_SA_HLA-I-p_MM15_1_B.37728.37728.2	37728	2	1301.729736	0.001898	MPQTPHRPLIL	MPQTPHRPLIL	sp|P52630|STAT2_HUMAN	0	180.2	1.602	0.29	0.016	1	1
20141210_QEp7_MiBa_SA_HLA-I-p_MM15_4_B_1.05179.05179.2	5179	2	1116.594604	0.005857	EVQKATQTGR	EVQKATQTGR	sp|Q9NY15|STAB1_HUMAN	0	491	1.968	0.331	9.50E-04	1	1
20141208_QEp7_MiBa_SA_HLA-I-p_MM15_2_B.21661.21661.3	21661	3	1090.655518	0.005579	FLSDKVVKR	FLSDKVVKR	sp|Q7KZ85|SPT6H_HUMAN	0	273.8	2.485	0.392	0.00319	1	1
20141208_QEp7_MiBa_SA_HLA-I-p_MM15_3_B.19531.19531.1	19531	1	1118.541992	0.006392	HPISDHEATL	HPISDHEATL	sp|P01893|HLAH_HUMAN;sp|P13747|HLAE_HUMAN;sp|P30511|HLAF_HUMAN;sp|Q31612|1B73_HUMAN	0.473	827.5	2.844	0.474	2.20E-04	1	1
20141208_QEp7_MiBa_SA_HLA-I-p_MM15_3_A.45789.45789.2	45789	2	972.5422363	0.002948	ELGPAFARL	ELGPAFARL	DeNovo_spliced__ELGPAFARL	0	279.4	1.631	0.318	0.00846	1	1
20141208_QEp7_MiBa_SA_HLA-I-p_MM15_1_A.32999.32999.3	32999	3	1119.644165	0.004096	SRLKALNATF	SRLKALNATF	sp|O95219|SNX4_HUMAN	0	133	2.328	0.29	0.0299	1	1
20141208_QEp7_MiBa_SA_HLA-I-p_MM15_1_B.14736.14736.2	14736	2	1046.518921	0.004455	TPNHVEHTL	TPNHVEHTL	sp|Q9HBL0|TENS1_HUMAN	0	575.6	2.139	0.389	0.00185	1	1
20141208_QEp7_MiBa_SA_HLA-I-p_MM15_2_B.00115.00115.2	115	2	1245.727295	0.004542	KVKKNMGEGKK	KVKKNMGEGKK	sp|Q49A26|GLYR1_HUMAN	0	255.3	2.096	0.329	0.00931	1	1
20141210_QEp7_MiBa_SA_HLA-I-p_MM15_1_B_1.48166.48166.3	48166	3	1080.63269	0.003526	TIIDIITHR	TIIDIITHR	sp|P08133|ANXA6_HUMAN	0	393.9	2.499	0.259	0.0453	1	1
20141208_QEp7_MiBa_SA_HLA-I-p_MM15_4_A.08198.08198.3	8198	3	997.4989624	0.004882	QVSESGVHR	QVSESGVHR	sp|Q96T88|UHRF1_HUMAN	0	298.1	2.071	0.217	0.0107	1	1
20141210_QEp7_MiBa_SA_HLA-I-p_MM15_4_B_1.50556.50556.2	50556	2	1293.705078	0.00824	QPFSPLAPEPVL	QPFSPLAPEPVL	sp|Q6UWU4|CF089_HUMAN	0	182.4	1.562	0.299	0.0361	1	1
20141210_QEp7_MiBa_SA_HLA-I-p_MM15_4_B_1.15865.15865.2	15865	2	1119.63562	0.006818	QLYKEQLAK	QLYKEQLAK	sp|P35579|MYH9_HUMAN	0	742.4	2.547	0.257	0.00165	1	1
20141210_QEp7_MiBa_SA_HLA-I-p_MM15_2_A_1.13267.13267.2	13267	2	1267.655762	0.003707	DVITDSPTHKR	DVITDSPTHKR	sp|Q14CZ0|CP072_HUMAN	0	711.5	2.373	0.336	0.00234	1	1
20141208_QEp7_MiBa_SA_HLA-I-p_MM15_2_A.52163.52163.2	52163	2	1219.570923	0.004687	FPAEQYYRF	FPAEQYYRF	sp|Q15631|TSN_HUMAN	0	294.5	1.569	0.251	0.0426	1	1
20141210_QEp7_MiBa_SA_HLA-I-p_MM15_4_A_1.31777.31777.2	31777	2	1271.584229	0.005941	FVFSEGSEASGR	FVFSEGSEASGR	sp|Q9UFC0|LRWD1_HUMAN	0	550.4	2.227	0.443	3.89E-05	1	1
20141208_QEp7_MiBa_SA_HLA-I-p_MM15_4_B.23301.23301.3	23301	3	1091.61499	0.006206	HPDKDVRLL	HPDKDVRLL	sp|Q9NTI5|PDS5B_HUMAN	0	254.6	2.174	0.346	0.00376	1	1
20141208_QEp7_MiBa_SA_HLA-I-p_MM15_1_B.36482.36482.2	36482	2	1349.677124	1.014803	EVAEEQTQLFR	EVAEEQTQLFR	sp|Q99941|ATF6B_HUMAN	0	252.3	2.051	0.335	0.00603	1	1
20141208_QEp7_MiBa_SA_HLA-I-p_MM15_3_A.08755.08755.2	8755	2	963.520752	0.00359	SRAGVVKTM(Oxidation)	SRAGVVKTM	sp|P01100|FOS_HUMAN	0	475.3	1.736	0.171	0.0439	1	1
20141208_QEp7_MiBa_SA_HLA-I-p_MM15_1_A.33864.33864.3	33864	3	1142.670532	0.003306	HRAGLLHNIL	HRAGLLHNIL	sp|P78527|PRKDC_HUMAN	0	172.9	2.004	0.151	0.0371	1	1
20141208_QEp7_MiBa_SA_HLA-I-p_MM15_2_A.18849.18849.3	18849	3	1283.681396	0.007974	RRISGVDRYY	RRISGVDRYY	sp|O15239|NDUA1_HUMAN	0	232.3	1.809	0.427	0.00392	1	1
20141210_QEp7_MiBa_SA_HLA-I-p_MM15_4_A_1.47642.47642.2	47642	2	1007.476501	0.005246	FPVGDVNNF	FPVGDVNNF	sp|Q13409|DC1I2_HUMAN	0	252.7	1.657	0.293	0.00536	1	1
20141210_QEp7_MiBa_SA_HLA-I-p_MM15_3_A_1.07983.07983.3	7983	3	963.5396118	0.00472	TTSSVSVKR	TTSSVSVKR	sp|Q96RL1|UIMC1_HUMAN	0	688.1	3.093	0.391	8.97E-05	1	1
20141210_QEp7_MiBa_SA_HLA-I-p_MM15_2_A_1.30459.30459.1	30459	1	850.3543091	0.001192	TPQFPDM(Oxidation)	TPQFPDM	sp|P63244|GBLP_HUMAN	0	615.5	2.129	0.401	4.65E-04	1	1
20141210_QEp7_MiBa_SA_HLA-I-p_MM15_2_A_1.25594.25594.2	25594	2	1007.615234	0.002492	EVAPPVLKR	EVAPPVLKR	DeNovo_spliced__EVAPPVLKR	0	255.7	1.62	1	0.045	1	1
20141210_QEp7_MiBa_SA_HLA-I-p_MM15_2_A_1.25594.25594.2	25594	2	1007.615234	0.002488	Q(Deamidated)VAPPVLKR	QVAPPVLKR	sp|Q8N766|EMC1_HUMAN	0	255.7	1.62	0.076	0.045	1	1
20141208_QEp7_MiBa_SA_HLA-I-p_MM15_4_A.54943.54943.1	54943	1	925.4968872	0.00257	LPVPMDAAL	LPVPMDAAL	sp|P45974|UBP5_HUMAN	0	420.3	1.92	0.335	0.00737	1	1
20141210_QEp7_MiBa_SA_HLA-I-p_MM15_1_A_1.42191.42191.2	42191	2	1111.571533	0.005329	HPEDNIFKL	HPEDNIFKL	sp|Q14563|SEM3A_HUMAN	0	289.4	1.85	0.242	0.00756	1	1
20141208_QEp7_MiBa_SA_HLA-I-p_MM15_4_B.39511.39511.2	39511	2	1198.662476	0.006721	ELVEPSSVALR	ELVEPSSVALR	sp|Q9Y252|RNF6_HUMAN	0	452.1	2.201	0.214	0.0102	1	1
20141210_QEp7_MiBa_SA_HLA-I-p_MM15_3_B_1.19777.19777.3	19777	3	1356.761841	0.00908	RTPNWRPRFK	RTPNWRPRFK	sp|Q9UP95|S12A4_HUMAN;sp|Q9Y666|S12A7_HUMAN	0	124.3	1.902	0.167	0.0348	1	1
20141208_QEp7_MiBa_SA_HLA-I-p_MM15_4_B.39962.39962.1	39962	1	1069.43396	0.006508	MPEDSDTYL	MPEDSDTYL	sp|O00148|DX39A_HUMAN;sp|Q13838|DX39B_HUMAN	0	371.2	1.658	0.378	4.77E-04	1	1
20141210_QEp7_MiBa_SA_HLA-I-p_MM15_2_A_1.39174.39174.1	39174	1	960.5321655	0.004108	ELAVASFPK	ELAVASFPK	sp|P14406|CX7A2_HUMAN	0	596.4	2.256	0.294	8.86E-04	1	1
20141208_QEp7_MiBa_SA_HLA-I-p_MM15_4_A.44386.44386.3	44386	3	1039.690186	0.003608	IRTGLVRLL	IRTGLVRLL	sp|P53992|SC24C_HUMAN	0	235.2	2.538	0.141	0.00625	1	1
20141210_QEp7_MiBa_SA_HLA-I-p_MM15_3_B_1.39104.39104.3	39104	3	1344.739502	0.007154	MVIDLEKQIEK	MVIDLEKQIEK	sp|O95926|SYF2_HUMAN	0	248.8	2.819	0.229	0.0199	1	1
20141208_QEp7_MiBa_SA_HLA-I-p_MM15_2_A.00521.00521.2	521	2	1002.446228	-0.001683	EVNNNGSNR	EVNNNGSNR	sp|Q13873|BMPR2_HUMAN	0	337.7	1.71	0.283	0.00757	1	1
20141210_QEp7_MiBa_SA_HLA-I-p_MM15_2_A_1.03211.03211.2	3211	2	1039.508545	0.003904	STNYGKSQR	STNYGKSQR	sp|Q99729|ROAA_HUMAN	0	345.9	1.68	0.208	0.00605	1	1
20141210_QEp7_MiBa_SA_HLA-I-p_MM15_3_A_1.09155.09155.3	9155	3	995.5080566	0.004435	ATFSTGERK	ATFSTGERK	sp|Q9NPD3|EXOS4_HUMAN	0	190.4	2.199	0.255	0.0115	1	1
20141210_QEp7_MiBa_SA_HLA-I-p_MM15_4_A_1.41790.41790.2	41790	2	1547.841431	0.010623	EVVDFIQSKISQR	EVVDFIQSKISQR	sp|O15355|PPM1G_HUMAN	0	783.9	2.933	0.495	8.07E-06	1	1
20141208_QEp7_MiBa_SA_HLA-I-p_MM15_2_B.19894.19894.3	19894	3	1445.755615	0.008158	TAKEVEESLERR	TAKEVEESLERR	sp|Q7L5Y9|MAEA_HUMAN	0	183	2.011	0.287	0.0145	1	1
20141210_QEp7_MiBa_SA_HLA-I-p_MM15_1_B_1.56595.56595.1	56595	1	987.494873	0.003547	YPVDGLPDL	YPVDGLPDL	sp|P35222|CTNB1_HUMAN	0	438.9	2.021	0.28	0.0146	1	1
20141208_QEp7_MiBa_SA_HLA-I-p_MM15_1_B.51228.51228.3	51228	3	1373.745483	0.017723	KCFVFDLPIHR	KCFVFDLPIHR	sp|Q9H0R5|GBP3_HUMAN	0	233.2	2.389	0.416	4.46E-04	1	1
20141208_QEp7_MiBa_SA_HLA-I-p_MM15_4_B.20029.20029.3	20029	3	1013.533813	0.004375	GRGSFKTVY	GRGSFKTVY	sp|Q96J92|WNK4_HUMAN;sp|Q9H4A3|WNK1_HUMAN;sp|Q9Y3S1|WNK2_HUMAN	0	191.3	1.708	0.164	0.0199	1	1
20141210_QEp7_MiBa_SA_HLA-I-p_MM15_3_B_1.28413.28413.2	28413	2	1089.513916	0.007365	AM(Oxidation)HGVFLYH	AMHGVFLYH	sp|Q99707|METH_HUMAN	0	325.8	2.006	0.179	0.00458	1	1
20141210_QEp7_MiBa_SA_HLA-I-p_MM15_2_B_1.34306.34306.3	34306	3	1112.602173	1.024721	DAVSIPAHFR	DAVSIPAHFR	sp|Q7Z4R8|CF120_HUMAN	0	172.6	1.828	0.054	0.0511	2	1
20141208_QEp7_MiBa_SA_HLA-I-p_MM15_2_B.23395.23395.3	23395	3	947.5515137	0.004123	ASSKLAIMK	ASSKLAIMK	sp|P35251|RFC1_HUMAN	0	122.8	1.997	0.326	0.0411	1	1
20141208_QEp7_MiBa_SA_HLA-I-p_MM15_4_A.08909.08909.3	8909	3	1105.666016	0.005246	RVYDLGKKK	RVYDLGKKK	sp|Q15393|SF3B3_HUMAN	0	666.3	2.981	0.4	7.74E-04	1	1
20141210_QEp7_MiBa_SA_HLA-I-p_MM15_1_A_1.14979.14979.3	14979	3	1033.607666	0.004407	EVPKHLVGR	EVPKHLVGR	sp|Q92667|AKAP1_HUMAN	0	276.4	2.025	0.379	0.0307	1	1
20141210_QEp7_MiBa_SA_HLA-I-p_MM15_2_A_1.33504.33504.2	33504	2	1029.567505	1.006079	DVAQVTGALR	DVAQVTGALR	sp|P14780|MMP9_HUMAN	0	429	1.893	0.077	0.058	1	1
20141208_QEp7_MiBa_SA_HLA-I-p_MM15_1_B.22609.22609.3	22609	3	1444.712036	0.006128	DTHPGSPGSPGPALR	DTHPGSPGSPGPALR	sp|Q8N0Y2|ZN444_HUMAN	0	710.8	2.992	0.494	1.10E-05	1	1
20141210_QEp7_MiBa_SA_HLA-I-p_MM15_1_B_1.25589.25589.1	25589	1	908.4475708	0.004964	MAAAAFAEK	MAAAAFAEK	sp|Q9Y3B1|SLMO2_HUMAN	0	1343.1	3.419	0.457	1.83E-04	1	1
20141208_QEp7_MiBa_SA_HLA-I-p_MM15_3_A.26883.26883.3	26883	3	1119.55542	0.005884	SRHSLDMKF	SRHSLDMKF	sp|Q16665|HIF1A_HUMAN;sp|Q9Y2N7|HIF3A_HUMAN	0	345.5	2.606	0.337	7.31E-05	1	1
20141208_QEp7_MiBa_SA_HLA-I-p_MM15_1_A.10634.10634.3	10634	3	1349.81897	0.004593	KVLDHKDRVLK	KVLDHKDRVLK	sp|Q9H0E3|SP130_HUMAN	0	870.2	3.313	0.483	3.91E-05	1	1
20141208_QEp7_MiBa_SA_HLA-I-p_MM15_2_B.42898.42898.2	42898	2	990.581604	0.006631	TPIKAYSVL	TPIKAYSVL	sp|Q5PRF9|SMAG2_HUMAN	0	401.9	2.277	0.255	0.0184	1	1
20141208_QEp7_MiBa_SA_HLA-I-p_MM15_2_B.30422.30422.2	30422	2	1107.707275	0.005668	AILKQTPPLK	AILKQTPPLK	DeNovo_spliced__AILKQTPPLK	0	426.1	2.219	0.388	0.00909	1	1
20141208_QEp7_MiBa_SA_HLA-I-p_MM15_1_A.25214.25214.3	25214	3	1310.803833	0.007636	IVYLYTKKVGK	IVYLYTKKVGK	sp|P49207|RL34_HUMAN	0	422.6	2.705	0.427	9.12E-04	1	1
20141210_QEp7_MiBa_SA_HLA-I-p_MM15_4_A_1.04924.04924.2	4924	2	978.6134033	0.004713	KVAGRIHAK	KVAGRIHAK	sp|Q15046|SYK_HUMAN	0	731.1	2.216	0.421	0.00684	1	1
20141208_QEp7_MiBa_SA_HLA-I-p_MM15_1_A.41641.41641.2	41641	2	1122.591431	0.005808	TRTFIVGAQM	TRTFIVGAQM	sp|P46379|BAG6_HUMAN	0	541.9	2.078	0.341	0.00196	1	1
20141210_QEp7_MiBa_SA_HLA-I-p_MM15_2_A_1.04037.04037.3	4037	3	1066.543945	0.003226	ENSPVHKEK	ENSPVHKEK	sp|Q9H3J6|CL065_HUMAN	0	183.4	1.805	0.318	0.012	1	1
20141210_QEp7_MiBa_SA_HLA-I-p_MM15_1_B_1.19217.19217.2	19217	2	1139.541138	0.005145	EVWPHSTER	EVWPHSTER	sp|Q96S90|LYSM1_HUMAN	0	196.7	1.295	0.239	0.0508	1	1
20141210_QEp7_MiBa_SA_HLA-I-p_MM15_2_A_1.22038.22038.2	22038	2	1283.665894	0.003667	ASYYGGRGVGGIK	ASYYGGRGVGGIK	sp|P58335|ANTR2_HUMAN;sp|Q9H6X2|ANTR1_HUMAN	0	89.4	1.572	0.251	0.0379	6	1
20141210_QEp7_MiBa_SA_HLA-I-p_MM15_4_A_1.43236.43236.2	43236	2	1173.621582	0.007414	DIFQQTPLGR	DIFQQTPLGR	sp|Q63HN8|RN213_HUMAN	0	605.9	2.023	0.427	9.21E-04	1	1
20141208_QEp7_MiBa_SA_HLA-I-p_MM15_1_B.34999.34999.2	34999	2	1104.636475	0.007355	DSFQKVILR	DSFQKVILR	sp|A6NNF4|ZN726_HUMAN;sp|A8MUV8|ZN727_HUMAN;sp|B4DX44|ZN736_HUMAN;sp|O43345|ZN208_HUMAN;sp|O95780|ZN682_HUMAN;sp|P0DKX0|ZN728_HUMAN;sp|P35789|ZNF93_HUMAN;sp|Q03936|ZNF92_HUMAN;sp|Q05481|ZNF91_HUMAN;sp|Q14593|ZN273_HUMAN;sp|Q5JVG8|ZN506_HUMAN;sp|Q8NEM1|ZN680_HUMAN	0.133	509.9	2.211	0.433	0.00115	1	1
20141210_QEp7_MiBa_SA_HLA-I-p_MM15_4_A_1.12059.12059.2	12059	2	1137.569336	0.006729	STASVASASTTR	STASVASASTTR	sp|Q99607|ELF4_HUMAN	0	609	2.262	0.358	7.96E-04	1	1
20141210_QEp7_MiBa_SA_HLA-I-p_MM15_4_A_1.58132.58132.1	58132	1	933.5386963	0.006321	FPVGVFVVA	FPVGVFVVA	sp|Q9NVV5|AIG1_HUMAN	0	382.2	1.821	0.274	0.0159	1	1
20141210_QEp7_MiBa_SA_HLA-I-p_MM15_1_B_1.34345.34345.2	34345	2	1061.559814	0.009235	EASYPILNR	EASYPILNR	sp|O95425|SVIL_HUMAN	0	366	1.865	0.376	8.19E-04	1	1
20141208_QEp7_MiBa_SA_HLA-I-p_MM15_4_A.51412.51412.2	51412	2	995.6430054	0.005118	TVAVPLVGKL	TVAVPLVGKL	sp|Q9BUN8|DERL1_HUMAN	0	395.2	2.035	0.343	0.00337	1	1
20141210_QEp7_MiBa_SA_HLA-I-p_MM15_4_B_1.29434.29434.3	29434	3	1293.633057	0.007546	YVFPGASHNRF	YVFPGASHNRF	sp|Q9Y3Z3|SAMH1_HUMAN	0	122.2	1.931	0.055	0.012	1	1
20141208_QEp7_MiBa_SA_HLA-I-p_MM15_3_B.16555.16555.3	16555	3	1146.65625	0.005327	SRAGPLSGKKF	SRAGPLSGKKF	sp|P17844|DDX5_HUMAN	0	503.7	2.774	0.39	2.62E-04	1	1
20141210_QEp7_MiBa_SA_HLA-I-p_MM15_4_B_1.37987.37987.1	37987	1	963.477478	0.003927	FVGAVDPIM(Oxidation)	FVGAVDPIM	sp|P04424|ARLY_HUMAN	0	270.8	1.661	0.145	0.0482	1	1
20141210_QEp7_MiBa_SA_HLA-I-p_MM15_1_B_1.33203.33203.2	33203	2	968.5495605	0.005227	HAAPFSKVL	HAAPFSKVL	sp|P34932|HSP74_HUMAN;sp|Q92598|HS105_HUMAN	0	473.7	2.121	0.381	1.78E-04	1	1
20141208_QEp7_MiBa_SA_HLA-I-p_MM15_1_A.07469.07469.3	7469	3	1066.665771	0.004698	ARKTKITHL	ARKTKITHL	sp|Q8WY36|BBX_HUMAN	0	448.4	2.564	0.399	0.00219	1	1
20141210_QEp7_MiBa_SA_HLA-I-p_MM15_4_B_1.33832.33832.2	33832	2	1008.463318	0.004707	LYDVPANSM	LYDVPANSM	sp|O43684|BUB3_HUMAN	0	265.8	1.473	0.383	0.0107	1	1
20141210_QEp7_MiBa_SA_HLA-I-p_MM15_1_B_1.21682.21682.3	21682	3	927.5645142	0.003087	GRVSVARAL	GRVSVARAL	DeNovo_spliced__GRVSVARAL	0	178.6	1.942	0.242	0.0432	1	1
20141208_QEp7_MiBa_SA_HLA-I-p_MM15_4_A.44036.44036.2	44036	2	1009.526245	0.002937	LSAPLHPEF	LSAPLHPEF	sp|Q53HC0|CCD92_HUMAN	0	303.1	1.716	0.262	0.0534	1	1
20141210_QEp7_MiBa_SA_HLA-I-p_MM15_2_B_1.25701.25701.2	25701	2	1275.550171	0.00266	MPEHVLTSESM(Oxidation)	MPEHVLTSESM	sp|P08048|ZFY_HUMAN	0	542.1	2.6	0.433	7.91E-04	1	1
20141210_QEp7_MiBa_SA_HLA-I-p_MM15_1_B_1.51876.51876.2	51876	2	1357.66394	0.008529	YPFEGDNIYKL	YPFEGDNIYKL	sp|Q15831|STK11_HUMAN	0	237.7	2.227	0.455	2.33E-04	1	1
20141208_QEp7_MiBa_SA_HLA-I-p_MM15_2_B.22368.22368.3	22368	3	1793.014526	0.008451	IQRTPKIQVYSRHPA	IQRTPKIQVYSRHPA	sp|P61769|B2MG_HUMAN	0	811.1	3.932	0.507	5.49E-05	1	1
20141210_QEp7_MiBa_SA_HLA-I-p_MM15_1_B_1.26709.26709.2	26709	2	1289.635254	0.006651	EVQQAADGMTIK	EVQQAADGMTIK	sp|Q9HCJ3|RAVR2_HUMAN	0	462.4	1.863	0.214	0.0182	1	1
20141210_QEp7_MiBa_SA_HLA-I-p_MM15_3_A_1.43173.43173.1	43173	1	1043.5354	0.006603	FAVLEDHTL	FAVLEDHTL	sp|Q8IVM0|CCD50_HUMAN	0	1012.4	2.502	0.335	6.88E-04	1	1
20141210_QEp7_MiBa_SA_HLA-I-p_MM15_1_A_1.15218.15218.3	15218	3	1096.593262	0.004214	FNAPSHIRR	FNAPSHIRR	tr|J3QQQ9|J3QQQ9_HUMAN;sp|P61254|RL26_HUMAN	0	223	2.156	0.33	0.00813	1	1
20141210_QEp7_MiBa_SA_HLA-I-p_MM15_4_B_1.14975.14975.2	14975	2	1177.628418	0.008021	HTHVVDITRT	HTHVVDITRT	tr|E7EWF7|E7EWF7_HUMAN;sp|Q14203|DCTN1_HUMAN	0	452.3	1.866	0.365	0.00277	1	1
20141208_QEp7_MiBa_SA_HLA-I-p_MM15_4_A.13564.13564.2	13564	2	927.5559082	0.005714	ASAPVTVKR	ASAPVTVKR	sp|Q9HCI7|MSL2_HUMAN	0	274.3	1.58	0.419	0.00365	1	1
20141208_QEp7_MiBa_SA_HLA-I-p_MM15_1_B.52744.52744.2	52744	2	1805.910889	0.006152	VDLEPTVIDEVRTGTY	VDLEPTVIDEVRTGTY	sp|P68363|TBA1B_HUMAN;sp|Q71U36|TBA1A_HUMAN;sp|Q9BQE3|TBA1C_HUMAN	0	612.7	2.932	0.558	2.35E-07	1	1
20141208_QEp7_MiBa_SA_HLA-I-p_MM15_4_A.54358.54358.2	54358	2	1240.629517	0.00548	FRFDPQFALT	FRFDPQFALT	sp|P01909|DQA1_HUMAN	0	464.9	1.95	0.316	0.0543	1	1
20141208_QEp7_MiBa_SA_HLA-I-p_MM15_4_A.47131.47131.2	47131	2	1448.66333	0.006094	ETPLEGDFAWER	ETPLEGDFAWER	sp|P38936|CDN1A_HUMAN	0	443.1	2.121	0.33	2.32E-04	1	1
20141208_QEp7_MiBa_SA_HLA-I-p_MM15_4_B.22222.22222.2	22222	2	1050.542603	0.008058	AVYSIQNEK	AVYSIQNEK	sp|Q9NRQ2|PLS4_HUMAN	0	403.8	1.708	0.218	0.0363	1	1
20141208_QEp7_MiBa_SA_HLA-I-p_MM15_1_A.41710.41710.2	41710	2	987.5559082	0.005756	AIPGFTINR	AIPGFTINR	tr|H7C417|H7C417_HUMAN;sp|Q9UDX5|MTFP1_HUMAN	0	308.9	1.433	0.257	0.0703	1	1
20141210_QEp7_MiBa_SA_HLA-I-p_MM15_4_B_1.41213.41213.3	41213	3	984.6271973	0.003912	ARLPLRLF	ARLPLRLF	sp|O00767|ACOD_HUMAN	0	350.9	2.405	0.222	0.0182	1	1
20141210_QEp7_MiBa_SA_HLA-I-p_MM15_4_A_1.11958.11958.3	11958	3	1765.944092	0.01051	HVFEDPQRREVAKR	HVFEDPQRREVAKR	sp|Q86TG7|PEG10_HUMAN	0	150.6	1.983	0.286	0.0431	1	1
20141210_QEp7_MiBa_SA_HLA-I-p_MM15_4_B_1.22219.22219.2	22219	2	1548.784058	0.009633	GGPISSGSSASSVTVTR	GGPISSGSSASSVTVTR	sp|P02545|LMNA_HUMAN	0	688.2	3.186	0.636	5.47E-10	1	1
20141208_QEp7_MiBa_SA_HLA-I-p_MM15_2_A.15844.15844.2	15844	2	900.4405518	0.003024	EAAKPSPAM	EAAKPSPAM	sp|Q9BVA0|KTNB1_HUMAN	0	225	1.797	0.224	0.0188	1	1
20141208_QEp7_MiBa_SA_HLA-I-p_MM15_1_A.29482.29482.3	29482	3	1051.607788	0.005206	DLEPPVVKR	DLEPPVVKR	sp|O14974|MYPT1_HUMAN	0	166.5	1.933	0.233	0.00167	1	1
20141210_QEp7_MiBa_SA_HLA-I-p_MM15_1_B_1.34704.34704.3	34704	3	1221.714478	0.005061	RRFNYVVRL	RRFNYVVRL	sp|Q969P5|FBX32_HUMAN	0	215	1.995	0.411	0.00474	1	1
20141208_QEp7_MiBa_SA_HLA-I-p_MM15_4_B.01015.01015.3	1015	3	1060.546875	0.004099	GLHHHPAHR	GLHHHPAHR	sp|Q99967|CITE2_HUMAN	0	512.3	2.643	0.52	1.35E-04	1	1
20141210_QEp7_MiBa_SA_HLA-I-p_MM15_3_B_1.30258.30258.2	30258	2	1007.619812	0.007064	KTIAQVLVH	KTIAQVLVH	sp|Q99747|SNAG_HUMAN	0	593.4	2.479	0.389	4.36E-04	1	1
20141208_QEp7_MiBa_SA_HLA-I-p_MM15_3_B.25085.25085.2	25085	2	1192.662109	0.00568	TTFVLGSRANK	TTFVLGSRANK	sp|Q9H147|TDIF1_HUMAN	0	502.5	2.002	0.299	0.00332	1	1
20141208_QEp7_MiBa_SA_HLA-I-p_MM15_4_B.37063.37063.1	37063	1	1048.570435	0.003939	GRTNLIVNY	GRTNLIVNY	sp|Q15717|ELAV1_HUMAN	0	42.1	1.521	0.298	0.0546	1	1
20141208_QEp7_MiBa_SA_HLA-I-p_MM15_2_A.48576.48576.3	48576	3	1260.751709	0.007544	KISSLPTQLFK	KISSLPTQLFK	sp|P05019|IGF1_HUMAN	0	346	2.578	0.325	0.00122	1	1
20141210_QEp7_MiBa_SA_HLA-I-p_MM15_2_B_1.33932.33932.2	33932	2	1102.622437	0.005547	N(Deamidated)VIKMIQTR	NVIKMIQTR	sp|O95786|DDX58_HUMAN	0.334	424.2	1.879	0.336	0.0222	1	1
20141210_QEp7_MiBa_SA_HLA-I-p_MM15_3_B_1.26126.26126.2	26126	2	987.5673828	0.005958	GRFGPSLVR	GRFGPSLVR	sp|Q5SNT2|TM201_HUMAN	0	213.7	2.066	0.325	0.0176	1	1
20141210_QEp7_MiBa_SA_HLA-I-p_MM15_2_A_1.27461.27461.2	27461	2	1265.823608	-0.005975	KLVRGRKPLSL	KLVRGRKPLSL	sp|Q8NFJ5|RAI3_HUMAN	0	323.7	1.749	0.044	0.0716	1	1
20141208_QEp7_MiBa_SA_HLA-I-p_MM15_3_B.04668.04668.3	4668	3	1339.740356	0.006948	KLRGHVSHGHGR	KLRGHVSHGHGR	sp|P46776|RL27A_HUMAN	0	510.7	2.974	0.465	1.69E-04	1	1
20141210_QEp7_MiBa_SA_HLA-I-p_MM15_3_B_1.32376.32376.2	32376	2	1226.707886	0.009557	EVEGLGKGVARL	EVEGLGKGVARL	sp|Q15149|PLEC_HUMAN	0	713	2.002	0.401	0.00525	1	1
20141210_QEp7_MiBa_SA_HLA-I-p_MM15_1_A_1.41503.41503.2	41503	2	1090.582764	0.005685	NVIEQYIGR	NVIEQYIGR	sp|Q6ZRQ5|MMS22_HUMAN	0	430.2	2.045	0.314	0.0112	1	1
20141210_QEp7_MiBa_SA_HLA-I-p_MM15_3_B_1.29394.29394.2	29394	2	1191.668823	0.007624	KRIADISQVY	KRIADISQVY	sp|P60900|PSA6_HUMAN	0	415.9	2.084	0.387	0.0107	1	1
20141210_QEp7_MiBa_SA_HLA-I-p_MM15_4_B_1.39587.39587.3	39587	3	1103.653076	0.003901	FRFPSPILK	FRFPSPILK	sp|Q15291|RBBP5_HUMAN	0	247.3	2.039	0.312	0.0157	1	1
20141208_QEp7_MiBa_SA_HLA-I-p_MM15_2_B.29982.29982.2	29982	2	1173.562988	0.007632	ALYDATYETK	ALYDATYETK	sp|P23528|COF1_HUMAN;sp|Q9Y281|COF2_HUMAN	0	449.5	2.22	0.438	3.14E-05	1	1
20141210_QEp7_MiBa_SA_HLA-I-p_MM15_2_A_1.22972.22972.2	22972	2	1602.856079	0.008335	EVKRTQDPNTIFR	EVKRTQDPNTIFR	sp|Q14644|RASA3_HUMAN	0	200.2	2.087	0.333	0.008	1	1
20141210_QEp7_MiBa_SA_HLA-I-p_MM15_2_A_1.28465.28465.2	28465	2	990.5391235	0.004568	TTISLETAR	TTISLETAR	sp|Q8WWF1|CA054_HUMAN	0	438.1	1.98	0.199	0.053	1	1
20141208_QEp7_MiBa_SA_HLA-I-p_MM15_1_A.27461.27461.2	27461	2	906.4689331	0.003119	DSSGLTSLK	DSSGLTSLK	sp|Q76FK4|NOL8_HUMAN	0	335.3	2.046	0.277	0.0179	1	1
20141208_QEp7_MiBa_SA_HLA-I-p_MM15_4_A.47232.47232.2	47232	2	1261.619995	0.010896	SDRAPFAAPSPF	SDRAPFAAPSPF	sp|P19971|TYPH_HUMAN	0	259.6	2.168	0.224	0.00109	1	1
20141210_QEp7_MiBa_SA_HLA-I-p_MM15_3_B_1.27747.27747.3	27747	3	1180.61438	0.005534	DVFESKLSTR	DVFESKLSTR	sp|Q6P9H5|GIMA6_HUMAN	0	187	1.821	0.182	0.0132	1	1
20141208_QEp7_MiBa_SA_HLA-I-p_MM15_1_B.11852.11852.3	11852	3	1008.621643	0.002398	SRGPLPVKR	SRGPLPVKR	sp|P38159|RBMX_HUMAN;sp|Q96E39|RMXL1_HUMAN	0	356.4	1.948	0.255	0.0213	1	1
20141210_QEp7_MiBa_SA_HLA-I-p_MM15_1_A_1.23406.23406.2	23406	2	1434.738037	0.006633	PISSGSSASSVTVTR	PISSGSSASSVTVTR	sp|P02545|LMNA_HUMAN	0	1091.6	3.327	0.487	6.25E-06	1	1
20141210_QEp7_MiBa_SA_HLA-I-p_MM15_3_B_1.08423.08423.3	8423	3	1205.75769	0.00673	KRFKLKHHL	KRFKLKHHL	sp|Q96C00|ZBTB9_HUMAN	0	786.4	2.97	0.44	6.35E-04	1	1
20141208_QEp7_MiBa_SA_HLA-I-p_MM15_4_A.09951.09951.2	9951	2	1036.547241	0.005847	ALNPRTQTH	ALNPRTQTH	sp|Q12882|DPYD_HUMAN	0	466.9	1.994	0.247	0.0453	1	1
20141208_QEp7_MiBa_SA_HLA-I-p_MM15_1_B.22158.22158.2	22158	2	937.4865723	0.0096	HVAGFTVAH	HVAGFTVAH	sp|Q6P2I3|FAH2B_HUMAN;sp|Q96GK7|FAH2A_HUMAN	0	820.8	1.689	0.407	0.00764	1	1
20141208_QEp7_MiBa_SA_HLA-I-p_MM15_3_A.09097.09097.3	9097	3	1192.699707	0.005517	SRLLHKHRF	SRLLHKHRF	sp|P50748|KNTC1_HUMAN	0	650.5	2.587	0.317	0.00913	1	1
20141208_QEp7_MiBa_SA_HLA-I-p_MM15_2_B.31423.31423.3	31423	3	1100.6604	0.005033	IIDGRILSSK	IIDGRILSSK	sp|Q68CZ2|TENS3_HUMAN	0	183.8	2.268	0.198	0.0316	1	1
20141210_QEp7_MiBa_SA_HLA-I-p_MM15_2_B_1.50386.50386.2	50386	2	1167.598022	0.005577	DSTPLGFYLR	DSTPLGFYLR	sp|P48681|NEST_HUMAN	0	268.4	1.481	0.344	0.01	1	1
20141208_QEp7_MiBa_SA_HLA-I-p_MM15_3_A.43519.43519.3	43519	3	1807.886719	0.00928	Q(Deamidated)TVDLFEGKDMAAVQR	QTVDLFEGKDMAAVQR	sp|Q01995|TAGL_HUMAN	0.053	879.4	3.773	0.518	3.68E-08	1	1
20141208_QEp7_MiBa_SA_HLA-I-p_MM15_4_B.08164.08164.1	8164	1	1005.458252	0.006665	HPISDHEAT	HPISDHEAT	sp|P01893|HLAH_HUMAN;sp|P13747|HLAE_HUMAN;sp|P30511|HLAF_HUMAN;sp|Q31612|1B73_HUMAN	0	537.3	2.32	0.363	0.00821	1	1
20141210_QEp7_MiBa_SA_HLA-I-p_MM15_2_B_1.42802.42802.3	42802	3	1042.616455	0.002922	TIVNILTNR	TIVNILTNR	sp|P07355|ANXA2_HUMAN	0	244.4	2.135	0.287	0.0424	1	1
20141208_QEp7_MiBa_SA_HLA-I-p_MM15_1_B.38828.38828.1	38828	1	1091.478882	0.001797	FPTEQDNEI	FPTEQDNEI	sp|P30520|PURA2_HUMAN	0	593.3	2.116	0.298	0.00294	1	1
20141210_QEp7_MiBa_SA_HLA-I-p_MM15_2_B_1.36604.36604.1	36604	1	1056.520874	0.008109	FYDDKVSAL	FYDDKVSAL	sp|Q68CZ2|TENS3_HUMAN	0	790.5	2.134	0.256	0.017	1	1
20141208_QEp7_MiBa_SA_HLA-I-p_MM15_3_B.22532.22532.2	22532	2	1044.576904	0.005318	EVPVGGFKGR	EVPVGGFKGR	sp|Q15149|PLEC_HUMAN	0	302.6	1.529	0.186	0.00409	1	1
20141210_QEp7_MiBa_SA_HLA-I-p_MM15_4_A_1.46868.46868.2	46868	2	1060.599243	0.007578	GTLSGWILSK	GTLSGWILSK	sp|P27824|CALX_HUMAN	0	298.7	2.068	0.303	0.0115	1	1
20141210_QEp7_MiBa_SA_HLA-I-p_MM15_1_A_1.29120.29120.2	29120	2	1580.906738	0.006943	KRLSEHLTESILR	KRLSEHLTESILR	sp|Q96PP9|GBP4_HUMAN	0	220.6	2.505	0.449	5.19E-04	1	1
20141210_QEp7_MiBa_SA_HLA-I-p_MM15_3_B_1.19386.19386.3	19386	3	1481.786133	0.008161	RLYKYDHNFVK	RLYKYDHNFVK	sp|P53634|CATC_HUMAN	0	840.8	3.065	0.446	5.92E-06	1	1
20141208_QEp7_MiBa_SA_HLA-I-p_MM15_4_A.04507.04507.3	4507	3	1183.598389	0.003815	ETQTPTHSRK	ETQTPTHSRK	sp|Q9BYG3|MK67I_HUMAN	0	139.2	2.092	0.023	0.0256	2	1
20141208_QEp7_MiBa_SA_HLA-I-p_MM15_4_B.07012.07012.2	7012	2	1027.608398	0.005799	TTHITKTVK	TTHITKTVK	sp|O43491|E41L2_HUMAN;sp|Q9Y2J2|E41L3_HUMAN	0	981.8	2.471	0.419	8.76E-04	1	1
20141210_QEp7_MiBa_SA_HLA-I-p_MM15_4_A_1.07359.07359.3	7359	3	1098.656616	0.005704	KRISSNPVAK	KRISSNPVAK	sp|Q63HN8|RN213_HUMAN	0	405.4	2.55	0.183	0.0327	1	1
20141210_QEp7_MiBa_SA_HLA-I-p_MM15_1_B_1.27625.27625.3	27625	3	1335.628174	0.007431	HAYPGAGVAHDEL	HAYPGAGVAHDEL	sp|Q9Y5Q3|MAFB_HUMAN	0	204.1	2.167	0.383	4.29E-04	1	1
20141208_QEp7_MiBa_SA_HLA-I-p_MM15_3_A.58385.58385.2	58385	2	1069.565186	0.005547	FPEHIFPAL	FPEHIFPAL	sp|P61160|ARP2_HUMAN	0	510.7	2.161	0.262	0.0161	1	1
20141210_QEp7_MiBa_SA_HLA-I-p_MM15_1_A_1.15962.15962.3	15962	3	910.4906616	0.003452	DASAIVAKH	DASAIVAKH	sp|Q5VZ89|DEN4C_HUMAN	0	247.9	2.288	0.08	0.00603	1	1
20141210_QEp7_MiBa_SA_HLA-I-p_MM15_2_B_1.09853.09853.3	9853	3	1279.767822	0.005253	KRYQVKFRR	KRYQVKFRR	sp|P46777|RL5_HUMAN	0	340.4	2.209	0.052	0.0089	1	1
20141210_QEp7_MiBa_SA_HLA-I-p_MM15_3_B_1.34532.34532.3	34532	3	1406.810303	0.006918	GRVSFPAGKFTIK	GRVSFPAGKFTIK	sp|Q8NHP8|PLBL2_HUMAN	0	406.6	2.847	0.456	6.85E-05	1	1
20141208_QEp7_MiBa_SA_HLA-I-p_MM15_1_B.30667.30667.3	30667	3	1075.572388	0.004877	GRWFGGRQI	GRWFGGRQI	sp|O43719|HTSF1_HUMAN	0	214.9	1.907	0.335	0.0222	1	1
20141208_QEp7_MiBa_SA_HLA-I-p_MM15_1_A.20482.20482.1	20482	1	1062.53479	0.004204	ESGGASVISTR	ESGGASVISTR	sp|Q9UH99|SUN2_HUMAN	0.214	78.5	2.143	0.354	8.08E-04	1	1
20141210_QEp7_MiBa_SA_HLA-I-p_MM15_4_A_1.35414.35414.2	35414	2	1325.741577	0.011216	EVTPQAISVVQR	EVTPQAISVVQR	sp|O75578|ITA10_HUMAN	0	440	2.131	0.377	3.47E-04	1	1
20141208_QEp7_MiBa_SA_HLA-I-p_MM15_1_A.09839.09839.3	9839	3	973.5425415	1.007289	EAVSVGQKR	EAVSVGQKR	sp|Q9NQ11|AT132_HUMAN	0	272.4	2.149	0.204	0.0234	1	1
20141210_QEp7_MiBa_SA_HLA-I-p_MM15_1_B_1.16100.16100.3	16100	3	1317.744995	0.004531	ARKLPEKTQTF	ARKLPEKTQTF	sp|Q96SY0|VWA9_HUMAN	0	240.8	2.811	0.4	6.93E-05	1	1
20141208_QEp7_MiBa_SA_HLA-I-p_MM15_2_A.17243.17243.3	17243	3	1469.821533	0.003849	RRYLSPKYIKM(Oxidation)	RRYLSPKYIKM	sp|P60842|IF4A1_HUMAN	0	247.5	2.399	0.168	0.0369	1	1
20141210_QEp7_MiBa_SA_HLA-I-p_MM15_1_B_1.16320.16320.2	16320	2	1245.702148	0.00396	KRTFRKFTY	KRTFRKFTY	sp|P62841|RS15_HUMAN	0	87.8	1.681	0.275	0.0592	1	1
20141208_QEp7_MiBa_SA_HLA-I-p_MM15_3_A.37339.37339.1	37339	1	974.4693604	0.002485	NANDITQSL	NANDITQSL	sp|P21757|MSRE_HUMAN	0	351.9	1.901	0.171	0.021	1	1
20141208_QEp7_MiBa_SA_HLA-I-p_MM15_2_B.41286.41286.3	41286	3	1164.692871	0.004888	HRVAGIFPRL	HRVAGIFPRL	sp|O96005|CLPT1_HUMAN	0	1002.5	3.159	0.456	0.00105	1	1
20141208_QEp7_MiBa_SA_HLA-I-p_MM15_2_B.11240.11240.2	11240	2	1044.525757	0.005743	NSANTNTVPK	NSANTNTVPK	sp|P52655|TF2AA_HUMAN	0	539.9	1.884	0.363	9.47E-04	1	1
20141210_QEp7_MiBa_SA_HLA-I-p_MM15_4_B_1.14538.14538.3	14538	3	1249.663696	0.006909	ETQKWFKQR	ETQKWFKQR	sp|Q9BPY8|HOP_HUMAN	0	306.9	2.161	0.377	0.0195	1	1
20141208_QEp7_MiBa_SA_HLA-I-p_MM15_3_A.38978.38978.2	38978	2	930.5811157	0.006128	ATSVITIVK	ATSVITIVK	sp|O15525|MAFG_HUMAN	0	546	2.088	0.341	0.00243	1	1
20141208_QEp7_MiBa_SA_HLA-I-p_MM15_4_A.52739.52739.2	52739	2	1264.672119	0.005775	SVFEDLSVTLR	SVFEDLSVTLR	sp|O75787|RENR_HUMAN	0	587.3	2.193	0.381	4.89E-04	1	1
20141208_QEp7_MiBa_SA_HLA-I-p_MM15_2_B.11299.11299.2	11299	2	1293.670654	0.006928	STASVASASTTRR	STASVASASTTRR	sp|Q99607|ELF4_HUMAN	0	133	1.831	0.283	0.0499	1	1
20141208_QEp7_MiBa_SA_HLA-I-p_MM15_3_B.51900.51900.1	51900	1	1226.64502	0.005588	IPIEDGSGEVVL	IPIEDGSGEVVL	sp|P01024|CO3_HUMAN	0	352.3	1.989	0.3	0.00326	1	1
20141210_QEp7_MiBa_SA_HLA-I-p_MM15_2_B_1.07044.07044.3	7044	3	971.6170044	0.004233	KTGQKVALK	KTGQKVALK	sp|P50750|CDK9_HUMAN	0	235.3	2.59	0.243	5.29E-04	1	1
20141210_QEp7_MiBa_SA_HLA-I-p_MM15_3_A_1.11323.11323.2	11323	2	1122.54126	0.007292	EVVTSM(Oxidation)GTQR	EVVTSMGTQR	sp|Q53G59|KLH12_HUMAN	0	464.5	1.912	0.437	0.00111	1	1
20141208_QEp7_MiBa_SA_HLA-I-p_MM15_4_A.24533.24533.2	24533	2	1258.74292	0.005807	RRFRDQIRL	RRFRDQIRL	sp|P98160|PGBM_HUMAN	0	84.1	1.758	0.143	0.0405	1	1
20141210_QEp7_MiBa_SA_HLA-I-p_MM15_4_B_1.32771.32771.1	32771	1	1033.46582	0.005465	YPDATPEEL	YPDATPEEL	sp|Q86TM6|SYVN1_HUMAN	0	278.9	2.051	0.318	0.00655	1	1
20141210_QEp7_MiBa_SA_HLA-I-p_MM15_3_A_1.33659.33659.2	33659	2	1686.866821	0.00909	HTFEVTGQETVAQIK	HTFEVTGQETVAQIK	sp|P35544|UBIM_HUMAN	0	1513.1	4.219	0.632	6.43E-10	1	1
20141208_QEp7_MiBa_SA_HLA-I-p_MM15_4_B.19063.19063.3	19063	3	1169.755371	0.005767	ILNNKLISKK	ILNNKLISKK	sp|Q9ULX6|AKP8L_HUMAN	0	266.7	2.597	0.354	0.00387	1	1
20141210_QEp7_MiBa_SA_HLA-I-p_MM15_4_A_1.06923.06923.2	6923	2	921.4562378	0.004638	QASSSSSLR	QASSSSSLR	sp|A0JLT2|MED19_HUMAN	0	363.6	1.723	0.278	0.00999	1	1
20141208_QEp7_MiBa_SA_HLA-I-p_MM15_3_A.10350.10350.2	10350	2	810.3918457	0.004692	GTGASGSFK	GTGASGSFK	sp|P10412|H14_HUMAN;sp|P16401|H15_HUMAN;sp|P16402|H13_HUMAN;sp|P16403|H12_HUMAN;sp|P22492|H1T_HUMAN;sp|Q02539|H11_HUMAN	0	503	1.857	0.285	0.0124	1	1
20141208_QEp7_MiBa_SA_HLA-I-p_MM15_4_A.05039.05039.3	5039	3	1080.644531	0.004094	GLNKGHKVTK	GLNKGHKVTK	sp|Q9Y3U8|RL36_HUMAN	0	475.4	3.11	0.375	1.39E-04	1	1
20141210_QEp7_MiBa_SA_HLA-I-p_MM15_1_A_1.52210.52210.2	52210	2	1290.673706	0.002991	EIFEVDVEIAK	EIFEVDVEIAK	tr|E5RI56|E5RI56_HUMAN;sp|P63208|SKP1_HUMAN	0	682.3	2.386	0.396	7.98E-04	1	1
20141210_QEp7_MiBa_SA_HLA-I-p_MM15_2_A_1.18286.18286.3	18286	3	1148.637329	0.005765	HRFQLRVGH	HRFQLRVGH	sp|Q13614|MTMR2_HUMAN	0	797.5	2.994	0.385	3.02E-05	1	1
20141210_QEp7_MiBa_SA_HLA-I-p_MM15_4_A_1.42301.42301.1	42301	1	1033.55957	0.003937	ESIAAFIQR	ESIAAFIQR	sp|P46379|BAG6_HUMAN	0	171.4	2.363	0.341	1.38E-04	1	1
20141208_QEp7_MiBa_SA_HLA-I-p_MM15_1_A.24194.24194.2	24194	2	1095.628784	0.006488	KRHPLSVM(Oxidation)L	KRHPLSVML	sp|Q13769|THOC5_HUMAN	0	447.9	2.065	0.429	0.00138	1	1
20141210_QEp7_MiBa_SA_HLA-I-p_MM15_2_A_1.24907.24907.3	24907	3	1348.678467	0.004964	EVEQAYDLARR	EVEQAYDLARR	sp|P28074|PSB5_HUMAN	0	466.8	2.333	0.341	8.18E-04	1	1
20141208_QEp7_MiBa_SA_HLA-I-p_MM15_4_B.13812.13812.3	13812	3	1021.534912	0.004447	ETHLPAQAR	ETHLPAQAR	sp|O43683|BUB1_HUMAN	0	206.3	1.939	0.279	0.0318	1	1
20141210_QEp7_MiBa_SA_HLA-I-p_MM15_4_B_1.43027.43027.1	43027	1	1062.530029	0.006724	FPESSAIEAL	FPESSAIEAL	sp|P18583|SON_HUMAN	0	576.7	1.899	0.212	0.0482	1	1
20141210_QEp7_MiBa_SA_HLA-I-p_MM15_1_A_1.51880.51880.2	51880	2	1048.458496	0.004939	NTDEPPMVF	NTDEPPMVF	sp|P54578|UBP14_HUMAN	0	313.6	1.924	0.33	0.0069	1	1
20141210_QEp7_MiBa_SA_HLA-I-p_MM15_4_B_1.32827.32827.2	32827	2	1011.603394	0.006941	EINPLVVTK	EINPLVVTK	sp|P53396|ACLY_HUMAN	0	410.1	1.748	0.205	0.0354	1	1
20141208_QEp7_MiBa_SA_HLA-I-p_MM15_2_A.30729.30729.3	30729	3	1187.674316	1.003307	VVYTSHLQLK	VVYTSHLQLK	sp|A6NKT7|RGPD3_HUMAN;sp|O14715|RGPD8_HUMAN;sp|P0DJD0|RGPD1_HUMAN;sp|P0DJD1|RGPD2_HUMAN;sp|P49792|RBP2_HUMAN;sp|Q7Z3J3|RGPD4_HUMAN;sp|Q99666|RGPD5_HUMAN	0	228.5	2.334	0.306	9.06E-04	1	1
20141208_QEp7_MiBa_SA_HLA-I-p_MM15_3_A.22988.22988.3	22988	3	1098.65625	0.005338	ARLDLERKV	ARLDLERKV	sp|P08670|VIME_HUMAN	0	716.1	3.165	0.227	0.0663	1	1
20141210_QEp7_MiBa_SA_HLA-I-p_MM15_1_B_1.17180.17180.2	17180	2	1041.483398	1.005918	EVTDYTTGR	EVTDYTTGR	sp|O60488|ACSL4_HUMAN	0	208.6	1.42	0.243	0.0512	1	1
20141208_QEp7_MiBa_SA_HLA-I-p_MM15_2_B.17057.17057.3	17057	3	1372.793213	0.00714	KRMEIQEAIKK	KRMEIQEAIKK	sp|Q92925|SMRD2_HUMAN	0	583.9	3.291	0.345	4.38E-04	1	1
20141210_QEp7_MiBa_SA_HLA-I-p_MM15_3_A_1.35570.35570.2	35570	2	1332.657959	0.008299	IPYPGRTNADVM	IPYPGRTNADVM	sp|P07948|LYN_HUMAN	0	403.4	1.826	0.304	0.0109	1	1
20141208_QEp7_MiBa_SA_HLA-I-p_MM15_2_A.00279.00279.3	279	3	1598.831543	0.005103	KSKSSGKEKGSDSFK	KSKSSGKEKGSDSFK	sp|Q8NI27|THOC2_HUMAN	0	170.5	2.55	0.429	1.58E-04	1	1
20141210_QEp7_MiBa_SA_HLA-I-p_MM15_4_B_1.23311.23311.3	23311	3	1361.740967	0.007287	ETAGGVM(Oxidation)TALIKR	ETAGGVMTALIKR	sp|P0DMV8|HS71A_HUMAN;sp|P0DMV9|HS71B_HUMAN;sp|P34931|HS71L_HUMAN	0	254	2.599	0.452	1.45E-04	1	1
20141208_QEp7_MiBa_SA_HLA-I-p_MM15_4_A.11246.11246.2	11246	2	1302.640503	0.008813	YVASNQHEVTR	YVASNQHEVTR	sp|Q13127|REST_HUMAN	0	551.8	2.09	0.536	1.01E-05	1	1
20141210_QEp7_MiBa_SA_HLA-I-p_MM15_1_B_1.04780.04780.2	4780	2	1059.618286	0.007293	AM(Oxidation)KKDPVKK	AMKKDPVKK	sp|Q99729|ROAA_HUMAN	0	240.7	1.657	0.38	0.0121	1	1
20141210_QEp7_MiBa_SA_HLA-I-p_MM15_4_B_1.15973.15973.2	15973	2	961.4239502	0.006466	NADPQAVTM(Oxidation)	NADPQAVTM	sp|Q9UNF1|MAGD2_HUMAN	0	312.7	1.564	0.23	0.0347	1	1
20141208_QEp7_MiBa_SA_HLA-I-p_MM15_1_A.15412.15412.3	15412	3	1027.585693	0.004187	KAGEVFIHK	KAGEVFIHK	sp|Q15233|NONO_HUMAN	0	537.6	2.868	0.37	0.00169	1	1
20141210_QEp7_MiBa_SA_HLA-I-p_MM15_3_B_1.49892.49892.2	49892	2	1116.604004	0.007282	FAFRYVTTI	FAFRYVTTI	sp|Q16594|TAF9_HUMAN;sp|Q9HBM6|TAF9B_HUMAN	0	414.3	2.199	0.374	0.0594	1	1
20141210_QEp7_MiBa_SA_HLA-I-p_MM15_2_A_1.24982.24982.3	24982	3	1407.751709	0.004645	SALRPSTSRSLYA	SALRPSTSRSLYA	sp|P08670|VIME_HUMAN	0	187.7	2.296	0.342	0.00279	1	1
20141208_QEp7_MiBa_SA_HLA-I-p_MM15_4_B.42099.42099.2	42099	2	1184.636353	0.006121	DLQHGSLFLR	DLQHGSLFLR	sp|P00338|LDHA_HUMAN	0	705.3	2.322	0.295	0.00432	1	1
20141208_QEp7_MiBa_SA_HLA-I-p_MM15_1_A.46939.46939.1	46939	1	879.4720459	0.001845	APSPADPLL	APSPADPLL	sp|Q6NZY7|BORG3_HUMAN	0	547.7	2.309	0.267	0.069	1	1
20141210_QEp7_MiBa_SA_HLA-I-p_MM15_2_A_1.49555.49555.2	49555	2	1220.623169	0.004255	SDYPPLGRFAV	SDYPPLGRFAV	sp|P68104|EF1A1_HUMAN;sp|Q5VTE0|EF1A3_HUMAN	0	311.6	1.525	0.345	0.00173	1	1
20141210_QEp7_MiBa_SA_HLA-I-p_MM15_2_B_1.28559.28559.2	28559	2	1058.617188	0.004755	ELIKNPAFK	ELIKNPAFK	sp|A5YKK6|CNOT1_HUMAN	0	586	2.117	0.316	0.0158	1	1
20141210_QEp7_MiBa_SA_HLA-I-p_MM15_2_A_1.11916.11916.2	11916	2	871.5159912	0.003257	DQAKAVLK	DQAKAVLK	sp|Q9H0A0|NAT10_HUMAN;DeNovo_spliced__ETLDQAKAVLK	0	996.3	2.306	0.169	0.0575	1	1
20141208_QEp7_MiBa_SA_HLA-I-p_MM15_4_B.17065.17065.3	17065	3	1231.64978	0.007572	EVLHIGSAHNR	EVLHIGSAHNR	sp|O00151|PDLI1_HUMAN	0	370.4	2.949	1	1.00E-04	1	1
20141210_QEp7_MiBa_SA_HLA-I-p_MM15_1_B_1.34566.34566.3	34566	3	989.5698853	0.004052	KLADFGLAR	KLADFGLAR	sp|O94921|CDK14_HUMAN;sp|P06239|LCK_HUMAN;sp|P06241|FYN_HUMAN;sp|P06493|CDK1_HUMAN;sp|P07947|YES_HUMAN;sp|P07948|LYN_HUMAN;sp|P08631|HCK_HUMAN;sp|P09769|FGR_HUMAN;sp|P11362|FGFR1_HUMAN;sp|P11802|CDK4_HUMAN;sp|P20794|MAK_HUMAN;sp|P21802|FGFR2_HUMAN;sp|P22455|FGFR4_HUMAN;sp|P22607|FGFR3_HUMAN;sp|P24941|CDK2_HUMAN;sp|P50750|CDK9_HUMAN;sp|P51451|BLK_HUMAN;sp|Q00526|CDK3_HUMAN;sp|Q00534|CDK6_HUMAN;sp|…	0	325	2.137	0.222	0.0136	1	1
20141210_QEp7_MiBa_SA_HLA-I-p_MM15_3_A_1.05828.05828.2	5828	2	949.512085	0.004047	STIGETSKK	STIGETSKK	sp|Q86U06|RBM23_HUMAN	0	282.4	1.859	0.277	0.0106	1	1
20141208_QEp7_MiBa_SA_HLA-I-p_MM15_2_A.18369.18369.3	18369	3	1023.58551	0.003005	NVSHTVVLR	NVSHTVVLR	sp|P43308|SSRB_HUMAN	0	299	2.021	0.268	0.00591	1	1
20141208_QEp7_MiBa_SA_HLA-I-p_MM15_1_B.07722.07722.2	7722	2	1145.645874	0.005447	STEEGKKVLR	STEEGKKVLR	sp|Q9UBP6|TRMB_HUMAN	0	416.1	2.201	0.327	3.17E-04	1	1
20141210_QEp7_MiBa_SA_HLA-I-p_MM15_4_A_1.42766.42766.2	42766	2	1118.643555	0.005254	GRAMLLVGRF	GRAMLLVGRF	sp|Q13535|ATR_HUMAN	0	352.2	2.377	0.468	1.12E-05	1	1
20141210_QEp7_MiBa_SA_HLA-I-p_MM15_3_B_1.16739.16739.2	16739	2	1003.499695	0.006271	DTAAQITQ(Deamidated)R	DTAAQITQR	sp|Q31612|1B73_HUMAN	0	791.3	1.969	0.249	0.0353	1	1
20141208_QEp7_MiBa_SA_HLA-I-p_MM15_1_A.50993.50993.2	50993	2	1337.76123	0.005737	LPEEVLLQERI	LPEEVLLQERI	DeNovo_spliced__LPEEVLLQERI	0	872.1	2.508	0.264	0.0105	1	1
20141208_QEp7_MiBa_SA_HLA-I-p_MM15_3_B.16455.16455.3	16455	3	1082.702393	0.010001	RVLNKLGGVK	RVLNKLGGVK	sp|O00244|ATOX1_HUMAN	0	980.4	3.236	0.459	5.81E-04	1	1
20141208_QEp7_MiBa_SA_HLA-I-p_MM15_3_B.03872.03872.3	3872	3	1199.740356	0.00531	KLKDTKSRPK	KLKDTKSRPK	sp|Q9GZR7|DDX24_HUMAN	0	552.9	3.081	0.33	0.00141	1	1
20141210_QEp7_MiBa_SA_HLA-I-p_MM15_2_B_1.33853.33853.2	33853	2	1097.556641	0.006119	FPTVQHQEL	FPTVQHQEL	sp|Q9Y520|PRC2C_HUMAN	0	323.9	1.695	0.19	0.0582	1	1
20141210_QEp7_MiBa_SA_HLA-I-p_MM15_1_B_1.06887.06887.2	6887	2	935.4772949	0.002672	TTAEGMAKK	TTAEGMAKK	sp|Q92522|H1X_HUMAN	0	486.1	1.998	0.334	0.00286	1	1
20141208_QEp7_MiBa_SA_HLA-I-p_MM15_2_A.31043.31043.3	31043	3	2189.054932	0.004808	GQRSDVYSDLNTQRPYYK	GQRSDVYSDLNTQRPYYK	sp|O43914|TYOBP_HUMAN	0	520.1	4.397	0.464	2.53E-05	1	1
20141208_QEp7_MiBa_SA_HLA-I-p_MM15_3_A.47346.47346.1	47346	1	917.5110474	0.00409	TPLSSTVTL	TPLSSTVTL	sp|P12004|PCNA_HUMAN	0	502.5	1.786	0.299	0.0403	1	1
20141210_QEp7_MiBa_SA_HLA-I-p_MM15_4_A_1.03310.03310.2	3310	2	1043.621826	0.005669	AMKKDPVKK	AMKKDPVKK	sp|Q99729|ROAA_HUMAN	0	493.1	2.289	0.191	0.00344	1	1
20141208_QEp7_MiBa_SA_HLA-I-p_MM15_1_A.14678.14678.1	14678	1	980.47052	0.004286	DTSSEITTK	DTSSEITTK	sp|P06454|PTMA_HUMAN	0	838.2	3.026	0.253	0.00465	1	1
20141208_QEp7_MiBa_SA_HLA-I-p_MM15_4_A.37007.37007.2	37007	2	983.581543	0.005177	LEVGVVNVR	LEVGVVNVR	DeNovo_spliced__LEVGVVNVR	0.002	446	1.78	0.245	0.0455	1	1
20141210_QEp7_MiBa_SA_HLA-I-p_MM15_3_B_1.47057.47057.2	47057	2	964.454895	0.00471	SPNDFSVSL	SPNDFSVSL	sp|P16333|NCK1_HUMAN	0	264.5	1.726	0.218	0.0725	1	1
20141208_QEp7_MiBa_SA_HLA-I-p_MM15_2_A.40413.40413.2	40413	2	948.4958496	0.00418	TAFPGTDKL	TAFPGTDKL	sp|Q96F45|ZN503_HUMAN	0	325.2	1.492	0.22	0.0549	1	1
20141210_QEp7_MiBa_SA_HLA-I-p_MM15_1_B_1.29539.29539.2	29539	2	1209.567383	0.004854	DVYSDLNTQR	DVYSDLNTQR	sp|O43914|TYOBP_HUMAN	0	302.1	1.911	0.375	7.60E-04	1	1
20141210_QEp7_MiBa_SA_HLA-I-p_MM15_2_B_1.14182.14182.3	14182	3	1023.550293	0.00418	SSASVYRVR	SSASVYRVR	sp|Q8TAS1|UHMK1_HUMAN	0	241.8	2.135	0.334	0.0478	1	1
20141210_QEp7_MiBa_SA_HLA-I-p_MM15_3_B_1.31045.31045.2	31045	2	1111.570923	0.004688	QVAERALYY	QVAERALYY	sp|Q13362|2A5G_HUMAN;sp|Q14738|2A5D_HUMAN;sp|Q16537|2A5E_HUMAN	0	247.8	1.503	0.337	0.0279	1	1
20141210_QEp7_MiBa_SA_HLA-I-p_MM15_3_A_1.30211.30211.3	30211	3	1127.745483	0.006415	SVAKTILKRL	SVAKTILKRL	sp|Q7L9L4|MOB1B_HUMAN;sp|Q9H8S9|MOB1A_HUMAN	0	421.9	2.629	0.347	0.00683	1	1
20141210_QEp7_MiBa_SA_HLA-I-p_MM15_1_A_1.15023.15023.2	15023	2	1293.746582	0.00607	RTKKLSDYVGK	RTKKLSDYVGK	tr|F8VZ95|F8VZ95_HUMAN;sp|P57076|CU059_HUMAN	0	779.7	2.624	0.431	2.55E-04	1	1
20141210_QEp7_MiBa_SA_HLA-I-p_MM15_1_A_1.26669.26669.2	26669	2	1044.587769	0.006225	SVNPSVTTIK	SVNPSVTTIK	sp|Q8TBA6|GOGA5_HUMAN	0	428.9	2.081	0.298	0.00381	1	1
20141210_QEp7_MiBa_SA_HLA-I-p_MM15_4_A_1.06800.06800.3	6800	3	1327.728149	0.007373	SIRDTPAKNAQK	SIRDTPAKNAQK	sp|P06748|NPM_HUMAN	0	708.5	3.871	0.302	1.45E-05	1	1
20141208_QEp7_MiBa_SA_HLA-I-p_MM15_4_A.44913.44913.2	44913	2	1181.568848	0.007105	SRHSGPFFTF	SRHSGPFFTF	sp|P25686|DNJB2_HUMAN	0	273.5	1.472	0.337	0.0608	1	1
20141208_QEp7_MiBa_SA_HLA-I-p_MM15_1_B.49946.49946.2	49946	2	1271.71936	0.00687	YPIVPLDGKGTL	YPIVPLDGKGTL	sp|P06239|LCK_HUMAN	0	298.5	2.034	0.259	0.0245	1	1
20141210_QEp7_MiBa_SA_HLA-I-p_MM15_1_B_1.21813.21813.3	21813	3	1068.646118	0.005684	LQAQVRIGGK	LQAQVRIGGK	sp|P20290|BTF3_HUMAN;sp|Q96K17|BT3L4_HUMAN	0	226.5	2.664	0.142	0.00637	1	1
20141208_QEp7_MiBa_SA_HLA-I-p_MM15_1_B.34896.34896.3	34896	3	1017.635986	0.002486	FRVLVVSAK	FRVLVVSAK	tr|H3BVE0|H3BVE0_HUMAN;sp|Q9H3K6|BOLA2_HUMAN	0	382.5	2.238	0.233	0.0164	1	1
20141208_QEp7_MiBa_SA_HLA-I-p_MM15_1_A.43601.43601.2	43601	2	1101.546265	0.003267	SLMPWFHGK	SLMPWFHGK	sp|P41240|CSK_HUMAN;sp|P42679|MATK_HUMAN	0	359.1	1.697	0.311	0.0152	1	1
20141210_QEp7_MiBa_SA_HLA-I-p_MM15_2_A_1.49461.49461.2	49461	2	1087.509644	0.005414	MPNAMPVSEL	MPNAMPVSEL	sp|P84085|ARF5_HUMAN	0	301	1.901	0.219	0.0281	1	1
20141210_QEp7_MiBa_SA_HLA-I-p_MM15_2_B_1.45128.45128.2	45128	2	1071.610596	0.002889	FAEQRIPVL	FAEQRIPVL	sp|Q8N3A8|PARP8_HUMAN	0	335.1	1.904	0.367	0.0392	1	1
20141208_QEp7_MiBa_SA_HLA-I-p_MM15_1_A.37671.37671.2	37671	2	1070.533936	0.005501	FAKEIDVSY	FAKEIDVSY	sp|P54760|EPHB4_HUMAN	0	284	1.584	0.308	0.027	1	1
20141208_QEp7_MiBa_SA_HLA-I-p_MM15_2_B.43577.43577.2	43577	2	2555.13916	1.00635	NYGQSMSGGNGQAANQTLSPQMWK	NYGQSMSGGNGQAANQTLSPQMWK	sp|Q8WU79|SMAP2_HUMAN	0	1426.3	4.798	1	1.48E-16	1	1
20141210_QEp7_MiBa_SA_HLA-I-p_MM15_1_A_1.57791.57791.2	57791	2	1548.713867	0.006779	MPFSPYEPLNFHA	MPFSPYEPLNFHA	sp|P10909|CLUS_HUMAN	0	697.5	2.809	0.349	4.85E-04	1	1
20141208_QEp7_MiBa_SA_HLA-I-p_MM15_1_A.14429.14429.2	14429	2	1007.493591	0.005259	DTASVSTATR	DTASVSTATR	sp|Q96J84|KIRR1_HUMAN	0	573.7	2.039	0.29	0.00325	1	1
20141210_QEp7_MiBa_SA_HLA-I-p_MM15_1_B_1.01864.01864.3	1864	3	1143.664551	0.003437	KLKDQAAKDK	KLKDQAAKDK	sp|Q15561|TEAD4_HUMAN	0	221.8	2.652	0.148	0.0268	1	1
20141210_QEp7_MiBa_SA_HLA-I-p_MM15_1_A_1.58760.58760.2	58760	2	1083.657471	1.008628	VPIELFRPI	VPIELFRPI	DeNovo_spliced__VPIELFRPI	0.356	347.4	1.849	0.404	0.00279	1	1
20141210_QEp7_MiBa_SA_HLA-I-p_MM15_4_A_1.21181.21181.2	21181	2	1182.598511	0.009548	RQIPYTM(Oxidation)MK	RQIPYTMMK	sp|Q00325|MPCP_HUMAN	0	375.5	1.724	0.262	0.0122	1	1
20141208_QEp7_MiBa_SA_HLA-I-p_MM15_1_A.30042.30042.1	30042	1	913.5296631	0.006366	SVSAVNLPK	SVSAVNLPK	sp|Q3KQU3|MA7D1_HUMAN	0	661.9	2.29	0.212	0.0527	1	1
20141210_QEp7_MiBa_SA_HLA-I-p_MM15_1_B_1.49852.49852.2	49852	2	979.4771729	8.35E-04	YAANPGQLF	YAANPGQLF	sp|Q9BRJ7|SDOS_HUMAN	0	266.2	1.775	0.235	0.0246	1	1
20141208_QEp7_MiBa_SA_HLA-I-p_MM15_1_A.12081.12081.3	12081	3	1078.555908	0.003907	FTNGTERVR	FTNGTERVR	sp|P01920|DQB1_HUMAN;sp|P05538|DQB2_HUMAN	0	143.6	1.871	0.251	0.0355	1	1
20141208_QEp7_MiBa_SA_HLA-I-p_MM15_3_B.39382.39382.1	39382	1	1147.595581	0.004885	TVVEEMIATR	TVVEEMIATR	sp|Q92576|PHF3_HUMAN	0	142.9	2.43	0.383	0.00189	1	1
20141208_QEp7_MiBa_SA_HLA-I-p_MM15_3_A.39930.39930.3	39930	3	1067.644531	0.006635	ILGSKLFYK	ILGSKLFYK	sp|Q8NAP3|ZBT38_HUMAN	0	204.7	2.464	0.342	5.09E-04	1	1
20141210_QEp7_MiBa_SA_HLA-I-p_MM15_3_B_1.48735.48735.1	48735	1	1064.520752	0.002938	FPYPTQAEL	FPYPTQAEL	sp|Q9Y6X8|ZHX2_HUMAN	0	539	1.946	0.322	0.00902	1	1
20141208_QEp7_MiBa_SA_HLA-I-p_MM15_3_B.30373.30373.2	30373	2	1274.633179	0.007608	HPQIEPANQEL	HPQIEPANQEL	sp|P12270|TPR_HUMAN	0	406.6	2.085	0.234	0.0489	1	1
20141210_QEp7_MiBa_SA_HLA-I-p_MM15_1_B_1.52710.52710.2	52710	2	1281.633667	0.006132	ESISDVGFGMLK	ESISDVGFGMLK	sp|O00116|ADAS_HUMAN	0	919.1	2.602	0.34	1.87E-04	1	1
20141210_QEp7_MiBa_SA_HLA-I-p_MM15_1_A_1.51897.51897.2	51897	2	1006.586609	0.005451	NAILEVHVL	NAILEVHVL	sp|P17813|EGLN_HUMAN	0	305.2	1.839	0.264	0.0689	1	1
20141210_QEp7_MiBa_SA_HLA-I-p_MM15_4_A_1.20806.20806.2	20806	2	1080.606079	0.002073	STALHVAVQR	STALHVAVQR	sp|Q96AX9|MIB2_HUMAN	0	775.7	2.067	0.32	0.0154	1	1
20141208_QEp7_MiBa_SA_HLA-I-p_MM15_1_A.55490.55490.2	55490	2	1107.585205	0.003989	QIPELPDPSL	QIPELPDPSL	sp|P09884|DPOLA_HUMAN	0	324.8	1.97	0.206	0.0137	1	1
20141210_QEp7_MiBa_SA_HLA-I-p_MM15_3_B_1.47383.47383.3	47383	3	1169.756836	0.007185	RLLGLTGLLSK	RLLGLTGLLSK	sp|Q9H106|SIRPD_HUMAN	0	413.2	2.587	0.431	1.42E-04	1	1
20141210_QEp7_MiBa_SA_HLA-I-p_MM15_1_B_1.15222.15222.2	15222	2	1109.597778	0.00363	HTVGGAAGVVSR	HTVGGAAGVVSR	sp|Q709C8|VP13C_HUMAN	0	757.4	2.213	0.398	5.36E-04	1	1
20141208_QEp7_MiBa_SA_HLA-I-p_MM15_1_B.54682.54682.2	54682	2	959.5368652	0.004067	FPVTPVSTL	FPVTPVSTL	sp|Q9UID3|VPS51_HUMAN	0	328.4	1.605	0.334	0.0471	1	1
20141208_QEp7_MiBa_SA_HLA-I-p_MM15_1_B.19014.19014.3	19014	3	1285.620361	0.00538	DTDKSSTYTLR	DTDKSSTYTLR	sp|P08575|PTPRC_HUMAN	0	287.2	2.551	0.439	1.67E-04	1	1
20141208_QEp7_MiBa_SA_HLA-I-p_MM15_3_A.43737.43737.3	43737	3	1166.62085	0.004994	MLWDAKLYK	MLWDAKLYK	sp|Q8IWV7|UBR1_HUMAN	0	208.9	2.046	0.346	0.00487	1	1
20141208_QEp7_MiBa_SA_HLA-I-p_MM15_3_A.25747.25747.3	25747	3	1067.55603	0.004816	HVPGSPFTAR	HVPGSPFTAR	sp|P21333|FLNA_HUMAN	0	243.8	1.896	0.242	0.0328	1	1
20141210_QEp7_MiBa_SA_HLA-I-p_MM15_1_B_1.15497.15497.3	15497	3	1028.591187	0.003186	TARHLYLR	TARHLYLR	sp|P39019|RS19_HUMAN	0	1037.6	2.783	0.133	0.00832	1	1
20141210_QEp7_MiBa_SA_HLA-I-p_MM15_3_A_1.13094.13094.3	13094	3	1115.65979	0.003466	RGYLQKVRP	RGYLQKVRP	DeNovo_spliced__RGYLQKVRP	0	364.7	2.275	0.218	0.0589	1	1
20141210_QEp7_MiBa_SA_HLA-I-p_MM15_2_A_1.21152.21152.2	21152	2	1186.672363	0.005324	IRDQLSAVASK	IRDQLSAVASK	sp|Q9P000|COMD9_HUMAN	0	463.7	2.563	0.356	0.00334	1	1
20141210_QEp7_MiBa_SA_HLA-I-p_MM15_1_B_1.24825.24825.3	24825	3	1227.681274	0.005519	RTLNPQMLQK	RTLNPQMLQK	sp|Q9NVU7|SDA1_HUMAN	0	308.1	2.692	0.402	1.91E-04	1	1
20141210_QEp7_MiBa_SA_HLA-I-p_MM15_3_B_1.24479.24479.1	24479	1	752.3908081	0.00507	FFNTPK	FFNTPK	sp|P48556|PSMD8_HUMAN	0	444.4	1.757	0.3	0.0217	1	1
20141208_QEp7_MiBa_SA_HLA-I-p_MM15_3_B.36287.36287.3	36287	3	1198.692017	0.005773	KVPPFTFHVK	KVPPFTFHVK	sp|Q6NZI2|PTRF_HUMAN	0	375.7	3.155	0.408	3.31E-05	1	1
20141208_QEp7_MiBa_SA_HLA-I-p_MM15_4_A.09634.09634.2	9634	2	1148.692261	0.006982	LRKKFAQKM	LRKKFAQKM	sp|P18124|RL7_HUMAN	0	454.6	1.772	0.419	9.09E-04	1	1
20141210_QEp7_MiBa_SA_HLA-I-p_MM15_3_B_1.34934.34934.3	34934	3	1760.858643	1.013531	PAYHSSLM(Oxidation)DPDTKLIG	PAYHSSLMDPDTKLIG	sp|O15145|ARPC3_HUMAN	0	190.6	3.255	0.386	1.59E-04	1	1
20141208_QEp7_MiBa_SA_HLA-I-p_MM15_2_B.38340.38340.3	38340	3	1232.71875	0.005837	LAYEQVAKALK	LAYEQVAKALK	sp|O00299|CLIC1_HUMAN	0	182.7	2.321	0.345	0.00219	1	1
20141210_QEp7_MiBa_SA_HLA-I-p_MM15_1_A_1.21107.21107.3	21107	3	1239.708862	0.004085	EVQRQLAIQR	EVQRQLAIQR	sp|O14964|HGS_HUMAN	0	368.6	2.177	0.056	0.00856	1	1
20141210_QEp7_MiBa_SA_HLA-I-p_MM15_4_A_1.29000.29000.3	29000	3	1223.753418	0.007132	RVRDIVPTLR	RVRDIVPTLR	sp|A1L0T0|ILVBL_HUMAN	0	425.5	2.451	0.339	0.00284	1	1
20141210_QEp7_MiBa_SA_HLA-I-p_MM15_3_A_1.23644.23644.3	23644	3	971.583252	0.006893	EASGILKVR	EASGILKVR	sp|Q8WXE0|CSKI2_HUMAN	0.172	235.2	2.412	0.363	0.00426	1	1
20141210_QEp7_MiBa_SA_HLA-I-p_MM15_2_B_1.03256.03256.3	3256	3	1327.761841	0.004607	KLRAKQEQEAK	KLRAKQEQEAK	sp|P05455|LA_HUMAN	0	413.3	2.608	0.351	8.74E-04	1	1
20141208_QEp7_MiBa_SA_HLA-I-p_MM15_1_B.46245.46245.3	46245	3	1167.652588	0.005197	RTIFPLFM(Oxidation)K	RTIFPLFMK	sp|Q8WYA6|CTBL1_HUMAN	0	165.8	1.591	0.28	0.0403	1	1
20141208_QEp7_MiBa_SA_HLA-I-p_MM15_3_A.44257.44257.2	44257	2	1150.603638	0.005374	DVYTSLGQLR	DVYTSLGQLR	sp|O14595|CTDS2_HUMAN	0	382.4	1.964	0.467	1.71E-04	1	1
20141210_QEp7_MiBa_SA_HLA-I-p_MM15_2_B_1.09646.09646.2	9646	2	1007.435059	0.004197	SPDHSDHTL	SPDHSDHTL	sp|Q68CZ2|TENS3_HUMAN	0	683.7	2.32	0.418	4.79E-04	1	1
20141210_QEp7_MiBa_SA_HLA-I-p_MM15_4_A_1.29257.29257.1	29257	1	1000.371765	0.008751	EFDNAGAMM(Oxidation)	EFDNAGAMM	sp|P36873|PP1G_HUMAN;sp|P62136|PP1A_HUMAN	0.05	629	1.896	0.266	0.0264	1	1
20141210_QEp7_MiBa_SA_HLA-I-p_MM15_3_A_1.34815.34815.3	34815	3	1108.700073	0.003265	RLPPATLTLK	RLPPATLTLK	sp|Q9NU23|LYRM2_HUMAN	0	264.7	2.452	0.357	3.81E-04	1	1
20141210_QEp7_MiBa_SA_HLA-I-p_MM15_3_A_1.42848.42848.1	42848	1	1033.484985	0.005971	M(Oxidation)PVPTTPEF	MPVPTTPEF	sp|Q14676|MDC1_HUMAN	0	707	2.193	0.326	0.00672	1	1
20141208_QEp7_MiBa_SA_HLA-I-p_MM15_1_B.00074.00074.3	74	3	1273.657593	0.003479	ARDHRAHHKF	ARDHRAHHKF	sp|O00767|ACOD_HUMAN	0	490.9	2.455	0.424	5.78E-04	1	1
20141210_QEp7_MiBa_SA_HLA-I-p_MM15_3_A_1.08195.08195.2	8195	2	1117.579834	0.007144	EAAQLESSKR	EAAQLESSKR	sp|P22102|PUR2_HUMAN	0	733.1	2.401	0.349	0.00491	1	1
20141208_QEp7_MiBa_SA_HLA-I-p_MM15_4_A.46766.46766.1	46766	1	995.47052	0.00716	FPLTTESAM	FPLTTESAM	sp|P62750|RL23A_HUMAN	0	1037.3	2.287	0.436	1.96E-04	1	1
20141208_QEp7_MiBa_SA_HLA-I-p_MM15_4_B.06231.06231.2	6231	2	1206.69104	0.007726	QRLKEYRSK	QRLKEYRSK	sp|P26373|RL13_HUMAN	0	140.8	1.847	0.275	0.0262	1	1
20141210_QEp7_MiBa_SA_HLA-I-p_MM15_1_B_1.49349.49349.2	49349	2	1210.571289	0.005388	YPYGELGHYL	YPYGELGHYL	sp|Q14289|FAK2_HUMAN	0	448.2	1.864	0.381	0.00116	1	1
20141208_QEp7_MiBa_SA_HLA-I-p_MM15_4_B.20216.20216.3	20216	3	1283.762085	0.005904	TVNPKESILKR	TVNPKESILKR	sp|P06400|RB_HUMAN	0	690.5	2.893	0.441	1.16E-04	1	1
20141208_QEp7_MiBa_SA_HLA-I-p_MM15_2_B.23073.23073.2	23073	2	978.5302124	0.005528	DATPLHVAR	DATPLHVAR	sp|Q7Z5L2|R3HCL_HUMAN	0	242.1	1.7	0.371	0.0128	1	1
20141208_QEp7_MiBa_SA_HLA-I-p_MM15_3_B.38390.38390.2	38390	2	1046.546509	0.006794	FPVESEALR	FPVESEALR	DeNovo_spliced__FPVESEALR	0	472.4	1.956	1	0.0409	1	1
20141208_QEp7_MiBa_SA_HLA-I-p_MM15_4_B.11226.11226.3	11226	3	1252.609497	0.00467	ETNTGEVYRGK	ETNTGEVYRGK	sp|P62318|SMD3_HUMAN	0	291.1	2.154	0.321	0.00226	1	1
20141210_QEp7_MiBa_SA_HLA-I-p_MM15_1_B_1.27696.27696.3	27696	3	1274.838745	0.006103	KLYEKKLLKL	KLYEKKLLKL	sp|P42166|LAP2A_HUMAN	0	668.7	3.377	0.335	1.58E-04	1	1
20141210_QEp7_MiBa_SA_HLA-I-p_MM15_3_A_1.26661.26661.3	26661	3	945.5793457	0.003366	FVAGLGKVR	FVAGLGKVR	sp|O15427|MOT4_HUMAN	0	408.2	2.731	0.286	0.0268	1	1
20141208_QEp7_MiBa_SA_HLA-I-p_MM15_1_A.28457.28457.1	28457	1	1021.523865	0.004593	SRTSVQPTF	SRTSVQPTF	sp|Q5T4S7|UBR4_HUMAN	0	73.5	1.598	0.222	0.0162	1	1
20141210_QEp7_MiBa_SA_HLA-I-p_MM15_4_B_1.13415.13415.3	13415	3	1182.64563	0.005937	VTVDPKYHPK	VTVDPKYHPK	sp|Q00341|VIGLN_HUMAN	0	360.8	2.386	0.249	0.00673	1	1
20141208_QEp7_MiBa_SA_HLA-I-p_MM15_1_B.48809.48809.2	48809	2	1055.600342	0.002867	NAIREVLEL	NAIREVLEL	sp|P36404|ARL2_HUMAN	0	570	2.013	0.235	0.0282	1	1
20141208_QEp7_MiBa_SA_HLA-I-p_MM15_4_B.36172.36172.3	36172	3	983.6796265	0.005317	LLAKVILSK	LLAKVILSK	sp|O95772|MENTO_HUMAN	0	323.2	2.877	0.23	0.00469	1	1
20141208_QEp7_MiBa_SA_HLA-I-p_MM15_4_A.07537.07537.2	7537	2	916.4406738	0.004389	DANSGQVAR	DANSGQVAR	sp|P39060|COIA1_HUMAN	0	452.9	2.124	0.326	0.0064	1	1
20141208_QEp7_MiBa_SA_HLA-I-p_MM15_2_A.16469.16469.1	16469	1	856.4698486	0.004408	SSAPPLTGK	SSAPPLTGK	sp|Q9HBE1|PATZ1_HUMAN	0	543.7	2.16	0.172	0.0157	1	1
20141210_QEp7_MiBa_SA_HLA-I-p_MM15_4_A_1.32670.32670.2	32670	2	956.5372314	0.008112	DSITVPVAR	DSITVPVAR	sp|O00203|AP3B1_HUMAN	0	194.3	1.635	0.306	0.0212	1	1
20141210_QEp7_MiBa_SA_HLA-I-p_MM15_1_B_1.44630.44630.2	44630	2	1164.704346	0.006427	HVSLVQLTLR	HVSLVQLTLR	sp|P12004|PCNA_HUMAN	0	457	1.901	0.137	0.00431	1	1
20141210_QEp7_MiBa_SA_HLA-I-p_MM15_4_A_1.14436.14436.3	14436	3	1471.675049	0.008999	RRMEELHNQEM	RRMEELHNQEM	sp|P23246|SFPQ_HUMAN	0	213.2	2.219	0.293	0.00631	1	1
20141208_QEp7_MiBa_SA_HLA-I-p_MM15_1_B.42651.42651.1	42651	1	843.4503784	0.001302	SVILEHF	SVILEHF	sp|Q9H7F0|AT133_HUMAN	0	557	2.053	0.276	0.0383	1	1
20141208_QEp7_MiBa_SA_HLA-I-p_MM15_4_A.36812.36812.2	36812	2	979.5501709	0.00506	N(Deamidated)VNPVALPR	NVNPVALPR	sp|P08311|CATG_HUMAN	0	394.7	1.568	1	0.0373	1	1
20141210_QEp7_MiBa_SA_HLA-I-p_MM15_2_A_1.30028.30028.3	30028	3	1259.645508	0.004363	VRWAPNENKF	VRWAPNENKF	sp|O15143|ARC1B_HUMAN	0	247.8	2.089	0.239	0.00601	1	1
20141208_QEp7_MiBa_SA_HLA-I-p_MM15_4_B.34907.34907.2	34907	2	1361.740112	0.009848	TVIRDVEQQFK	TVIRDVEQQFK	sp|Q14566|MCM6_HUMAN	0	525.9	2.509	0.312	0.00859	1	1
20141210_QEp7_MiBa_SA_HLA-I-p_MM15_1_A_1.07189.07189.3	7189	3	1019.539246	0.003295	GRTETTVTR	GRTETTVTR	sp|O00165|HAX1_HUMAN	0	403.7	2.315	0.246	0.0279	1	1
20141208_QEp7_MiBa_SA_HLA-I-p_MM15_1_A.02985.02985.3	2985	3	1184.703125	0.004199	KRQENIAKAK	KRQENIAKAK	sp|Q7Z3B0|SIM15_HUMAN	0	398.4	2.791	0.348	0.00309	1	1
20141210_QEp7_MiBa_SA_HLA-I-p_MM15_4_A_1.17779.17779.2	17779	2	1173.606201	0.007292	DTIDERAINK	DTIDERAINK	sp|P13797|PLST_HUMAN;sp|Q14651|PLSI_HUMAN	0	524.9	2.298	0.228	0.0376	1	1
20141208_QEp7_MiBa_SA_HLA-I-p_MM15_1_B.40269.40269.2	40269	2	1876.993774	1.024707	NTVELLVEDKGNQVYR	NTVELLVEDKGNQVYR	sp|O75369|FLNB_HUMAN	0	775.9	3.159	0.386	1.73E-04	1	1
20141208_QEp7_MiBa_SA_HLA-I-p_MM15_2_A.02924.02924.3	2924	3	932.5078125	0.003852	TTSQGGVKR	TTSQGGVKR	sp|P18615|NELFE_HUMAN	0	480	2.392	0.389	5.53E-04	1	1
20141210_QEp7_MiBa_SA_HLA-I-p_MM15_1_B_1.55168.55168.2	55168	2	1048.603149	0.007448	FPAKFVEVL	FPAKFVEVL	sp|Q96HU1|SGSM3_HUMAN	0	197.5	1.977	0.263	0.0242	1	1
20141208_QEp7_MiBa_SA_HLA-I-p_MM15_2_A.13845.13845.3	13845	3	1064.565063	0.003571	AQAESLRYK	AQAESLRYK	sp|P23396|RS3_HUMAN	0	287.7	2.167	0.191	0.032	1	1
20141208_QEp7_MiBa_SA_HLA-I-p_MM15_2_A.39991.39991.2	39991	2	966.5076294	0.005416	SLFEGSLSK	SLFEGSLSK	sp|Q7L622|G2E3_HUMAN	0	342	2.051	0.306	0.0391	1	1
20141208_QEp7_MiBa_SA_HLA-I-p_MM15_4_B.18621.18621.2	18621	2	1055.542725	0.006726	EAASGGLPQAR	EAASGGLPQAR	sp|P17861|XBP1_HUMAN	0	298.6	1.931	0.242	0.00509	1	1
20141208_QEp7_MiBa_SA_HLA-I-p_MM15_1_A.08393.08393.2	8393	2	1056.503662	0.004778	DAYAHPQQK	DAYAHPQQK	sp|Q15628|TRADD_HUMAN	0	639.5	1.944	0.333	0.0077	1	1
20141210_QEp7_MiBa_SA_HLA-I-p_MM15_2_B_1.25316.25316.2	25316	2	993.5181274	0.005019	TTASFPVGSK	TTASFPVGSK	sp|Q86UE4|LYRIC_HUMAN	0	570.8	2.039	0.371	0.00237	1	1
20141208_QEp7_MiBa_SA_HLA-I-p_MM15_4_B.09923.09923.3	9923	3	1222.721558	0.006945	RLKPTNPAAQK	RLKPTNPAAQK	sp|P52948|NUP98_HUMAN	0	794.6	3.27	0.393	0.00251	1	1
20141208_QEp7_MiBa_SA_HLA-I-p_MM15_1_A.32823.32823.3	32823	3	1195.699341	0.005521	GRLFNAIIHR	GRLFNAIIHR	sp|Q15149|PLEC_HUMAN	0	619.1	2.763	0.213	0.0148	1	1
20141210_QEp7_MiBa_SA_HLA-I-p_MM15_4_B_1.07384.07384.3	7384	3	1116.620483	0.006617	ETIVTKNGQK	ETIVTKNGQK	sp|O75896|TUSC2_HUMAN	0	333.8	2.318	0.239	0.0346	1	1
20141208_QEp7_MiBa_SA_HLA-I-p_MM15_3_A.46513.46513.2	46513	2	1236.563477	0.003706	MPEPDAQRFF	MPEPDAQRFF	sp|O14757|CHK1_HUMAN	0	143.1	1.55	0.197	0.0576	1	1
20141208_QEp7_MiBa_SA_HLA-I-p_MM15_2_A.20490.20490.2	20490	2	989.5186768	0.004477	ELSSISAQR	ELSSISAQR	sp|Q9BYB0|SHAN3_HUMAN	0	431	1.922	0.21	0.0185	1	1
20141208_QEp7_MiBa_SA_HLA-I-p_MM15_1_A.51733.51733.1	51733	1	1008.602112	0.00534	HVSLVQLTL	HVSLVQLTL	sp|P12004|PCNA_HUMAN	0	549.7	1.785	0.219	0.00736	1	1
20141210_QEp7_MiBa_SA_HLA-I-p_MM15_1_B_1.26505.26505.2	26505	2	1215.677734	0.005333	DVFRDPALKR	DVFRDPALKR	sp|P61353|RL27_HUMAN	0	185.2	2.09	0.347	0.0161	1	1
20141208_QEp7_MiBa_SA_HLA-I-p_MM15_3_A.39422.39422.1	39422	1	948.4662476	0.007589	TVAEINATM	TVAEINATM	sp|Q9NVA2|SEP11_HUMAN	0	400.2	1.878	0.304	0.00924	1	1
20141210_QEp7_MiBa_SA_HLA-I-p_MM15_1_A_1.10123.10123.2	10123	2	915.5540771	0.003929	TATKAVAVR	TATKAVAVR	DeNovo_spliced__TATKAVAVR	0	419.1	1.808	0.302	0.0077	1	1
20141208_QEp7_MiBa_SA_HLA-I-p_MM15_2_B.54962.54962.2	54962	2	997.5290527	0.005744	FPTIGDVHL	FPTIGDVHL	sp|Q86X55|CARM1_HUMAN	0	553.1	2.135	0.421	5.73E-04	1	1
20141208_QEp7_MiBa_SA_HLA-I-p_MM15_4_A.18701.18701.1	18701	1	1093.611084	0.007842	ALNHKVLHY	ALNHKVLHY	sp|Q96JJ3|ELMO2_HUMAN	0	821.1	2.143	0.399	6.38E-04	1	1
20141208_QEp7_MiBa_SA_HLA-I-p_MM15_3_B.36220.36220.2	36220	2	1134.498047	0.006326	MPWGDPNYR	MPWGDPNYR	sp|Q9Y508|RN114_HUMAN	0	341.5	1.69	0.306	0.00498	1	1
20141210_QEp7_MiBa_SA_HLA-I-p_MM15_3_A_1.37963.37963.2	37963	2	1065.571289	0.007162	DIFTGVMKR	DIFTGVMKR	DeNovo_spliced__DIFTGVMKR	0	309.9	1.609	0.4	0.00446	1	1
20141210_QEp7_MiBa_SA_HLA-I-p_MM15_1_A_1.18605.18605.3	18605	3	1936.87793	1.006772	FAKPRNQGGYGGSSSSSSY	FAKPRNQGGYGGSSSSSSY	sp|P09651|ROA1_HUMAN	0	285.6	3.436	1	1.61E-05	1	1
20141208_QEp7_MiBa_SA_HLA-I-p_MM15_1_B.11967.11967.3	11967	3	1226.603271	0.005413	RQYM(Oxidation)HVLQH	RQYMHVLQH	sp|Q8WUB2|F216A_HUMAN	0	141	1.917	0.26	0.0651	1	1
20141208_QEp7_MiBa_SA_HLA-I-p_MM15_1_A.26041.26041.3	26041	3	2763.433594	1.008959	QLRGPVKPTGGPGGGGTQTQQQMNQLK	QLRGPVKPTGGPGGGGTQTQQQMNQLK	sp|P26196|DDX6_HUMAN	0	311.4	5.724	1	9.65E-15	1	1
20141210_QEp7_MiBa_SA_HLA-I-p_MM15_1_B_1.30610.30610.3	30610	3	1819.131104	0.011457	YLKVKGNVFKNKRIL	YLKVKGNVFKNKRIL	sp|P84098|RL19_HUMAN	0	213.3	3.475	0.462	2.44E-06	1	1
20141210_QEp7_MiBa_SA_HLA-I-p_MM15_3_A_1.40272.40272.3	40272	3	2485.277588	1.016621	SLGSALRPSTSRSLYASSPGGVYAT	SLGSALRPSTSRSLYASSPGGVYAT	sp|P08670|VIME_HUMAN	0	104.2	2.734	0.458	2.75E-06	1	1
20141210_QEp7_MiBa_SA_HLA-I-p_MM15_3_B_1.25440.25440.3	25440	3	1120.630615	0.006564	SVNELIYKR	SVNELIYKR	sp|P18124|RL7_HUMAN	0	341.9	2.248	0.319	0.0089	1	1
20141208_QEp7_MiBa_SA_HLA-I-p_MM15_4_B.41978.41978.3	41978	3	1261.687378	0.005498	WVFKEEGVLR	WVFKEEGVLR	sp|P39656|OST48_HUMAN	0	308.7	2.078	0.229	0.0499	1	1
20141208_QEp7_MiBa_SA_HLA-I-p_MM15_1_A.25306.25306.3	25306	3	1062.627686	1.004407	LLHEPIVNK	LLHEPIVNK	sp|O00541|PESC_HUMAN	0	208.5	2.487	0.296	0.00538	1	1
20141210_QEp7_MiBa_SA_HLA-I-p_MM15_1_B_1.54758.54758.2	54758	2	1186.657471	0.004194	ILNPMTVPRF	ILNPMTVPRF	sp|Q96JB2|COG3_HUMAN	0	269	1.877	0.312	0.0468	1	1
20141210_QEp7_MiBa_SA_HLA-I-p_MM15_4_A_1.50895.50895.1	50895	1	883.4857178	0.005355	FPSPGPVAL	FPSPGPVAL	tr|I3L3X5|I3L3X5_HUMAN;sp|Q9NRY6|PLS3_HUMAN	0	378.7	2.18	0.333	0.00207	1	1
20141208_QEp7_MiBa_SA_HLA-I-p_MM15_1_B.10545.10545.1	10545	1	1007.436157	0.005314	SPDHSDHTL	SPDHSDHTL	sp|Q68CZ2|TENS3_HUMAN	0	653.2	2.497	0.415	5.41E-04	1	1
20141208_QEp7_MiBa_SA_HLA-I-p_MM15_3_A.08863.08863.2	8863	2	1191.589478	0.005071	NTNDSSALSKR	NTNDSSALSKR	sp|O60294|TYW4_HUMAN	0	729.7	2.564	0.541	2.38E-06	1	1
20141208_QEp7_MiBa_SA_HLA-I-p_MM15_3_A.23968.23968.2	23968	2	934.4822998	0.006276	FAASKDPTV	FAASKDPTV	sp|Q9UKN8|TF3C4_HUMAN	0	201.4	1.875	0.286	0.031	1	1
20141210_QEp7_MiBa_SA_HLA-I-p_MM15_3_A_1.24718.24718.3	24718	3	1187.597656	0.004165	TTFPESHLRT	TTFPESHLRT	sp|Q16666|IF16_HUMAN	0	454.8	2.576	0.252	0.0335	1	1
20141210_QEp7_MiBa_SA_HLA-I-p_MM15_3_A_1.25664.25664.2	25664	2	1134.555176	0.003456	TTADGSSILDR	TTADGSSILDR	sp|Q9BT78|CSN4_HUMAN	0	710.7	2.552	0.488	3.56E-05	1	1
20141208_QEp7_MiBa_SA_HLA-I-p_MM15_1_A.42313.42313.2	42313	2	940.5740967	0.003548	SSAVIPVLR	SSAVIPVLR	sp|O60287|NPA1P_HUMAN	0	596.5	1.978	0.369	0.00248	1	1
20141208_QEp7_MiBa_SA_HLA-I-p_MM15_3_A.11136.11136.2	11136	2	908.4318237	0.004529	VNSSDM(Oxidation)LK	VNSSDMLK	sp|Q96L50|LLR1_HUMAN	0	194.8	1.869	0.293	0.013	1	1
20141210_QEp7_MiBa_SA_HLA-I-p_MM15_3_B_1.27942.27942.3	27942	3	1152.598999	0.006225	DIYFNPKTR	DIYFNPKTR	sp|Q15029|U5S1_HUMAN	0	245.2	1.905	0.343	0.00274	1	1
20141210_QEp7_MiBa_SA_HLA-I-p_MM15_1_B_1.53515.53515.2	53515	2	1203.702637	0.005075	QTIALLNIYR	QTIALLNIYR	sp|Q01081|U2AF1_HUMAN	0	239.8	2.223	0.379	0.00213	1	1
20141210_QEp7_MiBa_SA_HLA-I-p_MM15_3_A_1.13484.13484.1	13484	1	948.492981	0.005343	ETTGVVSTR	ETTGVVSTR	DeNovo_spliced__ETTGVVSTR	0	77.6	2.022	0.334	0.00902	1	1
20141210_QEp7_MiBa_SA_HLA-I-p_MM15_4_B_1.11717.11717.2	11717	2	956.5712891	0.005789	KLSAPVSQK	KLSAPVSQK	sp|Q9P1T7|MDFIC_HUMAN	0	725.4	2.428	0.321	0.00125	1	1
20141210_QEp7_MiBa_SA_HLA-I-p_MM15_2_B_1.07322.07322.2	7322	2	983.5324707	0.003718	AVTKYTSSK	AVTKYTSSK	sp|P23527|H2B1O_HUMAN;sp|P33778|H2B1B_HUMAN;sp|P58876|H2B1D_HUMAN;sp|P62807|H2B1C_HUMAN;sp|Q16778|H2B2E_HUMAN;sp|Q5QNW6|H2B2F_HUMAN;sp|Q8N257|H2B3B_HUMAN;sp|Q93079|H2B1H_HUMAN;sp|Q96A08|H2B1A_HUMAN;sp|Q99877|H2B1N_HUMAN;sp|Q99879|H2B1M_HUMAN;sp|Q99880|H2B1L_HUMAN	0	752.6	2.274	0.522	5.42E-04	1	1
20141210_QEp7_MiBa_SA_HLA-I-p_MM15_1_A_1.17350.17350.3	17350	3	1241.741089	0.006768	DTISNKKVLPK	DTISNKKVLPK	sp|Q8TDB6|DTX3L_HUMAN	0	326.7	2.403	0.395	0.00138	1	1
20141208_QEp7_MiBa_SA_HLA-I-p_MM15_4_A.01639.01639.2	1639	2	799.4581299	0.002914	KAAGGATPK	KAAGGATPK	sp|P16403|H12_HUMAN	0	470	2.282	0.305	0.0143	1	1
20141210_QEp7_MiBa_SA_HLA-I-p_MM15_1_A_1.38214.38214.1	38214	1	1020.528564	0.004541	DVFVVGTER	DVFVVGTER	sp|P78347|GTF2I_HUMAN;sp|Q6EKJ0|GTD2B_HUMAN;sp|Q86UP8|GTD2A_HUMAN	0	159.1	2.146	0.407	0.00149	1	1
20141210_QEp7_MiBa_SA_HLA-I-p_MM15_3_B_1.39550.39550.2	39550	2	1156.597168	0.006098	PLDRAMAELAA	PLDRAMAELAA	sp|P06396|GELS_HUMAN	0	573	2.315	0.35	0.0102	1	1
20141210_QEp7_MiBa_SA_HLA-I-p_MM15_4_A_1.21682.21682.2	21682	2	1227.595093	0.006742	YASSPGGVYATR	YASSPGGVYATR	sp|P08670|VIME_HUMAN	0	423.6	1.827	0.383	0.00318	1	1
20141208_QEp7_MiBa_SA_HLA-I-p_MM15_2_A.07585.07585.3	7585	3	1143.563965	7.37E-04	ETPRQDGVSR	ETPRQDGVSR	sp|Q14457|BECN1_HUMAN	0	192.2	1.837	0.232	0.0565	1	1
20141208_QEp7_MiBa_SA_HLA-I-p_MM15_2_B.16208.16208.3	16208	3	1924.216187	0.010405	GRVRTKTVKKAARVIIE	GRVRTKTVKKAARVIIE	tr|H3BNC9|H3BNC9_HUMAN;sp|P08708|RS17_HUMAN	0	80.4	2.569	0.414	0.0025	1	1
20141208_QEp7_MiBa_SA_HLA-I-p_MM15_1_A.05025.05025.3	5025	3	999.494873	0.002896	HATEGKMAR	HATEGKMAR	sp|Q99558|M3K14_HUMAN	0	230.6	1.984	0.341	0.00183	1	1
20141208_QEp7_MiBa_SA_HLA-I-p_MM15_1_A.29498.29498.3	29498	3	1514.881348	0.014529	KITENSIVENLKK	KITENSIVENLKK	sp|Q12965|MYO1E_HUMAN	0	445	2.785	0.407	1.54E-04	1	1
20141210_QEp7_MiBa_SA_HLA-I-p_MM15_3_B_1.49868.49868.3	49868	3	2507.331543	0.016381	PVTVTRTTITTTTTSSSGLGSPMIV	PVTVTRTTITTTTTSSSGLGSPMIV	sp|Q96S97|MYADM_HUMAN	0	304.9	3.958	0.545	3.64E-09	1	1
20141208_QEp7_MiBa_SA_HLA-I-p_MM15_3_B.10347.10347.2	10347	2	1236.675171	0.006467	HSIGKIGGAQNR	HSIGKIGGAQNR	sp|P14174|MIF_HUMAN	0	380.3	2.421	0.301	0.0181	1	1
20141208_QEp7_MiBa_SA_HLA-I-p_MM15_3_B.04582.04582.3	4582	3	1154.655396	0.003438	KVKDEPQRR	KVKDEPQRR	sp|O00479|HMGN4_HUMAN;sp|P05204|HMGN2_HUMAN	0	143.2	1.895	0.11	0.0562	1	1
20141210_QEp7_MiBa_SA_HLA-I-p_MM15_1_A_1.16256.16256.2	16256	2	892.5161743	0.003102	AVGPHLTAK	AVGPHLTAK	sp|Q8WVP5|TP8L1_HUMAN	0	572.3	2.16	0.383	0.00253	1	1
20141210_QEp7_MiBa_SA_HLA-I-p_MM15_1_B_1.38273.38273.1	38273	1	891.4859619	0.004532	HPSLSAPAL	HPSLSAPAL	sp|Q53ET0|CRTC2_HUMAN	0	572.8	2.218	0.319	0.0016	1	1
20141208_QEp7_MiBa_SA_HLA-I-p_MM15_3_A.55967.55967.2	55967	2	1067.678589	0.008308	TTPLILAARL	TTPLILAARL	sp|P46531|NOTC1_HUMAN;sp|Q04721|NOTC2_HUMAN	0	462.7	1.704	0.373	0.028	1	1
20141208_QEp7_MiBa_SA_HLA-I-p_MM15_3_B.31417.31417.3	31417	3	1215.587402	1.008598	DTASMKYIMR	DTASMKYIMR	sp|Q6P4A8|PLBL1_HUMAN	0	198.7	2.432	0.354	0.00132	1	1
20141210_QEp7_MiBa_SA_HLA-I-p_MM15_1_B_1.28625.28625.2	28625	2	1065.637329	0.007824	HVTTQLVLR	HVTTQLVLR	sp|Q6PJF5|RHDF2_HUMAN	0	292.4	1.529	0.34	0.033	1	1
20141208_QEp7_MiBa_SA_HLA-I-p_MM15_2_B.51153.51153.1	51153	1	932.4613037	9.43E-04	DASPVQAVF	DASPVQAVF	sp|Q9H977|WDR54_HUMAN	0	244.6	1.521	0.206	0.0721	1	1
20141208_QEp7_MiBa_SA_HLA-I-p_MM15_3_B.50607.50607.2	50607	2	1097.619751	0.007708	SLFDKLFTK	SLFDKLFTK	DeNovo_spliced__SLFDKLFTK	0	486.8	2.269	0.419	0.00174	1	1
20141210_QEp7_MiBa_SA_HLA-I-p_MM15_1_A_1.04162.04162.2	4162	2	930.4906616	0.002342	SAASPASKGR	SAASPASKGR	sp|Q13233|M3K1_HUMAN	0	357.5	1.777	0.285	0.0134	1	1
20141210_QEp7_MiBa_SA_HLA-I-p_MM15_1_A_1.21328.21328.3	21328	3	1103.569336	0.004845	EIMEVAKER	EIMEVAKER	sp|Q96DF8|DGC14_HUMAN	0	377.9	2.084	0.167	0.0445	1	1
20141208_QEp7_MiBa_SA_HLA-I-p_MM15_2_A.06797.06797.3	6797	3	1173.693726	0.003318	KLPGKGKSTMK	KLPGKGKSTMK	sp|Q5SSJ5|HP1B3_HUMAN	0	337.3	2.769	0.37	3.62E-04	1	1
20141208_QEp7_MiBa_SA_HLA-I-p_MM15_4_A.10863.10863.3	10863	3	1108.701294	0.004448	KLLEKHITK	KLLEKHITK	sp|Q14573|ITPR3_HUMAN	0	355.4	3.063	0.308	0.00799	1	1
20141208_QEp7_MiBa_SA_HLA-I-p_MM15_1_A.20376.20376.3	20376	3	1118.540649	0.004987	HPISDHEATL	HPISDHEATL	sp|P01893|HLAH_HUMAN;sp|P13747|HLAE_HUMAN;sp|P30511|HLAF_HUMAN;sp|Q31612|1B73_HUMAN	0	173.7	1.911	0.278	0.0259	1	1
20141208_QEp7_MiBa_SA_HLA-I-p_MM15_2_A.48454.48454.2	48454	2	1336.650635	-0.001813	WVFQVGSSGSQR	WVFQVGSSGSQR	sp|P53634|CATC_HUMAN	0	832.8	2.596	0.41	2.69E-05	1	1
20141210_QEp7_MiBa_SA_HLA-I-p_MM15_3_B_1.50558.50558.2	50558	2	1133.614746	0.006653	ETVIQFLER	ETVIQFLER	sp|O60287|NPA1P_HUMAN	0	377.4	1.993	0.293	0.0127	1	1
20141210_QEp7_MiBa_SA_HLA-I-p_MM15_2_A_1.32109.32109.2	32109	2	1098.551392	0.005637	SRYQGVNLY	SRYQGVNLY	sp|Q13310|PABP4_HUMAN	0	343.8	1.786	0.28	0.053	1	1
20141208_QEp7_MiBa_SA_HLA-I-p_MM15_2_B.31390.31390.2	31390	2	1236.553223	0.00618	SDSAQGSDVSLTA	SDSAQGSDVSLTA	sp|P01891|1A68_HUMAN;sp|Q31612|1B73_HUMAN	0	296.5	1.864	1	0.00109	1	1
20141208_QEp7_MiBa_SA_HLA-I-p_MM15_2_B.31390.31390.2	31390	2	1236.553223	0.006176	SN(Deamidated)SAQGSDVSLTA	SNSAQGSDVSLTA	sp|P01893|HLAH_HUMAN	0	296.5	1.864	1	0.00109	1	1
20141208_QEp7_MiBa_SA_HLA-I-p_MM15_4_B.40829.40829.3	40829	3	1352.788574	0.006902	SRFLKSDLFLK	SRFLKSDLFLK	sp|O43665|RGS10_HUMAN	0	507.3	3.146	0.447	1.87E-05	1	1
20141208_QEp7_MiBa_SA_HLA-I-p_MM15_2_A.08827.08827.2	8827	2	1091.624023	0.004103	KRTGVQTFR	KRTGVQTFR	sp|P53621|COPA_HUMAN	0	173.3	2.114	0.381	0.0132	1	1
20141208_QEp7_MiBa_SA_HLA-I-p_MM15_3_A.08817.08817.3	8817	3	1058.649902	0.005062	KIKLSNGTAK	KIKLSNGTAK	sp|P56559|ARL4C_HUMAN	0	338.7	2.68	0.242	0.0199	1	1
20141208_QEp7_MiBa_SA_HLA-I-p_MM15_2_B.26329.26329.2	26329	2	1191.558716	0.005857	EVFDHMMKR	EVFDHMMKR	sp|O00507|USP9Y_HUMAN;sp|Q93008|USP9X_HUMAN	0	684.8	2.086	0.487	1.10E-04	1	1
20141210_QEp7_MiBa_SA_HLA-I-p_MM15_2_A_1.13042.13042.3	13042	3	984.5385742	0.003332	DAAPGASKLR	DAAPGASKLR	sp|Q8N884|CGAS_HUMAN	0	454.9	2.328	0.428	0.00231	1	1
20141210_QEp7_MiBa_SA_HLA-I-p_MM15_1_B_1.58301.58301.1	58301	1	1133.602783	0.00598	FPLSESQTLL	FPLSESQTLL	sp|Q3T8J9|GON4L_HUMAN;sp|Q9H869|YYAP1_HUMAN	0	388	1.65	0.341	0.00246	1	1
20141210_QEp7_MiBa_SA_HLA-I-p_MM15_3_A_1.37375.37375.3	37375	3	1302.772827	0.006872	Q(Deamidated)VVIFVKSVQR	QVVIFVKSVQR	sp|Q13838|DX39B_HUMAN	0.062	97.5	2.124	0.292	0.00833	1	1
20141208_QEp7_MiBa_SA_HLA-I-p_MM15_3_A.40024.40024.2	40024	2	1522.834229	0.00859	RTDGKVFQFLNAK	RTDGKVFQFLNAK	sp|P83731|RL24_HUMAN	0	350.3	3.523	0.434	2.70E-06	1	1
20141210_QEp7_MiBa_SA_HLA-I-p_MM15_3_A_1.26860.26860.1	26860	1	862.4094849	0.006244	SAQGSDVSL	SAQGSDVSL	sp|P01891|1A68_HUMAN;sp|P01893|HLAH_HUMAN;sp|Q31612|1B73_HUMAN	0	799.7	2.123	0.169	0.0239	1	1
20141210_QEp7_MiBa_SA_HLA-I-p_MM15_3_A_1.51595.51595.3	51595	3	1088.619507	0.006455	LRFSGLHLF	LRFSGLHLF	sp|Q9P2E5|CHPF2_HUMAN	0	181.4	1.997	0.296	0.0187	1	1
20141210_QEp7_MiBa_SA_HLA-I-p_MM15_4_B_1.21709.21709.2	21709	2	961.4250488	0.007594	NADPQAVTM(Oxidation)	NADPQAVTM	sp|Q9UNF1|MAGD2_HUMAN	0	262.2	1.344	0.21	0.0606	1	1
20141208_QEp7_MiBa_SA_HLA-I-p_MM15_1_B.23525.23525.2	23525	2	943.5021362	0.004659	QLDSPGSLK	QLDSPGSLK	sp|Q8IWB1|IPRI_HUMAN	0	248.5	1.506	0.23	0.0621	1	1
20141210_QEp7_MiBa_SA_HLA-I-p_MM15_1_B_1.14630.14630.3	14630	3	1151.596069	0.002543	STIGPEGVHQK	STIGPEGVHQK	tr|B1ALY0|B1ALY0_HUMAN;sp|Q8IXS6|PALM2_HUMAN	0	264.1	2.553	0.284	0.00286	1	1
20141210_QEp7_MiBa_SA_HLA-I-p_MM15_1_A_1.21699.21699.3	21699	3	1313.714844	0.005627	KRYSTNGKITF	KRYSTNGKITF	sp|P30626|SORCN_HUMAN	0	193	2.745	0.398	7.50E-05	1	1
20141208_QEp7_MiBa_SA_HLA-I-p_MM15_2_B.29304.29304.3	29304	3	1252.740601	0.001528	AVIPEKQLVEK	AVIPEKQLVEK	sp|O60281|ZN292_HUMAN	0	278.1	2.312	0.321	0.00713	1	1
20141210_QEp7_MiBa_SA_HLA-I-p_MM15_4_B_1.05096.05096.2	5096	2	1355.787231	1.011729	STM(Oxidation)KKSFRVKK	STMKKSFRVKK	sp|Q5SSJ5|HP1B3_HUMAN	0	103.5	1.397	0.398	0.0145	1	1
20141208_QEp7_MiBa_SA_HLA-I-p_MM15_3_B.24702.24702.3	24702	3	1056.592773	0.006523	TRMGPLINR	TRMGPLINR	sp|P49189|AL9A1_HUMAN	0	537.6	2.634	0.144	0.0191	1	1
20141208_QEp7_MiBa_SA_HLA-I-p_MM15_4_B.28375.28375.2	28375	2	1053.532715	0.004982	LRFQSSAVM(Oxidation)	LRFQSSAVM	sp|P68431|H31_HUMAN;sp|Q16695|H31T_HUMAN;tr|Q5TEC6|Q5TEC6_HUMAN;sp|Q71DI3|H32_HUMAN	0	224	1.716	0.206	0.0575	1	1
20141208_QEp7_MiBa_SA_HLA-I-p_MM15_2_A.01493.01493.3	1493	3	967.5223999	0.009679	HSGPVIPVY	HSGPVIPVY	sp|Q14469|HES1_HUMAN	0	178.2	2.044	0.279	0.0131	1	1
20141208_QEp7_MiBa_SA_HLA-I-p_MM15_4_B.11532.11532.2	11532	2	1144.642334	0.007044	RIIHGTASYK	RIIHGTASYK	sp|Q14244|MAP7_HUMAN	0	310.8	1.986	0.32	0.0158	1	1
20141208_QEp7_MiBa_SA_HLA-I-p_MM15_1_A.39539.39539.2	39539	2	1049.630371	0.007059	HAILNILEK	HAILNILEK	sp|Q92621|NU205_HUMAN	0	672.2	2.716	0.156	0.0109	1	1
20141208_QEp7_MiBa_SA_HLA-I-p_MM15_4_B.25265.25265.2	25265	2	1277.779053	0.008382	GLYKSIQKTLK	GLYKSIQKTLK	sp|B0YJ81|HACD1_HUMAN	0	506.4	2.349	0.472	8.88E-04	1	1
20141208_QEp7_MiBa_SA_HLA-I-p_MM15_4_B.36353.36353.2	36353	2	974.4725342	0.005619	NANDITQSL	NANDITQSL	sp|P21757|MSRE_HUMAN	0	278.9	1.577	0.25	0.0559	1	1
20141210_QEp7_MiBa_SA_HLA-I-p_MM15_3_A_1.18138.18138.3	18138	3	1230.660889	0.006608	SRLAYHPLKM(Oxidation)	SRLAYHPLKM	sp|Q96TA1|NIBL1_HUMAN	0	218.1	2.049	0.32	0.0657	1	1
20141210_QEp7_MiBa_SA_HLA-I-p_MM15_3_B_1.37750.37750.3	37750	3	1601.858398	0.012371	RRFDGVQDPRILM	RRFDGVQDPRILM	sp|O00264|PGRC1_HUMAN	0	221	2.12	0.248	0.00168	1	1
20141210_QEp7_MiBa_SA_HLA-I-p_MM15_4_A_1.13856.13856.3	13856	3	1214.689331	0.008841	EAVKPTVGMKR	EAVKPTVGMKR	sp|Q9P2B7|CFA97_HUMAN	0	297.6	2.712	0.444	2.69E-05	1	1
20141208_QEp7_MiBa_SA_HLA-I-p_MM15_2_A.46541.46541.2	46541	2	1360.705444	0.006823	SVQPEELIYQR	SVQPEELIYQR	sp|Q9P2K1|C2D2A_HUMAN	0	329.5	2.033	0.367	0.00404	1	1
20141210_QEp7_MiBa_SA_HLA-I-p_MM15_4_A_1.27429.27429.1	27429	1	830.4179688	0.004578	NAVAGESAL	NAVAGESAL	sp|O00410|IPO5_HUMAN	0	655	2.225	0.211	0.0653	1	1
20141210_QEp7_MiBa_SA_HLA-I-p_MM15_1_B_1.28173.28173.2	28173	2	1413.679932	0.006318	ETPELAGQEDAVR	ETPELAGQEDAVR	sp|Q96EN9|CS060_HUMAN	0	726.2	2.121	0.274	5.97E-04	1	1
20141210_QEp7_MiBa_SA_HLA-I-p_MM15_1_A_1.29693.29693.2	29693	2	985.5502319	0.005799	SGLTVPTSPK	SGLTVPTSPK	sp|Q53EL6|PDCD4_HUMAN	0	380.3	2.17	0.19	0.0413	1	1
20141210_QEp7_MiBa_SA_HLA-I-p_MM15_1_A_1.49120.49120.3	49120	3	1226.647583	0.006782	DLFEALQVHR	DLFEALQVHR	sp|Q96BN2|TADA1_HUMAN	0	303.5	2.263	0.375	5.91E-04	1	1
20141210_QEp7_MiBa_SA_HLA-I-p_MM15_3_B_1.28186.28186.3	28186	3	1341.757202	0.00681	EVIDEKGNVVLK	EVIDEKGNVVLK	sp|Q15042|RB3GP_HUMAN	0	293.5	2.437	0.211	0.0621	1	1
20141210_QEp7_MiBa_SA_HLA-I-p_MM15_1_A_1.35258.35258.1	35258	1	1084.558228	0.006988	ENSPLGEALR	ENSPLGEALR	sp|Q9NX40|OCAD1_HUMAN	0	112.7	1.888	0.359	0.00242	1	1
20141210_QEp7_MiBa_SA_HLA-I-p_MM15_4_B_1.25393.25393.2	25393	2	956.4983521	0.00564	DPTDVAALR	DPTDVAALR	sp|Q96BZ9|TBC20_HUMAN	0	879.7	2.403	0.398	0.00206	1	1
20141208_QEp7_MiBa_SA_HLA-I-p_MM15_2_B.32217.32217.2	32217	2	1294.701294	0.001919	DIVRPPESGLGR	DIVRPPESGLGR	sp|Q12929|EPS8_HUMAN	0	91.7	2.132	0.426	0.002	2	1
20141210_QEp7_MiBa_SA_HLA-I-p_MM15_1_A_1.51896.51896.2	51896	2	1050.51123	0.0057	NPVEYSIVM	NPVEYSIVM	sp|Q9NXE4|NSMA3_HUMAN	0	276.1	1.662	0.309	0.0128	1	1
20141208_QEp7_MiBa_SA_HLA-I-p_MM15_4_B.42227.42227.2	42227	2	1080.449829	0.006478	LPFDDDNVM(Oxidation)	LPFDDDNVM	sp|Q14680|MELK_HUMAN	0	149.1	1.589	0.313	0.0223	1	1
20141208_QEp7_MiBa_SA_HLA-I-p_MM15_2_B.40972.40972.1	40972	1	983.4656372	0.005634	FPSSSVYPT	FPSSSVYPT	sp|P25205|MCM3_HUMAN	0	381.4	1.876	0.189	0.0193	2	1
20141208_QEp7_MiBa_SA_HLA-I-p_MM15_3_B.36840.36840.2	36840	2	1469.70459	0.014672	FTITGN(Deamidated)NSNFAQR	FTITGNNSNFAQR	sp|P32004|L1CAM_HUMAN	0	607.8	2.92	1	1.35E-06	1	1
20141208_QEp7_MiBa_SA_HLA-I-p_MM15_4_B.15925.15925.3	15925	3	1349.664917	0.007339	FVNDVSEKEQR	FVNDVSEKEQR	sp|Q14247|SRC8_HUMAN	0	383.7	2.933	0.361	2.83E-04	1	1
20141210_QEp7_MiBa_SA_HLA-I-p_MM15_1_A_1.34544.34544.1	34544	1	999.600769	0.004328	QISEVVVVK	QISEVVVVK	sp|Q14011|CIRBP_HUMAN	0	685.5	2.734	0.318	0.0318	1	1
20141208_QEp7_MiBa_SA_HLA-I-p_MM15_4_B.30602.30602.2	30602	2	1017.603577	0.006485	RLTTPVFGK	RLTTPVFGK	sp|Q16850|CP51A_HUMAN	0	586.2	1.987	0.159	0.0714	1	1
20141210_QEp7_MiBa_SA_HLA-I-p_MM15_1_A_1.22620.22620.2	22620	2	983.5430298	0.003045	NAAGVPKQSL	NAAGVPKQSL	sp|Q92794|KAT6A_HUMAN	0	755.3	2.492	0.375	0.00461	1	1
20141210_QEp7_MiBa_SA_HLA-I-p_MM15_3_A_1.31031.31031.3	31031	3	1283.836914	0.008002	RTVLKNLSLLK	RTVLKNLSLLK	sp|Q9Y2B4|T53G5_HUMAN	0	275.2	2.473	0.045	0.07	2	1
20141208_QEp7_MiBa_SA_HLA-I-p_MM15_4_B.41621.41621.2	41621	2	1169.576904	0.005262	EVFGTADLYR	EVFGTADLYR	sp|Q8WXX5|DNJC9_HUMAN	0	175.1	1.789	0.343	0.0241	1	1
20141208_QEp7_MiBa_SA_HLA-I-p_MM15_3_B.43086.43086.1	43086	1	1013.508118	0.005164	TPDPSANISL	TPDPSANISL	sp|P09874|PARP1_HUMAN	0	447.9	1.94	0.251	0.0312	1	1
20141210_QEp7_MiBa_SA_HLA-I-p_MM15_2_A_1.22336.22336.2	22336	2	964.5011597	0.00334	HPVEAAQTL	HPVEAAQTL	sp|Q9NQV6|PRD10_HUMAN	0	448.5	1.796	0.176	0.0357	1	1
20141210_QEp7_MiBa_SA_HLA-I-p_MM15_3_B_1.33169.33169.2	33169	2	1010.594421	0.007161	TLIAPNINR	TLIAPNINR	sp|Q96J88|ESIP1_HUMAN	0	448.8	1.905	0.242	0.0381	1	1
20141208_QEp7_MiBa_SA_HLA-I-p_MM15_2_A.12765.12765.2	12765	2	1029.59729	0.004212	RVGTVIGSNK	RVGTVIGSNK	sp|P09874|PARP1_HUMAN	0	567.5	2.203	0.088	0.0542	1	1
20141210_QEp7_MiBa_SA_HLA-I-p_MM15_2_B_1.34021.34021.2	34021	2	1145.546387	0.007026	SAYYPSSFPK	SAYYPSSFPK	sp|Q4V9L6|TM119_HUMAN	0	175.3	1.627	0.372	0.00416	1	1
20141208_QEp7_MiBa_SA_HLA-I-p_MM15_3_A.38550.38550.2	38550	2	1153.619995	0.006895	FAYDRLIKE	FAYDRLIKE	sp|P12110|CO6A2_HUMAN	0	471.1	2.214	0.223	0.0188	1	1
20141210_QEp7_MiBa_SA_HLA-I-p_MM15_1_A_1.54095.54095.1	54095	1	883.4845581	0.004231	FPSPGPVAL	FPSPGPVAL	tr|I3L3X5|I3L3X5_HUMAN;sp|Q9NRY6|PLS3_HUMAN	0	385.1	2.196	0.289	0.00183	1	1
20141210_QEp7_MiBa_SA_HLA-I-p_MM15_2_A_1.47996.47996.2	47996	2	1005.590698	0.004799	LPVESVHIL	LPVESVHIL	sp|O43683|BUB1_HUMAN	0	445.7	2.048	0.241	0.0415	1	1
20141208_QEp7_MiBa_SA_HLA-I-p_MM15_2_B.20300.20300.1	20300	1	800.4542236	0.003788	SAAAGLVGR	SAAAGLVGR	DeNovo_spliced__SAAAGLVGR	0	275	2.145	0.28	0.00941	1	1
20141208_QEp7_MiBa_SA_HLA-I-p_MM15_4_A.13218.13218.3	13218	3	1124.606445	0.005222	SRFKAIEKM(Oxidation)	SRFKAIEKM	sp|O14776|TCRG1_HUMAN	0	375.5	2.485	0.321	0.00674	1	1
20141208_QEp7_MiBa_SA_HLA-I-p_MM15_2_B.00741.00741.2	741	2	1045.654297	0.004784	KTKKVVESK	KTKKVVESK	sp|P11387|TOP1_HUMAN	0	476.8	2.19	0.283	0.0183	1	1
20141210_QEp7_MiBa_SA_HLA-I-p_MM15_3_A_1.15510.15510.1	15510	1	961.4934692	0.003189	ATTTVMNPK	ATTTVMNPK	sp|P05107|ITB2_HUMAN	0	131.7	2.056	0.394	0.00284	1	1
20141210_QEp7_MiBa_SA_HLA-I-p_MM15_3_B_1.29603.29603.2	29603	2	1272.712891	0.009088	SVKEISDIVQR	SVKEISDIVQR	sp|P00519|ABL1_HUMAN	0	325.1	1.998	0.238	0.0411	1	1
20141208_QEp7_MiBa_SA_HLA-I-p_MM15_4_B.39683.39683.2	39683	2	1189.605835	0.007879	FVELGTQPATQ	FVELGTQPATQ	sp|P02652|APOA2_HUMAN	0	279.3	1.549	0.326	0.0683	1	1
20141210_QEp7_MiBa_SA_HLA-I-p_MM15_4_B_1.10272.10272.3	10272	3	1078.608521	0.006249	ETIGKKFEK	ETIGKKFEK	sp|P13010|XRCC5_HUMAN	0	131.7	1.82	0.192	0.0587	1	1
20141208_QEp7_MiBa_SA_HLA-I-p_MM15_4_B.37432.37432.2	37432	2	1161.733398	0.006041	ALYKWLLKK	ALYKWLLKK	sp|Q13772|NCOA4_HUMAN	0	558.4	2.002	0.334	0.0467	1	1
20141208_QEp7_MiBa_SA_HLA-I-p_MM15_1_A.02485.02485.2	2485	2	1297.670166	0.006188	HAHSHTPVEKR	HAHSHTPVEKR	sp|Q9NXR8|ING3_HUMAN	0	541.8	2.443	0.43	1.46E-06	1	1
20141210_QEp7_MiBa_SA_HLA-I-p_MM15_2_B_1.22860.22860.2	22860	2	1081.46582	0.005266	MPMVTDNKM(Oxidation)	MPMVTDNKM	sp|Q13535|ATR_HUMAN	0	258.6	2.063	0.418	0.00158	1	1
20141210_QEp7_MiBa_SA_HLA-I-p_MM15_3_A_1.11933.11933.2	11933	2	1146.582886	0.006028	ESIEGEKEVK	ESIEGEKEVK	sp|Q14839|CHD4_HUMAN	0	532.2	2.269	0.186	0.0574	1	1
20141210_QEp7_MiBa_SA_HLA-I-p_MM15_4_A_1.38389.38389.1	38389	1	884.4667358	0.006365	LPVAN(Deamidated)GNSL	LPVANGNSL	sp|Q14814|MEF2D_HUMAN	0.214	1231.3	2.228	0.23	0.0329	1	1
20141208_QEp7_MiBa_SA_HLA-I-p_MM15_3_B.40628.40628.3	40628	3	1450.916992	0.00737	VRLRSSVPGVRLL	VRLRSSVPGVRLL	sp|P08670|VIME_HUMAN	0	174.5	2.347	0.445	0.0043	1	1
20141208_QEp7_MiBa_SA_HLA-I-p_MM15_3_B.33959.33959.3	33959	3	1191.67041	0.005815	SRMSASILLSK	SRMSASILLSK	sp|Q9H3U1|UN45A_HUMAN	0	271.3	2.477	0.353	0.017	1	1
20141210_QEp7_MiBa_SA_HLA-I-p_MM15_1_B_1.32971.32971.3	32971	3	1241.690918	0.01271	ARHFQPFARL	ARHFQPFARL	sp|Q96G75|RMD5B_HUMAN	0	313.8	2.642	0.255	0.015	1	1
20141210_QEp7_MiBa_SA_HLA-I-p_MM15_3_A_1.28866.28866.2	28866	2	1199.75647	0.007603	LVAEKVTVITK	LVAEKVTVITK	sp|P07900|HS90A_HUMAN;sp|Q14568|HS902_HUMAN	0	719	2.794	0.31	0.0451	1	1
20141210_QEp7_MiBa_SA_HLA-I-p_MM15_2_B_1.11151.11151.2	11151	2	1125.655273	0.004633	KVDGRVVEPK	KVDGRVVEPK	sp|P09651|ROA1_HUMAN;sp|P51991|ROA3_HUMAN;sp|Q32P51|RA1L2_HUMAN	0	617.3	2.269	0.338	0.00442	1	1
20141208_QEp7_MiBa_SA_HLA-I-p_MM15_4_B.27837.27837.3	27837	3	1076.586548	1.009065	DIGFVKNAGR	DIGFVKNAGR	tr|A0A0A6YYD2|A0A0A6YYD2_HUMAN;sp|P48059|LIMS1_HUMAN;sp|Q7Z4I7|LIMS2_HUMAN	0	118.7	1.88	0.159	0.0629	1	1
20141208_QEp7_MiBa_SA_HLA-I-p_MM15_4_A.53641.53641.1	53641	1	1005.542664	0.004376	FPVIETSTL	FPVIETSTL	sp|Q9BZE4|NOG1_HUMAN	0	138.8	1.338	0.339	0.0233	1	1
20141208_QEp7_MiBa_SA_HLA-I-p_MM15_2_B.24785.24785.2	24785	2	1118.602051	1.006623	KMADIYLKH	KMADIYLKH	sp|Q7Z4L5|TT21B_HUMAN	0	360.8	2.175	0.27	0.00709	1	1
20141208_QEp7_MiBa_SA_HLA-I-p_MM15_3_B.14273.14273.2	14273	2	1312.643066	0.00595	SDSTSQTIYRR	SDSTSQTIYRR	sp|Q5TCZ1|SPD2A_HUMAN	0	132.2	1.666	0.402	0.0168	1	1
20141208_QEp7_MiBa_SA_HLA-I-p_MM15_3_B.16943.16943.2	16943	2	1220.572998	0.004334	RRSDPGHYSF	RRSDPGHYSF	sp|P28062|PSB8_HUMAN	0	366.2	1.485	0.215	0.0198	1	1
20141210_QEp7_MiBa_SA_HLA-I-p_MM15_4_A_1.47657.47657.1	47657	1	1002.618408	0.007038	FPVSKTLVL	FPVSKTLVL	sp|Q5UIP0|RIF1_HUMAN	0	433.7	1.8	0.314	0.0191	1	1
20141208_QEp7_MiBa_SA_HLA-I-p_MM15_4_A.35018.35018.2	35018	2	1097.555664	0.005105	FPTVQHQEL	FPTVQHQEL	sp|Q9Y520|PRC2C_HUMAN	0	515.2	2.296	0.376	0.00158	1	1
20141210_QEp7_MiBa_SA_HLA-I-p_MM15_1_A_1.56350.56350.1	56350	1	1327.622925	0.004609	ETFLTSPEELY	ETFLTSPEELY	sp|O95433|AHSA1_HUMAN	0	310.7	1.554	0.225	0.0477	1	1
20141208_QEp7_MiBa_SA_HLA-I-p_MM15_3_A.26670.26670.2	26670	2	1123.519653	0.005043	ESVTEFEQR	ESVTEFEQR	sp|P57740|NU107_HUMAN	0	543.7	2.108	0.371	0.00259	1	1
20141208_QEp7_MiBa_SA_HLA-I-p_MM15_1_B.31803.31803.2	31803	2	1064.567383	0.005962	VSAGIQTSFR	VSAGIQTSFR	sp|P17844|DDX5_HUMAN	0	588.9	2.391	0.255	2.83E-04	1	1
20141208_QEp7_MiBa_SA_HLA-I-p_MM15_3_A.38891.38891.1	38891	1	948.5076904	0.004797	HPNEGALVL	HPNEGALVL	sp|Q6VY07|PACS1_HUMAN	0	325.6	1.808	0.259	0.0239	1	1
20141208_QEp7_MiBa_SA_HLA-I-p_MM15_4_B.17239.17239.3	17239	3	1345.634155	0.007856	YVADVTQEHER	YVADVTQEHER	sp|Q5SR56|HIAL1_HUMAN	0	221.7	2.506	0.202	0.00133	1	1
20141210_QEp7_MiBa_SA_HLA-I-p_MM15_4_B_1.09547.09547.2	9547	2	947.5344849	0.005731	KTIDASVSK	KTIDASVSK	sp|Q6VMQ6|MCAF1_HUMAN	0	605.8	2.476	0.301	0.0252	1	1
20141210_QEp7_MiBa_SA_HLA-I-p_MM15_2_B_1.43842.43842.3	43842	3	1170.626465	0.004534	EMIHLPIYR	EMIHLPIYR	sp|O60337|MARH6_HUMAN	0	128.1	1.615	0.267	0.0497	1	1
20141208_QEp7_MiBa_SA_HLA-I-p_MM15_3_A.10887.10887.2	10887	2	979.4868774	0.004654	TAASSSSLEK	TAASSSSLEK	sp|P60709|ACTB_HUMAN;sp|P62736|ACTA_HUMAN;sp|P63261|ACTG_HUMAN;sp|P63267|ACTH_HUMAN;sp|P68032|ACTC_HUMAN;sp|P68133|ACTS_HUMAN;sp|Q6S8J3|POTEE_HUMAN	0	407.3	2.185	0.321	0.0103	1	1
20141208_QEp7_MiBa_SA_HLA-I-p_MM15_3_A.26790.26790.1	26790	1	923.4384766	0.003603	HPGEADSVL	HPGEADSVL	sp|Q8IX01|SUGP2_HUMAN	0	267.7	1.665	0.288	0.016	1	1
20141210_QEp7_MiBa_SA_HLA-I-p_MM15_1_A_1.33153.33153.3	33153	3	1038.685181	0.005124	LLKAPTIVGK	LLKAPTIVGK	sp|P39656|OST48_HUMAN	0	316.6	2.862	0.371	8.88E-04	1	1
20141210_QEp7_MiBa_SA_HLA-I-p_MM15_1_A_1.53504.53504.2	53504	2	983.6410522	0.003108	SVLNLVIVK	SVLNLVIVK	sp|P62753|RS6_HUMAN	0	183.2	1.633	0.346	0.0669	1	1
20141210_QEp7_MiBa_SA_HLA-I-p_MM15_3_A_1.11735.11735.3	11735	3	1303.782227	0.009749	RVYKEVKNRL	RVYKEVKNRL	sp|P24539|AT5F1_HUMAN	0	629.3	3.223	0.366	1.14E-04	1	1
20141208_QEp7_MiBa_SA_HLA-I-p_MM15_4_A.23777.23777.2	23777	2	1379.748779	0.007863	EVKSSDIAKTFR	EVKSSDIAKTFR	sp|P13797|PLST_HUMAN	0	565.9	2.408	0.461	1.29E-04	1	1
20141208_QEp7_MiBa_SA_HLA-I-p_MM15_3_B.42695.42695.3	42695	3	1091.656494	0.003933	MVFSKLVRI	MVFSKLVRI	DeNovo_spliced__MVFSKLVRI	0	309.9	2.248	0.419	8.94E-04	1	1
20141208_QEp7_MiBa_SA_HLA-I-p_MM15_3_B.09489.09489.3	9489	3	1029.56189	0.005163	GRSTINPSKA	GRSTINPSKA	sp|Q13823|NOG2_HUMAN	0	171.8	2.323	0.27	0.0192	1	1
20141208_QEp7_MiBa_SA_HLA-I-p_MM15_4_B.47295.47295.1	47295	1	1091.600098	0.002636	NTFELITVR	NTFELITVR	sp|Q9NQW6|ANLN_HUMAN	0	144.5	1.994	0.2	0.0711	1	1
20141208_QEp7_MiBa_SA_HLA-I-p_MM15_1_B.03929.03929.3	3929	3	1126.602905	0.003289	EVQPKPHHR	EVQPKPHHR	sp|Q13469|NFAC2_HUMAN	0	281.2	1.984	0.165	0.0257	1	1
20141210_QEp7_MiBa_SA_HLA-I-p_MM15_4_A_1.21854.21854.2	21854	2	958.5305176	0.006889	HISGVFATK	HISGVFATK	sp|Q96RY7|IF140_HUMAN	0	959.5	2.578	0.262	4.76E-04	1	1
20141210_QEp7_MiBa_SA_HLA-I-p_MM15_4_A_1.23316.23316.2	23316	2	1187.622314	0.007668	N(Deamidated)VAEVDKVTGR	NVAEVDKVTGR	sp|P63220|RS21_HUMAN	0.244	529.9	2.238	0.308	0.0081	1	1
20141210_QEp7_MiBa_SA_HLA-I-p_MM15_4_A_1.27387.27387.3	27387	3	1100.624878	0.005884	DAAEIRLVSK	DAAEIRLVSK	sp|P19338|NUCL_HUMAN	0	296.6	2.433	0.37	0.0041	1	1
20141208_QEp7_MiBa_SA_HLA-I-p_MM15_3_B.22332.22332.3	22332	3	1060.674927	0.007042	KLLKTSMLK	KLLKTSMLK	sp|O60313|OPA1_HUMAN	0	426.4	3.052	0.312	0.0181	1	1
20141210_QEp7_MiBa_SA_HLA-I-p_MM15_1_A_1.22327.22327.3	22327	3	1053.612671	0.004282	HISGIFRPK	HISGIFRPK	sp|P07332|FES_HUMAN	0	347.6	2.439	0.353	0.00331	1	1
20141210_QEp7_MiBa_SA_HLA-I-p_MM15_4_A_1.43273.43273.2	43273	2	1327.684814	0.006276	SRFGNAFLNRF	SRFGNAFLNRF	sp|Q9H223|EHD4_HUMAN	0	269.4	1.927	0.339	0.00133	1	1
20141210_QEp7_MiBa_SA_HLA-I-p_MM15_1_B_1.28938.28938.2	28938	2	1291.729248	0.004359	TVFQGTLAATKR	TVFQGTLAATKR	sp|Q63HN8|RN213_HUMAN	0	546.1	2.143	0.395	7.61E-04	1	1
20141210_QEp7_MiBa_SA_HLA-I-p_MM15_1_A_1.39719.39719.2	39719	2	1161.586426	0.004595	SVFSKYFER	SVFSKYFER	sp|O95786|DDX58_HUMAN	0	641.3	1.897	0.134	0.0161	1	1
20141210_QEp7_MiBa_SA_HLA-I-p_MM15_2_B_1.29512.29512.3	29512	3	1259.646118	0.005019	VRWAPNENKF	VRWAPNENKF	sp|O15143|ARC1B_HUMAN	0	279.4	2.418	0.316	7.77E-04	1	1
20141210_QEp7_MiBa_SA_HLA-I-p_MM15_4_B_1.33222.33222.3	33222	3	1295.715942	0.007399	DDTKLIIHQTL	DDTKLIIHQTL	sp|Q96QU8|XPO6_HUMAN	0	357.6	2.745	0.309	9.57E-05	1	1
20141208_QEp7_MiBa_SA_HLA-I-p_MM15_2_B.17674.17674.2	17674	2	901.4716797	0.002516	VVGSQGMPK	VVGSQGMPK	sp|P17987|TCPA_HUMAN	0	144.6	1.406	0.264	0.0636	1	1
20141208_QEp7_MiBa_SA_HLA-I-p_MM15_2_B.02665.02665.3	2665	3	1149.631592	0.006127	TTAKSHLHQK	TTAKSHLHQK	sp|Q96Q83|ALKB3_HUMAN	0	150.7	1.975	0.318	0.0117	1	1
20141208_QEp7_MiBa_SA_HLA-I-p_MM15_2_A.29270.29270.3	29270	3	1186.661499	0.004393	RRSINQPVAF	RRSINQPVAF	sp|Q9GZT3|SLIRP_HUMAN	0	94.5	1.767	0.178	0.0399	1	1
20141210_QEp7_MiBa_SA_HLA-I-p_MM15_4_A_1.22271.22271.3	22271	3	1154.686157	0.004967	RLLFSKTYK	RLLFSKTYK	sp|O15269|SPTC1_HUMAN	0	373.3	2.848	0.448	6.95E-06	1	1
20141208_QEp7_MiBa_SA_HLA-I-p_MM15_4_B.08806.08806.2	8806	2	1008.456665	0.0054	YSNTGDGAPK	YSNTGDGAPK	sp|Q15773|MLF2_HUMAN	0	261.1	1.88	0.512	4.23E-05	1	1
20141208_QEp7_MiBa_SA_HLA-I-p_MM15_1_A.12581.12581.2	12581	2	1076.566895	0.005442	EAYVPSKQR	EAYVPSKQR	sp|Q9BR76|COR1B_HUMAN	0	400.5	1.904	0.361	0.00199	1	1
20141208_QEp7_MiBa_SA_HLA-I-p_MM15_2_A.25413.25413.3	25413	3	1457.699707	0.005721	KRFDHSEIYTY	KRFDHSEIYTY	sp|O43795|MYO1B_HUMAN	0	168.8	2.313	0.242	0.0093	1	1
20141208_QEp7_MiBa_SA_HLA-I-p_MM15_1_A.20726.20726.2	20726	2	1100.627319	0.008379	EIVDKSGVVR	EIVDKSGVVR	sp|P51114|FXR1_HUMAN;sp|P51116|FXR2_HUMAN;sp|Q06787|FMR1_HUMAN	0	278.3	1.555	0.279	0.074	1	1
20141208_QEp7_MiBa_SA_HLA-I-p_MM15_3_A.15776.15776.2	15776	2	1343.612671	0.008576	TVYDASHMGHAR	TVYDASHMGHAR	sp|P49589|SYCC_HUMAN	0	400.3	2.072	0.477	1.22E-05	1	1
20141208_QEp7_MiBa_SA_HLA-I-p_MM15_2_B.12498.12498.2	12498	2	971.5093994	0.005783	QISAPQSNK	QISAPQSNK	sp|Q8N1F7|NUP93_HUMAN	0	235.4	1.619	0.328	0.0265	1	1
20141210_QEp7_MiBa_SA_HLA-I-p_MM15_3_A_1.30350.30350.2	30350	2	1142.6521	0.007256	DAAKPLPIYR	DAAKPLPIYR	sp|Q52LR7|EPC2_HUMAN	0	181.1	1.438	0.335	0.0318	1	1
20141210_QEp7_MiBa_SA_HLA-I-p_MM15_3_B_1.16304.16304.3	16304	3	1911.914917	0.007435	DGTRYVQKGEYRTNPE	DGTRYVQKGEYRTNPE	sp|P16070|CD44_HUMAN	0	453.9	3.704	0.53	1.40E-06	1	1
20141210_QEp7_MiBa_SA_HLA-I-p_MM15_3_A_1.47097.47097.3	47097	3	1920.879761	1.018652	FTKFNADEFEDMVAEK	FTKFNADEFEDMVAEK	sp|P27635|RL10_HUMAN	0.222	522.5	3.641	0.527	1.76E-07	1	1
20141208_QEp7_MiBa_SA_HLA-I-p_MM15_4_A.09607.09607.2	9607	2	1086.603394	0.006569	RLAKPMSER	RLAKPMSER	sp|O75037|KI21B_HUMAN	0	143.7	1.904	0.227	0.0132	1	1
20141210_QEp7_MiBa_SA_HLA-I-p_MM15_4_A_1.37450.37450.2	37450	2	1030.55481	0.006721	MPTIERATL	MPTIERATL	sp|P51878|CASP5_HUMAN	0	291	1.781	0.268	0.0367	1	1
20141210_QEp7_MiBa_SA_HLA-I-p_MM15_1_A_1.47655.47655.1	47655	1	1008.565918	0.005548	DVIQVSHVL	DVIQVSHVL	sp|O60486|PLXC1_HUMAN	0	1269.1	2.643	0.287	5.46E-04	1	1
20141210_QEp7_MiBa_SA_HLA-I-p_MM15_3_B_1.26809.26809.3	26809	3	1417.731812	0.011702	VRYSLDPENPTK	VRYSLDPENPTK	sp|P18621|RL17_HUMAN	0	224.9	2.802	0.29	5.45E-04	1	1
20141208_QEp7_MiBa_SA_HLA-I-p_MM15_2_B.16189.16189.3	16189	3	1135.677002	0.005628	SVKPGAHLTVK	SVKPGAHLTVK	sp|P51991|ROA3_HUMAN	0	484.3	3.164	0.393	1.93E-05	1	1
20141208_QEp7_MiBa_SA_HLA-I-p_MM15_4_A.12006.12006.2	12006	2	1034.603882	0.005343	ARFGVTTRK	ARFGVTTRK	sp|Q9P2R3|ANFY1_HUMAN	0	227.2	1.847	0.283	0.00889	1	1
20141210_QEp7_MiBa_SA_HLA-I-p_MM15_1_B_1.40810.40810.1	40810	1	1125.656494	0.001822	GRYTILIKY	GRYTILIKY	sp|P21333|FLNA_HUMAN	0	99	1.815	0.125	0.00421	1	1
20141210_QEp7_MiBa_SA_HLA-I-p_MM15_4_B_1.07857.07857.3	7857	3	1234.700806	0.012712	RIKTSDVTSTK	RIKTSDVTSTK	sp|P26196|DDX6_HUMAN	0	254.3	2.248	0.351	6.21E-04	1	1
20141210_QEp7_MiBa_SA_HLA-I-p_MM15_4_B_1.19245.19245.2	19245	2	1051.572632	0.006455	EAPPPSVVTR	EAPPPSVVTR	sp|Q92841|DDX17_HUMAN	0	227.3	1.502	0.226	0.0642	1	1
20141208_QEp7_MiBa_SA_HLA-I-p_MM15_2_B.28772.28772.2	28772	2	1015.555603	0.00716	MTNTPVVVR	MTNTPVVVR	sp|P32322|P5CR1_HUMAN	0	552.1	2.351	0.423	7.34E-06	1	1
20141208_QEp7_MiBa_SA_HLA-I-p_MM15_4_B.10957.10957.2	10957	2	953.4251099	0.004851	DVYGNSSGR	DVYGNSSGR	sp|Q8IUI4|S29P2_HUMAN;sp|Q8TEQ0|SNX29_HUMAN	0	344.7	1.786	0.377	0.00269	1	1
20141208_QEp7_MiBa_SA_HLA-I-p_MM15_1_A.18742.18742.2	18742	2	1331.699951	0.005327	SIIATDHTYRR	SIIATDHTYRR	sp|P12109|CO6A1_HUMAN	0	301.5	2.569	0.346	4.22E-04	1	1
20141210_QEp7_MiBa_SA_HLA-I-p_MM15_1_B_1.52202.52202.3	52202	3	1636.894165	0.008338	MPLDDTKLIIHQTL	MPLDDTKLIIHQTL	sp|Q96QU8|XPO6_HUMAN	0	168.6	2.059	0.216	0.0689	1	1
20141210_QEp7_MiBa_SA_HLA-I-p_MM15_1_A_1.35457.35457.3	35457	3	1015.623108	0.005234	GRTIPVVFK	GRTIPVVFK	sp|P25685|DNJB1_HUMAN	0	486.5	2.57	0.423	3.13E-04	1	1
20141210_QEp7_MiBa_SA_HLA-I-p_MM15_2_B_1.20888.20888.3	20888	3	1373.720825	0.005763	LVSEGDLTEQKR	LVSEGDLTEQKR	sp|Q29RF7|PDS5A_HUMAN	0	668.1	3.549	0.358	8.57E-05	1	1
20141208_QEp7_MiBa_SA_HLA-I-p_MM15_4_A.41990.41990.2	41990	2	1173.681519	0.00581	KPIPDEHLIL	KPIPDEHLIL	sp|O94979|SC31A_HUMAN	0	293.2	2.096	0.314	0.043	1	1
20141208_QEp7_MiBa_SA_HLA-I-p_MM15_2_B.23386.23386.2	23386	2	1093.571899	0.001651	KRGVFNVQM(Oxidation)	KRGVFNVQM	sp|P05198|IF2A_HUMAN	0	297.4	1.818	0.183	0.0133	1	1
20141208_QEp7_MiBa_SA_HLA-I-p_MM15_1_A.36919.36919.2	36919	2	1159.61731	0.008845	EVSDVEIITR	EVSDVEIITR	sp|Q76FK4|NOL8_HUMAN	0	686.2	2.201	0.288	0.00691	1	1
20141208_QEp7_MiBa_SA_HLA-I-p_MM15_2_A.33469.33469.2	33469	2	942.5172119	0.003749	EVGDIVVGR	EVGDIVVGR	sp|Q13868|EXOS2_HUMAN	0	644.2	1.965	0.386	0.00149	1	1
20141210_QEp7_MiBa_SA_HLA-I-p_MM15_1_B_1.06107.06107.2	6107	2	1116.592773	0.004044	EVQKATQTGR	EVQKATQTGR	sp|Q9NY15|STAB1_HUMAN	0	592.1	1.941	0.216	0.00507	1	1
20141208_QEp7_MiBa_SA_HLA-I-p_MM15_3_A.08749.08749.3	8749	3	985.5594482	0.003777	AVNKQLADK	AVNKQLADK	sp|Q9Y3D0|MIP18_HUMAN	0	340.5	2.673	0.301	0.0271	1	1
20141208_QEp7_MiBa_SA_HLA-I-p_MM15_1_B.23446.23446.2	23446	2	1364.856079	0.005744	KLIPRNTVVPTK	KLIPRNTVVPTK	sp|P11021|GRP78_HUMAN	0	478	2.443	0.403	0.00568	1	1
20141208_QEp7_MiBa_SA_HLA-I-p_MM15_4_B.38480.38480.2	38480	2	1028.606567	0.004693	HALKYSVVL	HALKYSVVL	sp|Q9BRS8|LARP6_HUMAN	0	308.9	1.86	0.319	0.045	1	1
20141210_QEp7_MiBa_SA_HLA-I-p_MM15_1_B_1.30628.30628.2	30628	2	1113.655029	0.004446	KRIALTDNAL	KRIALTDNAL	sp|P18124|RL7_HUMAN	0	247.5	1.802	0.177	0.0687	1	1
20141208_QEp7_MiBa_SA_HLA-I-p_MM15_3_B.25644.25644.2	25644	2	2198.081299	0.017548	M(Oxidation)GQKDSYVGDEAQSKRGILT	MGQKDSYVGDEAQSKRGILT	sp|P60709|ACTB_HUMAN;sp|P62736|ACTA_HUMAN;sp|P63261|ACTG_HUMAN;sp|P63267|ACTH_HUMAN;sp|P68032|ACTC_HUMAN;sp|P68133|ACTS_HUMAN	0	304.7	3.442	0.652	3.36E-10	1	1
20141208_QEp7_MiBa_SA_HLA-I-p_MM15_3_A.08414.08414.1	8414	1	1075.626465	0.002789	KTIDASVSKK	KTIDASVSKK	sp|Q6VMQ6|MCAF1_HUMAN	0	234.3	2.531	0.219	0.00414	1	1
20141208_QEp7_MiBa_SA_HLA-I-p_MM15_3_A.21753.21753.3	21753	3	2779.438721	1.019308	QLRGPVKPTGGPGGGGTQTQQQM(Oxidation)NQLK	QLRGPVKPTGGPGGGGTQTQQQMNQLK	sp|P26196|DDX6_HUMAN	0	295.7	5.313	1	2.76E-16	1	1
20141208_QEp7_MiBa_SA_HLA-I-p_MM15_2_A.22691.22691.1	22691	1	1015.475403	0.003081	HPSASYNQL	HPSASYNQL	sp|Q15652|JHD2C_HUMAN	0	374.3	2.275	0.381	5.10E-04	1	1
20141208_QEp7_MiBa_SA_HLA-I-p_MM15_4_A.36314.36314.2	36314	2	1159.681396	0.006659	GRILSGVVTKM	GRILSGVVTKM	sp|P62280|RS11_HUMAN	0	280.4	1.805	0.324	0.0162	1	1
20141208_QEp7_MiBa_SA_HLA-I-p_MM15_4_B.55374.55374.1	55374	1	797.3811035	0.002881	FFSPMLG	FFSPMLG	sp|P02671|FIBA_HUMAN	0	318.9	1.689	0.316	0.0105	1	1
20141210_QEp7_MiBa_SA_HLA-I-p_MM15_2_B_1.06530.06530.3	6530	3	986.6026001	0.004117	AVRSSARLK	AVRSSARLK	sp|Q8IYL3|CA174_HUMAN	0	388.3	2.383	0.111	0.0431	1	1
20141210_QEp7_MiBa_SA_HLA-I-p_MM15_2_A_1.11454.11454.3	11454	3	1203.677002	0.004587	KRFEQQQKL	KRFEQQQKL	sp|Q9UMZ2|SYNRG_HUMAN	0	302.1	2.592	0.238	0.0239	1	1
20141210_QEp7_MiBa_SA_HLA-I-p_MM15_3_A_1.06673.06673.2	6673	2	1030.511841	0.003446	YFKNSSSAK	YFKNSSSAK	sp|P13611|CSPG2_HUMAN	0	466	1.702	0.274	0.00181	1	1
20141210_QEp7_MiBa_SA_HLA-I-p_MM15_4_A_1.21993.21993.2	21993	2	1041.56311	0.006379	EAAALNAVQR	EAAALNAVQR	sp|Q6UB98|ANR12_HUMAN;sp|Q6UB99|ANR11_HUMAN	0	871.2	2.534	0.258	0.0121	1	1
20141208_QEp7_MiBa_SA_HLA-I-p_MM15_3_A.31523.31523.2	31523	2	1099.557495	0.006559	SPDPTRESVL	SPDPTRESVL	sp|Q68BL8|OLM2B_HUMAN	0	479	2.13	0.164	0.0585	1	1
20141208_QEp7_MiBa_SA_HLA-I-p_MM15_3_A.42586.42586.2	42586	2	1320.666992	0.005529	HRFQPTYPYL	HRFQPTYPYL	sp|Q969W9|PMEPA_HUMAN	0	244	1.783	0.324	0.00819	1	1
20141208_QEp7_MiBa_SA_HLA-I-p_MM15_3_A.25604.25604.3	25604	3	1317.674438	0.006667	LPYNNKDRDAL	LPYNNKDRDAL	sp|Q05195|MAD1_HUMAN	0	186.9	2.038	0.193	0.0704	1	1
20141208_QEp7_MiBa_SA_HLA-I-p_MM15_4_A.13931.13931.2	13931	2	1021.538513	0.008034	ETHLPAQAR	ETHLPAQAR	sp|O43683|BUB1_HUMAN	0	257.3	1.501	0.217	0.0262	1	1
20141208_QEp7_MiBa_SA_HLA-I-p_MM15_2_B.26508.26508.2	26508	2	1016.473328	0.006226	GTMTGM(Oxidation)LYK	GTMTGMLYK	sp|O14925|TIM23_HUMAN;sp|Q5SRD1|TI23B_HUMAN	0.224	319.3	1.671	0.414	0.00181	1	1
20141210_QEp7_MiBa_SA_HLA-I-p_MM15_3_A_1.42156.42156.2	42156	2	1174.619385	0.005936	KRTTTFFQF	KRTTTFFQF	sp|Q9NVP1|DDX18_HUMAN	0	244.9	1.336	0.249	0.0421	1	1
20141208_QEp7_MiBa_SA_HLA-I-p_MM15_4_A.21890.21890.3	21890	3	1444.713867	0.008018	DTHPGSPGSPGPALR	DTHPGSPGSPGPALR	sp|Q8N0Y2|ZN444_HUMAN	0	620.3	2.819	0.521	1.15E-05	1	1
20141210_QEp7_MiBa_SA_HLA-I-p_MM15_1_A_1.15452.15452.3	15452	3	1057.628174	0.003747	TVVQQVTKR	TVVQQVTKR	sp|Q96NH3|BROMI_HUMAN	0	373.6	2.529	0.253	0.0123	1	1
20141208_QEp7_MiBa_SA_HLA-I-p_MM15_1_B.18696.18696.2	18696	2	1040.483154	0.005661	EVTDYTTGR	EVTDYTTGR	sp|O60488|ACSL4_HUMAN	0	328.6	1.634	0.328	0.00993	1	1
20141208_QEp7_MiBa_SA_HLA-I-p_MM15_1_B.27709.27709.2	27709	2	1016.582153	0.005454	GRNPIKIGY	GRNPIKIGY	sp|Q8NDT2|RB15B_HUMAN	0	583.6	1.968	0.31	0.0025	1	1
20141208_QEp7_MiBa_SA_HLA-I-p_MM15_2_B.47623.47623.3	47623	3	1364.751953	0.006708	VTFPDIIRNYK	VTFPDIIRNYK	sp|P42224|STAT1_HUMAN	0	340.8	2.347	0.314	0.00704	1	1
20141210_QEp7_MiBa_SA_HLA-I-p_MM15_2_A_1.40738.40738.2	40738	2	1653.843262	0.010143	(Acetyl)_MNDTVTIRTRKFM	MNDTVTIRTRKFM	sp|P62847|RS24_HUMAN	0	102	1.559	0.499	8.52E-05	1	1
20141208_QEp7_MiBa_SA_HLA-I-p_MM15_3_A.43778.43778.3	43778	3	1099.69104	0.004451	IRARLLPVY	IRARLLPVY	sp|Q9NZK5|CECR1_HUMAN	0	88.5	1.729	0.379	0.0104	1	1
20141208_QEp7_MiBa_SA_HLA-I-p_MM15_3_A.13965.13965.3	13965	3	1344.783691	0.01122	TTAVITNKDVRK	TTAVITNKDVRK	sp|P60228|EIF3E_HUMAN	0	536.4	2.742	0.288	0.00606	1	1
20141210_QEp7_MiBa_SA_HLA-I-p_MM15_2_B_1.28185.28185.3	28185	3	967.5959473	0.003247	SVAGLLRPR	SVAGLLRPR	DeNovo_spliced__SVAGLLRPR	0	334.5	2.086	1	0.00488	1	1
20141208_QEp7_MiBa_SA_HLA-I-p_MM15_3_A.20854.20854.1	20854	1	1002.517395	0.00398	QIYNPPSGK	QIYNPPSGK	sp|Q9BZZ5|API5_HUMAN	0	330.7	2.048	0.386	0.0141	1	1
20141208_QEp7_MiBa_SA_HLA-I-p_MM15_2_B.11732.11732.2	11732	2	1167.761719	0.005308	IRNKIRAIGK	IRNKIRAIGK	sp|P16298|PP2BB_HUMAN;sp|P48454|PP2BC_HUMAN;sp|Q08209|PP2BA_HUMAN	0	125.9	1.707	0.258	0.0628	1	1
20141210_QEp7_MiBa_SA_HLA-I-p_MM15_3_A_1.23231.23231.3	23231	3	1320.696777	0.008259	DTISSSSKEVLR	DTISSSSKEVLR	sp|Q9UDY4|DNJB4_HUMAN	0	470.6	3.064	0.409	4.70E-04	1	1
20141208_QEp7_MiBa_SA_HLA-I-p_MM15_4_B.19152.19152.2	19152	2	1007.533752	0.004964	EIASFDKAK	EIASFDKAK	sp|P63313|TYB10_HUMAN	0	439.8	2.05	0.262	0.00363	1	1
20141210_QEp7_MiBa_SA_HLA-I-p_MM15_2_A_1.05598.05598.3	5598	3	1244.674438	0.001933	EVAKNKESVNK	EVAKNKESVNK	sp|O95347|SMC2_HUMAN	0	116.5	1.892	0.161	0.0653	1	1
20141210_QEp7_MiBa_SA_HLA-I-p_MM15_2_B_1.40424.40424.2	40424	2	1342.668701	0.006234	TVAAGTMTGMLYK	TVAAGTMTGMLYK	sp|O14925|TIM23_HUMAN;sp|Q5SRD1|TI23B_HUMAN	0	203.2	2.256	0.395	4.95E-04	1	1
20141208_QEp7_MiBa_SA_HLA-I-p_MM15_2_A.16171.16171.2	16171	2	1074.528198	0.003579	GSHSLKYFH	GSHSLKYFH	sp|P13747|HLAE_HUMAN	0	293.3	2.209	0.454	1.26E-04	1	1
20141208_QEp7_MiBa_SA_HLA-I-p_MM15_4_B.14388.14388.3	14388	3	1144.658813	0.004896	KRYGKILMH	KRYGKILMH	sp|Q9H270|VPS11_HUMAN	0	227	2.255	0.282	0.0279	1	1
20141210_QEp7_MiBa_SA_HLA-I-p_MM15_1_B_1.49220.49220.2	49220	2	1977.93335	1.010504	VGSQATDFGEALVRHDEF	VGSQATDFGEALVRHDEF	sp|O43852|CALU_HUMAN	0.164	684.5	3.259	0.558	3.88E-07	1	1
20141210_QEp7_MiBa_SA_HLA-I-p_MM15_1_A_1.37152.37152.2	37152	2	971.4592896	0.005792	FPAVHAAEM	FPAVHAAEM	sp|Q6PID6|TTC33_HUMAN	0	321.6	1.633	0.295	0.0125	1	1
20141210_QEp7_MiBa_SA_HLA-I-p_MM15_4_B_1.31455.31455.1	31455	1	879.4394531	0.005683	YAVATGDAL	YAVATGDAL	sp|Q08380|LG3BP_HUMAN	0	399.3	2.02	0.253	0.0309	1	1
20141208_QEp7_MiBa_SA_HLA-I-p_MM15_1_A.44082.44082.2	44082	2	1174.643433	0.005461	EIAMATVTALR	EIAMATVTALR	sp|P04075|ALDOA_HUMAN;sp|P09972|ALDOC_HUMAN	0	490.5	2	0.479	0.00115	1	1
20141208_QEp7_MiBa_SA_HLA-I-p_MM15_3_B.20558.20558.1	20558	1	1118.543579	0.00799	HPISDHEATL	HPISDHEATL	sp|P01893|HLAH_HUMAN;sp|P13747|HLAE_HUMAN;sp|P30511|HLAF_HUMAN;sp|Q31612|1B73_HUMAN	0.447	595.5	2.854	0.48	1.46E-04	1	1
20141208_QEp7_MiBa_SA_HLA-I-p_MM15_4_A.11990.11990.3	11990	3	1062.489868	0.006033	TAIM(Oxidation)EKHSM	TAIMEKHSM	sp|Q9Y3M8|STA13_HUMAN	0.359	341.6	2.369	0.36	0.00174	1	1
20141208_QEp7_MiBa_SA_HLA-I-p_MM15_3_B.06811.06811.2	6811	2	984.5037231	0.004849	HSNTQTLGK	HSNTQTLGK	sp|Q6PKG0|LARP1_HUMAN	0	708.5	2.532	0.521	5.28E-05	1	1
20141208_QEp7_MiBa_SA_HLA-I-p_MM15_2_A.33441.33441.3	33441	3	1307.72998	0.010235	SVIESHPGTLLR	SVIESHPGTLLR	sp|P42695|CNDD3_HUMAN	0	246	2.695	0.196	0.0063	1	1
20141210_QEp7_MiBa_SA_HLA-I-p_MM15_2_A_1.00247.00247.3	247	3	1171.742676	0.002539	KVSKDKRALK	KVSKDKRALK	sp|Q9Y3U8|RL36_HUMAN	0	506.6	2.687	0.283	0.037	1	1
20141210_QEp7_MiBa_SA_HLA-I-p_MM15_4_B_1.16228.16228.3	16228	3	1181.623047	0.006908	AVFRGRMSMK	AVFRGRMSMK	sp|P04350|TBB4A_HUMAN;sp|P07437|TBB5_HUMAN;sp|P68371|TBB4B_HUMAN	0	170.1	1.854	0.209	0.0354	1	1
20141210_QEp7_MiBa_SA_HLA-I-p_MM15_1_A_1.44878.44878.2	44878	2	1122.550781	0.004992	DAVGFTFPNR	DAVGFTFPNR	sp|Q9UBB6|NCDN_HUMAN	0	204.7	1.775	0.29	0.0207	1	1
20141210_QEp7_MiBa_SA_HLA-I-p_MM15_2_A_1.37293.37293.2	37293	2	1367.691895	0.008475	DTFRAGAFDQLK	DTFRAGAFDQLK	sp|P61011|SRP54_HUMAN	0	924.3	2.88	0.348	0.0017	1	1
20141210_QEp7_MiBa_SA_HLA-I-p_MM15_4_B_1.18123.18123.2	18123	2	915.4054565	0.004711	VAAPADPEM(Oxidation)	VAAPADPEM	sp|Q16611|BAK_HUMAN	0	232.9	1.515	0.296	0.0304	1	1
20141208_QEp7_MiBa_SA_HLA-I-p_MM15_4_B.46269.46269.2	46269	2	1380.72229	0.003894	GLLGMGPEGQPLGR	GLLGMGPEGQPLGR	sp|Q14764|MVP_HUMAN	0	604	3.039	0.47	3.08E-06	1	1
20141210_QEp7_MiBa_SA_HLA-I-p_MM15_3_A_1.20038.20038.3	20038	3	1100.683716	0.005945	TRVSLTIRR	TRVSLTIRR	sp|Q3KRA9|ALKB6_HUMAN	0	319.4	2.249	0.293	0.0109	1	1
20141208_QEp7_MiBa_SA_HLA-I-p_MM15_3_B.40882.40882.2	40882	2	920.5756836	0.006167	SIAPPVPLK	SIAPPVPLK	sp|O43683|BUB1_HUMAN	0	307.7	1.737	0.446	0.00339	1	1
20141208_QEp7_MiBa_SA_HLA-I-p_MM15_1_A.16759.16759.2	16759	2	1349.664917	0.007347	FVNDVSEKEQR	FVNDVSEKEQR	sp|Q14247|SRC8_HUMAN	0	1143.5	2.56	0.399	3.58E-04	1	1
20141210_QEp7_MiBa_SA_HLA-I-p_MM15_2_A_1.41091.41091.2	41091	2	1309.825317	0.005894	KRIQDIVGILR	KRIQDIVGILR	sp|P46087|NOP2_HUMAN	0	353.8	2.605	0.356	0.00626	1	1
20141210_QEp7_MiBa_SA_HLA-I-p_MM15_4_B_1.21758.21758.3	21758	3	1607.83606	0.009316	STIDYVEDGKGIRR	STIDYVEDGKGIRR	sp|Q9BZ67|FRMD8_HUMAN	0	163.4	2.528	0.374	5.11E-04	1	1
20141208_QEp7_MiBa_SA_HLA-I-p_MM15_3_A.25886.25886.3	25886	3	1163.64917	0.004002	YRVTIHKTF	YRVTIHKTF	sp|Q6P2Q9|PRP8_HUMAN	0	395.4	2.553	0.318	0.00258	1	1
20141208_QEp7_MiBa_SA_HLA-I-p_MM15_2_B.37396.37396.3	37396	3	1355.86792	0.006637	SIIRVLTARKTV	SIIRVLTARKTV	sp|Q9BPX5|ARP5L_HUMAN	0	371.5	2.679	0.202	1.26E-04	1	1
20141208_QEp7_MiBa_SA_HLA-I-p_MM15_1_B.21912.21912.2	21912	2	998.6900635	0.00486	KVAIKIISK	KVAIKIISK	sp|O96017|CHK2_HUMAN	0	1004.4	2.554	0.359	0.0132	1	1
20141208_QEp7_MiBa_SA_HLA-I-p_MM15_3_A.30928.30928.3	30928	3	1354.798462	0.005208	VIRSPSLLQSGAK	VIRSPSLLQSGAK	sp|Q9BQG0|MBB1A_HUMAN	0	756.8	3.453	0.503	4.80E-06	1	1
20141210_QEp7_MiBa_SA_HLA-I-p_MM15_1_B_1.46201.46201.2	46201	2	1222.601563	0.011129	ESFPELMTAAK	ESFPELMTAAK	sp|Q9HBE1|PATZ1_HUMAN	0	148.3	1.699	0.442	0.00244	1	1
20141210_QEp7_MiBa_SA_HLA-I-p_MM15_4_A_1.27643.27643.2	27643	2	1127.650146	0.005046	EVFSHILKR	EVFSHILKR	sp|P33076|C2TA_HUMAN	0	682.5	2.085	0.217	0.0302	1	1
20141208_QEp7_MiBa_SA_HLA-I-p_MM15_2_A.40034.40034.3	40034	3	1787.057129	0.004164	VQHIQLLQKNVRAQL	VQHIQLLQKNVRAQL	sp|P02671|FIBA_HUMAN	0	107.9	2.391	0.306	0.00372	1	1
20141210_QEp7_MiBa_SA_HLA-I-p_MM15_1_A_1.06455.06455.1	6455	1	930.590271	0.00404	KLKTGTVGK	KLKTGTVGK	sp|Q9BWU0|NADAP_HUMAN	0	474.2	2.941	0.375	0.0118	1	1
20141210_QEp7_MiBa_SA_HLA-I-p_MM15_4_A_1.30781.30781.2	30781	2	1283.765015	0.008821	EVPRTIIVTTR	EVPRTIIVTTR	sp|O15294|OGT1_HUMAN	0	109.3	1.947	0.381	0.00363	1	1
20141210_QEp7_MiBa_SA_HLA-I-p_MM15_1_B_1.20822.20822.1	20822	1	1220.632935	0.00681	DAAHPTNVQRL	DAAHPTNVQRL	sp|P35222|CTNB1_HUMAN	0	165.3	2.394	0.562	7.35E-07	1	1
20141210_QEp7_MiBa_SA_HLA-I-p_MM15_2_B_1.17750.17750.2	17750	2	1241.64209	0.009504	M(Oxidation)IYASSKDAIK	MIYASSKDAIK	sp|P23528|COF1_HUMAN;sp|P60981|DEST_HUMAN;sp|Q9Y281|COF2_HUMAN	0	333.3	1.738	0.321	0.00781	1	1
20141208_QEp7_MiBa_SA_HLA-I-p_MM15_3_B.59309.59309.2	59309	2	963.5094604	0.002863	SAFPFPVTV	SAFPFPVTV	sp|Q96K37|S35E1_HUMAN	0	369.6	1.859	0.249	0.00426	1	1
20141210_QEp7_MiBa_SA_HLA-I-p_MM15_1_A_1.48877.48877.1	48877	1	945.4957275	0.003733	FPLSNGQAL	FPLSNGQAL	sp|Q13613|MTMR1_HUMAN	0	257	1.92	0.357	0.00282	1	1
20141208_QEp7_MiBa_SA_HLA-I-p_MM15_1_A.21605.21605.3	21605	3	1039.620483	0.006707	SVNNPILRK	SVNNPILRK	sp|Q8IW41|MAPK5_HUMAN	0	200.7	2.215	0.241	0.0309	1	1
20141210_QEp7_MiBa_SA_HLA-I-p_MM15_1_B_1.37730.37730.3	37730	3	1257.674072	0.006317	ETILGDIDRAR	ETILGDIDRAR	sp|Q9BZJ0|CRNL1_HUMAN	0	387.9	2.48	0.277	0.0078	1	1
20141208_QEp7_MiBa_SA_HLA-I-p_MM15_1_B.37223.37223.2	37223	2	1001.542786	0.00343	DALKEVNTL	DALKEVNTL	sp|Q6ZWJ1|STXB4_HUMAN	0.127	288.4	1.964	0.221	0.0511	1	1
20141208_QEp7_MiBa_SA_HLA-I-p_MM15_3_A.19318.19318.2	19318	2	965.4611816	0.004516	NYQDTIGR	NYQDTIGR	sp|P08670|VIME_HUMAN	0	530.8	1.78	0.249	0.0182	1	1
20141210_QEp7_MiBa_SA_HLA-I-p_MM15_1_A_1.34960.34960.2	34960	2	1423.696777	0.005015	ARLDHKFDLM(Oxidation)Y	ARLDHKFDLMY	sp|A6NHL2|TBAL3_HUMAN;sp|P68363|TBA1B_HUMAN;sp|P68366|TBA4A_HUMAN;sp|Q13748|TBA3C_HUMAN;sp|Q71U36|TBA1A_HUMAN;sp|Q9BQE3|TBA1C_HUMAN;sp|Q9NY65|TBA8_HUMAN	0	431.9	2.088	0.433	1.11E-04	1	1
20141210_QEp7_MiBa_SA_HLA-I-p_MM15_2_B_1.19438.19438.3	19438	3	1021.524475	0.005186	EASKDGLFR	EASKDGLFR	sp|Q9UGP4|LIMD1_HUMAN	0	183.4	2.06	0.346	0.0164	1	1
20141210_QEp7_MiBa_SA_HLA-I-p_MM15_2_A_1.31233.31233.2	31233	2	1350.74231	-0.01967	N(Deamidated)VVPTAGPLAQKR	NVVPTAGPLAQKR	sp|Q96LC7|SIG10_HUMAN	0	157.6	1.632	0.35	0.00272	1	1
20141210_QEp7_MiBa_SA_HLA-I-p_MM15_4_A_1.44831.44831.3	44831	3	1189.758911	1.010767	EVIITKFIVK	EVIITKFIVK	sp|Q14527|HLTF_HUMAN	0	154.7	1.976	0.382	0.0142	1	1
20141210_QEp7_MiBa_SA_HLA-I-p_MM15_1_B_1.23285.23285.2	23285	2	1373.74939	0.007842	DIVPVDNKRYR	DIVPVDNKRYR	sp|O95935|TBX18_HUMAN;sp|Q96SF7|TBX15_HUMAN;sp|Q9UMR3|TBX20_HUMAN	0	111	1.891	0.288	0.00989	1	1
20141210_QEp7_MiBa_SA_HLA-I-p_MM15_3_A_1.19732.19732.2	19732	2	1118.54126	0.005636	HPISDHEATL	HPISDHEATL	sp|P01893|HLAH_HUMAN;sp|P13747|HLAE_HUMAN;sp|P30511|HLAF_HUMAN;sp|Q31612|1B73_HUMAN	0	195.9	1.571	0.304	0.0111	1	1
20141208_QEp7_MiBa_SA_HLA-I-p_MM15_2_B.28275.28275.1	28275	1	914.4854736	0.003348	EVDGLGVAR	EVDGLGVAR	sp|P46940|IQGA1_HUMAN	0	246.7	2.111	0.311	0.0196	1	1
20141208_QEp7_MiBa_SA_HLA-I-p_MM15_1_A.06994.06994.2	6994	2	1046.58374	0.004351	KSSKPIMEK	KSSKPIMEK	sp|Q14469|HES1_HUMAN	0	949.4	2.784	0.276	0.00976	1	1
20141208_QEp7_MiBa_SA_HLA-I-p_MM15_3_A.57249.57249.2	57249	2	1115.713623	0.006902	IVVGTVFIIR	IVVGTVFIIR	sp|P01909|DQA1_HUMAN	0	317.9	1.93	0.452	0.0023	1	1
20141210_QEp7_MiBa_SA_HLA-I-p_MM15_3_B_1.20173.20173.1	20173	1	1028.641846	0.007572	AVTSVAKVVR	AVTSVAKVVR	sp|P40305|IFI27_HUMAN	0	83.2	2.014	0.307	0.0392	1	1
20141208_QEp7_MiBa_SA_HLA-I-p_MM15_4_A.02988.02988.3	2988	3	1101.639648	0.00291	RLREASKSR	RLREASKSR	sp|Q9Y3Z3|SAMH1_HUMAN	0	126.4	1.915	0.212	0.0505	1	1
20141210_QEp7_MiBa_SA_HLA-I-p_MM15_1_A_1.34157.34157.2	34157	2	1140.680908	0.005508	ETVEVPVLKK	ETVEVPVLKK	sp|Q96EA4|SPDLY_HUMAN	0	517.4	2.248	0.447	2.17E-04	1	1
20141210_QEp7_MiBa_SA_HLA-I-p_MM15_1_A_1.14764.14764.1	14764	1	1046.516602	0.002073	TPNHVEHTL	TPNHVEHTL	sp|Q9HBL0|TENS1_HUMAN	0	674.4	2.471	0.457	6.51E-05	1	1
20141210_QEp7_MiBa_SA_HLA-I-p_MM15_3_A_1.18402.18402.2	18402	2	926.4874268	0.005286	EPAPALSSR	EPAPALSSR	sp|Q07352|TISB_HUMAN	0	333.9	1.536	0.248	0.00941	1	1
20141208_QEp7_MiBa_SA_HLA-I-p_MM15_4_B.22543.22543.2	22543	2	1063.525146	1.008318	KVADM(Oxidation)ALHY	KVADMALHY	sp|P50990|TCPQ_HUMAN	0	640	2.563	0.335	0.00463	1	1
20141210_QEp7_MiBa_SA_HLA-I-p_MM15_1_A_1.43808.43808.3	43808	3	2024.087524	0.018401	IPPDQQRLIFAGKQLEDG	IPPDQQRLIFAGKQLEDG	tr|J3QRK5|J3QRK5_HUMAN;sp|P0CG47|UBB_HUMAN;sp|P0CG48|UBC_HUMAN;sp|P62979|RS27A_HUMAN;sp|P62987|RL40_HUMAN	0	190.8	2.593	0.253	0.00544	1	1
20141210_QEp7_MiBa_SA_HLA-I-p_MM15_4_A_1.27389.27389.3	27389	3	1295.695801	0.008435	KQYGNEVFLAK	KQYGNEVFLAK	sp|P50990|TCPQ_HUMAN	0	232.2	2.032	0.389	0.00133	1	1
20141210_QEp7_MiBa_SA_HLA-I-p_MM15_4_B_1.45252.45252.2	45252	2	1202.52124	0.008126	YPVEDFEASF	YPVEDFEASF	sp|O94915|FRYL_HUMAN	0	207.7	1.646	0.407	5.84E-04	1	1
20141208_QEp7_MiBa_SA_HLA-I-p_MM15_4_B.19658.19658.2	19658	2	993.4918823	0.003946	HPVDQANTL	HPVDQANTL	sp|A0JNW5|UH1BL_HUMAN	0	318.3	1.858	0.255	0.0596	1	1
20141210_QEp7_MiBa_SA_HLA-I-p_MM15_3_B_1.34457.34457.2	34457	2	1009.566528	0.006877	LFIQQAYK	LFIQQAYK	DeNovo_spliced__LFIQQAYK	0	157.7	1.561	0.321	0.0544	1	1
20141208_QEp7_MiBa_SA_HLA-I-p_MM15_1_A.52872.52872.1	52872	1	883.4841309	0.003802	FPSPGPVAL	FPSPGPVAL	tr|I3L3X5|I3L3X5_HUMAN;sp|Q9NRY6|PLS3_HUMAN	0	541.3	2.291	0.333	0.00116	1	1
20141208_QEp7_MiBa_SA_HLA-I-p_MM15_3_B.51206.51206.1	51206	1	1174.595581	0.005151	MPGTTDTIQVL	MPGTTDTIQVL	sp|Q9UPY3|DICER_HUMAN	0	357.7	1.978	0.153	0.0205	1	1
20141208_QEp7_MiBa_SA_HLA-I-p_MM15_4_B.14972.14972.2	14972	2	1020.577515	0.005885	KRKGFSEGL	KRKGFSEGL	sp|P51858|HDGF_HUMAN	0	370.5	2.313	0.247	0.00374	1	1
20141210_QEp7_MiBa_SA_HLA-I-p_MM15_4_B_1.05717.05717.3	5717	3	1011.68512	0.004684	KTKPGILKK	KTKPGILKK	sp|Q9HCI7|MSL2_HUMAN	0	179	1.923	0.223	0.0549	1	1
20141208_QEp7_MiBa_SA_HLA-I-p_MM15_4_A.58050.58050.2	58050	2	1460.868652	0.008365	EVIPVPIEVPLTR	EVIPVPIEVPLTR	sp|Q9P265|DIP2B_HUMAN	0.125	269.2	2.129	0.252	0.0202	1	1
20141208_QEp7_MiBa_SA_HLA-I-p_MM15_1_A.15061.15061.3	15061	3	1609.841187	0.008729	HVFEDPQRREVAK	HVFEDPQRREVAK	sp|Q86TG7|PEG10_HUMAN	0	191.9	1.802	0.248	0.0442	1	1
20141208_QEp7_MiBa_SA_HLA-I-p_MM15_4_B.45010.45010.2	45010	2	1161.595703	0.003962	DVIEPSEFVK	DVIEPSEFVK	sp|Q13362|2A5G_HUMAN	0.001	453.8	1.979	0.288	0.022	1	1
20141208_QEp7_MiBa_SA_HLA-I-p_MM15_4_B.45010.45010.2	45010	2	1161.595703	0.003957	DVIEPSQ(Deamidated)FVK	DVIEPSQFVK	sp|Q15173|2A5B_HUMAN;sp|Q16537|2A5E_HUMAN	0	453.8	1.979	0.288	0.022	1	1
20141210_QEp7_MiBa_SA_HLA-I-p_MM15_2_A_1.02556.02556.2	2556	2	911.4498291	0.003733	DVAQTGGHK	DVAQTGGHK	sp|Q9Y4G8|RPGF2_HUMAN	0	102.7	1.271	0.282	0.0647	1	1
20141210_QEp7_MiBa_SA_HLA-I-p_MM15_2_B_1.28356.28356.1	28356	1	1244.728394	0.004268	IQRTPKIQVY	IQRTPKIQVY	sp|P61769|B2MG_HUMAN	0	76.5	1.803	0.416	6.28E-04	1	1
20141208_QEp7_MiBa_SA_HLA-I-p_MM15_3_B.22045.22045.2	22045	2	1160.612427	0.008688	ETTNLSIQQK	ETTNLSIQQK	sp|Q9GZR1|SENP6_HUMAN	0	400.6	1.851	0.353	0.0295	1	1
20141208_QEp7_MiBa_SA_HLA-I-p_MM15_1_B.09564.09564.2	9564	2	1009.498413	0.004316	EAHQDVVGR	EAHQDVVGR	sp|Q9H0A0|NAT10_HUMAN	0	537.7	1.971	0.424	7.19E-04	1	1
20141208_QEp7_MiBa_SA_HLA-I-p_MM15_1_B.53217.53217.2	53217	2	1241.634155	0.00491	LPSFDAHLTEL	LPSFDAHLTEL	sp|O43865|SAHH2_HUMAN	0	545.1	2.195	0.327	0.00583	1	1
20141208_QEp7_MiBa_SA_HLA-I-p_MM15_4_B.26042.26042.3	26042	3	1846.852905	0.010871	GSHSM(Oxidation)RYFYTSVSRPG	GSHSMRYFYTSVSRPG	sp|P01891|1A68_HUMAN	0	448.7	3.362	0.513	2.69E-08	1	1
20141208_QEp7_MiBa_SA_HLA-I-p_MM15_1_A.17178.17178.3	17178	3	1165.697876	0.004789	RLTQTVAHLK	RLTQTVAHLK	sp|P05161|ISG15_HUMAN	0.355	798.8	3.057	0.423	0.00237	1	1
20141210_QEp7_MiBa_SA_HLA-I-p_MM15_3_B_1.39434.39434.1	39434	1	1044.556274	0.003785	MPVEKN(Deamidated)ITL	MPVEKNITL	sp|Q6PCB8|EMB_HUMAN	0	149.6	1.872	0.291	0.0121	1	1
20141210_QEp7_MiBa_SA_HLA-I-p_MM15_1_A_1.28378.28378.2	28378	2	1084.535645	0.005507	FSVEVHDPR	FSVEVHDPR	sp|Q9P2Q2|FRM4A_HUMAN	0	393.5	2.228	0.392	0.00122	1	1
20141210_QEp7_MiBa_SA_HLA-I-p_MM15_3_B_1.48049.48049.1	48049	1	1025.522949	0.004744	WVDPNSPVL	WVDPNSPVL	sp|P17516|AK1C4_HUMAN;sp|P42330|AK1C3_HUMAN;sp|P52895|AK1C2_HUMAN;sp|Q04828|AK1C1_HUMAN	0	758.9	2.096	0.411	2.75E-04	1	1
20141208_QEp7_MiBa_SA_HLA-I-p_MM15_4_A.42261.42261.2	42261	2	1472.792725	0.009226	DTAVIQGDTALITR	DTAVIQGDTALITR	sp|O95865|DDAH2_HUMAN	0	839.1	2.67	0.327	6.60E-04	1	1
20141208_QEp7_MiBa_SA_HLA-I-p_MM15_2_B.25309.25309.3	25309	3	1106.712402	0.006062	ITYKLITKK	ITYKLITKK	DeNovo_spliced__ITYKLITKK	0.117	141.5	2.329	0.329	0.00469	1	1
20141208_QEp7_MiBa_SA_HLA-I-p_MM15_2_A.17784.17784.3	17784	3	1258.707642	0.004266	KVFSHSSNLIK	KVFSHSSNLIK	sp|Q969J2|ZKSC4_HUMAN	0	364.4	3.42	0.461	4.23E-04	1	1
20141210_QEp7_MiBa_SA_HLA-I-p_MM15_3_B_1.22391.22391.1	22391	1	867.4495239	0.004508	HAVGPSTSL	HAVGPSTSL	sp|Q99081|HTF4_HUMAN	0	723.9	2.254	0.234	0.029	1	1
20141208_QEp7_MiBa_SA_HLA-I-p_MM15_1_A.23849.23849.1	23849	1	975.5699463	0.008546	TVAAVFRGR	TVAAVFRGR	sp|P04350|TBB4A_HUMAN;sp|P07437|TBB5_HUMAN;sp|P68371|TBB4B_HUMAN	0	115.4	1.879	0.302	0.00726	1	1
20141208_QEp7_MiBa_SA_HLA-I-p_MM15_1_A.08580.08580.2	8580	2	1193.656738	0.005042	KVINAENAAHK	KVINAENAAHK	sp|O43166|SI1L1_HUMAN;sp|O60292|SI1L3_HUMAN;sp|Q9P2F8|SI1L2_HUMAN	0	740.6	2.934	0.421	7.91E-04	1	1
20141210_QEp7_MiBa_SA_HLA-I-p_MM15_2_B_1.31330.31330.1	31330	1	956.5481567	0.007831	NVIAALNSR	NVIAALNSR	sp|Q8N766|EMC1_HUMAN	0	61.2	1.858	0.32	0.0286	1	1
20141210_QEp7_MiBa_SA_HLA-I-p_MM15_4_A_1.47784.47784.2	47784	2	1103.643555	0.005611	VIYFPPLQK	VIYFPPLQK	sp|P98194|AT2C1_HUMAN	0	244.6	1.818	0.24	0.0226	1	1
20141210_QEp7_MiBa_SA_HLA-I-p_MM15_3_B_1.08943.08943.3	8943	3	1307.765259	0.007729	SRWHTKKLPR	SRWHTKKLPR	sp|P39023|RL3_HUMAN;sp|Q92901|RL3L_HUMAN	0	575.5	2.611	0.265	6.29E-05	1	1
20141208_QEp7_MiBa_SA_HLA-I-p_MM15_3_B.03874.03874.3	3874	3	1183.637329	0.005022	KLRGHVSHGHG	KLRGHVSHGHG	sp|P46776|RL27A_HUMAN	0	147.1	1.714	0.404	0.0119	1	1
20141210_QEp7_MiBa_SA_HLA-I-p_MM15_2_A_1.48110.48110.3	48110	3	1145.638916	0.004375	HRLGLFYQL	HRLGLFYQL	sp|A1L0T0|ILVBL_HUMAN	0.198	188.3	1.737	0.258	0.0264	1	1
20141208_QEp7_MiBa_SA_HLA-I-p_MM15_3_A.49846.49846.2	49846	2	1624.779785	0.006448	DVVSFEQPEFSVSR	DVVSFEQPEFSVSR	sp|P16144|ITB4_HUMAN	0	349.6	2.465	0.443	7.62E-05	1	1
20141210_QEp7_MiBa_SA_HLA-I-p_MM15_4_A_1.42866.42866.2	42866	2	1026.421021	0.006018	MPVDSFNSM	MPVDSFNSM	sp|Q9Y4A8|NF2L3_HUMAN	0	204.1	1.571	0.152	0.0694	1	1
20141208_QEp7_MiBa_SA_HLA-I-p_MM15_2_B.24390.24390.3	24390	3	1245.682007	0.008954	RQINHIFYR	RQINHIFYR	sp|Q14738|2A5D_HUMAN	0	296.3	2.322	0.205	0.0071	1	1
20141210_QEp7_MiBa_SA_HLA-I-p_MM15_1_B_1.48014.48014.2	48014	2	1368.837646	0.003642	RVLPSITTEILK	RVLPSITTEILK	sp|P35232|PHB_HUMAN	0	603.9	2.552	0.342	0.0188	1	1
20141208_QEp7_MiBa_SA_HLA-I-p_MM15_3_B.20873.20873.2	20873	2	887.5132446	0.005616	TASQAKAVL	TASQAKAVL	sp|P50454|SERPH_HUMAN	0	315.2	1.802	0.192	0.0521	1	1
20141210_QEp7_MiBa_SA_HLA-I-p_MM15_1_A_1.15532.15532.2	15532	2	1195.576172	0.002737	FAQQYQQQR	FAQQYQQQR	DeNovo_spliced__FAQQYQQQR	0	859.7	2.243	0.329	0.00147	1	1
20141210_QEp7_MiBa_SA_HLA-I-p_MM15_1_A_1.05593.05593.3	5593	3	1483.900269	0.005541	KVRGTAKANVGAGKK	KVRGTAKANVGAGKK	sp|P62847|RS24_HUMAN	0	1401.8	5.277	0.554	3.84E-07	1	1
20141208_QEp7_MiBa_SA_HLA-I-p_MM15_2_B.06145.06145.2	6145	2	914.4608154	0.003823	HVGSTTASR	HVGSTTASR	sp|O60341|KDM1A_HUMAN	0	224.2	1.456	0.266	0.0621	1	1
20141208_QEp7_MiBa_SA_HLA-I-p_MM15_4_A.51827.51827.2	51827	2	1106.58252	0.006502	HLSSLQLFY	HLSSLQLFY	sp|Q9BWG6|SCNM1_HUMAN	0	235.1	1.765	0.327	0.00997	1	1
20141208_QEp7_MiBa_SA_HLA-I-p_MM15_3_A.27790.27790.1	27790	1	1175.585571	0.007389	TTQGLDGLSER	TTQGLDGLSER	sp|P04075|ALDOA_HUMAN;sp|P09972|ALDOC_HUMAN	0	169.7	2.403	0.483	3.99E-04	1	1
20141208_QEp7_MiBa_SA_HLA-I-p_MM15_1_A.44032.44032.1	44032	1	1052.534912	0.005758	RAAPFSLEY	RAAPFSLEY	sp|Q15181|IPYR_HUMAN	0	74.4	1.736	0.311	0.0143	1	1
20141208_QEp7_MiBa_SA_HLA-I-p_MM15_3_B.13510.13510.3	13510	3	1280.702148	0.007229	SVIGGVAGGSKHGR	SVIGGVAGGSKHGR	sp|P55786|PSA_HUMAN	0	413.4	3.393	0.371	2.54E-04	1	1
20141210_QEp7_MiBa_SA_HLA-I-p_MM15_1_A_1.06377.06377.2	6377	2	912.5054932	0.002622	QTGKPSAPK	QTGKPSAPK	sp|Q8IZL8|PELP1_HUMAN	0	433.2	1.812	0.304	0.0108	1	1
20141210_QEp7_MiBa_SA_HLA-I-p_MM15_1_A_1.36245.36245.2	36245	2	1022.593445	0.006189	NVINPTLPR	NVINPTLPR	sp|P16233|LIPP_HUMAN	0	301.5	1.673	0.268	0.0666	1	1
20141208_QEp7_MiBa_SA_HLA-I-p_MM15_1_B.22524.22524.2	22524	2	1236.652466	0.006189	RTLSDYNIQK	RTLSDYNIQK	sp|P0CG47|UBB_HUMAN;sp|P0CG48|UBC_HUMAN;sp|P62979|RS27A_HUMAN;sp|P62987|RL40_HUMAN	0	861.3	2.405	0.315	0.00857	1	1
20141208_QEp7_MiBa_SA_HLA-I-p_MM15_3_A.13544.13544.3	13544	3	1009.535217	0.004724	EQSHLLQR	EQSHLLQR	DeNovo_spliced__EQSHLLQR	0	184.5	1.622	0.158	0.071	1	1
20141210_QEp7_MiBa_SA_HLA-I-p_MM15_2_A_1.50900.50900.2	50900	2	1159.665405	0.005255	YVISLAEPRL	YVISLAEPRL	sp|P14868|SYDC_HUMAN	0	475.3	1.776	0.249	0.0511	1	1
20141208_QEp7_MiBa_SA_HLA-I-p_MM15_3_A.12908.12908.2	12908	2	968.4724731	0.004934	NVGPENPSR	NVGPENPSR	sp|Q68CZ2|TENS3_HUMAN	0	319.2	1.605	0.379	0.0048	1	1
20141208_QEp7_MiBa_SA_HLA-I-p_MM15_1_A.43523.43523.1	43523	1	995.6182861	0.005519	LPNAVITRI	LPNAVITRI	sp|Q9NRF9|DPOE3_HUMAN	0.129	247	1.979	0.375	0.0157	1	1
20141208_QEp7_MiBa_SA_HLA-I-p_MM15_3_B.30543.30543.2	30543	2	1217.710205	0.012262	SVIDTSTIVRK	SVIDTSTIVRK	sp|O43815|STRN_HUMAN	0	560.4	2.166	0.324	0.00158	1	1
20141208_QEp7_MiBa_SA_HLA-I-p_MM15_3_B.36374.36374.2	36374	2	1115.587524	0.005305	DSINVIDVNK	DSINVIDVNK	sp|P53611|PGTB2_HUMAN	0	479.8	2.133	0.29	0.00114	1	1
20141208_QEp7_MiBa_SA_HLA-I-p_MM15_1_B.29840.29840.1	29840	1	978.49823	0.00592	YPGQPHPAL	YPGQPHPAL	sp|Q14469|HES1_HUMAN	0	740.8	2.138	0.186	9.35E-04	1	1
20141208_QEp7_MiBa_SA_HLA-I-p_MM15_1_B.18277.18277.3	18277	3	1093.567383	0.004483	NVHVQIDNR	NVHVQIDNR	sp|Q03001|DYST_HUMAN	0	222.7	2.078	0.318	0.0404	1	1
20141210_QEp7_MiBa_SA_HLA-I-p_MM15_2_A_1.06171.06171.3	6171	3	919.5106201	0.001897	TAASSVKTR	TAASSVKTR	sp|Q9NQW6|ANLN_HUMAN	0	505.9	3.075	0.27	0.0128	1	1
20141210_QEp7_MiBa_SA_HLA-I-p_MM15_4_A_1.27516.27516.3	27516	3	981.6147461	0.006387	GRLASRPLL	GRLASRPLL	sp|Q9P2B2|FPRP_HUMAN	0	336.6	2.21	0.302	0.0473	1	1
20141208_QEp7_MiBa_SA_HLA-I-p_MM15_3_B.41838.41838.3	41838	3	1111.6073	0.004728	SRFLKSDLF	SRFLKSDLF	sp|O43665|RGS10_HUMAN	0	105.9	1.827	0.234	0.0263	1	1
20141210_QEp7_MiBa_SA_HLA-I-p_MM15_1_A_1.42047.42047.3	42047	3	1147.701416	0.004959	HLLETPLVVK	HLLETPLVVK	sp|Q8WYP5|ELYS_HUMAN	0	326.8	2.233	0.379	0.00347	1	1
20141210_QEp7_MiBa_SA_HLA-I-p_MM15_2_B_1.21858.21858.3	21858	3	1341.691895	1.008701	M(Oxidation)IFDPTMSKKK	MIFDPTMSKKK	sp|P20042|IF2B_HUMAN	0	141.6	1.97	0.273	0.0293	1	1
20141210_QEp7_MiBa_SA_HLA-I-p_MM15_2_B_1.46688.46688.3	46688	3	1078.670044	0.004933	LIAPIFLHR	LIAPIFLHR	sp|Q15022|SUZ12_HUMAN	0	226	1.894	0.296	0.0261	1	1
20141210_QEp7_MiBa_SA_HLA-I-p_MM15_1_A_1.38713.38713.1	38713	1	891.4797974	0.00623	DTIMATKL	DTIMATKL	sp|Q460N5|PAR14_HUMAN	0	783.5	2.509	0.221	0.0341	1	1
20141210_QEp7_MiBa_SA_HLA-I-p_MM15_1_A_1.36714.36714.2	36714	2	1253.645752	0.00531	EAFETFINKR	EAFETFINKR	sp|Q13620|CUL4B_HUMAN	0	767.1	2.164	0.445	4.60E-04	1	1
20141208_QEp7_MiBa_SA_HLA-I-p_MM15_3_A.08264.08264.3	8264	3	1014.623718	0.00513	KINLASKNK	KINLASKNK	sp|P42166|LAP2A_HUMAN	0	175	2.164	0.256	0.00693	1	1
20141210_QEp7_MiBa_SA_HLA-I-p_MM15_1_A_1.24695.24695.1	24695	1	822.4263916	0.002815	GTFGGLGSK	GTFGGLGSK	sp|Q09666|AHNK_HUMAN	0	964.6	2.331	0.41	9.99E-04	1	1
20141210_QEp7_MiBa_SA_HLA-I-p_MM15_3_B_1.42629.42629.2	42629	2	1046.570801	0.005962	YPLDGEKIL	YPLDGEKIL	sp|Q9NZ32|ARP10_HUMAN	0	314	2.138	0.203	0.0277	1	1
20141210_QEp7_MiBa_SA_HLA-I-p_MM15_4_A_1.06592.06592.3	6592	3	967.5136719	0.005002	TTTGAAKYR	TTTGAAKYR	sp|Q9P2E3|ZNFX1_HUMAN	0	659.4	3.058	0.34	2.08E-04	1	1
20141210_QEp7_MiBa_SA_HLA-I-p_MM15_2_A_1.24309.24309.2	24309	2	1263.662964	0.005756	DPGEEPPIVRR	DPGEEPPIVRR	sp|Q9P2Q2|FRM4A_HUMAN	0	95.8	1.765	0.376	0.00253	1	1
20141210_QEp7_MiBa_SA_HLA-I-p_MM15_3_B_1.14673.14673.3	14673	3	1055.687622	0.00616	GRVKGVTIVK	GRVKGVTIVK	sp|O95619|YETS4_HUMAN	0	186.9	2.512	0.137	0.00924	1	1
20141208_QEp7_MiBa_SA_HLA-I-p_MM15_4_A.40666.40666.2	40666	2	968.5828247	0.006092	QRALLANAL	QRALLANAL	sp|P57088|TMM33_HUMAN	0	451.6	1.963	0.199	0.0406	1	1
20141210_QEp7_MiBa_SA_HLA-I-p_MM15_1_B_1.00502.00502.3	502	3	1308.584717	0.004007	DTQGHEHQTTR	DTQGHEHQTTR	sp|Q13129|RLF_HUMAN	0	393.9	2.615	0.412	8.58E-05	1	1
20141210_QEp7_MiBa_SA_HLA-I-p_MM15_1_B_1.33347.33347.3	33347	3	1367.799072	0.006541	ARWVELEKPLK	ARWVELEKPLK	sp|Q15678|PTN14_HUMAN	0	419.9	2.75	0.318	0.00162	1	1
20141210_QEp7_MiBa_SA_HLA-I-p_MM15_4_B_1.07046.07046.3	7046	3	1399.822754	0.008062	RLKQIEEQTKK	RLKQIEEQTKK	sp|P26038|MOES_HUMAN	0	926.6	3.391	0.332	4.06E-05	1	1
20141208_QEp7_MiBa_SA_HLA-I-p_MM15_1_B.30046.30046.2	30046	2	1168.522705	0.004384	DIDGQYAMTR	DIDGQYAMTR	sp|P35222|CTNB1_HUMAN	0	383.6	2.083	0.377	0.00174	1	1
20141208_QEp7_MiBa_SA_HLA-I-p_MM15_2_B.17879.17879.2	17879	2	1133.556396	0.002456	YRTGKSYLM(Oxidation)	YRTGKSYLM	sp|P32455|GBP1_HUMAN;sp|P32456|GBP2_HUMAN;sp|Q6ZN66|GBP6_HUMAN;sp|Q8N8V2|GBP7_HUMAN;sp|Q96PP8|GBP5_HUMAN;sp|Q96PP9|GBP4_HUMAN;sp|Q9H0R5|GBP3_HUMAN	0	388.3	1.797	0.237	0.0617	1	1
20141210_QEp7_MiBa_SA_HLA-I-p_MM15_1_B_1.55949.55949.2	55949	2	1201.671875	0.001174	FPLTNAIKDAL	FPLTNAIKDAL	sp|P36222|CH3L1_HUMAN	0	633.7	2.623	0.323	0.00323	1	1
20141208_QEp7_MiBa_SA_HLA-I-p_MM15_4_A.48952.48952.2	48952	2	1103.640503	0.002534	VIYFPPLQK	VIYFPPLQK	sp|P98194|AT2C1_HUMAN	0	151.7	1.485	0.213	0.0701	1	1
20141208_QEp7_MiBa_SA_HLA-I-p_MM15_1_A.13447.13447.3	13447	3	1006.494934	0.004372	ALM(Oxidation)GYATHK	ALMGYATHK	sp|P09912|IFI6_HUMAN	0	130.4	1.992	0.232	0.00971	1	1
20141208_QEp7_MiBa_SA_HLA-I-p_MM15_4_A.26441.26441.2	26441	2	1403.711426	0.006906	ETISPGDGRTFPK	ETISPGDGRTFPK	tr|A0A087WV48|A0A087WV48_HUMAN;sp|P62942|FKB1A_HUMAN;sp|P68106|FKB1B_HUMAN	0	270.4	1.957	0.09	0.046	1	1
20141210_QEp7_MiBa_SA_HLA-I-p_MM15_2_A_1.23422.23422.2	23422	2	1172.583374	0.004773	EAINITNNER	EAINITNNER	sp|P19784|CSK22_HUMAN	0	318	1.947	0.315	0.0274	1	1
20141210_QEp7_MiBa_SA_HLA-I-p_MM15_3_A_1.18921.18921.3	18921	3	1218.63147	0.005702	GRKGVSHGQFF	GRKGVSHGQFF	sp|P26572|MGAT1_HUMAN	0	131.9	2.067	0.426	9.15E-04	1	1
20141208_QEp7_MiBa_SA_HLA-I-p_MM15_3_A.18137.18137.3	18137	3	1079.567505	0.005093	SVFNHAIRH	SVFNHAIRH	sp|Q7L576|CYFP1_HUMAN	0	106.9	1.88	0.207	0.0467	1	1
20141210_QEp7_MiBa_SA_HLA-I-p_MM15_1_A_1.42612.42612.2	42612	2	1076.555908	0.002304	TGASLADIMAK	TGASLADIMAK	sp|P83731|RL24_HUMAN	0	395.3	2.554	0.292	0.00238	1	1
20141210_QEp7_MiBa_SA_HLA-I-p_MM15_4_A_1.38561.38561.2	38561	2	990.5090942	0.006877	FPGSEDVKL	FPGSEDVKL	sp|P11926|DCOR_HUMAN	0	215.7	1.722	0.011	0.0587	1	1
20141208_QEp7_MiBa_SA_HLA-I-p_MM15_1_B.11432.11432.3	11432	3	1226.641357	0.004611	DTKGHSLSVQR	DTKGHSLSVQR	sp|Q460N5|PAR14_HUMAN	0	524.1	3.449	0.419	9.97E-05	1	1
20141208_QEp7_MiBa_SA_HLA-I-p_MM15_4_B.20943.20943.1	20943	1	1030.547363	0.006623	SSAEVIAQAR	SSAEVIAQAR	sp|Q16555|DPYL2_HUMAN	0	74.7	2.07	0.201	0.0598	1	1
20141208_QEp7_MiBa_SA_HLA-I-p_MM15_3_A.04183.04183.3	4183	3	1140.616333	0.020256	KDHITKPTAM	KDHITKPTAM	sp|Q96AQ9|F131C_HUMAN	0	125.7	1.866	0.202	0.064	1	1
20141210_QEp7_MiBa_SA_HLA-I-p_MM15_4_B_1.11508.11508.3	11508	3	1151.63562	0.005736	KSTDVAKTFR	KSTDVAKTFR	sp|P13796|PLSL_HUMAN	0.292	313.7	2.725	0.51	2.11E-04	1	1
20141210_QEp7_MiBa_SA_HLA-I-p_MM15_1_B_1.06602.06602.2	6602	2	1085.540161	0.004825	VTHEGSTVEK	VTHEGSTVEK	sp|A0M8Q6|LAC7_HUMAN;sp|B9A064|IGLL5_HUMAN;sp|P0CF74|LAC6_HUMAN;sp|P0CG04|LAC1_HUMAN;sp|P0CG05|LAC2_HUMAN;sp|P0CG06|LAC3_HUMAN	0	445.1	2.305	0.333	0.00305	1	1
20141210_QEp7_MiBa_SA_HLA-I-p_MM15_2_B_1.28816.28816.1	28816	1	1146.614746	0.007372	YQFTGIKKY	YQFTGIKKY	sp|Q96IX5|USMG5_HUMAN	0	460.5	2.632	0.52	2.13E-06	1	1
20141210_QEp7_MiBa_SA_HLA-I-p_MM15_4_B_1.16118.16118.2	16118	2	878.5379028	0.004109	HAAVIAAVK	HAAVIAAVK	sp|O75152|ZC11A_HUMAN	0	1024.9	2.934	0.383	0.0017	1	1
20141210_QEp7_MiBa_SA_HLA-I-p_MM15_3_A_1.17904.17904.2	17904	2	1008.518372	0.012119	HPIPSEAKM	HPIPSEAKM	tr|K7ELQ4|K7ELQ4_HUMAN;sp|P17544|ATF7_HUMAN	0	417.1	1.654	0.252	0.0583	1	1
20141208_QEp7_MiBa_SA_HLA-I-p_MM15_1_B.44148.44148.1	44148	1	1078.472534	0.00847	MPYPDETNL	MPYPDETNL	sp|Q13873|BMPR2_HUMAN	0	223.8	1.659	0.276	0.0123	1	1
20141208_QEp7_MiBa_SA_HLA-I-p_MM15_1_B.16845.16845.2	16845	2	1093.585571	0.008845	ETVTGGFGAKK	ETVTGGFGAKK	sp|Q9H6F5|CCD86_HUMAN	0	543.4	2.249	0.328	4.69E-04	1	1
20141208_QEp7_MiBa_SA_HLA-I-p_MM15_1_B.11309.11309.2	11309	2	945.5164185	0.003281	KTSDPLASK	KTSDPLASK	sp|Q2KHR3|QSER1_HUMAN	0.205	827.5	2.608	0.292	0.00863	1	1
20141208_QEp7_MiBa_SA_HLA-I-p_MM15_2_A.36896.36896.2	36896	2	1091.510864	0.003888	DMSSIFHQK	DMSSIFHQK	sp|O75962|TRIO_HUMAN	0	404.2	1.747	0.38	9.22E-04	1	1
20141208_QEp7_MiBa_SA_HLA-I-p_MM15_2_B.35885.35885.2	35885	2	1031.537598	0.005486	MPTQTDVKL	MPTQTDVKL	sp|Q8NDI1|EHBP1_HUMAN	0	404.5	2.171	0.338	0.00206	1	1
20141208_QEp7_MiBa_SA_HLA-I-p_MM15_3_B.51073.51073.2	51073	2	1055.645264	0.00732	FPVKSVVPAL	FPVKSVVPAL	sp|Q14669|TRIPC_HUMAN	0	289.7	2.151	0.243	0.00583	1	1
20141208_QEp7_MiBa_SA_HLA-I-p_MM15_3_B.14036.14036.2	14036	2	906.470459	0.004619	EITSVGSSK	EITSVGSSK	sp|Q9UI10|EI2BD_HUMAN	0	410.5	1.776	0.27	0.0214	1	1
20141210_QEp7_MiBa_SA_HLA-I-p_MM15_1_A_1.55573.55573.1	55573	1	1117.537598	0.008384	VPFDGDDIQL	VPFDGDDIQL	sp|P39656|OST48_HUMAN	0	318.7	1.839	0.153	0.0595	1	1
20141210_QEp7_MiBa_SA_HLA-I-p_MM15_1_B_1.59045.59045.2	59045	2	1218.667236	0.006349	ESADVVAFILR	ESADVVAFILR	sp|O00562|PITM1_HUMAN	0	654	2.415	0.328	1.82E-05	1	1
20141208_QEp7_MiBa_SA_HLA-I-p_MM15_1_B.18606.18606.3	18606	3	1211.621216	0.005693	KMRSFSPTMK	KMRSFSPTMK	sp|A3KN83|SBNO1_HUMAN	0	367.2	2.525	0.241	0.00635	1	1
20141210_QEp7_MiBa_SA_HLA-I-p_MM15_2_A_1.19159.19159.1	19159	1	983.5064697	0.002848	DITTGQPPR	DITTGQPPR	sp|Q9NYU2|UGGG1_HUMAN	0	120.7	1.539	0.443	0.00173	1	1
20141210_QEp7_MiBa_SA_HLA-I-p_MM15_1_A_1.36023.36023.2	36023	2	1001.557983	0.007437	DNVSVTVLR	DNVSVTVLR	sp|Q86VZ4|LRP11_HUMAN	0	493.5	2.093	0.311	0.0021	1	1
20141210_QEp7_MiBa_SA_HLA-I-p_MM15_4_A_1.58064.58064.1	58064	1	965.5695801	0.007581	VPMPLPTVL	VPMPLPTVL	sp|Q8TDJ6|DMXL2_HUMAN	0	770.4	2.523	0.38	0.011	1	1
20141210_QEp7_MiBa_SA_HLA-I-p_MM15_1_A_1.24820.24820.2	24820	2	1091.592651	0.005053	KRFHATVSF	KRFHATVSF	sp|Q14204|DYHC1_HUMAN	0	596.5	1.918	0.29	0.0721	1	1
20141208_QEp7_MiBa_SA_HLA-I-p_MM15_1_A.55694.55694.2	55694	2	1259.632324	0.006265	FPVEIKSFYM	FPVEIKSFYM	sp|O43776|SYNC_HUMAN	0	306.7	2.117	0.314	0.0012	1	1
20141210_QEp7_MiBa_SA_HLA-I-p_MM15_2_B_1.26059.26059.2	26059	2	991.5498047	0.004703	YVSQVAIGR	YVSQVAIGR	sp|Q14376|GALE_HUMAN	0	405.2	1.746	0.234	0.00438	1	1
20141208_QEp7_MiBa_SA_HLA-I-p_MM15_1_B.32483.32483.3	32483	3	1021.681152	0.005104	VVIIVRAPR	VVIIVRAPR	sp|P08195|4F2_HUMAN	0	147.7	1.78	0.317	0.0582	1	1
20141208_QEp7_MiBa_SA_HLA-I-p_MM15_4_A.29454.29454.2	29454	2	1580.910889	0.011074	KRLSEHLTESILR	KRLSEHLTESILR	sp|Q96PP9|GBP4_HUMAN	0	108.6	2.134	0.345	0.00629	1	1
20141208_QEp7_MiBa_SA_HLA-I-p_MM15_4_B.43915.43915.2	43915	2	1334.748779	0.01071	MPIHQNLKELL	MPIHQNLKELL	sp|Q13613|MTMR1_HUMAN	0	450.2	2.484	0.425	0.00228	1	1
20141208_QEp7_MiBa_SA_HLA-I-p_MM15_2_B.59830.59830.1	59830	1	1114.723022	0.011653	VVLGQFLVLK	VVLGQFLVLK	sp|O75531|BAF_HUMAN	0	412.3	2.272	0.362	0.0119	1	1
20141208_QEp7_MiBa_SA_HLA-I-p_MM15_4_B.06646.06646.2	6646	2	1154.719604	0.006079	TVKKGKPELR	TVKKGKPELR	sp|P62829|RL23_HUMAN	0	373.2	1.764	0.342	0.0324	1	1
20141208_QEp7_MiBa_SA_HLA-I-p_MM15_1_B.25694.25694.2	25694	2	1094.54187	0.006201	AVFDATNTTR	AVFDATNTTR	sp|O60825|F262_HUMAN;sp|P16118|F261_HUMAN;sp|Q16875|F263_HUMAN;sp|Q16877|F264_HUMAN	0	512.9	2.068	0.438	0.00101	1	1
20141208_QEp7_MiBa_SA_HLA-I-p_MM15_3_B.07425.07425.3	7425	3	1189.714111	0.00577	ARHFYIKKK	ARHFYIKKK	sp|Q5K651|SAMD9_HUMAN	0	642.5	2.897	0.41	4.56E-04	1	1
20141210_QEp7_MiBa_SA_HLA-I-p_MM15_2_A_1.31756.31756.2	31756	2	1223.688354	0.00682	KRVFPKWTY	KRVFPKWTY	sp|Q2NL82|TSR1_HUMAN	0	334.3	1.545	0.404	0.00228	1	1
20141210_QEp7_MiBa_SA_HLA-I-p_MM15_4_A_1.20238.20238.2	20238	2	1173.577637	0.007667	TTVTNPEPMGK	TTVTNPEPMGK	sp|P26358|DNMT1_HUMAN	0	634.9	2.445	0.457	5.28E-04	1	1
20141208_QEp7_MiBa_SA_HLA-I-p_MM15_1_A.41458.41458.2	41458	2	1806.906616	0.013219	QTVDLFEGKDMAAVQR	QTVDLFEGKDMAAVQR	sp|Q01995|TAGL_HUMAN	0	761.2	3.114	0.444	2.23E-05	1	1
20141208_QEp7_MiBa_SA_HLA-I-p_MM15_1_B.52066.52066.1	52066	1	1198.686401	0.005449	TPLDEKSLALL	TPLDEKSLALL	sp|Q15014|MO4L2_HUMAN;sp|Q9UBU8|MO4L1_HUMAN	0	658.1	2.331	0.446	0.00117	1	1
20141208_QEp7_MiBa_SA_HLA-I-p_MM15_4_B.31067.31067.3	31067	3	992.5804443	0.003751	DVHVAVVVR	DVHVAVVVR	sp|Q9UHY7|ENOPH_HUMAN	0	288.9	2.395	0.339	8.51E-04	1	1
20141208_QEp7_MiBa_SA_HLA-I-p_MM15_2_B.39927.39927.3	39927	3	2033.996216	0.012172	DAAKNQVAMNPTNTVFDAK	DAAKNQVAMNPTNTVFDAK	sp|P11142|HSP7C_HUMAN	0	1091.6	5.027	0.547	5.51E-09	1	1
20141210_QEp7_MiBa_SA_HLA-I-p_MM15_4_A_1.01594.01594.3	1594	3	1189.691406	0.006145	KLPGKGKSTM(Oxidation)K	KLPGKGKSTMK	sp|Q5SSJ5|HP1B3_HUMAN	0	233.6	1.971	0.245	0.0204	1	1
20141208_QEp7_MiBa_SA_HLA-I-p_MM15_3_B.45243.45243.2	45243	2	1208.660034	0.004649	IVIDPPWQNK	IVIDPPWQNK	sp|Q8N3J2|METL4_HUMAN	0	146.5	1.735	0.21	0.0227	1	1
20141208_QEp7_MiBa_SA_HLA-I-p_MM15_3_B.28397.28397.2	28397	2	906.4866943	0.005637	AGVFVDATK	AGVFVDATK	sp|Q15149|PLEC_HUMAN	0	330.3	2.096	0.336	0.00293	1	1
20141210_QEp7_MiBa_SA_HLA-I-p_MM15_4_A_1.14810.14810.2	14810	2	1333.664063	0.007932	DSMLVDPKHHR	DSMLVDPKHHR	sp|Q00341|VIGLN_HUMAN	0	379.1	2.526	0.372	0.00439	1	1
20141210_QEp7_MiBa_SA_HLA-I-p_MM15_2_B_1.18391.18391.3	18391	3	1273.756226	0.005623	RIYLSKGPNVK	RIYLSKGPNVK	sp|Q9Y4C2|TCAF1_HUMAN	0	610.1	3.385	0.482	3.93E-05	1	1
20141208_QEp7_MiBa_SA_HLA-I-p_MM15_1_A.20604.20604.2	20604	2	933.4993896	0.004027	TTGQVVAMK	TTGQVVAMK	sp|P06493|CDK1_HUMAN	0	697.4	2.254	0.379	1.88E-04	1	1
20141208_QEp7_MiBa_SA_HLA-I-p_MM15_4_B.25677.25677.2	25677	2	902.5113525	0.004064	AVADSVLTK	AVADSVLTK	sp|Q63HN8|RN213_HUMAN	0	313.3	1.858	0.218	0.0386	1	1
20141210_QEp7_MiBa_SA_HLA-I-p_MM15_1_A_1.19288.19288.3	19288	3	1465.827515	0.008753	GTRYGASLRKMVK	GTRYGASLRKMVK	sp|P61513|RL37A_HUMAN	0	212.1	2.395	0.271	0.00158	1	1
20141208_QEp7_MiBa_SA_HLA-I-p_MM15_4_B.28548.28548.2	28548	2	1082.618286	0.005854	YANAKIYKL	YANAKIYKL	sp|P41091|IF2G_HUMAN	0	592.3	2.464	0.159	0.00186	1	1
20141210_QEp7_MiBa_SA_HLA-I-p_MM15_1_B_1.23178.23178.2	23178	2	1095.476196	0.00415	HPVEEEDEL	HPVEEEDEL	sp|O60763|USO1_HUMAN	0	411.7	1.883	0.225	0.0643	1	1
20141210_QEp7_MiBa_SA_HLA-I-p_MM15_3_A_1.39363.39363.2	39363	2	855.4042358	0.005938	MPVGPAPGM	MPVGPAPGM	sp|P09234|RU1C_HUMAN	0	238.8	1.675	0.307	0.0168	1	1
20141210_QEp7_MiBa_SA_HLA-I-p_MM15_3_B_1.33966.33966.2	33966	2	1002.560242	0.007063	TSTPVIVMR	TSTPVIVMR	sp|Q96RG2|PASK_HUMAN	0	297.2	1.789	0.287	0.0138	1	1
20141210_QEp7_MiBa_SA_HLA-I-p_MM15_3_A_1.20248.20248.1	20248	1	960.4282837	0.006063	IPVEDNQM(Oxidation)	IPVEDNQM	sp|Q05923|DUS2_HUMAN	0	1072.3	2.284	0.439	0.00133	1	1
20141210_QEp7_MiBa_SA_HLA-I-p_MM15_3_B_1.12002.12002.2	12002	2	970.4889526	0.005758	DSSGTVLHR	DSSGTVLHR	sp|Q9Y2J4|AMOL2_HUMAN	0	312.4	1.734	0.258	0.00964	1	1
20141208_QEp7_MiBa_SA_HLA-I-p_MM15_1_A.24361.24361.3	24361	3	1391.723389	0.007652	EIIPASNGHEVAR	EIIPASNGHEVAR	sp|Q9UJU2|LEF1_HUMAN	0	344.5	2.891	0.405	4.72E-05	1	1
20141210_QEp7_MiBa_SA_HLA-I-p_MM15_4_A_1.11149.11149.2	11149	2	1212.590332	0.005615	DAAEPDVQRGR	DAAEPDVQRGR	sp|P57764|GSDMD_HUMAN	0	236.3	1.553	0.289	0.0499	1	1
20141208_QEp7_MiBa_SA_HLA-I-p_MM15_1_B.37204.37204.3	37204	3	1829.118286	1.01362	RLIPAPRGTGIVSAPVPK	RLIPAPRGTGIVSAPVPK	sp|P15880|RS2_HUMAN	0	131.1	1.799	0.293	0.0389	1	1
20141208_QEp7_MiBa_SA_HLA-I-p_MM15_4_A.07118.07118.1	7118	1	921.5183716	0.005251	STTASLSKK	STTASLSKK	sp|Q86TP1|PRUNE_HUMAN	0	301.3	2.176	0.254	0.0178	1	1
20141208_QEp7_MiBa_SA_HLA-I-p_MM15_4_A.46400.46400.3	46400	3	1196.654907	0.006083	RRFMQTFVL	RRFMQTFVL	sp|Q13283|G3BP1_HUMAN	0	382.5	2.399	0.258	0.0402	1	1
20141208_QEp7_MiBa_SA_HLA-I-p_MM15_3_A.14652.14652.2	14652	2	1101.547974	0.006496	EVSGNVSPGTR	EVSGNVSPGTR	sp|P02671|FIBA_HUMAN	0	399.6	1.985	0.374	0.00735	1	1
20141210_QEp7_MiBa_SA_HLA-I-p_MM15_1_A_1.43265.43265.2	43265	2	1124.566406	0.004922	FAIFNTEQR	FAIFNTEQR	sp|P50570|DYN2_HUMAN;sp|Q05193|DYN1_HUMAN;sp|Q9UQ16|DYN3_HUMAN	0	283.5	1.933	0.301	0.00908	1	1
20141210_QEp7_MiBa_SA_HLA-I-p_MM15_1_A_1.22088.22088.2	22088	2	1059.550903	0.004714	HTNSYGIIR	HTNSYGIIR	sp|Q6P2Q9|PRP8_HUMAN	0	448.7	2.081	0.496	4.02E-05	1	1
20141210_QEp7_MiBa_SA_HLA-I-p_MM15_3_B_1.38234.38234.2	38234	2	1202.676392	0.007071	ALADVMSQLKK	ALADVMSQLKK	sp|Q96GQ7|DDX27_HUMAN	0	378.7	2.398	0.361	3.70E-04	1	1
20141208_QEp7_MiBa_SA_HLA-I-p_MM15_2_A.48069.48069.2	48069	2	1290.690552	1.006309	YLYQKIMFGK	YLYQKIMFGK	sp|O00541|PESC_HUMAN	0.204	316	2.025	0.473	1.67E-04	1	1
20141208_QEp7_MiBa_SA_HLA-I-p_MM15_3_A.51724.51724.2	51724	2	1044.601807	0.005023	LPNIHPELL	LPNIHPELL	sp|O75367|H2AY_HUMAN	0	394.6	2.218	0.082	0.0406	1	1
20141208_QEp7_MiBa_SA_HLA-I-p_MM15_2_B.02678.02678.2	2678	2	955.4705811	0.006146	KSTSTSSMK	KSTSTSSMK	sp|P27816|MAP4_HUMAN	0	503	1.81	0.388	0.00191	1	1
20141210_QEp7_MiBa_SA_HLA-I-p_MM15_3_B_1.42833.42833.2	42833	2	972.5450439	0.005807	ELGPAFARL	ELGPAFARL	DeNovo_spliced__ELGPAFARL	0	240.5	1.417	0.324	0.0221	1	1
20141208_QEp7_MiBa_SA_HLA-I-p_MM15_4_A.50592.50592.3	50592	3	1213.669189	0.005061	HTPSFMLILR	HTPSFMLILR	sp|O94956|SO2B1_HUMAN	0	217.8	2.284	0.407	6.37E-04	1	1
20141208_QEp7_MiBa_SA_HLA-I-p_MM15_2_A.15831.15831.2	15831	2	1042.588623	0.984271	RAQSLALQR	RAQSLALQR	DeNovo_spliced__RAQSLALQR	0.065	323.1	2.337	0.149	0.046	1	1
20141208_QEp7_MiBa_SA_HLA-I-p_MM15_3_A.47142.47142.2	47142	2	1113.587036	0.005224	N(Deamidated)VAFPPEALR	NVAFPPEALR	sp|Q96AD5|PLPL2_HUMAN	0.205	231.4	1.715	0.298	0.0132	1	1
20141208_QEp7_MiBa_SA_HLA-I-p_MM15_3_A.33629.33629.2	33629	2	959.5160522	0.005039	TGNPTVIKM	TGNPTVIKM	sp|P46940|IQGA1_HUMAN;sp|Q13576|IQGA2_HUMAN	0	475.3	1.92	0.354	0.00321	1	1
20141208_QEp7_MiBa_SA_HLA-I-p_MM15_3_B.15767.15767.3	15767	3	1238.732666	0.00795	KRNKLRVYY	KRNKLRVYY	sp|Q8N4C8|MINK1_HUMAN	0	306.5	2.167	0.393	0.024	1	1
20141210_QEp7_MiBa_SA_HLA-I-p_MM15_2_B_1.17737.17737.3	17737	3	1016.555847	0.00429	GRHSTPLHL	GRHSTPLHL	sp|Q9H2K2|TNKS2_HUMAN	0	235	2.414	0.334	0.00246	1	1
20141210_QEp7_MiBa_SA_HLA-I-p_MM15_4_A_1.29963.29963.2	29963	2	943.5193481	1.005918	EVGDIVVGR	EVGDIVVGR	sp|Q13868|EXOS2_HUMAN	0	267.4	1.668	0.301	0.0255	1	1
20141208_QEp7_MiBa_SA_HLA-I-p_MM15_2_B.40486.40486.2	40486	2	975.5552979	0.005123	VLNGNPLLH	VLNGNPLLH	sp|Q13045|FLII_HUMAN	0	166.3	1.606	0.39	0.0119	1	1
20141210_QEp7_MiBa_SA_HLA-I-p_MM15_4_A_1.30071.30071.3	30071	3	1142.652466	0.007613	DAAKPLPIYR	DAAKPLPIYR	sp|Q52LR7|EPC2_HUMAN	0	304.3	2.333	0.281	0.00497	1	1
20141208_QEp7_MiBa_SA_HLA-I-p_MM15_2_B.39401.39401.1	39401	1	994.4655762	0.00482	YPTVDSNSL	YPTVDSNSL	sp|Q9UQ35|SRRM2_HUMAN	0	327.8	2.157	0.374	0.00417	1	1
20141210_QEp7_MiBa_SA_HLA-I-p_MM15_4_A_1.09044.09044.1	9044	1	810.3922729	0.005076	GTGASGSFK	GTGASGSFK	sp|P10412|H14_HUMAN;sp|P16401|H15_HUMAN;sp|P16402|H13_HUMAN;sp|P16403|H12_HUMAN;sp|P22492|H1T_HUMAN;sp|Q02539|H11_HUMAN	0	1011.9	2.653	0.27	2.97E-04	1	1
20141208_QEp7_MiBa_SA_HLA-I-p_MM15_4_A.16044.16044.2	16044	2	1333.661621	0.005487	DSMLVDPKHHR	DSMLVDPKHHR	sp|Q00341|VIGLN_HUMAN	0	538.8	2.781	0.31	0.0103	1	1
20141208_QEp7_MiBa_SA_HLA-I-p_MM15_2_B.29787.29787.2	29787	2	1218.663818	0.012896	KVWSDPFGRK	KVWSDPFGRK	sp|Q8N5G0|SMI20_HUMAN	0	809.7	2.3	0.344	0.00662	1	1
20141208_QEp7_MiBa_SA_HLA-I-p_MM15_3_B.11002.11002.2	11002	2	1050.636597	0.006768	HVAKLVTQR	HVAKLVTQR	DeNovo_spliced__HVAKLVTQR	0	635.1	1.969	0.362	0.00301	1	1
20141208_QEp7_MiBa_SA_HLA-I-p_MM15_1_A.38158.38158.2	38158	2	1046.554688	0.003769	NSFPTGVIGR	NSFPTGVIGR	DeNovo_spliced__NSFPTGVIGR	0	322.2	1.795	0.215	0.0187	1	1
20141210_QEp7_MiBa_SA_HLA-I-p_MM15_4_B_1.23927.23927.2	23927	2	1037.581299	0.005642	ESVSTFLKK	ESVSTFLKK	sp|Q8IY21|DDX60_HUMAN	0	296.3	1.758	0.164	0.0328	1	1
20141208_QEp7_MiBa_SA_HLA-I-p_MM15_1_B.47656.47656.2	47656	2	981.5897827	0.003931	DLGGLPIVAK	DLGGLPIVAK	sp|Q9UH62|ARMX3_HUMAN	0	223.6	1.693	0.359	0.0185	1	1
20141208_QEp7_MiBa_SA_HLA-I-p_MM15_1_B.37964.37964.2	37964	2	1060.506348	0.005215	GRYGTLFTM(Oxidation)	GRYGTLFTM	sp|Q15582|BGH3_HUMAN	0	343.6	1.635	0.259	0.0323	1	1
20141208_QEp7_MiBa_SA_HLA-I-p_MM15_4_A.07375.07375.2	7375	2	972.5769653	0.005354	KVGDVTAKR	KVGDVTAKR	sp|O14682|ENC1_HUMAN	0	598.1	2.327	0.33	0.00679	1	1
20141208_QEp7_MiBa_SA_HLA-I-p_MM15_3_B.11811.11811.3	11811	3	1116.553467	0.006966	IRYTGHHAY	IRYTGHHAY	sp|P28300|LYOX_HUMAN	0	170.6	2.1	0.393	0.00261	1	1
20141210_QEp7_MiBa_SA_HLA-I-p_MM15_3_A_1.22783.22783.2	22783	2	1246.618164	0.002769	TAADTAAQITQ(Deamidated)R	TAADTAAQITQR	sp|Q31612|1B73_HUMAN	0	1128.9	3.227	1	7.80E-04	1	1
20141210_QEp7_MiBa_SA_HLA-I-p_MM15_1_B_1.26952.26952.1	26952	1	914.4873657	0.005207	EVDGLGVAR	EVDGLGVAR	sp|P46940|IQGA1_HUMAN	0	288	2.419	0.325	0.0435	1	1
20141210_QEp7_MiBa_SA_HLA-I-p_MM15_3_B_1.27817.27817.2	27817	2	1180.614258	0.005441	DVFESKLSTR	DVFESKLSTR	sp|Q6P9H5|GIMA6_HUMAN	0	313.5	1.873	0.336	0.00443	1	1
20141208_QEp7_MiBa_SA_HLA-I-p_MM15_2_A.52263.52263.2	52263	2	1173.618896	0.004619	DIFQQTPLGR	DIFQQTPLGR	sp|Q63HN8|RN213_HUMAN	0	169.7	1.848	0.329	0.0553	1	1
20141208_QEp7_MiBa_SA_HLA-I-p_MM15_1_B.27069.27069.3	27069	3	1229.664429	1.007998	ELFKELHTGR	ELFKELHTGR	sp|Q9H089|LSG1_HUMAN	0	404.5	2.504	0.237	0.0247	1	1
20141210_QEp7_MiBa_SA_HLA-I-p_MM15_1_A_1.08670.08670.3	8670	3	1040.539063	0.002715	EAVRPAQDR	EAVRPAQDR	DeNovo_spliced__EAVRPAQDR	0	269.4	1.899	0.303	0.0597	1	1
20141208_QEp7_MiBa_SA_HLA-I-p_MM15_1_A.06223.06223.3	6223	3	1436.923218	0.006787	RLGPKRASRIRK	RLGPKRASRIRK	sp|P62753|RS6_HUMAN	0	44.5	1.873	0.367	0.0661	1	1
20141208_QEp7_MiBa_SA_HLA-I-p_MM15_4_A.43454.43454.2	43454	2	1123.532471	0.002631	HWDPQEVTL	HWDPQEVTL	sp|Q9HBU6|EKI1_HUMAN	0	693	2.075	0.299	0.0151	1	1
20141208_QEp7_MiBa_SA_HLA-I-p_MM15_2_B.31639.31639.2	31639	2	1146.613403	0.006031	YQFTGIKKY	YQFTGIKKY	sp|Q96IX5|USMG5_HUMAN	0	316.7	1.946	0.509	3.59E-05	1	1
20141210_QEp7_MiBa_SA_HLA-I-p_MM15_3_A_1.26033.26033.2	26033	2	1208.702515	0.007437	KLYEM(Oxidation)ILKR	KLYEMILKR	sp|P56559|ARL4C_HUMAN	0	769.1	2.554	0.394	9.98E-05	1	1
20141208_QEp7_MiBa_SA_HLA-I-p_MM15_1_B.08830.08830.2	8830	2	1253.704102	0.006144	GTKAVTKYTSAK	GTKAVTKYTSAK	sp|O60814|H2B1K_HUMAN;sp|P06899|H2B1J_HUMAN;sp|P57053|H2BFS_HUMAN	0	1225.7	3.187	0.507	7.70E-05	1	1
20141210_QEp7_MiBa_SA_HLA-I-p_MM15_1_B_1.12677.12677.2	12677	2	1089.574951	0.003659	TVSNGGRIMR	TVSNGGRIMR	sp|Q8N766|EMC1_HUMAN	0	191.8	1.944	0.275	0.0251	1	1
20141210_QEp7_MiBa_SA_HLA-I-p_MM15_1_B_1.19444.19444.3	19444	3	1463.691406	0.005296	GMNAMANKDNASLK	GMNAMANKDNASLK	sp|Q03701|CEBPZ_HUMAN	0	275.7	2.461	0.248	0.0111	1	1
20141210_QEp7_MiBa_SA_HLA-I-p_MM15_1_B_1.05269.05269.3	5269	3	1261.626709	0.003032	RM(Oxidation)HTGEKPYK	RMHTGEKPYK	sp|A6NNF4|ZN726_HUMAN;sp|O75437|ZN254_HUMAN;sp|P17030|ZNF25_HUMAN;sp|Q05481|ZNF91_HUMAN;sp|Q2M3X9|ZN674_HUMAN;sp|Q3KP31|ZN791_HUMAN;sp|Q3MIS6|ZN528_HUMAN;sp|Q6ZN19|ZN841_HUMAN;sp|Q86XU0|ZN677_HUMAN;sp|Q8N972|ZN709_HUMAN;sp|Q9HCG1|ZN160_HUMAN;sp|Q9P2J8|ZN624_HUMAN	0	457.1	2.786	0.317	0.00305	1	1
20141210_QEp7_MiBa_SA_HLA-I-p_MM15_1_B_1.22537.22537.1	22537	1	965.484375	0.002537	ETVTGGFGAK	ETVTGGFGAK	sp|Q9H6F5|CCD86_HUMAN	0	426.9	2.65	0.443	7.39E-05	1	1
20141208_QEp7_MiBa_SA_HLA-I-p_MM15_3_A.38415.38415.2	38415	2	930.5440063	0.005415	SVSIPSITK	SVSIPSITK	sp|Q5VT25|MRCKA_HUMAN	0	184.7	1.665	0.31	0.0153	1	1
20141208_QEp7_MiBa_SA_HLA-I-p_MM15_3_A.37958.37958.2	37958	2	1279.592651	0.005268	YTFNPKGQYY	YTFNPKGQYY	sp|Q5R3K3|FA26F_HUMAN	0	81.1	1.384	0.303	0.029	2	1
20141210_QEp7_MiBa_SA_HLA-I-p_MM15_1_B_1.35962.35962.1	35962	1	870.4850464	0.003942	LPAQSAATL	LPAQSAATL	sp|Q01082|SPTB2_HUMAN	0	317.5	1.895	0.263	0.0717	1	1
20141210_QEp7_MiBa_SA_HLA-I-p_MM15_1_A_1.41114.41114.2	41114	2	1049.611206	0.0057	KRLGALVM(Oxidation)F	KRLGALVMF	sp|O75911|DHRS3_HUMAN	0	187.1	1.327	0.09	0.0214	2	1
20141210_QEp7_MiBa_SA_HLA-I-p_MM15_1_A_1.19636.19636.3	19636	3	1023.58606	0.003534	NVSHTVVLR	NVSHTVVLR	sp|P43308|SSRB_HUMAN	0	196.4	1.956	0.175	0.0151	1	1
20141208_QEp7_MiBa_SA_HLA-I-p_MM15_3_B.19122.19122.2	19122	2	1004.557678	0.007431	QILQTSSTK	QILQTSSTK	DeNovo_spliced__QILQTSSTK	0	523.8	2.283	0.381	0.00441	1	1
20141208_QEp7_MiBa_SA_HLA-I-p_MM15_1_B.38899.38899.2	38899	2	1015.572144	0.005918	AVTDILTQR	AVTDILTQR	sp|Q9BST9|RTKN_HUMAN	0	516.3	2.11	0.259	0.0739	1	1
20141210_QEp7_MiBa_SA_HLA-I-p_MM15_1_A_1.44258.44258.3	44258	3	1463.843628	0.007569	RRFNYVVRLLE	RRFNYVVRLLE	sp|Q969P5|FBX32_HUMAN	0	150.2	2.126	0.31	0.00911	1	1
20141210_QEp7_MiBa_SA_HLA-I-p_MM15_2_B_1.30334.30334.3	30334	3	1310.705566	0.007263	KRFKVSDEVGF	KRFKVSDEVGF	sp|Q6VY07|PACS1_HUMAN	0	201.8	2.482	0.388	0.00292	1	1
20141210_QEp7_MiBa_SA_HLA-I-p_MM15_4_A_1.23424.23424.2	23424	2	879.4500122	0.004973	TPEGHAVGL	TPEGHAVGL	sp|P30876|RPB2_HUMAN	0	590	2.144	0.259	0.004	1	1
20141210_QEp7_MiBa_SA_HLA-I-p_MM15_1_A_1.16134.16134.2	16134	2	1216.746826	0.007774	GTIEKSKLITK	GTIEKSKLITK	sp|Q6ZS30|NBEL1_HUMAN	0	1062.7	3.034	0.465	4.45E-04	1	1
20141210_QEp7_MiBa_SA_HLA-I-p_MM15_2_B_1.47242.47242.2	47242	2	1015.574463	0.004224	NPIGFVEKL	NPIGFVEKL	sp|Q8IYH5|ZZZ3_HUMAN	0	356.3	2.022	0.295	0.0569	1	1
20141208_QEp7_MiBa_SA_HLA-I-p_MM15_3_B.38340.38340.2	38340	2	1387.752075	0.006084	ELRVAPEEHPVL	ELRVAPEEHPVL	sp|A5A3E0|POTEF_HUMAN;sp|P60709|ACTB_HUMAN;sp|P63261|ACTG_HUMAN	0	340.4	1.586	0.336	0.0141	2	1
20141208_QEp7_MiBa_SA_HLA-I-p_MM15_3_A.09566.09566.3	9566	3	1000.607544	0.004618	AVDATLRKK	AVDATLRKK	sp|Q9Y312|AAR2_HUMAN	0	335.2	2.627	0.347	0.00483	1	1
20141210_QEp7_MiBa_SA_HLA-I-p_MM15_2_A_1.23272.23272.1	23272	1	918.5067139	0.004487	ALSTALSEK	ALSTALSEK	sp|P02545|LMNA_HUMAN	0	829.8	2.814	0.113	0.00329	1	1
20141208_QEp7_MiBa_SA_HLA-I-p_MM15_1_B.34840.34840.3	34840	3	1230.666992	0.004757	FRIHLRNEF	FRIHLRNEF	sp|O60879|DIAP2_HUMAN;sp|Q9NSV4|DIAP3_HUMAN	0	187.3	1.802	0.186	0.0467	1	1
20141210_QEp7_MiBa_SA_HLA-I-p_MM15_3_A_1.32843.32843.2	32843	2	1394.669678	0.008416	YNQRTIQNDIM	YNQRTIQNDIM	sp|P08311|CATG_HUMAN	0	581.2	2.402	0.493	2.83E-05	1	1
20141208_QEp7_MiBa_SA_HLA-I-p_MM15_3_A.43105.43105.1	43105	1	1040.533569	0.004504	FPNAIEHTL	FPNAIEHTL	sp|P22314|UBA1_HUMAN	0	1057.3	2.562	0.375	4.98E-04	1	1
20141210_QEp7_MiBa_SA_HLA-I-p_MM15_1_B_1.21592.21592.2	21592	2	1260.673584	0.006178	TTSELEAINKR	TTSELEAINKR	sp|Q9UQE7|SMC3_HUMAN	0	465.5	2.349	0.232	0.0177	1	1
20141210_QEp7_MiBa_SA_HLA-I-p_MM15_1_A_1.53349.53349.2	53349	2	1805.910767	0.00603	VDLEPTVIDEVRTGTY	VDLEPTVIDEVRTGTY	sp|P68363|TBA1B_HUMAN;sp|Q71U36|TBA1A_HUMAN;sp|Q9BQE3|TBA1C_HUMAN	0	631.6	2.859	0.582	2.30E-07	1	1
20141210_QEp7_MiBa_SA_HLA-I-p_MM15_2_A_1.32588.32588.3	32588	3	1141.664307	0.003563	NVIAPPKFTR	NVIAPPKFTR	sp|Q7Z5Q1|CPEB2_HUMAN	0	385.7	2.407	0.278	0.00531	1	1
20141210_QEp7_MiBa_SA_HLA-I-p_MM15_4_A_1.25868.25868.2	25868	2	1136.536377	0.007947	MPEQNPTHAL	MPEQNPTHAL	sp|Q86Y91|KI18B_HUMAN	0	282.3	1.723	0.382	0.00146	1	1
20141208_QEp7_MiBa_SA_HLA-I-p_MM15_2_B.27705.27705.2	27705	2	1129.539917	0.006027	GTHMGPFVER	GTHMGPFVER	sp|Q9NZN4|EHD2_HUMAN	0	497.2	1.976	0.399	1.12E-04	1	1
20141210_QEp7_MiBa_SA_HLA-I-p_MM15_1_B_1.61929.61929.1	61929	1	928.5099487	0.004094	YPFPVPPL	YPFPVPPL	sp|O95793|STAU1_HUMAN	0.133	517.3	2.322	0.358	0.00817	1	1
20141210_QEp7_MiBa_SA_HLA-I-p_MM15_1_B_1.31470.31470.3	31470	3	1243.688965	0.006436	KRFSVPVQHF	KRFSVPVQHF	sp|Q99829|CPNE1_HUMAN	0	334.1	2.29	0.344	2.62E-04	1	1
20141208_QEp7_MiBa_SA_HLA-I-p_MM15_3_A.41969.41969.3	41969	3	982.5773926	0.006167	FRAGVLAHL	FRAGVLAHL	sp|P35579|MYH9_HUMAN;sp|P35580|MYH10_HUMAN	0	311.3	1.805	0.277	0.029	1	1
20141208_QEp7_MiBa_SA_HLA-I-p_MM15_1_B.51523.51523.2	51523	2	966.4859619	0.00486	FPSAAQVTF	FPSAAQVTF	sp|Q658P3|STEA3_HUMAN	0	259.3	1.755	0.197	0.0443	1	1
20141210_QEp7_MiBa_SA_HLA-I-p_MM15_1_B_1.36212.36212.2	36212	2	1060.552246	0.004782	M(Oxidation)PVEKN(Deamidated)ITL	MPVEKNITL	sp|Q6PCB8|EMB_HUMAN	0	350.6	2.305	0.295	0.00196	1	1
20141210_QEp7_MiBa_SA_HLA-I-p_MM15_3_A_1.37741.37741.2	37741	2	1197.703247	0.004995	AVFPSIVGRPR	AVFPSIVGRPR	sp|A5A3E0|POTEF_HUMAN;sp|P0CG38|POTEI_HUMAN;sp|P60709|ACTB_HUMAN;sp|P62736|ACTA_HUMAN;sp|P63261|ACTG_HUMAN;sp|P63267|ACTH_HUMAN;sp|P68032|ACTC_HUMAN;sp|P68133|ACTS_HUMAN;sp|Q6S8J3|POTEE_HUMAN;sp|Q9BYX7|ACTBM_HUMAN	0	270.2	1.739	0.297	0.0297	1	1
20141208_QEp7_MiBa_SA_HLA-I-p_MM15_2_A.23307.23307.2	23307	2	1005.494812	0.003508	ETTVGNMVR	ETTVGNMVR	sp|P49770|EI2BB_HUMAN	0	364.7	1.834	0.326	0.00557	1	1
20141210_QEp7_MiBa_SA_HLA-I-p_MM15_4_A_1.23644.23644.3	23644	3	1058.665405	0.005382	RLFGLTKPK	RLFGLTKPK	sp|Q12802|AKP13_HUMAN	0	481.8	2.682	0.382	8.99E-04	1	1
20141210_QEp7_MiBa_SA_HLA-I-p_MM15_3_A_1.27275.27275.2	27275	2	906.4865112	0.005442	AGVFVDATK	AGVFVDATK	sp|Q15149|PLEC_HUMAN	0	268.3	2.001	0.341	0.0019	1	1
20141208_QEp7_MiBa_SA_HLA-I-p_MM15_1_A.26290.26290.2	26290	2	1380.731445	0.006537	KTYNNLDVSVTK	KTYNNLDVSVTK	sp|P54619|AAKG1_HUMAN	0	1054.2	3.445	0.556	9.62E-07	1	1
20141210_QEp7_MiBa_SA_HLA-I-p_MM15_4_A_1.08558.08558.2	8558	2	934.4412231	0.005608	DTAGSTVER	DTAGSTVER	sp|Q8N1W2|ZN710_HUMAN	0	333.1	1.575	0.314	0.072	1	1
20141208_QEp7_MiBa_SA_HLA-I-p_MM15_3_A.29520.29520.2	29520	2	1375.71936	0.008485	NSFRYNGLIHR	NSFRYNGLIHR	sp|P46779|RL28_HUMAN	0	259.9	2.709	0.329	0.0157	1	1
20141210_QEp7_MiBa_SA_HLA-I-p_MM15_1_A_1.31467.31467.1	31467	1	1099.583252	0.00582	HPHAVNEIAL	HPHAVNEIAL	sp|Q8IVF7|FMNL3_HUMAN;sp|Q96PY5|FMNL2_HUMAN	0	487.2	1.924	0.347	0.00393	1	1
20141210_QEp7_MiBa_SA_HLA-I-p_MM15_4_B_1.27891.27891.2	27891	2	1104.560791	0.004386	FLADINQER	FLADINQER	sp|P50897|PPT1_HUMAN	0	295.4	1.784	0.253	0.0136	1	1
20141210_QEp7_MiBa_SA_HLA-I-p_MM15_3_A_1.23390.23390.2	23390	2	1091.598755	1.000491	ITASGVTVTSR	ITASGVTVTSR	sp|Q8IVL1|NAV2_HUMAN	0	485.6	2.216	0.238	0.00131	1	1
20141210_QEp7_MiBa_SA_HLA-I-p_MM15_1_A_1.16377.16377.3	16377	3	1209.616455	-0.001117	MAFKAQNATTK	MAFKAQNATTK	sp|Q9Y5V3|MAGD1_HUMAN	0	224.3	2.305	0.359	8.70E-04	1	1
20141210_QEp7_MiBa_SA_HLA-I-p_MM15_4_A_1.36541.36541.3	36541	3	1961.995728	1.016202	KTYFPHFDLSHGSAQVK	KTYFPHFDLSHGSAQVK	sp|P69905|HBA_HUMAN	0.372	511.3	4.657	0.571	9.19E-10	1	1
20141208_QEp7_MiBa_SA_HLA-I-p_MM15_4_B.19683.19683.1	19683	1	947.4556274	0.006185	DVAAQMASR	DVAAQMASR	DeNovo_spliced__DVAAQMASR	0	258.5	2.732	0.458	1.36E-04	1	1
20141210_QEp7_MiBa_SA_HLA-I-p_MM15_1_B_1.18576.18576.2	18576	2	1160.63623	0.005998	NVPNSAIYKR	NVPNSAIYKR	sp|Q86U86|PB1_HUMAN	0	211.2	1.405	0.389	0.00546	1	1
20141210_QEp7_MiBa_SA_HLA-I-p_MM15_1_B_1.15488.15488.2	15488	2	937.5383301	0.003843	NVHGGTILK	NVHGGTILK	sp|O00154|BACH_HUMAN	0	835.6	2.059	0.314	0.0643	1	1
20141208_QEp7_MiBa_SA_HLA-I-p_MM15_3_A.00337.00337.3	337	3	1157.666504	0.003628	RQEKSNRIK	RQEKSNRIK	sp|O95573|ACSL3_HUMAN	0	460.3	2.477	0.226	0.00645	1	1
20141210_QEp7_MiBa_SA_HLA-I-p_MM15_3_A_1.31919.31919.3	31919	3	1015.623413	0.005587	FPAKVVSRL	FPAKVVSRL	sp|Q13769|THOC5_HUMAN	0	181.8	1.982	0.251	0.00757	1	1
20141210_QEp7_MiBa_SA_HLA-I-p_MM15_3_B_1.49842.49842.3	49842	3	1198.715576	0.008178	FPSPEKLLRL	FPSPEKLLRL	sp|P46060|RAGP1_HUMAN	0	177.3	2.197	0.257	0.0227	1	1
20141210_QEp7_MiBa_SA_HLA-I-p_MM15_2_B_1.22431.22431.3	22431	3	1280.779907	0.008237	KRYLTRKIGF	KRYLTRKIGF	sp|O95487|SC24B_HUMAN	0	172.8	1.962	0.361	0.00772	1	1
20141210_QEp7_MiBa_SA_HLA-I-p_MM15_4_A_1.35916.35916.3	35916	3	1179.651123	0.007743	RRVFIIETM(Oxidation)	RRVFIIETM	sp|P08237|PFKAM_HUMAN;sp|Q01813|PFKAP_HUMAN	0	246	1.677	0.261	0.0392	1	1
20141208_QEp7_MiBa_SA_HLA-I-p_MM15_2_B.35170.35170.3	35170	3	1141.665894	0.005103	NVIAPPKFTR	NVIAPPKFTR	sp|Q7Z5Q1|CPEB2_HUMAN	0	338.3	2.417	0.262	0.0014	1	1
20141208_QEp7_MiBa_SA_HLA-I-p_MM15_3_B.01408.01408.2	1408	2	1025.494751	0.005703	DTHSEGKPR	DTHSEGKPR	sp|Q8IVC4|ZN584_HUMAN	0	229.6	1.613	0.081	0.0156	1	1
20141210_QEp7_MiBa_SA_HLA-I-p_MM15_2_A_1.21400.21400.3	21400	3	1811.859131	0.008101	SRSGGGGGGGLGSGGSIRSSY	SRSGGGGGGGLGSGGSIRSSY	sp|P35527|K1C9_HUMAN	0	482.3	3.979	0.381	4.20E-08	1	1
20141210_QEp7_MiBa_SA_HLA-I-p_MM15_2_A_1.14603.14603.3	14603	3	1108.592896	0.005176	TSKEAVGVYR	TSKEAVGVYR	sp|Q03164|KMT2A_HUMAN;sp|Q9UMN6|KMT2B_HUMAN	0	294.3	2.092	0.392	0.00257	1	1
20141208_QEp7_MiBa_SA_HLA-I-p_MM15_3_B.31405.31405.2	31405	2	1142.648926	0.004163	DAAKPLPIYR	DAAKPLPIYR	sp|Q52LR7|EPC2_HUMAN	0	204.9	1.618	0.341	0.0282	1	1
20141208_QEp7_MiBa_SA_HLA-I-p_MM15_3_B.34563.34563.3	34563	3	1235.695679	0.008343	DISGKTVFITR	DISGKTVFITR	sp|Q9P2K1|C2D2A_HUMAN	0	133.5	2.193	0.385	0.00987	1	1
20141210_QEp7_MiBa_SA_HLA-I-p_MM15_4_B_1.13943.13943.3	13943	3	1099.620117	0.006248	ARHVVKVEY	ARHVVKVEY	sp|Q86Y07|VRK2_HUMAN	0	445.4	2.698	0.434	3.03E-04	1	1
20141208_QEp7_MiBa_SA_HLA-I-p_MM15_3_A.44325.44325.2	44325	2	1200.662354	0.008037	EVFKAFYLGK	EVFKAFYLGK	sp|Q13619|CUL4A_HUMAN	0	843.1	2.57	0.432	3.21E-05	1	1
20141208_QEp7_MiBa_SA_HLA-I-p_MM15_4_A.23799.23799.3	23799	3	1279.64624	0.00541	YVIDEDVKSGR	YVIDEDVKSGR	tr|F8WAN1|F8WAN1_HUMAN;sp|Q69YQ0|CYTSA_HUMAN	0	153.5	1.907	0.225	0.0345	1	1
20141210_QEp7_MiBa_SA_HLA-I-p_MM15_4_A_1.44480.44480.2	44480	2	1263.668457	0.007293	YRVTLNPPGTF	YRVTLNPPGTF	tr|K7EMT4|K7EMT4_HUMAN;sp|Q86Y39|NDUAB_HUMAN	0	521	2.518	0.327	0.00214	1	1
20141210_QEp7_MiBa_SA_HLA-I-p_MM15_2_A_1.16992.16992.2	16992	2	1324.837158	0.006828	ARLKALKEQRL	ARLKALKEQRL	sp|Q13492|PICAL_HUMAN	0	147.6	2.17	0.438	0.00538	1	1
20141208_QEp7_MiBa_SA_HLA-I-p_MM15_1_A.47427.47427.2	47427	2	1112.662964	0.007606	ETLNIVLVGR	ETLNIVLVGR	sp|Q8ND71|GIMA8_HUMAN	0	674.9	2.202	0.324	7.86E-04	1	1
20141208_QEp7_MiBa_SA_HLA-I-p_MM15_1_A.41712.41712.3	41712	3	979.5883789	0.002878	KIGGIFAFK	KIGGIFAFK	sp|P22307|NLTP_HUMAN	0	254.4	2.213	0.328	0.0123	1	1
20141208_QEp7_MiBa_SA_HLA-I-p_MM15_3_A.05684.05684.3	5684	3	963.4907837	0.003484	ESGDTTVKK	ESGDTTVKK	sp|O76021|RL1D1_HUMAN	0	504.5	2.774	0.297	0.0084	1	1
20141208_QEp7_MiBa_SA_HLA-I-p_MM15_3_B.16559.16559.2	16559	2	964.515564	0.006558	EAGPSIVHR	EAGPSIVHR	sp|P62736|ACTA_HUMAN;sp|P63267|ACTH_HUMAN;sp|P68032|ACTC_HUMAN;sp|P68133|ACTS_HUMAN	0	676.1	2.018	0.24	3.25E-04	1	1
20141210_QEp7_MiBa_SA_HLA-I-p_MM15_3_A_1.20301.20301.3	20301	3	1071.601196	0.00742	TAVWVARNR	TAVWVARNR	sp|P53621|COPA_HUMAN	0	508.9	2.441	0.239	0.0123	1	1
20141210_QEp7_MiBa_SA_HLA-I-p_MM15_2_A_1.08722.08722.2	8722	2	1410.80188	0.007542	KLEEQRPERVK	KLEEQRPERVK	sp|P13693|TCTP_HUMAN;sp|Q9HAU6|TCTP8_HUMAN	0	17	1.143	0.33	0.0402	1	1
20141208_QEp7_MiBa_SA_HLA-I-p_MM15_4_A.40927.40927.2	40927	2	1014.545044	0.006439	GTSSLFIYK	GTSSLFIYK	sp|Q8TAM1|BBS10_HUMAN	0	409.5	1.85	0.374	0.00206	1	1
20141210_QEp7_MiBa_SA_HLA-I-p_MM15_4_B_1.27481.27481.2	27481	2	1233.641113	0.005735	LPASINTAYER	LPASINTAYER	sp|P50281|MMP14_HUMAN	0	645.6	2.249	0.398	3.21E-04	1	1
20141208_QEp7_MiBa_SA_HLA-I-p_MM15_2_A.36628.36628.2	36628	2	1208.739258	0.003925	TPAGVQVILRR	TPAGVQVILRR	sp|Q9BQ48|RM34_HUMAN	0	174.8	2.242	0.498	8.94E-05	1	1
20141210_QEp7_MiBa_SA_HLA-I-p_MM15_2_A_1.30631.30631.2	30631	2	1114.593384	0.006391	EVNDPSLTIK	EVNDPSLTIK	sp|P00403|COX2_HUMAN	0	265.8	1.786	0.443	0.00465	1	1
20141208_QEp7_MiBa_SA_HLA-I-p_MM15_2_B.11473.11473.2	11473	2	1285.685303	0.007399	KLYAVHQEGNK	KLYAVHQEGNK	sp|P50990|TCPQ_HUMAN	0	1112	2.712	0.524	7.28E-06	1	1
20141208_QEp7_MiBa_SA_HLA-I-p_MM15_3_B.08166.08166.2	8166	2	1131.621704	0.00676	KRKTNNPQF	KRKTNNPQF	sp|Q14644|RASA3_HUMAN	0	548.6	2.181	0.39	0.0118	1	1
20141208_QEp7_MiBa_SA_HLA-I-p_MM15_1_B.55397.55397.1	55397	1	1157.605713	0.005543	MPVEVQTELL	MPVEVQTELL	sp|P52739|ZN131_HUMAN	0	207.6	1.686	0.268	0.0408	1	1
20141210_QEp7_MiBa_SA_HLA-I-p_MM15_3_A_1.11014.11014.2	11014	2	1245.728882	0.006211	AVRTLNKVAM(Oxidation)K	AVRTLNKVAMK	sp|Q9UBF2|COPG2_HUMAN;sp|Q9Y678|COPG1_HUMAN	0	372.2	2.022	0.284	0.0229	1	1
20141208_QEp7_MiBa_SA_HLA-I-p_MM15_3_A.16645.16645.2	16645	2	1165.658325	0.012779	YSSTVVVKRQ	YSSTVVVKRQ	sp|Q8NAP3|ZBT38_HUMAN	0	454.8	2.033	0.553	1.74E-06	1	1
20141210_QEp7_MiBa_SA_HLA-I-p_MM15_4_B_1.14601.14601.3	14601	3	1146.658447	0.007469	SRAGPLSGKKF	SRAGPLSGKKF	sp|P17844|DDX5_HUMAN	0	322.9	2.725	0.327	0.0124	1	1
20141210_QEp7_MiBa_SA_HLA-I-p_MM15_1_B_1.04037.04037.2	4037	2	1015.545105	0.00403	STTSHISKR	STTSHISKR	sp|P49023|PAXI_HUMAN	0	593.9	2.086	0.481	1.32E-05	1	1
20141208_QEp7_MiBa_SA_HLA-I-p_MM15_4_A.09923.09923.2	9923	2	1011.530151	0.006448	EAFTTSKTK	EAFTTSKTK	sp|Q13017|RHG05_HUMAN	0	476.4	1.935	0.333	0.00537	1	1
20141210_QEp7_MiBa_SA_HLA-I-p_MM15_4_A_1.52657.52657.3	52657	3	1270.747803	0.008037	QVVNIPSFIVR	QVVNIPSFIVR	sp|P46781|RS9_HUMAN	0	217.4	2.08	0.323	0.0046	1	1
20141208_QEp7_MiBa_SA_HLA-I-p_MM15_2_B.10615.10615.2	10615	2	1034.623657	1.009134	VRHPVTVAR	VRHPVTVAR	sp|P13611|CSPG2_HUMAN	0	267.9	1.713	0.253	0.0631	1	1
20141208_QEp7_MiBa_SA_HLA-I-p_MM15_4_B.02535.02535.3	2535	3	1156.700684	0.007922	KTNPNSIKKK	KTNPNSIKKK	sp|Q7L590|MCM10_HUMAN	0	197.8	2.569	0.298	0.0116	2	1
20141210_QEp7_MiBa_SA_HLA-I-p_MM15_2_A_1.47418.47418.2	47418	2	1202.632935	0.003369	EIVTPFNIDR	EIVTPFNIDR	sp|P24928|RPB1_HUMAN	0	602.5	1.84	0.338	0.0165	1	1
20141210_QEp7_MiBa_SA_HLA-I-p_MM15_4_A_1.18862.18862.2	18862	2	1219.635742	1.009926	GRKGVSHGQFF	GRKGVSHGQFF	sp|P26572|MGAT1_HUMAN	0	300.7	1.721	0.312	0.0012	1	1
20141210_QEp7_MiBa_SA_HLA-I-p_MM15_4_B_1.41622.41622.2	41622	2	968.632019	0.004999	SLSPVILIK	SLSPVILIK	sp|Q9Y4K1|AIM1_HUMAN	0.153	181.1	1.599	0.299	0.07	1	1
20141210_QEp7_MiBa_SA_HLA-I-p_MM15_3_B_1.05884.05884.2	5884	2	1121.644287	0.00256	RRNEKIAVH	RRNEKIAVH	sp|P62913|RL11_HUMAN	0	334.4	2.148	0.149	0.0721	1	1
20141210_QEp7_MiBa_SA_HLA-I-p_MM15_2_B_1.22610.22610.2	22610	2	1046.618042	0.005637	SIFKQPVTK	SIFKQPVTK	sp|O95983|MBD3_HUMAN;sp|Q9UBB5|MBD2_HUMAN	0	435.5	2.04	0.462	0.00303	1	1
20141208_QEp7_MiBa_SA_HLA-I-p_MM15_4_B.01655.01655.3	1655	3	1059.614868	0.003869	AM(Oxidation)KKDPVKK	AMKKDPVKK	sp|Q99729|ROAA_HUMAN	0	210.6	2.37	0.257	0.0408	1	1
20141210_QEp7_MiBa_SA_HLA-I-p_MM15_3_A_1.08512.08512.2	8512	2	1018.474365	0.006387	NTNDVETAR	NTNDVETAR	sp|P35222|CTNB1_HUMAN	0	599.3	1.924	0.424	0.00509	1	1
20141208_QEp7_MiBa_SA_HLA-I-p_MM15_2_B.25748.25748.3	25748	3	1284.722534	0.007501	EVVEQGITRVR	EVVEQGITRVR	sp|P51398|RT29_HUMAN	0	231.5	2.034	0.248	0.0319	1	1
20141210_QEp7_MiBa_SA_HLA-I-p_MM15_2_A_1.25405.25405.3	25405	3	1492.697388	0.006709	RRWN(Deamidated)GSTAITDDT	RRWNGSTAITDDT	sp|Q9NZC2|TREM2_HUMAN	0	210.9	2.112	0.156	0.0227	1	1
20141208_QEp7_MiBa_SA_HLA-I-p_MM15_3_A.45516.45516.2	45516	2	1173.617554	0.00329	DIFQQTPLGR	DIFQQTPLGR	sp|Q63HN8|RN213_HUMAN	0	764.5	2.105	0.405	7.80E-04	1	1
20141210_QEp7_MiBa_SA_HLA-I-p_MM15_1_A_1.58888.58888.2	58888	2	1203.681763	0.005321	VRQAVQIPFF	VRQAVQIPFF	sp|Q12882|DPYD_HUMAN	0	219.7	1.768	0.387	0.00218	1	1
20141210_QEp7_MiBa_SA_HLA-I-p_MM15_3_B_1.41870.41870.2	41870	2	1138.702026	0.005839	KLLDELPIAK	KLLDELPIAK	sp|Q9H672|ASB7_HUMAN	0	1029.3	2.953	0.44	0.00327	1	1
20141208_QEp7_MiBa_SA_HLA-I-p_MM15_1_B.39806.39806.2	39806	2	866.5631714	0.00426	AVGLVLPAK	AVGLVLPAK	sp|O75911|DHRS3_HUMAN	0	286.1	1.545	0.282	0.0578	1	1
20141208_QEp7_MiBa_SA_HLA-I-p_MM15_1_A.37803.37803.3	37803	3	1137.659058	0.004394	KIWADIPAPK	KIWADIPAPK	sp|P49419|AL7A1_HUMAN	0	189.1	1.983	0.256	0.0408	1	1
20141210_QEp7_MiBa_SA_HLA-I-p_MM15_4_B_1.19806.19806.2	19806	2	1260.690674	0.007997	RLNSPPSSIYK	RLNSPPSSIYK	sp|Q53EP0|FND3B_HUMAN	0	480.6	2.484	0.31	3.56E-04	1	1
20141208_QEp7_MiBa_SA_HLA-I-p_MM15_4_B.30267.30267.2	30267	2	1005.59082	0.00493	ELFKGATLK	ELFKGATLK	sp|Q5T1M5|FKB15_HUMAN	0	502.6	1.778	0.185	0.0741	1	1
20141208_QEp7_MiBa_SA_HLA-I-p_MM15_2_A.54257.54257.2	54257	2	1060.561768	0.003103	DANKLQIM(Oxidation)L	DANKLQIML	sp|Q6VY07|PACS1_HUMAN	0.001	522.9	2.34	0.181	0.0139	1	1
20141210_QEp7_MiBa_SA_HLA-I-p_MM15_1_A_1.28518.28518.3	28518	3	1008.623108	0.003858	NLAPVARLR	NLAPVARLR	sp|Q9Y4G8|RPGF2_HUMAN	0	363	2.36	0.325	0.00299	1	1
20141210_QEp7_MiBa_SA_HLA-I-p_MM15_4_A_1.39968.39968.3	39968	3	1144.692505	0.006961	YVIDPIKGLK	YVIDPIKGLK	sp|Q15149|PLEC_HUMAN	0	67.1	1.86	0.294	0.07	1	1
20141208_QEp7_MiBa_SA_HLA-I-p_MM15_4_B.36030.36030.2	36030	2	1074.685547	0.005393	KLKDLAFLK	KLKDLAFLK	DeNovo_spliced__KLKDLAFLK	0.071	553.5	2.515	0.205	0.0317	1	1
20141210_QEp7_MiBa_SA_HLA-I-p_MM15_2_A_1.53603.53603.2	53603	2	1201.676147	0.005447	FPLTNAIKDAL	FPLTNAIKDAL	sp|P36222|CH3L1_HUMAN	0	453.2	2.377	0.356	0.00368	1	1
20141208_QEp7_MiBa_SA_HLA-I-p_MM15_1_B.23552.23552.3	23552	3	1390.738892	0.007181	TVSGIAVDTHVHR	TVSGIAVDTHVHR	sp|P78549|NTH_HUMAN	0	364.1	3.342	0.407	4.57E-04	1	1
20141208_QEp7_MiBa_SA_HLA-I-p_MM15_4_B.08836.08836.3	8836	3	1159.631958	0.001001	TAISKASAQQR	TAISKASAQQR	sp|O43143|DHX15_HUMAN	0	467.3	3.066	0.476	7.33E-06	1	1
20141208_QEp7_MiBa_SA_HLA-I-p_MM15_3_B.37990.37990.2	37990	2	1096.620239	0.007408	EAVAVDVAVPK	EAVAVDVAVPK	sp|Q6PII5|HAGHL_HUMAN	0	715.4	2.386	0.365	7.88E-04	1	1
20141208_QEp7_MiBa_SA_HLA-I-p_MM15_3_B.27366.27366.3	27366	3	1125.624146	0.005899	GSYNKVFLAK	GSYNKVFLAK	sp|P48556|PSMD8_HUMAN	0	175	2.337	0.476	8.23E-05	1	1
20141208_QEp7_MiBa_SA_HLA-I-p_MM15_4_B.34062.34062.2	34062	2	1061.558228	0.007725	EASYPILNR	EASYPILNR	sp|O95425|SVIL_HUMAN	0	370.1	1.667	0.326	0.0471	1	1
20141208_QEp7_MiBa_SA_HLA-I-p_MM15_2_B.14448.14448.3	14448	3	1188.766724	0.009949	KRSRLKVRF	KRSRLKVRF	sp|Q9H008|LHPP_HUMAN	0	95.6	2.097	0.304	0.00684	1	1
20141208_QEp7_MiBa_SA_HLA-I-p_MM15_4_A.32778.32778.1	32778	1	1016.592468	0.00587	EVTTTVLVR	EVTTTVLVR	sp|P05362|ICAM1_HUMAN	0	185.3	1.931	0.302	0.032	1	1
20141210_QEp7_MiBa_SA_HLA-I-p_MM15_1_B_1.17270.17270.3	17270	3	1216.681641	0.004095	TTAVITNKDVR	TTAVITNKDVR	sp|P60228|EIF3E_HUMAN	0	261	2.61	0.256	0.0154	1	1
20141210_QEp7_MiBa_SA_HLA-I-p_MM15_2_B_1.20613.20613.3	20613	3	1191.677246	0.004845	RTEYNLRLK	RTEYNLRLK	sp|Q15149|PLEC_HUMAN	0	588.7	2.791	0.237	0.00191	1	1
20141210_QEp7_MiBa_SA_HLA-I-p_MM15_1_B_1.10751.10751.3	10751	3	1130.697266	0.004864	AVIKHSLVHK	AVIKHSLVHK	sp|Q15397|K0020_HUMAN	0	209.7	2.42	0.408	0.00158	1	1
20141208_QEp7_MiBa_SA_HLA-I-p_MM15_2_A.45410.45410.2	45410	2	920.574585	0.005087	SIAPPVPLK	SIAPPVPLK	sp|O43683|BUB1_HUMAN	0	234.2	1.493	0.342	0.0285	1	1
20141210_QEp7_MiBa_SA_HLA-I-p_MM15_1_B_1.60118.60118.2	60118	2	1424.677246	0.006133	FPYDEIETEAVL	FPYDEIETEAVL	sp|Q93063|EXT2_HUMAN	0	536.2	2.068	0.405	0.00278	1	1
20141208_QEp7_MiBa_SA_HLA-I-p_MM15_2_A.07315.07315.2	7315	2	1168.723267	0.003985	KRIHGVGFKK	KRIHGVGFKK	sp|P62899|RL31_HUMAN	0	312.9	2.161	0.342	0.0109	1	1
20141210_QEp7_MiBa_SA_HLA-I-p_MM15_1_B_1.13493.13493.2	13493	2	1059.535034	0.004124	DTTSLDRPR	DTTSLDRPR	sp|A6NED2|RCCD1_HUMAN	0	347.1	1.737	0.344	0.0102	1	1
20141208_QEp7_MiBa_SA_HLA-I-p_MM15_3_B.23321.23321.2	23321	2	1307.654175	0.007199	DAINTEFKNTR	DAINTEFKNTR	sp|P08670|VIME_HUMAN	0	824.5	2.686	0.403	1.25E-04	1	1
20141210_QEp7_MiBa_SA_HLA-I-p_MM15_3_A_1.37208.37208.2	37208	2	991.4483032	0.004974	HAVSGDFM(Oxidation)L	HAVSGDFML	sp|Q16773|KAT1_HUMAN	0	223.3	1.744	0.21	0.00932	1	1
20141208_QEp7_MiBa_SA_HLA-I-p_MM15_1_A.06051.06051.1	6051	1	1089.593384	0.004288	RRNKSTESL	RRNKSTESL	sp|P26373|RL13_HUMAN	0	41.6	1.353	0.206	0.0221	1	1
20141210_QEp7_MiBa_SA_HLA-I-p_MM15_1_B_1.35731.35731.3	35731	3	1038.591064	0.004888	EAHFVPLVK	EAHFVPLVK	sp|P30153|2AAA_HUMAN	0	276.9	2.084	0.354	0.01	1	1
20141210_QEp7_MiBa_SA_HLA-I-p_MM15_2_B_1.27222.27222.1	27222	1	979.4688721	0.007769	HSSPEDPVL	HSSPEDPVL	sp|Q15735|PI5PA_HUMAN	0	473.7	2.186	0.286	0.0321	1	1
20141208_QEp7_MiBa_SA_HLA-I-p_MM15_2_B.24525.24525.2	24525	2	1406.899414	0.01195	KTFRIKRFLAK	KTFRIKRFLAK	sp|P62891|RL39_HUMAN	0	45.5	1.308	0.394	0.0182	1	1
20141210_QEp7_MiBa_SA_HLA-I-p_MM15_2_A_1.31647.31647.3	31647	3	1082.648804	0.003985	ETNLLPLKR	ETNLLPLKR	DeNovo_spliced__ETNLLPLKR	0	197.7	1.804	0.231	0.0361	1	1
20141210_QEp7_MiBa_SA_HLA-I-p_MM15_3_B_1.07279.07279.3	7279	3	1341.73645	0.995197	KTTTASPRTPGPK	KTTTASPRTPGPK	sp|Q9UPN3|MACF1_HUMAN	0	94.3	2.363	0.337	7.36E-04	1	1
20141210_QEp7_MiBa_SA_HLA-I-p_MM15_3_B_1.37685.37685.2	37685	2	1031.57312	0.008014	DIPVFLSNK	DIPVFLSNK	DeNovo_spliced__DIPVFLSNK	0	276.2	1.416	0.325	0.0341	1	1
20141208_QEp7_MiBa_SA_HLA-I-p_MM15_2_A.46181.46181.2	46181	2	990.5071411	0.004903	FPGSEDVKL	FPGSEDVKL	sp|P11926|DCOR_HUMAN	0	215.1	1.768	0.028	0.0269	1	1
20141208_QEp7_MiBa_SA_HLA-I-p_MM15_1_B.08438.08438.2	8438	2	1167.567017	0.003822	ETQGQQPPQR	ETQGQQPPQR	sp|P67809|YBOX1_HUMAN	0	396.8	1.935	0.333	0.00275	1	1
20141210_QEp7_MiBa_SA_HLA-I-p_MM15_2_B_1.57325.57325.1	57325	1	1138.632202	0.004837	LVTYVPVTTF	LVTYVPVTTF	sp|P62899|RL31_HUMAN	0	277.9	1.675	0.155	0.0542	1	1
20141208_QEp7_MiBa_SA_HLA-I-p_MM15_4_A.09833.09833.3	9833	3	1199.740234	0.015087	RVIQKSWRK	RVIQKSWRK	sp|Q12965|MYO1E_HUMAN	0	340.7	2.423	0.48	0.00182	1	1
20141210_QEp7_MiBa_SA_HLA-I-p_MM15_4_B_1.24789.24789.3	24789	3	1494.721191	0.007549	DLFEGKDM(Oxidation)AAVQR	DLFEGKDMAAVQR	sp|Q01995|TAGL_HUMAN	0	202.1	2.421	0.414	0.00104	1	1
20141208_QEp7_MiBa_SA_HLA-I-p_MM15_2_A.15916.15916.1	15916	1	1051.474121	0.005857	DANGNSFATR	DANGNSFATR	sp|P22090|RS4Y1_HUMAN;sp|P62701|RS4X_HUMAN;sp|Q8TD47|RS4Y2_HUMAN	0	315.8	2.87	0.506	5.59E-06	1	1
20141210_QEp7_MiBa_SA_HLA-I-p_MM15_4_B_1.30774.30774.3	30774	3	1948.03894	0.011007	TSVSRPGRGEPRFIAVGY	TSVSRPGRGEPRFIAVGY	sp|P01891|1A68_HUMAN	0	28.1	1.859	0.351	0.0113	1	1
20141208_QEp7_MiBa_SA_HLA-I-p_MM15_2_B.45130.45130.2	45130	2	960.5369873	0.005557	EAIGIISKM	EAIGIISKM	sp|Q15021|CND1_HUMAN	0	207.2	1.742	0.281	0.0189	1	1
20141208_QEp7_MiBa_SA_HLA-I-p_MM15_1_A.17159.17159.1	17159	1	844.4692993	0.003884	ALSSVGSPK	ALSSVGSPK	sp|Q6YHK3|CD109_HUMAN	0	329.7	2.181	0.251	0.0408	1	1
20141210_QEp7_MiBa_SA_HLA-I-p_MM15_2_A_1.08733.08733.2	8733	2	931.4396973	0.003756	ENASAGVER	ENASAGVER	sp|P51153|RAB13_HUMAN	0	396	1.964	0.347	0.0128	1	1
20141210_QEp7_MiBa_SA_HLA-I-p_MM15_2_B_1.20057.20057.2	20057	2	1266.629883	0.009447	LPEDEGHTRTL	LPEDEGHTRTL	sp|Q9NPI1|BRD7_HUMAN	0	475	2.143	0.34	0.00711	1	1
20141208_QEp7_MiBa_SA_HLA-I-p_MM15_3_A.07673.07673.3	7673	3	1130.671997	0.004754	KRYKNRPGL	KRYKNRPGL	sp|Q92784|DPF3_HUMAN;sp|Q92785|REQU_HUMAN	0	376.8	2.385	0.409	0.00889	1	1
20141208_QEp7_MiBa_SA_HLA-I-p_MM15_4_A.46837.46837.2	46837	2	1137.515503	0.006372	NPDDVFREF	NPDDVFREF	sp|O75190|DNJB6_HUMAN	0	226.1	1.479	0.399	0.00236	1	1
20141210_QEp7_MiBa_SA_HLA-I-p_MM15_2_A_1.38227.38227.2	38227	2	1458.788452	0.005396	Q(Deamidated)TFEVPNKIINR	QTFEVPNKIINR	sp|Q16666|IF16_HUMAN	0.339	585.1	2.621	0.492	2.08E-05	1	1
20141210_QEp7_MiBa_SA_HLA-I-p_MM15_2_A_1.25759.25759.2	25759	2	1339.676392	0.003172	EVVDSSGEIIHR	EVVDSSGEIIHR	sp|Q9H1H9|KI13A_HUMAN	0	618.3	2.28	0.461	5.14E-05	1	1
20141210_QEp7_MiBa_SA_HLA-I-p_MM15_4_A_1.24876.24876.3	24876	3	1332.748901	0.007431	RIWGLGRQGYK	RIWGLGRQGYK	sp|P41743|KPCI_HUMAN	0	325.4	2.566	0.331	8.31E-04	1	1
20141208_QEp7_MiBa_SA_HLA-I-p_MM15_4_A.25962.25962.3	25962	3	1010.53833	0.005215	MPSSLAHLR	MPSSLAHLR	DeNovo_spliced__MPSSLAHLR	0.045	345.2	2.75	0.313	0.0118	1	1
20141208_QEp7_MiBa_SA_HLA-I-p_MM15_4_A.34089.34089.2	34089	2	1115.713379	0.006768	VLIQKQIFK	VLIQKQIFK	sp|O95373|IPO7_HUMAN	0	382.2	2.106	0.245	0.0587	1	1
20141210_QEp7_MiBa_SA_HLA-I-p_MM15_1_A_1.29104.29104.1	29104	1	1089.515991	0.006844	EVFSPPGSDR	EVFSPPGSDR	sp|P12110|CO6A2_HUMAN	0	99.3	1.87	0.108	0.00379	1	1
20141210_QEp7_MiBa_SA_HLA-I-p_MM15_3_B_1.23842.23842.3	23842	3	1199.608398	1.010152	ESYSSPFVKR	ESYSSPFVKR	sp|Q5K651|SAMD9_HUMAN	0	196.4	2.137	0.274	6.08E-04	1	1
20141208_QEp7_MiBa_SA_HLA-I-p_MM15_2_A.06640.06640.3	6640	3	1194.716187	0.003041	IRHMIRKNK	IRHMIRKNK	sp|P46779|RL28_HUMAN	0	548.7	2.544	0.351	0.00423	1	1
20141208_QEp7_MiBa_SA_HLA-I-p_MM15_2_B.30571.30571.2	30571	2	1316.729248	-0.002096	NIIQNVPVHQR	NIIQNVPVHQR	sp|O94915|FRYL_HUMAN	0	598.8	2.245	0.223	0.0248	1	1
20141208_QEp7_MiBa_SA_HLA-I-p_MM15_4_A.14907.14907.2	14907	2	1034.61499	0.005259	GRHVQGILR	GRHVQGILR	sp|A8MWD9|RUXGL_HUMAN;sp|P62308|RUXG_HUMAN	0	249.3	2.183	0.43	0.00748	1	1
20141208_QEp7_MiBa_SA_HLA-I-p_MM15_3_A.12580.12580.1	12580	1	1032.50647	0.007597	HPQTHETAL	HPQTHETAL	sp|Q9H2K2|TNKS2_HUMAN	0	550.1	2.301	0.413	9.21E-04	1	1
20141208_QEp7_MiBa_SA_HLA-I-p_MM15_3_B.46578.46578.2	46578	2	1071.67041	0.005255	TIIDILTKR	TIIDILTKR	sp|P04083|ANXA1_HUMAN	0	454.1	1.901	0.295	0.0161	1	1
20141210_QEp7_MiBa_SA_HLA-I-p_MM15_1_B_1.45785.45785.3	45785	3	1304.740479	0.005181	HPIANFPLQRL	HPIANFPLQRL	sp|Q86U38|NOP9_HUMAN	0	259.2	2.574	0.435	4.50E-04	1	1
20141208_QEp7_MiBa_SA_HLA-I-p_MM15_1_A.29654.29654.1	29654	1	955.4060669	0.005688	GRFGSGMNM	GRFGSGMNM	sp|P52272|HNRPM_HUMAN	0	220	1.945	0.432	2.16E-04	1	1
20141210_QEp7_MiBa_SA_HLA-I-p_MM15_4_B_1.14621.14621.2	14621	2	1027.619873	0.005994	LVTGAGKGIGR	LVTGAGKGIGR	sp|Q7Z4W1|DCXR_HUMAN	0	260.8	1.575	0.294	0.0458	1	1
20141208_QEp7_MiBa_SA_HLA-I-p_MM15_2_B.57787.57787.2	57787	2	1266.615601	0.002399	YPFESAEAQLL	YPFESAEAQLL	sp|P23921|RIR1_HUMAN	0	436.9	2.159	0.362	0.00479	1	1
20141210_QEp7_MiBa_SA_HLA-I-p_MM15_3_B_1.35483.35483.2	35483	2	1469.700195	0.010258	FTITGN(Deamidated)NSNFAQR	FTITGNNSNFAQR	sp|P32004|L1CAM_HUMAN	0	378.7	2.806	1	3.63E-05	1	1
20141208_QEp7_MiBa_SA_HLA-I-p_MM15_4_A.37831.37831.2	37831	2	1254.628296	0.003817	SRVFVEEQVY	SRVFVEEQVY	sp|P47895|AL1A3_HUMAN	0	443.9	2.031	0.334	0.00271	1	1
20141208_QEp7_MiBa_SA_HLA-I-p_MM15_2_B.15847.15847.2	15847	2	920.5231323	0.003906	HVVVGTPGR	HVVVGTPGR	sp|O00148|DX39A_HUMAN	0	390.7	1.766	0.348	0.00288	1	1
20141208_QEp7_MiBa_SA_HLA-I-p_MM15_3_A.34804.34804.2	34804	2	962.5501099	0.006401	ASYVSPVLK	ASYVSPVLK	sp|Q16549|PCSK7_HUMAN	0	202.1	1.654	0.384	0.00371	1	1
20141208_QEp7_MiBa_SA_HLA-I-p_MM15_1_B.37543.37543.2	37543	2	1568.702515	0.007043	DVFDDSSSSPSGTLR	DVFDDSSSSPSGTLR	sp|O94868|FCSD2_HUMAN	0	1180.7	3.226	0.624	1.12E-08	1	1
20141210_QEp7_MiBa_SA_HLA-I-p_MM15_3_B_1.10985.10985.2	10985	2	1035.541504	0.006639	KVGEFSGANK	KVGEFSGANK	sp|P10599|THIO_HUMAN	0	782.9	2.831	0.4	5.10E-04	1	1
20141208_QEp7_MiBa_SA_HLA-I-p_MM15_3_B.30626.30626.2	30626	2	1357.691772	0.007983	ESVGTNADTPVLR	ESVGTNADTPVLR	sp|Q15468|STIL_HUMAN	0	708.4	2.56	0.436	6.51E-06	1	1
20141210_QEp7_MiBa_SA_HLA-I-p_MM15_1_A_1.53884.53884.2	53884	2	1235.598145	0.004719	NVFDFPDLNR	NVFDFPDLNR	sp|Q13535|ATR_HUMAN	0	467.8	2.134	0.483	1.77E-04	1	1
20141210_QEp7_MiBa_SA_HLA-I-p_MM15_2_A_1.40357.40357.2	40357	2	1093.606323	0.004366	VLTSGIFETK	VLTSGIFETK	sp|Q5JWF2|GNAS1_HUMAN	0	407.8	2.077	0.297	0.00221	1	1
20141208_QEp7_MiBa_SA_HLA-I-p_MM15_3_B.09389.09389.2	9389	2	1125.594604	0.005583	EIISHDTRR	EIISHDTRR	sp|P00387|NB5R3_HUMAN	0	192.4	1.864	0.231	0.0425	1	1
20141210_QEp7_MiBa_SA_HLA-I-p_MM15_4_B_1.13402.13402.3	13402	3	1246.650879	0.004983	HVYSFPNKQK	HVYSFPNKQK	sp|P49023|PAXI_HUMAN	0	183.9	2.587	0.272	5.92E-04	1	1
20141208_QEp7_MiBa_SA_HLA-I-p_MM15_4_A.20972.20972.2	20972	2	914.486084	0.003924	N(Deamidated)TVTPAVGR	NTVTPAVGR	sp|Q53HL2|BOREA_HUMAN	0	419	1.963	0.26	0.0142	1	1
20141210_QEp7_MiBa_SA_HLA-I-p_MM15_3_B_1.25360.25360.2	25360	2	1128.602783	0.006628	AIQNPTMINK	AIQNPTMINK	sp|Q02086|SP2_HUMAN	0	384.5	1.995	0.335	0.00474	1	1
20141208_QEp7_MiBa_SA_HLA-I-p_MM15_4_B.22485.22485.2	22485	2	1034.556641	0.005707	DAAFNKITR	DAAFNKITR	sp|Q96NW4|ANR27_HUMAN	0	434.1	1.901	0.321	0.0148	1	1
20141210_QEp7_MiBa_SA_HLA-I-p_MM15_4_A_1.40785.40785.2	40785	2	1074.59668	0.007066	SLMHSFILK	SLMHSFILK	sp|Q9NP97|DLRB1_HUMAN	0	745.5	2.543	0.293	8.65E-04	1	1
20141208_QEp7_MiBa_SA_HLA-I-p_MM15_4_A.29694.29694.3	29694	3	1115.654785	0.006307	QRIVTKLQM	QRIVTKLQM	sp|Q15149|PLEC_HUMAN	0	134.5	1.979	0.192	0.0199	1	1
20141210_QEp7_MiBa_SA_HLA-I-p_MM15_1_B_1.49294.49294.2	49294	2	1102.538818	0.005924	MPNQSIDVSL	MPNQSIDVSL	sp|P63010|AP2B1_HUMAN	0	308.1	1.911	0.223	0.0145	1	1
20141208_QEp7_MiBa_SA_HLA-I-p_MM15_1_A.46624.46624.1	46624	1	879.5089722	0.002386	APTPVSPVL	APTPVSPVL	DeNovo_spliced__APTPVSPVL	0	632.1	2.107	0.356	0.0109	1	1
20141208_QEp7_MiBa_SA_HLA-I-p_MM15_3_B.27375.27375.2	27375	2	1125.625122	0.006894	GSYNKVFLAK	GSYNKVFLAK	sp|P48556|PSMD8_HUMAN	0	1098.1	3.058	0.506	2.21E-05	1	1
20141210_QEp7_MiBa_SA_HLA-I-p_MM15_4_A_1.20067.20067.2	20067	2	998.4797363	0.00547	YAVTGDVKM(Oxidation)	YAVTGDVKM	sp|P19838|NFKB1_HUMAN	0	394.3	1.994	0.384	0.00244	1	1
20141208_QEp7_MiBa_SA_HLA-I-p_MM15_1_B.45363.45363.3	45363	3	1326.711182	0.006765	DIVNFVHTNLR	DIVNFVHTNLR	sp|P36578|RL4_HUMAN	0	169.2	2.163	0.291	0.00118	1	1
20141210_QEp7_MiBa_SA_HLA-I-p_MM15_3_A_1.53854.53854.2	53854	2	1060.661377	0.008117	ILYEILLGK	ILYEILLGK	tr|A0A087X076|A0A087X076_HUMAN;sp|A0A5B9|TRBC2_HUMAN;sp|P01850|TRBC1_HUMAN	0	219	2.14	0.159	0.00568	1	1
20141210_QEp7_MiBa_SA_HLA-I-p_MM15_1_A_1.09766.09766.2	9766	2	1129.566772	0.003954	NVNDTFHKR	NVNDTFHKR	sp|P02751|FINC_HUMAN	0	430.7	1.902	0.301	0.00135	1	1
20141208_QEp7_MiBa_SA_HLA-I-p_MM15_1_A.30225.30225.2	30225	2	1082.580566	0.004494	KLFNGEFTK	KLFNGEFTK	sp|O75845|SC5D_HUMAN	0	653.3	2.109	0.284	0.0185	1	1
20141210_QEp7_MiBa_SA_HLA-I-p_MM15_3_A_1.29382.29382.1	29382	1	1137.53772	0.007544	DAYGSELVER	DAYGSELVER	sp|P33121|ACSL1_HUMAN	0	201.9	2.537	0.335	0.0171	1	1
20141210_QEp7_MiBa_SA_HLA-I-p_MM15_1_B_1.44793.44793.2	44793	2	1123.532227	0.002342	HWDPQEVTL	HWDPQEVTL	sp|Q9HBU6|EKI1_HUMAN	0	594.2	2.046	0.314	0.0155	1	1
20141210_QEp7_MiBa_SA_HLA-I-p_MM15_1_B_1.20729.20729.2	20729	2	1308.684937	0.008888	RM(Oxidation)FAPTKTWR	RMFAPTKTWR	sp|P36578|RL4_HUMAN	0	113.3	1.921	0.4	0.00731	1	1
20141208_QEp7_MiBa_SA_HLA-I-p_MM15_1_B.44862.44862.2	44862	2	1160.685059	0.004521	KLIEGVLDFK	KLIEGVLDFK	sp|P43155|CACP_HUMAN	0	678	2.761	0.216	0.0433	1	1
20141210_QEp7_MiBa_SA_HLA-I-p_MM15_1_A_1.15115.15115.2	15115	2	1680.780518	0.006127	YNRGDSTFESKSYK	YNRGDSTFESKSYK	sp|P02671|FIBA_HUMAN	0	522	3.078	0.517	2.28E-07	1	1
20141210_QEp7_MiBa_SA_HLA-I-p_MM15_3_B_1.23233.23233.2	23233	2	901.5302734	0.007012	SVTGIAQVK	SVTGIAQVK	sp|O75955|FLOT1_HUMAN	0	186.4	1.669	0.206	0.05	1	1
20141210_QEp7_MiBa_SA_HLA-I-p_MM15_2_B_1.51793.51793.2	51793	2	1195.611084	0.005068	FPMEIRQYL	FPMEIRQYL	sp|P42224|STAT1_HUMAN	0	592.9	1.842	0.375	0.00462	1	1
20141210_QEp7_MiBa_SA_HLA-I-p_MM15_4_B_1.40720.40720.3	40720	3	1243.793335	0.005585	RRLSAIFLRL	RRLSAIFLRL	sp|Q86U86|PB1_HUMAN	0	176.8	2.143	0.266	0.00358	1	1
20141210_QEp7_MiBa_SA_HLA-I-p_MM15_2_B_1.07561.07561.3	7561	3	1161.548584	0.003814	RSMPEQTGEK	RSMPEQTGEK	sp|P62888|RL30_HUMAN	0	363.5	2.209	0.33	0.00192	1	1
20141208_QEp7_MiBa_SA_HLA-I-p_MM15_2_A.09250.09250.2	9250	2	1147.64978	0.00354	RRFDEGKLK	RRFDEGKLK	sp|Q15417|CNN3_HUMAN	0	217.5	2.117	0.284	0.0405	1	1
20141208_QEp7_MiBa_SA_HLA-I-p_MM15_1_B.24403.24403.2	24403	2	1092.599609	0.006789	N(Deamidated)VVRNISYK	NVVRNISYK	sp|P28065|PSB9_HUMAN	0.253	266.3	2.193	0.265	0.016	1	1
20141208_QEp7_MiBa_SA_HLA-I-p_MM15_1_A.48023.48023.3	48023	3	1932.968628	1.005695	ARLGYSDITIFEKQEY	ARLGYSDITIFEKQEY	sp|Q12882|DPYD_HUMAN	0.136	405	3.223	0.427	1.90E-05	1	1
20141208_QEp7_MiBa_SA_HLA-I-p_MM15_2_A.50898.50898.3	50898	3	1701.914795	0.005748	AVFFPGNQEKDPLLK	AVFFPGNQEKDPLLK	sp|Q14956|GPNMB_HUMAN	0	306.3	2.421	0.382	8.62E-05	1	1
20141208_QEp7_MiBa_SA_HLA-I-p_MM15_4_B.19948.19948.2	19948	2	1055.626221	0.006301	RQTGIVLNR	RQTGIVLNR	sp|Q13435|SF3B2_HUMAN	0	318.7	2.411	0.294	0.0324	1	1
20141210_QEp7_MiBa_SA_HLA-I-p_MM15_1_B_1.28281.28281.2	28281	2	996.6380005	0.004845	KITAPLINK	KITAPLINK	sp|Q9H8M1|CQ10B_HUMAN	0	709.9	2.605	0.313	0.029	1	1
20141210_QEp7_MiBa_SA_HLA-I-p_MM15_1_A_1.39021.39021.2	39021	2	1213.650513	0.004964	STDHIPILYR	STDHIPILYR	sp|Q06210|GFPT1_HUMAN	0	359.4	1.652	0.286	7.57E-04	1	1
20141210_QEp7_MiBa_SA_HLA-I-p_MM15_2_B_1.58179.58179.2	58179	2	1588.769287	0.007223	IDLDPETEQVNGLF	IDLDPETEQVNGLF	sp|P11586|C1TC_HUMAN	0	986	2.784	0.483	6.85E-06	1	1
20141210_QEp7_MiBa_SA_HLA-I-p_MM15_3_A_1.11135.11135.3	11135	3	1167.640991	0.004992	RTNHIETLGK	RTNHIETLGK	sp|Q12789|TF3C1_HUMAN	0	258.2	2.167	0.246	0.0158	1	1
20141208_QEp7_MiBa_SA_HLA-I-p_MM15_3_A.11287.11287.2	11287	2	894.4719849	0.004823	HSSALGAPR	HSSALGAPR	DeNovo_spliced__HSSALGAPR	0	529.9	2.145	0.045	2.69E-04	2	1
20141210_QEp7_MiBa_SA_HLA-I-p_MM15_2_B_1.25960.25960.3	25960	3	1021.549927	0.0042	QPFPAHIGR	QPFPAHIGR	sp|Q14161|GIT2_HUMAN	0	331.1	2.491	0.39	6.52E-04	1	1
20141210_QEp7_MiBa_SA_HLA-I-p_MM15_3_A_1.27702.27702.2	27702	2	1100.624756	0.005833	DAAEIRLVSK	DAAEIRLVSK	sp|P19338|NUCL_HUMAN	0	940.3	3.121	0.471	7.02E-05	1	1
20141208_QEp7_MiBa_SA_HLA-I-p_MM15_4_B.09819.09819.2	9819	2	847.4337769	0.003742	HAAQTHAL	HAAQTHAL	DeNovo_spliced__HAAQTHAL	0.358	409.6	1.851	0.429	0.00131	1	1
20141208_QEp7_MiBa_SA_HLA-I-p_MM15_3_A.47851.47851.3	47851	3	2167.101074	1.019846	VLSGGTTMYPGIADRMQKEI	VLSGGTTMYPGIADRMQKEI	sp|P60709|ACTB_HUMAN;sp|P62736|ACTA_HUMAN;sp|P63261|ACTG_HUMAN;sp|P63267|ACTH_HUMAN;sp|P68032|ACTC_HUMAN	0.452	174.3	2.852	0.488	7.62E-05	1	1
20141208_QEp7_MiBa_SA_HLA-I-p_MM15_1_A.25550.25550.2	25550	2	1147.648804	0.006453	AVQKAIPMYK	AVQKAIPMYK	sp|P36543|VATE1_HUMAN	0	749.7	2.676	0.408	7.17E-05	1	1
20141210_QEp7_MiBa_SA_HLA-I-p_MM15_2_A_1.42535.42535.1	42535	1	968.522583	0.004708	LPVTPDSQL	LPVTPDSQL	sp|Q9UN79|SOX13_HUMAN	0	248.7	2.119	0.182	0.0406	1	1
20141210_QEp7_MiBa_SA_HLA-I-p_MM15_3_B_1.31990.31990.2	31990	2	1069.478149	0.006552	FPEDHDPTI	FPEDHDPTI	sp|Q92963|RIT1_HUMAN	0	367.3	1.763	0.382	0.00659	1	1
20141210_QEp7_MiBa_SA_HLA-I-p_MM15_1_B_1.55080.55080.2	55080	2	1195.611816	0.005824	FPMEIRQYL	FPMEIRQYL	sp|P42224|STAT1_HUMAN	0	516.4	1.726	0.339	0.00756	1	1
20141210_QEp7_MiBa_SA_HLA-I-p_MM15_3_B_1.46327.46327.2	46327	2	1217.687012	0.006208	IVQWPAITYK	IVQWPAITYK	sp|Q9Y4C1|KDM3A_HUMAN	0	139.5	1.72	0.329	0.0549	2	1
20141210_QEp7_MiBa_SA_HLA-I-p_MM15_3_B_1.30342.30342.2	30342	2	1190.65271	0.007966	KLFDHAVSKF	KLFDHAVSKF	sp|O60488|ACSL4_HUMAN	0.009	488.1	2.7	0.449	1.91E-04	1	1
20141208_QEp7_MiBa_SA_HLA-I-p_MM15_4_B.50506.50506.1	50506	1	1122.597046	0.005004	LPVGPENGVEL	LPVGPENGVEL	sp|P08240|SRPR_HUMAN	0	388.8	2.228	0.416	2.34E-04	1	1
20141208_QEp7_MiBa_SA_HLA-I-p_MM15_4_B.17260.17260.3	17260	3	1407.751343	0.004306	EIIGGKEVSPHSR	EIIGGKEVSPHSR	sp|P49863|GRAK_HUMAN	0	356.6	3.023	0.37	1.37E-04	1	1
20141210_QEp7_MiBa_SA_HLA-I-p_MM15_4_B_1.42940.42940.2	42940	2	1234.621216	0.008876	MPMQDIKM(Oxidation)IL	MPMQDIKMIL	sp|P78395|PRAME_HUMAN	0	303.6	2.36	0.469	1.99E-04	1	1
20141210_QEp7_MiBa_SA_HLA-I-p_MM15_3_A_1.43645.43645.3	43645	3	1618.803345	0.007397	MPFATPMEAELARR	MPFATPMEAELARR	sp|P78358|CTG1B_HUMAN	0	440	2.967	0.374	1.40E-04	1	1
20141208_QEp7_MiBa_SA_HLA-I-p_MM15_3_A.40143.40143.1	40143	1	1064.572021	0.006501	FPNKQGYVL	FPNKQGYVL	sp|O43684|BUB3_HUMAN	0	643.8	2.111	0.408	0.0012	1	1
20141208_QEp7_MiBa_SA_HLA-I-p_MM15_3_A.52462.52462.2	52462	2	1065.63562	1.008575	FPLTKVYVV	FPLTKVYVV	sp|O75844|FACE1_HUMAN	0	470.7	2.335	0.352	0.0062	1	1
20141208_QEp7_MiBa_SA_HLA-I-p_MM15_3_B.07979.07979.2	7979	2	997.7053833	0.00417	KLAAKVIKK	KLAAKVIKK	sp|Q9H1R3|MYLK2_HUMAN	0.122	1071.8	2.897	0.234	0.0616	1	1
20141210_QEp7_MiBa_SA_HLA-I-p_MM15_1_B_1.25420.25420.2	25420	2	1125.431396	0.006286	FHEEDESSF	FHEEDESSF	sp|O15371|EIF3D_HUMAN	0	200.6	1.577	0.451	0.00141	1	1
20141208_QEp7_MiBa_SA_HLA-I-p_MM15_4_A.57964.57964.2	57964	2	995.5498657	0.005819	LPAPSWNVL	LPAPSWNVL	sp|P29728|OAS2_HUMAN	0	261.8	2.086	0.237	0.0427	1	1
20141208_QEp7_MiBa_SA_HLA-I-p_MM15_1_B.10954.10954.3	10954	3	1260.712158	0.004383	KTYIPPKGETK	KTYIPPKGETK	sp|B2RPK0|HGB1A_HUMAN;sp|P09429|HMGB1_HUMAN	0	486.1	2.608	0.354	0.0019	1	1
20141208_QEp7_MiBa_SA_HLA-I-p_MM15_2_A.21715.21715.2	21715	2	1059.608765	0.005063	GLNVSSISRK	GLNVSSISRK	tr|H0YHG0|H0YHG0_HUMAN;sp|P82979|SARNP_HUMAN	0	561	2.078	0.326	0.00116	1	1
20141208_QEp7_MiBa_SA_HLA-I-p_MM15_3_A.43381.43381.2	43381	2	1087.618042	0.004165	SRFPEALRL	SRFPEALRL	sp|Q13200|PSMD2_HUMAN	0	350.8	2.112	0.315	0.00838	1	1
20141208_QEp7_MiBa_SA_HLA-I-p_MM15_3_B.44383.44383.2	44383	2	1141.545532	0.005117	ESFGFTADLR	ESFGFTADLR	sp|P13639|EF2_HUMAN	0	324.6	1.704	0.407	0.00106	1	1
20141210_QEp7_MiBa_SA_HLA-I-p_MM15_4_B_1.11357.11357.3	11357	3	1207.601074	0.006571	ETNGHPLSTPR	ETNGHPLSTPR	sp|Q9UHJ3|SMBT1_HUMAN	0	114.1	1.776	0.168	0.033	1	1
20141208_QEp7_MiBa_SA_HLA-I-p_MM15_4_A.15087.15087.2	15087	2	1227.616333	0.005922	KM(Oxidation)MADYGIRK	KMMADYGIRK	sp|O15205|UBD_HUMAN	0.207	578.4	2.285	0.422	8.53E-04	1	1
20141210_QEp7_MiBa_SA_HLA-I-p_MM15_4_B_1.21489.21489.3	21489	3	913.6003418	0.004276	VLGGVLKTK	VLGGVLKTK	sp|Q8NCN4|RN169_HUMAN	0	173.8	2.286	0.272	0.0412	1	1
20141210_QEp7_MiBa_SA_HLA-I-p_MM15_3_A_1.15046.15046.2	15046	2	910.4922485	0.005035	DASAIVAKH	DASAIVAKH	sp|Q5VZ89|DEN4C_HUMAN	0	434.6	2.057	0.155	0.00406	1	1
20141208_QEp7_MiBa_SA_HLA-I-p_MM15_4_A.40467.40467.2	40467	2	1154.606567	0.005989	YLRELLTTM(Oxidation)	YLRELLTTM	sp|O14950|ML12B_HUMAN;sp|P19105|ML12A_HUMAN	0	398	2.092	0.31	0.00241	1	1
20141208_QEp7_MiBa_SA_HLA-I-p_MM15_3_B.13253.13253.1	13253	1	989.4813232	0.003517	ETGGEAGITR	ETGGEAGITR	sp|Q7Z2W4|ZCCHV_HUMAN	0	87.5	1.507	0.271	0.0505	1	1
20141208_QEp7_MiBa_SA_HLA-I-p_MM15_4_B.06949.06949.3	6949	3	938.5941772	0.002897	AAKPPISKK	AAKPPISKK	sp|Q6PL18|ATAD2_HUMAN	0	332.6	2.694	0.418	2.64E-04	1	1
20141208_QEp7_MiBa_SA_HLA-I-p_MM15_2_B.28589.28589.2	28589	2	1057.498169	1.007147	TTADMIYSR	TTADMIYSR	sp|Q63HN8|RN213_HUMAN	0	471.9	1.987	0.397	0.0018	1	1
20141210_QEp7_MiBa_SA_HLA-I-p_MM15_3_A_1.39069.39069.1	39069	1	936.4421997	0.004741	M(Oxidation)PFGNVVSA	MPFGNVVSA	sp|Q92879|CELF1_HUMAN	0	463.9	1.627	0.199	0.0296	1	1
20141210_QEp7_MiBa_SA_HLA-I-p_MM15_4_A_1.38197.38197.2	38197	2	1102.693115	0.006791	DLAKIIFKR	DLAKIIFKR	sp|P49321|NASP_HUMAN	0	669.9	1.982	0.146	0.00798	1	1
20141208_QEp7_MiBa_SA_HLA-I-p_MM15_4_A.44826.44826.3	44826	3	1041.675293	0.005463	LVIPFAVRK	LVIPFAVRK	sp|O75369|FLNB_HUMAN	0	139	1.845	0.379	0.0261	1	1
20141208_QEp7_MiBa_SA_HLA-I-p_MM15_2_B.08285.08285.1	8285	1	984.6359253	0.002772	KVVVSPTKK	KVVVSPTKK	sp|P19338|NUCL_HUMAN	0	352.9	2.619	0.446	2.52E-04	1	1
20141210_QEp7_MiBa_SA_HLA-I-p_MM15_1_A_1.33608.33608.1	33608	1	1013.451294	0.00251	MPDHTDVSL	MPDHTDVSL	sp|Q96FJ0|STALP_HUMAN	0	464.6	1.872	0.41	0.00279	1	1
20141210_QEp7_MiBa_SA_HLA-I-p_MM15_4_A_1.08549.08549.3	8549	3	1252.689819	0.007533	EVGKAGHIMRR	EVGKAGHIMRR	sp|Q9UIF9|BAZ2A_HUMAN	0	297.1	1.992	0.209	0.0534	1	1
20141210_QEp7_MiBa_SA_HLA-I-p_MM15_1_A_1.34216.34216.3	34216	3	1156.611206	0.004955	KRKDFGIM(Oxidation)F	KRKDFGIMF	sp|Q6ZMG9|CERS6_HUMAN	0	184.9	1.934	0.297	0.0288	1	1
20141210_QEp7_MiBa_SA_HLA-I-p_MM15_3_B_1.39746.39746.3	39746	3	1286.691895	0.00889	EVISSAVDALQR	EVISSAVDALQR	sp|P42695|CNDD3_HUMAN	0	204.1	2.583	0.437	7.50E-05	1	1
20141208_QEp7_MiBa_SA_HLA-I-p_MM15_1_B.29548.29548.2	29548	2	1354.798096	0.004818	VIRSPSLLQSGAK	VIRSPSLLQSGAK	sp|Q9BQG0|MBB1A_HUMAN	0	347.5	3.148	0.389	7.37E-06	1	1
20141208_QEp7_MiBa_SA_HLA-I-p_MM15_4_B.32717.32717.2	32717	2	1300.679077	0.0015	EVYQVPPSVQR	EVYQVPPSVQR	sp|Q14511|CASL_HUMAN	0	299.8	2.018	0.118	0.0218	1	1
20141208_QEp7_MiBa_SA_HLA-I-p_MM15_2_A.23144.23144.3	23144	3	1339.673462	0.002836	GRHSLYKM(Oxidation)LGY	GRHSLYKMLGY	sp|Q9Y262|EIF3L_HUMAN	0	628.2	2.622	0.454	8.14E-05	1	1
20141208_QEp7_MiBa_SA_HLA-I-p_MM15_1_B.49951.49951.2	49951	2	1101.623901	0.00563	ETQVPLLFR	ETQVPLLFR	sp|Q07864|DPOE1_HUMAN	0	302.4	1.743	0.248	0.00814	1	1
20141208_QEp7_MiBa_SA_HLA-I-p_MM15_3_A.24043.24043.3	24043	3	1023.6073	0.006166	HRAMVVAKL	HRAMVVAKL	sp|Q93074|MED12_HUMAN	0	404.3	2.522	0.089	0.0135	1	1
20141210_QEp7_MiBa_SA_HLA-I-p_MM15_3_A_1.10614.10614.2	10614	2	1045.477295	0.009683	EVEAGDAAER	EVEAGDAAER	sp|Q8IY67|RAVR1_HUMAN	0	388.1	1.857	0.337	0.0446	1	1
20141208_QEp7_MiBa_SA_HLA-I-p_MM15_2_B.33056.33056.3	33056	3	1003.503662	0.004857	GRFHGGNLF	GRFHGGNLF	sp|P55789|ALR_HUMAN	0	295.7	2.334	0.11	0.0024	1	1
20141208_QEp7_MiBa_SA_HLA-I-p_MM15_2_B.23674.23674.3	23674	3	1059.607056	0.003374	GLNVSSISRK	GLNVSSISRK	tr|H0YHG0|H0YHG0_HUMAN;sp|P82979|SARNP_HUMAN	0	339.3	2.349	0.267	0.00135	1	1
20141208_QEp7_MiBa_SA_HLA-I-p_MM15_1_A.22966.22966.2	22966	2	1129.550293	0.006507	MPNKQPESSL	MPNKQPESSL	sp|Q9Y6M5|ZNT1_HUMAN	0	618.7	2.561	0.385	7.39E-04	1	1
20141208_QEp7_MiBa_SA_HLA-I-p_MM15_2_B.43813.43813.3	43813	3	1148.705444	0.006288	IILKYIGMAK	IILKYIGMAK	sp|Q15041|AR6P1_HUMAN	0	173.9	2.248	0.35	0.035	1	1
20141210_QEp7_MiBa_SA_HLA-I-p_MM15_2_B_1.36771.36771.2	36771	2	1027.570923	0.004754	ELADLAIQR	ELADLAIQR	sp|Q9P281|BAHC1_HUMAN	0	458	1.93	0.32	0.0605	1	1
20141208_QEp7_MiBa_SA_HLA-I-p_MM15_2_B.35004.35004.3	35004	3	1485.781006	1.004045	MVAPVTGN(Deamidated)DVGIRR	MVAPVTGNDVGIRR	sp|O00560|SDCB1_HUMAN	0	215.6	2.389	0.238	0.00178	1	1
20141208_QEp7_MiBa_SA_HLA-I-p_MM15_3_B.05832.05832.3	5832	3	1073.622925	0.003596	KTRGTTPVSK	KTRGTTPVSK	sp|O95425|SVIL_HUMAN	0	260.6	2.121	0.249	0.0644	1	1
20141210_QEp7_MiBa_SA_HLA-I-p_MM15_4_A_1.47152.47152.1	47152	1	980.5717163	0.006257	LPANVGGQIL	LPANVGGQIL	sp|Q9NZM4|GSCR1_HUMAN	0	800.6	2.007	0.263	0.0182	1	1
[truncated: 250,339 more rows]
