# Supplementary material for: Estimating the Contribution of Proteasomal Spliced Peptides to the HLA-I Ligandome*
Source: Mol Cell Proteomics. 2018 Sep 5;17(12):2347–57. doi: 10.1074/mcp.RA118.000877 (PMC6283289; doi:10.1074/mcp.RA118.000877)
Supplement: supplemental Table 1 [file 138326_2_supp_192537_pw4q2s.txt]

Spectrum	ScanNumber	Charge	PrecMz	MassDiff	PeptideAnnot	PeptideSeq	Protein	deltacnstar	spscore	xcorr	deltacn	expect	sprank	Rank
20141212_QEp7_MiBa_SA_HLA-I-p_MM16_2_B.53320.53320.2	53320	2	873.513855	0.006591	APSLARFL	APSLARFL	DeNovo_spliced__APSLARFL	0	263.5	1.657	1	0.0287	1	1
20141213_QEp7_MiBa_SA_HLA-I-p_MM16_2_B_1.57584.57584.1	57584	1	1093.59082	0.010078	DYIPQLAKF	DYIPQLAKF	sp|O94925|GLSK_HUMAN	0	422.3	1.785	0.448	6.52E-04	1	1
20141213_QEp7_MiBa_SA_HLA-I-p_MM16_2_B_1.47947.47947.1	47947	1	1330.615601	0.007515	ELEKSVYWDY	ELEKSVYWDY	sp|O43147|SGSM2_HUMAN	0	426.6	2.116	0.359	0.00161	1	1
20141213_QEp7_MiBa_SA_HLA-I-p_MM16_3_A_1.58221.58221.2	58221	2	1185.592407	0.006499	ALPFYYYHI	ALPFYYYHI	sp|Q9BXD5|NPL_HUMAN	0	207.9	1.476	0.322	0.0124	1	1
20141213_QEp7_MiBa_SA_HLA-I-p_MM16_3_A_1.44446.44446.2	44446	2	950.5106812	0.013265	DLHVFHAL	DLHVFHAL	sp|Q07954|LRP1_HUMAN	0	229.2	1.659	0.333	0.0215	1	1
20141212_QEp7_MiBa_SA_HLA-I-p_MM16_2_B.18194.18194.2	18194	2	1320.608765	0.008839	RYPNSHTHYF	RYPNSHTHYF	sp|A5YKK6|CNOT1_HUMAN	0	219.7	1.637	0.228	0.0231	1	1
20141212_QEp7_MiBa_SA_HLA-I-p_MM16_2_B.12468.12468.3	12468	3	926.5620728	1.002406	KPTASVKPV	KPTASVKPV	sp|O95067|CCNB2_HUMAN	0	167.8	2.092	0.253	0.0337	1	1
20141212_QEp7_MiBa_SA_HLA-I-p_MM16_3_B.16525.16525.1	16525	1	1206.567139	0.011435	KSDSGKPYYY	KSDSGKPYYY	sp|O75400|PR40A_HUMAN	0	619	2.777	0.429	5.65E-04	1	1
20141213_QEp7_MiBa_SA_HLA-I-p_MM16_2_A_1.58128.58128.2	58128	2	1099.564087	0.009123	DYSSILQKF	DYSSILQKF	sp|Q96RU3|FNBP1_HUMAN	0	111.9	1.499	0.395	0.00178	1	1
20141213_QEp7_MiBa_SA_HLA-I-p_MM16_3_B_1.37039.37039.3	37039	3	979.5928955	0.007405	IKPPIIHY	IKPPIIHY	sp|Q86UE8|TLK2_HUMAN;sp|Q9UKI8|TLK1_HUMAN	0	108.4	1.784	0.363	0.0212	1	1
20141212_QEp7_MiBa_SA_HLA-I-p_MM16_3_A.59279.59279.2	59279	2	2064.98999	0.007443	LAPPEVVMDPALAAQYEHD	LAPPEVVMDPALAAQYEHD	sp|P62826|RAN_HUMAN	0	177.4	2.347	0.595	3.54E-08	1	1
20141212_QEp7_MiBa_SA_HLA-I-p_MM16_2_B.39544.39544.2	39544	2	942.5566406	0.00679	VTDAVALRV	VTDAVALRV	sp|O43427|FIBP_HUMAN	0	441.6	2.113	0.354	0.0102	1	1
20141213_QEp7_MiBa_SA_HLA-I-p_MM16_1_A_1.50823.50823.2	50823	2	1193.58728	0.011529	FYLEGGFSKF	FYLEGGFSKF	sp|Q16828|DUS6_HUMAN	0	368.4	2.177	0.417	3.42E-04	1	1
20141212_QEp7_MiBa_SA_HLA-I-p_MM16_3_A.52188.52188.2	52188	2	1892.938965	0.004703	LMEQPIKVTEWQQTY	LMEQPIKVTEWQQTY	sp|P14923|PLAK_HUMAN	0	491.8	2.551	0.488	1.31E-05	1	1
20141213_QEp7_MiBa_SA_HLA-I-p_MM16_2_B_1.20778.20778.1	20778	1	948.5153809	0.009108	DMRSKTVL	DMRSKTVL	sp|Q9UK61|TASOR_HUMAN	0	105.1	1.601	0.317	0.00779	1	1
20141213_QEp7_MiBa_SA_HLA-I-p_MM16_1_A_1.26520.26520.2	26520	2	1159.612183	0.009592	NYVKKFQSF	NYVKKFQSF	sp|Q14331|FRG1_HUMAN;sp|Q9BZ01|FRG1B_HUMAN	0	210.2	1.456	0.192	0.0338	1	1
20141213_QEp7_MiBa_SA_HLA-I-p_MM16_2_A_1.33105.33105.1	33105	1	1057.513916	0.005849	VYTSVQAQY	VYTSVQAQY	sp|Q6ZSR9|YJ005_HUMAN	0	242.2	1.987	0.195	0.0433	1	1
20141213_QEp7_MiBa_SA_HLA-I-p_MM16_1_B_1.55562.55562.1	55562	1	1398.702759	0.010943	ETEEDKFLLLY	ETEEDKFLLLY	sp|Q9NY93|DDX56_HUMAN	0	299.6	1.933	0.393	0.00197	1	1
20141212_QEp7_MiBa_SA_HLA-I-p_MM16_3_B.15332.15332.2	15332	2	992.4643555	0.008017	STDPRPASY	STDPRPASY	sp|O15169|AXIN1_HUMAN	0	172.1	1.799	0.354	0.00224	1	1
20141213_QEp7_MiBa_SA_HLA-I-p_MM16_1_B_1.40691.40691.1	40691	1	1268.485107	0.012155	MSDPYM(Oxidation)PSYY	MSDPYMPSYY	sp|Q7Z739|YTHD3_HUMAN	0	248.7	1.636	0.287	0.0178	1	1
20141213_QEp7_MiBa_SA_HLA-I-p_MM16_2_B_1.52418.52418.3	52418	3	1123.685059	0.009673	RYISVLKVF	RYISVLKVF	sp|Q5THJ4|VP13D_HUMAN	0	247.8	1.861	0.24	0.0295	1	1
20141213_QEp7_MiBa_SA_HLA-I-p_MM16_1_B_1.49053.49053.2	49053	2	1397.688599	0.011741	LYIGWDKHYGF	LYIGWDKHYGF	sp|P25789|PSA4_HUMAN	0	388.6	2.126	0.251	0.00359	1	1
20141213_QEp7_MiBa_SA_HLA-I-p_MM16_3_B_1.08918.08918.3	8918	3	1054.573853	0.006649	RPHQKSVGF	RPHQKSVGF	sp|Q93009|UBP7_HUMAN	0	280.6	1.972	0.23	0.0213	1	1
20141213_QEp7_MiBa_SA_HLA-I-p_MM16_3_B_1.14133.14133.2	14133	2	1246.678223	0.01128	YPNNKAAKTQL	YPNNKAAKTQL	sp|Q02790|FKBP4_HUMAN	0	429.1	2.328	0.459	7.20E-05	1	1
20141213_QEp7_MiBa_SA_HLA-I-p_MM16_3_B_1.15719.15719.1	15719	1	895.4437866	0.003854	SPTHPSSAL	SPTHPSSAL	sp|P98175|RBM10_HUMAN	0	296.1	1.963	0.284	0.033	1	1
20141213_QEp7_MiBa_SA_HLA-I-p_MM16_3_B_1.54609.54609.1	54609	1	1083.516602	0.010682	VYVNMPTNF	VYVNMPTNF	sp|Q6UWI4|SHSA2_HUMAN	0	330.6	1.911	0.23	0.00739	1	1
20141212_QEp7_MiBa_SA_HLA-I-p_MM16_1_B.37243.37243.2	37243	2	1239.691772	0.009487	VPRELSGSSPVL	VPRELSGSSPVL	sp|P10253|LYAG_HUMAN	0	599.8	2.125	0.428	0.00396	1	1
20141212_QEp7_MiBa_SA_HLA-I-p_MM16_1_B.34192.34192.1	34192	1	1217.505005	0.006088	ATDRWYDEY	ATDRWYDEY	sp|P50542|PEX5_HUMAN	0	148.6	1.486	0.295	0.0133	1	1
20141213_QEp7_MiBa_SA_HLA-I-p_MM16_3_B_1.40739.40739.2	40739	2	1306.633301	0.013907	LLEGDIHGQYY	LLEGDIHGQYY	DeNovo_spliced__LLEGDIHGQYY	0	139	1.772	0.193	0.0464	1	1
20141213_QEp7_MiBa_SA_HLA-I-p_MM16_2_A_1.47330.47330.1	47330	1	1175.609009	0.011557	FLEQVHQLY	FLEQVHQLY	sp|P42224|STAT1_HUMAN	0	932.6	2.328	0.266	4.90E-04	1	1
20141213_QEp7_MiBa_SA_HLA-I-p_MM16_1_A_1.57473.57473.2	57473	2	1923.026123	0.015983	FTITDQVPFSVSVSQLR	FTITDQVPFSVSVSQLR	sp|P40967|PMEL_HUMAN	0	245.6	3.125	0.502	7.55E-09	1	1
20141212_QEp7_MiBa_SA_HLA-I-p_MM16_2_B.22026.22026.2	22026	2	1138.696899	0.014604	VPASQKLRQL	VPASQKLRQL	sp|Q8WV28|BLNK_HUMAN	0	211.9	1.818	0.286	0.00221	1	1
20141212_QEp7_MiBa_SA_HLA-I-p_MM16_2_B.60168.60168.2	60168	2	1072.494873	0.008306	PIDGNFFTY	PIDGNFFTY	sp|P00352|AL1A1_HUMAN	0	227.6	1.638	0.468	9.89E-04	1	1
20141212_QEp7_MiBa_SA_HLA-I-p_MM16_1_B.17643.17643.2	17643	2	1217.613892	0.009816	HLDQSQKSLY	HLDQSQKSLY	sp|Q9Y2L8|ZKSC5_HUMAN	0	739.5	2.515	0.393	5.45E-04	1	1
20141212_QEp7_MiBa_SA_HLA-I-p_MM16_3_A.15075.15075.2	15075	2	1118.651367	0.006547	KPKGTKNFSL	KPKGTKNFSL	sp|Q6UX04|CWC27_HUMAN	0	396.7	2.572	0.413	9.36E-04	1	1
20141212_QEp7_MiBa_SA_HLA-I-p_MM16_1_B.28861.28861.2	28861	2	993.5683594	0.007623	VPRPPQTSL	VPRPPQTSL	sp|O95785|WIZ_HUMAN	0	689.3	2.526	0.283	0.00656	1	1
20141213_QEp7_MiBa_SA_HLA-I-p_MM16_2_B_1.04723.04723.3	4723	3	1016.58075	0.008073	RASSKREAL	RASSKREAL	sp|Q9Y2J4|AMOL2_HUMAN	0	209	1.904	0.064	0.0398	1	1
20141213_QEp7_MiBa_SA_HLA-I-p_MM16_1_B_1.40596.40596.2	40596	2	1003.557678	0.00921	SQMLRAVSL	SQMLRAVSL	sp|Q9UIF9|BAZ2A_HUMAN	0	726.9	2.242	0.26	0.00657	1	1
20141213_QEp7_MiBa_SA_HLA-I-p_MM16_2_B_1.15967.15967.2	15967	2	986.4563599	0.00726	APSSVAHTSM	APSSVAHTSM	sp|Q9Y5U2|TSSC4_HUMAN	0	355.6	1.89	0.276	0.0137	1	1
20141213_QEp7_MiBa_SA_HLA-I-p_MM16_1_A_1.41106.41106.1	41106	1	1196.678223	0.011657	HPSATRIFVGL	HPSATRIFVGL	sp|Q8N2M4|TM86A_HUMAN	0	10.9	1.452	0.427	0.00178	3	1
20141212_QEp7_MiBa_SA_HLA-I-p_MM16_1_A.23110.23110.2	23110	2	1175.585327	0.009665	APNPYRQAIM(Oxidation)	APNPYRQAIM	sp|Q7RTS9|DYM_HUMAN	0	413.9	1.923	0.341	0.00255	1	1
20141213_QEp7_MiBa_SA_HLA-I-p_MM16_2_A_1.53550.53550.1	53550	1	987.5897827	0.011081	TNMLKVVAL	TNMLKVVAL	sp|Q9UNY4|TTF2_HUMAN	0	259.3	1.868	0.329	0.00759	1	1
20141212_QEp7_MiBa_SA_HLA-I-p_MM16_2_A.27930.27930.2	27930	2	1060.610596	0.007677	DIHHKVLSL	DIHHKVLSL	sp|Q9UN86|G3BP2_HUMAN	0	590.9	2.27	0.385	0.00965	1	1
20141212_QEp7_MiBa_SA_HLA-I-p_MM16_1_A.33900.33900.2	33900	2	996.5679321	0.007522	RPITDSPVL	RPITDSPVL	sp|Q9NZL9|MAT2B_HUMAN	0	180.8	1.891	0.273	0.0411	1	1
20141212_QEp7_MiBa_SA_HLA-I-p_MM16_2_A.28876.28876.2	28876	2	1038.572021	0.007576	EMLAHRAVL	EMLAHRAVL	sp|Q9Y6Y0|NS1BP_HUMAN	0	417.9	1.95	0.385	0.0125	1	1
20141212_QEp7_MiBa_SA_HLA-I-p_MM16_3_A.23030.23030.2	23030	2	1198.591797	0.008847	VSSTSEIGTRY	VSSTSEIGTRY	sp|Q9H2Y7|ZN106_HUMAN	0	637.4	2.381	0.421	2.80E-04	1	1
20141213_QEp7_MiBa_SA_HLA-I-p_MM16_3_B_1.51830.51830.3	51830	3	2838.423584	0.029624	VIGLQM(Oxidation)GTNRGASQAGM(Oxidation)TGYGMPRQIL	VIGLQMGTNRGASQAGMTGYGMPRQIL	sp|P37802|TAGL2_HUMAN	0	46	2.923	1	6.32E-07	1	1
20141213_QEp7_MiBa_SA_HLA-I-p_MM16_3_B_1.38992.38992.2	38992	2	1100.594971	0.00831	EYAKIHDLL	EYAKIHDLL	sp|Q5VUA4|ZN318_HUMAN	0	573.8	2.116	0.098	0.00508	1	1
20141213_QEp7_MiBa_SA_HLA-I-p_MM16_2_A_1.36551.36551.2	36551	2	1175.606567	0.009695	SPRMSGLLSQT	SPRMSGLLSQT	sp|Q9NYJ7|DLL3_HUMAN	0	429.7	2.204	0.182	0.0216	1	1
20141212_QEp7_MiBa_SA_HLA-I-p_MM16_1_B.22549.22549.2	22549	2	834.4295654	0.006025	KNGSPYGL	KNGSPYGL	sp|O60486|PLXC1_HUMAN	0	468.1	2.403	0.035	0.00583	1	1
20141212_QEp7_MiBa_SA_HLA-I-p_MM16_3_B.13989.13989.2	13989	2	1129.478638	0.011066	PTESDAPNHY	PTESDAPNHY	sp|Q08AE8|SPIR1_HUMAN	0	410	2.397	0.382	4.46E-04	1	1
20141213_QEp7_MiBa_SA_HLA-I-p_MM16_3_A_1.20891.20891.2	20891	2	960.5281982	1.009307	VPHGHITSL	VPHGHITSL	sp|P41227|NAA10_HUMAN;sp|Q9BSU3|NAA11_HUMAN	0	207.8	1.772	0.202	0.0342	1	1
20141213_QEp7_MiBa_SA_HLA-I-p_MM16_2_B_1.16231.16231.1	16231	1	947.5363159	0.007549	DLKSSKASL	DLKSSKASL	sp|Q09666|AHNK_HUMAN	0	397.8	2.42	0.108	0.036	1	1
20141213_QEp7_MiBa_SA_HLA-I-p_MM16_1_B_1.35673.35673.2	35673	2	1284.598389	0.009694	YRYDGQHFSL	YRYDGQHFSL	sp|Q9UPS6|SET1B_HUMAN	0	314.1	1.871	0.286	0.0177	1	1
20141213_QEp7_MiBa_SA_HLA-I-p_MM16_3_B_1.08459.08459.2	8459	2	972.5678711	0.007462	SPQKATTKL	SPQKATTKL	sp|Q8TDQ1|CLM1_HUMAN	0	296.7	1.745	0.386	0.019	1	1
20141212_QEp7_MiBa_SA_HLA-I-p_MM16_3_A.52804.52804.2	52804	2	1276.65564	0.010499	FTEIGIHLNAY	FTEIGIHLNAY	sp|P20592|MX2_HUMAN	0	272.5	2.28	0.284	0.00371	1	1
20141213_QEp7_MiBa_SA_HLA-I-p_MM16_1_A_1.51269.51269.2	51269	2	1604.875122	0.018828	ITELPVRTWTQVY	ITELPVRTWTQVY	sp|Q02880|TOP2B_HUMAN	0	158.2	1.958	0.273	0.036	1	1
20141213_QEp7_MiBa_SA_HLA-I-p_MM16_2_B_1.41440.41440.3	41440	3	1908.948608	0.018808	RGASQAGM(Oxidation)TGYGMPRQIL	RGASQAGMTGYGMPRQIL	sp|P37802|TAGL2_HUMAN	0.22	317.5	3.243	0.51	2.88E-09	1	1
20141212_QEp7_MiBa_SA_HLA-I-p_MM16_1_A.57774.57774.2	57774	2	1981.051514	1.019841	LLENPLGQN(Deamidated)GLTHQGLLY	LLENPLGQNGLTHQGLLY	sp|P41252|SYIC_HUMAN	0	970.8	3.489	1	1.30E-07	1	1
20141212_QEp7_MiBa_SA_HLA-I-p_MM16_2_A.28232.28232.2	28232	2	1125.584473	0.006582	ETDLHGSLRV	ETDLHGSLRV	sp|Q9H832|UBE2Z_HUMAN	0	590	2.023	0.323	0.00611	1	1
20141212_QEp7_MiBa_SA_HLA-I-p_MM16_3_A.06920.06920.2	6920	2	1142.655396	0.010575	HTEKKPLKY	HTEKKPLKY	sp|Q96H40|ZN486_HUMAN	0	479.1	2.325	0.483	3.32E-05	1	1
20141213_QEp7_MiBa_SA_HLA-I-p_MM16_3_B_1.54180.54180.2	54180	2	1043.646851	0.008939	IYKGIPLQL	IYKGIPLQL	sp|Q92738|US6NL_HUMAN	0	367.2	2.195	0.238	0.0215	1	1
20141212_QEp7_MiBa_SA_HLA-I-p_MM16_2_A.21068.21068.2	21068	2	1354.706543	0.018401	EYVNGQLKNKY	EYVNGQLKNKY	sp|P62312|LSM6_HUMAN	0	59.1	1.438	0.349	0.0341	2	1
20141213_QEp7_MiBa_SA_HLA-I-p_MM16_1_B_1.37167.37167.2	37167	2	1164.639771	0.010663	RVDPAKGLFY	RVDPAKGLFY	sp|O75643|U520_HUMAN	0	455.4	2.003	0.392	6.38E-04	1	1
20141213_QEp7_MiBa_SA_HLA-I-p_MM16_3_A_1.25017.25017.3	25017	3	1232.781738	0.010025	KPRSPPRALVL	KPRSPPRALVL	sp|Q86TG7|PEG10_HUMAN	0	247.8	2.465	0.337	0.00801	1	1
20141212_QEp7_MiBa_SA_HLA-I-p_MM16_1_B.29647.29647.2	29647	2	1226.538818	0.008562	STDGEVETQVY	STDGEVETQVY	sp|P12270|TPR_HUMAN	0	221.9	1.652	0.242	0.0453	1	1
20141213_QEp7_MiBa_SA_HLA-I-p_MM16_3_A_1.21700.21700.3	21700	3	1018.563965	0.007965	VPVDHRPSL	VPVDHRPSL	sp|Q16875|F263_HUMAN	0	367.4	2.441	0.309	0.00467	1	1
20141212_QEp7_MiBa_SA_HLA-I-p_MM16_2_B.47158.47158.3	47158	3	1182.637207	0.007413	VAAPSWLHRF	VAAPSWLHRF	sp|Q00341|VIGLN_HUMAN	0	664.4	3.028	0.306	0.0095	1	1
20141213_QEp7_MiBa_SA_HLA-I-p_MM16_2_A_1.16844.16844.3	16844	3	1060.586304	0.008549	QPRDPVRPP	QPRDPVRPP	sp|Q96DX4|RSPRY_HUMAN	0	169.4	1.788	0.054	0.0379	1	1
20141213_QEp7_MiBa_SA_HLA-I-p_MM16_3_B_1.11249.11249.2	11249	2	944.5002441	0.007511	KPVSSNNSL	KPVSSNNSL	sp|O60318|GANP_HUMAN	0	627	2.288	0.318	0.00461	1	1
20141212_QEp7_MiBa_SA_HLA-I-p_MM16_2_A.36950.36950.2	36950	2	1381.760132	0.01079	ISEKIKEPLYY	ISEKIKEPLYY	sp|Q96RS6|NUDC1_HUMAN	0	345.3	2.686	0.303	0.00244	1	1
20141212_QEp7_MiBa_SA_HLA-I-p_MM16_3_A.30420.30420.2	30420	2	1124.643066	0.008887	FLTAIKNRY	FLTAIKNRY	sp|Q15813|TBCE_HUMAN	0	495.2	2.003	0.294	0.0086	1	1
20141213_QEp7_MiBa_SA_HLA-I-p_MM16_1_B_1.22916.22916.2	22916	2	1084.527954	0.009042	EYQKVGQSF	EYQKVGQSF	sp|Q96RF0|SNX18_HUMAN	0	383.8	1.576	0.259	0.0367	1	1
20141213_QEp7_MiBa_SA_HLA-I-p_MM16_1_B_1.44262.44262.2	44262	2	1490.741943	0.009275	M(Oxidation)TEKLQYLTSVY	MTEKLQYLTSVY	sp|Q8NF91|SYNE1_HUMAN	0	240.6	2.017	0.329	6.51E-04	1	1
20141212_QEp7_MiBa_SA_HLA-I-p_MM16_2_B.58352.58352.2	58352	2	949.519043	0.007002	DFDIKTVL	DFDIKTVL	sp|Q8IWS0|PHF6_HUMAN	0	205.5	1.725	0.032	0.0436	1	1
20141212_QEp7_MiBa_SA_HLA-I-p_MM16_2_A.40870.40870.2	40870	2	1145.522217	0.004646	YRNDYATML	YRNDYATML	sp|P12110|CO6A2_HUMAN	0	245.9	1.621	0.294	0.021	1	1
20141213_QEp7_MiBa_SA_HLA-I-p_MM16_1_A_1.57383.57383.2	57383	2	1132.553589	0.009486	TYGEIFEKF	TYGEIFEKF	sp|O95298|NDUC2_HUMAN	0	148.9	1.28	0.207	0.0269	1	1
20141213_QEp7_MiBa_SA_HLA-I-p_MM16_2_B_1.52076.52076.2	52076	2	1046.610962	0.009718	LYDPVISKL	LYDPVISKL	sp|Q96EZ8|MCRS1_HUMAN	0	419.9	2.084	0.429	8.58E-04	1	1
20141212_QEp7_MiBa_SA_HLA-I-p_MM16_1_B.26629.26629.2	26629	2	1086.553467	0.004293	RPMQQVDTL	RPMQQVDTL	sp|Q6PIJ6|FBX38_HUMAN	0	576.4	2.174	0.295	0.00578	1	1
20141213_QEp7_MiBa_SA_HLA-I-p_MM16_3_B_1.32257.32257.2	32257	2	933.5841064	0.008118	VSHLRPLL	VSHLRPLL	sp|Q9NRC1|ST7_HUMAN	0.086	237.5	1.529	0.34	0.0189	1	1
20141213_QEp7_MiBa_SA_HLA-I-p_MM16_2_A_1.40442.40442.2	40442	2	1321.6875	0.01094	VVDESGKVVDIY	VVDESGKVVDIY	sp|Q9UGJ0|AAKG2_HUMAN	0	278.8	2.288	0.478	0.00171	1	1
20141212_QEp7_MiBa_SA_HLA-I-p_MM16_3_A.59750.59750.2	59750	2	1208.561646	0.008012	VVDPLNGWM(Oxidation)Y	VVDPLNGWMY	sp|Q07954|LRP1_HUMAN	0	147.7	1.219	0.308	0.017	1	1
20141213_QEp7_MiBa_SA_HLA-I-p_MM16_3_B_1.12103.12103.2	12103	2	1105.523804	0.008558	SSDRHLTQY	SSDRHLTQY	sp|O14646|CHD1_HUMAN	0	200.8	1.665	0.225	0.0143	1	1
20141213_QEp7_MiBa_SA_HLA-I-p_MM16_1_B_1.11909.11909.3	11909	3	1115.602661	0.009137	SPASKAARESL	SPASKAARESL	sp|Q9Y4F9|FA65B_HUMAN	0	368	2.666	0.351	7.43E-04	1	1
20141213_QEp7_MiBa_SA_HLA-I-p_MM16_1_A_1.18496.18496.2	18496	2	953.5625	0.007943	GPKVPKESL	GPKVPKESL	sp|Q8IUX7|AEBP1_HUMAN	0	956.1	2.361	0.204	0.0055	1	1
20141212_QEp7_MiBa_SA_HLA-I-p_MM16_2_B.42371.42371.3	42371	3	1177.697998	1.01133	RPKLPEDPLL	RPKLPEDPLL	sp|P49327|FAS_HUMAN	0	229.5	2.386	0.232	0.0288	1	1
20141212_QEp7_MiBa_SA_HLA-I-p_MM16_3_A.48795.48795.2	48795	2	1020.57428	0.006503	M(Oxidation)FPLVKSAL	MFPLVKSAL	sp|P24311|COX7B_HUMAN	0	195.3	1.546	0.394	0.00913	1	1
20141212_QEp7_MiBa_SA_HLA-I-p_MM16_2_B.16917.16917.2	16917	2	1007.547485	0.007464	SPKQIGEHL	SPKQIGEHL	sp|Q96AG3|S2546_HUMAN	0	558.9	2.045	0.25	0.00555	1	1
20141212_QEp7_MiBa_SA_HLA-I-p_MM16_2_B.29925.29925.1	29925	1	989.5308228	0.009226	SPQKTMSVL	SPQKTMSVL	sp|Q12888|TP53B_HUMAN	0	380.8	1.651	0.3	0.0121	1	1
20141213_QEp7_MiBa_SA_HLA-I-p_MM16_1_B_1.30570.30570.2	30570	2	1050.460449	0.009906	PTAEDNLEY	PTAEDNLEY	sp|P46109|CRKL_HUMAN	0	264.6	1.541	0.338	0.0227	1	1
20141213_QEp7_MiBa_SA_HLA-I-p_MM16_1_B_1.36765.36765.2	36765	2	1583.67334	0.003852	LSQ(Deamidated)N(Deamidated)SNEMSMIESL	LSQNSNEMSMIESL	sp|P13056|NR2C1_HUMAN	0.276	314.3	2.194	0.305	0.0197	1	1
20141212_QEp7_MiBa_SA_HLA-I-p_MM16_1_B.27298.27298.3	27298	3	1160.626831	0.007818	ALDKDAPLRY	ALDKDAPLRY	sp|Q9BQT9|CSTN3_HUMAN	0	270.4	2.466	0.342	7.58E-04	1	1
20141212_QEp7_MiBa_SA_HLA-I-p_MM16_3_A.40057.40057.2	40057	2	1244.638428	0.008198	HLDGQPFLRY	HLDGQPFLRY	sp|Q29980|MICB_HUMAN	0	417.7	1.972	0.304	0.0319	1	1
20141212_QEp7_MiBa_SA_HLA-I-p_MM16_1_A.25963.25963.1	25963	1	935.552002	0.007993	VPKTHLEL	VPKTHLEL	sp|P55008|AIF1_HUMAN	0	458.7	1.99	0.309	0.0291	1	1
20141212_QEp7_MiBa_SA_HLA-I-p_MM16_2_A.61930.61930.1	61930	1	921.5013428	0.005346	FAQLPALY	FAQLPALY	sp|Q9NQG7|HPS4_HUMAN	0	498.3	1.992	0.325	0.0153	1	1
20141212_QEp7_MiBa_SA_HLA-I-p_MM16_2_B.20320.20320.2	20320	2	1167.67041	0.009255	KPDQQKLQAL	KPDQQKLQAL	sp|P29401|TKT_HUMAN	0	258.2	2.177	0.263	0.00846	1	1
20141212_QEp7_MiBa_SA_HLA-I-p_MM16_2_A.62035.62035.2	62035	2	1328.685913	0.009374	FLDPITGTFRY	FLDPITGTFRY	sp|P40818|UBP8_HUMAN	0	238.7	2.122	0.301	0.00847	1	1
20141212_QEp7_MiBa_SA_HLA-I-p_MM16_3_A.44035.44035.1	44035	1	1164.591919	0.010421	VTDHLGVVYY	VTDHLGVVYY	sp|Q9NXW2|DJB12_HUMAN	0	519.2	1.9	0.359	0.0028	1	1
20141213_QEp7_MiBa_SA_HLA-I-p_MM16_2_B_1.16754.16754.1	16754	1	1177.655518	0.010043	KYIQRQETI	KYIQRQETI	sp|P20591|MX1_HUMAN	0	78.7	1.375	1	0.0335	1	1
20141213_QEp7_MiBa_SA_HLA-I-p_MM16_2_B_1.16754.16754.1	16754	1	1177.655518	0.010039	KYIQRQQ(Deamidated)TI	KYIQRQQTI	sp|P20592|MX2_HUMAN	0	78.7	1.375	1	0.0335	1	1
20141213_QEp7_MiBa_SA_HLA-I-p_MM16_2_B_1.44047.44047.2	44047	2	1130.595093	0.009142	EYLTTTYKL	EYLTTTYKL	DeNovo_spliced__EYLTTTYKL	0	247.2	1.82	0.309	0.00214	1	1
20141213_QEp7_MiBa_SA_HLA-I-p_MM16_2_A_1.49629.49629.2	49629	2	1067.643066	0.009185	TPAAVRELVL	TPAAVRELVL	sp|Q92688|AN32B_HUMAN	0	466.1	2.378	0.395	0.0121	1	1
20141212_QEp7_MiBa_SA_HLA-I-p_MM16_1_A.25147.25147.2	25147	2	1090.556274	0.00812	VADKVHLM(Oxidation)Y	VADKVHLMY	sp|Q14258|TRI25_HUMAN	0	388.6	2.009	0.34	1.56E-04	1	1
20141213_QEp7_MiBa_SA_HLA-I-p_MM16_3_B_1.35470.35470.1	35470	1	1004.457825	0.007382	GKHWWEY	GKHWWEY	sp|O60563|CCNT1_HUMAN;sp|O60583|CCNT2_HUMAN	0	434.7	1.493	0.101	0.0163	1	1
20141213_QEp7_MiBa_SA_HLA-I-p_MM16_2_B_1.59834.59834.1	59834	1	1032.500366	0.008697	YGGLIFNSY	YGGLIFNSY	sp|P00403|COX2_HUMAN	0	361.8	1.705	0.365	0.0129	1	1
20141213_QEp7_MiBa_SA_HLA-I-p_MM16_1_A_1.32370.32370.3	32370	3	1107.676025	0.009438	RLHLRPVAF	RLHLRPVAF	sp|Q8TF50|ZN526_HUMAN	0	262.2	2.007	0.415	0.0118	1	1
20141212_QEp7_MiBa_SA_HLA-I-p_MM16_3_A.01224.01224.2	1224	2	856.3816528	0.005395	MNRHHY	MNRHHY	sp|O94985|CSTN1_HUMAN;sp|Q9H4D0|CSTN2_HUMAN	0	324.5	1.71	0.072	0.00404	1	1
20141213_QEp7_MiBa_SA_HLA-I-p_MM16_2_B_1.33487.33487.1	33487	1	887.4284058	0.004765	SPVDSPSSL	SPVDSPSSL	sp|Q13233|M3K1_HUMAN	0	275.3	2.154	0.247	0.023	2	1
20141212_QEp7_MiBa_SA_HLA-I-p_MM16_1_B.22902.22902.2	22902	2	822.4755859	0.004418	APRAPAAGL	APRAPAAGL	sp|Q86YV0|RASL3_HUMAN	0.126	596.8	2.292	0.288	0.0166	1	1
20141212_QEp7_MiBa_SA_HLA-I-p_MM16_1_B.36620.36620.3	36620	3	2125.037842	1.017375	TNRGASQAGM(Oxidation)TGYGMPRQIL	TNRGASQAGMTGYGMPRQIL	sp|P37802|TAGL2_HUMAN	0	534.7	4.468	1	1.54E-09	1	1
20141213_QEp7_MiBa_SA_HLA-I-p_MM16_1_A_1.48236.48236.2	48236	2	1182.679199	0.010921	VPMEIKPGISL	VPMEIKPGISL	sp|Q9NV88|INT9_HUMAN	0	312.8	1.892	0.343	0.00175	1	1
20141213_QEp7_MiBa_SA_HLA-I-p_MM16_2_A_1.20584.20584.2	20584	2	1152.557739	0.009202	SPYPTKTQTM	SPYPTKTQTM	sp|P04843|RPN1_HUMAN	0	249.3	1.762	0.32	0.0113	1	1
20141212_QEp7_MiBa_SA_HLA-I-p_MM16_3_B.50180.50180.2	50180	2	1476.680298	0.009597	FTERNQFELMY	FTERNQFELMY	sp|P42858|HD_HUMAN	0	154.9	1.792	0.277	0.0125	1	1
20141213_QEp7_MiBa_SA_HLA-I-p_MM16_2_B_1.47436.47436.2	47436	2	985.5616455	0.008526	MFHIRAVI	MFHIRAVI	sp|P20036|DPA1_HUMAN	0	289	1.444	0.286	0.0161	1	1
20141212_QEp7_MiBa_SA_HLA-I-p_MM16_2_A.36793.36793.2	36793	2	1284.646118	0.011066	VLTGFETNNKY	VLTGFETNNKY	sp|O15162|PLS1_HUMAN	0	231.7	2.236	0.455	2.10E-04	1	1
20141213_QEp7_MiBa_SA_HLA-I-p_MM16_1_B_1.33491.33491.2	33491	2	1615.869629	1.014405	LSQPKIVKWDRDM	LSQPKIVKWDRDM	sp|P61769|B2MG_HUMAN	0.252	417.9	2.371	0.395	2.16E-04	1	1
20141213_QEp7_MiBa_SA_HLA-I-p_MM16_2_B_1.55815.55815.2	55815	2	1400.720093	0.011266	VYGNERFIQYL	VYGNERFIQYL	sp|Q13492|PICAL_HUMAN	0	213.7	2.019	0.17	8.33E-04	1	1
20141213_QEp7_MiBa_SA_HLA-I-p_MM16_3_A_1.49923.49923.2	49923	2	1339.610596	0.013374	YLDKEDTFFY	YLDKEDTFFY	sp|Q9BTC8|MTA3_HUMAN	0	146.7	2.062	0.285	0.00368	1	1
20141212_QEp7_MiBa_SA_HLA-I-p_MM16_3_A.23665.23665.2	23665	2	1077.516846	0.007795	PTDENLARY	PTDENLARY	sp|Q6ZMT4|KDM7A_HUMAN	0	466	2.166	0.409	0.00497	1	1
20141212_QEp7_MiBa_SA_HLA-I-p_MM16_1_A.29564.29564.1	29564	1	1225.446411	0.005302	SQGDSEYYDY	SQGDSEYYDY	sp|Q07666|KHDR1_HUMAN	0	485.2	1.927	0.495	7.61E-04	1	1
20141213_QEp7_MiBa_SA_HLA-I-p_MM16_2_A_1.54708.54708.2	54708	2	1186.660034	0.010191	NYLSIFRKF	NYLSIFRKF	sp|P07384|CAN1_HUMAN	0	372.5	1.769	0.234	0.016	1	1
20141213_QEp7_MiBa_SA_HLA-I-p_MM16_2_A_1.38549.38549.1	38549	1	1037.58374	0.00673	RPAQLHIGF	RPAQLHIGF	sp|P22314|UBA1_HUMAN	0	66.3	1.577	0.38	0.0169	1	1
20141213_QEp7_MiBa_SA_HLA-I-p_MM16_3_A_1.57969.57969.2	57969	2	1258.725708	0.008391	LLEPEFILKAS	LLEPEFILKAS	sp|Q99973|TEP1_HUMAN	0	248.6	1.897	0.361	0.00965	1	1
20141213_QEp7_MiBa_SA_HLA-I-p_MM16_2_B_1.33482.33482.2	33482	2	1151.494873	0.006494	HSDQQVFEY	HSDQQVFEY	sp|Q969X6|CIR1A_HUMAN	0	298.8	1.779	0.289	0.0093	1	1
20141212_QEp7_MiBa_SA_HLA-I-p_MM16_2_A.45618.45618.2	45618	2	1120.527466	0.008515	SVDPHGFISY	SVDPHGFISY	sp|Q3ZCQ8|TIM50_HUMAN	0	328.5	2.066	0.349	0.00486	1	1
20141213_QEp7_MiBa_SA_HLA-I-p_MM16_3_B_1.32166.32166.2	32166	2	990.5942383	0.007995	GSNKIKFVV	GSNKIKFVV	sp|P78347|GTF2I_HUMAN	0	607.9	1.882	0.307	0.0324	1	1
20141212_QEp7_MiBa_SA_HLA-I-p_MM16_1_B.34794.34794.1	34794	1	1133.629272	0.009939	QYVTQINRL	QYVTQINRL	sp|Q8TCU6|PREX1_HUMAN	0	71.6	1.926	0.252	0.00373	1	1
20141213_QEp7_MiBa_SA_HLA-I-p_MM16_3_B_1.43229.43229.1	43229	1	983.4440918	0.009214	HTDDPLTW	HTDDPLTW	sp|Q9NYH9|UTP6_HUMAN	0.001	735.8	2.334	0.317	0.00847	1	1
20141212_QEp7_MiBa_SA_HLA-I-p_MM16_3_A.43723.43723.3	43723	3	1267.609985	0.008071	M(Oxidation)GHDITRLFY	MGHDITRLFY	sp|P24928|RPB1_HUMAN	0	125	2.386	0.408	0.00186	1	1
20141213_QEp7_MiBa_SA_HLA-I-p_MM16_3_B_1.05648.05648.3	5648	3	1103.567139	0.008687	RPDSRHHSL	RPDSRHHSL	sp|Q9BSV6|SEN34_HUMAN	0	441.2	2.705	0.261	0.0174	1	1
20141213_QEp7_MiBa_SA_HLA-I-p_MM16_3_A_1.09692.09692.2	9692	2	1004.62207	0.008979	YAKRKVQL	YAKRKVQL	sp|Q96RW7|HMCN1_HUMAN	0	114.8	1.506	0.382	0.0244	1	1
20141213_QEp7_MiBa_SA_HLA-I-p_MM16_1_B_1.11117.11117.2	11117	2	1014.593811	0.011636	TPSSVRKQL	TPSSVRKQL	sp|Q8IWZ3|ANKH1_HUMAN	0	352.6	1.699	0.328	0.0374	1	1
20141213_QEp7_MiBa_SA_HLA-I-p_MM16_3_A_1.48492.48492.3	48492	3	1664.847778	0.016657	VHPDYVITTQHWLG	VHPDYVITTQHWLG	sp|P40126|TYRP2_HUMAN	0	140.1	1.86	0.215	0.0278	1	1
20141212_QEp7_MiBa_SA_HLA-I-p_MM16_3_B.32525.32525.2	32525	2	992.517395	0.006046	YGM(Oxidation)PRQIL	YGMPRQIL	sp|P37802|TAGL2_HUMAN	0	176.2	1.419	0.186	0.0319	1	1
20141212_QEp7_MiBa_SA_HLA-I-p_MM16_3_A.43262.43262.2	43262	2	1131.620728	0.013021	SYLKQLPHF	SYLKQLPHF	sp|O75643|U520_HUMAN	0	315.8	1.93	0.233	0.00469	1	1
20141213_QEp7_MiBa_SA_HLA-I-p_MM16_2_A_1.10177.10177.1	10177	1	841.4735718	0.0078	SPAAAQKAV	SPAAAQKAV	sp|P29558|RBMS1_HUMAN;sp|Q6XE24|RBMS3_HUMAN	0	549.8	1.976	0.349	0.00515	1	1
20141213_QEp7_MiBa_SA_HLA-I-p_MM16_2_B_1.52064.52064.2	52064	2	1458.775635	0.014976	YTESISVAKISVY	YTESISVAKISVY	sp|Q99519|NEUR1_HUMAN	0	421	2.419	0.542	5.28E-06	1	1
20141213_QEp7_MiBa_SA_HLA-I-p_MM16_3_B_1.14058.14058.2	14058	2	968.5543823	0.00667	DIHKKMVV	DIHKKMVV	sp|P63098|CANB1_HUMAN	0.001	537.3	1.895	0.283	0.0179	1	1
20141212_QEp7_MiBa_SA_HLA-I-p_MM16_1_B.07525.07525.2	7525	2	1002.553528	0.007701	ASKERQTAL	ASKERQTAL	sp|Q8TD16|BICD2_HUMAN	0	637.5	2.128	0.225	0.0191	1	1
20141212_QEp7_MiBa_SA_HLA-I-p_MM16_3_B.10747.10747.2	10747	2	1100.534302	0.009281	FSDGRTQKY	FSDGRTQKY	sp|A2AJT9|CX023_HUMAN	0	229.2	1.641	0.295	0.0207	1	1
20141212_QEp7_MiBa_SA_HLA-I-p_MM16_1_A.28278.28278.2	28278	2	1119.526978	0.009832	AYVHM(Oxidation)VTHF	AYVHMVTHF	sp|P55061|BI1_HUMAN	0	220.1	1.618	0.38	0.0118	1	1
20141212_QEp7_MiBa_SA_HLA-I-p_MM16_1_B.35931.35931.2	35931	2	1234.654053	0.008191	RYPPDIRATF	RYPPDIRATF	sp|O95248|MTMR5_HUMAN	0	405	2.307	0.401	0.00332	1	1
20141212_QEp7_MiBa_SA_HLA-I-p_MM16_1_B.26425.26425.2	26425	2	1060.61084	0.007872	DIHHKVLSL	DIHHKVLSL	sp|Q9UN86|G3BP2_HUMAN	0	558.7	2.349	0.403	0.0035	1	1
20141213_QEp7_MiBa_SA_HLA-I-p_MM16_3_A_1.47638.47638.2	47638	2	1256.547729	0.009393	PYM(Oxidation)DSPQSIGF	PYMDSPQSIGF	sp|P22061|PIMT_HUMAN	0	186.2	1.754	0.409	0.00273	1	1
20141212_QEp7_MiBa_SA_HLA-I-p_MM16_1_B.27652.27652.2	27652	2	1165.563965	0.002472	GLDSANEKGLY	GLDSANEKGLY	sp|Q13451|FKBP5_HUMAN	0	234.9	2.35	0.404	9.80E-04	1	1
20141213_QEp7_MiBa_SA_HLA-I-p_MM16_2_B_1.25862.25862.3	25862	3	1243.748413	0.008305	RPYEKGRLII	RPYEKGRLII	sp|P31689|DNJA1_HUMAN	0	144.8	2.105	0.134	0.0086	1	1
20141213_QEp7_MiBa_SA_HLA-I-p_MM16_1_A_1.00147.00147.2	147	2	955.4422607	0.006335	SSDRKGGSY	SSDRKGGSY	sp|P01891|1A68_HUMAN;sp|P01893|HLAH_HUMAN	0	242.6	1.956	0.311	0.0384	1	1
20141213_QEp7_MiBa_SA_HLA-I-p_MM16_2_B_1.38398.38398.1	38398	1	1261.570313	0.008767	YIDEQFERY	YIDEQFERY	sp|Q15019|SEPT2_HUMAN	0	336.8	2.531	0.239	0.016	1	1
20141212_QEp7_MiBa_SA_HLA-I-p_MM16_3_A.60940.60940.1	60940	1	989.5946655	0.003685	APAPVGPLVGL	APAPVGPLVGL	sp|P98082|DAB2_HUMAN	0	778.7	2.22	0.35	3.77E-04	1	1
20141213_QEp7_MiBa_SA_HLA-I-p_MM16_1_A_1.07097.07097.2	7097	2	1118.643311	0.008386	YFHQKRKL	YFHQKRKL	sp|P35790|CHKA_HUMAN	0.347	236	1.329	0.375	0.0107	1	1
20141212_QEp7_MiBa_SA_HLA-I-p_MM16_2_A.62480.62480.1	62480	1	1208.571289	0.017756	VVDPLNGWM(Oxidation)Y	VVDPLNGWMY	sp|Q07954|LRP1_HUMAN	0	587.3	2.365	0.456	1.88E-05	1	1
20141212_QEp7_MiBa_SA_HLA-I-p_MM16_2_A.49232.49232.2	49232	2	1125.663208	0.008551	SLFKRLYSL	SLFKRLYSL	sp|P78527|PRKDC_HUMAN	0	306	1.755	0.334	0.0131	1	1
20141213_QEp7_MiBa_SA_HLA-I-p_MM16_2_A_1.15378.15378.2	15378	2	1204.617798	1.008241	SPASTKTGQAGSL	SPASTKTGQAGSL	sp|Q9ULU4|PKCB1_HUMAN	0	511.6	2.93	0.379	2.07E-04	1	1
20141212_QEp7_MiBa_SA_HLA-I-p_MM16_2_A.27146.27146.3	27146	3	1223.62146	0.009365	EYMKHTRLF	EYMKHTRLF	sp|Q13045|FLII_HUMAN	0	217	1.957	0.317	0.015	1	1
20141212_QEp7_MiBa_SA_HLA-I-p_MM16_3_B.05601.05601.1	5601	1	755.397522	0.004907	GPKGGGNAV	GPKGGGNAV	sp|Q9Y237|PIN4_HUMAN	0	172.2	1.69	0.366	0.011	1	1
20141213_QEp7_MiBa_SA_HLA-I-p_MM16_2_B_1.20597.20597.3	20597	3	1062.525024	0.008192	IADM(Oxidation)GHLKY	IADMGHLKY	sp|P12004|PCNA_HUMAN	0	130.2	2.403	0.146	0.0106	1	1
20141212_QEp7_MiBa_SA_HLA-I-p_MM16_2_B.07214.07214.2	7214	2	1036.648804	0.009431	KPAKQQPKL	KPAKQQPKL	sp|Q9Y5A9|YTHD2_HUMAN	0	405.2	2.395	0.393	0.00277	1	1
20141212_QEp7_MiBa_SA_HLA-I-p_MM16_1_A.08603.08603.2	8603	2	968.5114136	0.007473	HLNGKNSSL	HLNGKNSSL	sp|Q96FT9|IFT43_HUMAN	0	317.9	1.933	0.312	0.0177	1	1
20141213_QEp7_MiBa_SA_HLA-I-p_MM16_1_B_1.27083.27083.1	27083	1	1059.45813	0.010351	QPMNPTQNM	QPMNPTQNM	sp|Q14444|CAPR1_HUMAN	0	547	1.946	0.431	0.00149	1	1
20141213_QEp7_MiBa_SA_HLA-I-p_MM16_2_A_1.59608.59608.2	59608	2	1024.636353	0.008312	SPILRDLVL	SPILRDLVL	sp|Q9UIW2|PLXA1_HUMAN	0	290	2.231	0.043	0.0292	1	1
20141213_QEp7_MiBa_SA_HLA-I-p_MM16_2_B_1.07010.07010.2	7010	2	1130.665527	0.009543	ELHKKLHQV	ELHKKLHQV	sp|O43683|BUB1_HUMAN	0	655.2	1.9	0.305	0.00449	1	1
20141212_QEp7_MiBa_SA_HLA-I-p_MM16_3_B.23179.23179.2	23179	2	1140.633911	0.008746	KPNDSRALQL	KPNDSRALQL	sp|Q9NWX6|THG1_HUMAN	0	299.1	1.939	0.295	0.038	1	1
20141213_QEp7_MiBa_SA_HLA-I-p_MM16_2_B_1.53435.53435.1	53435	1	1252.488403	0.010374	MSDPYMPSYY	MSDPYMPSYY	sp|Q7Z739|YTHD3_HUMAN	0	359.7	2.12	0.438	1.11E-04	1	1
20141213_QEp7_MiBa_SA_HLA-I-p_MM16_2_A_1.65286.65286.2	65286	2	1193.664673	1.015436	GINLPELFKY	GINLPELFKY	sp|O95602|RPA1_HUMAN	0	395.8	1.971	0.26	0.0175	1	1
20141212_QEp7_MiBa_SA_HLA-I-p_MM16_3_A.34375.34375.1	34375	1	1023.42688	0.008323	FEYSTQSY	FEYSTQSY	sp|Q9H9T3|ELP3_HUMAN	0	294.4	1.794	0.268	0.046	1	1
20141212_QEp7_MiBa_SA_HLA-I-p_MM16_1_B.23732.23732.3	23732	3	1072.585693	0.007857	GPREAFRQL	GPREAFRQL	sp|P57086|SCND1_HUMAN	0	148.9	2.501	0.192	0.029	1	1
20141213_QEp7_MiBa_SA_HLA-I-p_MM16_2_A_1.20181.20181.2	20181	2	1297.676147	0.009462	LSEKKQAFNAY	LSEKKQAFNAY	sp|O75400|PR40A_HUMAN;sp|Q6NWY9|PR40B_HUMAN	0	248.1	2.504	0.395	9.87E-05	1	1
20141213_QEp7_MiBa_SA_HLA-I-p_MM16_1_A_1.39484.39484.2	39484	2	1220.507202	0.008581	TTDFPGNYSGY	TTDFPGNYSGY	sp|O15160|RPAC1_HUMAN	0	141	1.715	0.275	0.00893	1	1
20141213_QEp7_MiBa_SA_HLA-I-p_MM16_1_B_1.41385.41385.2	41385	2	1256.68103	0.015749	LLDTTQKYLY	LLDTTQKYLY	sp|Q6V9R5|ZN562_HUMAN	0	250.6	2.078	0.121	0.0116	1	1
20141213_QEp7_MiBa_SA_HLA-I-p_MM16_1_A_1.18540.18540.2	18540	2	1252.638428	0.008501	LTEVNKTGTQY	LTEVNKTGTQY	sp|P35237|SPB6_HUMAN	0	263.5	2.23	0.351	0.0342	1	1
20141212_QEp7_MiBa_SA_HLA-I-p_MM16_2_B.48438.48438.3	48438	3	1166.652344	0.007599	NYIDKVRFL	NYIDKVRFL	sp|P08670|VIME_HUMAN	0	193.4	1.855	0.266	0.0288	1	1
20141212_QEp7_MiBa_SA_HLA-I-p_MM16_1_B.17136.17136.2	17136	2	1149.671265	0.009381	KRSNYITRL	KRSNYITRL	sp|Q7Z6Z7|HUWE1_HUMAN	0	157.1	2.103	0.378	0.00334	1	1
20141213_QEp7_MiBa_SA_HLA-I-p_MM16_1_A_1.06623.06623.2	6623	2	1058.644043	0.009153	GHLKQKHVL	GHLKQKHVL	sp|Q9BYC8|RM32_HUMAN	0	320.8	1.745	0.388	0.00704	1	1
20141213_QEp7_MiBa_SA_HLA-I-p_MM16_2_A_1.58935.58935.2	58935	2	1111.61145	0.008832	APSLFHLNTL	APSLFHLNTL	sp|Q96QB1|RHG07_HUMAN	0	260.8	1.89	0.322	0.0116	1	1
20141213_QEp7_MiBa_SA_HLA-I-p_MM16_3_A_1.05559.05559.2	5559	2	958.517334	0.009	NSKAKPESV	NSKAKPESV	sp|Q7Z5J4|RAI1_HUMAN	0	346.5	2.097	0.367	0.00173	1	1
20141213_QEp7_MiBa_SA_HLA-I-p_MM16_2_A_1.13148.13148.1	13148	1	746.3181152	0.004479	HSGFHY	HSGFHY	sp|Q7Z6K3|PTAR1_HUMAN	0	678.4	1.969	0.295	0.0281	1	1
20141213_QEp7_MiBa_SA_HLA-I-p_MM16_2_A_1.59827.59827.2	59827	2	1676.778564	0.006299	YTFEPRTPDELYF	YTFEPRTPDELYF	sp|Q92882|OSTF1_HUMAN	0	222.9	2.275	0.446	4.89E-04	1	1
20141213_QEp7_MiBa_SA_HLA-I-p_MM16_2_B_1.32115.32115.2	32115	2	970.493042	0.005785	GPVFHSNTL	GPVFHSNTL	sp|Q4VCS5|AMOT_HUMAN	0	237.6	2.368	0.285	0.00859	1	1
20141213_QEp7_MiBa_SA_HLA-I-p_MM16_3_A_1.12495.12495.1	12495	1	1000.602417	0.010724	EIAKKTQAL	EIAKKTQAL	sp|P55263|ADK_HUMAN	0.323	476.7	2.473	0.335	0.0173	1	1
20141212_QEp7_MiBa_SA_HLA-I-p_MM16_3_A.53789.53789.1	53789	1	893.5273438	0.005124	SPVPATPIL	SPVPATPIL	sp|Q9C026|TRIM9_HUMAN	0	391.4	2.177	0.327	0.0113	1	1
20141213_QEp7_MiBa_SA_HLA-I-p_MM16_2_A_1.48368.48368.1	48368	1	956.5540161	0.009691	APRAVFPSI	APRAVFPSI	sp|A5A3E0|POTEF_HUMAN;sp|P0CG38|POTEI_HUMAN;sp|P0CG39|POTEJ_HUMAN;sp|P60709|ACTB_HUMAN;sp|P62736|ACTA_HUMAN;sp|P63261|ACTG_HUMAN;sp|P63267|ACTH_HUMAN;sp|P68032|ACTC_HUMAN;sp|P68133|ACTS_HUMAN;sp|Q6S8J3|POTEE_HUMAN	0	57.8	1.352	0.268	0.0343	1	1
20141213_QEp7_MiBa_SA_HLA-I-p_MM16_3_A_1.22509.22509.3	22509	3	1042.552734	0.008004	KYISGPHEL	KYISGPHEL	sp|P49454|CENPF_HUMAN	0	168.9	2.176	0.262	0.00273	1	1
20141212_QEp7_MiBa_SA_HLA-I-p_MM16_1_A.20584.20584.2	20584	2	1103.533691	0.008909	TLVHEAGSQY	TLVHEAGSQY	sp|Q9BY89|K1671_HUMAN	0	256.9	1.884	0.384	7.90E-04	1	1
20141212_QEp7_MiBa_SA_HLA-I-p_MM16_3_A.53892.53892.1	53892	1	858.5374146	0.004716	AHPPLLVL	AHPPLLVL	tr|A0A0B4J1V8|A0A0B4J1V8_HUMAN;sp|Q9NQ55|SSF1_HUMAN	0	303.6	1.473	0.271	0.04	1	1
20141212_QEp7_MiBa_SA_HLA-I-p_MM16_2_A.10192.10192.2	10192	2	1345.635864	0.009594	ATEQVGQHKDAY	ATEQVGQHKDAY	sp|Q9BZZ5|API5_HUMAN	0	609.5	2.623	0.308	0.00592	1	1
20141212_QEp7_MiBa_SA_HLA-I-p_MM16_3_A.30402.30402.2	30402	2	1090.520386	0.008678	LNDPNPMKY	LNDPNPMKY	sp|Q9UPQ0|LIMC1_HUMAN	0	290.1	1.789	0.273	0.0184	1	1
20141212_QEp7_MiBa_SA_HLA-I-p_MM16_3_B.07288.07288.2	7288	2	1164.58374	0.010234	NASDTRSKSSL	NASDTRSKSSL	sp|P35251|RFC1_HUMAN	0	879.9	2.62	0.479	2.72E-05	1	1
20141213_QEp7_MiBa_SA_HLA-I-p_MM16_3_B_1.46906.46906.2	46906	2	1117.545654	0.007797	SYIHLMAHF	SYIHLMAHF	sp|Q7Z3V4|UBE3B_HUMAN	0	480.7	1.983	0.242	0.0229	1	1
20141212_QEp7_MiBa_SA_HLA-I-p_MM16_3_A.60310.60310.2	60310	2	1038.546997	0.008427	FYVPSVSQL	FYVPSVSQL	sp|Q16825|PTN21_HUMAN	0	109.9	1.478	0.23	0.0236	1	1
20141213_QEp7_MiBa_SA_HLA-I-p_MM16_1_B_1.32012.32012.2	32012	2	1240.551758	0.012351	DTSRPLGDSMY	DTSRPLGDSMY	sp|Q14596|NBR1_HUMAN	0	561.7	2.329	0.465	1.69E-04	1	1
20141213_QEp7_MiBa_SA_HLA-I-p_MM16_3_B_1.39879.39879.3	39879	3	1924.16333	0.01644	VLIVRRNLLDLSKEEK	VLIVRRNLLDLSKEEK	sp|P17643|TYRP1_HUMAN	0	145.9	2.588	0.302	0.00122	1	1
20141212_QEp7_MiBa_SA_HLA-I-p_MM16_3_A.54139.54139.1	54139	1	1141.630371	0.013237	YYFPVKNVI	YYFPVKNVI	sp|Q15393|SF3B3_HUMAN	0	665.5	2.012	0.416	2.64E-04	1	1
20141212_QEp7_MiBa_SA_HLA-I-p_MM16_3_B.12483.12483.2	12483	2	840.454834	0.009442	GPGSRPTAV	GPGSRPTAV	sp|P51617|IRAK1_HUMAN	0	214.4	1.725	0.275	0.0337	1	1
20141212_QEp7_MiBa_SA_HLA-I-p_MM16_3_B.00668.00668.2	668	2	1091.549194	0.00988	QGKDRKETM	QGKDRKETM	sp|P51812|KS6A3_HUMAN;sp|Q15349|KS6A2_HUMAN;sp|Q15418|KS6A1_HUMAN	0	176.7	1.701	0.402	0.00158	1	1
20141212_QEp7_MiBa_SA_HLA-I-p_MM16_1_B.21841.21841.2	21841	2	1094.508423	0.009127	DSENQRLAY	DSENQRLAY	sp|O00716|E2F3_HUMAN	0	433.7	2.211	0.206	0.0019	1	1
20141213_QEp7_MiBa_SA_HLA-I-p_MM16_3_A_1.28768.28768.1	28768	1	1109.49646	0.008824	LVDTAGQDEY	LVDTAGQDEY	sp|Q15382|RHEB_HUMAN;sp|Q8TAI7|REBL1_HUMAN	0	961	2.658	0.264	0.0015	1	1
20141212_QEp7_MiBa_SA_HLA-I-p_MM16_2_B.33904.33904.2	33904	2	1374.703979	0.01144	RPRSSTDALIEM	RPRSSTDALIEM	sp|Q15751|HERC1_HUMAN	0	77.3	1.508	0.275	0.0197	1	1
20141212_QEp7_MiBa_SA_HLA-I-p_MM16_2_A.27055.27055.2	27055	2	1219.773438	0.008162	LPKHKSVVVTL	LPKHKSVVVTL	sp|O60293|ZC3H1_HUMAN	0	620.5	2.587	0.459	0.0104	1	1
20141212_QEp7_MiBa_SA_HLA-I-p_MM16_2_B.56021.56021.2	56021	2	1410.65564	0.01074	DSEQADIARMLY	DSEQADIARMLY	sp|Q15326|ZMY11_HUMAN	0	1049.7	3.237	0.584	3.04E-07	1	1
20141212_QEp7_MiBa_SA_HLA-I-p_MM16_2_A.35622.35622.1	35622	1	1190.638306	0.008787	LLDQGQLNKY	LLDQGQLNKY	sp|Q00610|CLH1_HUMAN	0	702.5	2.922	0.466	1.10E-05	1	1
20141212_QEp7_MiBa_SA_HLA-I-p_MM16_1_A.43820.43820.2	43820	2	1926.878296	0.011334	FESFGDLSTPDAVM(Oxidation)GNPK	FESFGDLSTPDAVMGNPK	sp|P68871|HBB_HUMAN	0	747.6	3.814	0.584	9.73E-10	1	1
20141213_QEp7_MiBa_SA_HLA-I-p_MM16_2_A_1.31326.31326.2	31326	2	1079.531738	0.009517	KYAHMINGF	KYAHMINGF	sp|P30520|PURA2_HUMAN	0	617	2.317	0.337	4.29E-04	1	1
20141213_QEp7_MiBa_SA_HLA-I-p_MM16_1_B_1.35896.35896.3	35896	3	1203.654175	0.010738	KPRNVVFVDM	KPRNVVFVDM	sp|P34932|HSP74_HUMAN	0	258.6	2.27	0.352	4.28E-04	1	1
20141212_QEp7_MiBa_SA_HLA-I-p_MM16_3_B.23185.23185.2	23185	2	1109.587402	0.008348	VYVDKVEKM	VYVDKVEKM	sp|Q4VCS5|AMOT_HUMAN	0	348.2	1.942	0.269	0.00416	1	1
20141213_QEp7_MiBa_SA_HLA-I-p_MM16_2_B_1.23536.23536.1	23536	1	1006.506104	0.008964	LTDPEAAKY	LTDPEAAKY	sp|P04062|GLCM_HUMAN	0	345.6	2.037	0.417	6.71E-04	1	1
20141213_QEp7_MiBa_SA_HLA-I-p_MM16_2_A_1.36687.36687.2	36687	2	1075.647705	0.008703	KYGRIVEVL	KYGRIVEVL	sp|O75526|RMXL2_HUMAN;sp|P38159|RBMX_HUMAN;sp|Q96E39|RMXL1_HUMAN	0	637.5	2.102	0.243	0.027	1	1
20141212_QEp7_MiBa_SA_HLA-I-p_MM16_3_A.40999.40999.2	40999	2	1228.582275	0.009882	SLDGDLAGRYY	SLDGDLAGRYY	sp|P12277|KCRB_HUMAN	0	384.5	2.284	0.417	0.00191	1	1
20141212_QEp7_MiBa_SA_HLA-I-p_MM16_2_B.57302.57302.2	57302	2	1738.959595	0.009092	QTDNLELKKLVYLY	QTDNLELKKLVYLY	sp|P63010|AP2B1_HUMAN;sp|Q10567|AP1B1_HUMAN	0	485.6	2.551	0.498	1.88E-06	1	1
20141213_QEp7_MiBa_SA_HLA-I-p_MM16_2_A_1.56878.56878.1	56878	1	1109.552002	0.012689	FLDPASAGIGY	FLDPASAGIGY	sp|Q9NRY4|RHG35_HUMAN	0	571.4	2.238	0.321	7.01E-04	1	1
20141212_QEp7_MiBa_SA_HLA-I-p_MM16_3_B.11587.11587.3	11587	3	1058.591187	0.007954	RPVSASRSSL	RPVSASRSSL	sp|P50402|EMD_HUMAN	0	305.9	2.032	0.293	0.00148	1	1
20141213_QEp7_MiBa_SA_HLA-I-p_MM16_3_B_1.47821.47821.2	47821	2	1076.633667	0.010656	YITERIIAV	YITERIIAV	sp|Q68CZ2|TENS3_HUMAN	0	333.3	1.917	0.376	0.00766	1	1
20141213_QEp7_MiBa_SA_HLA-I-p_MM16_1_B_1.09870.09870.2	9870	2	1005.551025	0.00804	APRPPPKPM(Oxidation)	APRPPPKPM	sp|P62854|RS26_HUMAN;sp|Q5JNZ5|RS26L_HUMAN	0	210.5	1.408	0.292	0.00761	1	1
20141213_QEp7_MiBa_SA_HLA-I-p_MM16_3_A_1.12144.12144.1	12144	1	967.5901489	0.008691	HAKAKLTSL	HAKAKLTSL	sp|Q14789|GOGB1_HUMAN	0	168.9	2.03	0.438	2.67E-04	1	1
20141213_QEp7_MiBa_SA_HLA-I-p_MM16_1_B_1.22549.22549.2	22549	2	1157.529175	0.009094	SSTDSETLRY	SSTDSETLRY	sp|Q9HCH5|SYTL2_HUMAN	0	550.7	2.032	0.249	0.00316	1	1
20141213_QEp7_MiBa_SA_HLA-I-p_MM16_1_A_1.40412.40412.2	40412	2	1164.590454	0.008947	VTDHLGVVYY	VTDHLGVVYY	sp|Q9NXW2|DJB12_HUMAN	0	183.3	1.811	0.411	0.00523	1	1
20141213_QEp7_MiBa_SA_HLA-I-p_MM16_1_B_1.29760.29760.2	29760	2	1054.627808	0.010297	VYIKHPVSL	VYIKHPVSL	sp|P48556|PSMD8_HUMAN	0	285.6	1.857	0.299	0.00651	1	1
20141212_QEp7_MiBa_SA_HLA-I-p_MM16_2_B.12654.12654.2	12654	2	1126.513306	0.009024	IIDHHDNTY	IIDHHDNTY	sp|P21333|FLNA_HUMAN	0	219.4	2.21	0.305	0.0023	1	1
20141213_QEp7_MiBa_SA_HLA-I-p_MM16_2_A_1.27844.27844.1	27844	1	1159.540405	0.010576	VYISEHEHF	VYISEHEHF	sp|O96005|CLPT1_HUMAN	0	370.8	2.047	0.311	0.0133	1	1
20141213_QEp7_MiBa_SA_HLA-I-p_MM16_2_A_1.47389.47389.3	47389	3	1077.645874	0.008985	LMAFRKISL	LMAFRKISL	sp|Q1RMZ1|BMT2_HUMAN	0	137.8	2.02	0.227	0.0454	1	1
20141213_QEp7_MiBa_SA_HLA-I-p_MM16_2_B_1.25301.25301.2	25301	2	950.5996704	0.008342	DLIKKVHV	DLIKKVHV	sp|A0AVK6|E2F8_HUMAN	0	353	1.715	0.32	0.0146	1	1
20141212_QEp7_MiBa_SA_HLA-I-p_MM16_2_B.23393.23393.1	23393	1	908.4796143	0.00802	RPSGPGPEL	RPSGPGPEL	sp|P51531|SMCA2_HUMAN	0	100.8	1.707	0.204	0.0254	1	1
20141212_QEp7_MiBa_SA_HLA-I-p_MM16_2_A.52686.52686.2	52686	2	1339.607056	0.009866	YLDKEDTFFY	YLDKEDTFFY	sp|Q9BTC8|MTA3_HUMAN	0	133	2.021	0.288	0.00814	1	1
20141213_QEp7_MiBa_SA_HLA-I-p_MM16_1_B_1.35440.35440.2	35440	2	1261.572144	0.010617	YIDEQFERY	YIDEQFERY	sp|Q15019|SEPT2_HUMAN	0	318.9	2.033	0.256	0.0112	1	1
20141212_QEp7_MiBa_SA_HLA-I-p_MM16_2_A.46974.46974.2	46974	2	1217.656494	0.008637	HLIEMATKLY	HLIEMATKLY	sp|O43795|MYO1B_HUMAN	0	419.8	2.299	0.417	0.00153	1	1
20141213_QEp7_MiBa_SA_HLA-I-p_MM16_2_B_1.59374.59374.2	59374	2	1072.579712	0.009152	FGLARIYSF	FGLARIYSF	sp|Q00534|CDK6_HUMAN	0	372.6	2.363	0.405	0.00148	1	1
20141212_QEp7_MiBa_SA_HLA-I-p_MM16_2_A.22941.22941.1	22941	1	1016.548035	0.007716	HVGSRLYSV	HVGSRLYSV	sp|P21333|FLNA_HUMAN	0	83.4	1.756	0.455	2.13E-04	1	1
20141213_QEp7_MiBa_SA_HLA-I-p_MM16_3_A_1.28055.28055.2	28055	2	1198.636597	0.011908	VYIHHFDRI	VYIHHFDRI	sp|Q96BX8|MOB3A_HUMAN	0	293.4	1.744	0.354	0.00615	1	1
20141212_QEp7_MiBa_SA_HLA-I-p_MM16_2_A.55027.55027.1	55027	1	1215.606079	0.010259	IYTDMGRFTI	IYTDMGRFTI	sp|P54920|SNAA_HUMAN;sp|Q9H115|SNAB_HUMAN	0	170.8	2.023	0.439	1.21E-04	1	1
20141213_QEp7_MiBa_SA_HLA-I-p_MM16_1_A_1.39620.39620.2	39620	2	1030.450928	0.007992	FSEQVAMGY	FSEQVAMGY	sp|Q9P258|RCC2_HUMAN	0	248.1	1.609	0.338	0.0202	1	1
20141213_QEp7_MiBa_SA_HLA-I-p_MM16_1_A_1.56680.56680.2	56680	2	1492.752319	1.012476	FLDPITGTFRYY	FLDPITGTFRYY	sp|P40818|UBP8_HUMAN	0	93.9	1.721	0.224	0.0116	1	1
20141213_QEp7_MiBa_SA_HLA-I-p_MM16_1_A_1.40897.40897.2	40897	2	932.5253906	0.006687	MILNKALM	MILNKALM	sp|P01909|DQA1_HUMAN	0	162.2	1.55	0.233	0.0433	2	1
20141212_QEp7_MiBa_SA_HLA-I-p_MM16_2_B.30002.30002.3	30002	3	1264.694336	0.008497	KMPKMKMPKF	KMPKMKMPKF	sp|Q09666|AHNK_HUMAN	0	465	3.263	0.372	7.16E-05	1	1
20141212_QEp7_MiBa_SA_HLA-I-p_MM16_3_B.45433.45433.2	45433	2	1800.877686	0.020628	YDGKDYIEFNKEIPA	YDGKDYIEFNKEIPA	sp|P25311|ZA2G_HUMAN	0	160.8	2.221	0.193	7.78E-04	1	1
20141212_QEp7_MiBa_SA_HLA-I-p_MM16_2_B.15433.15433.2	15433	2	1115.591919	0.008853	M(Oxidation)MAKKHLEI	MMAKKHLEI	sp|P08238|HS90B_HUMAN;sp|Q58FF7|H90B3_HUMAN	0.064	577.7	2.05	0.338	0.00228	1	1
20141213_QEp7_MiBa_SA_HLA-I-p_MM16_3_B_1.33048.33048.2	33048	2	1081.481567	0.009757	DQMM(Oxidation)RAIAM	DQMMRAIAM	sp|Q7Z6Z7|HUWE1_HUMAN	0.139	201.4	2.02	0.326	0.00638	1	1
20141212_QEp7_MiBa_SA_HLA-I-p_MM16_3_A.16844.16844.2	16844	2	1198.688354	0.006151	VHRPKSTLVY	VHRPKSTLVY	sp|Q96K12|FACR2_HUMAN	0	388.4	1.987	0.358	0.00179	1	1
20141212_QEp7_MiBa_SA_HLA-I-p_MM16_2_B.34359.34359.2	34359	2	1250.752197	0.006266	RPITPGTLRQL	RPITPGTLRQL	sp|Q9H3H3|CK068_HUMAN	0	59.7	1.878	0.27	0.0352	3	1
20141213_QEp7_MiBa_SA_HLA-I-p_MM16_2_B_1.26221.26221.2	26221	2	1363.747803	0.013045	LTDKAAKGGELVY	LTDKAAKGGELVY	sp|Q15149|PLEC_HUMAN	0	269.2	2.513	0.279	0.00193	1	1
20141212_QEp7_MiBa_SA_HLA-I-p_MM16_1_A.35213.35213.2	35213	2	932.6135254	0.007618	LVKVKVTF	LVKVKVTF	sp|Q4LE39|ARI4B_HUMAN	0.164	289.3	1.829	0.453	0.0114	1	1
20141213_QEp7_MiBa_SA_HLA-I-p_MM16_2_A_1.51584.51584.2	51584	2	1046.609009	0.007863	LYDPVISKL	LYDPVISKL	sp|Q96EZ8|MCRS1_HUMAN	0	254.5	1.983	0.421	0.00608	1	1
20141213_QEp7_MiBa_SA_HLA-I-p_MM16_2_A_1.18568.18568.1	18568	1	938.5021973	0.00881	DLRQAHSL	DLRQAHSL	sp|Q7Z591|AKNA_HUMAN	0.128	129.9	1.986	0.273	0.00553	1	1
20141213_QEp7_MiBa_SA_HLA-I-p_MM16_3_B_1.36982.36982.2	36982	2	1133.627441	0.008118	QYVTQINRL	QYVTQINRL	sp|Q8TCU6|PREX1_HUMAN	0	515.9	1.935	0.408	0.0042	1	1
20141213_QEp7_MiBa_SA_HLA-I-p_MM16_2_B_1.32821.32821.2	32821	2	1098.663818	0.00882	NLKLKLHSF	NLKLKLHSF	sp|Q09028|RBBP4_HUMAN	0	558.5	1.833	0.149	0.0365	1	1
20141212_QEp7_MiBa_SA_HLA-I-p_MM16_1_B.28391.28391.3	28391	3	1046.529053	0.007094	IADMGHLKY	IADMGHLKY	sp|P12004|PCNA_HUMAN	0	152.1	2.402	0.056	0.0175	1	1
20141213_QEp7_MiBa_SA_HLA-I-p_MM16_3_A_1.59897.59897.3	59897	3	1839.858032	0.015265	PVNGEFSLDDLQPWHS	PVNGEFSLDDLQPWHS	sp|P05067|A4_HUMAN	0	212.4	2.799	0.429	1.94E-05	1	1
20141212_QEp7_MiBa_SA_HLA-I-p_MM16_2_A.38592.38592.3	38592	3	1331.660156	0.009182	LYPNIDKDHAF	LYPNIDKDHAF	sp|P42224|STAT1_HUMAN	0	108.8	2.179	0.335	0.0126	1	1
20141212_QEp7_MiBa_SA_HLA-I-p_MM16_2_B.40972.40972.2	40972	2	1534.705811	0.011841	ETEQSFGLYGNKY	ETEQSFGLYGNKY	sp|O60673|DPOLZ_HUMAN	0	624.3	2.6	0.516	1.92E-05	1	1
20141213_QEp7_MiBa_SA_HLA-I-p_MM16_3_B_1.26575.26575.2	26575	2	916.4874878	0.007438	VPRSLGSAM	VPRSLGSAM	sp|Q96RW7|HMCN1_HUMAN	0	241.4	1.816	0.185	0.0105	1	1
20141212_QEp7_MiBa_SA_HLA-I-p_MM16_1_A.47512.47512.2	47512	2	967.5936279	0.008113	FPHIKLTL	FPHIKLTL	sp|Q8TDN4|CABL1_HUMAN	0	530.9	1.843	0.087	0.0449	1	1
20141212_QEp7_MiBa_SA_HLA-I-p_MM16_2_B.33773.33773.2	33773	2	1461.785278	1.011676	LLENRALGDAARY	LLENRALGDAARY	sp|Q9NPI8|FANCF_HUMAN	0	205.9	1.564	0.357	0.0102	1	1
20141213_QEp7_MiBa_SA_HLA-I-p_MM16_2_B_1.19324.19324.1	19324	1	1032.582031	0.01035	KPRSLQTGF	KPRSLQTGF	sp|Q9H0Z9|RBM38_HUMAN	0	48.4	1.722	0.344	0.00386	1	1
20141212_QEp7_MiBa_SA_HLA-I-p_MM16_1_B.53518.53518.3	53518	3	2115.142334	1.016297	IPAPTDLKFTQVTPTSLSAQ	IPAPTDLKFTQVTPTSLSAQ	sp|P02751|FINC_HUMAN	0	216	3.143	1	4.38E-06	1	1
20141212_QEp7_MiBa_SA_HLA-I-p_MM16_2_B.57671.57671.2	57671	2	1013.630798	0.007439	TNTLRILAL	TNTLRILAL	sp|Q15393|SF3B3_HUMAN	0	292.7	2.419	0.396	0.0017	1	1
20141213_QEp7_MiBa_SA_HLA-I-p_MM16_2_A_1.27796.27796.3	27796	3	1159.539307	0.009458	VYISEHEHF	VYISEHEHF	sp|O96005|CLPT1_HUMAN	0	160.3	2.149	0.263	0.0153	1	1
20141212_QEp7_MiBa_SA_HLA-I-p_MM16_2_A.65978.65978.2	65978	2	1048.531616	0.008679	WSDGVPLLY	WSDGVPLLY	sp|Q96GW7|PGCB_HUMAN	0	157.7	1.712	0.237	0.0427	1	1
20141213_QEp7_MiBa_SA_HLA-I-p_MM16_3_B_1.56108.56108.1	56108	1	843.3903809	0.006687	AFVMETF	AFVMETF	sp|Q9BVK8|TM147_HUMAN	0	239.4	1.4	0.075	0.0375	1	1
20141212_QEp7_MiBa_SA_HLA-I-p_MM16_2_A.56296.56296.2	56296	2	1014.537048	0.008322	AFTNRIFF	AFTNRIFF	sp|Q9H0U3|MAGT1_HUMAN	0	235.7	1.765	0.313	0.00686	1	1
20141212_QEp7_MiBa_SA_HLA-I-p_MM16_2_B.06829.06829.1	6829	1	901.5316772	0.008376	APAKKSTSL	APAKKSTSL	sp|O43815|STRN_HUMAN	0	387.2	2.205	0.453	4.08E-04	1	1
20141212_QEp7_MiBa_SA_HLA-I-p_MM16_1_B.33626.33626.3	33626	3	1205.743042	0.007324	RPRDALPRLL	RPRDALPRLL	sp|Q86Y56|DAAF5_HUMAN	0	314.8	2.271	0.36	0.00104	1	1
20141212_QEp7_MiBa_SA_HLA-I-p_MM16_2_B.40934.40934.1	40934	1	918.52771	0.006872	TAMTKALAL	TAMTKALAL	sp|Q9BPX1|DHB14_HUMAN	0	335.5	1.86	0.398	0.009	1	1
20141213_QEp7_MiBa_SA_HLA-I-p_MM16_3_B_1.35150.35150.1	35150	1	848.5184326	0.006469	KPAGPPGIL	KPAGPPGIL	sp|P35579|MYH9_HUMAN	0	504.5	2.615	0.404	0.00374	1	1
20141213_QEp7_MiBa_SA_HLA-I-p_MM16_2_B_1.47154.47154.2	47154	2	1145.593506	0.006539	YYNPHLLLN	YYNPHLLLN	sp|O95373|IPO7_HUMAN	0	70.4	1.38	0.266	0.0354	1	1
20141213_QEp7_MiBa_SA_HLA-I-p_MM16_2_A_1.39485.39485.3	39485	3	2181.05835	0.016537	GTNRGASQAGM(Oxidation)TGYGMPRQIL	GTNRGASQAGMTGYGMPRQIL	sp|P37802|TAGL2_HUMAN	0.344	324.7	3.06	0.52	7.96E-08	1	1
20141213_QEp7_MiBa_SA_HLA-I-p_MM16_2_A_1.30084.30084.2	30084	2	1184.546265	0.006566	HSAVNMNLHY	HSAVNMNLHY	sp|Q9H9Y6|RPA2_HUMAN	0	378.3	2.384	0.456	1.17E-04	1	1
20141212_QEp7_MiBa_SA_HLA-I-p_MM16_3_B.52832.52832.3	52832	3	2531.35791	0.019604	VRPPVPLPAPSHPASTNEPIVLED	VRPPVPLPAPSHPASTNEPIVLED	sp|O94776|MTA2_HUMAN	0	265.5	3.613	0.58	2.39E-09	1	1
20141212_QEp7_MiBa_SA_HLA-I-p_MM16_2_B.18728.18728.3	18728	3	1241.707764	0.009846	VLSPADKTNVKA	VLSPADKTNVKA	sp|P69905|HBA_HUMAN	0	189.9	2.326	0.352	0.00205	1	1
20141213_QEp7_MiBa_SA_HLA-I-p_MM16_2_B_1.26095.26095.2	26095	2	939.5584717	0.008306	GPKDAIRAL	GPKDAIRAL	sp|Q6ZVM7|TM1L2_HUMAN	0	628.4	2.099	0.26	0.0219	1	1
20141212_QEp7_MiBa_SA_HLA-I-p_MM16_2_B.46997.46997.2	46997	2	1060.63623	0.008151	VYVQNVVKL	VYVQNVVKL	sp|O14617|AP3D1_HUMAN	0	311.9	1.858	0.377	2.37E-04	1	1
20141213_QEp7_MiBa_SA_HLA-I-p_MM16_1_A_1.45568.45568.3	45568	3	1736.925293	0.015521	VHLTPEEKSAVTALWG	VHLTPEEKSAVTALWG	sp|P68871|HBB_HUMAN	0	47.3	2.111	0.35	0.00358	1	1
20141212_QEp7_MiBa_SA_HLA-I-p_MM16_1_B.47650.47650.3	47650	3	2827.332764	1.049598	AESADAALQ(Deamidated)GDPALQ(Deamidated)DAGDSSRKEYFI	AESADAALQGDPALQDAGDSSRKEYFI	sp|P04921|GLPC_HUMAN	0	79.9	2.613	0.36	9.59E-04	1	1
20141213_QEp7_MiBa_SA_HLA-I-p_MM16_1_A_1.33082.33082.2	33082	2	1249.571533	0.009957	YSDRVAVDYY	YSDRVAVDYY	sp|O95980|RECK_HUMAN	0	125.7	1.828	0.314	0.0113	1	1
20141213_QEp7_MiBa_SA_HLA-I-p_MM16_2_A_1.29253.29253.2	29253	2	1348.693115	0.01554	YVDAVLGKGHQY	YVDAVLGKGHQY	sp|Q12769|NU160_HUMAN	0	211.3	2.458	0.37	0.00182	1	1
20141212_QEp7_MiBa_SA_HLA-I-p_MM16_3_A.56835.56835.2	56835	2	1039.610107	0.007566	SPNLRLLDL	SPNLRLLDL	sp|Q8N531|FBXL6_HUMAN	0	473.8	2.372	0.306	0.00173	1	1
20141213_QEp7_MiBa_SA_HLA-I-p_MM16_1_A_1.14846.14846.2	14846	2	1582.680054	0.015184	HAENPTASHVDNEY	HAENPTASHVDNEY	sp|P06127|CD5_HUMAN	0	399.9	2.868	0.435	2.77E-04	1	1
20141212_QEp7_MiBa_SA_HLA-I-p_MM16_3_A.48213.48213.3	48213	3	2838.419678	0.025857	VIGLQM(Oxidation)GTNRGASQAGM(Oxidation)TGYGMPRQIL	VIGLQMGTNRGASQAGMTGYGMPRQIL	sp|P37802|TAGL2_HUMAN	0.197	175.9	3.816	0.436	2.47E-10	1	1
20141213_QEp7_MiBa_SA_HLA-I-p_MM16_2_A_1.21885.21885.2	21885	2	1536.707397	0.011633	ETNRPDSKNWQY	ETNRPDSKNWQY	sp|Q15008|PSMD6_HUMAN	0	308.1	1.865	0.441	2.04E-04	1	1
20141213_QEp7_MiBa_SA_HLA-I-p_MM16_3_A_1.14927.14927.2	14927	2	1271.69519	0.01181	LPSQSRNKETL	LPSQSRNKETL	sp|Q14966|ZN638_HUMAN	0	475.8	2.451	0.144	0.00223	1	1
20141212_QEp7_MiBa_SA_HLA-I-p_MM16_3_A.13589.13589.1	13589	1	690.3789673	0.005508	ITACGKV	ITACGKV	DeNovo_spliced__VSITACGKV	0	488.2	1.781	0.273	0.0213	1	1
20141212_QEp7_MiBa_SA_HLA-I-p_MM16_2_A.18872.18872.1	18872	1	870.3651123	0.004412	TTDSPTSY	TTDSPTSY	sp|Q96BF6|NACC2_HUMAN	0	540.7	1.991	0.291	0.021	1	1
20141212_QEp7_MiBa_SA_HLA-I-p_MM16_1_B.38607.38607.2	38607	2	1228.581787	0.009366	SLDGDLAGRYY	SLDGDLAGRYY	sp|P12277|KCRB_HUMAN	0	304.8	2.067	0.368	0.00746	1	1
20141213_QEp7_MiBa_SA_HLA-I-p_MM16_1_B_1.32512.32512.2	32512	2	1047.627808	0.008949	LPHNRLVSL	LPHNRLVSL	sp|Q96CX6|LRC58_HUMAN	0	348.7	1.865	0.372	0.00788	1	1
20141212_QEp7_MiBa_SA_HLA-I-p_MM16_1_B.07647.07647.3	7647	3	1161.682129	0.009028	RPHKVDGRVV	RPHKVDGRVV	sp|P09651|ROA1_HUMAN;sp|P51991|ROA3_HUMAN	0	743.9	2.558	0.311	0.00509	1	1
20141212_QEp7_MiBa_SA_HLA-I-p_MM16_2_B.06450.06450.1	6450	1	1061.499146	0.010164	TTEQHGARY	TTEQHGARY	sp|O15533|TPSN_HUMAN	0	76.6	1.542	0.249	0.0219	1	1
20141212_QEp7_MiBa_SA_HLA-I-p_MM16_2_B.20122.20122.2	20122	2	1265.579712	0.005309	LVVDNGSGM(Oxidation)CKAG	LVVDNGSGMCKAG	sp|P60709|ACTB_HUMAN;sp|Q562R1|ACTBL_HUMAN	0	120	1.933	0.362	2.61E-04	1	1
20141212_QEp7_MiBa_SA_HLA-I-p_MM16_2_A.39553.39553.3	39553	3	1198.653809	0.007953	SPSAAHFITRL	SPSAAHFITRL	sp|Q8NDH3|PEPL1_HUMAN	0	564.6	2.94	0.35	4.47E-04	1	1
20141212_QEp7_MiBa_SA_HLA-I-p_MM16_2_A.35125.35125.1	35125	1	1304.580566	0.009819	YTERDASGMLY	YTERDASGMLY	sp|O15075|DCLK1_HUMAN	0	114.1	1.863	0.411	4.84E-05	1	1
20141212_QEp7_MiBa_SA_HLA-I-p_MM16_3_B.62349.62349.1	62349	1	1026.582397	0.007437	QYLPSPPLL	QYLPSPPLL	sp|P48544|KCNJ5_HUMAN	0	227.6	1.816	0.221	0.0311	1	1
20141212_QEp7_MiBa_SA_HLA-I-p_MM16_3_B.58995.58995.2	58995	2	2066.007324	1.024777	LAPPEVVMDPALAAQYEHD	LAPPEVVMDPALAAQYEHD	sp|P62826|RAN_HUMAN	0.331	449.9	2.646	0.564	2.59E-08	1	1
20141213_QEp7_MiBa_SA_HLA-I-p_MM16_2_A_1.29985.29985.1	29985	1	1132.568604	0.013341	KFVETHPEF	KFVETHPEF	sp|Q9NZK5|CECR1_HUMAN	0	527.2	2.49	0.428	4.70E-05	1	1
20141213_QEp7_MiBa_SA_HLA-I-p_MM16_3_B_1.23302.23302.2	23302	2	1023.510803	0.008265	YTAPQPGKY	YTAPQPGKY	sp|P21333|FLNA_HUMAN	0	146	1.391	0.306	0.0175	1	1
20141213_QEp7_MiBa_SA_HLA-I-p_MM16_2_A_1.39868.39868.1	39868	1	1139.639893	0.010023	QPDQTRIVAL	QPDQTRIVAL	sp|P22087|FBRL_HUMAN	0	50.7	1.433	0.281	0.023	1	1
20141213_QEp7_MiBa_SA_HLA-I-p_MM16_2_B_1.18578.18578.1	18578	1	1049.590698	0.011632	EMLTKKSTL	EMLTKKSTL	sp|Q12874|SF3A3_HUMAN	0	337.6	2.091	0.363	7.20E-04	1	1
20141213_QEp7_MiBa_SA_HLA-I-p_MM16_3_B_1.43797.43797.3	43797	3	2108.043213	0.017565	TNRGASQAGMTGYGMPRQIL	TNRGASQAGMTGYGMPRQIL	sp|P37802|TAGL2_HUMAN	0	663.7	5.003	0.598	5.56E-11	1	1
20141213_QEp7_MiBa_SA_HLA-I-p_MM16_3_B_1.24300.24300.3	24300	3	2423.12793	1.028155	TVETRDGQVINETSQHHDDLE	TVETRDGQVINETSQHHDDLE	sp|P08670|VIME_HUMAN	0	396.1	4.79	1	6.62E-07	1	1
20141212_QEp7_MiBa_SA_HLA-I-p_MM16_2_B.36637.36637.2	36637	2	1175.641846	0.007937	LYSSKLYRF	LYSSKLYRF	sp|Q7Z5Y7|KCD20_HUMAN	0	321.1	1.791	0.438	8.97E-04	1	1
20141213_QEp7_MiBa_SA_HLA-I-p_MM16_2_A_1.48461.48461.2	48461	2	1573.794067	0.013043	DIITMDYKGSYLR	DIITMDYKGSYLR	sp|P24530|EDNRB_HUMAN	0	179.7	2.213	0.133	0.0133	3	1
20141213_QEp7_MiBa_SA_HLA-I-p_MM16_3_A_1.53626.53626.2	53626	2	1058.623047	0.010589	AYPEVRIVL	AYPEVRIVL	sp|Q08211|DHX9_HUMAN	0	103.4	1.268	0.195	0.0406	1	1
20141212_QEp7_MiBa_SA_HLA-I-p_MM16_1_A.38994.38994.2	38994	2	981.4962158	0.007372	(Acetyl)_MMGHRPVL	MMGHRPVL	sp|P49368|TCPG_HUMAN	0	468.9	1.692	0.461	2.43E-04	1	1
20141212_QEp7_MiBa_SA_HLA-I-p_MM16_2_B.02540.02540.3	2540	3	1085.562378	0.007085	KPRHPAHPM(Oxidation)	KPRHPAHPM	sp|Q15149|PLEC_HUMAN	0	144.5	1.991	0.207	0.0429	1	1
20141212_QEp7_MiBa_SA_HLA-I-p_MM16_1_B.47366.47366.2	47366	2	1294.633179	0.00984	YYFEGIKQTF	YYFEGIKQTF	sp|O95433|AHSA1_HUMAN	0	357	2.232	0.53	8.36E-07	1	1
20141212_QEp7_MiBa_SA_HLA-I-p_MM16_3_A.26865.26865.2	26865	2	1320.644287	0.013266	TLDPYRNEVSQ	TLDPYRNEVSQ	sp|Q9UKA4|AKA11_HUMAN	0	237.5	1.942	0.237	0.0399	1	1
20141212_QEp7_MiBa_SA_HLA-I-p_MM16_1_A.39411.39411.2	39411	2	1120.596558	0.008858	NYTDRIQVL	NYTDRIQVL	sp|Q07343|PDE4B_HUMAN	0	607.6	2.029	0.447	3.36E-04	1	1
20141212_QEp7_MiBa_SA_HLA-I-p_MM16_1_B.16155.16155.2	16155	2	1590.65686	1.018569	YSDHPSGGSYRDSY	YSDHPSGGSYRDSY	sp|P38159|RBMX_HUMAN;sp|Q96E39|RMXL1_HUMAN	0	235.4	2.074	0.381	0.00205	1	1
20141212_QEp7_MiBa_SA_HLA-I-p_MM16_2_A.09050.09050.1	9050	1	1119.528198	0.008574	HVDKAEGTTY	HVDKAEGTTY	sp|O14617|AP3D1_HUMAN	0	316	2.246	0.52	2.14E-05	1	1
20141213_QEp7_MiBa_SA_HLA-I-p_MM16_1_A_1.24958.24958.1	24958	1	1285.521973	0.012059	TSGYGQSSYSSY	TSGYGQSSYSSY	sp|P35637|FUS_HUMAN	0	903.5	2.573	0.369	0.00114	1	1
20141213_QEp7_MiBa_SA_HLA-I-p_MM16_2_B_1.29921.29921.2	29921	2	1326.580688	0.007919	ATAHEDLAYSSY	ATAHEDLAYSSY	sp|Q92624|APBP2_HUMAN	0	236.3	2.147	0.316	5.05E-04	1	1
20141213_QEp7_MiBa_SA_HLA-I-p_MM16_3_A_1.60266.60266.2	60266	2	1209.712769	0.011872	IYISKIVVEF	IYISKIVVEF	sp|P26358|DNMT1_HUMAN	0	137.2	1.978	0.233	0.0106	2	1
20141213_QEp7_MiBa_SA_HLA-I-p_MM16_2_A_1.07611.07611.3	7611	3	984.5799561	0.008339	GPDTKRAKL	GPDTKRAKL	sp|Q9UBE0|SAE1_HUMAN	0	301.6	2.246	0.214	0.0218	1	1
20141213_QEp7_MiBa_SA_HLA-I-p_MM16_1_B_1.08209.08209.3	8209	3	1011.626099	0.007207	RVKAPNKSL	RVKAPNKSL	sp|O43290|SNUT1_HUMAN	0	502.4	2.845	0.278	0.0361	1	1
20141213_QEp7_MiBa_SA_HLA-I-p_MM16_2_B_1.55391.55391.3	55391	3	2531.361084	0.022754	VRPPVPLPAPSHPASTNEPIVLED	VRPPVPLPAPSHPASTNEPIVLED	sp|O94776|MTA2_HUMAN	0	235.6	3.827	0.562	6.12E-09	1	1
20141212_QEp7_MiBa_SA_HLA-I-p_MM16_1_A.10151.10151.3	10151	3	1070.616821	0.007021	APRQPPRHL	APRQPPRHL	sp|Q9P2P1|NYNRI_HUMAN	0	381.1	2.845	0.177	5.10E-04	1	1
20141213_QEp7_MiBa_SA_HLA-I-p_MM16_2_B_1.50941.50941.2	50941	2	1133.633911	0.010567	LYINKANIW	LYINKANIW	sp|Q7L622|G2E3_HUMAN	0	316.3	2.073	0.217	0.0287	1	1
20141212_QEp7_MiBa_SA_HLA-I-p_MM16_1_B.09571.09571.1	9571	1	1077.44397	0.007671	YSDRSSGGSY	YSDRSSGGSY	sp|Q14011|CIRBP_HUMAN	0	230.4	2.395	0.469	1.60E-04	1	1
20141212_QEp7_MiBa_SA_HLA-I-p_MM16_2_B.59874.59874.2	59874	2	1684.800293	1.022214	YSEEGNIEHAFILY	YSEEGNIEHAFILY	sp|O95630|STABP_HUMAN	0	105.2	1.923	0.318	0.0134	1	1
20141212_QEp7_MiBa_SA_HLA-I-p_MM16_2_B.51597.51597.2	51597	2	1485.63269	0.01322	NSDSAEWIRDMY	NSDSAEWIRDMY	sp|P08294|SODE_HUMAN	0	1168.9	2.998	0.434	3.20E-05	1	1
20141212_QEp7_MiBa_SA_HLA-I-p_MM16_3_B.56913.56913.2	56913	2	1209.643188	0.007035	(Acetyl)_M(Oxidation)MGHRPVLVL	MMGHRPVLVL	sp|P49368|TCPG_HUMAN	0.095	245.7	2.084	0.44	9.47E-04	1	1
20141213_QEp7_MiBa_SA_HLA-I-p_MM16_3_B_1.37475.37475.2	37475	2	1124.469238	0.009485	RYGSDFYSM	RYGSDFYSM	sp|Q86W34|AMZ2_HUMAN	0	353.2	1.636	0.248	0.0228	1	1
20141213_QEp7_MiBa_SA_HLA-I-p_MM16_3_A_1.19157.19157.2	19157	2	1212.631226	0.01016	SSPNQARAQAAL	SSPNQARAQAAL	sp|P26599|PTBP1_HUMAN	0	250.3	2.155	0.361	0.00753	1	1
20141213_QEp7_MiBa_SA_HLA-I-p_MM16_2_B_1.50291.50291.2	50291	2	1794.93042	0.015179	APITGYRIVYSPSVEGS	APITGYRIVYSPSVEGS	sp|P02751|FINC_HUMAN	0	104.5	2.435	0.44	1.78E-05	1	1
20141213_QEp7_MiBa_SA_HLA-I-p_MM16_2_B_1.30714.30714.2	30714	2	1694.834717	0.012313	ESESSPGQRSISLRY	ESESSPGQRSISLRY	sp|P00519|ABL1_HUMAN	0	24	1.329	0.221	0.0408	1	1
20141212_QEp7_MiBa_SA_HLA-I-p_MM16_3_B.39696.39696.1	39696	1	873.4873657	0.006604	LPVASSSTL	LPVASSSTL	sp|Q14494|NF2L1_HUMAN	0	950	2.155	0.29	0.00612	1	1
20141213_QEp7_MiBa_SA_HLA-I-p_MM16_1_B_1.39181.39181.2	39181	2	898.5296021	0.005959	GPGTVRISL	GPGTVRISL	sp|Q04206|TF65_HUMAN	0	248.8	1.974	0.326	0.0156	1	1
20141212_QEp7_MiBa_SA_HLA-I-p_MM16_2_B.39606.39606.1	39606	1	969.5691528	0.00841	NPRLIASSL	NPRLIASSL	sp|Q14C86|GAPD1_HUMAN	0	102	1.409	0.326	0.0188	1	1
20141212_QEp7_MiBa_SA_HLA-I-p_MM16_3_B.45487.45487.1	45487	1	1060.637085	0.009048	VYVQNVVKL	VYVQNVVKL	sp|O14617|AP3D1_HUMAN	0	319.3	1.873	0.202	0.0158	1	1
20141213_QEp7_MiBa_SA_HLA-I-p_MM16_2_B_1.46371.46371.2	46371	2	1290.572021	0.010432	TSETGSYDGVLY	TSETGSYDGVLY	sp|Q9NXC5|MIO_HUMAN	0	202.8	1.786	0.29	0.0113	1	1
20141212_QEp7_MiBa_SA_HLA-I-p_MM16_3_B.06328.06328.1	6328	1	1015.61261	0.010002	EINKKGKSL	EINKKGKSL	sp|Q9UPN9|TRI33_HUMAN	0	311.3	2.171	0.301	0.00986	1	1
20141212_QEp7_MiBa_SA_HLA-I-p_MM16_3_A.41500.41500.1	41500	1	1002.567688	0.014465	QNMIKGVTL	QNMIKGVTL	sp|P32969|RL9_HUMAN	0	326.1	1.875	0.349	0.00817	1	1
20141213_QEp7_MiBa_SA_HLA-I-p_MM16_1_B_1.21664.21664.1	21664	1	925.5783081	0.007407	KPVNRISL	KPVNRISL	sp|Q9UKK3|PARP4_HUMAN	0	89.2	1.368	0.359	0.021	1	1
20141213_QEp7_MiBa_SA_HLA-I-p_MM16_2_A_1.66894.66894.2	66894	2	1145.563965	0.009432	LYQFNPAFF	LYQFNPAFF	sp|Q9UBQ5|EIF3K_HUMAN	0	151	1.792	0.327	0.00467	1	1
20141213_QEp7_MiBa_SA_HLA-I-p_MM16_3_A_1.12730.12730.2	12730	2	1121.610352	0.008765	MGKKRIENF	MGKKRIENF	sp|Q9Y394|DHRS7_HUMAN	0	226.7	1.562	0.193	0.0406	1	1
20141213_QEp7_MiBa_SA_HLA-I-p_MM16_2_B_1.27899.27899.2	27899	2	996.519165	0.006378	VSSSIVDKY	VSSSIVDKY	sp|P62333|PRS10_HUMAN	0	166.4	1.916	0.187	0.0335	1	1
20141213_QEp7_MiBa_SA_HLA-I-p_MM16_3_A_1.40180.40180.2	40180	2	1317.549927	0.012941	FMDPEMETRY	FMDPEMETRY	sp|O60266|ADCY3_HUMAN	0	195.2	1.671	0.217	0.0312	1	1
20141213_QEp7_MiBa_SA_HLA-I-p_MM16_2_A_1.53835.53835.1	53835	1	1218.67334	0.012508	LLDDAQRLLY	LLDDAQRLLY	tr|M0R143|M0R143_HUMAN;sp|Q6PK81|ZN773_HUMAN;sp|Q8TAW3|ZN671_HUMAN;sp|Q96HQ0|ZN419_HUMAN	0	195.5	2.177	0.471	1.25E-04	1	1
20141212_QEp7_MiBa_SA_HLA-I-p_MM16_3_A.22994.22994.2	22994	2	1434.787476	0.015603	VAEAAGKTKEGVLY	VAEAAGKTKEGVLY	sp|P37840|SYUA_HUMAN	0	506	2.986	0.423	4.20E-05	1	1
20141213_QEp7_MiBa_SA_HLA-I-p_MM16_1_A_1.15040.15040.2	15040	2	1257.53894	0.013211	MM(Oxidation)DSILADEAF	MMDSILADEAF	sp|P78527|PRKDC_HUMAN	0.121	151.9	1.676	0.259	0.0229	1	1
20141213_QEp7_MiBa_SA_HLA-I-p_MM16_1_A_1.55926.55926.1	55926	1	1105.588257	0.007498	HLDLGILYY	HLDLGILYY	sp|Q9H3H5|GPT_HUMAN	0	573	1.812	0.298	0.00428	1	1
20141212_QEp7_MiBa_SA_HLA-I-p_MM16_3_A.55226.55226.2	55226	2	1358.627197	0.012874	ELDPLTGEWHY	ELDPLTGEWHY	sp|Q9BZF1|OSBL8_HUMAN	0	405.6	1.867	0.406	0.00122	1	1
20141212_QEp7_MiBa_SA_HLA-I-p_MM16_2_B.00977.00977.3	977	3	967.581604	0.006679	VIRKKHGM	VIRKKHGM	sp|Q96EK4|THA11_HUMAN	0	57.4	1.482	0.324	0.0177	2	1
20141212_QEp7_MiBa_SA_HLA-I-p_MM16_2_B.35553.35553.2	35553	2	1124.522705	0.008882	YSSDLIQHY	YSSDLIQHY	sp|Q9Y2L8|ZKSC5_HUMAN	0	194.6	1.849	0.361	0.0045	1	1
20141212_QEp7_MiBa_SA_HLA-I-p_MM16_2_B.33666.33666.2	33666	2	1534.635864	0.011321	NTEEAANTM(Oxidation)VNYY	NTEEAANTMVNYY	sp|P26599|PTBP1_HUMAN	0	359.2	2.234	0.422	0.00127	1	1
20141212_QEp7_MiBa_SA_HLA-I-p_MM16_2_B.42942.42942.2	42942	2	1166.716064	0.009784	N(Deamidated)LKLKKIYF	NLKLKKIYF	sp|P04839|CY24B_HUMAN	0	329.5	2.163	0.336	0.0126	1	1
20141212_QEp7_MiBa_SA_HLA-I-p_MM16_3_B.61994.61994.1	61994	1	1009.516052	0.004003	GFYPAEITL	GFYPAEITL	sp|P01893|HLAH_HUMAN;sp|P13747|HLAE_HUMAN;sp|P30511|HLAF_HUMAN;sp|Q31612|1B73_HUMAN;sp|Q95604|1C17_HUMAN	0	272.3	1.557	0.324	0.0159	1	1
20141212_QEp7_MiBa_SA_HLA-I-p_MM16_1_A.47161.47161.2	47161	2	1126.613525	0.011229	EYVVRTFTL	EYVVRTFTL	sp|Q15262|PTPRK_HUMAN	0	374.7	1.731	0.279	0.00798	1	1
20141212_QEp7_MiBa_SA_HLA-I-p_MM16_1_B.18845.18845.1	18845	1	793.4136353	0.005365	RATSNVF	RATSNVF	sp|O14950|ML12B_HUMAN;sp|P19105|ML12A_HUMAN;sp|P24844|MYL9_HUMAN	0	74.3	1.421	0.318	0.0159	1	1
20141212_QEp7_MiBa_SA_HLA-I-p_MM16_1_A.48970.48970.3	48970	3	1992.947021	0.014066	RDVFLNGSYNDYVREF	RDVFLNGSYNDYVREF	sp|Q96MU7|YTDC1_HUMAN	0	348.8	3.499	0.563	1.72E-08	1	1
20141212_QEp7_MiBa_SA_HLA-I-p_MM16_1_A.06717.06717.2	6717	2	1183.595337	0.007271	MNHERRQTL	MNHERRQTL	sp|Q96A09|FA46B_HUMAN	0	81.9	1.439	0.366	0.0187	1	1
20141213_QEp7_MiBa_SA_HLA-I-p_MM16_1_B_1.05688.05688.2	5688	2	949.5272217	0.007109	MLRKKSGM	MLRKKSGM	sp|P24530|EDNRB_HUMAN	0	314	1.982	0.187	0.00222	1	1
20141213_QEp7_MiBa_SA_HLA-I-p_MM16_3_A_1.07223.07223.3	7223	3	1132.680176	0.008463	EAKKKFRNL	EAKKKFRNL	sp|Q9H6Z9|EGLN3_HUMAN	0	293.1	2.063	0.281	0.0371	1	1
20141212_QEp7_MiBa_SA_HLA-I-p_MM16_2_B.42785.42785.2	42785	2	1161.60083	0.007711	TFISPQQRW	TFISPQQRW	sp|P08493|MGP_HUMAN	0	504.5	1.832	0.233	0.0177	1	1
20141212_QEp7_MiBa_SA_HLA-I-p_MM16_2_B.33614.33614.2	33614	2	1198.573242	0.007393	AYEHKFYEI	AYEHKFYEI	sp|Q96JI7|SPTCS_HUMAN	0	280.1	2.057	0.265	0.02	1	1
20141213_QEp7_MiBa_SA_HLA-I-p_MM16_2_A_1.40316.40316.2	40316	2	1428.733398	0.016354	TPILVDGKDVM(Oxidation)PE	TPILVDGKDVMPE	sp|P06744|G6PI_HUMAN	0	260.4	2.075	0.367	9.36E-04	1	1
20141212_QEp7_MiBa_SA_HLA-I-p_MM16_3_B.37310.37310.2	37310	2	1198.611938	0.009644	FLDHKTLYY	FLDHKTLYY	sp|O95251|KAT7_HUMAN;sp|Q8WYB5|KAT6B_HUMAN;sp|Q92794|KAT6A_HUMAN;sp|Q92993|KAT5_HUMAN	0	254.1	1.955	0.337	0.00298	1	1
20141212_QEp7_MiBa_SA_HLA-I-p_MM16_2_A.28150.28150.2	28150	2	1159.537598	0.007798	VYISEHEHF	VYISEHEHF	sp|O96005|CLPT1_HUMAN	0	325.7	1.681	0.342	0.00407	1	1
20141212_QEp7_MiBa_SA_HLA-I-p_MM16_2_B.50151.50151.2	50151	2	1501.795654	0.014598	ANIAVDKANLEIMT	ANIAVDKANLEIMT	sp|P01903|DRA_HUMAN	0	558.2	2.615	0.396	9.03E-05	1	1
20141212_QEp7_MiBa_SA_HLA-I-p_MM16_1_B.28472.28472.3	28472	3	1854.793335	0.012403	VHPDYRQDESYNFEG	VHPDYRQDESYNFEG	sp|P00736|C1R_HUMAN	0	113.8	1.903	0.182	0.0154	1	1
20141213_QEp7_MiBa_SA_HLA-I-p_MM16_3_A_1.55074.55074.1	55074	1	1421.727905	0.024128	ASSSAGTDPQLLLY	ASSSAGTDPQLLLY	sp|Q6UVK1|CSPG4_HUMAN	0	137.1	1.56	0.247	0.0313	1	1
20141213_QEp7_MiBa_SA_HLA-I-p_MM16_1_A_1.07119.07119.2	7119	2	922.4876709	0.008297	DSKTKVVM(Oxidation)	DSKTKVVM	sp|Q7Z6M3|MILR1_HUMAN	0	694.1	2.05	0.327	0.00606	1	1
20141212_QEp7_MiBa_SA_HLA-I-p_MM16_2_A.27099.27099.2	27099	2	916.4877319	0.007668	VPRSLGSAM	VPRSLGSAM	sp|Q96RW7|HMCN1_HUMAN	0	251.3	1.907	0.24	0.0054	1	1
20141212_QEp7_MiBa_SA_HLA-I-p_MM16_1_A.36987.36987.2	36987	2	876.5151367	0.008217	VGNTKFVL	VGNTKFVL	sp|Q9NQW6|ANLN_HUMAN	0.084	254.5	1.95	0.225	0.0305	1	1
20141212_QEp7_MiBa_SA_HLA-I-p_MM16_3_B.32466.32466.2	32466	2	1219.665771	0.009658	VYTPVASRQSL	VYTPVASRQSL	sp|Q9NS91|RAD18_HUMAN	0	348.1	1.935	0.162	0.00211	1	1
20141212_QEp7_MiBa_SA_HLA-I-p_MM16_2_B.43392.43392.1	43392	1	1078.52478	0.009035	DMKTKYFF	DMKTKYFF	sp|P61009|SPCS3_HUMAN	0	645.3	1.756	0.269	0.0182	1	1
20141213_QEp7_MiBa_SA_HLA-I-p_MM16_2_B_1.53697.53697.3	53697	3	1442.851807	0.012044	KWLEPLKNLRF	KWLEPLKNLRF	sp|Q69YN4|VIR_HUMAN	0	814.2	3.191	0.471	5.36E-06	1	1
20141212_QEp7_MiBa_SA_HLA-I-p_MM16_2_A.08496.08496.1	8496	1	924.4852905	0.007543	AGHTRPSSL	AGHTRPSSL	sp|O60307|MAST3_HUMAN	0	44.1	1.479	0.056	0.0355	1	1
20141213_QEp7_MiBa_SA_HLA-I-p_MM16_3_A_1.16325.16325.1	16325	1	787.4500122	0.006047	SPAKSSVL	SPAKSSVL	sp|P55899|FCGRN_HUMAN	0	440.5	1.885	0.268	0.018	1	1
20141213_QEp7_MiBa_SA_HLA-I-p_MM16_2_B_1.51863.51863.3	51863	3	1295.802002	0.009473	RPVERLLLTSL	RPVERLLLTSL	sp|Q9BR11|ZSWM1_HUMAN	0	395.4	2.361	0.169	0.0169	1	1
20141212_QEp7_MiBa_SA_HLA-I-p_MM16_3_A.55716.55716.2	55716	2	1628.830688	0.010804	FRPPPLTPEDVGFAS	FRPPPLTPEDVGFAS	sp|Q03164|KMT2A_HUMAN	0	78.7	1.758	0.207	0.00794	2	1
20141212_QEp7_MiBa_SA_HLA-I-p_MM16_3_B.39580.39580.2	39580	2	1539.711792	0.013088	FSVNASSERLNMGE	FSVNASSERLNMGE	sp|Q6Y7W6|PERQ2_HUMAN	0	441	2.808	0.49	4.22E-04	1	1
20141213_QEp7_MiBa_SA_HLA-I-p_MM16_2_A_1.32333.32333.2	32333	2	1001.524292	0.010104	ASDPASSLRV	ASDPASSLRV	sp|Q96D71|REPS1_HUMAN	0	299.6	1.883	0.251	0.0112	1	1
20141212_QEp7_MiBa_SA_HLA-I-p_MM16_1_A.43147.43147.2	43147	2	1175.609741	0.012221	FLEQVHQLY	FLEQVHQLY	sp|P42224|STAT1_HUMAN	0	434.8	2.217	0.327	3.56E-04	1	1
20141212_QEp7_MiBa_SA_HLA-I-p_MM16_1_B.26383.26383.2	26383	2	1034.509277	0.005982	RTDPVVADY	RTDPVVADY	sp|P37231|PPARG_HUMAN	0	380.7	1.769	0.328	0.00944	1	1
20141212_QEp7_MiBa_SA_HLA-I-p_MM16_3_A.48585.48585.2	48585	2	1165.610962	0.00903	TYVKEIEVW	TYVKEIEVW	sp|Q63HN8|RN213_HUMAN	0	259.8	1.822	0.257	0.0251	1	1
20141213_QEp7_MiBa_SA_HLA-I-p_MM16_1_A_1.46510.46510.2	46510	2	1043.624146	0.011383	RPVLQATFL	RPVLQATFL	sp|Q6ZNJ1|NBEL2_HUMAN	0	232.4	1.78	0.411	0.00733	1	1
20141212_QEp7_MiBa_SA_HLA-I-p_MM16_3_B.05661.05661.3	5661	3	1619.952026	0.016161	PEPAKSAPAPKKGSKK	PEPAKSAPAPKKGSKK	sp|O60814|H2B1K_HUMAN;sp|P06899|H2B1J_HUMAN;sp|P57053|H2BFS_HUMAN;sp|P62807|H2B1C_HUMAN;sp|Q16778|H2B2E_HUMAN	0	318.1	3.055	0.476	3.97E-07	1	1
20141213_QEp7_MiBa_SA_HLA-I-p_MM16_3_A_1.50178.50178.2	50178	2	1689.779297	0.015812	YDNEFGYSNRVVDL	YDNEFGYSNRVVDL	sp|P04406|G3P_HUMAN	0	564.9	3.078	0.514	5.37E-06	1	1
20141212_QEp7_MiBa_SA_HLA-I-p_MM16_2_A.56133.56133.2	56133	2	1223.637085	0.008559	TTDELEKLLY	TTDELEKLLY	sp|Q9NSI6|BRWD1_HUMAN	0	691.5	2.742	0.38	2.15E-04	1	1
20141212_QEp7_MiBa_SA_HLA-I-p_MM16_2_A.51337.51337.2	51337	2	1253.605835	0.013002	DYIQTGPGQLY	DYIQTGPGQLY	sp|Q96RW7|HMCN1_HUMAN	0	171	2.078	0.299	9.72E-04	1	1
20141212_QEp7_MiBa_SA_HLA-I-p_MM16_1_B.08344.08344.2	8344	2	1036.550171	1.011879	RVKEIGSTM(Oxidation)	RVKEIGSTM	sp|O00422|SAP18_HUMAN	0	369.9	1.843	0.371	0.0123	1	1
20141212_QEp7_MiBa_SA_HLA-I-p_MM16_1_A.28115.28115.2	28115	2	1373.6698	0.012306	ASEQQALHTVQY	ASEQQALHTVQY	sp|Q5SRE5|NU188_HUMAN	0	35.2	2.075	0.221	0.0385	81	1
20141213_QEp7_MiBa_SA_HLA-I-p_MM16_3_A_1.45779.45779.1	45779	1	1033.52124	0.013179	TYPAELNNI	TYPAELNNI	sp|P35869|AHR_HUMAN	0	659.6	1.741	0.268	0.0066	1	1
20141213_QEp7_MiBa_SA_HLA-I-p_MM16_2_A_1.33214.33214.2	33214	2	1219.664551	0.008437	VYTPVASRQSL	VYTPVASRQSL	sp|Q9NS91|RAD18_HUMAN	0	315.7	1.864	0.147	0.00308	1	1
20141213_QEp7_MiBa_SA_HLA-I-p_MM16_3_A_1.56081.56081.2	56081	2	1348.654907	0.013716	HYNSDLNNLLF	HYNSDLNNLLF	sp|O94955|RHBT3_HUMAN	0	260.3	1.83	0.359	0.00255	1	1
20141213_QEp7_MiBa_SA_HLA-I-p_MM16_3_B_1.63445.63445.2	63445	2	1382.719727	0.011509	YYIDADLLREI	YYIDADLLREI	sp|Q7Z3B4|NUP54_HUMAN	0	215.5	2.032	0.486	2.02E-04	1	1
20141212_QEp7_MiBa_SA_HLA-I-p_MM16_3_A.23108.23108.2	23108	2	1048.506226	0.012481	RSDPGGGGLAY	RSDPGGGGLAY	sp|Q6ZN04|MEX3B_HUMAN	0	458.5	1.567	0.264	0.0241	1	1
20141213_QEp7_MiBa_SA_HLA-I-p_MM16_2_A_1.64443.64443.2	64443	2	1146.688843	0.008665	VYIPVLPPHL	VYIPVLPPHL	sp|Q8TEH3|DEN1A_HUMAN	0	207	1.679	0.344	0.0236	1	1
20141213_QEp7_MiBa_SA_HLA-I-p_MM16_2_B_1.50114.50114.1	50114	1	1175.596802	0.010518	QYESKVFYL	QYESKVFYL	sp|P61981|1433G_HUMAN;sp|Q04917|1433F_HUMAN	0	409.7	1.789	0.31	0.0105	1	1
20141212_QEp7_MiBa_SA_HLA-I-p_MM16_2_A.20426.20426.3	20426	3	982.5985718	0.006219	SPRLAAQKL	SPRLAAQKL	sp|P49454|CENPF_HUMAN	0	389.2	2.46	0.201	0.00769	1	1
20141213_QEp7_MiBa_SA_HLA-I-p_MM16_1_A_1.19682.19682.1	19682	1	1107.494019	0.010799	SSDNATLTHY	SSDNATLTHY	sp|Q5VWN6|F208B_HUMAN	0	276.7	2.219	0.438	9.97E-04	1	1
20141213_QEp7_MiBa_SA_HLA-I-p_MM16_3_B_1.45010.45010.1	45010	1	1174.556641	0.008572	HYMPPPYASL	HYMPPPYASL	sp|Q6ZNA4|RN111_HUMAN	0	386.8	2.081	0.471	1.65E-04	1	1
20141212_QEp7_MiBa_SA_HLA-I-p_MM16_1_A.43347.43347.2	43347	2	1222.726074	0.007505	LPRHFIIQSL	LPRHFIIQSL	sp|P07332|FES_HUMAN	0	323.5	1.934	0.183	0.0405	1	1
20141212_QEp7_MiBa_SA_HLA-I-p_MM16_2_B.08430.08430.3	8430	3	1352.800171	0.01129	TPRKDGPKRSVL	TPRKDGPKRSVL	sp|Q8WUB8|PHF10_HUMAN	0	119	2.185	0.152	0.0284	1	1
20141213_QEp7_MiBa_SA_HLA-I-p_MM16_1_B_1.47155.47155.2	47155	2	1048.60144	0.009767	YPRSILTSL	YPRSILTSL	sp|O15164|TIF1A_HUMAN	0	335	2.059	0.1	0.0428	1	1
20141213_QEp7_MiBa_SA_HLA-I-p_MM16_1_A_1.16550.16550.3	16550	3	910.5674438	0.007454	RPPLKSTL	RPPLKSTL	sp|P29374|ARI4A_HUMAN	0	289	2.386	0.389	5.40E-04	1	1
20141212_QEp7_MiBa_SA_HLA-I-p_MM16_2_B.46758.46758.2	46758	2	1107.582764	0.008119	DMIKRALDF	DMIKRALDF	sp|Q9NVM4|ANM7_HUMAN	0	399.6	1.811	0.284	0.0082	1	1
20141212_QEp7_MiBa_SA_HLA-I-p_MM16_1_B.16979.16979.2	16979	2	821.446167	0.006639	TAQRALY	TAQRALY	sp|O75467|Z324A_HUMAN;sp|Q6AW86|Z324B_HUMAN	0	393.1	1.813	0.281	0.0397	1	1
20141212_QEp7_MiBa_SA_HLA-I-p_MM16_1_A.37055.37055.2	37055	2	1127.545044	0.00954	VMDKMQLTY	VMDKMQLTY	sp|Q9H841|NPAL2_HUMAN	0	147.9	1.654	0.231	0.0335	2	1
20141212_QEp7_MiBa_SA_HLA-I-p_MM16_2_B.36658.36658.2	36658	2	1230.609741	0.006451	EYRKVFENF	EYRKVFENF	sp|P08069|IGF1R_HUMAN	0	337.4	1.823	0.291	0.00877	1	1
20141212_QEp7_MiBa_SA_HLA-I-p_MM16_1_A.03530.03530.3	3530	3	1135.497681	0.008261	RSDDSEHKY	RSDDSEHKY	sp|Q9Y6A1|POMT1_HUMAN	0	384.1	2.105	0.298	0.00516	1	1
20141212_QEp7_MiBa_SA_HLA-I-p_MM16_3_B.29966.29966.2	29966	2	993.5683594	0.007601	VPRPPQTSL	VPRPPQTSL	sp|O95785|WIZ_HUMAN	0	872.3	2.618	0.32	0.00471	1	1
20141212_QEp7_MiBa_SA_HLA-I-p_MM16_2_A.14540.14540.2	14540	2	748.3822021	1.008395	MGHLKY	MGHLKY	sp|P12004|PCNA_HUMAN	0	291.8	1.485	0.178	0.024	1	1
20141213_QEp7_MiBa_SA_HLA-I-p_MM16_2_B_1.08803.08803.2	8803	2	884.5264893	0.007318	NAAKRNVL	NAAKRNVL	sp|Q08AD1|CAMP2_HUMAN	0	516.6	1.804	0.178	0.0393	1	1
20141212_QEp7_MiBa_SA_HLA-I-p_MM16_2_A.39725.39725.2	39725	2	1064.572754	0.007304	FPNKQGYVL	FPNKQGYVL	sp|O43684|BUB3_HUMAN	0	497.5	2.402	0.318	6.93E-05	1	1
20141213_QEp7_MiBa_SA_HLA-I-p_MM16_2_B_1.58995.58995.2	58995	2	1466.744507	0.015235	PVEEFNELLSKY	PVEEFNELLSKY	sp|Q14494|NF2L1_HUMAN	0	527.4	3.178	0.472	1.27E-06	1	1
20141212_QEp7_MiBa_SA_HLA-I-p_MM16_2_A.28688.28688.2	28688	2	1095.422729	0.008231	HSDPESDFY	HSDPESDFY	sp|O94864|ST65G_HUMAN	0	130.6	1.727	0.423	0.00342	1	1
20141212_QEp7_MiBa_SA_HLA-I-p_MM16_1_A.59256.59256.2	59256	2	1382.724243	0.016096	YYIDADLLREI	YYIDADLLREI	sp|Q7Z3B4|NUP54_HUMAN	0	315.8	2.026	0.479	1.22E-04	1	1
20141213_QEp7_MiBa_SA_HLA-I-p_MM16_3_A_1.12614.12614.2	12614	2	1637.70166	1.015022	YSDRDGYGRDRDY	YSDRDGYGRDRDY	sp|P38159|RBMX_HUMAN	0	24.2	1.776	0.366	0.0111	6	1
20141212_QEp7_MiBa_SA_HLA-I-p_MM16_3_B.20370.20370.2	20370	2	817.4146729	0.006451	RAAPGAEF	RAAPGAEF	sp|Q15233|NONO_HUMAN	0	182.6	1.258	0.311	0.0407	1	1
20141213_QEp7_MiBa_SA_HLA-I-p_MM16_2_B_1.12991.12991.2	12991	2	940.5167236	0.007668	APAQRAQSL	APAQRAQSL	sp|Q63ZY3|KANK2_HUMAN	0	392.6	1.886	0.239	0.0142	1	1
20141213_QEp7_MiBa_SA_HLA-I-p_MM16_2_B_1.09775.09775.1	9775	1	957.5603638	0.010873	KPATKTAEL	KPATKTAEL	sp|P18583|SON_HUMAN	0	209.7	2.188	0.386	0.0301	1	1
20141212_QEp7_MiBa_SA_HLA-I-p_MM16_2_B.36412.36412.1	36412	1	1185.546143	0.015973	ALDGRETDFY	ALDGRETDFY	sp|Q5VT25|MRCKA_HUMAN	0	196	1.762	0.405	0.00111	1	1
20141213_QEp7_MiBa_SA_HLA-I-p_MM16_3_B_1.25133.25133.2	25133	2	1061.505859	0.009418	VHIRDMEY	VHIRDMEY	sp|Q4ADV7|RIC1_HUMAN	0	254.3	1.612	0.264	0.0111	1	1
20141212_QEp7_MiBa_SA_HLA-I-p_MM16_2_B.33269.33269.1	33269	1	1065.545776	0.011573	STDPSVLGKY	STDPSVLGKY	sp|Q14469|HES1_HUMAN	0	559.9	2.4	0.44	1.44E-04	1	1
20141213_QEp7_MiBa_SA_HLA-I-p_MM16_1_B_1.39497.39497.3	39497	3	1908.939331	0.00947	RGASQAGMTGYGM(Oxidation)PRQIL	RGASQAGMTGYGMPRQIL	sp|P37802|TAGL2_HUMAN	0.047	98.6	2.544	0.365	2.10E-04	1	1
20141212_QEp7_MiBa_SA_HLA-I-p_MM16_3_B.31167.31167.2	31167	2	1848.993774	1.026832	YTSNIKKGKEIIEYY	YTSNIKKGKEIIEYY	sp|Q92503|S14L1_HUMAN	0	98.3	2.584	0.487	1.52E-05	1	1
20141213_QEp7_MiBa_SA_HLA-I-p_MM16_2_A_1.32294.32294.3	32294	3	1256.68042	0.013806	SYNKHLFVHI	SYNKHLFVHI	sp|P28347|TEAD1_HUMAN	0	328	2.864	0.312	8.21E-05	1	1
20141213_QEp7_MiBa_SA_HLA-I-p_MM16_2_A_1.12323.12323.2	12323	2	1480.764771	0.012572	RTEKEEKLSQAY	RTEKEEKLSQAY	sp|Q3MHD2|LSM12_HUMAN	0	200.4	2.032	0.409	3.05E-04	1	1
20141213_QEp7_MiBa_SA_HLA-I-p_MM16_3_A_1.60141.60141.1	60141	1	1003.568787	0.009769	TYLPTSPLL	TYLPTSPLL	sp|O43847|NRDC_HUMAN	0	354.9	1.812	0.187	0.00187	1	1
20141213_QEp7_MiBa_SA_HLA-I-p_MM16_2_A_1.09480.09480.2	9480	2	1130.621704	0.008594	RRFHGVKTM	RRFHGVKTM	sp|O94832|MYO1D_HUMAN	0	199.1	1.657	0.381	0.00202	1	1
20141213_QEp7_MiBa_SA_HLA-I-p_MM16_1_B_1.18171.18171.2	18171	2	1303.687378	0.010209	ELDKTGTHLKY	ELDKTGTHLKY	sp|Q03001|DYST_HUMAN	0	98.8	1.831	0.323	0.0354	1	1
20141212_QEp7_MiBa_SA_HLA-I-p_MM16_3_B.47803.47803.2	47803	2	1325.715332	1.012603	LIDNGVTKGFVY	LIDNGVTKGFVY	sp|Q6XZF7|DNMBP_HUMAN	0	197.4	2.236	0.401	0.0015	1	1
20141212_QEp7_MiBa_SA_HLA-I-p_MM16_2_A.17658.17658.2	17658	2	1257.521362	0.009544	M(Oxidation)MDPNSTQRY	MMDPNSTQRY	sp|Q9HAV4|XPO5_HUMAN	0.109	288.6	1.863	0.363	0.00575	1	1
20141212_QEp7_MiBa_SA_HLA-I-p_MM16_3_A.43773.43773.2	43773	2	1117.619751	0.006549	TYLPREILN	TYLPREILN	sp|Q96CX6|LRC58_HUMAN	0	305.1	2.096	0.203	0.00212	1	1
20141213_QEp7_MiBa_SA_HLA-I-p_MM16_2_B_1.58273.58273.2	58273	2	1207.609741	0.007099	SRFIFNYVY	SRFIFNYVY	sp|Q15022|SUZ12_HUMAN	0	220.8	1.74	0.363	0.00753	1	1
20141212_QEp7_MiBa_SA_HLA-I-p_MM16_2_B.58936.58936.2	58936	2	1247.736206	0.008413	ILPPTLRYIY	ILPPTLRYIY	sp|P20936|RASA1_HUMAN	0	207.6	1.672	0.328	0.0112	1	1
20141212_QEp7_MiBa_SA_HLA-I-p_MM16_3_B.27360.27360.2	27360	2	1558.688232	0.009557	SSSYSKQFTSSTSY	SSSYSKQFTSSTSY	sp|P02671|FIBA_HUMAN	0	627.5	3.167	0.531	1.62E-07	1	1
20141213_QEp7_MiBa_SA_HLA-I-p_MM16_3_B_1.20993.20993.1	20993	1	1070.560669	0.009823	KYSSGFRNI	KYSSGFRNI	sp|Q13315|ATM_HUMAN	0	73.3	1.504	0.342	0.00903	1	1
20141213_QEp7_MiBa_SA_HLA-I-p_MM16_3_A_1.13850.13850.2	13850	2	1192.661255	0.014703	FNHKREIHL	FNHKREIHL	sp|Q9P2I0|CPSF2_HUMAN	0	757.9	2.435	0.434	0.00394	1	1
20141212_QEp7_MiBa_SA_HLA-I-p_MM16_3_A.44186.44186.2	44186	2	823.4282227	0.005355	VPHIPFD	VPHIPFD	sp|Q12905|ILF2_HUMAN	0	436.4	1.901	0.118	0.0156	1	1
20141212_QEp7_MiBa_SA_HLA-I-p_MM16_2_A.09703.09703.2	9703	2	1285.54834	1.011219	YTDTHDNTRY	YTDTHDNTRY	sp|Q13635|PTC1_HUMAN	0	175.1	1.737	0.289	0.0201	1	1
20141212_QEp7_MiBa_SA_HLA-I-p_MM16_3_B.12302.12302.1	12302	1	1094.573853	0.008869	VAKMKKMEM	VAKMKKMEM	sp|Q16181|SEPT7_HUMAN	0	613.5	2.184	0.421	2.48E-04	1	1
20141213_QEp7_MiBa_SA_HLA-I-p_MM16_1_B_1.26233.26233.2	26233	2	1374.701904	0.0127	NTERGALLTTHY	NTERGALLTTHY	sp|O94911|ABCA8_HUMAN;sp|Q8IUA7|ABCA9_HUMAN	0	148.5	1.962	0.356	0.00358	1	1
20141213_QEp7_MiBa_SA_HLA-I-p_MM16_3_B_1.50670.50670.2	50670	2	1078.574463	0.008562	GTDELRLLY	GTDELRLLY	sp|Q9Y4W2|LAS1L_HUMAN	0	528	2.266	0.212	0.0265	1	1
20141212_QEp7_MiBa_SA_HLA-I-p_MM16_1_A.29929.29929.2	29929	2	1063.47583	0.008017	MPKMDQDSL	MPKMDQDSL	sp|P37268|FDFT_HUMAN	0	178.8	1.422	0.263	0.0444	1	1
20141212_QEp7_MiBa_SA_HLA-I-p_MM16_3_A.25000.25000.3	25000	3	1345.662598	0.009826	APRHVDRSDFF	APRHVDRSDFF	sp|P51003|PAPOA_HUMAN	0	148.2	1.982	0.446	3.92E-04	1	1
20141213_QEp7_MiBa_SA_HLA-I-p_MM16_2_B_1.61186.61186.2	61186	2	1480.711548	1.01345	ISELPDEIDISSY	ISELPDEIDISSY	sp|Q13838|DX39B_HUMAN	0	233.1	1.939	0.291	0.0219	1	1
20141212_QEp7_MiBa_SA_HLA-I-p_MM16_1_B.39328.39328.2	39328	2	992.5202637	0.008938	YGM(Oxidation)PRQIL	YGMPRQIL	sp|P37802|TAGL2_HUMAN	0	333.8	1.736	0.303	0.021	1	1
20141212_QEp7_MiBa_SA_HLA-I-p_MM16_3_B.20404.20404.1	20404	1	1042.4552	0.009717	SSDDSKLEY	SSDDSKLEY	sp|Q15057|ACAP2_HUMAN	0	269.9	1.547	0.33	0.0354	1	1
20141212_QEp7_MiBa_SA_HLA-I-p_MM16_2_A.63676.63676.1	63676	1	1023.607117	0.01065	APTPIQALTL	APTPIQALTL	sp|Q9GZR7|DDX24_HUMAN	0	401.9	1.77	0.381	0.0401	1	1
20141212_QEp7_MiBa_SA_HLA-I-p_MM16_2_B.64781.64781.2	64781	2	1343.658203	0.007175	AWQDWPLTQVT	AWQDWPLTQVT	sp|Q7L513|FCRLA_HUMAN	0	104.5	1.636	0.373	0.00811	1	1
20141213_QEp7_MiBa_SA_HLA-I-p_MM16_3_A_1.41515.41515.3	41515	3	1354.737305	0.012764	FRASLSKLGDVY	FRASLSKLGDVY	sp|P00558|PGK1_HUMAN;sp|P07205|PGK2_HUMAN	0	179	2.563	0.336	3.93E-04	1	1
20141213_QEp7_MiBa_SA_HLA-I-p_MM16_1_A_1.55419.55419.2	55419	2	1543.855103	1.014483	INEQWLLTTAKNL	INEQWLLTTAKNL	sp|P00738|HPT_HUMAN;sp|P00739|HPTR_HUMAN	0	262.9	2.682	1	2.34E-04	1	1
20141212_QEp7_MiBa_SA_HLA-I-p_MM16_3_A.19613.19613.2	19613	2	1214.530151	0.009782	YIDENQDRY	YIDENQDRY	sp|Q96KP4|CNDP2_HUMAN	0	360.3	1.978	0.383	9.98E-04	1	1
20141213_QEp7_MiBa_SA_HLA-I-p_MM16_2_B_1.35172.35172.2	35172	2	1603.606445	0.011368	YSQSQGDSEYYDY	YSQSQGDSEYYDY	sp|Q07666|KHDR1_HUMAN	0	207	1.878	0.37	0.0104	1	1
20141213_QEp7_MiBa_SA_HLA-I-p_MM16_1_A_1.52971.52971.2	52971	2	1130.586304	0.010235	VYTDFAFRI	VYTDFAFRI	sp|Q5SY16|NOL9_HUMAN	0	148.2	1.494	0.303	0.0062	1	1
20141213_QEp7_MiBa_SA_HLA-I-p_MM16_2_B_1.32380.32380.2	32380	2	1250.592041	0.010094	STDKFKTDFY	STDKFKTDFY	sp|Q7L5N1|CSN6_HUMAN	0	344.9	2.132	0.341	0.00191	1	1
20141213_QEp7_MiBa_SA_HLA-I-p_MM16_3_B_1.38176.38176.2	38176	2	1234.65564	0.00975	RYPPDIRATF	RYPPDIRATF	sp|O95248|MTMR5_HUMAN	0	339.8	2.105	0.362	0.00194	1	1
20141213_QEp7_MiBa_SA_HLA-I-p_MM16_1_B_1.28950.28950.2	28950	2	1398.725098	0.010795	LTEINRSFKEY	LTEINRSFKEY	sp|Q9Y4F9|FA65B_HUMAN	0	714.4	2.41	0.392	0.00112	1	1
20141212_QEp7_MiBa_SA_HLA-I-p_MM16_2_A.28735.28735.1	28735	1	1112.474976	0.008803	YTDAPPAYSE	YTDAPPAYSE	sp|Q15038|DAZP2_HUMAN	0	266.7	1.903	0.348	0.0231	1	1
20141213_QEp7_MiBa_SA_HLA-I-p_MM16_3_B_1.01693.01693.3	1693	3	997.5997314	0.007673	APEAKKQKV	APEAKKQKV	sp|P19338|NUCL_HUMAN	0	164	2.033	0.234	0.0245	1	1
20141213_QEp7_MiBa_SA_HLA-I-p_MM16_1_B_1.38733.38733.2	38733	2	916.5206299	0.007556	LPRALGSGF	LPRALGSGF	sp|Q96CX6|LRC58_HUMAN	0	288.7	2.078	0.346	0.00158	1	1
20141213_QEp7_MiBa_SA_HLA-I-p_MM16_3_B_1.25962.25962.2	25962	2	1278.549072	0.012673	DSYSSSRSDLY	DSYSSSRSDLY	sp|P38159|RBMX_HUMAN;sp|Q96E39|RMXL1_HUMAN	0	338.7	2.125	0.431	6.18E-05	1	1
20141212_QEp7_MiBa_SA_HLA-I-p_MM16_1_B.48694.48694.2	48694	2	1211.504272	0.01187	YYFDSYAHF	YYFDSYAHF	sp|Q99873|ANM1_HUMAN;sp|Q9NR22|ANM8_HUMAN	0	149.4	1.355	0.459	2.84E-04	1	1
20141212_QEp7_MiBa_SA_HLA-I-p_MM16_2_A.41881.41881.2	41881	2	1035.593994	0.007384	RPAFKGLTF	RPAFKGLTF	sp|Q969P5|FBX32_HUMAN	0	641.4	2.281	0.369	0.00248	1	1
20141213_QEp7_MiBa_SA_HLA-I-p_MM16_3_B_1.43347.43347.2	43347	2	970.5901489	0.008991	TPVLRSVSL	TPVLRSVSL	sp|Q8TEP8|CE192_HUMAN	0	258.4	1.972	0.248	0.0276	1	1
20141213_QEp7_MiBa_SA_HLA-I-p_MM16_2_A_1.18440.18440.1	18440	1	1094.666138	0.010083	RPTDKPLRL	RPTDKPLRL	sp|P68104|EF1A1_HUMAN;sp|Q05639|EF1A2_HUMAN;sp|Q5VTE0|EF1A3_HUMAN	0	231.4	1.967	0.432	0.00249	1	1
20141212_QEp7_MiBa_SA_HLA-I-p_MM16_3_B.64038.64038.2	64038	2	1271.74231	0.011123	VFPSMPIKLQL	VFPSMPIKLQL	sp|Q659A1|ICE2_HUMAN	0	174.2	1.511	0.414	0.0357	1	1
20141212_QEp7_MiBa_SA_HLA-I-p_MM16_3_A.00120.00120.3	120	3	1284.598755	0.006715	KPYHAHKEEM(Oxidation)	KPYHAHKEEM	sp|Q49A26|GLYR1_HUMAN	0	140.6	2.091	0.347	0.00294	1	1
20141213_QEp7_MiBa_SA_HLA-I-p_MM16_3_A_1.42529.42529.2	42529	2	1083.486816	0.010733	PSEYDTPLY	PSEYDTPLY	sp|Q86TU7|SETD3_HUMAN	0	228.2	1.57	0.25	0.00858	1	1
20141212_QEp7_MiBa_SA_HLA-I-p_MM16_3_B.49791.49791.1	49791	1	1210.714355	0.011032	LPRSIGNLTQL	LPRSIGNLTQL	sp|Q6UWE0|LRSM1_HUMAN	0	78	1.818	0.402	0.00208	1	1
20141213_QEp7_MiBa_SA_HLA-I-p_MM16_2_B_1.50194.50194.2	50194	2	1103.574951	0.009789	YYTPITPHL	YYTPITPHL	sp|O95758|PTBP3_HUMAN	0	200.9	1.632	0.476	0.00137	1	1
20141212_QEp7_MiBa_SA_HLA-I-p_MM16_2_B.45630.45630.1	45630	1	1040.491089	0.009574	IYNPTTGEF	IYNPTTGEF	sp|P54709|AT1B3_HUMAN	0	225.1	1.813	0.262	0.0352	1	1
20141212_QEp7_MiBa_SA_HLA-I-p_MM16_1_A.27540.27540.2	27540	2	1228.594604	0.007557	SPRLQAGDAPSM	SPRLQAGDAPSM	sp|Q8IVL1|NAV2_HUMAN	0	222.1	2.07	0.453	4.21E-04	1	1
20141213_QEp7_MiBa_SA_HLA-I-p_MM16_1_B_1.51608.51608.2	51608	2	1142.568848	0.010519	AYPPAPFMHI	AYPPAPFMHI	sp|Q14157|UBP2L_HUMAN	0	179.2	1.527	0.216	0.0344	1	1
20141212_QEp7_MiBa_SA_HLA-I-p_MM16_3_A.11230.11230.2	11230	2	1201.461914	0.009566	YTDHQN(Deamidated)SSSY	YTDHQNSSSY	sp|P48436|SOX9_HUMAN	0.096	236.4	1.941	0.289	0.015	1	1
20141212_QEp7_MiBa_SA_HLA-I-p_MM16_2_A.23050.23050.2	23050	2	1571.854004	0.008616	QKRKIVLDPSGSMN	QKRKIVLDPSGSMN	tr|B4E1Z4|B4E1Z4_HUMAN;sp|P00751|CFAB_HUMAN	0	544.5	2.99	0.622	8.06E-09	1	1
20141212_QEp7_MiBa_SA_HLA-I-p_MM16_1_B.05127.05127.3	5127	3	1290.663208	0.009136	RPSHHSQRSSL	RPSHHSQRSSL	sp|Q5T1M5|FKB15_HUMAN	0	325.8	2.62	0.338	0.0127	1	1
20141212_QEp7_MiBa_SA_HLA-I-p_MM16_3_A.16173.16173.2	16173	2	927.59552	0.008988	VAVTRAKAL	VAVTRAKAL	sp|Q9HCE1|MOV10_HUMAN	0	449.7	2.207	0.286	0.00931	1	1
20141213_QEp7_MiBa_SA_HLA-I-p_MM16_3_B_1.51156.51156.1	51156	1	943.4848022	0.004435	KYGPVFSF	KYGPVFSF	sp|Q16850|CP51A_HUMAN	0	535.5	2.149	0.267	0.00939	1	1
20141212_QEp7_MiBa_SA_HLA-I-p_MM16_1_B.24623.24623.1	24623	1	847.4351807	0.006455	APVSSTSSL	APVSSTSSL	sp|Q99836|MYD88_HUMAN	0	454.6	1.98	0.214	0.0122	1	1
20141213_QEp7_MiBa_SA_HLA-I-p_MM16_3_B_1.23710.23710.1	23710	1	949.5809937	0.01008	NLKAHVVAV	NLKAHVVAV	sp|Q9H6R7|CB044_HUMAN	0	213.4	1.699	0.304	0.011	1	1
20141212_QEp7_MiBa_SA_HLA-I-p_MM16_1_B.13519.13519.2	13519	2	969.5686646	0.007908	SIRKPPSSV	SIRKPPSSV	sp|Q86XJ1|GA2L3_HUMAN	0	291.9	2.049	0.264	0.00904	1	1
20141212_QEp7_MiBa_SA_HLA-I-p_MM16_2_B.54998.54998.2	54998	2	1064.636719	0.009671	FPLTKVYVV	FPLTKVYVV	sp|O75844|FACE1_HUMAN	0	206.2	1.724	0.357	0.00823	1	1
20141212_QEp7_MiBa_SA_HLA-I-p_MM16_1_A.37817.37817.2	37817	2	1213.615601	0.006411	SLITRNFSNY	SLITRNFSNY	sp|Q92696|PGTA_HUMAN	0	385.6	1.975	0.361	0.00116	1	1
20141212_QEp7_MiBa_SA_HLA-I-p_MM16_2_A.45893.45893.2	45893	2	1267.696289	0.007819	QPIDNVSRNLL	QPIDNVSRNLL	sp|Q8N201|INT1_HUMAN	0	248.1	1.904	0.356	0.00342	1	1
20141213_QEp7_MiBa_SA_HLA-I-p_MM16_3_A_1.44586.44586.2	44586	2	1160.605835	0.007989	LLDQRPAWY	LLDQRPAWY	sp|Q86YD5|LRAD3_HUMAN	0	371.8	2.529	0.352	5.70E-04	1	1
20141212_QEp7_MiBa_SA_HLA-I-p_MM16_1_A.19794.19794.2	19794	2	1239.614746	0.007747	EYM(Oxidation)KHTRLF	EYMKHTRLF	sp|Q13045|FLII_HUMAN	0	124.6	1.371	0.339	0.0146	1	1
20141213_QEp7_MiBa_SA_HLA-I-p_MM16_3_B_1.18917.18917.3	18917	3	2035.101685	1.015903	SAGAGGPVKITENRSKKTSF	SAGAGGPVKITENRSKKTSF	sp|Q92930|RAB8B_HUMAN	0.275	276.8	3.967	0.556	1.18E-08	1	1
20141213_QEp7_MiBa_SA_HLA-I-p_MM16_2_B_1.14390.14390.3	14390	3	1113.608765	0.008241	YQKKKLCGF	YQKKKLCGF	DeNovo_spliced__YQKKKLCGF	0	72.2	1.968	0.349	0.0244	1	1
20141213_QEp7_MiBa_SA_HLA-I-p_MM16_1_A_1.19617.19617.2	19617	2	1034.571533	0.009365	APHARNGLSL	APHARNGLSL	sp|Q13422|IKZF1_HUMAN	0	360	1.714	0.122	0.0326	1	1
20141213_QEp7_MiBa_SA_HLA-I-p_MM16_2_B_1.56224.56224.2	56224	2	1148.559204	0.008989	ATEQAPLWAY	ATEQAPLWAY	sp|Q9Y6K0|CEPT1_HUMAN	0	302.7	1.952	0.33	0.0067	1	1
20141213_QEp7_MiBa_SA_HLA-I-p_MM16_2_A_1.36423.36423.2	36423	2	1307.58728	0.00908	ARYSGSYNDYL	ARYSGSYNDYL	sp|Q96PK6|RBM14_HUMAN	0	216.7	1.853	0.285	0.00528	1	1
20141213_QEp7_MiBa_SA_HLA-I-p_MM16_2_A_1.38260.38260.2	38260	2	903.5731812	0.007756	VHGPLLRL	VHGPLLRL	sp|P98160|PGBM_HUMAN	0	384.1	1.557	0.132	0.0132	1	1
20141213_QEp7_MiBa_SA_HLA-I-p_MM16_2_B_1.20688.20688.2	20688	2	1033.673462	0.008697	LPLHKVKSL	LPLHKVKSL	sp|Q13362|2A5G_HUMAN;sp|Q14738|2A5D_HUMAN	0	570.3	1.953	0.34	0.0062	1	1
20141212_QEp7_MiBa_SA_HLA-I-p_MM16_1_B.52168.52168.1	52168	1	1221.628418	0.010223	YYVWLQHTL	YYVWLQHTL	sp|O15519|CFLAR_HUMAN	0	1211.9	2.694	0.435	1.69E-05	1	1
20141213_QEp7_MiBa_SA_HLA-I-p_MM16_2_B_1.14384.14384.2	14384	2	1113.609009	0.008492	YQKKKLCGF	YQKKKLCGF	DeNovo_spliced__YQKKKLCGF	0	140.8	1.534	0.328	0.0198	1	1
20141213_QEp7_MiBa_SA_HLA-I-p_MM16_3_A_1.53027.53027.2	53027	2	1043.623779	0.011056	VPVFRNLSL	VPVFRNLSL	sp|Q6NUT3|MFS12_HUMAN	0	572.2	1.835	0.388	0.00352	1	1
20141213_QEp7_MiBa_SA_HLA-I-p_MM16_3_A_1.52327.52327.1	52327	1	1126.576416	0.010589	YYNINQVTL	YYNINQVTL	sp|Q14938|NFIX_HUMAN	0	217.5	1.531	0.343	0.00595	1	1
20141212_QEp7_MiBa_SA_HLA-I-p_MM16_3_B.33516.33516.1	33516	1	814.4307251	0.0082	AAPPPVTY	AAPPPVTY	sp|Q9H0D6|XRN2_HUMAN	0	355	1.648	0.203	0.0157	1	1
20141213_QEp7_MiBa_SA_HLA-I-p_MM16_3_B_1.10128.10128.3	10128	3	943.550415	0.005344	GPSKTSRVL	GPSKTSRVL	sp|Q16548|B2LA1_HUMAN	0	167.3	2.024	0.256	0.00134	1	1
20141213_QEp7_MiBa_SA_HLA-I-p_MM16_3_B_1.49108.49108.2	49108	2	1000.604065	0.008375	TYIPVPAKI	TYIPVPAKI	sp|Q11201|SIA4A_HUMAN	0	349.4	1.561	0.301	0.00114	1	1
20141213_QEp7_MiBa_SA_HLA-I-p_MM16_3_A_1.42717.42717.1	42717	1	977.4702148	0.009534	HYGSAFPSI	HYGSAFPSI	sp|P56693|SOX10_HUMAN	0	829.6	2.321	0.352	0.00919	1	1
20141213_QEp7_MiBa_SA_HLA-I-p_MM16_3_A_1.34917.34917.2	34917	2	1120.529175	1.012012	AYVHM(Oxidation)VTHF	AYVHMVTHF	sp|P55061|BI1_HUMAN	0	349.9	2.107	0.457	0.00219	1	1
20141213_QEp7_MiBa_SA_HLA-I-p_MM16_2_A_1.06860.06860.3	6860	3	1324.726074	0.010751	FKHKHHLIEH	FKHKHHLIEH	sp|O60315|ZEB2_HUMAN;sp|P37275|ZEB1_HUMAN	0	415.9	2.919	0.402	1.33E-04	1	1
20141212_QEp7_MiBa_SA_HLA-I-p_MM16_1_B.55599.55599.2	55599	2	1184.620361	0.008584	LYPEIFEKF	LYPEIFEKF	sp|Q9ULI0|ATD2B_HUMAN	0	255.4	1.708	0.143	0.0204	1	1
20141213_QEp7_MiBa_SA_HLA-I-p_MM16_1_A_1.47203.47203.2	47203	2	1270.636108	0.008669	YYPYVYYKI	YYPYVYYKI	sp|P21283|VATC1_HUMAN	0	172.1	1.554	0.285	0.00946	1	1
20141213_QEp7_MiBa_SA_HLA-I-p_MM16_3_B_1.44390.44390.2	44390	2	1218.682129	0.010092	LIGSLNNGRLY	LIGSLNNGRLY	sp|Q92889|XPF_HUMAN	0	375.9	2.175	0.378	0.00393	1	1
20141212_QEp7_MiBa_SA_HLA-I-p_MM16_2_A.41695.41695.2	41695	2	1718.864502	0.012896	YTEEDLREKFKVY	YTEEDLREKFKVY	sp|Q8IUH3|RBM45_HUMAN	0	57.6	2.199	0.443	4.44E-05	1	1
20141213_QEp7_MiBa_SA_HLA-I-p_MM16_1_A_1.22230.22230.1	22230	1	803.4085693	0.006078	APGSATTSL	APGSATTSL	sp|Q9BZZ2|SN_HUMAN	0	724	2.19	0.238	0.0164	1	1
20141212_QEp7_MiBa_SA_HLA-I-p_MM16_3_A.09579.09579.1	9579	1	832.4343872	0.005327	SPTGSGKSL	SPTGSGKSL	sp|Q9BX63|FANCJ_HUMAN	0	687.1	2.603	0.338	0.0242	1	1
20141213_QEp7_MiBa_SA_HLA-I-p_MM16_2_B_1.56419.56419.2	56419	2	1309.608398	0.010476	EYIPDLYNHF	EYIPDLYNHF	sp|Q9Y3P9|RBGP1_HUMAN	0	137.3	1.545	0.286	0.0136	1	1
20141213_QEp7_MiBa_SA_HLA-I-p_MM16_3_B_1.38805.38805.2	38805	2	1186.58667	0.009537	IGPYQSGRFY	IGPYQSGRFY	sp|Q8N474|SFRP1_HUMAN	0	497.6	1.962	0.365	5.94E-04	1	1
20141213_QEp7_MiBa_SA_HLA-I-p_MM16_2_A_1.50941.50941.2	50941	2	1206.669556	0.008667	VTENLRLSLY	VTENLRLSLY	sp|Q96RY7|IF140_HUMAN	0	530.9	2.525	0.357	0.00162	1	1
20141212_QEp7_MiBa_SA_HLA-I-p_MM16_3_A.45740.45740.2	45740	2	1192.562866	0.00753	YYPRVEYGF	YYPRVEYGF	sp|P0C0L4|CO4A_HUMAN;sp|P0C0L5|CO4B_HUMAN	0	114.7	1.789	0.424	0.00154	1	1
20141213_QEp7_MiBa_SA_HLA-I-p_MM16_2_B_1.24203.24203.2	24203	2	1144.509155	0.008024	YYAGEFHKM	YYAGEFHKM	sp|Q9Y2I7|FYV1_HUMAN	0	185.3	1.408	0.261	0.0314	1	1
20141212_QEp7_MiBa_SA_HLA-I-p_MM16_1_B.36155.36155.2	36155	2	1108.576782	3.79E-04	TYVTEVREL	TYVTEVREL	sp|Q86UP2|KTN1_HUMAN	0	210.7	1.463	0.305	0.0413	1	1
20141213_QEp7_MiBa_SA_HLA-I-p_MM16_1_B_1.51859.51859.2	51859	2	941.4766846	0.0086	FDAAKLMF	FDAAKLMF	sp|Q9P2L0|WDR35_HUMAN	0	140.7	1.816	0.373	0.00537	1	1
20141212_QEp7_MiBa_SA_HLA-I-p_MM16_1_A.55267.55267.2	55267	2	1181.605591	0.008728	FTDVPSIQIY	FTDVPSIQIY	sp|O75122|CLAP2_HUMAN	0	221.3	1.982	0.347	0.00618	1	1
20141212_QEp7_MiBa_SA_HLA-I-p_MM16_1_B.34475.34475.2	34475	2	920.5522461	0.007868	APASPLRPL	APASPLRPL	sp|P85037|FOXK1_HUMAN	0	394.8	1.934	0.149	0.00737	1	1
20141213_QEp7_MiBa_SA_HLA-I-p_MM16_3_B_1.42851.42851.3	42851	3	1953.98584	1.019216	VDM(Oxidation)AKKETVWRLEEFG	VDMAKKETVWRLEEFG	sp|P01903|DRA_HUMAN	0	123	2.72	0.289	0.00158	1	1
20141212_QEp7_MiBa_SA_HLA-I-p_MM16_2_B.19559.19559.2	19559	2	963.5554199	0.005228	TTKNRFVV	TTKNRFVV	sp|P06730|IF4E_HUMAN	0	460.4	1.833	0.358	0.0113	1	1
20141212_QEp7_MiBa_SA_HLA-I-p_MM16_1_A.31549.31549.2	31549	2	1240.548706	0.009291	DTSRPLGDSMY	DTSRPLGDSMY	sp|Q14596|NBR1_HUMAN	0	574	2.487	0.501	2.02E-04	1	1
20141212_QEp7_MiBa_SA_HLA-I-p_MM16_1_B.38160.38160.3	38160	3	1071.6875	0.007087	APLLRKVYL	APLLRKVYL	sp|Q5XPI4|RN123_HUMAN	0	124.4	1.858	0.204	0.0445	1	1
20141212_QEp7_MiBa_SA_HLA-I-p_MM16_3_B.24658.24658.1	24658	1	965.5253296	0.007144	YANSKAVTL	YANSKAVTL	sp|Q6UXN9|WDR82_HUMAN	0	63.8	1.56	0.338	0.0183	1	1
20141212_QEp7_MiBa_SA_HLA-I-p_MM16_1_A.13163.13163.2	13163	2	1134.588623	0.010472	QADNQRLKY	QADNQRLKY	sp|Q9GZM8|NDEL1_HUMAN	0	246.5	1.514	0.33	0.02	1	1
20141212_QEp7_MiBa_SA_HLA-I-p_MM16_2_A.50050.50050.2	50050	2	1096.564331	0.008964	NYAQVLDKF	NYAQVLDKF	sp|Q9ULH1|ASAP1_HUMAN	0	384.7	1.879	0.215	4.29E-04	1	1
20141212_QEp7_MiBa_SA_HLA-I-p_MM16_1_A.15735.15735.2	15735	2	1011.398743	0.005341	SSDPYHSGY	SSDPYHSGY	sp|Q9BXP5|SRRT_HUMAN	0	326.2	1.834	0.198	0.0402	1	1
20141212_QEp7_MiBa_SA_HLA-I-p_MM16_2_A.45793.45793.2	45793	2	1178.583984	0.008564	SPMSADRVVAF	SPMSADRVVAF	sp|P10589|COT1_HUMAN;sp|P24468|COT2_HUMAN	0	738.3	2.73	0.456	4.10E-05	1	1
20141213_QEp7_MiBa_SA_HLA-I-p_MM16_2_B_1.56432.56432.1	56432	1	1301.604736	0.011908	FVDNPVGTGFSY	FVDNPVGTGFSY	sp|Q9HB40|RISC_HUMAN	0	413.6	2.23	0.411	2.98E-04	1	1
20141212_QEp7_MiBa_SA_HLA-I-p_MM16_3_B.11009.11009.2	11009	2	1214.687744	0.010528	ELRKKHYEL	ELRKKHYEL	sp|O00291|HIP1_HUMAN	0	401.8	1.522	0.3	0.0228	1	1
20141213_QEp7_MiBa_SA_HLA-I-p_MM16_3_B_1.39017.39017.1	39017	1	856.5454712	0.007261	VVKLGAASL	VVKLGAASL	sp|Q9Y490|TLN1_HUMAN;sp|Q9Y4G6|TLN2_HUMAN	0	511.1	2.31	0.289	0.0235	1	1
20141213_QEp7_MiBa_SA_HLA-I-p_MM16_3_A_1.28092.28092.2	28092	2	1722.713989	0.01301	ESAEAPGHYPAEDSTY	ESAEAPGHYPAEDSTY	sp|Q14247|SRC8_HUMAN	0	177.6	2.942	0.457	1.93E-04	1	1
20141212_QEp7_MiBa_SA_HLA-I-p_MM16_2_A.58672.58672.1	58672	1	1116.560425	0.00794	KYSDITIMF	KYSDITIMF	sp|Q14353|GAMT_HUMAN	0	666.4	2.22	0.446	4.78E-05	1	1
20141212_QEp7_MiBa_SA_HLA-I-p_MM16_1_A.55841.55841.2	55841	2	1202.624023	0.011536	RYFLPPYTF	RYFLPPYTF	sp|Q16533|SNPC1_HUMAN	0	446.6	1.985	0.263	0.00149	1	1
20141213_QEp7_MiBa_SA_HLA-I-p_MM16_3_B_1.39874.39874.2	39874	2	1038.581177	0.010212	TYITSVSRL	TYITSVSRL	sp|Q9Y236|OSGI2_HUMAN	0	405.7	1.992	0.163	0.0016	1	1
20141212_QEp7_MiBa_SA_HLA-I-p_MM16_1_A.34697.34697.2	34697	2	1037.633789	0.010493	QLHIKVTSL	QLHIKVTSL	sp|P52948|NUP98_HUMAN	0	658.5	1.975	0.414	0.00998	1	1
20141212_QEp7_MiBa_SA_HLA-I-p_MM16_2_B.04800.04800.2	4800	2	1144.598511	0.007455	APKPQDKKSM(Oxidation)	APKPQDKKSM	sp|Q9H2P0|ADNP_HUMAN	0	224.4	1.597	0.327	0.0159	1	1
20141212_QEp7_MiBa_SA_HLA-I-p_MM16_1_B.05838.05838.2	5838	2	1100.663208	0.007789	KPAKTQKTSL	KPAKTQKTSL	sp|O15539|RGS5_HUMAN	0	744.5	2.865	0.426	8.75E-04	1	1
20141212_QEp7_MiBa_SA_HLA-I-p_MM16_2_B.41435.41435.2	41435	2	1263.684082	0.008271	MPRGPTLGHVSL	MPRGPTLGHVSL	sp|Q96TA2|YMEL1_HUMAN	0	319.1	2.015	0.221	0.0052	1	1
20141212_QEp7_MiBa_SA_HLA-I-p_MM16_3_B.28272.28272.2	28272	2	1157.686768	0.009957	SPIRSKLSSAL	SPIRSKLSSAL	sp|Q9UBB9|TFP11_HUMAN	0	245.7	2.187	0.234	0.0422	1	1
20141213_QEp7_MiBa_SA_HLA-I-p_MM16_1_B_1.16006.16006.3	16006	3	1404.812866	0.013885	SPRKPVAKWHSL	SPRKPVAKWHSL	sp|Q9BT88|SYT11_HUMAN	0	1019.4	3.888	0.506	1.62E-05	1	1
20141212_QEp7_MiBa_SA_HLA-I-p_MM16_2_B.24880.24880.2	24880	2	1062.471069	0.009293	QSN(Deamidated)ETALHY	QSNETALHY	sp|Q9UBV2|SE1L1_HUMAN	0	190	1.476	1	0.0419	2	1
20141213_QEp7_MiBa_SA_HLA-I-p_MM16_2_B_1.27478.27478.2	27478	2	1458.71814	1.014288	DSDFDEKAKLKY	DSDFDEKAKLKY	sp|Q9NQZ2|SAS10_HUMAN	0	273	2.334	0.516	1.71E-06	1	1
20141213_QEp7_MiBa_SA_HLA-I-p_MM16_1_B_1.55903.55903.2	55903	2	1159.635864	0.008088	SYIGLKGLYF	SYIGLKGLYF	sp|Q9UMX9|S45A2_HUMAN	0	354.3	1.798	0.326	4.12E-04	1	1
20141212_QEp7_MiBa_SA_HLA-I-p_MM16_2_A.36359.36359.1	36359	1	916.4413452	0.004885	FITKMDY	FITKMDY	sp|P06396|GELS_HUMAN	0	304.8	1.848	0.267	0.00409	1	1
20141212_QEp7_MiBa_SA_HLA-I-p_MM16_2_A.61228.61228.1	61228	1	979.4779053	0.009442	TPTMPFSSL	TPTMPFSSL	sp|Q13546|RIPK1_HUMAN	0	703.4	2.313	0.352	8.43E-04	1	1
20141212_QEp7_MiBa_SA_HLA-I-p_MM16_1_A.32448.32448.2	32448	2	1138.601563	0.00925	VYTVHHVVW	VYTVHHVVW	sp|O60307|MAST3_HUMAN	0.33	513.2	2.087	0.44	3.13E-04	1	1
20141212_QEp7_MiBa_SA_HLA-I-p_MM16_3_A.35636.35636.2	35636	2	1071.563843	0.014316	NPNMRLSQL	NPNMRLSQL	sp|Q96CT7|CC124_HUMAN	0	124.8	1.769	0.141	0.0397	3	1
20141213_QEp7_MiBa_SA_HLA-I-p_MM16_3_A_1.37409.37409.1	37409	1	911.5511475	0.007112	NPASKVIAL	NPASKVIAL	sp|P53675|CLH2_HUMAN;sp|Q00610|CLH1_HUMAN	0	219.9	1.71	0.416	0.0103	1	1
20141212_QEp7_MiBa_SA_HLA-I-p_MM16_1_B.37161.37161.2	37161	2	1359.698364	0.004804	AAHLPAEFTPAVH	AAHLPAEFTPAVH	sp|P69905|HBA_HUMAN	0	657.2	2.776	0.536	5.20E-07	1	1
20141212_QEp7_MiBa_SA_HLA-I-p_MM16_2_B.52362.52362.2	52362	2	1095.579468	0.008147	NVDRVFALY	NVDRVFALY	sp|Q14112|NID2_HUMAN	0	355.5	2.321	0.297	0.0118	1	1
20141213_QEp7_MiBa_SA_HLA-I-p_MM16_3_B_1.17301.17301.1	17301	1	777.3151855	0.006973	YSEGWH	YSEGWH	sp|P28068|DMB_HUMAN	0	405.5	1.856	0.313	0.00717	1	1
20141212_QEp7_MiBa_SA_HLA-I-p_MM16_1_B.14816.14816.3	14816	3	1044.59021	0.007328	SPRSVIHHL	SPRSVIHHL	sp|O95163|ELP1_HUMAN	0	186.2	2.209	0.195	0.0309	1	1
20141213_QEp7_MiBa_SA_HLA-I-p_MM16_1_B_1.21744.21744.2	21744	2	1071.509399	0.010838	NVDPVQHTY	NVDPVQHTY	sp|O00468|AGRIN_HUMAN	0	283.8	1.773	0.304	0.00962	1	1
20141213_QEp7_MiBa_SA_HLA-I-p_MM16_2_A_1.06716.06716.2	6716	2	917.5255127	0.007335	TPSSKKSAL	TPSSKKSAL	sp|C9J798|RAS4B_HUMAN;sp|O43374|RASL2_HUMAN	0	516.4	2.118	0.357	0.00853	1	1
20141212_QEp7_MiBa_SA_HLA-I-p_MM16_1_B.18969.18969.1	18969	1	909.4140625	0.006103	VTEGSSPAY	VTEGSSPAY	sp|Q86U86|PB1_HUMAN	0	456.5	2.181	0.301	0.0169	1	1
20141212_QEp7_MiBa_SA_HLA-I-p_MM16_3_B.43082.43082.2	43082	2	1420.665894	0.014806	YSDSPQSLSKFY	YSDSPQSLSKFY	sp|Q99698|LYST_HUMAN	0	171.5	2.476	0.466	4.82E-05	1	1
20141213_QEp7_MiBa_SA_HLA-I-p_MM16_2_A_1.27995.27995.3	27995	3	1480.909546	0.011877	LEKIATPKVKNQL	LEKIATPKVKNQL	sp|Q9Y2Q3|GSTK1_HUMAN	0	563.7	4.308	0.498	8.16E-06	1	1
20141212_QEp7_MiBa_SA_HLA-I-p_MM16_2_B.65452.65452.2	65452	2	1167.606689	0.010216	LYELHVFTF	LYELHVFTF	sp|Q9Y5B0|CTDP1_HUMAN	0	171.6	1.672	0.303	0.0218	1	1
20141213_QEp7_MiBa_SA_HLA-I-p_MM16_1_B_1.27843.27843.2	27843	2	1129.590942	0.009405	RRGDFIHVM	RRGDFIHVM	sp|P62993|GRB2_HUMAN	0	325.8	1.592	0.428	0.0022	1	1
20141212_QEp7_MiBa_SA_HLA-I-p_MM16_3_B.38504.38504.2	38504	2	992.5733032	0.007818	VPREPPVSL	VPREPPVSL	sp|Q8TEQ8|PIGO_HUMAN	0	410.7	2.045	0.256	0.0127	1	1
20141213_QEp7_MiBa_SA_HLA-I-p_MM16_2_B_1.47595.47595.1	47595	1	968.5283813	0.010532	LPSEPSQVL	LPSEPSQVL	DeNovo_spliced__LPSEPSQVL	0	628.2	2.108	0.261	0.0149	1	1
20141213_QEp7_MiBa_SA_HLA-I-p_MM16_2_B_1.60854.60854.1	60854	1	979.4818726	0.013404	TPTMPFSSL	TPTMPFSSL	sp|Q13546|RIPK1_HUMAN	0	623.8	2.151	0.396	0.00417	1	1
20141213_QEp7_MiBa_SA_HLA-I-p_MM16_1_A_1.15938.15938.2	15938	2	1108.52356	0.008693	APSPSSSRSSF	APSPSSSRSSF	sp|Q6PCB5|RSBNL_HUMAN	0	367.8	1.849	0.264	0.0172	1	1
20141212_QEp7_MiBa_SA_HLA-I-p_MM16_1_B.08561.08561.2	8561	2	954.5682373	0.007186	VPNQKRLT	VPNQKRLT	sp|O60488|ACSL4_HUMAN	0	184.5	1.376	0.289	0.0348	1	1
20141213_QEp7_MiBa_SA_HLA-I-p_MM16_1_A_1.17647.17647.2	17647	2	1138.583374	0.010273	GPDHLRSASSL	GPDHLRSASSL	sp|Q9Y2L5|TPPC8_HUMAN	0	977.9	2.638	0.399	8.96E-06	1	1
20141212_QEp7_MiBa_SA_HLA-I-p_MM16_1_A.50436.50436.2	50436	2	1315.723389	0.009812	EQWLLTTAKNL	EQWLLTTAKNL	sp|P00738|HPT_HUMAN;sp|P00739|HPTR_HUMAN	0	278.5	1.961	0.371	0.00191	1	1
20141212_QEp7_MiBa_SA_HLA-I-p_MM16_1_A.33203.33203.1	33203	1	950.5155029	0.008209	ASELKALGY	ASELKALGY	sp|Q12996|CSTF3_HUMAN	0	221.3	1.664	0.254	0.0431	1	1
20141212_QEp7_MiBa_SA_HLA-I-p_MM16_2_B.33515.33515.1	33515	1	1065.542847	0.008586	STDPSVLGKY	STDPSVLGKY	sp|Q14469|HES1_HUMAN	0	678.2	2.436	0.458	7.13E-05	1	1
20141213_QEp7_MiBa_SA_HLA-I-p_MM16_1_B_1.53873.53873.2	53873	2	1012.615662	0.008727	LPSPFLRAL	LPSPFLRAL	sp|O95456|PSMG1_HUMAN	0	294.7	1.72	0.322	0.0144	1	1
20141212_QEp7_MiBa_SA_HLA-I-p_MM16_3_A.62946.62946.3	62946	3	1923.031982	0.021833	FTITDQVPFSVSVSQLR	FTITDQVPFSVSVSQLR	sp|P40967|PMEL_HUMAN	0	178.5	2.153	0.437	7.55E-04	1	1
20141213_QEp7_MiBa_SA_HLA-I-p_MM16_3_A_1.22176.22176.2	22176	2	837.5130005	0.005756	TAKLHVAV	TAKLHVAV	sp|Q12906|ILF3_HUMAN;sp|Q96SI9|STRBP_HUMAN	0	522.2	2.124	0.259	0.0042	1	1
20141212_QEp7_MiBa_SA_HLA-I-p_MM16_2_A.46020.46020.1	46020	1	1219.618164	0.009744	LLDPSVSQGAAY	LLDPSVSQGAAY	sp|O14770|MEIS2_HUMAN	0	1514.8	2.798	0.425	2.35E-04	1	1
20141213_QEp7_MiBa_SA_HLA-I-p_MM16_3_A_1.20671.20671.1	20671	1	1139.523315	0.013812	TSDNGKDGLAY	TSDNGKDGLAY	sp|Q9UM11|FZR_HUMAN	0	868	2.648	0.422	2.83E-05	1	1
20141212_QEp7_MiBa_SA_HLA-I-p_MM16_3_B.63959.63959.1	63959	1	1180.546387	0.00639	NYTEWLQDL	NYTEWLQDL	sp|Q9P2E9|RRBP1_HUMAN	0	512	1.834	0.28	0.0247	1	1
20141213_QEp7_MiBa_SA_HLA-I-p_MM16_1_B_1.07864.07864.3	7864	3	1251.583496	0.010359	YTDTSNHSSLK	YTDTSNHSSLK	sp|Q14161|GIT2_HUMAN	0	120.6	2.673	0.442	1.34E-04	1	1
20141213_QEp7_MiBa_SA_HLA-I-p_MM16_3_B_1.27442.27442.2	27442	2	980.5361938	0.007103	VPEEARPAL	VPEEARPAL	sp|Q66K64|DCA15_HUMAN	0	289.1	1.672	0.128	0.0373	1	1
20141212_QEp7_MiBa_SA_HLA-I-p_MM16_1_A.38823.38823.2	38823	2	1317.669312	0.008822	AAQLYEKGLYY	AAQLYEKGLYY	sp|Q8NEZ3|WDR19_HUMAN	0	285.9	2.253	0.358	3.92E-04	1	1
20141213_QEp7_MiBa_SA_HLA-I-p_MM16_2_B_1.19005.19005.1	19005	1	1215.580444	0.00978	EYSKQMQRF	EYSKQMQRF	sp|Q13547|HDAC1_HUMAN;sp|Q92769|HDAC2_HUMAN	0	33.9	1.759	0.203	0.011	1	1
20141212_QEp7_MiBa_SA_HLA-I-p_MM16_3_A.54950.54950.1	54950	1	994.5770874	0.007212	VINPEPITL	VINPEPITL	sp|Q5VWN6|F208B_HUMAN	0	409.6	1.866	0.282	0.029	1	1
20141212_QEp7_MiBa_SA_HLA-I-p_MM16_1_B.31350.31350.2	31350	2	925.4727173	0.006953	APAPSTVHF	APAPSTVHF	sp|Q13118|KLF10_HUMAN	0	357.8	1.663	0.307	0.0205	1	1
20141212_QEp7_MiBa_SA_HLA-I-p_MM16_3_B.08886.08886.2	8886	2	1135.571899	0.009698	TPRSKGQESF	TPRSKGQESF	sp|P06748|NPM_HUMAN	0	128.4	2.158	0.256	0.0256	2	1
20141212_QEp7_MiBa_SA_HLA-I-p_MM16_1_A.46460.46460.2	46460	2	1639.825073	0.015694	FSNALEPDFKATSIT	FSNALEPDFKATSIT	sp|Q14118|DAG1_HUMAN	0	381.6	2.783	0.515	7.24E-06	1	1
20141213_QEp7_MiBa_SA_HLA-I-p_MM16_1_B_1.34628.34628.3	34628	3	2577.008789	0.035943	YSQSQGDSEYYDYGHGEVQ(Deamidated)DSY	YSQSQGDSEYYDYGHGEVQDSY	sp|Q07666|KHDR1_HUMAN	0	124.8	2.586	1	0.0228	1	1
20141212_QEp7_MiBa_SA_HLA-I-p_MM16_1_A.24257.24257.2	24257	2	1127.530518	0.005802	HLDTLTEHY	HLDTLTEHY	sp|Q9Y421|FA32A_HUMAN	0	640.3	2.473	0.354	1.47E-04	1	1
20141213_QEp7_MiBa_SA_HLA-I-p_MM16_2_A_1.60144.60144.2	60144	2	1108.626099	0.009209	YPIEKFISL	YPIEKFISL	sp|O75970|MPDZ_HUMAN	0	382.2	1.869	0.282	0.0249	1	1
20141212_QEp7_MiBa_SA_HLA-I-p_MM16_2_A.26884.26884.1	26884	1	936.4256592	0.00677	VTDSGPTFN	VTDSGPTFN	sp|P11388|TOP2A_HUMAN	0	792.2	2.054	0.36	0.00864	1	1
20141213_QEp7_MiBa_SA_HLA-I-p_MM16_3_B_1.51072.51072.1	51072	1	893.4119873	0.004772	EHIWFY	EHIWFY	sp|O95477|ABCA1_HUMAN;sp|Q9BZC7|ABCA2_HUMAN	0	333.8	1.603	0.251	0.0424	1	1
20141213_QEp7_MiBa_SA_HLA-I-p_MM16_2_B_1.47672.47672.3	47672	3	985.5610352	0.007874	MFHIRAVI	MFHIRAVI	sp|P20036|DPA1_HUMAN	0	255.4	2.281	0.367	0.0098	1	1
20141212_QEp7_MiBa_SA_HLA-I-p_MM16_3_A.64630.64630.1	64630	1	1115.561768	0.007842	AYPEYLITF	AYPEYLITF	sp|Q460N3|PAR15_HUMAN;sp|Q460N5|PAR14_HUMAN	0	307.6	1.783	0.129	0.0149	1	1
20141213_QEp7_MiBa_SA_HLA-I-p_MM16_2_B_1.37728.37728.2	37728	2	2707.060547	1.045243	YSQSQ(Deamidated)GDSEYYDYGHGEVQDSYE	YSQSQGDSEYYDYGHGEVQDSYE	sp|Q07666|KHDR1_HUMAN	0	184.2	2.891	1	1.75E-05	2	1
20141212_QEp7_MiBa_SA_HLA-I-p_MM16_3_B.58422.58422.2	58422	2	1685.742554	0.018222	FESFGDLSTPDAVMGN	FESFGDLSTPDAVMGN	sp|P68871|HBB_HUMAN	0	362.5	2.095	0.491	3.58E-04	1	1
20141213_QEp7_MiBa_SA_HLA-I-p_MM16_3_A_1.31512.31512.3	31512	3	1062.665405	0.010392	RPASPPVVKL	RPASPPVVKL	sp|Q9BX95|SGPP1_HUMAN	0	244.2	2.084	0.386	0.00743	1	1
20141213_QEp7_MiBa_SA_HLA-I-p_MM16_3_A_1.41612.41612.3	41612	3	1565.872314	0.015784	RQYAKDIGFIKLD	RQYAKDIGFIKLD	sp|P62273|RS29_HUMAN	0	411.7	3.471	0.474	1.78E-05	1	1
20141212_QEp7_MiBa_SA_HLA-I-p_MM16_3_B.47875.47875.2	47875	2	1128.641235	0.008042	IFHEVPLKF	IFHEVPLKF	sp|Q659A1|ICE2_HUMAN	0	210.4	1.703	0.243	0.00251	1	1
20141212_QEp7_MiBa_SA_HLA-I-p_MM16_2_B.61315.61315.2	61315	2	1126.591675	0.007145	SPRYIFTML	SPRYIFTML	sp|P11388|TOP2A_HUMAN;sp|Q02880|TOP2B_HUMAN	0	268.8	1.842	0.292	0.0371	1	1
20141212_QEp7_MiBa_SA_HLA-I-p_MM16_1_B.22055.22055.2	22055	2	1027.587036	0.005584	KPKAPGVGGAF	KPKAPGVGGAF	sp|P15502|ELN_HUMAN	0	783.2	3.028	0.476	3.12E-05	1	1
20141212_QEp7_MiBa_SA_HLA-I-p_MM16_3_A.24143.24143.2	24143	2	1447.630127	0.011083	MSEPHYGHAGTVY	MSEPHYGHAGTVY	sp|Q9P2J3|KLHL9_HUMAN;sp|Q9P2N7|KLH13_HUMAN	0	193.9	2.491	0.483	8.29E-05	1	1
20141212_QEp7_MiBa_SA_HLA-I-p_MM16_3_A.38016.38016.2	38016	2	1456.779297	0.011879	NTILPDARDPAFK	NTILPDARDPAFK	sp|P11279|LAMP1_HUMAN	0	332.9	2.41	0.36	0.0042	1	1
20141212_QEp7_MiBa_SA_HLA-I-p_MM16_1_A.15389.15389.2	15389	2	1509.716553	0.01056	QSEEDQRNTKLY	QSEEDQRNTKLY	sp|Q9BYG7|MSTRO_HUMAN	0	325.3	2.429	0.469	2.24E-04	1	1
20141212_QEp7_MiBa_SA_HLA-I-p_MM16_3_B.16177.16177.1	16177	1	946.4435425	0.007949	SPNSGQSSAL	SPNSGQSSAL	sp|Q86VQ1|GLCI1_HUMAN	0	850.4	2.298	0.253	4.62E-05	1	1
20141212_QEp7_MiBa_SA_HLA-I-p_MM16_1_B.06122.06122.2	6122	2	941.4742432	0.006337	SPNQARAQA	SPNQARAQA	sp|P26599|PTBP1_HUMAN	0	776.4	2.054	0.395	0.00333	1	1
20141212_QEp7_MiBa_SA_HLA-I-p_MM16_2_A.34579.34579.1	34579	1	1144.667969	0.007491	IYQRDPLKL	IYQRDPLKL	sp|P42226|STAT6_HUMAN	0	167.3	1.935	0.259	0.027	1	1
20141212_QEp7_MiBa_SA_HLA-I-p_MM16_3_A.29678.29678.3	29678	3	1046.530518	0.008569	IADMGHLKY	IADMGHLKY	sp|P12004|PCNA_HUMAN	0	156.7	2.404	0.17	0.00535	1	1
20141213_QEp7_MiBa_SA_HLA-I-p_MM16_1_A_1.36650.36650.2	36650	2	1274.632935	0.01127	KTDMEKLTFY	KTDMEKLTFY	sp|Q14156|EFR3A_HUMAN	0.001	301.3	2.461	0.293	2.48E-04	1	1
20141213_QEp7_MiBa_SA_HLA-I-p_MM16_1_A_1.36650.36650.2	36650	2	1274.632935	0.011266	KTN(Deamidated)MEKLTFY	KTNMEKLTFY	sp|Q9Y2G0|EFR3B_HUMAN	0	301.3	2.461	0.293	2.48E-04	1	1
20141213_QEp7_MiBa_SA_HLA-I-p_MM16_2_A_1.21414.21414.1	21414	1	858.4879761	0.00688	LPGSGKSTL	LPGSGKSTL	sp|P09543|CN37_HUMAN	0	330.6	2.036	0.23	0.0224	1	1
20141212_QEp7_MiBa_SA_HLA-I-p_MM16_1_B.45667.45667.2	45667	2	1630.97168	0.005887	GLKLVDKFLEDVKK	GLKLVDKFLEDVKK	sp|P01009|A1AT_HUMAN	0	321.2	3.174	0.43	2.76E-04	1	1
20141213_QEp7_MiBa_SA_HLA-I-p_MM16_2_B_1.07985.07985.2	7985	2	1189.557373	0.009802	ITDRGGGSQHY	ITDRGGGSQHY	sp|Q9NWH9|SLTM_HUMAN	0	143	1.468	0.302	0.0265	1	1
20141212_QEp7_MiBa_SA_HLA-I-p_MM16_1_B.34470.34470.2	34470	2	1128.624146	0.00619	LLKEHYVDL	LLKEHYVDL	sp|P15531|NDKA_HUMAN	0	292.1	2.228	0.255	0.0209	1	1
20141213_QEp7_MiBa_SA_HLA-I-p_MM16_3_B_1.26925.26925.2	26925	2	1107.511597	0.009715	FSEPRPTGMS	FSEPRPTGMS	sp|Q8IWD4|CC117_HUMAN	0	356.9	1.874	0.258	0.0248	1	1
20141213_QEp7_MiBa_SA_HLA-I-p_MM16_1_A_1.38301.38301.2	38301	2	999.5628052	0.009252	APVRVSMQL	APVRVSMQL	sp|Q04206|TF65_HUMAN	0	855.7	2.203	0.27	0.00148	1	1
20141213_QEp7_MiBa_SA_HLA-I-p_MM16_3_B_1.21930.21930.2	21930	2	1095.525513	0.008375	KYAHM(Oxidation)INGF	KYAHMINGF	sp|P30520|PURA2_HUMAN	0	418.4	2.217	0.343	5.82E-04	1	1
20141213_QEp7_MiBa_SA_HLA-I-p_MM16_3_A_1.55380.55380.2	55380	2	2014.97583	0.012834	(Acetyl)_MDSAGQDINLNSPNKGLLS	MDSAGQDINLNSPNKGLLS	sp|O43399|TPD54_HUMAN	0	505.2	3.404	0.673	5.99E-13	1	1
20141212_QEp7_MiBa_SA_HLA-I-p_MM16_1_A.45100.45100.2	45100	2	970.5547485	0.005985	LPAPEGLKF	LPAPEGLKF	sp|P24821|TENA_HUMAN	0.281	334.1	2.04	0.349	0.0121	1	1
20141212_QEp7_MiBa_SA_HLA-I-p_MM16_2_B.35801.35801.2	35801	2	1010.598999	0.007694	KYVPAIAHL	KYVPAIAHL	sp|Q9H3G5|CPVL_HUMAN	0	709.5	2.468	0.499	4.33E-04	1	1
20141213_QEp7_MiBa_SA_HLA-I-p_MM16_2_B_1.59309.59309.3	59309	3	1398.803467	0.012321	NYIPYLTKLKF	NYIPYLTKLKF	sp|Q5K651|SAMD9_HUMAN	0	417.1	2.229	0.434	0.00229	1	1
20141212_QEp7_MiBa_SA_HLA-I-p_MM16_3_A.64214.64214.2	64214	2	1659.930542	0.011011	RLPIIDVAPLDVGAPD	RLPIIDVAPLDVGAPD	sp|P02452|CO1A1_HUMAN	0	394.8	2.413	0.526	2.99E-07	1	1
20141213_QEp7_MiBa_SA_HLA-I-p_MM16_2_B_1.23224.23224.1	23224	1	943.5427246	0.008865	LPSQKTASL	LPSQKTASL	sp|Q14684|RRP1B_HUMAN	0	428.1	2.15	0.314	0.00815	1	1
20141212_QEp7_MiBa_SA_HLA-I-p_MM16_3_A.46678.46678.1	46678	1	1089.570068	0.009372	KWNPTAGVAF	KWNPTAGVAF	sp|P19387|RPB3_HUMAN	0	363.3	2.11	0.413	0.00129	1	1
20141212_QEp7_MiBa_SA_HLA-I-p_MM16_3_B.12374.12374.2	12374	2	1186.481812	0.010462	PTDMEHTGHY	PTDMEHTGHY	sp|P22794|EVI2A_HUMAN	0	876.6	2.813	0.469	1.03E-05	1	1
20141213_QEp7_MiBa_SA_HLA-I-p_MM16_2_A_1.46201.46201.2	46201	2	1362.763306	0.012564	AVLNGKGLGTGTLY	AVLNGKGLGTGTLY	sp|P54105|ICLN_HUMAN	0	569.7	3.122	0.334	5.81E-05	1	1
20141212_QEp7_MiBa_SA_HLA-I-p_MM16_2_A.34141.34141.2	34141	2	1352.663818	0.009088	RLDHKFDLM(Oxidation)Y	RLDHKFDLMY	sp|A6NHL2|TBAL3_HUMAN;sp|P68363|TBA1B_HUMAN;sp|P68366|TBA4A_HUMAN;sp|Q13748|TBA3C_HUMAN;sp|Q71U36|TBA1A_HUMAN;sp|Q9BQE3|TBA1C_HUMAN;sp|Q9NY65|TBA8_HUMAN	0	397.9	2.131	0.435	1.11E-04	1	1
20141213_QEp7_MiBa_SA_HLA-I-p_MM16_1_A_1.41759.41759.2	41759	2	1069.621094	0.007908	LPSATRALEL	LPSATRALEL	sp|P18583|SON_HUMAN	0	638	2.25	0.265	0.00549	1	1
20141213_QEp7_MiBa_SA_HLA-I-p_MM16_2_B_1.20445.20445.1	20445	1	830.4205933	0.00718	VPSQGGSSL	VPSQGGSSL	sp|Q9H175|CSRN2_HUMAN	0	520.2	2.162	0.336	0.00418	1	1
20141213_QEp7_MiBa_SA_HLA-I-p_MM16_3_A_1.60313.60313.1	60313	1	1092.63269	0.010811	VFTLKPLEF	VFTLKPLEF	sp|P28067|DMA_HUMAN	0	558.4	2.252	0.158	9.14E-04	1	1
20141212_QEp7_MiBa_SA_HLA-I-p_MM16_3_B.38407.38407.3	38407	3	1909.938843	1.009043	RGASQAGM(Oxidation)TGYGMPRQIL	RGASQAGMTGYGMPRQIL	sp|P37802|TAGL2_HUMAN	0	278.7	3.401	1	1.26E-07	1	1
20141213_QEp7_MiBa_SA_HLA-I-p_MM16_1_A_1.34337.34337.2	34337	2	1287.739014	0.009146	APLRPAAPGQTPL	APLRPAAPGQTPL	sp|Q12796|PNRC1_HUMAN	0	391.6	2.183	0.444	3.92E-04	1	1
20141213_QEp7_MiBa_SA_HLA-I-p_MM16_1_B_1.12034.12034.3	12034	3	1258.633911	0.009856	SPNKHNRLYM	SPNKHNRLYM	sp|P13639|EF2_HUMAN	0	418.7	2.865	0.322	5.46E-04	1	1
20141213_QEp7_MiBa_SA_HLA-I-p_MM16_3_B_1.43647.43647.1	43647	1	1114.660522	0.010691	RPQDKFLVL	RPQDKFLVL	sp|Q9P0J1|PDP1_HUMAN;sp|Q9P2J9|PDP2_HUMAN	0	52.2	1.457	0.333	0.0383	1	1
20141212_QEp7_MiBa_SA_HLA-I-p_MM16_2_B.08356.08356.1	8356	1	1043.654175	0.008993	NIKRKVTSV	NIKRKVTSV	sp|Q00613|HSF1_HUMAN	0	51	1.319	0.161	0.0376	1	1
20141213_QEp7_MiBa_SA_HLA-I-p_MM16_2_A_1.45251.45251.2	45251	2	1045.673462	0.008704	LPKLHIVQV	LPKLHIVQV	sp|O00299|CLIC1_HUMAN	0	186.1	1.313	0.11	0.0257	1	1
20141213_QEp7_MiBa_SA_HLA-I-p_MM16_1_B_1.07198.07198.2	7198	2	1055.46228	1.015431	STDPQHHAY	STDPQHHAY	sp|Q6UVK1|CSPG4_HUMAN	0	552	2.3	0.295	0.00109	1	1
20141212_QEp7_MiBa_SA_HLA-I-p_MM16_1_B.16508.16508.2	16508	2	1053.611328	0.010815	TPMKKHLSL	TPMKKHLSL	sp|Q8IXS8|F126B_HUMAN	0	424.3	1.944	0.226	0.00248	1	1
20141213_QEp7_MiBa_SA_HLA-I-p_MM16_2_B_1.57983.57983.2	57983	2	1421.714844	0.010963	ASSSAGTDPQLLLY	ASSSAGTDPQLLLY	sp|Q6UVK1|CSPG4_HUMAN	0	256.4	1.786	0.251	0.0174	1	1
20141213_QEp7_MiBa_SA_HLA-I-p_MM16_2_B_1.50076.50076.1	50076	1	1037.573853	0.00807	NPKNPGLWL	NPKNPGLWL	sp|O94906|PRP6_HUMAN	0	163.7	2.129	0.296	0.00999	1	1
20141213_QEp7_MiBa_SA_HLA-I-p_MM16_2_A_1.54436.54436.2	54436	2	1424.662598	0.012646	YTEAEEFFVKY	YTEAEEFFVKY	sp|Q9HCK8|CHD8_HUMAN	0	338.8	2.54	0.469	1.17E-05	1	1
20141212_QEp7_MiBa_SA_HLA-I-p_MM16_3_A.47915.47915.2	47915	2	1256.547607	0.009256	PYM(Oxidation)DSPQSIGF	PYMDSPQSIGF	sp|P22061|PIMT_HUMAN	0	103.6	1.569	0.381	0.0134	1	1
20141212_QEp7_MiBa_SA_HLA-I-p_MM16_1_B.39714.39714.2	39714	2	1210.558838	0.008219	FTEPIQEANY	FTEPIQEANY	sp|Q13480|GAB1_HUMAN	0	264.6	1.853	0.376	0.00257	1	1
20141212_QEp7_MiBa_SA_HLA-I-p_MM16_3_B.20454.20454.1	20454	1	844.4707642	0.005302	SPGVGKTSL	SPGVGKTSL	sp|Q9NU22|MDN1_HUMAN	0	545.3	2.229	0.282	0.00243	1	1
20141212_QEp7_MiBa_SA_HLA-I-p_MM16_1_A.55429.55429.2	55429	2	1218.658936	0.009304	LLDPSITLGQY	LLDPSITLGQY	sp|P43897|EFTS_HUMAN	0	132.6	1.87	0.345	0.0125	1	1
20141213_QEp7_MiBa_SA_HLA-I-p_MM16_2_B_1.37767.37767.3	37767	3	1726.964478	0.013961	LTDNISKKEYKLLY	LTDNISKKEYKLLY	sp|Q8TCY9|URGCP_HUMAN	0	95.4	2.726	0.191	0.0269	2	1
20141212_QEp7_MiBa_SA_HLA-I-p_MM16_2_B.45133.45133.2	45133	2	1164.589966	0.008477	VTDHLGVVYY	VTDHLGVVYY	sp|Q9NXW2|DJB12_HUMAN	0	227.9	1.939	0.42	0.0023	1	1
20141212_QEp7_MiBa_SA_HLA-I-p_MM16_3_A.40161.40161.1	40161	1	1161.593872	0.012061	YYITTRAQF	YYITTRAQF	sp|P06241|FYN_HUMAN;sp|P07947|YES_HUMAN	0	110.1	1.939	0.466	6.64E-05	1	1
20141213_QEp7_MiBa_SA_HLA-I-p_MM16_1_A_1.30040.30040.2	30040	2	1198.687988	0.009568	KYMTAVVKLF	KYMTAVVKLF	sp|P13498|CY24A_HUMAN	0	351.8	2.177	0.27	0.0181	1	1
20141212_QEp7_MiBa_SA_HLA-I-p_MM16_1_B.36960.36960.3	36960	3	1260.744141	0.009823	KYVPAIAHLIH	KYVPAIAHLIH	sp|Q9H3G5|CPVL_HUMAN	0	644.6	2.944	0.226	2.17E-04	1	1
20141212_QEp7_MiBa_SA_HLA-I-p_MM16_2_A.28491.28491.2	28491	2	951.6202393	0.008547	KPAKPLISV	KPAKPLISV	sp|Q5SVZ6|ZMYM1_HUMAN	0	395.4	2.341	0.453	0.00738	1	1
20141212_QEp7_MiBa_SA_HLA-I-p_MM16_2_A.51353.51353.2	51353	2	1206.671143	0.01026	VTENLRLSLY	VTENLRLSLY	sp|Q96RY7|IF140_HUMAN	0	229.9	2.18	0.29	0.00152	1	1
20141213_QEp7_MiBa_SA_HLA-I-p_MM16_1_A_1.17871.17871.2	17871	2	1092.650269	0.009878	EAKRHLLQV	EAKRHLLQV	sp|O15205|UBD_HUMAN	0	417.9	1.938	0.305	0.0344	1	1
20141213_QEp7_MiBa_SA_HLA-I-p_MM16_3_B_1.51093.51093.2	51093	2	1750.976563	0.014765	YVGEIIGKRGIIGYDV	YVGEIIGKRGIIGYDV	sp|O75964|ATP5L_HUMAN	0	277.3	2.706	0.496	2.61E-05	1	1
20141212_QEp7_MiBa_SA_HLA-I-p_MM16_2_B.33247.33247.2	33247	2	1186.704224	0.006687	FVFRHKQLL	FVFRHKQLL	sp|Q2M238|RN3P1_HUMAN;sp|Q9NYV6|RRN3_HUMAN	0	371	1.657	0.288	0.0347	1	1
20141213_QEp7_MiBa_SA_HLA-I-p_MM16_2_A_1.29786.29786.2	29786	2	1162.566162	0.004283	FPRAPSTSDSV	FPRAPSTSDSV	sp|P23193|TCEA1_HUMAN	0	277.9	2.102	0.388	0.00743	1	1
20141213_QEp7_MiBa_SA_HLA-I-p_MM16_2_B_1.18922.18922.2	18922	2	1043.556641	0.009311	YLKAKQYM	YLKAKQYM	sp|O94826|TOM70_HUMAN	0	290.8	1.594	0.461	2.62E-04	1	1
20141213_QEp7_MiBa_SA_HLA-I-p_MM16_1_A_1.20800.20800.2	20800	2	837.5136108	0.006345	TAKLHVAV	TAKLHVAV	sp|Q12906|ILF3_HUMAN;sp|Q96SI9|STRBP_HUMAN	0	447.7	1.697	0.197	0.0196	1	1
20141213_QEp7_MiBa_SA_HLA-I-p_MM16_2_A_1.31053.31053.2	31053	2	1066.538208	0.008703	ATDLTREVY	ATDLTREVY	sp|Q8IWV8|UBR2_HUMAN	0	483	2.175	0.288	0.00908	1	1
20141212_QEp7_MiBa_SA_HLA-I-p_MM16_1_A.18030.18030.3	18030	3	1129.631592	0.007238	TYAEKLHRL	TYAEKLHRL	sp|Q03001|DYST_HUMAN	0	423.3	2.353	0.266	0.00721	1	1
20141213_QEp7_MiBa_SA_HLA-I-p_MM16_1_B_1.48763.48763.2	48763	2	1053.541138	0.009365	KYGIQMPAF	KYGIQMPAF	sp|P46940|IQGA1_HUMAN	0	416.1	2.161	0.328	0.012	1	1
20141213_QEp7_MiBa_SA_HLA-I-p_MM16_1_A_1.38466.38466.2	38466	2	1476.799072	0.016711	IAAKYQLDPTASIS	IAAKYQLDPTASIS	sp|P45880|VDAC2_HUMAN	0	423.9	2.344	0.384	8.81E-04	1	1
20141213_QEp7_MiBa_SA_HLA-I-p_MM16_2_A_1.57002.57002.2	57002	2	1224.662109	0.011844	TRFLLADNLY	TRFLLADNLY	sp|P61758|PFD3_HUMAN	0	167.9	1.831	0.302	0.0237	1	1
20141212_QEp7_MiBa_SA_HLA-I-p_MM16_1_A.19963.19963.1	19963	1	1083.554077	0.009322	QTETKTITY	QTETKTITY	sp|O43491|E41L2_HUMAN	0	302.8	1.614	0.279	0.0344	1	1
20141213_QEp7_MiBa_SA_HLA-I-p_MM16_1_B_1.32026.32026.2	32026	2	1352.664917	0.010282	RLDHKFDLM(Oxidation)Y	RLDHKFDLMY	sp|A6NHL2|TBAL3_HUMAN;sp|P68363|TBA1B_HUMAN;sp|P68366|TBA4A_HUMAN;sp|Q13748|TBA3C_HUMAN;sp|Q71U36|TBA1A_HUMAN;sp|Q9BQE3|TBA1C_HUMAN;sp|Q9NY65|TBA8_HUMAN	0	299	1.882	0.387	3.51E-04	1	1
20141213_QEp7_MiBa_SA_HLA-I-p_MM16_1_B_1.59557.59557.2	59557	2	944.5423584	0.009214	APTLLGQVF	APTLLGQVF	sp|Q8TER5|ARH40_HUMAN	0	230.3	1.663	0.369	0.0168	1	1
20141212_QEp7_MiBa_SA_HLA-I-p_MM16_1_A.21373.21373.2	21373	2	1006.528809	0.009189	GPEADRHLL	GPEADRHLL	sp|A5YKK6|CNOT1_HUMAN	0	286.4	1.811	0.161	0.0351	1	1
20141212_QEp7_MiBa_SA_HLA-I-p_MM16_3_B.45091.45091.2	45091	2	885.414856	0.005984	APMPVPSGM	APMPVPSGM	sp|Q12770|SCAP_HUMAN	0	181.7	1.708	0.24	0.018	1	1
20141213_QEp7_MiBa_SA_HLA-I-p_MM16_2_B_1.20550.20550.1	20550	1	1028.572632	0.011169	DLNEKARAL	DLNEKARAL	sp|Q9BUL8|PDC10_HUMAN	0	96	1.938	0.304	0.0253	1	1
20141213_QEp7_MiBa_SA_HLA-I-p_MM16_1_B_1.10939.10939.2	10939	2	1196.483887	0.010416	YTDENQHQY	YTDENQHQY	sp|Q5HYA8|MKS3_HUMAN	0	142	1.745	0.231	0.0154	1	1
20141213_QEp7_MiBa_SA_HLA-I-p_MM16_3_A_1.19266.19266.3	19266	3	1197.628052	0.009782	YYAKEIHKF	YYAKEIHKF	sp|P10600|TGFB3_HUMAN	0	142.2	2.032	0.255	0.0296	1	1
20141212_QEp7_MiBa_SA_HLA-I-p_MM16_3_A.42265.42265.2	42265	2	1036.525391	0.006493	NSATAVAQLY	NSATAVAQLY	sp|Q14CZ0|CP072_HUMAN	0	193.6	1.741	0.346	0.0292	1	1
20141213_QEp7_MiBa_SA_HLA-I-p_MM16_1_B_1.48992.48992.2	48992	2	1125.592163	0.006254	PYTPQFKVF	PYTPQFKVF	sp|Q8NET5|NFAM1_HUMAN	0	137.1	1.677	0.271	0.0176	1	1
20141212_QEp7_MiBa_SA_HLA-I-p_MM16_2_A.24858.24858.2	24858	2	1356.607544	0.012909	PTDNPEAHSNLY	PTDNPEAHSNLY	sp|Q12851|M4K2_HUMAN	0	847.7	2.939	0.503	9.14E-07	1	1
20141213_QEp7_MiBa_SA_HLA-I-p_MM16_2_A_1.47508.47508.2	47508	2	1159.717163	0.009408	ALLNKLIGRY	ALLNKLIGRY	sp|P33981|TTK_HUMAN	0	361.8	2.024	0.465	0.0192	1	1
20141212_QEp7_MiBa_SA_HLA-I-p_MM16_1_B.15918.15918.3	15918	3	1504.763916	0.011709	HSDKINKSESVVY	HSDKINKSESVVY	sp|O95297|MPZL1_HUMAN	0	344.7	2.563	0.352	1.08E-04	1	1
20141212_QEp7_MiBa_SA_HLA-I-p_MM16_2_B.45761.45761.3	45761	3	1472.776123	0.009748	KYINTDAKFQVF	KYINTDAKFQVF	sp|Q8TEL6|TP4AP_HUMAN	0	150	2.194	0.365	0.0178	1	1
20141213_QEp7_MiBa_SA_HLA-I-p_MM16_2_B_1.53084.53084.2	53084	2	1380.789307	0.012777	VPRPLQPEYVAL	VPRPLQPEYVAL	sp|O94806|KPCD3_HUMAN	0	147.3	1.543	0.355	0.0184	1	1
20141213_QEp7_MiBa_SA_HLA-I-p_MM16_1_B_1.54556.54556.2	54556	2	1591.736572	0.017071	WIDFDNDYKTLY	WIDFDNDYKTLY	sp|P41252|SYIC_HUMAN	0	96.4	1.344	0.396	0.00973	1	1
20141212_QEp7_MiBa_SA_HLA-I-p_MM16_2_B.22094.22094.2	22094	2	966.5360107	0.007308	HPYPKNVL	HPYPKNVL	sp|Q9P2K1|C2D2A_HUMAN	0	267.1	1.634	0.371	0.0128	1	1
20141212_QEp7_MiBa_SA_HLA-I-p_MM16_1_A.05863.05863.2	5863	2	1094.565063	0.007494	EMLRKKSGM(Oxidation)	EMLRKKSGM	sp|P24530|EDNRB_HUMAN	0	191.2	1.99	0.407	7.00E-04	1	1
20141212_QEp7_MiBa_SA_HLA-I-p_MM16_1_A.18270.18270.2	18270	2	1131.757813	0.008581	TIKKRFKVL	TIKKRFKVL	sp|Q9NPE3|NOP10_HUMAN	0.072	130.7	1.45	0.427	0.017	1	1
20141213_QEp7_MiBa_SA_HLA-I-p_MM16_3_B_1.32495.32495.3	32495	3	1247.75647	0.010282	RLAVREAIHAL	RLAVREAIHAL	sp|Q9Y4R8|TELO2_HUMAN	0	206.6	2.346	0.157	0.0182	1	1
20141212_QEp7_MiBa_SA_HLA-I-p_MM16_2_A.36265.36265.2	36265	2	983.5614624	0.006212	EAFVRHIL	EAFVRHIL	tr|A0A0G2JQ01|A0A0G2JQ01_HUMAN;sp|P60660|MYL6_HUMAN	0	333.1	2.082	0.274	0.0227	1	1
20141213_QEp7_MiBa_SA_HLA-I-p_MM16_1_A_1.29882.29882.2	29882	2	1091.644653	0.010714	VYIDKVRSL	VYIDKVRSL	sp|P20700|LMNB1_HUMAN	0	187.6	1.541	0.366	0.0461	1	1
20141212_QEp7_MiBa_SA_HLA-I-p_MM16_1_A.27279.27279.3	27279	3	1032.676514	0.006944	ALKFKKVSL	ALKFKKVSL	sp|Q86WA6|BPHL_HUMAN	0	209.8	2.204	0.33	0.0122	1	1
20141213_QEp7_MiBa_SA_HLA-I-p_MM16_3_A_1.32446.32446.2	32446	2	1098.664551	0.009554	NLKLKLHSF	NLKLKLHSF	sp|Q09028|RBBP4_HUMAN	0	550.4	1.814	0.133	0.0304	1	1
20141212_QEp7_MiBa_SA_HLA-I-p_MM16_2_A.51880.51880.2	51880	2	1597.783203	0.005592	SWFKESDPSKLQF	SWFKESDPSKLQF	sp|Q96FZ2|HMCES_HUMAN	0	1134.9	3.344	0.538	1.69E-08	1	1
20141212_QEp7_MiBa_SA_HLA-I-p_MM16_2_A.39914.39914.2	39914	2	1289.563599	0.007203	WSDYSDNLKY	WSDYSDNLKY	sp|P15622|ZN250_HUMAN	0	404.7	2.232	0.469	2.90E-04	1	1
20141213_QEp7_MiBa_SA_HLA-I-p_MM16_2_B_1.29351.29351.2	29351	2	948.5831299	0.00749	TAYIRVKV	TAYIRVKV	sp|Q07955|SRSF1_HUMAN	0	161.1	1.503	0.406	0.00853	1	1
20141213_QEp7_MiBa_SA_HLA-I-p_MM16_1_B_1.18710.18710.2	18710	2	1516.856689	0.010561	ETVITVDTKAAGKGK	ETVITVDTKAAGKGK	sp|P21333|FLNA_HUMAN	0	531.4	2.507	0.507	1.21E-04	1	1
20141213_QEp7_MiBa_SA_HLA-I-p_MM16_3_B_1.29343.29343.2	29343	2	1292.648315	0.012209	QSDPSIRTQVY	QSDPSIRTQVY	sp|Q9C0D7|ZC12C_HUMAN	0	335.5	2.061	0.292	5.04E-04	1	1
20141212_QEp7_MiBa_SA_HLA-I-p_MM16_3_B.03319.03319.2	3319	2	1167.692383	0.008757	KPNRERQKL	KPNRERQKL	sp|Q14571|ITPR2_HUMAN;sp|Q14573|ITPR3_HUMAN;sp|Q14643|ITPR1_HUMAN	0	34.1	1.242	0.383	0.0192	1	1
20141213_QEp7_MiBa_SA_HLA-I-p_MM16_1_A_1.49672.49672.1	49672	1	1082.530518	0.011991	QYASAFHFL	QYASAFHFL	sp|Q96RK4|BBS4_HUMAN	0	726.2	2.084	0.381	1.17E-04	1	1
20141212_QEp7_MiBa_SA_HLA-I-p_MM16_3_B.62904.62904.2	62904	2	1288.71582	0.013087	N(Deamidated)YPETLGRLLI	NYPETLGRLLI	sp|O43304|S14L5_HUMAN;sp|Q92503|S14L1_HUMAN	0.084	206.5	1.486	0.388	0.00208	1	1
20141212_QEp7_MiBa_SA_HLA-I-p_MM16_2_B.41301.41301.3	41301	3	1908.947021	0.017207	RGASQAGM(Oxidation)TGYGMPRQIL	RGASQAGMTGYGMPRQIL	sp|P37802|TAGL2_HUMAN	0.081	293.4	3.59	0.497	2.33E-07	1	1
20141212_QEp7_MiBa_SA_HLA-I-p_MM16_3_A.54493.54493.2	54493	2	1082.526489	0.007975	QYASAFHFL	QYASAFHFL	sp|Q96RK4|BBS4_HUMAN	0	238.3	1.597	0.216	0.0131	1	1
20141212_QEp7_MiBa_SA_HLA-I-p_MM16_2_A.42468.42468.2	42468	2	1228.583618	0.011214	SLDGDLAGRYY	SLDGDLAGRYY	sp|P12277|KCRB_HUMAN	0	278.1	2.14	0.351	0.00569	1	1
20141212_QEp7_MiBa_SA_HLA-I-p_MM16_1_A.43284.43284.1	43284	1	1211.559204	0.006005	EYM(Oxidation)EHVYLI	EYMEHVYLI	sp|Q9H1P3|OSBL2_HUMAN	0	180.5	1.632	0.349	0.0142	1	1
20141212_QEp7_MiBa_SA_HLA-I-p_MM16_2_B.38811.38811.2	38811	2	1281.633179	0.012263	MTGYGM(Oxidation)PRQIL	MTGYGMPRQIL	sp|P37802|TAGL2_HUMAN	0	224.5	1.617	0.299	0.00237	1	1
20141212_QEp7_MiBa_SA_HLA-I-p_MM16_3_B.58855.58855.1	58855	1	940.5300903	0.007164	SPSLPNITL	SPSLPNITL	sp|P56524|HDAC4_HUMAN;sp|Q9UKV0|HDAC9_HUMAN	0	535.4	1.831	0.301	0.0308	1	1
20141213_QEp7_MiBa_SA_HLA-I-p_MM16_1_A_1.06950.06950.3	6950	3	1271.658203	0.009934	APRPDSRHHSL	APRPDSRHHSL	sp|Q9BSV6|SEN34_HUMAN	0	491.1	2.635	0.268	0.00844	1	1
20141213_QEp7_MiBa_SA_HLA-I-p_MM16_3_B_1.26908.26908.1	26908	1	1050.542603	0.008079	LADNGTLGKY	LADNGTLGKY	sp|Q7Z4N2|TRPM1_HUMAN	0	584	2.749	0.432	1.86E-05	1	1
20141212_QEp7_MiBa_SA_HLA-I-p_MM16_3_A.26589.26589.3	26589	3	1167.649536	0.002078	KYPNMFKKI	KYPNMFKKI	sp|Q96HN2|SAHH3_HUMAN	0	160.7	2.033	0.068	0.0428	1	1
20141213_QEp7_MiBa_SA_HLA-I-p_MM16_3_A_1.25828.25828.2	25828	2	1383.609619	0.011946	MSSLPTHSTSSSY	MSSLPTHSTSSSY	sp|Q9Y250|LZTS1_HUMAN	0	327	2.518	0.391	2.50E-05	1	1
20141213_QEp7_MiBa_SA_HLA-I-p_MM16_1_B_1.07885.07885.3	7885	3	1316.620972	0.009991	RYKEENNDHL	RYKEENNDHL	sp|P40818|UBP8_HUMAN	0	564.9	2.915	0.403	4.55E-05	1	1
20141213_QEp7_MiBa_SA_HLA-I-p_MM16_1_A_1.57603.57603.2	57603	2	1174.592407	0.01124	NYGTIKWFF	NYGTIKWFF	sp|Q99572|P2RX7_HUMAN	0	251.2	1.722	0.42	0.0019	1	1
20141212_QEp7_MiBa_SA_HLA-I-p_MM16_2_B.44300.44300.1	44300	1	1119.697632	0.007246	LTEKLKLLY	LTEKLKLLY	sp|Q6ZT07|TBCD9_HUMAN	0	624.5	2.007	0.172	0.0312	1	1
20141213_QEp7_MiBa_SA_HLA-I-p_MM16_2_A_1.13847.13847.3	13847	3	959.5738525	0.007376	HAIIRHTI	HAIIRHTI	sp|Q9Y4K4|M4K5_HUMAN	0	173.7	2.195	0.178	0.0387	1	1
20141212_QEp7_MiBa_SA_HLA-I-p_MM16_1_A.41158.41158.2	41158	2	1045.670776	0.005971	LPKLHIVQV	LPKLHIVQV	sp|O00299|CLIC1_HUMAN	0	364.2	2.004	0.162	0.00618	1	1
20141212_QEp7_MiBa_SA_HLA-I-p_MM16_2_B.51146.51146.2	51146	2	999.581543	0.006199	TLKIHFEL	TLKIHFEL	sp|Q8IZH2|XRN1_HUMAN	0	388.1	1.967	0.261	0.031	1	1
20141212_QEp7_MiBa_SA_HLA-I-p_MM16_1_A.36536.36536.3	36536	3	1405.794678	0.01165	RYIGDSKILRW	RYIGDSKILRW	sp|Q8N145|LGI3_HUMAN	0	424.2	2.958	0.46	7.48E-05	1	1
20141212_QEp7_MiBa_SA_HLA-I-p_MM16_2_A.61660.61660.2	61660	2	1232.6073	0.009473	QWPPDPPLHF	QWPPDPPLHF	sp|Q99814|EPAS1_HUMAN	0	254.7	1.629	0.414	7.70E-04	1	1
20141212_QEp7_MiBa_SA_HLA-I-p_MM16_1_A.23096.23096.3	23096	3	2175.081787	0.010928	FSERGDAVTKAAKQPHVGDY	FSERGDAVTKAAKQPHVGDY	sp|Q06323|PSME1_HUMAN	0	803.9	4.349	0.594	4.26E-08	1	1
20141212_QEp7_MiBa_SA_HLA-I-p_MM16_2_B.45311.45311.2	45311	2	1267.694214	0.005759	QPIDNVSRNLL	QPIDNVSRNLL	sp|Q8N201|INT1_HUMAN	0	358.1	2.041	0.436	0.00152	1	1
20141213_QEp7_MiBa_SA_HLA-I-p_MM16_3_B_1.61958.61958.1	61958	1	1082.551147	0.007518	PYFNAPVYL	PYFNAPVYL	sp|Q9NY12|GAR1_HUMAN	0	744.1	2.245	0.454	5.19E-05	1	1
20141212_QEp7_MiBa_SA_HLA-I-p_MM16_2_A.08517.08517.2	8517	2	1171.60144	0.009403	EHKKRWASM	EHKKRWASM	sp|Q9UIG0|BAZ1B_HUMAN	0	264.5	1.585	0.244	0.0275	1	1
20141212_QEp7_MiBa_SA_HLA-I-p_MM16_2_A.61909.61909.1	61909	1	1398.702759	0.010891	ETEEDKFLLLY	ETEEDKFLLLY	sp|Q9NY93|DDX56_HUMAN	0	356.9	2.1	0.423	0.00104	1	1
20141213_QEp7_MiBa_SA_HLA-I-p_MM16_1_B_1.20190.20190.2	20190	2	1005.598389	0.009139	TIMKKVTSV	TIMKKVTSV	sp|Q9HAT2|SIAE_HUMAN	0	196.5	1.582	0.259	0.00847	1	1
20141212_QEp7_MiBa_SA_HLA-I-p_MM16_3_B.51780.51780.2	51780	2	1270.638916	0.01156	YYPYVYYKI	YYPYVYYKI	sp|P21283|VATC1_HUMAN	0	247.9	1.816	0.324	7.55E-04	1	1
20141213_QEp7_MiBa_SA_HLA-I-p_MM16_3_B_1.10528.10528.2	10528	2	1218.533936	0.007418	ASENTNHAVYN	ASENTNHAVYN	sp|O75604|UBP2_HUMAN	0	271.9	2.023	0.205	0.0461	1	1
20141212_QEp7_MiBa_SA_HLA-I-p_MM16_2_B.35793.35793.2	35793	2	1056.547607	0.008946	RPAEVGGMQL	RPAEVGGMQL	sp|P33316|DUT_HUMAN	0	338.5	1.883	0.335	0.0266	1	1
20141212_QEp7_MiBa_SA_HLA-I-p_MM16_3_A.55224.55224.2	55224	2	1509.762939	0.013178	ITDGTMLQAIERY	ITDGTMLQAIERY	sp|Q9UBF2|COPG2_HUMAN	0	593.8	2.598	0.461	3.13E-06	1	1
20141212_QEp7_MiBa_SA_HLA-I-p_MM16_2_A.46033.46033.3	46033	3	2189.164063	0.016015	KPRPAFSNALEPDFKATSIT	KPRPAFSNALEPDFKATSIT	sp|Q14118|DAG1_HUMAN	0	593.6	3.772	0.393	1.55E-04	1	1
20141212_QEp7_MiBa_SA_HLA-I-p_MM16_1_A.51211.51211.2	51211	2	1509.763428	0.013672	ITDGTMLQAIERY	ITDGTMLQAIERY	sp|Q9UBF2|COPG2_HUMAN	0	608.7	2.626	0.449	1.24E-05	1	1
20141213_QEp7_MiBa_SA_HLA-I-p_MM16_3_A_1.25765.25765.2	25765	2	1173.540649	0.010452	YSDRETQLY	YSDRETQLY	sp|Q99759|M3K3_HUMAN	0	338.7	1.879	0.3	0.0107	1	1
20141213_QEp7_MiBa_SA_HLA-I-p_MM16_1_B_1.29916.29916.2	29916	2	1046.561523	0.010573	PYGNIQSRL	PYGNIQSRL	sp|Q10471|GALT2_HUMAN	0	515.9	2.138	0.146	0.00263	1	1
20141213_QEp7_MiBa_SA_HLA-I-p_MM16_3_B_1.48036.48036.2	48036	2	1390.684937	0.015946	LSDTKYLEM(Oxidation)IY	LSDTKYLEMIY	sp|O95373|IPO7_HUMAN	0	390.8	2.561	0.357	6.72E-04	1	1
20141213_QEp7_MiBa_SA_HLA-I-p_MM16_2_B_1.07078.07078.2	7078	2	1203.648926	0.009578	NMKKREGTQL	NMKKREGTQL	sp|Q460N5|PAR14_HUMAN	0	269.1	1.831	0.351	0.0162	1	1
20141213_QEp7_MiBa_SA_HLA-I-p_MM16_3_B_1.58050.58050.1	58050	1	1160.599609	0.012997	TYTDRVFFL	TYTDRVFFL	sp|O15031|PLXB2_HUMAN	0	137.4	1.633	0.33	0.00434	1	1
20141212_QEp7_MiBa_SA_HLA-I-p_MM16_3_B.20916.20916.2	20916	2	992.5427246	0.002369	SPAHLAREL	SPAHLAREL	sp|A1L390|PKHG3_HUMAN	0	256	1.571	0.289	0.04	1	1
20141212_QEp7_MiBa_SA_HLA-I-p_MM16_3_B.45996.45996.2	45996	2	1478.661133	0.004542	YLESSEALYNQY	YLESSEALYNQY	sp|Q96EK5|KBP_HUMAN	0	155.4	1.996	0.253	0.00169	1	1
20141213_QEp7_MiBa_SA_HLA-I-p_MM16_3_A_1.27238.27238.2	27238	2	1042.648315	0.008324	ALHHRILAL	ALHHRILAL	sp|Q9H6Z4|RANB3_HUMAN	0	486.7	1.874	0.309	0.0127	1	1
20141213_QEp7_MiBa_SA_HLA-I-p_MM16_1_A_1.42929.42929.2	42929	2	1154.605591	0.008473	TLDAGKFQIY	TLDAGKFQIY	sp|O43143|DHX15_HUMAN	0	137.3	1.869	0.345	0.0132	1	1
20141213_QEp7_MiBa_SA_HLA-I-p_MM16_2_A_1.49550.49550.2	49550	2	966.6212769	0.009912	TPILKPVSL	TPILKPVSL	sp|Q92794|KAT6A_HUMAN	0	615.2	2.309	0.311	0.0245	1	1
20141212_QEp7_MiBa_SA_HLA-I-p_MM16_1_A.38850.38850.3	38850	3	1123.603882	0.009132	DMDKVLLKY	DMDKVLLKY	sp|Q02078|MEF2A_HUMAN;sp|Q06413|MEF2C_HUMAN;sp|Q14814|MEF2D_HUMAN	0	197.7	2.309	0.39	7.61E-04	1	1
20141213_QEp7_MiBa_SA_HLA-I-p_MM16_3_B_1.37404.37404.1	37404	1	1044.534668	0.010701	GYIESVQHI	GYIESVQHI	sp|Q9BQP7|MGME1_HUMAN	0	193.3	2.096	0.261	0.0197	1	1
20141212_QEp7_MiBa_SA_HLA-I-p_MM16_1_B.31586.31586.2	31586	2	1381.699951	0.010877	HPQWYPARQSL	HPQWYPARQSL	sp|Q9NZ01|TECR_HUMAN	0	275.1	1.549	0.33	0.0169	1	1
20141212_QEp7_MiBa_SA_HLA-I-p_MM16_1_B.27234.27234.2	27234	2	1215.528564	0.008931	YEYQHSNLY	YEYQHSNLY	sp|Q9H7P6|MB12B_HUMAN	0	240.6	1.827	0.292	0.00202	1	1
20141213_QEp7_MiBa_SA_HLA-I-p_MM16_2_A_1.62097.62097.2	62097	2	1052.612793	0.0109	FSFVRITAL	FSFVRITAL	sp|O60271|JIP4_HUMAN;sp|Q9UPT6|JIP3_HUMAN	0	178	1.774	0.239	0.0309	1	1
20141212_QEp7_MiBa_SA_HLA-I-p_MM16_2_B.41290.41290.2	41290	2	1306.629028	0.009635	LLEGDIHGQYY	LLEGDIHGQYY	DeNovo_spliced__LLEGDIHGQYY	0	456.9	2.197	0.418	7.51E-04	1	1
20141212_QEp7_MiBa_SA_HLA-I-p_MM16_3_A.53879.53879.2	53879	2	1559.83252	0.01297	APAALYQTIEENIK	APAALYQTIEENIK	sp|Q9Y287|ITM2B_HUMAN	0	652.7	3.092	0.484	3.92E-05	1	1
20141213_QEp7_MiBa_SA_HLA-I-p_MM16_3_A_1.59477.59477.2	59477	2	956.6153564	0.009465	LPKVGLIAF	LPKVGLIAF	sp|Q6NT16|S18B1_HUMAN	0	260	1.835	0.033	0.0283	1	1
20141213_QEp7_MiBa_SA_HLA-I-p_MM16_3_B_1.44800.44800.2	44800	2	1134.568237	0.008491	EYAKIFTTY	EYAKIFTTY	sp|Q7L5N7|PCAT2_HUMAN	0	196.5	1.61	0.322	0.042	1	1
20141213_QEp7_MiBa_SA_HLA-I-p_MM16_3_B_1.10626.10626.2	10626	2	1163.497681	0.010019	NPRDPSSSSSM	NPRDPSSSSSM	sp|Q9Y6N7|ROBO1_HUMAN	0	342.1	2.251	0.265	0.0269	1	1
20141213_QEp7_MiBa_SA_HLA-I-p_MM16_2_B_1.22817.22817.1	22817	1	1241.529419	0.012478	MMDPNSTQRY	MMDPNSTQRY	sp|Q9HAV4|XPO5_HUMAN	0	167.9	1.909	0.526	7.92E-05	1	1
20141212_QEp7_MiBa_SA_HLA-I-p_MM16_2_B.43512.43512.2	43512	2	1340.740112	0.010106	ALANIAVDKANLE	ALANIAVDKANLE	sp|P01903|DRA_HUMAN	0	322.4	2.687	0.345	0.00883	1	1
20141213_QEp7_MiBa_SA_HLA-I-p_MM16_3_B_1.13808.13808.2	13808	2	1151.609253	0.011736	FTDKKTHLY	FTDKKTHLY	sp|P27824|CALX_HUMAN	0	543.1	2.144	0.346	0.0013	1	1
20141212_QEp7_MiBa_SA_HLA-I-p_MM16_1_A.25355.25355.2	25355	2	1133.545532	0.010182	ETTTGVHNLY	ETTTGVHNLY	sp|P23526|SAHH_HUMAN	0	370.3	1.859	0.274	0.0367	1	1
20141212_QEp7_MiBa_SA_HLA-I-p_MM16_2_B.34431.34431.1	34431	1	869.43573	0.007418	NDIKAFY	NDIKAFY	sp|P04083|ANXA1_HUMAN	0	645.7	2.021	0.276	0.0111	1	1
20141212_QEp7_MiBa_SA_HLA-I-p_MM16_2_A.15751.15751.2	15751	2	1254.594116	0.009177	SEAAMMKHHTL	SEAAMMKHHTL	sp|Q9Y312|AAR2_HUMAN	0	357.9	2.184	0.35	3.92E-04	1	1
20141212_QEp7_MiBa_SA_HLA-I-p_MM16_2_B.51797.51797.2	51797	2	1060.610352	0.007437	FNAQRIISL	FNAQRIISL	sp|O14867|BACH1_HUMAN	0	307.2	2.115	0.332	0.00989	1	1
20141212_QEp7_MiBa_SA_HLA-I-p_MM16_3_B.42182.42182.3	42182	3	1231.69165	0.009041	RYIDRIHIF	RYIDRIHIF	sp|Q6P2Q9|PRP8_HUMAN	0	304.3	2.02	0.283	0.035	1	1
20141213_QEp7_MiBa_SA_HLA-I-p_MM16_2_B_1.12381.12381.1	12381	1	926.5625	0.007588	TPKVKNQL	TPKVKNQL	sp|Q9Y2Q3|GSTK1_HUMAN	0	472.3	2.169	0.239	0.0423	1	1
20141212_QEp7_MiBa_SA_HLA-I-p_MM16_2_B.30400.30400.2	30400	2	1460.776978	0.01469	VTDNPRELQVKY	VTDNPRELQVKY	sp|Q96BY2|MOAP1_HUMAN	0	309.8	2.297	0.349	0.00132	1	1
20141213_QEp7_MiBa_SA_HLA-I-p_MM16_1_B_1.32733.32733.2	32733	2	983.5880127	0.007593	VPKDKWVL	VPKDKWVL	sp|P07332|FES_HUMAN	0	512	2.032	0.217	0.0199	1	1
20141213_QEp7_MiBa_SA_HLA-I-p_MM16_3_A_1.57166.57166.1	57166	1	1095.534058	0.01043	NLFGGEPLSY	NLFGGEPLSY	sp|P02786|TFR1_HUMAN	0	377.9	2.037	0.303	0.00284	1	1
20141213_QEp7_MiBa_SA_HLA-I-p_MM16_3_A_1.36292.36292.3	36292	3	1209.664917	0.010314	EYVKFLHKF	EYVKFLHKF	sp|Q5JVG8|ZN506_HUMAN	0	182.8	2.056	0.298	0.0121	1	1
20141212_QEp7_MiBa_SA_HLA-I-p_MM16_3_A.63297.63297.2	63297	2	1832.928223	0.018503	FRPPPLTPEDVGFASGF	FRPPPLTPEDVGFASGF	sp|Q03164|KMT2A_HUMAN	0	432.9	2.948	0.505	1.78E-06	1	1
20141213_QEp7_MiBa_SA_HLA-I-p_MM16_3_B_1.55236.55236.2	55236	2	1209.647827	0.011591	(Acetyl)_M(Oxidation)MGHRPVLVL	MMGHRPVLVL	sp|P49368|TCPG_HUMAN	0.085	175.8	1.846	0.34	0.0198	1	1
20141212_QEp7_MiBa_SA_HLA-I-p_MM16_2_B.40178.40178.3	40178	3	1310.715698	0.010001	KYM(Oxidation)PNVKVAVF	KYMPNVKVAVF	sp|Q13838|DX39B_HUMAN	0	106.1	2.248	0.419	0.0015	1	1
20141212_QEp7_MiBa_SA_HLA-I-p_MM16_1_A.32555.32555.2	32555	2	1143.615967	0.008247	IYLSKPTHW	IYLSKPTHW	sp|P30876|RPB2_HUMAN	0	415.3	1.955	0.457	1.75E-04	1	1
20141213_QEp7_MiBa_SA_HLA-I-p_MM16_3_A_1.25866.25866.3	25866	3	1148.700806	0.009059	SLKEKIYRL	SLKEKIYRL	sp|Q14678|KANK1_HUMAN	0	376.1	2.409	0.253	0.0233	1	1
20141213_QEp7_MiBa_SA_HLA-I-p_MM16_1_B_1.54509.54509.2	54509	2	1142.575073	0.010274	KYEELFPAF	KYEELFPAF	sp|P54920|SNAA_HUMAN	0	398.9	2.143	0.135	0.0306	1	1
20141212_QEp7_MiBa_SA_HLA-I-p_MM16_3_A.07800.07800.1	7800	1	739.2990112	0.006433	YHSNGY	YHSNGY	sp|Q13651|I10R1_HUMAN;sp|Q8TCU6|PREX1_HUMAN	0	268	1.34	0.321	0.0133	1	1
20141213_QEp7_MiBa_SA_HLA-I-p_MM16_3_A_1.41738.41738.2	41738	2	1105.42041	0.010766	M(Oxidation)SDPYMPSY	MSDPYMPSY	sp|Q7Z739|YTHD3_HUMAN	0	293.3	1.665	0.466	0.00309	1	1
20141213_QEp7_MiBa_SA_HLA-I-p_MM16_2_B_1.36416.36416.3	36416	3	1712.984009	0.012071	AVRDMRQTVAVGVIKA	AVRDMRQTVAVGVIKA	sp|P68104|EF1A1_HUMAN;sp|Q5VTE0|EF1A3_HUMAN	0	107.4	1.985	0.212	0.0201	1	1
20141212_QEp7_MiBa_SA_HLA-I-p_MM16_1_A.57853.57853.2	57853	2	1390.792358	0.010286	TLDRLLALNSLY	TLDRLLALNSLY	sp|P78527|PRKDC_HUMAN	0	266.4	2.057	0.417	0.00587	1	1
20141213_QEp7_MiBa_SA_HLA-I-p_MM16_2_B_1.51305.51305.2	51305	2	1404.71228	0.008504	LYPEWTEAQRL	LYPEWTEAQRL	sp|P40967|PMEL_HUMAN	0	427.8	2.206	0.37	0.00117	1	1
20141212_QEp7_MiBa_SA_HLA-I-p_MM16_2_B.06360.06360.2	6360	2	1147.611328	0.009454	RPKKSGDM(Oxidation)TL	RPKKSGDMTL	sp|Q8NFC6|BD1L1_HUMAN	0	405.3	1.857	0.372	0.00518	1	1
20141213_QEp7_MiBa_SA_HLA-I-p_MM16_1_B_1.49676.49676.2	49676	2	1113.579224	1.013716	APVFRDYVF	APVFRDYVF	sp|Q9NZK5|CECR1_HUMAN	0	213.1	1.617	0.32	0.0419	1	1
20141213_QEp7_MiBa_SA_HLA-I-p_MM16_2_A_1.20112.20112.2	20112	2	1193.711792	0.009798	ITDSKVKLKY	ITDSKVKLKY	sp|Q9Y4X5|ARI1_HUMAN	0	170.1	2.181	0.3	0.0104	2	1
20141213_QEp7_MiBa_SA_HLA-I-p_MM16_1_B_1.20186.20186.3	20186	3	1964.800903	1.018896	YSDRSSGGSYRDSYDSY	YSDRSSGGSYRDSYDSY	sp|Q14011|CIRBP_HUMAN	0	206.7	2.476	0.41	2.70E-04	1	1
20141213_QEp7_MiBa_SA_HLA-I-p_MM16_3_A_1.35951.35951.2	35951	2	1103.532349	0.010134	AYVHMVTHF	AYVHMVTHF	sp|P55061|BI1_HUMAN	0	622.4	2.612	0.484	2.01E-05	1	1
20141213_QEp7_MiBa_SA_HLA-I-p_MM16_1_A_1.04708.04708.2	4708	2	951.4795532	0.01001	KVKEAGSSM(Oxidation)	KVKEAGSSM	sp|Q9Y3B9|RRP15_HUMAN	0	220.5	1.968	0.267	0.019	1	1
20141212_QEp7_MiBa_SA_HLA-I-p_MM16_1_A.51304.51304.2	51304	2	938.5302734	0.007715	VPVPPNVAF	VPVPPNVAF	sp|Q92888|ARHG1_HUMAN	0	393.6	1.548	0.401	0.0167	1	1
20141213_QEp7_MiBa_SA_HLA-I-p_MM16_1_B_1.46496.46496.2	46496	2	1432.699951	0.011141	VLERNPNGWWY	VLERNPNGWWY	sp|Q5TCZ1|SPD2A_HUMAN	0	242.6	1.865	0.526	4.20E-06	1	1
20141213_QEp7_MiBa_SA_HLA-I-p_MM16_3_A_1.18880.18880.1	18880	1	1360.565308	0.012188	ETDRAGYAN(Deamidated)GSGY	ETDRAGYANGSGY	sp|Q92841|DDX17_HUMAN	0	240.5	2.384	0.564	7.54E-07	1	1
20141213_QEp7_MiBa_SA_HLA-I-p_MM16_3_B_1.28092.28092.2	28092	2	1040.552124	0.008457	ELHGRMISV	ELHGRMISV	sp|Q14151|SAFB2_HUMAN	0	354.4	1.7	0.332	0.011	1	1
20141212_QEp7_MiBa_SA_HLA-I-p_MM16_1_B.38184.38184.2	38184	2	1071.688599	0.008188	APLLRKVYL	APLLRKVYL	sp|Q5XPI4|RN123_HUMAN	0	768.2	2.086	0.451	6.57E-04	1	1
20141212_QEp7_MiBa_SA_HLA-I-p_MM16_3_A.04019.04019.2	4019	2	1045.621582	0.00839	TAKEKKTQL	TAKEKKTQL	sp|Q8N3U4|STAG2_HUMAN	0	337	1.984	0.4	0.00393	1	1
20141213_QEp7_MiBa_SA_HLA-I-p_MM16_2_B_1.51204.51204.2	51204	2	1172.594971	0.008303	FFREIAVEY	FFREIAVEY	sp|Q9H2E6|SEM6A_HUMAN	0	172.2	1.519	0.284	0.0412	1	1
20141212_QEp7_MiBa_SA_HLA-I-p_MM16_3_A.56926.56926.2	56926	2	1558.833862	0.009576	PTDPQVLSKLGELY	PTDPQVLSKLGELY	sp|Q13099|IFT88_HUMAN	0	828.8	3.009	0.553	8.29E-07	1	1
20141212_QEp7_MiBa_SA_HLA-I-p_MM16_2_B.52465.52465.1	52465	1	1238.606323	0.009196	EYIPKWEQF	EYIPKWEQF	sp|Q9HBI5|CC014_HUMAN	0	305.4	1.751	0.331	0.00865	1	1
20141213_QEp7_MiBa_SA_HLA-I-p_MM16_2_A_1.24189.24189.2	24189	2	1090.566284	0.010251	VYVSRPSHF	VYVSRPSHF	sp|P52630|STAT2_HUMAN	0	363.4	1.715	0.397	0.00165	1	1
20141212_QEp7_MiBa_SA_HLA-I-p_MM16_3_B.37505.37505.2	37505	2	1103.606323	0.008787	APREPPPVEL	APREPPPVEL	sp|Q13105|ZBT17_HUMAN	0	195.9	1.778	0.18	0.0234	1	1
20141213_QEp7_MiBa_SA_HLA-I-p_MM16_3_A_1.46056.46056.1	46056	1	912.5003052	0.008658	APSIQTPSL	APSIQTPSL	sp|Q2TAL8|QRIC1_HUMAN	0.055	549	2.287	0.269	0.0427	1	1
20141213_QEp7_MiBa_SA_HLA-I-p_MM16_1_A_1.41003.41003.2	41003	2	2296.113037	0.025678	MGTNRGASQAGMTGYGMPRQIL	MGTNRGASQAGMTGYGMPRQIL	sp|P37802|TAGL2_HUMAN	0	26.8	2.214	0.487	3.19E-06	1	1
20141213_QEp7_MiBa_SA_HLA-I-p_MM16_3_B_1.31958.31958.1	31958	1	1032.49585	0.008276	STELNHLGY	STELNHLGY	sp|Q8IXI1|MIRO2_HUMAN	0	290.2	1.716	0.148	0.0203	1	1
20141212_QEp7_MiBa_SA_HLA-I-p_MM16_2_A.62901.62901.2	62901	2	1361.711304	0.009303	YWKIYNSIYI	YWKIYNSIYI	sp|O75533|SF3B1_HUMAN	0	106.2	1.806	0.253	0.0129	1	1
20141212_QEp7_MiBa_SA_HLA-I-p_MM16_1_B.52508.52508.2	52508	2	1176.610962	0.008249	LGVLSDPGSGLY	LGVLSDPGSGLY	sp|O95424|DEXI_HUMAN	0	301.6	2.077	0.231	0.0306	1	1
20141212_QEp7_MiBa_SA_HLA-I-p_MM16_1_A.16658.16658.1	16658	1	864.4029541	0.005202	STGTHSLY	STGTHSLY	sp|O43166|SI1L1_HUMAN;sp|O60292|SI1L3_HUMAN;sp|Q96FS4|SIPA1_HUMAN;sp|Q9P2F8|SI1L2_HUMAN	0	477.3	1.506	0.334	0.0131	1	1
20141213_QEp7_MiBa_SA_HLA-I-p_MM16_2_A_1.46008.46008.2	46008	2	1193.543335	0.010546	HFIAEHYMF	HFIAEHYMF	sp|O15121|DEGS1_HUMAN	0	135.1	1.659	0.33	0.00585	1	1
20141212_QEp7_MiBa_SA_HLA-I-p_MM16_2_B.15287.15287.2	15287	2	1083.55249	0.007659	KTDESLTKY	KTDESLTKY	sp|Q9HCK8|CHD8_HUMAN	0	179.7	1.951	0.179	0.0173	1	1
20141213_QEp7_MiBa_SA_HLA-I-p_MM16_3_B_1.55883.55883.2	55883	2	1058.610596	0.009414	FPKILAEEL	FPKILAEEL	sp|O15050|TRNK1_HUMAN	0	282.3	2.033	0.202	0.0447	1	1
20141212_QEp7_MiBa_SA_HLA-I-p_MM16_2_A.24277.24277.1	24277	1	843.3447266	0.004805	SGSPYGGGY	SGSPYGGGY	sp|P51991|ROA3_HUMAN	0	780.2	2.045	0.385	0.0014	1	1
20141213_QEp7_MiBa_SA_HLA-I-p_MM16_1_A_1.51822.51822.2	51822	2	1111.611084	0.00853	APSLFHLNTL	APSLFHLNTL	sp|Q96QB1|RHG07_HUMAN	0	575.4	2.149	0.4	0.00131	1	1
20141213_QEp7_MiBa_SA_HLA-I-p_MM16_3_B_1.17883.17883.1	17883	1	864.3862915	0.006308	TSHVMQY	TSHVMQY	sp|Q99538|LGMN_HUMAN	0	175.7	1.531	0.267	0.0356	1	1
20141213_QEp7_MiBa_SA_HLA-I-p_MM16_3_A_1.54326.54326.1	54326	1	1036.498413	0.008447	NIDPITMAY	NIDPITMAY	sp|Q9UJM3|ERRFI_HUMAN	0	431.8	2.002	0.283	0.00461	1	1
20141212_QEp7_MiBa_SA_HLA-I-p_MM16_1_B.18514.18514.2	18514	2	1145.61731	0.009292	HTDILKEKY	HTDILKEKY	sp|Q8N5C7|DTWD1_HUMAN	0	483.6	2.488	0.38	0.0019	1	1
20141212_QEp7_MiBa_SA_HLA-I-p_MM16_3_A.33013.33013.1	33013	1	1027.469849	0.008821	SYSSTFHSL	SYSSTFHSL	tr|A0A087WUL8|A0A087WUL8_HUMAN;sp|B4DH59|NBPFP_HUMAN;sp|Q3BBV1|NBPFK_HUMAN;sp|Q3BBV2|NBPF8_HUMAN;sp|Q3BBW0|NBPF9_HUMAN;sp|Q5TI25|NBPFE_HUMAN;sp|Q6P3W6|NBPFA_HUMAN;sp|Q86T75|NBPFB_HUMAN;sp|Q8N660|NBPFF_HUMAN	0	493.6	2.123	0.34	5.95E-04	1	1
20141212_QEp7_MiBa_SA_HLA-I-p_MM16_2_A.38769.38769.2	38769	2	1814.865601	0.013379	GSHSMRYFYTAVSRPG	GSHSMRYFYTAVSRPG	sp|Q95604|1C17_HUMAN	0	68.4	1.377	0.278	0.0146	1	1
20141213_QEp7_MiBa_SA_HLA-I-p_MM16_3_A_1.02762.02762.3	2762	3	973.5894775	0.007341	LHHKAKQL	LHHKAKQL	DeNovo_spliced__LHHKAKQL	0.018	343.1	2.256	0.405	0.00437	2	1
20141213_QEp7_MiBa_SA_HLA-I-p_MM16_2_A_1.42176.42176.1	42176	1	1051.555786	0.010754	TYARNLPAF	TYARNLPAF	sp|Q6NXR4|TTI2_HUMAN	0	141.3	2.027	0.343	0.00238	1	1
20141212_QEp7_MiBa_SA_HLA-I-p_MM16_3_B.35212.35212.2	35212	2	1226.611572	0.018382	TYTDVTPRQF	TYTDVTPRQF	sp|Q9NQZ5|STAR7_HUMAN	0	318.1	1.895	0.415	0.00164	1	1
20141212_QEp7_MiBa_SA_HLA-I-p_MM16_1_B.44272.44272.2	44272	2	1213.619507	0.006346	VFSEPRAVFY	VFSEPRAVFY	sp|Q16513|PKN2_HUMAN	0	237.8	1.725	0.292	0.0106	1	1
20141213_QEp7_MiBa_SA_HLA-I-p_MM16_3_B_1.03342.03342.3	3342	3	990.5546265	0.00751	RPANHRQL	RPANHRQL	sp|Q9UNM6|PSD13_HUMAN	0	518.6	2.748	0.25	0.00662	1	1
20141213_QEp7_MiBa_SA_HLA-I-p_MM16_3_A_1.42778.42778.2	42778	2	968.5164185	0.008468	QGYLRSVF	QGYLRSVF	sp|Q02878|RL6_HUMAN	0	385.1	1.659	0.207	0.0116	1	1
20141212_QEp7_MiBa_SA_HLA-I-p_MM16_3_B.37870.37870.2	37870	2	1543.716675	1.017574	YTEQPEKVWNSY	YTEQPEKVWNSY	sp|Q6ZUS5|CC121_HUMAN	0	181.6	1.919	0.315	0.011	1	1
20141212_QEp7_MiBa_SA_HLA-I-p_MM16_3_B.28900.28900.1	28900	1	1149.6073	0.010874	RPFERTITM	RPFERTITM	sp|O00560|SDCB1_HUMAN	0	85.3	1.336	0.322	0.0102	1	1
20141213_QEp7_MiBa_SA_HLA-I-p_MM16_2_B_1.61992.61992.1	61992	1	961.5169067	0.004845	APIYADLSL	APIYADLSL	sp|Q9Y320|TMX2_HUMAN	0	505.6	1.944	0.115	0.0383	1	1
20141213_QEp7_MiBa_SA_HLA-I-p_MM16_1_A_1.06850.06850.3	6850	3	1062.580322	0.008031	IPKEHHRF	IPKEHHRF	sp|Q00341|VIGLN_HUMAN	0	213.6	2.078	0.179	0.0338	1	1
20141212_QEp7_MiBa_SA_HLA-I-p_MM16_3_A.36046.36046.2	36046	2	1230.611694	0.008364	EYRKVFENF	EYRKVFENF	sp|P08069|IGF1R_HUMAN	0	227.7	1.641	0.264	0.0319	1	1
20141212_QEp7_MiBa_SA_HLA-I-p_MM16_1_A.45771.45771.1	45771	1	1064.510986	0.008419	NLDPLTETY	NLDPLTETY	sp|P61599|NAA20_HUMAN	0	760.4	2.183	0.328	0.0012	1	1
20141213_QEp7_MiBa_SA_HLA-I-p_MM16_2_B_1.22042.22042.2	22042	2	1035.496216	0.00895	ELDGPKGTGY	ELDGPKGTGY	sp|P42224|STAT1_HUMAN	0	294.1	1.717	0.241	0.0144	1	1
20141213_QEp7_MiBa_SA_HLA-I-p_MM16_3_A_1.31937.31937.2	31937	2	1466.688354	0.009321	DQTGKEVADRWY	DQTGKEVADRWY	sp|Q9H4G4|GAPR1_HUMAN	0	602.5	2.511	0.441	8.52E-05	1	1
20141213_QEp7_MiBa_SA_HLA-I-p_MM16_3_A_1.39519.39519.2	39519	2	1351.637817	0.012196	LLDDENDSLRY	LLDDENDSLRY	sp|Q9BYG7|MSTRO_HUMAN	0	348.1	1.803	0.336	0.00483	1	1
20141213_QEp7_MiBa_SA_HLA-I-p_MM16_2_B_1.17913.17913.2	17913	2	907.567627	0.007301	APVQRPKL	APVQRPKL	sp|Q9BZ67|FRMD8_HUMAN	0	154.1	1.234	0.341	0.037	1	1
20141213_QEp7_MiBa_SA_HLA-I-p_MM16_2_B_1.18640.18640.1	18640	1	1036.489624	0.013565	RPNNAYTAM	RPNNAYTAM	sp|Q9Y5A9|YTHD2_HUMAN	0	65.4	1.645	0.405	0.00162	1	1
20141212_QEp7_MiBa_SA_HLA-I-p_MM16_2_B.17417.17417.3	17417	3	1554.739746	0.012288	NSAGTDKQN(Deamidated)STLRY	NSAGTDKQNSTLRY	sp|Q96RW7|HMCN1_HUMAN	0.058	321.6	2.928	0.418	7.41E-06	1	1
20141212_QEp7_MiBa_SA_HLA-I-p_MM16_2_A.12373.12373.2	12373	2	1337.787109	0.009149	KLREKQLSHSL	KLREKQLSHSL	sp|Q9BXY8|BEX2_HUMAN;sp|Q9HBH7|BEX1_HUMAN	0	255.9	2.086	0.273	0.0212	1	1
20141213_QEp7_MiBa_SA_HLA-I-p_MM16_2_B_1.65079.65079.2	65079	2	1087.614258	0.007665	IYPSIFHVL	IYPSIFHVL	sp|Q8NBW4|S38A9_HUMAN	0	103.4	1.269	0.247	0.0377	1	1
20141212_QEp7_MiBa_SA_HLA-I-p_MM16_2_A.16351.16351.1	16351	1	926.5443726	0.00721	SLHMKAKL	SLHMKAKL	sp|Q9H1C4|UN93B_HUMAN	0	321.7	1.72	0.36	0.0073	1	1
20141212_QEp7_MiBa_SA_HLA-I-p_MM16_3_B.01035.01035.3	1035	3	1131.526367	0.009455	GTDRNHNRY	GTDRNHNRY	sp|Q9UIG0|BAZ1B_HUMAN	0	510.7	2.024	0.257	0.0206	1	1
20141212_QEp7_MiBa_SA_HLA-I-p_MM16_2_B.54172.54172.2	54172	2	988.5666504	0.00729	KPSLPFTSL	KPSLPFTSL	sp|P31785|IL2RG_HUMAN	0.16	730.4	2.334	0.294	0.0214	1	1
20141213_QEp7_MiBa_SA_HLA-I-p_MM16_1_B_1.41689.41689.3	41689	3	1174.691284	0.008987	RNRILEIVY	RNRILEIVY	sp|Q7Z429|LFG1_HUMAN	0	170.8	2.218	0.253	0.0318	1	1
20141212_QEp7_MiBa_SA_HLA-I-p_MM16_1_A.11786.11786.2	11786	2	1127.451294	0.007238	M(Oxidation)SEDKPQDY	MSEDKPQDY	sp|P35222|CTNB1_HUMAN	0	733.5	2.539	0.382	0.001	1	1
20141212_QEp7_MiBa_SA_HLA-I-p_MM16_1_A.37627.37627.2	37627	2	1094.588013	0.008607	VMSQALKATF	VMSQALKATF	sp|P15036|ETS2_HUMAN	0	374.2	2.234	0.458	4.97E-05	1	1
20141213_QEp7_MiBa_SA_HLA-I-p_MM16_3_A_1.15021.15021.3	15021	3	1179.706177	0.008619	RPPLEEKKAL	RPPLEEKKAL	sp|Q9HB19|PKHA2_HUMAN	0	384.1	2.781	0.391	0.00404	1	1
20141212_QEp7_MiBa_SA_HLA-I-p_MM16_2_B.14539.14539.2	14539	2	858.4611206	0.005203	GPTSRSAAL	GPTSRSAAL	sp|Q9BQ48|RM34_HUMAN	0	402.9	2.107	0.326	0.0375	1	1
20141213_QEp7_MiBa_SA_HLA-I-p_MM16_1_B_1.57020.57020.2	57020	2	1286.66626	0.010196	RWFQPAIPSW	RWFQPAIPSW	sp|Q70J99|UN13D_HUMAN	0	461.9	2.283	0.29	0.00455	1	1
20141212_QEp7_MiBa_SA_HLA-I-p_MM16_2_B.46943.46943.3	46943	3	2134.055908	0.01946	NTQPMEEIGLSPRKDGLSY	NTQPMEEIGLSPRKDGLSY	sp|Q53QV2|LBH_HUMAN	0	203.8	2.908	0.3	4.97E-04	1	1
20141212_QEp7_MiBa_SA_HLA-I-p_MM16_2_B.17362.17362.3	17362	3	1139.686035	0.008485	RPKSSSPIRL	RPKSSSPIRL	sp|Q9Y2I7|FYV1_HUMAN	0	264	2.359	0.388	0.00492	1	1
20141213_QEp7_MiBa_SA_HLA-I-p_MM16_2_B_1.45193.45193.1	45193	1	872.4823608	0.006771	HTGLALVY	HTGLALVY	sp|Q6PCB0|VWA1_HUMAN	0	377	1.564	0.153	0.013	1	1
20141212_QEp7_MiBa_SA_HLA-I-p_MM16_2_A.50147.50147.2	50147	2	1128.641724	0.008531	IFHEVPLKF	IFHEVPLKF	sp|Q659A1|ICE2_HUMAN	0	160.5	1.615	0.35	0.00149	1	1
20141212_QEp7_MiBa_SA_HLA-I-p_MM16_3_A.49082.49082.1	49082	1	1253.600342	0.007477	DYIQTGPGQLY	DYIQTGPGQLY	sp|Q96RW7|HMCN1_HUMAN	0	358.1	1.981	0.214	0.00659	1	1
20141212_QEp7_MiBa_SA_HLA-I-p_MM16_1_A.50384.50384.2	50384	2	936.6089478	0.008133	IPKLPAVSL	IPKLPAVSL	DeNovo_spliced__IPKLPAVSL	0	498.3	2.169	0.095	0.0462	1	1
20141213_QEp7_MiBa_SA_HLA-I-p_MM16_2_A_1.49826.49826.2	49826	2	1107.533325	0.009667	LYSEVDVHF	LYSEVDVHF	sp|Q7Z3K3|POGZ_HUMAN	0	233.8	1.762	0.391	0.00205	1	1
20141212_QEp7_MiBa_SA_HLA-I-p_MM16_3_B.17146.17146.1	17146	1	1114.597046	0.008653	KRNDYVHAL	KRNDYVHAL	sp|Q99873|ANM1_HUMAN	0	110	1.998	0.375	0.00143	1	1
20141213_QEp7_MiBa_SA_HLA-I-p_MM16_2_A_1.56700.56700.3	56700	3	2824.430908	1.047951	VIGLQMGTNRGASQ(Deamidated)AGM(Oxidation)TGYGMPRQIL	VIGLQMGTNRGASQAGMTGYGMPRQIL	sp|P37802|TAGL2_HUMAN	0	135.2	2.793	1	2.54E-05	1	1
20141212_QEp7_MiBa_SA_HLA-I-p_MM16_3_B.31340.31340.2	31340	2	1267.809082	0.007396	KELLKHKFIL	KELLKHKFIL	sp|Q9Y6E0|STK24_HUMAN	0	628.7	2.397	0.302	0.0398	1	1
20141212_QEp7_MiBa_SA_HLA-I-p_MM16_3_B.37465.37465.3	37465	3	903.5723877	0.006969	VHGPLLRL	VHGPLLRL	sp|P98160|PGBM_HUMAN	0	349.3	1.957	0.228	0.0173	1	1
20141213_QEp7_MiBa_SA_HLA-I-p_MM16_1_A_1.33822.33822.2	33822	2	1133.629761	0.010504	QYVTQINRL	QYVTQINRL	sp|Q8TCU6|PREX1_HUMAN	0	609.1	2.061	0.424	4.93E-04	1	1
20141212_QEp7_MiBa_SA_HLA-I-p_MM16_2_B.08081.08081.2	8081	2	912.5102539	0.007399	AAKTHTTAL	AAKTHTTAL	sp|Q9UQ35|SRRM2_HUMAN	0	286.4	1.99	0.191	0.0169	1	1
20141213_QEp7_MiBa_SA_HLA-I-p_MM16_1_A_1.23453.23453.3	23453	3	1630.999878	0.014245	APRAGRRRGQPLLAL	APRAGRRRGQPLLAL	sp|Q8NBJ5|GT251_HUMAN	0	49.7	2.482	0.349	5.96E-04	1	1
20141212_QEp7_MiBa_SA_HLA-I-p_MM16_3_B.42166.42166.2	42166	2	1045.528687	0.009401	NYSNVSIHL	NYSNVSIHL	sp|Q8N4S0|CCD82_HUMAN	0	380.4	1.598	0.317	0.00343	1	1
20141212_QEp7_MiBa_SA_HLA-I-p_MM16_3_B.13890.13890.2	13890	2	933.5231934	0.008759	APNHRVQL	APNHRVQL	sp|O75420|PERQ1_HUMAN	0	317.6	1.72	0.293	0.0369	1	1
20141213_QEp7_MiBa_SA_HLA-I-p_MM16_3_A_1.34112.34112.1	34112	1	814.4285278	0.006	AAPPPVTY	AAPPPVTY	sp|Q9H0D6|XRN2_HUMAN	0	300.7	1.452	0.3	0.0188	1	1
20141212_QEp7_MiBa_SA_HLA-I-p_MM16_2_B.35278.35278.2	35278	2	1500.81958	0.011306	GTGSAIPMKIRNVSA	GTGSAIPMKIRNVSA	sp|Q9BQ52|RNZ2_HUMAN	0	104.4	2.108	0.401	0.00183	1	1
20141212_QEp7_MiBa_SA_HLA-I-p_MM16_2_A.18660.18660.2	18660	2	1086.416626	0.009009	YSDVHNCSY	YSDVHNCSY	sp|Q6FIF0|ZFAN6_HUMAN	0	134.8	1.68	0.391	0.00769	1	1
20141212_QEp7_MiBa_SA_HLA-I-p_MM16_2_A.60502.60502.2	60502	2	1265.644775	1.013949	SPMMPRITSVF	SPMMPRITSVF	sp|Q6AHZ1|Z518A_HUMAN	0	368.9	2.408	0.441	1.27E-04	1	1
20141213_QEp7_MiBa_SA_HLA-I-p_MM16_3_B_1.08062.08062.1	8062	1	927.5203247	0.006521	KPRNTAEL	KPRNTAEL	sp|O15355|PPM1G_HUMAN	0	66.4	1.483	0.25	0.0277	1	1
20141212_QEp7_MiBa_SA_HLA-I-p_MM16_3_A.30257.30257.1	30257	1	1172.555664	0.009498	HTQGPVDGSLY	HTQGPVDGSLY	sp|Q68CZ2|TENS3_HUMAN	0	585.5	2.694	0.431	1.30E-05	1	1
20141212_QEp7_MiBa_SA_HLA-I-p_MM16_1_A.34383.34383.2	34383	2	1489.851807	0.012556	ATELPKKTEVVIY	ATELPKKTEVVIY	sp|Q86WJ1|CHD1L_HUMAN	0	272.6	1.844	0.196	0.00267	1	1
20141213_QEp7_MiBa_SA_HLA-I-p_MM16_1_B_1.40839.40839.2	40839	2	999.5285034	0.007304	MPKVHIEF	MPKVHIEF	sp|Q00341|VIGLN_HUMAN	0	419.6	1.741	0.321	0.00324	1	1
20141213_QEp7_MiBa_SA_HLA-I-p_MM16_2_B_1.48240.48240.2	48240	2	1452.80603	0.012399	GPRPITQSELATAL	GPRPITQSELATAL	sp|Q96S82|UBL7_HUMAN	0	401.4	2.755	0.327	0.00553	1	1
20141213_QEp7_MiBa_SA_HLA-I-p_MM16_1_B_1.27450.27450.2	27450	2	1348.689941	0.012405	YVDAVLGKGHQY	YVDAVLGKGHQY	sp|Q12769|NU160_HUMAN	0	250.4	2.521	0.387	0.00183	1	1
20141213_QEp7_MiBa_SA_HLA-I-p_MM16_3_B_1.04142.04142.2	4142	2	1015.611938	0.008024	VAHKRVHVA	VAHKRVHVA	sp|Q9BWE0|REPI1_HUMAN	0	538.4	2.016	0.422	4.08E-04	1	1
20141213_QEp7_MiBa_SA_HLA-I-p_MM16_1_A_1.45716.45716.2	45716	2	1162.566284	0.011697	FLDKLSDYY	FLDKLSDYY	sp|Q9BZF1|OSBL8_HUMAN	0.001	181.9	1.951	0.225	0.0189	1	1
20141213_QEp7_MiBa_SA_HLA-I-p_MM16_1_A_1.45716.45716.2	45716	2	1162.566284	0.011693	FLN(Deamidated)KLSDYY	FLNKLSDYY	sp|Q9H0X9|OSBL5_HUMAN	0	181.9	1.951	0.225	0.0189	1	1
20141213_QEp7_MiBa_SA_HLA-I-p_MM16_1_B_1.38250.38250.3	38250	3	1329.757324	0.012792	FYLPKDAVKHL	FYLPKDAVKHL	sp|Q9NS23|RASF1_HUMAN	0	180.8	2.012	0.307	0.024	1	1
20141212_QEp7_MiBa_SA_HLA-I-p_MM16_3_A.33539.33539.2	33539	2	1177.5271	0.007814	HLPDYAHYY	HLPDYAHYY	sp|O43312|MTSS1_HUMAN	0	295.2	1.584	0.405	0.0027	1	1
20141213_QEp7_MiBa_SA_HLA-I-p_MM16_3_B_1.22203.22203.2	22203	2	1114.662354	0.009168	KPIQRTILM(Oxidation)	KPIQRTILM	sp|P13639|EF2_HUMAN	0	391	2.26	0.324	0.00662	1	1
20141212_QEp7_MiBa_SA_HLA-I-p_MM16_1_A.06844.06844.2	6844	2	1086.629883	0.007921	VPAKRKLEM(Oxidation)	VPAKRKLEM	sp|Q9NY61|AATF_HUMAN	0	174	1.692	0.344	0.00812	1	1
20141213_QEp7_MiBa_SA_HLA-I-p_MM16_3_B_1.64773.64773.2	64773	2	1070.647461	0.009831	VYVPILPASL	VYVPILPASL	sp|Q6IQ26|DEN5A_HUMAN;sp|Q6ZUT9|DEN5B_HUMAN	0	331.7	2.022	0.269	0.00538	1	1
20141213_QEp7_MiBa_SA_HLA-I-p_MM16_1_A_1.37185.37185.3	37185	3	1128.63916	0.010066	RPWSETIKL	RPWSETIKL	sp|Q15648|MED1_HUMAN	0	322.1	2.296	0.372	0.0146	1	1
20141213_QEp7_MiBa_SA_HLA-I-p_MM16_3_B_1.55403.55403.2	55403	2	1727.878784	0.015676	FSDRINQAQGFAVLY	FSDRINQAQGFAVLY	sp|Q96MU8|KREM1_HUMAN	0	63.4	1.884	0.27	0.0154	4	1
20141213_QEp7_MiBa_SA_HLA-I-p_MM16_2_A_1.13338.13338.2	13338	2	1002.561401	0.008196	GLNKKPM(Oxidation)SL	GLNKKPMSL	sp|P27816|MAP4_HUMAN	0	167.9	1.797	0.329	0.0254	1	1
20141213_QEp7_MiBa_SA_HLA-I-p_MM16_3_A_1.07955.07955.1	7955	1	1078.57373	0.011019	EMLRKKSGM	EMLRKKSGM	sp|P24530|EDNRB_HUMAN	0	93.6	2.043	0.427	7.13E-05	1	1
20141213_QEp7_MiBa_SA_HLA-I-p_MM16_3_B_1.05128.05128.2	5128	2	1223.649536	0.01249	RPSQGHSKSQL	RPSQGHSKSQL	sp|P49750|YLPM1_HUMAN	0	264.5	1.935	0.242	0.033	1	1
20141212_QEp7_MiBa_SA_HLA-I-p_MM16_1_B.58024.58024.2	58024	2	1403.775024	0.009017	YDALDVANKIGII	YDALDVANKIGII	sp|P62750|RL23A_HUMAN	0	531.3	2.632	0.52	1.43E-06	1	1
20141212_QEp7_MiBa_SA_HLA-I-p_MM16_3_A.39986.39986.1	39986	1	1170.651733	0.012073	EIIHRYVEL	EIIHRYVEL	tr|A0A0D9SFP9|A0A0D9SFP9_HUMAN;sp|P56377|AP1S2_HUMAN;sp|P61966|AP1S1_HUMAN	0	70.8	1.628	0.297	0.0331	1	1
20141213_QEp7_MiBa_SA_HLA-I-p_MM16_2_A_1.36680.36680.1	36680	1	937.4699097	0.008606	MSKLISEM	MSKLISEM	sp|Q16666|IF16_HUMAN;sp|Q8WTT2|NOC3L_HUMAN	0	164.3	1.617	0.144	0.0361	2	1
20141213_QEp7_MiBa_SA_HLA-I-p_MM16_2_B_1.63614.63614.2	63614	2	1230.508789	1.013699	FM(Oxidation)DDYIFTY	FMDDYIFTY	sp|O00160|MYO1F_HUMAN	0.001	161.1	1.378	0.37	0.0289	1	1
20141212_QEp7_MiBa_SA_HLA-I-p_MM16_3_A.48905.48905.2	48905	2	1534.730103	0.010945	YSDITIFEKQEY	YSDITIFEKQEY	sp|Q12882|DPYD_HUMAN	0	202.8	2.644	0.453	1.03E-05	1	1
20141213_QEp7_MiBa_SA_HLA-I-p_MM16_1_A_1.34459.34459.2	34459	2	958.5359497	0.008936	MPSSAVRVL	MPSSAVRVL	sp|Q8N0X2|SPG16_HUMAN	0	237.5	1.775	0.24	0.0236	2	1
20141213_QEp7_MiBa_SA_HLA-I-p_MM16_3_A_1.51592.51592.2	51592	2	1019.603333	0.011675	LPWPARPAL	LPWPARPAL	sp|Q86YV9|HPS6_HUMAN	0	293.6	1.8	0.289	0.0165	1	1
20141213_QEp7_MiBa_SA_HLA-I-p_MM16_1_A_1.44442.44442.2	44442	2	1002.596558	0.006949	VLSTRILAM	VLSTRILAM	sp|Q9Y2X0|MED16_HUMAN	0	357.1	1.981	0.443	0.00307	1	1
20141212_QEp7_MiBa_SA_HLA-I-p_MM16_1_A.46624.46624.2	46624	2	1196.645142	0.01094	SYIHYVFRL	SYIHYVFRL	sp|Q96N67|DOCK7_HUMAN	0	441.9	1.804	0.397	6.38E-04	1	1
20141212_QEp7_MiBa_SA_HLA-I-p_MM16_2_B.12807.12807.3	12807	3	993.6116333	0.007116	M(Oxidation)VKKKVVF	MVKKKVVF	sp|Q9UBE0|SAE1_HUMAN	0	111.5	1.533	0.26	0.0408	1	1
20141212_QEp7_MiBa_SA_HLA-I-p_MM16_3_A.24300.24300.2	24300	2	1211.614502	0.009755	QPHVGDYRQL	QPHVGDYRQL	sp|Q06323|PSME1_HUMAN	0	339.2	1.384	0.352	0.00989	1	1
20141213_QEp7_MiBa_SA_HLA-I-p_MM16_1_B_1.22849.22849.2	22849	2	948.5	0.008347	VTESPAKFA	VTESPAKFA	sp|Q86WH2|RASF3_HUMAN	0	326.5	1.778	0.277	0.0253	1	1
20141212_QEp7_MiBa_SA_HLA-I-p_MM16_1_A.29883.29883.3	29883	3	980.5843506	0.007633	HARTITVAL	HARTITVAL	sp|P49588|SYAC_HUMAN	0	189.1	2.256	0.257	0.00915	1	1
20141212_QEp7_MiBa_SA_HLA-I-p_MM16_2_A.62782.62782.2	62782	2	1000.582092	0.008172	DMLLRQIL	DMLLRQIL	sp|P49756|RBM25_HUMAN;DECOY_sp|O75582|KS6A5_HUMAN	0	411.7	1.651	0.323	0.0397	1	1
20141212_QEp7_MiBa_SA_HLA-I-p_MM16_3_B.07989.07989.2	7989	2	1111.627686	0.010486	QLKQKVMTH	QLKQKVMTH	sp|P17275|JUNB_HUMAN	0	436.8	2.118	0.395	6.04E-04	1	1
20141212_QEp7_MiBa_SA_HLA-I-p_MM16_2_B.48095.48095.2	48095	2	1352.637695	0.012799	LLDALGHDSSYY	LLDALGHDSSYY	sp|Q9BZF9|UACA_HUMAN	0	289.7	2.495	0.407	6.64E-06	1	1
20141212_QEp7_MiBa_SA_HLA-I-p_MM16_3_A.27379.27379.2	27379	2	1018.499451	0.008837	IQSAAHFVM(Oxidation)	IQSAAHFVM	sp|Q8NBS9|TXND5_HUMAN	0	136.6	1.6	0.33	0.0185	1	1
20141213_QEp7_MiBa_SA_HLA-I-p_MM16_2_A_1.07957.07957.2	7957	2	1196.515991	0.010184	QSDSQREGQY	QSDSQREGQY	sp|O60462|NRP2_HUMAN	0	388.3	2.172	0.384	0.00269	1	1
20141212_QEp7_MiBa_SA_HLA-I-p_MM16_1_B.50255.50255.2	50255	2	1223.636841	0.008257	TTDELEKLLY	TTDELEKLLY	sp|Q9NSI6|BRWD1_HUMAN	0	376.3	2.619	0.342	0.00281	1	1
20141213_QEp7_MiBa_SA_HLA-I-p_MM16_3_B_1.34231.34231.1	34231	1	1100.572144	0.007258	IPNERTMQL	IPNERTMQL	sp|Q8N1B4|VPS52_HUMAN	0	73.7	1.644	0.185	0.0264	1	1
20141213_QEp7_MiBa_SA_HLA-I-p_MM16_2_A_1.07057.07057.2	7057	2	804.4772949	0.006759	SGKVKSSL	SGKVKSSL	sp|Q8NCF5|NF2IP_HUMAN	0	522	2.378	0.3	0.0444	1	1
20141213_QEp7_MiBa_SA_HLA-I-p_MM16_2_B_1.43916.43916.2	43916	2	927.5626221	0.008425	HALIKSLF	HALIKSLF	sp|O43795|MYO1B_HUMAN	0	561.3	2.522	0.454	4.01E-05	1	1
20141213_QEp7_MiBa_SA_HLA-I-p_MM16_3_A_1.10866.10866.2	10866	2	1163.498291	0.010564	NPRDPSSSSSM	NPRDPSSSSSM	sp|Q9Y6N7|ROBO1_HUMAN	0	522.5	2.471	0.391	0.00481	1	1
20141212_QEp7_MiBa_SA_HLA-I-p_MM16_3_B.39165.39165.3	39165	3	1373.792725	0.010749	RWPKKSAEFLL	RWPKKSAEFLL	sp|P18621|RL17_HUMAN	0	288.3	2.772	0.265	0.00261	1	1
20141213_QEp7_MiBa_SA_HLA-I-p_MM16_2_A_1.06021.06021.2	6021	2	1088.560913	0.010655	KTDGKKSYY	KTDGKKSYY	sp|P26358|DNMT1_HUMAN	0	525.5	2.203	0.33	0.00244	1	1
20141213_QEp7_MiBa_SA_HLA-I-p_MM16_3_A_1.04693.04693.2	4693	2	1094.569092	0.011445	EMLRKKSGM(Oxidation)	EMLRKKSGM	sp|P24530|EDNRB_HUMAN	0	313.5	1.963	0.486	0.00111	1	1
20141212_QEp7_MiBa_SA_HLA-I-p_MM16_1_A.30518.30518.2	30518	2	912.5079346	0.005054	SPGLRALEA	SPGLRALEA	sp|Q8N2G8|GHDC_HUMAN	0	274.4	1.807	0.289	0.0471	1	1
20141213_QEp7_MiBa_SA_HLA-I-p_MM16_2_A_1.35190.35190.1	35190	1	1096.574951	0.008371	NYLSHHLTI	NYLSHHLTI	sp|Q9H074|PAIP1_HUMAN	0	538.3	1.985	0.346	0.0104	1	1
20141213_QEp7_MiBa_SA_HLA-I-p_MM16_3_A_1.37009.37009.3	37009	3	1473.760986	0.014606	ITEKGISDLAQHY	ITEKGISDLAQHY	sp|P49368|TCPG_HUMAN	0	94.2	2.755	0.371	3.44E-04	1	1
20141212_QEp7_MiBa_SA_HLA-I-p_MM16_2_A.66788.66788.2	66788	2	1130.588379	0.008365	KYPSPFFVF	KYPSPFFVF	sp|Q08211|DHX9_HUMAN	0	193.5	1.803	0.171	0.0206	1	1
20141212_QEp7_MiBa_SA_HLA-I-p_MM16_2_A.37910.37910.1	37910	1	1088.558838	0.008596	ITDSAGHILY	ITDSAGHILY	sp|P49755|TMEDA_HUMAN	0	229.6	1.532	0.112	0.0288	1	1
20141213_QEp7_MiBa_SA_HLA-I-p_MM16_1_A_1.41021.41021.1	41021	1	1068.511719	0.008872	NYGHVYAVF	NYGHVYAVF	sp|P51553|IDH3G_HUMAN	0	444.5	1.737	0.476	1.55E-04	1	1
20141213_QEp7_MiBa_SA_HLA-I-p_MM16_3_B_1.14685.14685.3	14685	3	1143.518433	0.008735	QYTPHSHQF	QYTPHSHQF	sp|Q8N122|RPTOR_HUMAN	0	283.7	2.417	0.224	0.0296	1	1
20141212_QEp7_MiBa_SA_HLA-I-p_MM16_2_B.22610.22610.2	22610	2	1314.68396	0.00847	MTDRVGKAFKY	MTDRVGKAFKY	sp|P51825|AFF1_HUMAN	0	411.3	1.755	0.193	0.0103	1	1
20141213_QEp7_MiBa_SA_HLA-I-p_MM16_2_B_1.38466.38466.1	38466	1	1201.552368	0.011955	EYNKSWQTF	EYNKSWQTF	sp|Q96ND8|ZN583_HUMAN	0	531.2	2.215	0.288	1.65E-04	1	1
20141213_QEp7_MiBa_SA_HLA-I-p_MM16_3_B_1.54728.54728.2	54728	2	1228.63208	0.007994	LYRLQFNEF	LYRLQFNEF	sp|P40617|ARL4A_HUMAN	0	136	1.61	0.256	0.00944	2	1
20141213_QEp7_MiBa_SA_HLA-I-p_MM16_1_B_1.10690.10690.2	10690	2	909.5106812	0.00748	HGTIKNQL	HGTIKNQL	sp|Q86XI2|CNDG2_HUMAN	0	315.8	2.019	0.245	0.00647	1	1
20141212_QEp7_MiBa_SA_HLA-I-p_MM16_3_B.55320.55320.1	55320	1	1013.630554	0.007206	TNTLRILAL	TNTLRILAL	sp|Q15393|SF3B3_HUMAN	0	75.7	1.469	0.287	0.0167	1	1
20141212_QEp7_MiBa_SA_HLA-I-p_MM16_2_A.53612.53612.2	53612	2	1826.922363	0.013922	SNTPILVDGKDVMPEVN	SNTPILVDGKDVMPEVN	sp|P06744|G6PI_HUMAN	0	150.8	2.576	0.448	5.24E-05	1	1
20141212_QEp7_MiBa_SA_HLA-I-p_MM16_3_B.47116.47116.2	47116	2	1585.787842	0.014206	NGQLVVDNHEISVY	NGQLVVDNHEISVY	sp|O14556|G3PT_HUMAN	0	423.1	2.454	0.449	1.97E-04	1	1
20141213_QEp7_MiBa_SA_HLA-I-p_MM16_3_B_1.47503.47503.2	47503	2	1045.663208	0.009695	FPTLKLKSL	FPTLKLKSL	sp|O00206|TLR4_HUMAN	0	324.9	1.95	0.322	0.0148	1	1
20141213_QEp7_MiBa_SA_HLA-I-p_MM16_2_A_1.31382.31382.2	31382	2	1194.557007	0.015195	QYSDINNRW	QYSDINNRW	sp|O15020|SPTN2_HUMAN	0	238.5	1.594	0.232	0.0241	1	1
20141213_QEp7_MiBa_SA_HLA-I-p_MM16_3_A_1.07374.07374.2	7374	2	1328.785278	0.010155	FVVHMKQKGKK	FVVHMKQKGKK	sp|P60903|S10AA_HUMAN	0	381.3	2.089	0.423	0.00209	1	1
20141212_QEp7_MiBa_SA_HLA-I-p_MM16_3_A.27372.27372.2	27372	2	1112.661987	0.006612	LLRVKENEL	LLRVKENEL	sp|Q9H2D6|TARA_HUMAN	0	331.3	2	0.269	0.0138	1	1
20141213_QEp7_MiBa_SA_HLA-I-p_MM16_1_A_1.35953.35953.3	35953	3	1077.652466	0.009077	TYLEKAIKI	TYLEKAIKI	sp|Q93009|UBP7_HUMAN	0	163.9	2.058	0.266	0.00846	1	1
20141213_QEp7_MiBa_SA_HLA-I-p_MM16_2_B_1.15428.15428.2	15428	2	1121.460571	0.009226	SSDKYGDTSY	SSDKYGDTSY	sp|Q9Y3S2|ZN330_HUMAN	0	542.4	2.43	0.273	0.00835	1	1
20141212_QEp7_MiBa_SA_HLA-I-p_MM16_2_B.51639.51639.2	51639	2	1417.651733	0.011545	YSQYPVPDVSTY	YSQYPVPDVSTY	sp|P98175|RBM10_HUMAN	0	293.1	2.073	0.44	5.63E-04	1	1
20141212_QEp7_MiBa_SA_HLA-I-p_MM16_2_B.30003.30003.1	30003	1	1139.727661	0.009806	YLKHRLIVV	YLKHRLIVV	sp|P52630|STAT2_HUMAN	0	88.1	1.665	0.389	0.00107	1	1
20141212_QEp7_MiBa_SA_HLA-I-p_MM16_1_B.11286.11286.2	11286	2	1130.598022	0.011342	SPMGRKQGGTL	SPMGRKQGGTL	sp|O14920|IKKB_HUMAN	0	485.7	2.356	0.344	1.12E-04	1	1
20141213_QEp7_MiBa_SA_HLA-I-p_MM16_2_B_1.38238.38238.2	38238	2	1203.587524	0.010417	ITDPDPDIRY	ITDPDPDIRY	sp|P42345|MTOR_HUMAN	0	409.3	1.944	0.332	0.00189	1	1
20141213_QEp7_MiBa_SA_HLA-I-p_MM16_2_A_1.47507.47507.3	47507	3	1159.716187	0.008479	ALLNKLIGRY	ALLNKLIGRY	sp|P33981|TTK_HUMAN	0	147.7	1.909	0.345	0.00526	1	1
20141213_QEp7_MiBa_SA_HLA-I-p_MM16_1_B_1.24725.24725.2	24725	2	1119.526245	0.009102	AYVHM(Oxidation)VTHF	AYVHMVTHF	sp|P55061|BI1_HUMAN	0	372.5	1.946	0.394	0.00127	1	1
20141212_QEp7_MiBa_SA_HLA-I-p_MM16_1_B.33881.33881.2	33881	2	1168.622803	0.013998	VPDSSGPERIL	VPDSSGPERIL	sp|P61978|HNRPK_HUMAN	0	582.2	2.148	0.355	8.13E-04	1	1
20141212_QEp7_MiBa_SA_HLA-I-p_MM16_2_B.45980.45980.2	45980	2	1035.511475	0.008986	TVDGVVFHY	TVDGVVFHY	sp|P13611|CSPG2_HUMAN	0	272.6	1.799	0.27	0.011	1	1
20141212_QEp7_MiBa_SA_HLA-I-p_MM16_1_B.54056.54056.2	54056	2	1503.736572	0.012063	ATANAKDLYDIFY	ATANAKDLYDIFY	sp|Q5VUA4|ZN318_HUMAN	0	195.8	2.095	0.368	0.00383	1	1
20141213_QEp7_MiBa_SA_HLA-I-p_MM16_3_B_1.28109.28109.2	28109	2	1182.625854	0.007934	VPM(Oxidation)PVRGGGGGAL	VPMPVRGGGGGAL	sp|P57073|SOX8_HUMAN	0	244.1	1.86	0.33	0.031	1	1
20141212_QEp7_MiBa_SA_HLA-I-p_MM16_1_A.19585.19585.2	19585	2	1324.697876	0.013088	SPNQARAQAALQA	SPNQARAQAALQA	sp|P26599|PTBP1_HUMAN	0	285.9	1.981	0.333	0.00273	1	1
20141212_QEp7_MiBa_SA_HLA-I-p_MM16_2_B.14094.14094.2	14094	2	1141.486328	0.007451	GSDRSSFSHY	GSDRSSFSHY	sp|Q8NC51|PAIRB_HUMAN	0	275.5	1.621	0.25	0.034	1	1
20141212_QEp7_MiBa_SA_HLA-I-p_MM16_2_B.27392.27392.1	27392	1	1179.621948	0.008443	VTDQNKIVTY	VTDQNKIVTY	sp|Q15054|DPOD3_HUMAN	0	360.4	2.01	0.249	0.00231	1	1
20141212_QEp7_MiBa_SA_HLA-I-p_MM16_3_B.39621.39621.1	39621	1	1162.552734	0.012002	QYVDFHNQL	QYVDFHNQL	sp|P28715|ERCC5_HUMAN;tr|R4GMW8|R4GMW8_HUMAN	0	636.4	1.941	0.375	4.84E-04	1	1
20141213_QEp7_MiBa_SA_HLA-I-p_MM16_2_A_1.06510.06510.2	6510	2	1406.61853	0.012268	QTDKHTENQSGY	QTDKHTENQSGY	sp|Q8TDG4|HELQ_HUMAN	0	296.1	2.371	0.414	1.45E-04	1	1
20141212_QEp7_MiBa_SA_HLA-I-p_MM16_2_B.50962.50962.2	50962	2	1736.847534	0.013681	GASQAGMTGYGMPRQIL	GASQAGMTGYGMPRQIL	sp|P37802|TAGL2_HUMAN	0	888.1	3.327	0.549	3.41E-06	1	1
20141213_QEp7_MiBa_SA_HLA-I-p_MM16_1_A_1.53474.53474.2	53474	2	1479.71106	0.012962	ISELPDEIDISSY	ISELPDEIDISSY	sp|Q13838|DX39B_HUMAN	0	374.4	2.184	0.405	5.35E-04	1	1
20141213_QEp7_MiBa_SA_HLA-I-p_MM16_1_B_1.20083.20083.2	20083	2	1060.55957	0.008256	ETLQRNTSL	ETLQRNTSL	sp|Q8IVL1|NAV2_HUMAN	0	384.3	2.286	0.293	0.0283	1	1
20141213_QEp7_MiBa_SA_HLA-I-p_MM16_1_B_1.23664.23664.3	23664	3	1072.58667	0.008886	GPREAFRQL	GPREAFRQL	sp|P57086|SCND1_HUMAN	0	454.5	2.898	0.334	0.00109	1	1
20141212_QEp7_MiBa_SA_HLA-I-p_MM16_3_A.12298.12298.2	12298	2	1186.480469	0.009168	PTDMEHTGHY	PTDMEHTGHY	sp|P22794|EVI2A_HUMAN	0	961.4	2.858	0.497	5.76E-06	1	1
20141212_QEp7_MiBa_SA_HLA-I-p_MM16_3_B.20190.20190.1	20190	1	997.4701538	0.008414	GTDGHVHLY	GTDGHVHLY	sp|Q96EX3|WDR34_HUMAN	0	471.7	1.696	0.415	0.00517	1	1
20141213_QEp7_MiBa_SA_HLA-I-p_MM16_2_A_1.55813.55813.2	55813	2	1491.792969	0.010912	SEGLKLVDKFLED	SEGLKLVDKFLED	sp|P01009|A1AT_HUMAN	0	466.5	2.866	0.413	7.86E-05	1	1
20141212_QEp7_MiBa_SA_HLA-I-p_MM16_1_A.20758.20758.2	20758	2	1000.614258	0.011334	TGKIRVQSL	TGKIRVQSL	sp|P46939|UTRO_HUMAN	0	815.1	2.428	0.116	0.0402	1	1
20141212_QEp7_MiBa_SA_HLA-I-p_MM16_2_A.12466.12466.2	12466	2	1048.491211	0.008636	QSDPKPSQY	QSDPKPSQY	sp|Q9HCH5|SYTL2_HUMAN	0	172.4	1.355	0.209	0.0356	1	1
20141213_QEp7_MiBa_SA_HLA-I-p_MM16_2_B_1.58927.58927.1	58927	1	897.5205688	0.003436	TPALPTVSI	TPALPTVSI	sp|Q96BY6|DOC10_HUMAN	0	763.7	2.323	0.286	0.0409	1	1
20141212_QEp7_MiBa_SA_HLA-I-p_MM16_2_B.12507.12507.1	12507	1	926.5632324	0.008297	TPKVKNQL	TPKVKNQL	sp|Q9Y2Q3|GSTK1_HUMAN	0	593.5	2.258	0.234	0.0287	1	1
20141212_QEp7_MiBa_SA_HLA-I-p_MM16_2_A.31866.31866.1	31866	1	916.5178833	0.004802	TPHLHSIL	TPHLHSIL	sp|P25963|IKBA_HUMAN	0	363.7	1.835	0.247	0.0195	1	1
20141213_QEp7_MiBa_SA_HLA-I-p_MM16_2_A_1.20252.20252.2	20252	2	1043.519653	0.00865	FVDKNMKY	FVDKNMKY	sp|Q13490|BIRC2_HUMAN	0	155.7	1.615	0.25	0.0322	1	1
20141212_QEp7_MiBa_SA_HLA-I-p_MM16_3_A.49513.49513.1	49513	1	978.5095215	0.007287	AYVGDLQTL	AYVGDLQTL	sp|Q9Y576|ASB1_HUMAN	0	544	2.15	0.14	0.0239	1	1
20141213_QEp7_MiBa_SA_HLA-I-p_MM16_2_B_1.28190.28190.3	28190	3	1081.512939	0.00808	RPKTFGMDM	RPKTFGMDM	sp|Q08116|RGS1_HUMAN	0	319.4	1.909	0.321	0.00415	1	1
20141212_QEp7_MiBa_SA_HLA-I-p_MM16_2_B.27096.27096.2	27096	2	989.5979614	0.006975	KPGKFVTTL	KPGKFVTTL	sp|P17707|DCAM_HUMAN	0	334.3	2.239	0.29	0.0205	1	1
20141213_QEp7_MiBa_SA_HLA-I-p_MM16_3_A_1.60046.60046.2	60046	2	1160.64624	0.012063	SYNPLWLRI	SYNPLWLRI	sp|Q8IZT6|ASPM_HUMAN	0	367.2	1.674	0.341	2.67E-04	1	1
20141212_QEp7_MiBa_SA_HLA-I-p_MM16_2_A.06398.06398.2	6398	2	1167.488037	0.008785	STDSRHTSDY	STDSRHTSDY	sp|Q07157|ZO1_HUMAN	0	786.7	2.457	0.511	1.38E-04	1	1
20141212_QEp7_MiBa_SA_HLA-I-p_MM16_1_A.43046.43046.1	43046	1	1089.559692	0.010161	SYNGKLYVF	SYNGKLYVF	sp|Q96M94|KLH15_HUMAN	0	236	1.615	0.309	0.0118	1	1
20141212_QEp7_MiBa_SA_HLA-I-p_MM16_3_B.38356.38356.2	38356	2	1430.776611	0.009606	RYPDNLKHLYL	RYPDNLKHLYL	sp|Q9P031|TAP26_HUMAN	0	303.7	1.89	0.362	9.09E-04	1	1
20141212_QEp7_MiBa_SA_HLA-I-p_MM16_1_A.43363.43363.2	43363	2	1130.652466	0.007662	YPRQQLLTL	YPRQQLLTL	sp|Q15645|PCH2_HUMAN	0	376.6	2.137	0.217	0.0199	1	1
20141213_QEp7_MiBa_SA_HLA-I-p_MM16_2_B_1.29971.29971.2	29971	2	994.5891724	0.008036	EAHLKTILA	EAHLKTILA	sp|Q9Y315|DEOC_HUMAN	0	126.2	1.24	0.335	0.00964	1	1
20141212_QEp7_MiBa_SA_HLA-I-p_MM16_2_A.17381.17381.3	17381	3	1330.699585	0.010129	KPWN(Deamidated)GSHRHVL	KPWNGSHRHVL	sp|Q9UQ53|MGT4B_HUMAN	0	360.7	2.647	0.34	0.00178	1	1
20141213_QEp7_MiBa_SA_HLA-I-p_MM16_2_B_1.61445.61445.2	61445	2	1100.584473	0.011614	PYMAKFVVF	PYMAKFVVF	sp|Q01484|ANK2_HUMAN;sp|Q12955|ANK3_HUMAN	0	335.7	2.053	0.345	4.47E-04	1	1
20141213_QEp7_MiBa_SA_HLA-I-p_MM16_3_B_1.00332.00332.2	332	2	998.5770874	0.007538	NKKTKHML	NKKTKHML	sp|P62910|RL32_HUMAN	0	130.9	1.523	0.406	0.0425	1	1
20141213_QEp7_MiBa_SA_HLA-I-p_MM16_3_A_1.08999.08999.1	8999	1	913.4200439	0.005915	SPHGETTSV	SPHGETTSV	DeNovo_spliced__SPHGETTSV	0	233.2	1.704	0.196	0.0221	1	1
20141213_QEp7_MiBa_SA_HLA-I-p_MM16_3_A_1.16845.16845.3	16845	3	2685.562012	1.027022	IVYKIRAADKRSKALKASAPAPGHH	IVYKIRAADKRSKALKASAPAPGHH	sp|P56378|68MP_HUMAN	0	62.6	1.981	0.424	0.00107	1	1
20141213_QEp7_MiBa_SA_HLA-I-p_MM16_1_B_1.20689.20689.2	20689	2	958.4984741	0.007855	NPMKAGTQL	NPMKAGTQL	sp|P06756|ITAV_HUMAN	0	292.3	1.813	0.277	0.0298	1	1
20141212_QEp7_MiBa_SA_HLA-I-p_MM16_1_B.46666.46666.2	46666	2	1212.680054	1.009747	PYRLIFEKF	PYRLIFEKF	sp|P78527|PRKDC_HUMAN	0	488.8	2.106	0.353	0.00263	1	1
20141213_QEp7_MiBa_SA_HLA-I-p_MM16_3_B_1.43481.43481.2	43481	2	999.5288696	0.00767	MPKVHIEF	MPKVHIEF	sp|Q00341|VIGLN_HUMAN	0	385	1.787	0.391	0.0013	1	1
20141213_QEp7_MiBa_SA_HLA-I-p_MM16_2_B_1.11874.11874.3	11874	3	1086.637573	0.009062	DLKEKKEVV	DLKEKKEVV	sp|P06454|PTMA_HUMAN	0	309.5	2.508	0.205	0.031	1	1
20141212_QEp7_MiBa_SA_HLA-I-p_MM16_2_A.15081.15081.2	15081	2	1171.621338	0.008167	M(Oxidation)PRQPSATRL	MPRQPSATRL	sp|Q6NZ67|MZT2B_HUMAN;sp|Q6P582|MZT2A_HUMAN	0	123.6	1.578	0.187	0.0319	1	1
20141213_QEp7_MiBa_SA_HLA-I-p_MM16_3_B_1.17772.17772.2	17772	2	1039.626587	0.008685	APKKYLAHL	APKKYLAHL	sp|P32456|GBP2_HUMAN	0	814.5	2.115	0.34	0.00357	1	1
20141213_QEp7_MiBa_SA_HLA-I-p_MM16_1_B_1.30823.30823.1	30823	1	1231.594238	0.010917	NTDHQTQLLY	NTDHQTQLLY	sp|Q06609|RAD51_HUMAN	0	527.1	1.844	0.48	5.85E-05	1	1
20141212_QEp7_MiBa_SA_HLA-I-p_MM16_2_B.36570.36570.3	36570	3	1376.674805	0.01025	LLMEKEDYHSL	LLMEKEDYHSL	sp|P14679|TYRO_HUMAN	0	216.7	2.466	0.356	8.50E-04	1	1
20141213_QEp7_MiBa_SA_HLA-I-p_MM16_2_B_1.61326.61326.1	61326	1	1051.582031	0.011787	IPWTPPGTAL	IPWTPPGTAL	sp|Q7Z7N9|T179B_HUMAN	0	108.8	1.644	0.304	0.0381	1	1
20141213_QEp7_MiBa_SA_HLA-I-p_MM16_2_A_1.18552.18552.2	18552	2	1099.596191	0.008027	MMAKKHLEI	MMAKKHLEI	sp|P08238|HS90B_HUMAN;sp|Q58FF7|H90B3_HUMAN	0	415	1.886	0.272	0.00171	1	1
20141213_QEp7_MiBa_SA_HLA-I-p_MM16_2_A_1.64754.64754.1	64754	1	1082.559204	0.015569	PYFNAPVYL	PYFNAPVYL	sp|Q9NY12|GAR1_HUMAN	0	349.4	1.592	0.355	6.79E-04	1	1
20141212_QEp7_MiBa_SA_HLA-I-p_MM16_3_A.37436.37436.2	37436	2	1058.657349	0.008533	QPLKKLVSF	QPLKKLVSF	sp|Q08AF3|SLFN5_HUMAN	0	192.3	1.394	0.328	0.0385	1	1
20141213_QEp7_MiBa_SA_HLA-I-p_MM16_3_B_1.15938.15938.1	15938	1	938.5743408	0.008208	NPRVKAAAL	NPRVKAAAL	sp|O15269|SPTC1_HUMAN	0	36.1	1.446	0.366	0.00789	1	1
20141212_QEp7_MiBa_SA_HLA-I-p_MM16_1_A.44226.44226.2	44226	2	1197.664185	0.009528	RYFPVFEKI	RYFPVFEKI	sp|O15217|GSTA4_HUMAN	0	554.3	2.159	0.28	0.0184	1	1
20141212_QEp7_MiBa_SA_HLA-I-p_MM16_1_A.28863.28863.3	28863	3	1242.663696	0.005972	RPM(Oxidation)MPQKVQL	RPMMPQKVQL	sp|Q6PJG2|EMSA1_HUMAN	0.171	238.7	2.26	0.366	0.0286	1	1
20141213_QEp7_MiBa_SA_HLA-I-p_MM16_3_A_1.11096.11096.2	11096	2	1183.60498	0.009536	MPRKAHSNML	MPRKAHSNML	sp|Q96BY7|ATG2B_HUMAN	0	453.8	2.031	0.436	6.66E-04	1	1
20141212_QEp7_MiBa_SA_HLA-I-p_MM16_3_A.44222.44222.1	44222	1	1030.529785	0.00621	VLPGHFNTF	VLPGHFNTF	sp|Q68D91|MBLC2_HUMAN	0	298.4	1.598	0.391	0.00149	1	1
20141213_QEp7_MiBa_SA_HLA-I-p_MM16_3_A_1.35779.35779.2	35779	2	1032.494873	0.009693	YVHMVTHF	YVHMVTHF	sp|P55061|BI1_HUMAN	0	259.2	2.006	0.43	1.74E-04	1	1
20141212_QEp7_MiBa_SA_HLA-I-p_MM16_3_B.55060.55060.1	55060	1	938.5290527	0.006529	VPVPPNVAF	VPVPPNVAF	sp|Q92888|ARHG1_HUMAN	0	248.3	1.903	0.285	0.0102	1	1
20141212_QEp7_MiBa_SA_HLA-I-p_MM16_1_A.15688.15688.2	15688	2	928.4686279	0.007192	SPRPTGSDL	SPRPTGSDL	sp|Q8N1F8|S11IP_HUMAN	0	530.7	2.383	0.137	0.00775	1	1
20141213_QEp7_MiBa_SA_HLA-I-p_MM16_1_B_1.42186.42186.1	42186	1	932.4401855	0.008829	IYGGTYM(Oxidation)L	IYGGTYML	sp|P31150|GDIA_HUMAN;sp|P50395|GDIB_HUMAN	0	417.5	1.683	0.195	0.0296	1	1
20141213_QEp7_MiBa_SA_HLA-I-p_MM16_3_A_1.01328.01328.2	1328	2	1045.621948	0.008837	TAKEKKTQL	TAKEKKTQL	sp|Q8N3U4|STAG2_HUMAN	0	345.2	1.767	0.41	0.00856	1	1
20141213_QEp7_MiBa_SA_HLA-I-p_MM16_1_A_1.41728.41728.2	41728	2	1238.607422	0.008872	VYGFQWRHF	VYGFQWRHF	sp|P04818|TYSY_HUMAN	0	351.4	1.503	0.198	0.0444	1	1
20141213_QEp7_MiBa_SA_HLA-I-p_MM16_2_A_1.30693.30693.2	30693	2	1096.573853	0.007357	APRKPDWDL	APRKPDWDL	sp|Q8WUD4|CCD12_HUMAN	0	601.9	1.909	0.212	0.0209	1	1
20141212_QEp7_MiBa_SA_HLA-I-p_MM16_2_A.46543.46543.2	46543	2	1035.510376	0.007865	TVDGVVFHY	TVDGVVFHY	sp|P13611|CSPG2_HUMAN	0	179.4	1.679	0.279	0.0261	1	1
20141212_QEp7_MiBa_SA_HLA-I-p_MM16_3_A.11284.11284.1	11284	1	1004.537842	0.005362	QQKMKETL	QQKMKETL	sp|Q8N0X7|SPG20_HUMAN	0	250.3	1.617	0.196	0.0383	1	1
20141212_QEp7_MiBa_SA_HLA-I-p_MM16_2_A.41633.41633.2	41633	2	1035.552246	0.006529	DMKMKISAL	DMKMKISAL	sp|Q12979|ABR_HUMAN	0	670.3	2.405	0.393	8.90E-04	1	1
20141212_QEp7_MiBa_SA_HLA-I-p_MM16_1_B.19721.19721.1	19721	1	1121.524658	0.010532	YVEGVHQQY	YVEGVHQQY	sp|Q96GC9|VMP1_HUMAN	0	536.8	2.259	0.478	1.43E-04	1	1
20141213_QEp7_MiBa_SA_HLA-I-p_MM16_1_B_1.14516.14516.2	14516	2	1083.554321	0.00949	KTDESLTKY	KTDESLTKY	sp|Q9HCK8|CHD8_HUMAN	0	322.5	2.1	0.24	0.00327	1	1
20141213_QEp7_MiBa_SA_HLA-I-p_MM16_1_A_1.39376.39376.2	39376	2	1633.823364	0.00996	IPYPGRTNADVM(Oxidation)TAL	IPYPGRTNADVMTAL	sp|P07948|LYN_HUMAN	0	586.3	2.464	0.423	3.99E-04	1	1
20141212_QEp7_MiBa_SA_HLA-I-p_MM16_1_A.40403.40403.2	40403	2	2312.107666	0.025386	M(Oxidation)GTNRGASQAGMTGYGMPRQIL	MGTNRGASQAGMTGYGMPRQIL	sp|P37802|TAGL2_HUMAN	0	8.9	1.617	0.503	2.13E-04	1	1
20141213_QEp7_MiBa_SA_HLA-I-p_MM16_1_B_1.20196.20196.2	20196	2	940.4960327	0.008112	APRHGSLGF	APRHGSLGF	sp|P39023|RL3_HUMAN	0	265.9	1.932	0.26	0.0321	1	1
20141213_QEp7_MiBa_SA_HLA-I-p_MM16_1_A_1.23701.23701.2	23701	2	1077.616089	0.009045	AYVEKVEKL	AYVEKVEKL	sp|Q8IY63|AMOL1_HUMAN	0	497.7	2.058	0.216	0.0418	1	1
20141213_QEp7_MiBa_SA_HLA-I-p_MM16_3_B_1.40471.40471.2	40471	2	843.5037842	0.007117	FQRPLAL	FQRPLAL	sp|P32929|CGL_HUMAN	0	349.7	1.982	0.197	0.0213	1	1
20141212_QEp7_MiBa_SA_HLA-I-p_MM16_3_B.32461.32461.2	32461	2	941.538269	0.008853	NPSARLTAL	NPSARLTAL	sp|P37023|ACVL1_HUMAN;sp|Q04771|ACVR1_HUMAN	0	253.7	1.949	0.187	0.0263	1	1
20141212_QEp7_MiBa_SA_HLA-I-p_MM16_3_A.09504.09504.1	9504	1	986.4658813	0.008865	DLHSHHEL	DLHSHHEL	sp|P84022|SMAD3_HUMAN;sp|Q15796|SMAD2_HUMAN	0	534.8	2.23	0.349	0.00125	1	1
20141212_QEp7_MiBa_SA_HLA-I-p_MM16_2_B.21144.21144.2	21144	2	1036.567017	0.010375	HNFTHRLL	HNFTHRLL	sp|Q9Y4P3|TBL2_HUMAN	0	400.4	1.641	0.148	0.0144	1	1
20141212_QEp7_MiBa_SA_HLA-I-p_MM16_3_B.17790.17790.2	17790	2	1363.541626	0.009968	YTDHQNSSSYY	YTDHQNSSSYY	sp|P48436|SOX9_HUMAN	0	64.3	1.644	0.277	0.0301	1	1
20141212_QEp7_MiBa_SA_HLA-I-p_MM16_1_A.32821.32821.2	32821	2	1076.690552	0.00875	HLNLRKIAL	HLNLRKIAL	sp|P62380|TBPL1_HUMAN	0	270.5	1.778	0.32	0.0281	1	1
20141213_QEp7_MiBa_SA_HLA-I-p_MM16_2_B_1.11786.11786.2	11786	2	1112.507202	0.008621	LTDSEKGNSY	LTDSEKGNSY	sp|Q86X27|RGPS2_HUMAN	0	153.3	1.634	0.192	0.0387	1	1
20141212_QEp7_MiBa_SA_HLA-I-p_MM16_3_B.28592.28592.1	28592	1	976.5306396	0.007679	VYSPKSPSL	VYSPKSPSL	sp|O60291|MGRN1_HUMAN	0	344	1.796	0.312	0.0146	1	1
20141212_QEp7_MiBa_SA_HLA-I-p_MM16_2_A.40452.40452.2	40452	2	1289.59082	0.013205	ADGYEPPVQESV	ADGYEPPVQESV	sp|P61247|RS3A_HUMAN	0	318.9	1.965	0.354	0.00582	1	1
20141213_QEp7_MiBa_SA_HLA-I-p_MM16_1_A_1.07086.07086.2	7086	2	1348.572998	0.0086	YSDRSSGGSYRD	YSDRSSGGSYRD	sp|Q14011|CIRBP_HUMAN	0	81.3	1.386	0.397	0.00134	1	1
20141212_QEp7_MiBa_SA_HLA-I-p_MM16_3_B.24370.24370.3	24370	3	1145.627686	0.008399	RVAPEEHPVL	RVAPEEHPVL	sp|A5A3E0|POTEF_HUMAN;sp|P60709|ACTB_HUMAN;sp|P63261|ACTG_HUMAN	0	320.2	2.049	0.359	0.0315	1	1
20141213_QEp7_MiBa_SA_HLA-I-p_MM16_3_B_1.56981.56981.2	56981	2	1314.587524	0.013166	FRYPFYYEM	FRYPFYYEM	sp|Q8NHM5|KDM2B_HUMAN;sp|Q9Y2K7|KDM2A_HUMAN	0	192.9	1.532	0.328	0.011	1	1
20141212_QEp7_MiBa_SA_HLA-I-p_MM16_1_B.44662.44662.2	44662	2	1096.5625	0.007189	NYAQVLDKF	NYAQVLDKF	sp|Q9ULH1|ASAP1_HUMAN	0	498.2	1.93	0.223	8.25E-04	1	1
20141212_QEp7_MiBa_SA_HLA-I-p_MM16_3_B.34722.34722.2	34722	2	1081.599365	0.007359	LTHSLVLHY	LTHSLVLHY	sp|O15379|HDAC3_HUMAN	0	400.5	2.157	0.392	0.00291	1	1
20141212_QEp7_MiBa_SA_HLA-I-p_MM16_2_B.38165.38165.1	38165	1	1055.465454	0.009427	NLDPNSAYY	NLDPNSAYY	sp|O95391|SLU7_HUMAN	0	619	1.801	0.297	0.0145	1	1
20141213_QEp7_MiBa_SA_HLA-I-p_MM16_3_B_1.13813.13813.3	13813	3	1410.744507	0.011744	RPREQDRDVQL	RPREQDRDVQL	sp|Q86TN4|TRPT1_HUMAN	0	76.5	2.048	0.221	0.0126	2	1
20141213_QEp7_MiBa_SA_HLA-I-p_MM16_1_B_1.13617.13617.2	13617	2	1103.606201	0.012688	AASKERSGVSL	AASKERSGVSL	sp|P10412|H14_HUMAN;sp|P16402|H13_HUMAN;sp|P16403|H12_HUMAN	0	272.8	1.964	0.251	0.0133	1	1
20141212_QEp7_MiBa_SA_HLA-I-p_MM16_3_A.55137.55137.1	55137	1	913.4626465	0.004743	APGPITMDL	APGPITMDL	sp|P52566|GDIR2_HUMAN	0.247	787.8	2.405	0.342	0.0048	1	1
20141212_QEp7_MiBa_SA_HLA-I-p_MM16_3_A.15515.15515.2	15515	2	1125.512573	0.010035	MTNPHNHLY	MTNPHNHLY	sp|Q15006|EMC2_HUMAN	0	325.9	2.088	0.371	3.19E-04	1	1
20141213_QEp7_MiBa_SA_HLA-I-p_MM16_2_B_1.16592.16592.2	16592	2	1067.715332	0.008639	VPAKAKLTKL	VPAKAKLTKL	sp|P51825|AFF1_HUMAN	0	666.6	1.941	0.486	9.78E-04	1	1
20141212_QEp7_MiBa_SA_HLA-I-p_MM16_1_A.33461.33461.3	33461	3	1045.70813	0.006956	LPKLHVVKI	LPKLHVVKI	sp|Q9NZA1|CLIC5_HUMAN	0.027	165.7	2.252	0.355	0.0274	1	1
20141212_QEp7_MiBa_SA_HLA-I-p_MM16_3_B.39039.39039.2	39039	2	998.6571045	0.008292	NLKLKLTAV	NLKLKLTAV	sp|Q86W92|LIPB1_HUMAN	0	670.7	2.212	0.28	0.00287	1	1
20141212_QEp7_MiBa_SA_HLA-I-p_MM16_2_A.06598.06598.2	6598	2	1159.618774	0.008973	APQHKGHTTAL	APQHKGHTTAL	sp|O00635|TRI38_HUMAN	0	723.4	2.396	0.352	0.00112	1	1
20141213_QEp7_MiBa_SA_HLA-I-p_MM16_2_A_1.40964.40964.1	40964	1	1103.52356	0.010102	YSAPPGDPLST	YSAPPGDPLST	sp|Q14494|NF2L1_HUMAN	0	339.3	1.881	0.356	0.00566	1	1
20141212_QEp7_MiBa_SA_HLA-I-p_MM16_2_B.19706.19706.2	19706	2	962.5541992	0.007119	ELITKTKM	ELITKTKM	sp|Q5VZ89|DEN4C_HUMAN	0	304.3	1.822	0.267	0.00861	1	1
20141212_QEp7_MiBa_SA_HLA-I-p_MM16_2_B.50741.50741.1	50741	1	1261.532227	0.007142	HTDDPLTWDY	HTDDPLTWDY	sp|Q9NYH9|UTP6_HUMAN	0	709	2.389	0.405	1.52E-05	1	1
20141212_QEp7_MiBa_SA_HLA-I-p_MM16_2_B.04850.04850.2	4850	2	956.4828491	0.007906	HSKEKPTM	HSKEKPTM	sp|Q70CQ2|UBP34_HUMAN	0	310.1	1.645	0.29	0.0269	1	1
20141213_QEp7_MiBa_SA_HLA-I-p_MM16_3_B_1.19717.19717.1	19717	1	1062.525146	0.008351	IADM(Oxidation)GHLKY	IADMGHLKY	sp|P12004|PCNA_HUMAN	0	263.6	1.785	0.253	0.0335	1	1
20141212_QEp7_MiBa_SA_HLA-I-p_MM16_1_B.45959.45959.3	45959	3	996.5896606	0.006606	FIKIKMAF	FIKIKMAF	sp|O60216|RAD21_HUMAN	0	81.1	1.847	0.265	0.0264	1	1
20141212_QEp7_MiBa_SA_HLA-I-p_MM16_2_A.32658.32658.2	32658	2	985.5305176	0.007249	LPKSPNPSF	LPKSPNPSF	sp|Q7Z478|DHX29_HUMAN	0	366.3	2.181	0.289	0.0017	1	1
20141212_QEp7_MiBa_SA_HLA-I-p_MM16_2_B.40024.40024.1	40024	1	1245.652954	0.013619	EYVEKFYRI	EYVEKFYRI	sp|Q92878|RAD50_HUMAN	0	144.9	2.555	0.371	7.77E-04	1	1
20141213_QEp7_MiBa_SA_HLA-I-p_MM16_3_B_1.22113.22113.1	22113	1	988.5640869	0.007434	HSHIRGLGL	HSHIRGLGL	sp|Q9Y230|RUVB2_HUMAN	0	71.9	1.709	0.293	0.0119	1	1
20141213_QEp7_MiBa_SA_HLA-I-p_MM16_1_B_1.35171.35171.1	35171	1	1142.571289	0.01048	LSERYAELY	LSERYAELY	sp|Q5T953|IER5L_HUMAN	0	171.7	1.659	0.038	0.026	1	1
20141213_QEp7_MiBa_SA_HLA-I-p_MM16_1_B_1.16093.16093.2	16093	2	1021.552063	0.007625	KKSDPVVSY	KKSDPVVSY	sp|P13639|EF2_HUMAN	0	551.5	2.013	0.274	0.0238	1	1
20141213_QEp7_MiBa_SA_HLA-I-p_MM16_1_B_1.42181.42181.2	42181	2	1045.674438	0.009631	LPKLHIVQV	LPKLHIVQV	sp|O00299|CLIC1_HUMAN	0	385	2.017	0.186	0.00367	1	1
20141213_QEp7_MiBa_SA_HLA-I-p_MM16_3_B_1.42522.42522.1	42522	1	1212.614136	0.011535	FKNDATEILY	FKNDATEILY	sp|Q6X4U4|SOSD1_HUMAN	0	205.3	1.833	0.235	0.0408	1	1
20141212_QEp7_MiBa_SA_HLA-I-p_MM16_1_A.52537.52537.2	52537	2	1092.630981	0.005666	M(Oxidation)LYPKLISL	MLYPKLISL	sp|Q8NDL9|CBPC5_HUMAN	0	194.7	1.638	0.231	0.0379	1	1
20141212_QEp7_MiBa_SA_HLA-I-p_MM16_3_A.24193.24193.2	24193	2	1175.586548	0.01083	APNPYRQAIM(Oxidation)	APNPYRQAIM	sp|Q7RTS9|DYM_HUMAN	0	376.5	1.894	0.369	0.00216	1	1
20141213_QEp7_MiBa_SA_HLA-I-p_MM16_2_A_1.13021.13021.3	13021	3	1615.798462	0.014205	YTEDGQVKKETRY	YTEDGQVKKETRY	sp|Q9BTV4|TMM43_HUMAN	0	314.1	2.49	0.485	3.39E-05	1	1
20141213_QEp7_MiBa_SA_HLA-I-p_MM16_1_B_1.16010.16010.2	16010	2	991.480835	0.008526	QSDPAPLQH	QSDPAPLQH	sp|P29401|TKT_HUMAN	0	347.9	1.771	0.426	0.00135	1	1
20141213_QEp7_MiBa_SA_HLA-I-p_MM16_2_B_1.47929.47929.1	47929	1	1068.532837	0.008875	AYIQQNVSF	AYIQQNVSF	sp|Q8N697|S15A4_HUMAN	0	360.4	1.742	0.374	0.0126	1	1
20141212_QEp7_MiBa_SA_HLA-I-p_MM16_3_B.41016.41016.2	41016	2	944.5626221	0.008398	SPLTKSISL	SPLTKSISL	sp|Q12802|AKP13_HUMAN	0	758.5	2.694	0.204	0.00243	1	1
20141212_QEp7_MiBa_SA_HLA-I-p_MM16_3_A.42077.42077.2	42077	2	958.6287842	0.007274	TPLKKFLL	TPLKKFLL	sp|Q9ULC5|ACSL5_HUMAN	0	613.8	2.293	0.432	0.00415	1	1
20141212_QEp7_MiBa_SA_HLA-I-p_MM16_1_A.59225.59225.2	59225	2	1242.623047	0.004411	NYIPRFWTF	NYIPRFWTF	sp|Q02809|PLOD1_HUMAN	0	202.9	1.801	0.297	0.0271	1	1
20141213_QEp7_MiBa_SA_HLA-I-p_MM16_2_B_1.39155.39155.1	39155	1	1086.606812	0.010717	VYISKTTYI	VYISKTTYI	sp|Q9UK97|FBX9_HUMAN	0	320.1	2.1	0.322	0.0061	1	1
20141212_QEp7_MiBa_SA_HLA-I-p_MM16_2_A.40819.40819.2	40819	2	1218.604004	0.007259	NRVLHYWTM	NRVLHYWTM	sp|O75962|TRIO_HUMAN	0	260.2	1.341	0.351	0.0165	1	1
20141213_QEp7_MiBa_SA_HLA-I-p_MM16_1_A_1.31299.31299.1	31299	1	1042.465576	0.007966	MSEGLGMRY	MSEGLGMRY	sp|Q9Y2S2|CRYL1_HUMAN	0	126.6	1.539	0.394	0.00156	1	1
20141212_QEp7_MiBa_SA_HLA-I-p_MM16_3_B.15692.15692.3	15692	3	1084.586548	0.008792	SPRTPPQRF	SPRTPPQRF	sp|Q14CS0|UBX2B_HUMAN	0	355.3	2.645	0.292	0.00706	1	1
20141212_QEp7_MiBa_SA_HLA-I-p_MM16_1_B.30902.30902.1	30902	1	1299.608276	0.010039	YQDPDATSLKY	YQDPDATSLKY	sp|Q86WJ1|CHD1L_HUMAN	0	406	2.725	0.372	1.94E-04	1	1
20141213_QEp7_MiBa_SA_HLA-I-p_MM16_1_A_1.53150.53150.2	53150	2	1368.758667	1.013739	ITDYALIAIGRY	ITDYALIAIGRY	sp|Q9UF56|FXL17_HUMAN	0	1015.5	2.765	0.418	1.44E-04	1	1
20141212_QEp7_MiBa_SA_HLA-I-p_MM16_3_B.19487.19487.2	19487	2	869.4783325	0.006407	APNLRGSGV	APNLRGSGV	sp|Q86W92|LIPB1_HUMAN;sp|Q8ND30|LIPB2_HUMAN	0	359	1.856	0.312	0.0356	1	1
20141213_QEp7_MiBa_SA_HLA-I-p_MM16_3_B_1.37323.37323.1	37323	1	1195.57666	0.011143	GNEQLSVMRY	GNEQLSVMRY	sp|O00423|EMAL1_HUMAN;sp|Q9HC35|EMAL4_HUMAN	0	54.6	2.265	0.377	1.76E-04	1	1
20141213_QEp7_MiBa_SA_HLA-I-p_MM16_3_B_1.40627.40627.2	40627	2	1160.553101	0.010726	VM(Oxidation)EKSFLEY	VMEKSFLEY	sp|Q9H832|UBE2Z_HUMAN	0	257.1	1.848	0.348	0.00135	1	1
20141212_QEp7_MiBa_SA_HLA-I-p_MM16_2_A.34802.34802.2	34802	2	1080.547607	0.008306	AYATHPFKF	AYATHPFKF	sp|Q8NI08|NCOA7_HUMAN	0	491.8	2.095	0.53	3.97E-05	1	1
20141212_QEp7_MiBa_SA_HLA-I-p_MM16_2_B.09911.09911.1	9911	1	1064.617798	0.0087	NPRKHITSL	NPRKHITSL	sp|Q13888|TF2H2_HUMAN;sp|Q6P1K8|T2H2L_HUMAN	0	53.2	1.577	0.374	0.00867	1	1
20141213_QEp7_MiBa_SA_HLA-I-p_MM16_2_A_1.47986.47986.1	47986	1	1110.581787	0.010807	EYGIFNQKI	EYGIFNQKI	sp|P06737|PYGL_HUMAN	0	649.9	2.396	0.458	8.22E-05	1	1
20141212_QEp7_MiBa_SA_HLA-I-p_MM16_2_A.09156.09156.2	9156	2	1317.691162	0.010919	RPRLNQHNHF	RPRLNQHNHF	sp|Q9UKV5|AMFR_HUMAN	0	176.9	2.221	0.364	5.54E-04	1	1
20141213_QEp7_MiBa_SA_HLA-I-p_MM16_1_A_1.48738.48738.2	48738	2	1141.589111	0.008268	YYLTHGLYL	YYLTHGLYL	sp|Q9H490|PIGU_HUMAN	0	136.8	1.825	0.305	0.00832	1	1
20141212_QEp7_MiBa_SA_HLA-I-p_MM16_2_A.36374.36374.1	36374	1	934.4504395	0.010836	ASDAAPLQY	ASDAAPLQY	sp|P25705|ATPA_HUMAN	0	275	1.572	0.14	0.00808	1	1
20141213_QEp7_MiBa_SA_HLA-I-p_MM16_2_B_1.05369.05369.2	5369	2	975.3966064	0.007213	SGDPGTDDGR	SGDPGTDDGR	sp|Q12797|ASPH_HUMAN	0	355.1	1.841	0.33	9.83E-04	1	1
20141213_QEp7_MiBa_SA_HLA-I-p_MM16_3_A_1.19693.19693.2	19693	2	962.5552979	0.00826	ELITKTKM	ELITKTKM	sp|Q5VZ89|DEN4C_HUMAN	0	212.1	1.632	0.249	0.0152	1	1
20141212_QEp7_MiBa_SA_HLA-I-p_MM16_3_A.02463.02463.2	2463	2	1037.642212	0.007688	HVKKKATNL	HVKKKATNL	sp|Q86XP3|DDX42_HUMAN	0	413.8	1.771	0.382	0.00207	1	1
20141212_QEp7_MiBa_SA_HLA-I-p_MM16_3_B.46815.46815.2	46815	2	998.6030884	0.008436	VMAPRTVLL	VMAPRTVLL	sp|Q31612|1B73_HUMAN	0.115	395.2	1.737	0.297	0.04	1	1
20141213_QEp7_MiBa_SA_HLA-I-p_MM16_2_B_1.42209.42209.2	42209	2	1521.781494	0.012683	NSVRVWDIRNTY	NSVRVWDIRNTY	sp|O75529|TAF5L_HUMAN	0	142.3	2.144	0.32	0.00116	1	1
20141212_QEp7_MiBa_SA_HLA-I-p_MM16_3_B.40445.40445.1	40445	1	1189.607056	0.0092	FVELGTQPATQ	FVELGTQPATQ	sp|P02652|APOA2_HUMAN	0	654.5	2.49	0.396	4.76E-04	1	1
20141213_QEp7_MiBa_SA_HLA-I-p_MM16_3_A_1.42364.42364.1	42364	1	885.4349976	0.00838	SPLPSPSAM	SPLPSPSAM	sp|Q8WXI9|P66B_HUMAN	0	953	2.536	0.37	0.00137	1	1
20141212_QEp7_MiBa_SA_HLA-I-p_MM16_3_B.22674.22674.1	22674	1	1043.58374	0.007394	KYIHSANVL	KYIHSANVL	sp|P27361|MK03_HUMAN;sp|P28482|MK01_HUMAN;sp|P31152|MK04_HUMAN;sp|Q16659|MK06_HUMAN	0	420.4	1.898	0.344	0.00154	1	1
20141213_QEp7_MiBa_SA_HLA-I-p_MM16_1_B_1.42722.42722.2	42722	2	1078.661743	0.007897	FLFQKVGKL	FLFQKVGKL	sp|Q8IVP5|FUND1_HUMAN;sp|Q9BWH2|FUND2_HUMAN	0	194.6	1.729	0.462	0.0138	1	1
20141213_QEp7_MiBa_SA_HLA-I-p_MM16_3_B_1.19990.19990.2	19990	2	967.553833	0.008744	NSAKLHSVL	NSAKLHSVL	sp|Q8WTW3|COG1_HUMAN	0	213.2	1.999	0.397	0.0101	1	1
20141213_QEp7_MiBa_SA_HLA-I-p_MM16_1_A_1.04443.04443.2	4443	2	994.5634155	0.00744	EAQAKKHAL	EAQAKKHAL	sp|P40425|PBX2_HUMAN;sp|P40426|PBX3_HUMAN	0	47.1	1.201	0.353	0.0345	1	1
20141212_QEp7_MiBa_SA_HLA-I-p_MM16_1_B.56522.56522.2	56522	2	1160.575928	0.010395	SYPTFFPRF	SYPTFFPRF	sp|Q14527|HLTF_HUMAN	0	91.3	1.316	0.279	0.0347	1	1
20141213_QEp7_MiBa_SA_HLA-I-p_MM16_1_A_1.22137.22137.2	22137	2	1146.578735	0.011829	STEERHLLY	STEERHLLY	sp|Q13822|ENPP2_HUMAN	0	238.7	1.657	0.232	0.0179	1	1
20141213_QEp7_MiBa_SA_HLA-I-p_MM16_1_A_1.22742.22742.2	22742	2	1129.709473	0.008926	KIRKTIMQL	KIRKTIMQL	sp|P19388|RPAB1_HUMAN	0	273.9	1.741	0.336	0.0173	1	1
20141212_QEp7_MiBa_SA_HLA-I-p_MM16_1_B.41524.41524.2	41524	2	1231.606079	0.007522	DSERFFIRY	DSERFFIRY	sp|Q5QJ74|TBCEL_HUMAN	0	137.1	1.526	0.321	0.036	1	1
20141212_QEp7_MiBa_SA_HLA-I-p_MM16_1_A.38464.38464.2	38464	2	1258.737061	0.008551	KPFEQVKGITL	KPFEQVKGITL	sp|P33121|ACSL1_HUMAN	0	485.6	2.505	0.423	0.0123	1	1
20141213_QEp7_MiBa_SA_HLA-I-p_MM16_3_B_1.28107.28107.2	28107	2	1170.494629	0.008375	TMDNPTTTQY	TMDNPTTTQY	sp|Q9NP97|DLRB1_HUMAN	0	353.6	2.176	0.48	4.65E-04	1	1
20141212_QEp7_MiBa_SA_HLA-I-p_MM16_1_A.36698.36698.2	36698	2	1076.463623	0.007318	NIDFPGHN(Deamidated)Y	NIDFPGHNY	sp|Q99572|P2RX7_HUMAN	0	194.2	1.378	0.338	0.0248	1	1
20141212_QEp7_MiBa_SA_HLA-I-p_MM16_2_A.45055.45055.1	45055	1	1137.5	0.008672	ALDGGFQMHY	ALDGGFQMHY	sp|Q9Y6B2|EID1_HUMAN	0	503.7	2.406	0.445	3.05E-04	1	1
20141212_QEp7_MiBa_SA_HLA-I-p_MM16_2_B.26083.26083.2	26083	2	1073.637451	0.010724	TLKQKLVNM	TLKQKLVNM	sp|Q68D06|SLN13_HUMAN;sp|Q7Z7L1|SLN11_HUMAN	0	508.5	1.832	0.407	0.0125	1	1
20141212_QEp7_MiBa_SA_HLA-I-p_MM16_3_A.06061.06061.3	6061	3	1314.60083	0.008722	RPHGDRKSCEM	RPHGDRKSCEM	sp|Q9NPD3|EXOS4_HUMAN	0	369	2.133	0.392	0.00109	1	1
20141213_QEp7_MiBa_SA_HLA-I-p_MM16_2_B_1.18173.18173.1	18173	1	948.3875732	0.00509	TSGYGQSSY	TSGYGQSSY	sp|P35637|FUS_HUMAN	0	747.2	2.401	0.384	0.00319	1	1
20141212_QEp7_MiBa_SA_HLA-I-p_MM16_3_A.55887.55887.2	55887	2	1133.567139	0.009225	IYPEVVHMF	IYPEVVHMF	sp|Q13362|2A5G_HUMAN	0	158.3	1.369	0.408	0.00137	1	1
20141213_QEp7_MiBa_SA_HLA-I-p_MM16_2_A_1.43048.43048.2	43048	2	1011.615479	0.007781	LPSSRQLVL	LPSSRQLVL	sp|O75165|DJC13_HUMAN	0	259.2	1.928	0.239	0.0468	1	1
20141212_QEp7_MiBa_SA_HLA-I-p_MM16_3_B.35499.35499.2	35499	2	1049.541626	0.008841	APIGPHLQSM	APIGPHLQSM	sp|Q14152|EIF3A_HUMAN	0	653.3	2.425	0.371	2.61E-04	1	1
20141213_QEp7_MiBa_SA_HLA-I-p_MM16_2_B_1.11344.11344.2	11344	2	1230.73584	0.00489	QLRKREVRF	QLRKREVRF	sp|Q96G46|DUS3L_HUMAN	0	63	1.425	0.29	0.047	1	1
20141212_QEp7_MiBa_SA_HLA-I-p_MM16_1_A.35918.35918.2	35918	2	1139.569092	0.007987	VLDEAFQRY	VLDEAFQRY	tr|A0A087WUJ7|A0A087WUJ7_HUMAN;sp|P06865|HEXA_HUMAN	0	161.6	1.836	0.225	0.0159	1	1
20141212_QEp7_MiBa_SA_HLA-I-p_MM16_3_A.60073.60073.3	60073	3	1766.012085	1.019429	LPVFHPVTGEIIPPLH	LPVFHPVTGEIIPPLH	sp|O43556|SGCE_HUMAN	0	132.5	2.039	0.276	0.0148	1	1
20141213_QEp7_MiBa_SA_HLA-I-p_MM16_2_B_1.09193.09193.1	9193	1	915.5107422	0.006875	RPGIHHSL	RPGIHHSL	sp|Q9UNF1|MAGD2_HUMAN	0	90.2	1.622	0.178	0.0333	1	1
20141213_QEp7_MiBa_SA_HLA-I-p_MM16_1_A_1.29515.29515.3	29515	3	1258.798706	0.011321	RPALQHVVKVL	RPALQHVVKVL	sp|O00623|PEX12_HUMAN	0	312.2	2.649	0.35	0.00547	1	1
20141212_QEp7_MiBa_SA_HLA-I-p_MM16_1_B.49985.49985.2	49985	2	1167.619019	0.007936	SYMPARVVVF	SYMPARVVVF	sp|Q8IWT3|CUL9_HUMAN	0	395.7	1.76	0.368	0.00163	1	1
20141213_QEp7_MiBa_SA_HLA-I-p_MM16_2_B_1.08287.08287.1	8287	1	909.4619751	0.006366	VNKTGTQY	VNKTGTQY	sp|P35237|SPB6_HUMAN	0	693.3	2.334	0.398	5.19E-05	1	1
20141212_QEp7_MiBa_SA_HLA-I-p_MM16_2_B.39634.39634.2	39634	2	1367.776489	0.010431	SETIIPDPAGKLK	SETIIPDPAGKLK	sp|Q13162|PRDX4_HUMAN	0	493.9	2.35	0.349	0.0185	1	1
20141213_QEp7_MiBa_SA_HLA-I-p_MM16_2_A_1.31888.31888.1	31888	1	1112.634399	0.011453	TVKQKYLSF	TVKQKYLSF	sp|Q13177|PAK2_HUMAN	0	172.9	1.605	0.139	0.0251	1	1
20141213_QEp7_MiBa_SA_HLA-I-p_MM16_3_A_1.51153.51153.2	51153	2	1118.65564	0.01087	SYIQRLVQI	SYIQRLVQI	sp|Q9Y3Z3|SAMH1_HUMAN	0	448.7	1.914	0.357	0.00245	1	1
20141213_QEp7_MiBa_SA_HLA-I-p_MM16_3_B_1.43514.43514.1	43514	1	1094.509399	0.006067	SYVPQTNTW	SYVPQTNTW	sp|Q96CT2|KLH29_HUMAN	0	499.9	1.956	0.342	0.00278	1	1
20141212_QEp7_MiBa_SA_HLA-I-p_MM16_3_A.07695.07695.3	7695	3	997.6356812	0.00728	KPKATAKAAL	KPKATAKAAL	sp|Q14978|NOLC1_HUMAN	0	157	2.561	0.081	0.00582	1	1
20141213_QEp7_MiBa_SA_HLA-I-p_MM16_1_B_1.21572.21572.2	21572	2	1314.685547	0.010079	MTDRVGKAFKY	MTDRVGKAFKY	sp|P51825|AFF1_HUMAN	0	424.1	1.976	0.296	4.55E-04	1	1
20141213_QEp7_MiBa_SA_HLA-I-p_MM16_3_B_1.48673.48673.2	48673	2	1197.664673	0.010016	RYFPVFEKI	RYFPVFEKI	sp|O15217|GSTA4_HUMAN	0	627.7	2.207	0.284	0.00928	1	1
20141213_QEp7_MiBa_SA_HLA-I-p_MM16_2_B_1.30277.30277.2	30277	2	1053.605225	0.012105	LPRVQGGSQL	LPRVQGGSQL	sp|O00189|AP4M1_HUMAN	0	391.6	2.258	0.327	0.00154	1	1
20141212_QEp7_MiBa_SA_HLA-I-p_MM16_1_A.52577.52577.2	52577	2	1223.651855	1.017206	PAGWILSHLET	PAGWILSHLET	sp|P10176|COX8A_HUMAN	0	211.1	2.488	0.324	3.73E-04	1	1
20141213_QEp7_MiBa_SA_HLA-I-p_MM16_1_B_1.13913.13913.2	13913	2	1202.556885	0.009988	IYHHTGNNTF	IYHHTGNNTF	sp|Q8N8S7|ENAH_HUMAN	0	438.2	2.058	0.432	2.86E-04	1	1
20141213_QEp7_MiBa_SA_HLA-I-p_MM16_1_B_1.28088.28088.3	28088	3	1161.637695	0.008272	VPRPPPLYSH	VPRPPPLYSH	sp|Q96L91|EP400_HUMAN	0	462.9	2.766	0.394	8.63E-04	1	1
20141212_QEp7_MiBa_SA_HLA-I-p_MM16_2_B.34447.34447.3	34447	3	1934.997559	0.012557	INNQLTLDSNTKYFHK	INNQLTLDSNTKYFHK	sp|P04114|APOB_HUMAN	0	745.4	4.336	0.491	1.45E-06	1	1
20141212_QEp7_MiBa_SA_HLA-I-p_MM16_2_A.44913.44913.3	44913	3	2166.064697	1.017606	GTNRGASQAGMTGYGMPRQIL	GTNRGASQAGMTGYGMPRQIL	sp|P37802|TAGL2_HUMAN	0	502.7	4.965	1	9.65E-10	1	1
20141212_QEp7_MiBa_SA_HLA-I-p_MM16_3_B.59525.59525.2	59525	2	1287.72644	0.007764	NYPETLGRLLI	NYPETLGRLLI	sp|O43304|S14L5_HUMAN;sp|Q92503|S14L1_HUMAN	0	232.6	1.615	0.451	6.76E-04	1	1
20141212_QEp7_MiBa_SA_HLA-I-p_MM16_3_A.05970.05970.2	5970	2	1411.833862	0.011758	ILKKKEEKHIM(Oxidation)	ILKKKEEKHIM	sp|O00141|SGK1_HUMAN	0	692.4	2.567	0.471	5.09E-05	1	1
20141213_QEp7_MiBa_SA_HLA-I-p_MM16_1_B_1.49518.49518.2	49518	2	1050.579712	0.00877	DLYSRLVSV	DLYSRLVSV	sp|Q9Y4D7|PLXD1_HUMAN	0	200.4	1.595	0.293	0.0358	1	1
20141212_QEp7_MiBa_SA_HLA-I-p_MM16_1_A.33566.33566.1	33566	1	1071.557861	0.008314	NPNMRLSQL	NPNMRLSQL	sp|Q96CT7|CC124_HUMAN	0	47.2	1.636	0.344	0.00199	1	1
20141213_QEp7_MiBa_SA_HLA-I-p_MM16_2_A_1.10355.10355.2	10355	2	828.3839722	0.007356	VYADQPH	VYADQPH	sp|Q8TB40|ABHD4_HUMAN	0	157.1	1.53	0.305	0.0119	1	1
20141212_QEp7_MiBa_SA_HLA-I-p_MM16_1_B.57338.57338.2	57338	2	1192.631958	0.007873	DYLRWVQTL	DYLRWVQTL	sp|P02649|APOE_HUMAN	0	602.1	1.994	0.333	0.0224	1	1
20141213_QEp7_MiBa_SA_HLA-I-p_MM16_2_A_1.41236.41236.2	41236	2	1042.602539	0.010166	HSALLALRY	HSALLALRY	sp|Q9NVT9|ARMC1_HUMAN	0	606.6	2.201	0.248	1.09E-04	1	1
20141213_QEp7_MiBa_SA_HLA-I-p_MM16_2_A_1.04641.04641.2	4641	2	861.4996338	0.007673	SSKTKQAL	SSKTKQAL	sp|Q9BVG8|KIFC3_HUMAN	0.129	260.6	1.738	0.318	0.0262	1	1
20141213_QEp7_MiBa_SA_HLA-I-p_MM16_2_A_1.52361.52361.2	52361	2	1508.77417	1.016945	RYSSAFTNRIFF	RYSSAFTNRIFF	sp|Q9H0U3|MAGT1_HUMAN	0	205.5	2.207	0.483	0.00123	1	1
20141213_QEp7_MiBa_SA_HLA-I-p_MM16_1_B_1.41154.41154.2	41154	2	1085.597656	1.009957	QVRLPDGTSL	QVRLPDGTSL	sp|Q04323|UBXN1_HUMAN	0	239.8	2.243	0.212	0.0144	1	1
20141212_QEp7_MiBa_SA_HLA-I-p_MM16_2_B.35994.35994.1	35994	1	992.5003662	0.007643	GPRTDTLSF	GPRTDTLSF	sp|Q86WH2|RASF3_HUMAN	0	79	1.5	0.324	0.0335	1	1
20141212_QEp7_MiBa_SA_HLA-I-p_MM16_1_B.15587.15587.2	15587	2	1129.655762	0.008847	HIRDRAHIL	HIRDRAHIL	sp|Q15773|MLF2_HUMAN	0	88.1	1.435	0.281	0.0218	1	1
20141213_QEp7_MiBa_SA_HLA-I-p_MM16_1_B_1.56580.56580.2	56580	2	1173.59314	0.011272	RLNDYIFSF	RLNDYIFSF	sp|P54136|SYRC_HUMAN	0	209	1.504	0.259	0.0435	1	1
20141213_QEp7_MiBa_SA_HLA-I-p_MM16_3_B_1.33362.33362.2	33362	2	1121.554321	0.011595	KVMIPQDEY	KVMIPQDEY	sp|Q15637|SF01_HUMAN	0	238.4	1.581	0.348	0.0126	1	1
20141212_QEp7_MiBa_SA_HLA-I-p_MM16_2_A.45075.45075.2	45075	2	1297.692017	0.010066	YYSPHGHILVL	YYSPHGHILVL	sp|Q9BY44|EIF2A_HUMAN	0	294.2	1.685	0.344	0.00733	1	1
20141213_QEp7_MiBa_SA_HLA-I-p_MM16_3_A_1.11497.11497.2	11497	2	944.5005493	0.007865	KPVSSNNSL	KPVSSNNSL	sp|O60318|GANP_HUMAN	0	714.4	2.366	0.325	0.00357	1	1
20141213_QEp7_MiBa_SA_HLA-I-p_MM16_1_B_1.29410.29410.2	29410	2	1146.471191	0.009406	FSSSHEGFSY	FSSSHEGFSY	sp|P41161|ETV5_HUMAN	0	221.3	2.008	0.433	0.00129	1	1
20141212_QEp7_MiBa_SA_HLA-I-p_MM16_1_A.42307.42307.2	42307	2	1101.699951	0.008929	KYPLLISRI	KYPLLISRI	sp|Q92974|ARHG2_HUMAN	0	335.5	1.89	0.278	0.042	1	1
20141213_QEp7_MiBa_SA_HLA-I-p_MM16_1_A_1.57895.57895.2	57895	2	1044.642822	0.009667	VPRLFSLTL	VPRLFSLTL	sp|Q6VY07|PACS1_HUMAN	0	338.2	2.029	0.193	0.0451	1	1
20141213_QEp7_MiBa_SA_HLA-I-p_MM16_2_B_1.21914.21914.2	21914	2	1143.564941	0.008891	AYTDKIDRY	AYTDKIDRY	sp|O14817|TSN4_HUMAN	0	223.8	1.799	0.189	0.0351	1	1
20141212_QEp7_MiBa_SA_HLA-I-p_MM16_3_A.44730.44730.2	44730	2	1624.780029	0.0099	SQAGM(Oxidation)TGYGMPRQIL	SQAGMTGYGMPRQIL	sp|P37802|TAGL2_HUMAN	0.428	563.3	2.761	0.546	3.13E-06	1	1
20141213_QEp7_MiBa_SA_HLA-I-p_MM16_2_B_1.17486.17486.3	17486	3	1111.623779	0.009949	KPHEGRYIL	KPHEGRYIL	sp|Q12866|MERTK_HUMAN	0	220.2	2.183	0.275	0.0366	1	1
20141213_QEp7_MiBa_SA_HLA-I-p_MM16_2_A_1.37103.37103.2	37103	2	1191.56543	0.009359	YISTEFNRY	YISTEFNRY	sp|Q8N7H5|PAF1_HUMAN	0	251.2	1.581	0.378	0.00188	1	1
20141213_QEp7_MiBa_SA_HLA-I-p_MM16_2_A_1.64250.64250.2	64250	2	1141.559448	0.011669	MPVPWPESSL	MPVPWPESSL	sp|Q14956|GPNMB_HUMAN	0	195.9	1.918	0.183	0.0271	1	1
20141213_QEp7_MiBa_SA_HLA-I-p_MM16_1_B_1.17527.17527.1	17527	1	938.501709	0.008317	DLRQAHSL	DLRQAHSL	sp|Q7Z591|AKNA_HUMAN	0.097	80.2	1.719	0.298	0.0299	1	1
20141213_QEp7_MiBa_SA_HLA-I-p_MM16_3_A_1.42408.42408.2	42408	2	1440.668823	0.013302	DSDRDDLKLMAY	DSDRDDLKLMAY	sp|Q6ZW49|PAXI1_HUMAN	0	447.2	2.392	0.4	4.62E-04	1	1
20141213_QEp7_MiBa_SA_HLA-I-p_MM16_2_A_1.51284.51284.1	51284	1	1029.570923	0.010178	ELWQRVSL	ELWQRVSL	sp|A7E2V4|ZSWM8_HUMAN	0	130.2	1.737	0.305	0.0282	1	1
20141212_QEp7_MiBa_SA_HLA-I-p_MM16_2_A.41343.41343.3	41343	3	1908.940063	0.010243	RGASQAGM(Oxidation)TGYGMPRQIL	RGASQAGMTGYGMPRQIL	sp|P37802|TAGL2_HUMAN	0.107	378.4	4.088	0.548	3.98E-09	2	1
20141212_QEp7_MiBa_SA_HLA-I-p_MM16_1_B.24465.24465.1	24465	1	1028.532837	0.007812	NPSENRSLL	NPSENRSLL	sp|Q4VCS5|AMOT_HUMAN	0	73.9	1.809	0.341	0.00157	1	1
20141213_QEp7_MiBa_SA_HLA-I-p_MM16_3_A_1.60861.60861.3	60861	3	1055.621216	0.008453	RISLPLPNF	RISLPLPNF	sp|P08670|VIME_HUMAN	0	124.2	1.568	0.319	0.0349	1	1
20141213_QEp7_MiBa_SA_HLA-I-p_MM16_1_B_1.35850.35850.3	35850	3	1068.631226	0.008656	RPRLALNVM	RPRLALNVM	sp|Q96KA5|CLP1L_HUMAN	0	188.2	2.043	0.233	0.0341	1	1
20141212_QEp7_MiBa_SA_HLA-I-p_MM16_1_B.54594.54594.3	54594	3	1476.856812	0.01156	FIDLRLPYSVVR	FIDLRLPYSVVR	sp|P01024|CO3_HUMAN	0	125.9	1.708	0.234	0.0282	1	1
20141213_QEp7_MiBa_SA_HLA-I-p_MM16_1_B_1.50506.50506.2	50506	2	1006.520752	0.00839	VYGPLPQSF	VYGPLPQSF	sp|P13073|COX41_HUMAN	0	217.3	1.597	0.177	0.0453	1	1
20141213_QEp7_MiBa_SA_HLA-I-p_MM16_2_A_1.11851.11851.2	11851	2	1098.433594	0.008177	YDSYATHNE	YDSYATHNE	sp|Q14011|CIRBP_HUMAN	0	289.5	1.9	0.308	0.0149	1	1
20141213_QEp7_MiBa_SA_HLA-I-p_MM16_2_B_1.23052.23052.2	23052	2	1007.547668	0.007686	RPPPSPSGTL	RPPPSPSGTL	sp|Q14156|EFR3A_HUMAN;sp|Q9Y2G0|EFR3B_HUMAN	0	423	2.031	0.228	0.0206	1	1
20141212_QEp7_MiBa_SA_HLA-I-p_MM16_3_B.46000.46000.2	46000	2	1325.612915	0.01334	ELDPMAMTQKY	ELDPMAMTQKY	sp|Q13435|SF3B2_HUMAN	0	170.3	1.68	0.078	0.0284	1	1
20141213_QEp7_MiBa_SA_HLA-I-p_MM16_2_A_1.36488.36488.2	36488	2	1116.638184	0.009013	APRPPTPAPTI	APRPPTPAPTI	sp|P01732|CD8A_HUMAN	0	316.8	1.916	0.343	0.00468	1	1
20141213_QEp7_MiBa_SA_HLA-I-p_MM16_3_A_1.15512.15512.3	15512	3	914.5257568	0.007236	DPSVKRTL	DPSVKRTL	sp|Q9H633|RPP21_HUMAN	0	151.8	1.87	0.157	0.0334	1	1
20141212_QEp7_MiBa_SA_HLA-I-p_MM16_2_B.47540.47540.3	47540	3	1238.607422	0.008883	VYGFQWRHF	VYGFQWRHF	sp|P04818|TYSY_HUMAN	0	225.8	2.267	0.157	0.021	1	1
20141213_QEp7_MiBa_SA_HLA-I-p_MM16_3_A_1.24498.24498.3	24498	3	1025.683594	0.008612	IHFKKLKL	IHFKKLKL	DeNovo_spliced__IHFKKLKL	0	370.7	2.535	1	0.0176	2	1
20141212_QEp7_MiBa_SA_HLA-I-p_MM16_3_A.25197.25197.2	25197	2	1449.600952	0.011343	SSTQPTSYDQSSY	SSTQPTSYDQSSY	sp|Q01844|EWS_HUMAN	0	236.8	1.689	0.261	0.024	1	1
20141213_QEp7_MiBa_SA_HLA-I-p_MM16_2_B_1.42685.42685.2	42685	2	1027.620239	0.010195	KPMEKLLGL	KPMEKLLGL	sp|Q9Y3D3|RT16_HUMAN	0.201	479.3	2.367	0.335	0.00389	1	1
20141212_QEp7_MiBa_SA_HLA-I-p_MM16_1_B.25295.25295.2	25295	2	1182.661011	0.010042	RWKPASQPTI	RWKPASQPTI	sp|P13747|HLAE_HUMAN	0	269.5	1.472	0.315	0.0397	1	1
20141212_QEp7_MiBa_SA_HLA-I-p_MM16_1_B.32212.32212.2	32212	2	1119.526245	0.009083	AYVHM(Oxidation)VTHF	AYVHMVTHF	sp|P55061|BI1_HUMAN	0	160.3	1.571	0.314	0.0175	1	1
20141212_QEp7_MiBa_SA_HLA-I-p_MM16_3_B.51503.51503.1	51503	1	1118.653564	0.008726	SYIQRLVQI	SYIQRLVQI	sp|Q9Y3Z3|SAMH1_HUMAN	0	87.6	1.619	0.33	0.0107	1	1
20141213_QEp7_MiBa_SA_HLA-I-p_MM16_1_B_1.02078.02078.3	2078	3	1135.498047	0.008639	RSDDSEHKY	RSDDSEHKY	sp|Q9Y6A1|POMT1_HUMAN	0	603.2	2.783	0.368	5.54E-04	1	1
20141213_QEp7_MiBa_SA_HLA-I-p_MM16_3_B_1.58606.58606.2	58606	2	1130.613892	0.012634	LYTEAIKFF	LYTEAIKFF	sp|Q2KHT3|CL16A_HUMAN	0	327.3	2.242	0.248	1.12E-04	1	1
20141212_QEp7_MiBa_SA_HLA-I-p_MM16_3_A.10940.10940.2	10940	2	919.4828491	0.006491	TFHSKSTL	TFHSKSTL	sp|Q2M3W8|ZN181_HUMAN;sp|Q9NR11|ZN302_HUMAN	0	365	1.776	0.089	0.00867	1	1
20141213_QEp7_MiBa_SA_HLA-I-p_MM16_3_A_1.30838.30838.2	30838	2	920.5514526	0.007106	APTPARPVL	APTPARPVL	sp|Q9HAB3|S52A2_HUMAN	0	303.6	1.647	0.219	0.0397	1	1
20141213_QEp7_MiBa_SA_HLA-I-p_MM16_2_A_1.66686.66686.2	66686	2	1417.754883	0.009617	NTLPVSGNLIDLY	NTLPVSGNLIDLY	sp|O75030|MITF_HUMAN	0	227.4	2.017	0.266	0.0249	1	1
20141213_QEp7_MiBa_SA_HLA-I-p_MM16_1_A_1.03748.03748.2	3748	2	1045.62207	0.008884	TAKEKKTQL	TAKEKKTQL	sp|Q8N3U4|STAG2_HUMAN	0	262.5	1.77	0.353	0.0127	1	1
20141212_QEp7_MiBa_SA_HLA-I-p_MM16_3_A.58054.58054.2	58054	2	1173.61731	0.010303	KYIDYIFNV	KYIDYIFNV	sp|Q8IVU3|HERC6_HUMAN	0	180	1.658	0.035	0.0329	1	1
20141212_QEp7_MiBa_SA_HLA-I-p_MM16_2_A.21330.21330.3	21330	3	1289.589722	0.01131	YMESMKPNKY	YMESMKPNKY	sp|P57682|KLF3_HUMAN	0	122.8	1.66	0.214	0.00584	1	1
20141212_QEp7_MiBa_SA_HLA-I-p_MM16_2_A.35579.35579.1	35579	1	960.5479126	0.008656	LPATRGYAL	LPATRGYAL	sp|O75843|AP1G2_HUMAN	0	107.5	2.122	0.379	7.11E-04	1	1
20141213_QEp7_MiBa_SA_HLA-I-p_MM16_1_A_1.08703.08703.1	8703	1	913.4229126	0.008782	SPHGETTSV	SPHGETTSV	DeNovo_spliced__SPHGETTSV	0	237.6	1.686	0.294	0.0131	1	1
20141213_QEp7_MiBa_SA_HLA-I-p_MM16_3_B_1.49524.49524.2	49524	2	1075.651855	0.008832	FPPKKLFSL	FPPKKLFSL	sp|Q15036|SNX17_HUMAN	0	245.5	1.468	0.361	0.0327	1	1
20141212_QEp7_MiBa_SA_HLA-I-p_MM16_2_A.47052.47052.1	47052	1	1121.602905	0.012629	MPYTRLTQL	MPYTRLTQL	sp|P07359|GP1BA_HUMAN	0	72.7	1.459	0.293	0.0341	1	1
20141212_QEp7_MiBa_SA_HLA-I-p_MM16_3_B.13375.13375.2	13375	2	1114.659302	0.006065	LPMKKERTL	LPMKKERTL	sp|Q9Y4E8|UBP15_HUMAN	0	341.7	1.653	0.283	0.0357	1	1
20141212_QEp7_MiBa_SA_HLA-I-p_MM16_1_A.31264.31264.3	31264	3	979.6502686	0.007295	KPLPLKTAL	KPLPLKTAL	sp|P32314|FOXN2_HUMAN	0	114.3	1.965	0.317	0.0205	1	1
20141212_QEp7_MiBa_SA_HLA-I-p_MM16_3_B.59116.59116.2	59116	2	915.5134277	0.006847	SPALPGVYL	SPALPGVYL	sp|Q96BI1|S22AI_HUMAN	0	163.7	1.711	0.256	0.0428	1	1
20141213_QEp7_MiBa_SA_HLA-I-p_MM16_1_B_1.33671.33671.3	33671	3	1187.686646	0.009161	RPRIALTQSF	RPRIALTQSF	sp|Q14689|DIP2A_HUMAN;sp|Q9Y2E4|DIP2C_HUMAN	0	253.4	2.251	0.335	0.00985	1	1
20141213_QEp7_MiBa_SA_HLA-I-p_MM16_1_A_1.41678.41678.1	41678	1	998.6027222	0.008069	LVMAPRTVL	LVMAPRTVL	sp|Q31612|1B73_HUMAN	0	50.1	1.623	0.29	0.0298	1	1
20141213_QEp7_MiBa_SA_HLA-I-p_MM16_2_A_1.50751.50751.1	50751	1	1069.552979	0.008541	KSELGLNFY	KSELGLNFY	sp|Q9NRM2|ZN277_HUMAN	0	460.8	2.284	0.408	0.00653	1	1
20141212_QEp7_MiBa_SA_HLA-I-p_MM16_3_A.27227.27227.3	27227	3	1159.538208	0.008375	VYISEHEHF	VYISEHEHF	sp|O96005|CLPT1_HUMAN	0	121.5	1.789	0.302	0.0112	1	1
20141213_QEp7_MiBa_SA_HLA-I-p_MM16_1_B_1.22449.22449.1	22449	1	890.3728638	0.007107	YISSDGSY	YISSDGSY	sp|P17014|ZNF12_HUMAN	0	417.7	1.858	0.349	0.00378	1	1
20141212_QEp7_MiBa_SA_HLA-I-p_MM16_1_B.38327.38327.1	38327	1	856.5055542	0.003723	DLGVKVQV	DLGVKVQV	sp|Q6UXZ3|CLM4_HUMAN	0	378.3	1.92	1	0.0234	1	1
20141213_QEp7_MiBa_SA_HLA-I-p_MM16_3_A_1.47535.47535.3	47535	3	1127.600708	0.009046	VWPAKPFHF	VWPAKPFHF	sp|P19174|PLCG1_HUMAN	0	295.8	2.327	0.256	0.00874	1	1
20141213_QEp7_MiBa_SA_HLA-I-p_MM16_1_B_1.18726.18726.2	18726	2	1214.529785	0.00935	YIDENQDRY	YIDENQDRY	sp|Q96KP4|CNDP2_HUMAN	0	392.2	1.96	0.377	9.49E-04	1	1
20141212_QEp7_MiBa_SA_HLA-I-p_MM16_1_B.33012.33012.2	33012	2	1532.628052	0.011695	VTEYHDMVTEM(Oxidation)Y	VTEYHDMVTEMY	sp|Q9Y5B8|NDK7_HUMAN	0.292	156.7	1.848	0.366	0.00829	1	1
20141212_QEp7_MiBa_SA_HLA-I-p_MM16_2_B.40252.40252.3	40252	3	1157.651978	0.00755	ILDLVKGTHY	ILDLVKGTHY	sp|P49643|PRI2_HUMAN	0	271.4	2.877	0.265	0.0346	1	1
20141213_QEp7_MiBa_SA_HLA-I-p_MM16_3_B_1.16079.16079.2	16079	2	1044.65271	0.008275	YPAAKRVKL	YPAAKRVKL	sp|P01106|MYC_HUMAN	0	328.3	1.785	0.262	0.00299	1	1
20141213_QEp7_MiBa_SA_HLA-I-p_MM16_1_A_1.34723.34723.1	34723	1	1220.617554	0.013795	LIDQDARDLY	LIDQDARDLY	sp|P07355|ANXA2_HUMAN	0	128.1	1.686	0.144	0.00542	1	1
20141213_QEp7_MiBa_SA_HLA-I-p_MM16_2_A_1.20263.20263.2	20263	2	1126.575439	0.009556	TTDPKKFQY	TTDPKKFQY	sp|Q96RW7|HMCN1_HUMAN	0	442.7	1.792	0.26	0.0274	1	1
20141213_QEp7_MiBa_SA_HLA-I-p_MM16_3_A_1.44836.44836.2	44836	2	990.619812	0.008444	YLVTKVVAV	YLVTKVVAV	sp|O60330|PCDGC_HUMAN;sp|Q96TA0|PCDBI_HUMAN;sp|Q9NRJ7|PCDBG_HUMAN;sp|Q9UN66|PCDB8_HUMAN;sp|Q9UN67|PCDBA_HUMAN;sp|Q9UN71|PCDGG_HUMAN;sp|Q9Y5E1|PCDB9_HUMAN;sp|Q9Y5E2|PCDB7_HUMAN;sp|Q9Y5E3|PCDB6_HUMAN;sp|Q9Y5E4|PCDB5_HUMAN;sp|Q9Y5E5|PCDB4_HUMAN;sp|Q9Y5E6|PCDB3_HUMAN;sp|Q9Y5E7|PCDB2_HUMAN;sp|Q9Y5E8|PCDBF_HUMAN;sp|Q9Y5E9|PCDBE_HUMAN;sp|Q9Y5F0|PCDBD_HUMAN;sp|Q9Y5F1|PCDBC_HUMAN;sp|Q9Y5F2|PCDBB_HUMAN;sp|…	0	276.3	1.733	0.294	0.0268	1	1
20141212_QEp7_MiBa_SA_HLA-I-p_MM16_3_B.27365.27365.1	27365	1	1050.516602	0.011081	TM(Oxidation)DPKPLAY	TMDPKPLAY	sp|Q7Z3F1|GP155_HUMAN	0	343.8	1.575	0.407	0.0139	1	1
20141213_QEp7_MiBa_SA_HLA-I-p_MM16_3_B_1.47403.47403.3	47403	3	1484.74292	0.012939	YFIDSTNLKTHF	YFIDSTNLKTHF	sp|O00488|ZN593_HUMAN	0	227	2.865	0.416	3.72E-05	1	1
20141213_QEp7_MiBa_SA_HLA-I-p_MM16_1_A_1.12591.12591.2	12591	2	1263.681763	0.013412	RPRPDEERPL	RPRPDEERPL	sp|Q86YV0|RASL3_HUMAN	0	179.5	2.266	0.354	0.00336	1	1
20141212_QEp7_MiBa_SA_HLA-I-p_MM16_1_A.37857.37857.2	37857	2	1136.595337	0.00874	YYQHIVTTL	YYQHIVTTL	sp|Q9UHG3|PCYOX_HUMAN	0	413.2	2.022	0.312	0.0104	1	1
20141213_QEp7_MiBa_SA_HLA-I-p_MM16_1_A_1.51866.51866.2	51866	2	1137.615723	0.008685	KFLDPITGTF	KFLDPITGTF	sp|P40818|UBP8_HUMAN	0	312.1	2.068	0.405	0.00324	1	1
20141213_QEp7_MiBa_SA_HLA-I-p_MM16_2_A_1.49083.49083.1	49083	1	1154.608765	0.011636	TLDAGKFQIY	TLDAGKFQIY	sp|O43143|DHX15_HUMAN	0	808.9	2.393	0.408	0.00201	1	1
20141212_QEp7_MiBa_SA_HLA-I-p_MM16_3_B.05985.05985.2	5985	2	905.4768677	0.004947	HAKATEHL	HAKATEHL	sp|P02647|APOA1_HUMAN	0	467.4	2.089	0.381	0.00263	1	1
20141212_QEp7_MiBa_SA_HLA-I-p_MM16_3_A.05779.05779.2	5779	2	1198.7146	0.009851	KRHNYVRKV	KRHNYVRKV	sp|P62495|ERF1_HUMAN	0	84.8	1.802	0.28	0.022	1	1
20141212_QEp7_MiBa_SA_HLA-I-p_MM16_3_A.29037.29037.2	29037	2	1162.570068	0.008189	FPRAPSTSDSV	FPRAPSTSDSV	sp|P23193|TCEA1_HUMAN	0	394.3	2.224	0.337	5.53E-04	1	1
20141212_QEp7_MiBa_SA_HLA-I-p_MM16_2_B.41944.41944.3	41944	3	2390.271729	1.021977	MIEQNTKSPLFMGKVVNPTQK	MIEQNTKSPLFMGKVVNPTQK	sp|P01009|A1AT_HUMAN	0	486.9	4.537	1	3.30E-09	1	1
20141213_QEp7_MiBa_SA_HLA-I-p_MM16_2_B_1.46072.46072.2	46072	2	1236.623535	0.009687	FLDPAQRDLY	FLDPAQRDLY	sp|Q9HCL3|ZFP14_HUMAN	0	316.8	1.946	0.32	0.0147	1	1
20141213_QEp7_MiBa_SA_HLA-I-p_MM16_1_B_1.24859.24859.2	24859	2	1223.611572	0.006826	SPREEPRAPW	SPREEPRAPW	sp|P01893|HLAH_HUMAN;sp|Q31612|1B73_HUMAN	0	106.3	1.633	0.313	0.0287	1	1
20141213_QEp7_MiBa_SA_HLA-I-p_MM16_1_A_1.34847.34847.2	34847	2	1176.513062	0.012163	YTDEDMLKY	YTDEDMLKY	sp|Q8N6K7|SAMD3_HUMAN	0	228.9	1.661	0.327	0.00122	1	1
20141213_QEp7_MiBa_SA_HLA-I-p_MM16_2_A_1.30079.30079.2	30079	2	1177.540527	0.011404	TYAKQYEEF	TYAKQYEEF	sp|P25205|MCM3_HUMAN	0	315.7	2.101	0.388	0.00128	1	1
20141212_QEp7_MiBa_SA_HLA-I-p_MM16_2_B.54761.54761.1	54761	1	1073.458862	0.010114	DANQSMYVF	DANQSMYVF	sp|Q6P3S6|FBX42_HUMAN	0	416.4	1.574	0.26	0.0242	1	1
20141212_QEp7_MiBa_SA_HLA-I-p_MM16_1_A.07211.07211.2	7211	2	1064.547729	0.008093	SVRSTTRQM	SVRSTTRQM	sp|Q7Z591|AKNA_HUMAN	0	151.2	1.544	0.288	0.0164	1	1
20141213_QEp7_MiBa_SA_HLA-I-p_MM16_2_A_1.22369.22369.1	22369	1	1065.603394	0.010349	RPKDPNNLL	RPKDPNNLL	sp|O00232|PSD12_HUMAN	0	162.7	2.026	0.237	0.00772	1	1
20141212_QEp7_MiBa_SA_HLA-I-p_MM16_2_B.56051.56051.1	56051	1	1171.613281	0.010739	VYSRTFTWL	VYSRTFTWL	sp|O00159|MYO1C_HUMAN	0	29.8	1.651	0.209	0.0242	1	1
20141212_QEp7_MiBa_SA_HLA-I-p_MM16_1_A.00914.00914.2	914	2	894.546875	0.006946	KPRKPAGAA	KPRKPAGAA	sp|P16402|H13_HUMAN	0	195.7	1.597	0.337	0.0313	1	1
20141212_QEp7_MiBa_SA_HLA-I-p_MM16_1_B.55231.55231.2	55231	2	1205.496948	0.009237	YSDEFGNLDF	YSDEFGNLDF	sp|Q9UJA3|MCM8_HUMAN	0	155.1	1.677	0.276	0.00416	1	1
20141212_QEp7_MiBa_SA_HLA-I-p_MM16_1_B.32511.32511.1	32511	1	1190.635498	0.005986	LLDQGQLNKY	LLDQGQLNKY	sp|Q00610|CLH1_HUMAN	0	617.8	2.961	0.462	1.54E-05	1	1
20141212_QEp7_MiBa_SA_HLA-I-p_MM16_2_B.18500.18500.2	18500	2	1223.711914	0.009242	YIIQRKKEF	YIIQRKKEF	sp|Q9UHR5|S30BP_HUMAN	0	303.5	1.815	0.262	0.00778	1	1
20141212_QEp7_MiBa_SA_HLA-I-p_MM16_2_B.39033.39033.2	39033	2	999.6514282	0.00735	TALRKVLSL	TALRKVLSL	sp|Q92888|ARHG1_HUMAN	0	719.3	2.388	0.327	0.00477	1	1
20141213_QEp7_MiBa_SA_HLA-I-p_MM16_3_B_1.11018.11018.2	11018	2	1100.497314	0.008602	QSSLETHHY	QSSLETHHY	sp|Q9BVX2|T106C_HUMAN	0	221.6	1.744	0.343	0.0254	1	1
20141212_QEp7_MiBa_SA_HLA-I-p_MM16_3_B.61859.61859.2	61859	2	1390.793457	0.01143	TLDRLLALNSLY	TLDRLLALNSLY	sp|P78527|PRKDC_HUMAN	0	179.7	2.184	0.386	0.0116	1	1
20141212_QEp7_MiBa_SA_HLA-I-p_MM16_2_A.32997.32997.1	32997	1	1108.584961	0.008492	LLSSGLKNDY	LLSSGLKNDY	sp|Q9UL63|MKLN1_HUMAN	0	609.2	2.562	0.279	0.00379	1	1
20141212_QEp7_MiBa_SA_HLA-I-p_MM16_1_B.35844.35844.2	35844	2	1003.504272	0.006782	SYIEVSHGL	SYIEVSHGL	sp|Q9UMS6|SYNP2_HUMAN	0	321.1	1.78	0.336	0.00534	1	1
20141212_QEp7_MiBa_SA_HLA-I-p_MM16_3_A.62425.62425.1	62425	1	1072.532715	0.009815	SYVGSLYVW	SYVGSLYVW	sp|Q9Y256|FACE2_HUMAN	0	482.1	1.828	0.339	0.0158	1	1
20141213_QEp7_MiBa_SA_HLA-I-p_MM16_3_A_1.22156.22156.2	22156	2	1192.513062	0.010018	NTEEAANTMVN	NTEEAANTMVN	sp|P26599|PTBP1_HUMAN	0	230.2	2.008	0.4	0.00138	1	1
20141212_QEp7_MiBa_SA_HLA-I-p_MM16_1_A.25107.25107.1	25107	1	1113.588989	0.007178	EYATKISRF	EYATKISRF	sp|Q9GZP4|PITH1_HUMAN	0	69	1.917	0.409	7.86E-04	1	1
20141213_QEp7_MiBa_SA_HLA-I-p_MM16_2_A_1.00005.00005.3	5	3	1131.523315	0.006355	GTDRNHNRY	GTDRNHNRY	sp|Q9UIG0|BAZ1B_HUMAN	0	514.2	2.608	0.376	0.00214	1	1
20141212_QEp7_MiBa_SA_HLA-I-p_MM16_2_A.24892.24892.2	24892	2	954.5581665	0.008342	IPNNVKTAV	IPNNVKTAV	sp|P04350|TBB4A_HUMAN;sp|P07437|TBB5_HUMAN;sp|P68371|TBB4B_HUMAN;sp|Q13885|TBB2A_HUMAN;sp|Q3ZCM7|TBB8_HUMAN;sp|Q9BVA1|TBB2B_HUMAN	0	364.5	1.892	0.401	0.0263	1	1
20141213_QEp7_MiBa_SA_HLA-I-p_MM16_3_B_1.35558.35558.3	35558	3	1732.890015	0.008169	VDMAKKETVWRLEE	VDMAKKETVWRLEE	sp|P01903|DRA_HUMAN	0	244.4	2.863	0.338	6.78E-05	1	1
20141212_QEp7_MiBa_SA_HLA-I-p_MM16_3_B.12103.12103.3	12103	3	1021.53833	0.007822	SPPSAARHSL	SPPSAARHSL	sp|P50222|MEOX2_HUMAN	0	400.6	2.276	0.359	0.00612	1	1
20141213_QEp7_MiBa_SA_HLA-I-p_MM16_3_B_1.59428.59428.2	59428	2	1159.63501	0.007242	SYIGLKGLYF	SYIGLKGLYF	sp|Q9UMX9|S45A2_HUMAN	0	172.8	1.858	0.21	0.00182	1	1
20141213_QEp7_MiBa_SA_HLA-I-p_MM16_1_B_1.37965.37965.2	37965	2	1534.709106	0.01506	ETEQSFGLYGNKY	ETEQSFGLYGNKY	sp|O60673|DPOLZ_HUMAN	0	576.1	2.785	0.509	6.60E-06	1	1
20141213_QEp7_MiBa_SA_HLA-I-p_MM16_3_A_1.00725.00725.3	725	3	937.5881348	0.006029	RSKKAHVL	RSKKAHVL	sp|P26232|CTNA2_HUMAN;sp|P35221|CTNA1_HUMAN	0	293.9	2.114	0.263	0.0137	1	1
20141213_QEp7_MiBa_SA_HLA-I-p_MM16_3_A_1.23712.23712.2	23712	2	1968.791748	0.015579	YSDHPSGGSYRDSYESY	YSDHPSGGSYRDSYESY	sp|P38159|RBMX_HUMAN;sp|Q96E39|RMXL1_HUMAN	0	200.4	2.361	0.472	3.73E-05	1	1
20141213_QEp7_MiBa_SA_HLA-I-p_MM16_1_B_1.58557.58557.1	58557	1	1072.536743	0.013844	SYVGSLYVW	SYVGSLYVW	sp|Q9Y256|FACE2_HUMAN	0	401.3	1.73	0.358	0.00721	1	1
20141213_QEp7_MiBa_SA_HLA-I-p_MM16_1_B_1.50578.50578.2	50578	2	1223.637939	0.009413	TTDELEKLLY	TTDELEKLLY	sp|Q9NSI6|BRWD1_HUMAN	0	250.4	2.214	0.252	0.0125	1	1
20141212_QEp7_MiBa_SA_HLA-I-p_MM16_1_A.22546.22546.2	22546	2	1263.511841	0.007407	YSSSGHYDSVY	YSSSGHYDSVY	sp|Q9NP73|ALG13_HUMAN	0	112.4	1.673	0.4	0.00528	1	1
20141213_QEp7_MiBa_SA_HLA-I-p_MM16_2_B_1.61590.61590.2	61590	2	1184.620483	0.008733	LYPEIFEKF	LYPEIFEKF	sp|Q9ULI0|ATD2B_HUMAN	0	225.2	1.643	0.183	0.037	1	1
20141212_QEp7_MiBa_SA_HLA-I-p_MM16_2_B.54532.54532.1	54532	1	1191.518799	0.010403	FSEDGSFIGAY	FSEDGSFIGAY	sp|O00533|NCHL1_HUMAN	0	348	1.682	0.211	0.0248	1	1
20141212_QEp7_MiBa_SA_HLA-I-p_MM16_3_B.58936.58936.1	58936	1	1398.706177	0.014341	ETEEDKFLLLY	ETEEDKFLLLY	sp|Q9NY93|DDX56_HUMAN	0	297	1.984	0.412	0.00152	1	1
20141213_QEp7_MiBa_SA_HLA-I-p_MM16_3_B_1.09802.09802.3	9802	3	1083.604126	0.010376	RPFHTRATV	RPFHTRATV	sp|Q2KJY2|KI26B_HUMAN	0	416.5	2.19	0.115	0.00407	1	1
20141213_QEp7_MiBa_SA_HLA-I-p_MM16_2_A_1.66483.66483.1	66483	1	1192.571899	0.013258	VVDPLNGWMY	VVDPLNGWMY	sp|Q07954|LRP1_HUMAN	0	480.1	1.744	0.356	0.0114	1	1
20141212_QEp7_MiBa_SA_HLA-I-p_MM16_1_A.02843.02843.2	2843	2	1037.642822	0.008269	HVKKKATNL	HVKKKATNL	sp|Q86XP3|DDX42_HUMAN	0	422.1	1.651	0.395	0.00205	1	1
20141212_QEp7_MiBa_SA_HLA-I-p_MM16_3_A.35417.35417.2	35417	2	1126.58606	0.008977	TYAQRTQLF	TYAQRTQLF	sp|Q9UL63|MKLN1_HUMAN	0	272.1	1.785	0.292	0.00834	1	1
20141213_QEp7_MiBa_SA_HLA-I-p_MM16_1_A_1.16282.16282.1	16282	1	964.5449829	0.010802	LPKEHAASL	LPKEHAASL	sp|Q9H0A8|COMD4_HUMAN	0	182	1.884	0.255	0.0298	1	1
20141212_QEp7_MiBa_SA_HLA-I-p_MM16_3_B.51859.51859.2	51859	2	1072.547241	0.00971	TYVSGMLRF	TYVSGMLRF	sp|Q8WUD6|CHPT1_HUMAN	0	331.5	2.11	0.461	1.77E-04	1	1
20141212_QEp7_MiBa_SA_HLA-I-p_MM16_1_B.52169.52169.3	52169	3	2412.262939	1.015041	TSTLISVPDRDPASPLRMANSAL	TSTLISVPDRDPASPLRMANSAL	sp|Q14956|GPNMB_HUMAN	0.383	239.4	2.964	0.433	7.14E-05	1	1
20141212_QEp7_MiBa_SA_HLA-I-p_MM16_1_A.26473.26473.3	26473	3	1104.652466	0.008009	RPKYPGIKF	RPKYPGIKF	sp|P45984|MK09_HUMAN	0	216.6	2.219	0.29	0.0116	1	1
20141212_QEp7_MiBa_SA_HLA-I-p_MM16_3_A.21703.21703.2	21703	2	1304.700684	0.009649	MPKEKRELQF	MPKEKRELQF	sp|O94956|SO2B1_HUMAN	0	272.8	1.802	0.333	0.0077	1	1
20141212_QEp7_MiBa_SA_HLA-I-p_MM16_3_B.20636.20636.2	20636	2	1354.700684	0.012581	EYVNGQLKNKY	EYVNGQLKNKY	sp|P62312|LSM6_HUMAN	0	210.8	1.781	0.348	0.00637	1	1
20141213_QEp7_MiBa_SA_HLA-I-p_MM16_3_A_1.48390.48390.1	48390	1	872.4458618	0.006673	SPQGPGALF	SPQGPGALF	sp|Q5JTH9|RRP12_HUMAN	0	487	1.976	0.306	0.00501	1	1
20141212_QEp7_MiBa_SA_HLA-I-p_MM16_3_A.21501.21501.3	21501	3	1143.560547	0.004545	AYTDKIDRY	AYTDKIDRY	sp|O14817|TSN4_HUMAN	0	91.5	2.126	0.338	0.00876	1	1
20141212_QEp7_MiBa_SA_HLA-I-p_MM16_1_A.08827.08827.3	8827	3	1012.627136	1.008214	RVKAPNKSL	RVKAPNKSL	sp|O43290|SNUT1_HUMAN	0	330.5	2.584	0.211	0.0254	1	1
20141212_QEp7_MiBa_SA_HLA-I-p_MM16_2_A.27465.27465.2	27465	2	2127.949951	0.01554	YTAQEYGAGTYGASSTTSTGR	YTAQEYGAGTYGASSTTSTGR	sp|Q92841|DDX17_HUMAN	0	874.1	4.218	0.641	2.23E-13	1	1
20141213_QEp7_MiBa_SA_HLA-I-p_MM16_2_A_1.39018.39018.2	39018	2	1442.678467	0.013795	SSLQRQVMSNMY	SSLQRQVMSNMY	sp|Q9BX69|CARD6_HUMAN	0	424.1	2.265	0.438	4.59E-05	1	1
20141213_QEp7_MiBa_SA_HLA-I-p_MM16_3_A_1.60301.60301.3	60301	3	1855.904419	0.020408	SNVEEAFINTAKEIYE	SNVEEAFINTAKEIYE	sp|P61019|RAB2A_HUMAN	0	78.5	1.936	0.252	0.0184	1	1
20141213_QEp7_MiBa_SA_HLA-I-p_MM16_2_B_1.14665.14665.2	14665	2	932.3967896	0.00919	YSGQQSTY	YSGQQSTY	sp|O14979|HNRDL_HUMAN	0	107	1.155	0.296	0.0426	1	1
20141212_QEp7_MiBa_SA_HLA-I-p_MM16_3_B.16893.16893.2	16893	2	1017.569641	0.008898	VPRPTKSSF	VPRPTKSSF	sp|Q5VVJ2|MYSM1_HUMAN	0	311.6	1.691	0.046	0.0162	2	1
20141212_QEp7_MiBa_SA_HLA-I-p_MM16_2_B.12777.12777.2	12777	2	886.4055176	0.00879	RPSGPGGEM	RPSGPGGEM	sp|P14373|TRI27_HUMAN	0	157.8	1.179	0.271	0.0193	1	1
20141213_QEp7_MiBa_SA_HLA-I-p_MM16_2_B_1.21151.21151.2	21151	2	1102.5896	0.00915	EAMLRNKEL	EAMLRNKEL	sp|P49454|CENPF_HUMAN	0	715.1	2.187	0.197	0.0212	1	1
20141212_QEp7_MiBa_SA_HLA-I-p_MM16_1_A.47921.47921.2	47921	2	1432.779175	0.01172	SNLRFLATTPNSL	SNLRFLATTPNSL	sp|P02751|FINC_HUMAN	0	198.3	1.637	0.322	0.0134	1	1
20141213_QEp7_MiBa_SA_HLA-I-p_MM16_3_B_1.47349.47349.2	47349	2	1142.572021	0.011209	DLDSRVLYY	DLDSRVLYY	sp|P26358|DNMT1_HUMAN	0	415.1	2.085	0.383	0.0168	1	1
20141212_QEp7_MiBa_SA_HLA-I-p_MM16_3_B.11446.11446.2	11446	2	1043.596802	0.009162	YQHIKSRL	YQHIKSRL	sp|Q9BYV8|CEP41_HUMAN	0	529.7	1.449	0.263	0.032	1	1
20141212_QEp7_MiBa_SA_HLA-I-p_MM16_1_A.36017.36017.2	36017	2	1189.577393	0.008515	TYM(Oxidation)KDLYQL	TYMKDLYQL	sp|Q8N392|RHG18_HUMAN	0	289	1.731	0.324	0.033	1	1
20141212_QEp7_MiBa_SA_HLA-I-p_MM16_3_B.47963.47963.2	47963	2	1294.61853	0.010419	KTEDPDLPAFY	KTEDPDLPAFY	sp|Q6P2Q9|PRP8_HUMAN	0	282.7	2.192	0.356	0.00111	1	1
20141213_QEp7_MiBa_SA_HLA-I-p_MM16_1_B_1.24011.24011.2	24011	2	1119.526245	0.009129	AYVHM(Oxidation)VTHF	AYVHMVTHF	sp|P55061|BI1_HUMAN	0	207.2	1.688	0.322	0.00914	1	1
20141213_QEp7_MiBa_SA_HLA-I-p_MM16_2_A_1.38931.38931.2	38931	2	1020.522583	0.00982	ATETQPIVY	ATETQPIVY	sp|Q00610|CLH1_HUMAN	0	258.3	1.681	0.346	0.00397	1	1
20141212_QEp7_MiBa_SA_HLA-I-p_MM16_2_A.27971.27971.1	27971	1	1111.501221	0.007787	RTEPFQDGY	RTEPFQDGY	sp|Q9UEE5|ST17A_HUMAN	0	80.4	1.806	0.22	0.0431	1	1
20141212_QEp7_MiBa_SA_HLA-I-p_MM16_2_B.51801.51801.3	51801	3	2021.052246	0.015179	AAHLPAEFTPAVHASLDKF	AAHLPAEFTPAVHASLDKF	sp|P69905|HBA_HUMAN	0	195.8	4.273	0.38	7.42E-05	1	1
20141213_QEp7_MiBa_SA_HLA-I-p_MM16_1_B_1.39808.39808.2	39808	2	838.461792	0.006904	SPLPAGNAL	SPLPAGNAL	sp|Q86SX3|CN080_HUMAN	0	202.4	1.936	0.366	0.0442	1	1
20141212_QEp7_MiBa_SA_HLA-I-p_MM16_3_B.63620.63620.2	63620	2	1230.652588	0.012846	VYQPAQLLNW	VYQPAQLLNW	sp|Q8N2G6|ZCH24_HUMAN	0	335.4	1.884	0.399	0.00124	1	1
20141213_QEp7_MiBa_SA_HLA-I-p_MM16_3_B_1.26586.26586.1	26586	1	1178.592041	0.01016	VTEKSNLPEY	VTEKSNLPEY	sp|Q03001|DYST_HUMAN	0	216	2.013	0.29	0.0211	1	1
20141212_QEp7_MiBa_SA_HLA-I-p_MM16_2_B.42914.42914.2	42914	2	1231.693481	0.010866	RYIDRIHIF	RYIDRIHIF	sp|Q6P2Q9|PRP8_HUMAN	0	282.6	1.709	0.228	0.0274	1	1
20141212_QEp7_MiBa_SA_HLA-I-p_MM16_2_A.46572.46572.1	46572	1	1024.590454	0.009987	TLTSKLYSL	TLTSKLYSL	sp|Q9UDW1|QCR9_HUMAN	0	443.4	1.908	0.391	0.0197	1	1
20141213_QEp7_MiBa_SA_HLA-I-p_MM16_2_B_1.07265.07265.2	7265	2	944.397522	0.006616	STDKQM(Oxidation)GY	STDKQMGY	sp|Q13347|EIF3I_HUMAN	0	451.6	2.086	0.308	0.0023	1	1
20141212_QEp7_MiBa_SA_HLA-I-p_MM16_1_A.26020.26020.3	26020	3	1069.670288	0.00947	VINQKLRSL	VINQKLRSL	DeNovo_spliced__VINQKLRSL	0.001	134.3	2.02	0.205	0.0227	1	1
20141213_QEp7_MiBa_SA_HLA-I-p_MM16_3_B_1.08248.08248.1	8248	1	954.5675049	0.006418	VPNQKRLT	VPNQKRLT	sp|O60488|ACSL4_HUMAN	0	108.6	1.929	0.378	0.00212	1	1
20141212_QEp7_MiBa_SA_HLA-I-p_MM16_1_A.05416.05416.2	5416	2	910.4558105	0.004946	APKSGSHEV	APKSGSHEV	sp|P14222|PERF_HUMAN	0	270	1.747	0.302	0.00874	1	1
20141212_QEp7_MiBa_SA_HLA-I-p_MM16_3_A.41653.41653.3	41653	3	2102.024658	0.024194	AWGKVGAHAGEYGAEALERM	AWGKVGAHAGEYGAEALERM	sp|P69905|HBA_HUMAN	0	1068.1	5.346	0.612	3.87E-12	1	1
20141213_QEp7_MiBa_SA_HLA-I-p_MM16_3_B_1.47904.47904.1	47904	1	1239.65686	0.006969	IPYHSEVPVSL	IPYHSEVPVSL	sp|Q01082|SPTB2_HUMAN	0	378.6	2.252	0.32	0.00245	1	1
20141213_QEp7_MiBa_SA_HLA-I-p_MM16_3_B_1.44049.44049.1	44049	1	852.4107056	0.008918	YGPPSLGY	YGPPSLGY	sp|O14519|CDKA1_HUMAN	0	405.1	1.859	0.278	0.00756	1	1
20141212_QEp7_MiBa_SA_HLA-I-p_MM16_3_B.01718.01718.2	1718	2	1096.527222	0.008919	RPKSTSTSSM(Oxidation)	RPKSTSTSSM	sp|P27816|MAP4_HUMAN	0	341.1	1.989	0.26	0.0103	1	1
20141212_QEp7_MiBa_SA_HLA-I-p_MM16_2_A.29925.29925.2	29925	2	1428.683105	0.012328	ESVSEPRKGFMY	ESVSEPRKGFMY	sp|Q13433|S39A6_HUMAN	0	375.1	2.094	0.325	0.00649	1	1
20141212_QEp7_MiBa_SA_HLA-I-p_MM16_2_B.09206.09206.3	9206	3	1321.651245	0.009763	QTEKPTHYRY	QTEKPTHYRY	sp|Q9H9P5|UNKL_HUMAN	0	257.6	2.132	0.218	0.028	1	1
20141213_QEp7_MiBa_SA_HLA-I-p_MM16_2_B_1.48754.48754.1	48754	1	1284.593994	0.013137	EYPDRIMNTF	EYPDRIMNTF	sp|P07437|TBB5_HUMAN;sp|P68371|TBB4B_HUMAN;sp|Q13509|TBB3_HUMAN;sp|Q13885|TBB2A_HUMAN;sp|Q9BVA1|TBB2B_HUMAN	0	134.8	1.476	0.204	0.0268	1	1
20141213_QEp7_MiBa_SA_HLA-I-p_MM16_1_A_1.22204.22204.1	22204	1	828.40625	0.008488	SPAGGGAEAL	SPAGGGAEAL	sp|Q13263|TIF1B_HUMAN	0	1077.3	2.503	0.303	0.0141	1	1
20141213_QEp7_MiBa_SA_HLA-I-p_MM16_2_B_1.09765.09765.3	9765	3	1486.720215	0.014976	ESDKYAERKGAAY	ESDKYAERKGAAY	sp|Q92616|GCN1L_HUMAN	0	130.3	2.134	0.252	0.00665	1	1
20141212_QEp7_MiBa_SA_HLA-I-p_MM16_3_A.47516.47516.2	47516	2	1237.634155	0.009757	FRVHLQYEF	FRVHLQYEF	sp|Q8IVF7|FMNL3_HUMAN;sp|Q96PY5|FMNL2_HUMAN	0	297.2	1.563	0.363	0.0143	1	1
20141212_QEp7_MiBa_SA_HLA-I-p_MM16_3_A.56905.56905.3	56905	3	1398.800171	0.009058	NYIPYLTKLKF	NYIPYLTKLKF	sp|Q5K651|SAMD9_HUMAN	0	313.9	1.883	0.312	0.00311	1	1
20141213_QEp7_MiBa_SA_HLA-I-p_MM16_3_B_1.29431.29431.3	29431	3	2778.387695	1.040809	LIKTVETRDGQVIN(Deamidated)ETSQHHDDLE	LIKTVETRDGQVINETSQHHDDLE	sp|P08670|VIME_HUMAN	0	28.8	2.591	1	3.29E-04	6	1
20141213_QEp7_MiBa_SA_HLA-I-p_MM16_3_A_1.48710.48710.2	48710	2	1135.58374	0.010204	LYIVHPTM(Oxidation)F	LYIVHPTMF	sp|Q07960|RHG01_HUMAN	0	376.8	1.814	0.427	0.0024	1	1
20141213_QEp7_MiBa_SA_HLA-I-p_MM16_3_B_1.21691.21691.1	21691	1	1138.5	0.010967	DSDRGLQEGY	DSDRGLQEGY	sp|Q9C0C9|UBE2O_HUMAN	0	135.2	1.781	0.31	0.00152	1	1
20141212_QEp7_MiBa_SA_HLA-I-p_MM16_3_B.12278.12278.2	12278	2	967.5891724	0.007682	HAKAKLTSL	HAKAKLTSL	sp|Q14789|GOGB1_HUMAN	0	538.9	2.314	0.441	4.65E-05	1	1
20141213_QEp7_MiBa_SA_HLA-I-p_MM16_1_B_1.27743.27743.2	27743	2	1292.643311	0.007204	QSDPSIRTQVY	QSDPSIRTQVY	sp|Q9C0D7|ZC12C_HUMAN	0	335.9	1.935	0.343	7.96E-04	1	1
20141213_QEp7_MiBa_SA_HLA-I-p_MM16_3_A_1.38580.38580.2	38580	2	1102.732056	0.009374	APPVLKRPIL	APPVLKRPIL	sp|Q8N766|EMC1_HUMAN	0	97.7	1.461	0.504	0.00607	1	1
20141212_QEp7_MiBa_SA_HLA-I-p_MM16_1_B.30119.30119.2	30119	2	896.4664917	0.006122	SPATPPNTL	SPATPPNTL	sp|Q92870|APBB2_HUMAN	0	374.5	2.04	0.348	0.0142	1	1
20141213_QEp7_MiBa_SA_HLA-I-p_MM16_1_B_1.56958.56958.2	56958	2	1077.541138	0.009431	SYLPLAHMF	SYLPLAHMF	sp|Q9ULC5|ACSL5_HUMAN	0	176.8	1.539	0.295	0.0186	1	1
20141212_QEp7_MiBa_SA_HLA-I-p_MM16_2_A.25632.25632.3	25632	3	1345.662842	0.010069	APRHVDRSDFF	APRHVDRSDFF	sp|P51003|PAPOA_HUMAN	0	142.5	2.142	0.442	5.69E-04	1	1
20141213_QEp7_MiBa_SA_HLA-I-p_MM16_1_A_1.10397.10397.2	10397	2	974.489563	0.007411	ASKYHEQL	ASKYHEQL	sp|P53675|CLH2_HUMAN;sp|Q00610|CLH1_HUMAN	0	320.2	1.935	0.246	0.0228	1	1
20141213_QEp7_MiBa_SA_HLA-I-p_MM16_2_B_1.66120.66120.1	66120	1	811.3989868	0.005164	TFPVAMF	TFPVAMF	sp|P0DJ07|PT100_HUMAN	0	347.5	1.411	0.294	0.0112	1	1
20141212_QEp7_MiBa_SA_HLA-I-p_MM16_3_A.05463.05463.2	5463	2	1096.527954	0.009674	RPKSTSTSSM(Oxidation)	RPKSTSTSSM	sp|P27816|MAP4_HUMAN	0	334.8	1.848	0.217	0.0401	1	1
20141213_QEp7_MiBa_SA_HLA-I-p_MM16_2_A_1.47597.47597.2	47597	2	1514.79187	1.010162	LSELPKFEKNFY	LSELPKFEKNFY	sp|Q92841|DDX17_HUMAN	0	344.9	1.957	0.215	0.0458	1	1
20141212_QEp7_MiBa_SA_HLA-I-p_MM16_1_A.13855.13855.2	13855	2	920.506897	0.006831	DM(Oxidation)KSKVVV	DMKSKVVV	sp|Q99733|NP1L4_HUMAN	0	301.4	1.78	0.235	0.0358	1	1
20141213_QEp7_MiBa_SA_HLA-I-p_MM16_3_B_1.49200.49200.1	49200	1	1090.57959	0.013715	DYLRDPVTI	DYLRDPVTI	sp|Q12899|TRI26_HUMAN	0	106.6	1.93	0.137	0.00419	1	1
20141213_QEp7_MiBa_SA_HLA-I-p_MM16_1_B_1.19463.19463.2	19463	2	885.5722046	0.007471	TANIKKVL	TANIKKVL	sp|Q17RS7|GEN_HUMAN	0	496.7	2.164	0.312	0.00373	1	1
20141212_QEp7_MiBa_SA_HLA-I-p_MM16_2_B.23553.23553.2	23553	2	1227.612549	0.00893	RYPPKSGNYF	RYPPKSGNYF	sp|O60291|MGRN1_HUMAN	0	199.6	2.248	0.393	0.00167	1	1
20141213_QEp7_MiBa_SA_HLA-I-p_MM16_2_A_1.35434.35434.2	35434	2	1141.638428	0.010067	IYPPKLHQF	IYPPKLHQF	sp|P24864|CCNE1_HUMAN	0	260.7	1.402	0.303	0.0107	1	1
20141212_QEp7_MiBa_SA_HLA-I-p_MM16_2_B.58524.58524.2	58524	2	1177.662109	0.009167	IPRSILMTTF	IPRSILMTTF	sp|Q16531|DDB1_HUMAN	0	103.1	1.414	0.31	0.0235	1	1
20141212_QEp7_MiBa_SA_HLA-I-p_MM16_2_B.30557.30557.2	30557	2	943.5390625	0.007732	FMAHKVVL	FMAHKVVL	sp|Q14145|KEAP1_HUMAN	0	427.1	1.616	0.333	0.0135	1	1
20141212_QEp7_MiBa_SA_HLA-I-p_MM16_2_A.43371.43371.3	43371	3	1220.763062	0.009832	PYVKKVIVYL	PYVKKVIVYL	sp|O94915|FRYL_HUMAN	0	172.4	1.845	0.262	0.0102	1	1
20141213_QEp7_MiBa_SA_HLA-I-p_MM16_2_A_1.36056.36056.2	36056	2	1615.87085	1.015626	LSQPKIVKWDRDM	LSQPKIVKWDRDM	sp|P61769|B2MG_HUMAN	0.275	494.5	2.557	0.454	4.92E-05	1	1
20141212_QEp7_MiBa_SA_HLA-I-p_MM16_2_A.52992.52992.2	52992	2	1119.538696	0.009708	FYGHFFRF	FYGHFFRF	sp|Q8IZ81|ELMD2_HUMAN	0	316.1	1.517	0.236	0.0102	1	1
20141213_QEp7_MiBa_SA_HLA-I-p_MM16_1_A_1.42297.42297.2	42297	2	1569.742798	0.011669	FTEDQGVDDRLLY	FTEDQGVDDRLLY	sp|P23497|SP100_HUMAN	0	470.9	2.67	0.544	1.56E-06	1	1
20141212_QEp7_MiBa_SA_HLA-I-p_MM16_2_A.40123.40123.3	40123	3	1908.944336	0.014538	RGASQAGM(Oxidation)TGYGMPRQIL	RGASQAGMTGYGMPRQIL	sp|P37802|TAGL2_HUMAN	0.347	531	3.599	0.535	1.94E-09	1	1
20141213_QEp7_MiBa_SA_HLA-I-p_MM16_3_A_1.45936.45936.2	45936	2	1325.609863	0.010244	ELDPMAMTQKY	ELDPMAMTQKY	sp|Q13435|SF3B2_HUMAN	0	322.1	1.674	0.334	0.00636	1	1
20141213_QEp7_MiBa_SA_HLA-I-p_MM16_3_B_1.17981.17981.2	17981	2	1217.611938	0.007929	HLDQSQKSLY	HLDQSQKSLY	sp|Q9Y2L8|ZKSC5_HUMAN	0	504.3	2.193	0.346	0.00269	1	1
20141213_QEp7_MiBa_SA_HLA-I-p_MM16_1_B_1.59214.59214.2	59214	2	1048.531494	0.008581	WSDGVPLLY	WSDGVPLLY	sp|Q96GW7|PGCB_HUMAN	0	250	1.76	0.244	0.0276	1	1
20141212_QEp7_MiBa_SA_HLA-I-p_MM16_3_A.27350.27350.1	27350	1	1050.51355	0.007962	TM(Oxidation)DPKPLAY	TMDPKPLAY	sp|Q7Z3F1|GP155_HUMAN	0	551.8	1.756	0.435	7.52E-04	1	1
20141213_QEp7_MiBa_SA_HLA-I-p_MM16_1_A_1.26854.26854.2	26854	2	1054.58728	0.010171	IPRQVSENL	IPRQVSENL	sp|O75815|BCAR3_HUMAN	0	338.1	2.103	0.291	0.0129	1	1
20141213_QEp7_MiBa_SA_HLA-I-p_MM16_3_B_1.37569.37569.1	37569	1	1055.467285	0.011319	NLDPNSAYY	NLDPNSAYY	sp|O95391|SLU7_HUMAN	0	608.9	1.741	0.355	0.0061	1	1
20141212_QEp7_MiBa_SA_HLA-I-p_MM16_1_B.13879.13879.3	13879	3	1151.605835	0.008374	FTDKKTHLY	FTDKKTHLY	sp|P27824|CALX_HUMAN	0	224.1	2.389	0.337	0.00123	1	1
20141212_QEp7_MiBa_SA_HLA-I-p_MM16_2_B.54221.54221.2	54221	2	1554.780151	0.008265	YTEPLWKAAVSQY	YTEPLWKAAVSQY	sp|Q8NCM8|DYHC2_HUMAN	0	130.7	1.966	0.433	7.58E-04	1	1
20141213_QEp7_MiBa_SA_HLA-I-p_MM16_2_A_1.45913.45913.3	45913	3	1094.644531	0.009577	GPRLPWTRL	GPRLPWTRL	sp|Q6NUQ4|TM214_HUMAN	0	680	2.447	0.197	0.00896	1	1
20141212_QEp7_MiBa_SA_HLA-I-p_MM16_3_B.63822.63822.3	63822	3	2308.240723	0.019115	SPPLLPSPFQQSPSVPLNHLPG	SPPLLPSPFQQSPSVPLNHLPG	sp|P46531|NOTC1_HUMAN	0	103.7	2.366	0.344	0.00147	1	1
20141212_QEp7_MiBa_SA_HLA-I-p_MM16_1_B.32678.32678.2	32678	2	825.5126953	0.005483	SPVVRVAV	SPVVRVAV	sp|P13639|EF2_HUMAN	0	453.2	1.833	0.281	0.0147	1	1
20141212_QEp7_MiBa_SA_HLA-I-p_MM16_3_A.37064.37064.2	37064	2	1261.572876	0.011332	YIDEQFERY	YIDEQFERY	sp|Q15019|SEPT2_HUMAN	0	403.6	2.2	0.262	0.00882	1	1
20141212_QEp7_MiBa_SA_HLA-I-p_MM16_1_B.25324.25324.2	25324	2	1024.516602	0.008859	ITDKN(Deamidated)SLAY	ITDKNSLAY	sp|Q9HCG8|CWC22_HUMAN	0	242	2.088	0.239	0.0431	1	1
20141213_QEp7_MiBa_SA_HLA-I-p_MM16_1_B_1.37338.37338.2	37338	2	1212.673096	0.011573	RPFHGISTVSL	RPFHGISTVSL	sp|Q5VZ89|DEN4C_HUMAN	0	495	2.137	0.265	0.00612	1	1
20141212_QEp7_MiBa_SA_HLA-I-p_MM16_1_B.23607.23607.2	23607	2	841.4143677	0.006109	NYGRVFS	NYGRVFS	sp|O95219|SNX4_HUMAN	0	279	1.273	0.259	0.0469	1	1
20141212_QEp7_MiBa_SA_HLA-I-p_MM16_1_B.46922.46922.2	46922	2	1288.615112	0.006337	YVDDTQFVRF	YVDDTQFVRF	sp|P01891|1A68_HUMAN;sp|P01893|HLAH_HUMAN;sp|P13747|HLAE_HUMAN;sp|P17693|HLAG_HUMAN;sp|Q31612|1B73_HUMAN;sp|Q95604|1C17_HUMAN	0	262.6	1.83	0.353	0.00276	1	1
20141213_QEp7_MiBa_SA_HLA-I-p_MM16_2_A_1.28206.28206.2	28206	2	1722.714111	0.013166	ESAEAPGHYPAEDSTY	ESAEAPGHYPAEDSTY	sp|Q14247|SRC8_HUMAN	0	586.9	3.316	0.531	2.11E-06	1	1
20141212_QEp7_MiBa_SA_HLA-I-p_MM16_3_A.23175.23175.2	23175	2	908.4783936	0.006832	RPSGPGPEL	RPSGPGPEL	sp|P51531|SMCA2_HUMAN	0	261.2	1.491	0.273	0.0409	1	1
20141213_QEp7_MiBa_SA_HLA-I-p_MM16_1_A_1.53890.53890.2	53890	2	1114.590454	0.009296	SYVRSLPFF	SYVRSLPFF	sp|Q9Y5R8|TPPC1_HUMAN	0	382	1.999	0.384	3.82E-04	1	1
20141213_QEp7_MiBa_SA_HLA-I-p_MM16_2_A_1.49716.49716.3	49716	3	2447.30835	1.022746	KPRPAFSNALEPDFKATSITVTG	KPRPAFSNALEPDFKATSITVTG	sp|Q14118|DAG1_HUMAN	0.261	354.1	3.734	0.459	4.10E-06	1	1
20141212_QEp7_MiBa_SA_HLA-I-p_MM16_1_A.46487.46487.1	46487	1	1214.535278	0.007551	FTDPGMGNLTY	FTDPGMGNLTY	sp|O75096|LRP4_HUMAN	0	384.3	1.945	0.372	0.00243	1	1
20141213_QEp7_MiBa_SA_HLA-I-p_MM16_1_A_1.53013.53013.2	53013	2	1108.626343	0.009533	YPIEKFISL	YPIEKFISL	sp|O75970|MPDZ_HUMAN	0	372.1	2.019	0.314	0.0192	1	1
20141212_QEp7_MiBa_SA_HLA-I-p_MM16_2_B.54011.54011.1	54011	1	1184.63269	0.009752	VYWKIYNSI	VYWKIYNSI	sp|O75533|SF3B1_HUMAN	0	117.2	1.591	0.311	0.0103	2	1
20141212_QEp7_MiBa_SA_HLA-I-p_MM16_3_A.38788.38788.2	38788	2	1026.557373	0.007483	KPGDFIHTL	KPGDFIHTL	sp|P04818|TYSY_HUMAN	0	510.7	2.399	0.332	0.00741	1	1
20141213_QEp7_MiBa_SA_HLA-I-p_MM16_2_A_1.58278.58278.2	58278	2	1094.55603	1.011593	AYIDYLSHL	AYIDYLSHL	sp|Q12996|CSTF3_HUMAN	0	305.5	1.744	0.376	0.0146	1	1
20141213_QEp7_MiBa_SA_HLA-I-p_MM16_3_A_1.35102.35102.2	35102	2	992.5151367	0.01168	DLKMKVEM	DLKMKVEM	sp|P30622|CLIP1_HUMAN	0	454	1.996	0.265	0.0207	1	1
20141213_QEp7_MiBa_SA_HLA-I-p_MM16_2_A_1.46652.46652.1	46652	1	1227.53479	0.015167	FLDDGHTFNY	FLDDGHTFNY	sp|Q14697|GANAB_HUMAN	0	389.6	2.119	0.265	0.00517	1	1
20141212_QEp7_MiBa_SA_HLA-I-p_MM16_2_B.22849.22849.1	22849	1	975.4836426	0.006235	RPAQVGDSF	RPAQVGDSF	sp|Q9NTJ4|MA2C1_HUMAN	0	116	1.691	0.362	5.20E-04	1	1
20141213_QEp7_MiBa_SA_HLA-I-p_MM16_3_A_1.62371.62371.2	62371	2	1211.591919	0.009622	YNSDLNNLLF	YNSDLNNLLF	sp|O94955|RHBT3_HUMAN	0	117.7	1.839	0.326	0.0235	1	1
20141213_QEp7_MiBa_SA_HLA-I-p_MM16_1_A_1.35769.35769.2	35769	2	1019.646484	0.008596	KYVKGLISI	KYVKGLISI	sp|Q9P2L0|WDR35_HUMAN	0	435.6	2.676	0.335	0.0229	1	1
20141212_QEp7_MiBa_SA_HLA-I-p_MM16_3_A.37763.37763.2	37763	2	1307.565796	0.008668	STDGKHWWEY	STDGKHWWEY	sp|O60563|CCNT1_HUMAN;sp|O60583|CCNT2_HUMAN	0	487.3	1.969	0.335	0.0125	1	1
20141212_QEp7_MiBa_SA_HLA-I-p_MM16_2_A.52363.52363.2	52363	2	1312.652832	0.007645	IYFKNSENLW	IYFKNSENLW	sp|Q92674|CENPI_HUMAN	0	265.4	1.995	0.262	0.0353	1	1
20141212_QEp7_MiBa_SA_HLA-I-p_MM16_3_B.32200.32200.1	32200	1	1108.589966	0.013469	LLSSGLKNDY	LLSSGLKNDY	sp|Q9UL63|MKLN1_HUMAN	0	742	2.586	0.315	7.51E-04	1	1
20141213_QEp7_MiBa_SA_HLA-I-p_MM16_2_A_1.54460.54460.2	54460	2	1554.78418	0.012342	YTEPLWKAAVSQY	YTEPLWKAAVSQY	sp|Q8NCM8|DYHC2_HUMAN	0	376.9	2.39	0.481	6.57E-06	1	1
20141213_QEp7_MiBa_SA_HLA-I-p_MM16_2_B_1.31083.31083.2	31083	2	1139.644409	0.009119	HGHKRFFVL	HGHKRFFVL	sp|Q9Y4H2|IRS2_HUMAN	0	287.7	1.551	0.264	0.0125	1	1
20141212_QEp7_MiBa_SA_HLA-I-p_MM16_2_A.47183.47183.2	47183	2	1193.541626	0.008833	HFIAEHYMF	HFIAEHYMF	sp|O15121|DEGS1_HUMAN	0	220.6	1.552	0.323	0.00287	1	1
20141212_QEp7_MiBa_SA_HLA-I-p_MM16_2_A.50222.50222.2	50222	2	1020.625427	0.010017	HMPLLKAVL	HMPLLKAVL	sp|Q02318|CP27A_HUMAN	0	293.6	1.53	0.442	0.0121	1	1
20141213_QEp7_MiBa_SA_HLA-I-p_MM16_3_B_1.48568.48568.1	48568	1	1133.570923	0.010462	SPAEPSVYATL	SPAEPSVYATL	sp|Q8NHJ6|LIRB4_HUMAN	0	537.1	2.421	0.369	4.37E-04	1	1
20141213_QEp7_MiBa_SA_HLA-I-p_MM16_1_B_1.46416.46416.2	46416	2	1388.623901	0.010245	YTDAPPAYSELY	YTDAPPAYSELY	sp|Q15038|DAZP2_HUMAN	0	532.4	2.663	0.538	5.89E-06	1	1
20141213_QEp7_MiBa_SA_HLA-I-p_MM16_3_A_1.06836.06836.2	6836	2	1099.654541	0.008412	NLKNRQKSL	NLKNRQKSL	sp|Q8N954|GPT11_HUMAN	0	384.1	1.71	0.353	0.00588	1	1
20141213_QEp7_MiBa_SA_HLA-I-p_MM16_2_A_1.38787.38787.1	38787	1	1003.508179	0.01071	SYIEVSHGL	SYIEVSHGL	sp|Q9UMS6|SYNP2_HUMAN	0	951.4	2.545	0.448	1.39E-04	1	1
20141213_QEp7_MiBa_SA_HLA-I-p_MM16_2_A_1.29967.29967.2	29967	2	934.5305176	0.006927	RPPPIGAEV	RPPPIGAEV	sp|Q07820|MCL1_HUMAN	0	663.3	1.988	0.193	0.0152	1	1
20141212_QEp7_MiBa_SA_HLA-I-p_MM16_2_A.34399.34399.2	34399	2	1785.869629	1.015531	GGPSLTSDLQAQSKGNPE	GGPSLTSDLQAQSKGNPE	sp|P04004|VTNC_HUMAN	0	239.4	3.139	1	1.65E-05	1	1
20141213_QEp7_MiBa_SA_HLA-I-p_MM16_2_B_1.34512.34512.1	34512	1	964.4261475	0.008999	SPMDGTSSAL	SPMDGTSSAL	sp|Q6YHU6|THADA_HUMAN	0	449.8	1.756	0.255	0.00859	1	1
20141212_QEp7_MiBa_SA_HLA-I-p_MM16_1_B.33984.33984.2	33984	2	963.5336914	0.00602	TPYLKETL	TPYLKETL	sp|Q9UKY4|POMT2_HUMAN	0	367.8	2.017	0.331	0.0167	1	1
20141212_QEp7_MiBa_SA_HLA-I-p_MM16_1_B.54308.54308.2	54308	2	1489.625366	0.010416	FTDPNDQSAWFY	FTDPNDQSAWFY	sp|Q92696|PGTA_HUMAN	0	132.8	1.66	0.299	0.0247	1	1
20141212_QEp7_MiBa_SA_HLA-I-p_MM16_2_B.12859.12859.3	12859	3	1183.723999	0.009096	NVSRAKAVRAL	NVSRAKAVRAL	sp|E9PAV3|NACAM_HUMAN;sp|O15069|NACAD_HUMAN;sp|Q9H009|NACA2_HUMAN	0	191.8	1.782	0.294	0.0427	1	1
20141213_QEp7_MiBa_SA_HLA-I-p_MM16_1_A_1.16062.16062.3	16062	3	1179.718872	0.01003	RPKQPSNLKL	RPKQPSNLKL	sp|O95405|ZFYV9_HUMAN	0	215.6	2.523	0.258	0.0186	1	1
20141212_QEp7_MiBa_SA_HLA-I-p_MM16_2_B.51021.51021.3	51021	3	2134.088379	0.018855	GDSEFLQPLYAKEIQSRPG	GDSEFLQPLYAKEIQSRPG	sp|Q92629|SGCD_HUMAN	0	186.3	2.824	0.484	7.01E-07	1	1
20141213_QEp7_MiBa_SA_HLA-I-p_MM16_3_A_1.04607.04607.2	4607	2	902.4224243	0.00771	RQHHYY	RQHHYY	sp|P35658|NU214_HUMAN	0	218.1	1.449	0.248	0.0248	1	1
20141213_QEp7_MiBa_SA_HLA-I-p_MM16_3_A_1.21480.21480.1	21480	1	1058.601074	0.010473	ERIMKAQAL	ERIMKAQAL	sp|P07900|HS90A_HUMAN;sp|P08238|HS90B_HUMAN;sp|Q58FG1|HS904_HUMAN	0	55.2	1.523	0.312	0.0318	1	1
20141212_QEp7_MiBa_SA_HLA-I-p_MM16_2_B.48491.48491.1	48491	1	980.4302979	0.006323	EVGVWDNY	EVGVWDNY	sp|P40227|TCPZ_HUMAN	0	338.1	1.636	0.215	0.021	1	1
20141213_QEp7_MiBa_SA_HLA-I-p_MM16_3_A_1.32591.32591.3	32591	3	1548.712769	0.013688	HTDGNEQLSVMRY	HTDGNEQLSVMRY	sp|O00423|EMAL1_HUMAN;sp|Q9HC35|EMAL4_HUMAN	0	349.9	3.384	0.5	2.43E-08	1	1
20141213_QEp7_MiBa_SA_HLA-I-p_MM16_3_A_1.53797.53797.2	53797	2	1215.697632	0.01127	APTQEKIFAVL	APTQEKIFAVL	sp|P51825|AFF1_HUMAN	0	387.9	2.439	0.316	0.0027	1	1
20141213_QEp7_MiBa_SA_HLA-I-p_MM16_3_B_1.04667.04667.2	4667	2	1200.55249	0.006639	KTDMNRHHY	KTDMNRHHY	sp|O94985|CSTN1_HUMAN	0	211.2	2.012	0.402	0.00171	1	1
20141213_QEp7_MiBa_SA_HLA-I-p_MM16_1_B_1.12607.12607.2	12607	2	1126.646484	0.007882	TPKSKKYYL	TPKSKKYYL	sp|Q9Y2W1|TR150_HUMAN	0	97.7	1.192	0.285	0.0217	1	1
20141212_QEp7_MiBa_SA_HLA-I-p_MM16_1_A.33462.33462.1	33462	1	957.5684204	0.007707	NVRIATTAL	NVRIATTAL	sp|Q13571|LAPM5_HUMAN	0	41.8	1.277	0.319	0.0268	1	1
20141212_QEp7_MiBa_SA_HLA-I-p_MM16_1_A.24810.24810.3	24810	3	1042.562744	0.006797	RLDHKFDL	RLDHKFDL	sp|A6NHL2|TBAL3_HUMAN;sp|P68363|TBA1B_HUMAN;sp|P68366|TBA4A_HUMAN;sp|Q13748|TBA3C_HUMAN;sp|Q71U36|TBA1A_HUMAN;sp|Q9BQE3|TBA1C_HUMAN;sp|Q9NY65|TBA8_HUMAN	0	199.3	2.189	0.196	0.0393	1	1
20141212_QEp7_MiBa_SA_HLA-I-p_MM16_2_B.38631.38631.2	38631	2	1003.505127	0.007665	SYIEVSHGL	SYIEVSHGL	sp|Q9UMS6|SYNP2_HUMAN	0	268.1	1.675	0.377	0.00322	1	1
20141213_QEp7_MiBa_SA_HLA-I-p_MM16_3_B_1.53004.53004.2	53004	2	1569.69458	0.011076	DSEPESPLNASYVY	DSEPESPLNASYVY	sp|Q5T1V6|DDX59_HUMAN	0	97.8	1.752	0.357	0.0111	1	1
20141212_QEp7_MiBa_SA_HLA-I-p_MM16_1_A.19193.19193.3	19193	3	2094.130615	1.017677	IQRTPKIQVYSRHPAENG	IQRTPKIQVYSRHPAENG	sp|P61769|B2MG_HUMAN	0	468.7	4.155	1	1.76E-07	1	1
20141213_QEp7_MiBa_SA_HLA-I-p_MM16_1_A_1.55461.55461.1	55461	1	1064.531128	0.009923	IPMPFSSSSL	IPMPFSSSSL	sp|P33076|C2TA_HUMAN	0	396.4	2.137	0.358	0.00108	1	1
20141213_QEp7_MiBa_SA_HLA-I-p_MM16_1_A_1.13555.13555.2	13555	2	858.4637451	0.007841	GPTSRSAAL	GPTSRSAAL	sp|Q9BQ48|RM34_HUMAN	0	409.2	2.22	0.302	0.00533	1	1
20141212_QEp7_MiBa_SA_HLA-I-p_MM16_2_A.56643.56643.2	56643	2	1037.668091	0.008386	IPRLIVSQL	IPRLIVSQL	sp|Q9BXW9|FACD2_HUMAN	0	481.5	2.206	0.279	0.0049	1	1
20141212_QEp7_MiBa_SA_HLA-I-p_MM16_3_A.43089.43089.2	43089	2	1341.742188	0.008886	IYFPKKEAVTF	IYFPKKEAVTF	sp|Q9Y263|PLAP_HUMAN	0	183.7	1.632	0.307	0.0183	1	1
20141213_QEp7_MiBa_SA_HLA-I-p_MM16_1_A_1.30817.30817.3	30817	3	1212.656738	0.010545	RPSDEVIREL	RPSDEVIREL	sp|Q13572|ITPK1_HUMAN	0	206.3	2.046	0.331	0.01	1	1
20141213_QEp7_MiBa_SA_HLA-I-p_MM16_3_B_1.11699.11699.2	11699	2	1241.682129	0.009294	KPSEERVREI	KPSEERVREI	sp|P31350|RIR2_HUMAN;sp|Q7LG56|RIR2B_HUMAN	0	103.1	1.694	0.275	0.0247	1	1
20141213_QEp7_MiBa_SA_HLA-I-p_MM16_3_B_1.38838.38838.3	38838	3	1102.731323	0.008626	APPVLKRPIL	APPVLKRPIL	sp|Q8N766|EMC1_HUMAN	0	61.4	1.596	0.452	0.00717	1	1
20141212_QEp7_MiBa_SA_HLA-I-p_MM16_2_A.33884.33884.1	33884	1	1027.470825	0.009798	SYSSTFHSL	SYSSTFHSL	tr|A0A087WUL8|A0A087WUL8_HUMAN;sp|B4DH59|NBPFP_HUMAN;sp|Q3BBV1|NBPFK_HUMAN;sp|Q3BBV2|NBPF8_HUMAN;sp|Q3BBW0|NBPF9_HUMAN;sp|Q5TI25|NBPFE_HUMAN;sp|Q6P3W6|NBPFA_HUMAN;sp|Q86T75|NBPFB_HUMAN;sp|Q8N660|NBPFF_HUMAN	0	392.5	2.043	0.347	9.48E-04	1	1
20141212_QEp7_MiBa_SA_HLA-I-p_MM16_2_A.39950.39950.3	39950	3	1469.861816	0.011091	KPRPLWTGKQIF	KPRPLWTGKQIF	sp|P24928|RPB1_HUMAN	0	323.3	2.807	0.352	0.00305	1	1
20141213_QEp7_MiBa_SA_HLA-I-p_MM16_1_B_1.33756.33756.2	33756	2	1056.549438	0.010779	RPAEVGGMQL	RPAEVGGMQL	sp|P33316|DUT_HUMAN	0	274.4	1.724	0.378	0.0249	1	1
20141213_QEp7_MiBa_SA_HLA-I-p_MM16_2_A_1.53495.53495.1	53495	1	1061.54834	0.009001	GVDLTGPQLY	GVDLTGPQLY	sp|P40306|PSB10_HUMAN	0	505.1	2.094	0.217	0.0125	1	1
20141212_QEp7_MiBa_SA_HLA-I-p_MM16_1_A.27292.27292.2	27292	2	1163.532104	0.003996	KM(Oxidation)DDLNLHY	KMDDLNLHY	sp|Q8NCJ5|SPRY3_HUMAN	0	293.5	1.862	0.303	0.0202	1	1
20141213_QEp7_MiBa_SA_HLA-I-p_MM16_1_B_1.39671.39671.2	39671	2	1101.591553	0.009667	APYRDLPASL	APYRDLPASL	sp|P54259|ATN1_HUMAN	0	532.5	2.247	0.204	0.0407	1	1
20141212_QEp7_MiBa_SA_HLA-I-p_MM16_2_A.42292.42292.2	42292	2	1118.675781	0.005842	NIEIKKLVY	NIEIKKLVY	sp|O00203|AP3B1_HUMAN;sp|P63010|AP2B1_HUMAN;sp|Q10567|AP1B1_HUMAN	0	431.4	2.217	1	0.00316	1	1
20141212_QEp7_MiBa_SA_HLA-I-p_MM16_3_B.10145.10145.2	10145	2	958.5267334	0.007154	DAKQRLSAA	DAKQRLSAA	sp|Q9BUB5|MKNK1_HUMAN;sp|Q9HBH9|MKNK2_HUMAN	0	543.2	1.809	0.283	0.0168	1	1
20141212_QEp7_MiBa_SA_HLA-I-p_MM16_2_A.47831.47831.1	47831	1	1026.582642	0.007646	ITAKFTALY	ITAKFTALY	sp|Q13017|RHG05_HUMAN	0	416.8	1.786	0.14	0.0242	2	1
20141213_QEp7_MiBa_SA_HLA-I-p_MM16_3_B_1.25757.25757.2	25757	2	848.5180054	0.006012	APVKPGPAL	APVKPGPAL	sp|Q9UBP4|DKK3_HUMAN	0	828.7	2.293	0.291	0.0356	1	1
20141213_QEp7_MiBa_SA_HLA-I-p_MM16_1_B_1.41369.41369.3	41369	3	1109.578125	0.0089	TYMPHVHIL	TYMPHVHIL	sp|Q6PIJ6|FBX38_HUMAN	0	146	1.653	0.284	0.0172	1	1
20141213_QEp7_MiBa_SA_HLA-I-p_MM16_1_A_1.29278.29278.3	29278	3	1862.897461	0.017529	FTELNHDQVQKVDQY	FTELNHDQVQKVDQY	sp|P52789|HXK2_HUMAN	0	53.5	1.984	0.213	0.0468	1	1
20141212_QEp7_MiBa_SA_HLA-I-p_MM16_1_A.48680.48680.2	48680	2	1041.594482	0.00858	VYLPLTSHI	VYLPLTSHI	sp|Q9Y5X2|SNX8_HUMAN	0	164.7	1.63	0.237	0.0238	2	1
20141213_QEp7_MiBa_SA_HLA-I-p_MM16_1_A_1.37347.37347.2	37347	2	1136.595581	0.008931	YYQHIVTTL	YYQHIVTTL	sp|Q9UHG3|PCYOX_HUMAN	0	363.5	1.932	0.281	0.0192	1	1
20141213_QEp7_MiBa_SA_HLA-I-p_MM16_2_A_1.54360.54360.2	54360	2	1176.646118	0.013007	KYPHYFPLL	KYPHYFPLL	sp|P52888|THOP1_HUMAN	0	263	1.686	0.277	0.0142	1	1
20141213_QEp7_MiBa_SA_HLA-I-p_MM16_3_A_1.06016.06016.2	6016	2	1169.6604	0.008704	PTDNQIKARK	PTDNQIKARK	sp|P15559|NQO1_HUMAN	0	667	2.664	0.483	5.96E-06	1	1
20141213_QEp7_MiBa_SA_HLA-I-p_MM16_1_B_1.27330.27330.2	27330	2	1411.785889	0.014745	ASELFKDKKALY	ASELFKDKKALY	sp|O43795|MYO1B_HUMAN	0	277.5	2.146	0.334	5.12E-05	1	1
20141212_QEp7_MiBa_SA_HLA-I-p_MM16_2_A.57219.57219.1	57219	1	1110.580688	0.009696	LYIIQNNSF	LYIIQNNSF	sp|Q5JWR5|DOP1_HUMAN	0	296.6	1.881	0.35	0.00698	1	1
20141213_QEp7_MiBa_SA_HLA-I-p_MM16_2_A_1.45204.45204.1	45204	1	1010.552917	0.009207	LYGKIAEAF	LYGKIAEAF	sp|O14908|GIPC1_HUMAN	0	1018.4	2.197	0.408	6.10E-04	1	1
20141213_QEp7_MiBa_SA_HLA-I-p_MM16_3_B_1.08978.08978.2	8978	2	1204.63147	0.008052	N(Deamidated)MKKREGTQL	NMKKREGTQL	sp|Q460N5|PAR14_HUMAN	0	329.1	1.751	0.307	0.0219	1	1
20141213_QEp7_MiBa_SA_HLA-I-p_MM16_2_A_1.50175.50175.3	50175	3	2838.41748	0.023741	VIGLQM(Oxidation)GTNRGASQAGM(Oxidation)TGYGMPRQIL	VIGLQMGTNRGASQAGMTGYGMPRQIL	sp|P37802|TAGL2_HUMAN	0.226	414.5	4.364	0.527	9.26E-12	1	1
20141213_QEp7_MiBa_SA_HLA-I-p_MM16_1_A_1.34365.34365.1	34365	1	1139.639893	0.010072	IPRENAQISL	IPRENAQISL	sp|Q9Y275|TN13B_HUMAN	0	88.1	1.748	0.466	5.67E-04	1	1
20141212_QEp7_MiBa_SA_HLA-I-p_MM16_2_A.43039.43039.2	43039	2	1420.67395	0.011682	FSENLQPHISSY	FSENLQPHISSY	sp|Q8TEX9|IPO4_HUMAN	0	404.6	2.539	0.429	2.11E-04	1	1
20141212_QEp7_MiBa_SA_HLA-I-p_MM16_3_B.35766.35766.2	35766	2	1284.648315	0.013293	VLTGFETNNKY	VLTGFETNNKY	sp|O15162|PLS1_HUMAN	0	284	2.35	0.452	1.76E-04	1	1
20141213_QEp7_MiBa_SA_HLA-I-p_MM16_3_A_1.31615.31615.2	31615	2	1046.561768	0.01082	PYGNIQSRL	PYGNIQSRL	sp|Q10471|GALT2_HUMAN	0	523.1	2.217	0.166	0.00415	1	1
20141213_QEp7_MiBa_SA_HLA-I-p_MM16_2_A_1.45443.45443.2	45443	2	1052.631958	0.008952	LPKIPSNATL	LPKIPSNATL	sp|Q13451|FKBP5_HUMAN	0	150.6	2.292	0.244	0.0468	1	1
20141212_QEp7_MiBa_SA_HLA-I-p_MM16_3_A.38834.38834.1	38834	1	928.4370117	0.00799	LSAGTGNFY	LSAGTGNFY	sp|Q2QGD7|ZXDC_HUMAN	0	419.9	1.739	0.074	0.0179	2	1
20141213_QEp7_MiBa_SA_HLA-I-p_MM16_3_A_1.36608.36608.2	36608	2	1168.619873	0.011062	VPDSSGPERIL	VPDSSGPERIL	sp|P61978|HNRPK_HUMAN	0	573.2	1.88	0.344	0.00282	1	1
20141213_QEp7_MiBa_SA_HLA-I-p_MM16_2_A_1.51812.51812.2	51812	2	2560.278076	0.022274	YTVPTQNVTPNTVNQQPGAQQLY	YTVPTQNVTPNTVNQQPGAQQLY	sp|O95487|SC24B_HUMAN	0	145.9	2.842	0.4	6.41E-06	1	1
20141213_QEp7_MiBa_SA_HLA-I-p_MM16_2_A_1.06805.06805.2	6805	2	1142.658081	0.013261	HTEKKPLKY	HTEKKPLKY	sp|Q96H40|ZN486_HUMAN	0	407.7	2.222	0.455	1.80E-05	1	1
20141213_QEp7_MiBa_SA_HLA-I-p_MM16_2_B_1.34034.34034.3	34034	3	1172.784424	0.008668	IPIVHRVIKV	IPIVHRVIKV	sp|Q9BY50|SC11C_HUMAN	0	326.5	2.667	0.348	8.37E-04	1	1
20141212_QEp7_MiBa_SA_HLA-I-p_MM16_1_A.18254.18254.2	18254	2	1031.508301	0.004669	HPLEGTHEL	HPLEGTHEL	sp|Q8IWR0|Z3H7A_HUMAN	0	188	1.746	0.229	0.0252	1	1
20141212_QEp7_MiBa_SA_HLA-I-p_MM16_3_A.47218.47218.3	47218	3	1362.835327	0.010481	DRRFLKLLRF	DRRFLKLLRF	sp|O43674|NDUB5_HUMAN	0	153.8	1.958	0.198	0.0188	1	1
20141213_QEp7_MiBa_SA_HLA-I-p_MM16_1_A_1.43591.43591.2	43591	2	1201.588013	0.007841	VLDSTAFMRY	VLDSTAFMRY	sp|Q9P272|K1456_HUMAN	0	155.4	1.914	0.284	0.0142	1	1
20141213_QEp7_MiBa_SA_HLA-I-p_MM16_2_A_1.61912.61912.2	61912	2	1234.624146	0.010709	TYIQNFRFF	TYIQNFRFF	sp|P32019|I5P2_HUMAN	0	366.6	1.919	0.342	0.00231	1	1
20141213_QEp7_MiBa_SA_HLA-I-p_MM16_1_B_1.14521.14521.1	14521	1	989.5570068	0.008958	APRPPPKPM	APRPPPKPM	sp|P62854|RS26_HUMAN;sp|Q5JNZ5|RS26L_HUMAN	0	45.9	1.511	0.196	0.0196	1	1
20141212_QEp7_MiBa_SA_HLA-I-p_MM16_1_A.56192.56192.2	56192	2	1134.595215	0.008975	IYVFHTLGW	IYVFHTLGW	DeNovo_spliced__IYVFHTLGW	0	163.1	1.694	0.246	0.0427	1	1
20141212_QEp7_MiBa_SA_HLA-I-p_MM16_3_A.44119.44119.1	44119	1	888.479248	0.005333	DAAMKGLAL	DAAMKGLAL	sp|Q9Y5K5|UCHL5_HUMAN	0	447.2	1.894	0.353	0.0103	1	1
20141212_QEp7_MiBa_SA_HLA-I-p_MM16_2_A.24430.24430.2	24430	2	1223.528809	0.008094	NTAQAN(Deamidated)HTGFY	NTAQANHTGFY	sp|P17948|VGFR1_HUMAN	0.2	320.4	1.949	0.283	0.00925	1	1
20141213_QEp7_MiBa_SA_HLA-I-p_MM16_1_A_1.44046.44046.2	44046	2	1254.681763	0.009689	WPRESAVGVAAL	WPRESAVGVAAL	sp|Q13075|BIRC1_HUMAN	0	311.4	2.119	0.281	0.0368	1	1
20141213_QEp7_MiBa_SA_HLA-I-p_MM16_1_B_1.36642.36642.2	36642	2	1077.653564	0.010202	TYLEKAIKI	TYLEKAIKI	sp|Q93009|UBP7_HUMAN	0	207.7	1.879	0.299	0.0443	1	1
20141212_QEp7_MiBa_SA_HLA-I-p_MM16_3_A.55279.55279.2	55279	2	1123.636353	0.008653	NYIPYLTKL	NYIPYLTKL	sp|Q5K651|SAMD9_HUMAN	0	296.3	1.657	0.321	0.0162	1	1
20141212_QEp7_MiBa_SA_HLA-I-p_MM16_1_A.23555.23555.3	23555	3	1145.627319	0.007958	RVAPEEHPVL	RVAPEEHPVL	sp|A5A3E0|POTEF_HUMAN;sp|P60709|ACTB_HUMAN;sp|P63261|ACTG_HUMAN	0	387.6	2.622	0.373	1.54E-04	1	1
20141213_QEp7_MiBa_SA_HLA-I-p_MM16_2_A_1.10235.10235.1	10235	1	873.4631348	0.00751	EAKTANQL	EAKTANQL	sp|Q92878|RAD50_HUMAN	0	728.7	2.237	0.281	0.0179	1	1
20141213_QEp7_MiBa_SA_HLA-I-p_MM16_3_A_1.29807.29807.2	29807	2	1226.702271	0.009888	RPIFPGKHYL	RPIFPGKHYL	sp|P27361|MK03_HUMAN;sp|P28482|MK01_HUMAN	0	437.5	1.795	0.38	0.0125	1	1
20141213_QEp7_MiBa_SA_HLA-I-p_MM16_2_B_1.39757.39757.2	39757	2	967.4873047	0.007582	LPAPPTQNM	LPAPPTQNM	sp|O75177|CREST_HUMAN;sp|Q15532|SSXT_HUMAN	0	477.9	2.053	0.359	8.09E-04	1	1
20141213_QEp7_MiBa_SA_HLA-I-p_MM16_2_A_1.24470.24470.1	24470	1	803.40979	0.007279	APGSATTSL	APGSATTSL	sp|Q9BZZ2|SN_HUMAN	0	970.4	2.274	0.265	0.0363	1	1
20141212_QEp7_MiBa_SA_HLA-I-p_MM16_1_B.14104.14104.2	14104	2	1103.605591	0.012106	AASKERSGVSL	AASKERSGVSL	sp|P10412|H14_HUMAN;sp|P16402|H13_HUMAN;sp|P16403|H12_HUMAN	0	476.6	2.189	0.259	0.00868	1	1
20141213_QEp7_MiBa_SA_HLA-I-p_MM16_2_A_1.09315.09315.3	9315	3	1102.504761	0.010345	HRFAGHESY	HRFAGHESY	sp|Q14966|ZN638_HUMAN	0	193.9	2.206	0.299	0.0103	1	1
20141212_QEp7_MiBa_SA_HLA-I-p_MM16_3_B.01754.01754.2	1754	2	1037.642822	0.008244	HVKKKATNL	HVKKKATNL	sp|Q86XP3|DDX42_HUMAN	0	376	1.593	0.371	0.00447	1	1
20141213_QEp7_MiBa_SA_HLA-I-p_MM16_1_B_1.29620.29620.1	29620	1	717.3317871	0.00496	HMINGF	HMINGF	sp|P30520|PURA2_HUMAN	0	240.1	1.179	0.219	0.0168	1	1
20141213_QEp7_MiBa_SA_HLA-I-p_MM16_2_A_1.42804.42804.2	42804	2	1362.596436	0.01241	NGSYNDYVREF	NGSYNDYVREF	sp|Q96MU7|YTDC1_HUMAN	0	304.2	2.089	0.412	3.76E-04	1	1
20141213_QEp7_MiBa_SA_HLA-I-p_MM16_2_B_1.25379.25379.3	25379	3	1039.630981	0.009713	HLKAVKMTL	HLKAVKMTL	sp|P62314|SMD1_HUMAN	0	327.2	2.497	0.149	3.17E-04	1	1
20141212_QEp7_MiBa_SA_HLA-I-p_MM16_2_B.29947.29947.2	29947	2	1100.549683	0.009327	HNVGYHIVY	HNVGYHIVY	sp|O95461|LARGE_HUMAN	0	174.5	1.343	0.318	0.0163	1	1
20141212_QEp7_MiBa_SA_HLA-I-p_MM16_1_B.21745.21745.3	21745	3	1497.850098	0.012477	RTVTNDRSAPRIL	RTVTNDRSAPRIL	sp|Q765P7|MTSSL_HUMAN	0	107	2.16	0.254	0.00724	1	1
20141212_QEp7_MiBa_SA_HLA-I-p_MM16_2_B.14846.14846.2	14846	2	1024.576904	0.010332	RPKVPDQSV	RPKVPDQSV	sp|Q8NCT1|ARRD4_HUMAN	0	689.8	2.248	0.319	6.32E-04	1	1
20141213_QEp7_MiBa_SA_HLA-I-p_MM16_3_A_1.41531.41531.3	41531	3	2918.190186	0.032128	EYHGEYQDDYPRDYQYSDQGIDY	EYHGEYQDDYPRDYQYSDQGIDY	sp|Q15417|CNN3_HUMAN	0	133.2	3.119	0.397	1.14E-07	1	1
20141213_QEp7_MiBa_SA_HLA-I-p_MM16_2_B_1.30204.30204.1	30204	1	989.6360474	0.00867	IQKYKVVL	IQKYKVVL	sp|Q02318|CP27A_HUMAN	0	484.4	1.888	0.347	0.00875	1	1
20141213_QEp7_MiBa_SA_HLA-I-p_MM16_1_A_1.43254.43254.2	43254	2	1141.58728	0.01048	SYINELRTF	SYINELRTF	sp|Q96JI7|SPTCS_HUMAN	0	185.6	1.444	0.304	0.034	1	1
20141212_QEp7_MiBa_SA_HLA-I-p_MM16_3_B.38420.38420.3	38420	3	1910.947754	1.033934	RGASQ(Deamidated)AGM(Oxidation)TGYGMPRQIL	RGASQAGMTGYGMPRQIL	sp|P37802|TAGL2_HUMAN	0	97.9	2.681	1	0.00644	2	1
20141212_QEp7_MiBa_SA_HLA-I-p_MM16_3_A.45613.45613.2	45613	2	1130.559448	0.008496	NRGQFFTVY	NRGQFFTVY	sp|Q9Y2G9|SBNO2_HUMAN	0	244.8	1.738	0.243	0.0279	1	1
20141213_QEp7_MiBa_SA_HLA-I-p_MM16_3_B_1.51761.51761.1	51761	1	1041.653564	0.010204	SPIKVTLATL	SPIKVTLATL	sp|P06748|NPM_HUMAN	0	456.9	1.899	0.315	0.0469	1	1
20141213_QEp7_MiBa_SA_HLA-I-p_MM16_3_A_1.30246.30246.1	30246	1	1046.531494	0.009586	IADMGHLKY	IADMGHLKY	sp|P12004|PCNA_HUMAN	0	390.2	1.649	0.274	0.0359	1	1
20141213_QEp7_MiBa_SA_HLA-I-p_MM16_2_A_1.41552.41552.2	41552	2	1269.599121	0.010494	VYSEKVMHMF	VYSEKVMHMF	sp|Q92614|MY18A_HUMAN	0	270	2	0.38	2.15E-04	1	1
20141212_QEp7_MiBa_SA_HLA-I-p_MM16_2_B.25492.25492.1	25492	1	1081.512695	0.008635	ESDINSVRY	ESDINSVRY	sp|O14775|GBB5_HUMAN	0	183.4	2.218	0.359	7.82E-04	1	1
20141212_QEp7_MiBa_SA_HLA-I-p_MM16_1_B.31874.31874.2	31874	2	970.5149536	0.006573	SPSDRPLSL	SPSDRPLSL	sp|Q12769|NU160_HUMAN	0	526.2	2.196	0.133	0.0469	1	1
20141212_QEp7_MiBa_SA_HLA-I-p_MM16_1_B.37300.37300.3	37300	3	1143.611816	0.008167	RYQDIIHSI	RYQDIIHSI	sp|Q9UIG0|BAZ1B_HUMAN	0	204.1	1.774	0.237	0.0425	1	1
20141212_QEp7_MiBa_SA_HLA-I-p_MM16_2_A.13047.13047.3	13047	3	1247.697266	0.008593	RYQTKFRHL	RYQTKFRHL	sp|Q96ST8|CEP89_HUMAN	0	416.5	2.656	0.194	0.00549	1	1
20141212_QEp7_MiBa_SA_HLA-I-p_MM16_3_B.16004.16004.1	16004	1	1125.555786	0.01036	YTTSNHIKY	YTTSNHIKY	sp|P53621|COPA_HUMAN	0	221.2	1.689	0.36	0.00781	1	1
20141213_QEp7_MiBa_SA_HLA-I-p_MM16_1_B_1.19748.19748.1	19748	1	835.3991089	0.006781	SPSSSATSL	SPSSSATSL	sp|Q9UJY5|GGA1_HUMAN	0	695.5	1.905	0.107	0.0445	1	1
20141213_QEp7_MiBa_SA_HLA-I-p_MM16_3_B_1.28927.28927.2	28927	2	994.5635376	0.007532	APIGSRGPQL	APIGSRGPQL	sp|Q9BRQ3|NUD22_HUMAN	0	475.5	2.201	0.299	0.00342	1	1
20141213_QEp7_MiBa_SA_HLA-I-p_MM16_3_B_1.23981.23981.2	23981	2	1326.617432	0.008279	VSDPSSPQYGKY	VSDPSSPQYGKY	sp|O14773|TPP1_HUMAN	0	328.5	2.282	0.376	7.69E-04	1	1
20141212_QEp7_MiBa_SA_HLA-I-p_MM16_1_B.40712.40712.1	40712	1	983.4412231	0.006339	HTDDPLTW	HTDDPLTW	sp|Q9NYH9|UTP6_HUMAN	0.001	743.1	2.295	0.295	0.00847	1	1
20141212_QEp7_MiBa_SA_HLA-I-p_MM16_1_A.26975.26975.2	26975	2	951.6189575	0.007243	KPAKPLISV	KPAKPLISV	sp|Q5SVZ6|ZMYM1_HUMAN	0	367.5	2.085	0.283	0.00174	1	1
20141213_QEp7_MiBa_SA_HLA-I-p_MM16_1_A_1.34347.34347.2	34347	2	1134.552002	0.010709	TPDAMKAAM(Oxidation)AL	TPDAMKAAMAL	sp|P02792|FRIL_HUMAN	0.307	859.7	2.718	0.481	3.21E-05	1	1
20141212_QEp7_MiBa_SA_HLA-I-p_MM16_1_B.54153.54153.3	54153	3	2389.093506	0.019032	FSVNASSERLNMGEIETLDDY	FSVNASSERLNMGEIETLDDY	sp|Q6Y7W6|PERQ2_HUMAN	0	209.4	3.459	0.366	8.11E-05	1	1
20141213_QEp7_MiBa_SA_HLA-I-p_MM16_2_A_1.46144.46144.2	46144	2	1640.827148	0.017172	RYLPYNQQHLYF	RYLPYNQQHLYF	sp|Q9Y5Q0|FADS3_HUMAN	0	498.7	2.556	0.467	1.06E-05	1	1
20141213_QEp7_MiBa_SA_HLA-I-p_MM16_1_A_1.37589.37589.2	37589	2	1160.571899	0.010436	AYARIGNSYF	AYARIGNSYF	sp|P31948|STIP1_HUMAN	0	176.4	1.776	0.327	0.00243	1	1
20141213_QEp7_MiBa_SA_HLA-I-p_MM16_3_A_1.54926.54926.2	54926	2	960.6203003	0.008287	LPRLPVPAV	LPRLPVPAV	sp|P50416|CPT1A_HUMAN	0	350.4	2.002	0.331	0.0104	1	1
20141212_QEp7_MiBa_SA_HLA-I-p_MM16_2_A.60877.60877.1	60877	1	1225.623657	0.010469	EYQKVWNLF	EYQKVWNLF	sp|Q9H0J9|PAR12_HUMAN	0	360.7	1.914	0.441	0.00145	1	1
20141212_QEp7_MiBa_SA_HLA-I-p_MM16_1_B.40623.40623.2	40623	2	1199.646484	0.006743	IEVDGKQVELA	IEVDGKQVELA	sp|P08134|RHOC_HUMAN;sp|P61586|RHOA_HUMAN;sp|P62745|RHOB_HUMAN;tr|U3KQV3|U3KQV3_HUMAN	0	210.4	1.942	0.213	0.0403	1	1
20141213_QEp7_MiBa_SA_HLA-I-p_MM16_2_A_1.26155.26155.2	26155	2	1223.616699	0.011971	SPREEPRAPW	SPREEPRAPW	sp|P01893|HLAH_HUMAN;sp|Q31612|1B73_HUMAN	0	92.7	1.66	0.237	0.0136	1	1
20141212_QEp7_MiBa_SA_HLA-I-p_MM16_3_A.21068.21068.2	21068	2	1082.522705	0.008178	NTEGLHHLY	NTEGLHHLY	sp|Q5MIZ7|P4R3B_HUMAN;sp|Q6ZMV5|SMEK3_HUMAN	0	608.4	2.332	0.352	5.04E-04	1	1
20141212_QEp7_MiBa_SA_HLA-I-p_MM16_2_B.51259.51259.2	51259	2	1148.654541	0.010441	VTDGAILGKLY	VTDGAILGKLY	sp|Q8NEZ4|KMT2C_HUMAN	0	381.2	2.275	0.378	0.00113	1	1
20141213_QEp7_MiBa_SA_HLA-I-p_MM16_1_A_1.37033.37033.3	37033	3	1011.641846	0.009001	LPSDVKLKL	LPSDVKLKL	sp|Q9HCE1|MOV10_HUMAN	0	194.7	2.295	0.106	0.00651	1	1
20141213_QEp7_MiBa_SA_HLA-I-p_MM16_3_B_1.61555.61555.2	61555	2	1428.650635	0.008851	FLADPVSNMAMAY	FLADPVSNMAMAY	sp|Q5BJH7|YIF1B_HUMAN	0	111	1.637	0.314	0.0102	1	1
20141212_QEp7_MiBa_SA_HLA-I-p_MM16_1_B.20804.20804.2	20804	2	869.5512085	0.006546	ANKVRVAL	ANKVRVAL	sp|P41229|KDM5C_HUMAN;sp|Q9BY66|KDM5D_HUMAN	0	474.6	2.009	0.294	0.0299	1	1
20141213_QEp7_MiBa_SA_HLA-I-p_MM16_1_A_1.13357.13357.3	13357	3	1061.525269	0.011092	TSENAKLHY	TSENAKLHY	sp|Q86XA9|HTR5A_HUMAN	0	184.1	1.98	0.261	0.0137	1	1
20141212_QEp7_MiBa_SA_HLA-I-p_MM16_1_B.19727.19727.2	19727	2	1042.453491	0.008032	SSDDSKLEY	SSDDSKLEY	sp|Q15057|ACAP2_HUMAN	0	397.4	1.987	0.257	0.0114	1	1
20141212_QEp7_MiBa_SA_HLA-I-p_MM16_3_B.50395.50395.1	50395	1	1007.537231	0.008484	NYISGIQTI	NYISGIQTI	sp|Q15393|SF3B3_HUMAN	0	441.6	2.086	0.247	0.014	1	1
20141213_QEp7_MiBa_SA_HLA-I-p_MM16_3_B_1.17863.17863.1	17863	1	1017.514832	0.00575	QLEDGRTLS	QLEDGRTLS	sp|P0CG47|UBB_HUMAN;sp|P0CG48|UBC_HUMAN;sp|P62979|RS27A_HUMAN;sp|P62987|RL40_HUMAN	0	145.4	2.029	0.23	0.0174	1	1
20141212_QEp7_MiBa_SA_HLA-I-p_MM16_3_B.17251.17251.1	17251	1	1173.540771	0.010602	ETEKDFSRY	ETEKDFSRY	sp|O60306|AQR_HUMAN	0	203.4	1.917	0.341	0.00175	1	1
20141212_QEp7_MiBa_SA_HLA-I-p_MM16_2_B.42906.42906.3	42906	3	1231.69165	0.009126	RYIDRIHIF	RYIDRIHIF	sp|Q6P2Q9|PRP8_HUMAN	0	353.7	1.995	0.266	0.00768	1	1
20141212_QEp7_MiBa_SA_HLA-I-p_MM16_3_A.38694.38694.2	38694	2	1480.703369	0.008685	IYIDSNNNPERF	IYIDSNNNPERF	sp|Q00610|CLH1_HUMAN	0	392	2.231	0.42	2.38E-04	1	1
20141212_QEp7_MiBa_SA_HLA-I-p_MM16_3_B.48002.48002.3	48002	3	1970.071655	0.013131	PGVTVKDVNQQEFVRALA	PGVTVKDVNQQEFVRALA	sp|P39019|RS19_HUMAN	0	817.2	4.208	0.484	5.54E-08	1	1
20141213_QEp7_MiBa_SA_HLA-I-p_MM16_2_A_1.53714.53714.2	53714	2	1941.879395	0.016846	ASSERLNMGEIETLDDY	ASSERLNMGEIETLDDY	sp|Q6Y7W6|PERQ2_HUMAN	0	392.7	3.243	0.39	1.49E-06	1	1
20141212_QEp7_MiBa_SA_HLA-I-p_MM16_2_B.60918.60918.2	60918	2	968.5875244	0.006772	RPALPVLGF	RPALPVLGF	sp|Q6DN14|MCTP1_HUMAN	0	331.9	1.804	0.298	0.0346	1	1
20141213_QEp7_MiBa_SA_HLA-I-p_MM16_3_B_1.54020.54020.1	54020	1	830.3678589	7.68E-04	VGGSGFGHN	VGGSGFGHN	sp|Q8TF72|SHRM3_HUMAN	0	120.7	1.629	0.249	0.033	1	1
20141212_QEp7_MiBa_SA_HLA-I-p_MM16_2_A.42376.42376.2	42376	2	1455.664063	0.008929	NSDEQKITEMVY	NSDEQKITEMVY	sp|P50851|LRBA_HUMAN	0	151.7	1.728	0.281	0.0128	1	1
20141213_QEp7_MiBa_SA_HLA-I-p_MM16_3_A_1.47560.47560.2	47560	2	1126.618774	1.011736	YYGILQEKI	YYGILQEKI	sp|P78383|S35B1_HUMAN	0	107.5	1.436	0.316	0.0111	1	1
20141212_QEp7_MiBa_SA_HLA-I-p_MM16_3_A.31071.31071.2	31071	2	1543.76001	0.00821	SSVIHLKPEEENY	SSVIHLKPEEENY	sp|Q7L7X3|TAOK1_HUMAN	0	795.7	2.977	0.498	3.88E-04	1	1
20141213_QEp7_MiBa_SA_HLA-I-p_MM16_2_B_1.51185.51185.2	51185	2	1135.631104	0.003313	VYAVIPAEKF	VYAVIPAEKF	sp|Q5TC12|ATPF1_HUMAN	0	260.6	1.665	0.293	0.0184	1	1
20141212_QEp7_MiBa_SA_HLA-I-p_MM16_3_B.18720.18720.2	18720	2	1224.589233	0.011744	TSENAKLHYY	TSENAKLHYY	sp|Q86XA9|HTR5A_HUMAN	0	558.7	2.624	0.472	8.68E-06	1	1
20141212_QEp7_MiBa_SA_HLA-I-p_MM16_2_A.06015.06015.2	6015	2	889.4755249	0.006378	MAAEKAKAA	MAAEKAKAA	sp|Q9P2E9|RRBP1_HUMAN	0	292.3	1.866	0.231	0.0125	1	1
20141213_QEp7_MiBa_SA_HLA-I-p_MM16_2_A_1.36718.36718.2	36718	2	1083.580444	0.009166	LYSRVQATF	LYSRVQATF	sp|Q5XUX0|FBX31_HUMAN	0	366.5	2.074	0.305	0.00439	1	1
20141213_QEp7_MiBa_SA_HLA-I-p_MM16_3_A_1.61152.61152.2	61152	2	1442.612671	0.024852	ALDDSDFFTSYY	ALDDSDFFTSYY	sp|Q96AE7|TTC17_HUMAN	0	77.1	1.28	0.299	0.0271	1	1
20141212_QEp7_MiBa_SA_HLA-I-p_MM16_2_A.42600.42600.2	42600	2	1146.608521	0.005257	RPIAAGDISTF	RPIAAGDISTF	sp|Q96H96|COQ2_HUMAN	0	345.3	2.066	0.362	0.00407	1	1
20141213_QEp7_MiBa_SA_HLA-I-p_MM16_2_B_1.08624.08624.1	8624	1	972.5674438	0.007075	SPQKATTKL	SPQKATTKL	sp|Q8TDQ1|CLM1_HUMAN	0	409.6	2.188	0.481	1.67E-04	1	1
20141213_QEp7_MiBa_SA_HLA-I-p_MM16_2_A_1.53867.53867.1	53867	1	1053.545044	0.013344	KYGIQMPAF	KYGIQMPAF	sp|P46940|IQGA1_HUMAN	0	398.7	1.965	0.202	0.00492	1	1
20141213_QEp7_MiBa_SA_HLA-I-p_MM16_2_A_1.47727.47727.1	47727	1	1122.552124	0.007648	ETEEDKFLL	ETEEDKFLL	sp|Q9NY93|DDX56_HUMAN	0	399.1	1.966	0.354	0.00193	1	1
20141213_QEp7_MiBa_SA_HLA-I-p_MM16_2_A_1.53182.53182.2	53182	2	1474.782471	0.011691	FLDKSGLEKYLY	FLDKSGLEKYLY	sp|Q9C0J9|BHE41_HUMAN	0	427.5	2.814	0.459	1.16E-05	1	1
20141212_QEp7_MiBa_SA_HLA-I-p_MM16_2_B.61484.61484.1	61484	1	1159.631226	0.003524	SYIGLKGLYF	SYIGLKGLYF	sp|Q9UMX9|S45A2_HUMAN	0	806.7	2.253	0.36	1.89E-04	1	1
20141213_QEp7_MiBa_SA_HLA-I-p_MM16_3_A_1.49338.49338.2	49338	2	1393.637939	0.013006	SSDPTTDDPALLY	SSDPTTDDPALLY	sp|Q86WK9|MPRA_HUMAN	0	237.8	1.686	0.304	0.0127	1	1
20141212_QEp7_MiBa_SA_HLA-I-p_MM16_2_B.58804.58804.2	58804	2	1124.573486	0.007973	KFNPVSFTW	KFNPVSFTW	sp|Q9BQ90|KLDC3_HUMAN	0	345.5	2.123	0.402	2.95E-04	1	1
20141212_QEp7_MiBa_SA_HLA-I-p_MM16_2_A.20280.20280.1	20280	1	954.5949707	0.008781	KPKIATANL	KPKIATANL	sp|Q6NUQ4|TM214_HUMAN	0	542.4	2.45	0.36	0.00827	1	1
20141212_QEp7_MiBa_SA_HLA-I-p_MM16_3_A.52391.52391.2	52391	2	1490.759644	1.008961	YYVPRGFWKQF	YYVPRGFWKQF	sp|O00507|USP9Y_HUMAN;sp|Q93008|USP9X_HUMAN	0.293	382.2	2.016	0.456	1.51E-04	1	1
20141213_QEp7_MiBa_SA_HLA-I-p_MM16_1_B_1.12546.12546.2	12546	2	1043.596436	0.008796	APEPKRPHI	APEPKRPHI	sp|Q9Y6X8|ZHX2_HUMAN	0	368.2	2.018	0.271	0.00606	1	1
20141213_QEp7_MiBa_SA_HLA-I-p_MM16_2_A_1.34127.34127.2	34127	2	1105.583618	0.006867	LADVNNIGKY	LADVNNIGKY	sp|P28838|AMPL_HUMAN	0	154.1	2.039	0.219	0.00867	1	1
20141212_QEp7_MiBa_SA_HLA-I-p_MM16_1_B.23781.23781.2	23781	2	1062.470703	0.008886	QSN(Deamidated)ETALHY	QSNETALHY	sp|Q9UBV2|SE1L1_HUMAN	0	325	1.738	1	0.0107	1	1
20141213_QEp7_MiBa_SA_HLA-I-p_MM16_2_B_1.44665.44665.1	44665	1	1111.604736	0.013428	LYIDKGQYL	LYIDKGQYL	sp|Q96RW7|HMCN1_HUMAN	0	856.4	2.415	0.343	0.0049	1	1
20141213_QEp7_MiBa_SA_HLA-I-p_MM16_3_B_1.59240.59240.2	59240	2	1160.634521	1.006748	SYIGLKGLYF	SYIGLKGLYF	sp|Q9UMX9|S45A2_HUMAN	0	360.8	2.07	0.405	2.06E-04	1	1
20141213_QEp7_MiBa_SA_HLA-I-p_MM16_1_A_1.48788.48788.2	48788	2	1283.596191	0.010555	QM(Oxidation)EPAAFQALY	QMEPAAFQALY	sp|Q8NFU3|TSTD1_HUMAN	0	65.9	1.436	0.303	0.0189	2	1
20141213_QEp7_MiBa_SA_HLA-I-p_MM16_2_A_1.50434.50434.1	50434	1	872.4464722	0.007279	SPQGPGALF	SPQGPGALF	sp|Q5JTH9|RRP12_HUMAN	0	887.3	2.115	0.326	0.00478	1	1
20141213_QEp7_MiBa_SA_HLA-I-p_MM16_2_B_1.62183.62183.2	62183	2	1486.714844	0.005579	AYPDLNEIYRSF	AYPDLNEIYRSF	sp|Q13342|SP140_HUMAN	0	179	1.871	0.245	0.0285	1	1
20141213_QEp7_MiBa_SA_HLA-I-p_MM16_1_B_1.56625.56625.1	56625	1	962.5170288	0.009718	NYPGLSISL	NYPGLSISL	tr|M0QYT0|M0QYT0_HUMAN;sp|Q13011|ECH1_HUMAN	0	254.5	1.394	0.26	0.0365	1	1
20141213_QEp7_MiBa_SA_HLA-I-p_MM16_1_B_1.49356.49356.2	49356	2	1854.833984	0.016661	DDLQPWHSFGADSVPAN	DDLQPWHSFGADSVPAN	sp|P05067|A4_HUMAN	0	184.7	2.741	0.445	3.10E-06	1	1
20141213_QEp7_MiBa_SA_HLA-I-p_MM16_3_A_1.24247.24247.2	24247	2	1198.689209	0.006986	HYIERIQKL	HYIERIQKL	sp|Q14678|KANK1_HUMAN	0	399.1	1.893	0.22	0.00119	1	1
20141213_QEp7_MiBa_SA_HLA-I-p_MM16_3_B_1.35086.35086.2	35086	2	963.5256958	0.007863	YAAPPPHVL	YAAPPPHVL	DeNovo_spliced__YAAPPPHVL	0	347.5	1.699	0.265	0.0217	1	1
20141213_QEp7_MiBa_SA_HLA-I-p_MM16_2_B_1.38642.38642.2	38642	2	1804.953247	1.012519	KFEDPKFEVIEKPQA	KFEDPKFEVIEKPQA	sp|P18859|ATP5J_HUMAN	0.355	417.1	2.684	0.436	4.07E-05	1	1
20141212_QEp7_MiBa_SA_HLA-I-p_MM16_2_B.38366.38366.2	38366	2	1125.595703	0.010508	DLRKYVTTM	DLRKYVTTM	sp|Q9NX62|IMPA3_HUMAN	0	263.1	1.715	0.255	0.0224	1	1
20141213_QEp7_MiBa_SA_HLA-I-p_MM16_2_B_1.48663.48663.2	48663	2	1156.540527	0.010371	NYGRVFSEW	NYGRVFSEW	sp|O95219|SNX4_HUMAN	0	243.1	1.644	0.384	0.00479	1	1
20141212_QEp7_MiBa_SA_HLA-I-p_MM16_1_A.16058.16058.2	16058	2	1283.791504	0.010265	IPKSKTKEQIL	IPKSKTKEQIL	sp|O60506|HNRPQ_HUMAN	0	493.7	2.27	0.352	0.00225	1	1
20141212_QEp7_MiBa_SA_HLA-I-p_MM16_1_A.24984.24984.2	24984	2	1268.669678	0.007082	APSLRHSVQQF	APSLRHSVQQF	sp|Q9P2D1|CHD7_HUMAN	0	99.2	1.482	0.298	0.0295	1	1
20141213_QEp7_MiBa_SA_HLA-I-p_MM16_2_B_1.46703.46703.2	46703	2	1193.543335	0.010484	HFIAEHYMF	HFIAEHYMF	sp|O15121|DEGS1_HUMAN	0	136.1	1.544	0.397	0.00217	1	1
20141212_QEp7_MiBa_SA_HLA-I-p_MM16_2_A.61765.61765.2	61765	2	1185.579712	0.00912	IYNYPEQLF	IYNYPEQLF	sp|P78371|TCPB_HUMAN	0	153.1	1.682	0.217	0.015	1	1
20141212_QEp7_MiBa_SA_HLA-I-p_MM16_2_A.10093.10093.1	10093	1	977.531189	0.009632	TAMKKGETL	TAMKKGETL	sp|Q9NR30|DDX21_HUMAN	0	549.2	2.352	0.32	9.81E-04	1	1
20141213_QEp7_MiBa_SA_HLA-I-p_MM16_3_B_1.17742.17742.2	17742	2	1083.683716	0.007285	QAKVRKLEL	QAKVRKLEL	sp|P12270|TPR_HUMAN	0	307.6	1.559	0.069	0.015	1	1
20141213_QEp7_MiBa_SA_HLA-I-p_MM16_2_A_1.10872.10872.2	10872	2	1179.516846	0.01112	QSDFHNNRY	QSDFHNNRY	sp|P07333|CSF1R_HUMAN	0	343.8	1.608	0.264	0.0207	1	1
20141212_QEp7_MiBa_SA_HLA-I-p_MM16_2_B.50765.50765.2	50765	2	1175.60498	0.007493	YYTVRNFTL	YYTVRNFTL	sp|P23471|PTPRZ_HUMAN	0	229.9	1.81	0.46	9.36E-05	1	1
20141212_QEp7_MiBa_SA_HLA-I-p_MM16_1_B.55310.55310.2	55310	2	1232.605469	0.007581	QWPPDPPLHF	QWPPDPPLHF	sp|Q99814|EPAS1_HUMAN	0	243.7	1.468	0.347	0.00986	1	1
20141212_QEp7_MiBa_SA_HLA-I-p_MM16_1_B.46381.46381.1	46381	1	1018.614014	0.007702	YVKLTPVSL	YVKLTPVSL	sp|P46100|ATRX_HUMAN	0	328.8	1.997	0.279	0.0311	1	1
20141212_QEp7_MiBa_SA_HLA-I-p_MM16_1_A.25544.25544.1	25544	1	1036.474121	0.0093	EYPDRIMN	EYPDRIMN	sp|P07437|TBB5_HUMAN;sp|P68371|TBB4B_HUMAN;sp|Q13509|TBB3_HUMAN;sp|Q13885|TBB2A_HUMAN;sp|Q9BVA1|TBB2B_HUMAN;sp|Q9H4B7|TBB1_HUMAN	0	86.6	1.474	0.299	0.0299	1	1
20141212_QEp7_MiBa_SA_HLA-I-p_MM16_1_B.37938.37938.2	37938	2	1231.679443	0.008144	LYNNIKHALF	LYNNIKHALF	sp|Q9Y5B9|SP16H_HUMAN	0	255.4	1.988	0.311	0.0162	1	1
20141212_QEp7_MiBa_SA_HLA-I-p_MM16_3_B.50231.50231.2	50231	2	1639.821411	0.012032	FSNALEPDFKATSIT	FSNALEPDFKATSIT	sp|Q14118|DAG1_HUMAN	0	148.3	2.356	0.431	4.05E-04	1	1
20141212_QEp7_MiBa_SA_HLA-I-p_MM16_3_B.60853.60853.2	60853	2	1250.646118	0.00916	SYPELVKMVW	SYPELVKMVW	sp|Q96MH7|CE034_HUMAN	0	265.7	1.811	0.42	2.17E-04	1	1
20141212_QEp7_MiBa_SA_HLA-I-p_MM16_1_B.12764.12764.2	12764	2	1092.686279	0.009523	VVRHQLLKT	VVRHQLLKT	sp|P15954|COX7C_HUMAN	0	333.3	1.875	0.4	0.0135	1	1
20141212_QEp7_MiBa_SA_HLA-I-p_MM16_2_A.08786.08786.1	8786	1	742.3175659	0.004204	FTSTGSSG	FTSTGSSG	sp|Q8NBM4|UBAC2_HUMAN	0.169	667.4	1.818	0.31	0.0386	1	1
20141213_QEp7_MiBa_SA_HLA-I-p_MM16_2_B_1.60960.60960.1	60960	1	1158.572144	0.01246	IYTPIFNEY	IYTPIFNEY	sp|Q9Y2Y0|AR2BP_HUMAN	0	435.7	1.785	0.326	0.00956	1	1
20141213_QEp7_MiBa_SA_HLA-I-p_MM16_3_A_1.52581.52581.2	52581	2	1147.559814	0.0114	HYINMPVQF	HYINMPVQF	sp|Q8TEP8|CE192_HUMAN	0	321.7	1.897	0.29	0.00274	1	1
20141213_QEp7_MiBa_SA_HLA-I-p_MM16_2_A_1.22546.22546.1	22546	1	947.5636597	0.008408	FGLARAKSV	FGLARAKSV	sp|O94921|CDK14_HUMAN;sp|Q00537|CDK17_HUMAN;sp|Q07002|CDK18_HUMAN	0	65.4	1.863	0.422	0.00492	1	1
20141212_QEp7_MiBa_SA_HLA-I-p_MM16_3_B.05374.05374.2	5374	2	965.5268555	0.007339	HGKNHKVF	HGKNHKVF	sp|O60462|NRP2_HUMAN	0	336.2	1.673	0.303	0.00609	1	1
20141212_QEp7_MiBa_SA_HLA-I-p_MM16_3_A.16503.16503.3	16503	3	1287.640259	0.010804	RYMPPAHRNF	RYMPPAHRNF	sp|P14902|I23O1_HUMAN	0	279.6	2.507	0.36	0.00465	1	1
20141212_QEp7_MiBa_SA_HLA-I-p_MM16_2_B.45278.45278.2	45278	2	1739.782227	0.01303	YTQDQHLHNFFQY	YTQDQHLHNFFQY	sp|Q9BZ29|DOCK9_HUMAN	0	552.7	2.591	0.531	4.14E-06	1	1
20141212_QEp7_MiBa_SA_HLA-I-p_MM16_1_B.42482.42482.2	42482	2	990.6164551	0.00506	YLVTKVVAV	YLVTKVVAV	sp|O60330|PCDGC_HUMAN;sp|Q96TA0|PCDBI_HUMAN;sp|Q9NRJ7|PCDBG_HUMAN;sp|Q9UN66|PCDB8_HUMAN;sp|Q9UN67|PCDBA_HUMAN;sp|Q9UN71|PCDGG_HUMAN;sp|Q9Y5E1|PCDB9_HUMAN;sp|Q9Y5E2|PCDB7_HUMAN;sp|Q9Y5E3|PCDB6_HUMAN;sp|Q9Y5E4|PCDB5_HUMAN;sp|Q9Y5E5|PCDB4_HUMAN;sp|Q9Y5E6|PCDB3_HUMAN;sp|Q9Y5E7|PCDB2_HUMAN;sp|Q9Y5E8|PCDBF_HUMAN;sp|Q9Y5E9|PCDBE_HUMAN;sp|Q9Y5F0|PCDBD_HUMAN;sp|Q9Y5F1|PCDBC_HUMAN;sp|Q9Y5F2|PCDBB_HUMAN;sp|…	0	558	2.231	0.426	0.00241	1	1
20141213_QEp7_MiBa_SA_HLA-I-p_MM16_1_A_1.41939.41939.1	41939	1	1151.503784	0.005524	STDPLDAGVDY	STDPLDAGVDY	sp|Q8NB46|ANR52_HUMAN	0	288.5	1.825	0.326	0.0113	1	1
20141213_QEp7_MiBa_SA_HLA-I-p_MM16_3_B_1.07105.07105.2	7105	2	983.4025879	0.008129	STDGRGGGDY	STDGRGGGDY	sp|Q99943|PLCA_HUMAN	0	305.2	1.865	0.354	0.023	1	1
20141212_QEp7_MiBa_SA_HLA-I-p_MM16_3_A.53733.53733.1	53733	1	1314.651489	0.005955	NLDIPEGPAVQY	NLDIPEGPAVQY	sp|A1IGU5|ARH37_HUMAN	0	199.6	2.092	0.226	0.00979	1	1
20141213_QEp7_MiBa_SA_HLA-I-p_MM16_1_B_1.22475.22475.2	22475	2	1097.545654	0.010298	SLVEGTSSRY	SLVEGTSSRY	sp|Q8N1G2|CMTR1_HUMAN	0	502.8	2.174	0.025	0.00675	1	1
20141213_QEp7_MiBa_SA_HLA-I-p_MM16_3_A_1.39518.39518.2	39518	2	1028.517456	0.003585	SPQPSSNLSL	SPQPSSNLSL	sp|Q8NF91|SYNE1_HUMAN	0	169	1.769	0.164	0.0213	1	1
20141213_QEp7_MiBa_SA_HLA-I-p_MM16_3_B_1.31264.31264.3	31264	3	1259.771362	0.011157	KPKSFKVNVTL	KPKSFKVNVTL	sp|Q16678|CP1B1_HUMAN	0	346	2.865	0.25	0.00432	1	1
20141212_QEp7_MiBa_SA_HLA-I-p_MM16_1_A.49156.49156.2	49156	2	1296.681763	0.010363	LTDEQIRFLY	LTDEQIRFLY	sp|Q8IXT5|RB12B_HUMAN	0	425.5	2.408	0.27	0.0129	1	1
20141212_QEp7_MiBa_SA_HLA-I-p_MM16_1_A.51471.51471.2	51471	2	1139.548218	0.008258	QYGSALAHFF	QYGSALAHFF	sp|Q8TEZ7|MPRB_HUMAN	0	318.3	1.78	0.457	6.57E-04	1	1
20141213_QEp7_MiBa_SA_HLA-I-p_MM16_3_B_1.37095.37095.1	37095	1	913.3936768	0.008548	TMGIN(Deamidated)GSAY	TMGINGSAY	sp|O15118|NPC1_HUMAN	0	410.7	1.95	0.388	6.34E-04	1	1
20141213_QEp7_MiBa_SA_HLA-I-p_MM16_3_B_1.15249.15249.1	15249	1	886.4803467	0.004336	SPSPAKSTL	SPSPAKSTL	sp|P42345|MTOR_HUMAN	0	272.4	2.079	0.359	0.0228	1	1
20141212_QEp7_MiBa_SA_HLA-I-p_MM16_2_A.56213.56213.1	56213	1	1172.58374	0.008358	VYPQYVIEY	VYPQYVIEY	sp|Q7Z2W4|ZCCHV_HUMAN	0	306.1	1.788	0.322	0.00309	1	1
20141212_QEp7_MiBa_SA_HLA-I-p_MM16_1_B.35299.35299.2	35299	2	1023.447021	0.007369	DSELTPAEY	DSELTPAEY	sp|Q9Y6D9|MD1L1_HUMAN	0	408.2	1.975	0.186	0.0298	1	1
20141213_QEp7_MiBa_SA_HLA-I-p_MM16_1_A_1.36404.36404.3	36404	3	1938.045044	1.014483	GLYM(Oxidation)ANDLKLLRHHLQ	GLYMANDLKLLRHHLQ	sp|Q9Y2Q3|GSTK1_HUMAN	0.023	104.8	2.455	0.439	6.13E-04	1	1
20141212_QEp7_MiBa_SA_HLA-I-p_MM16_1_B.31385.31385.2	31385	2	1143.563721	0.00769	YSDIQRSLY	YSDIQRSLY	sp|P16234|PGFRA_HUMAN	0	478.5	2.225	0.356	5.45E-04	1	1
20141213_QEp7_MiBa_SA_HLA-I-p_MM16_3_A_1.26965.26965.1	26965	1	1041.497559	0.009648	VTDNRAFGY	VTDNRAFGY	sp|P98082|DAB2_HUMAN	0	203.2	1.59	0.257	0.013	1	1
20141213_QEp7_MiBa_SA_HLA-I-p_MM16_1_A_1.24478.24478.2	24478	2	1263.693359	0.009694	RPWLEGRHTL	RPWLEGRHTL	sp|Q9UI10|EI2BD_HUMAN	0	184.9	2.106	0.305	0.00606	1	1
20141213_QEp7_MiBa_SA_HLA-I-p_MM16_2_B_1.26822.26822.3	26822	3	1071.59082	0.008254	RPFSPREAL	RPFSPREAL	sp|Q86V48|LUZP1_HUMAN	0	289.5	2.635	0.198	0.0324	1	1
20141212_QEp7_MiBa_SA_HLA-I-p_MM16_1_A.46118.46118.1	46118	1	1352.656128	0.010169	ETDLLDIRSEY	ETDLLDIRSEY	sp|P50995|ANX11_HUMAN	0	132.7	2.101	0.27	0.0293	1	1
20141213_QEp7_MiBa_SA_HLA-I-p_MM16_2_B_1.28207.28207.2	28207	2	1530.737915	0.012977	YSEMRNLATQRY	YSEMRNLATQRY	sp|Q2M389|WASH7_HUMAN	0	91.5	1.81	0.406	0.00108	1	1
20141212_QEp7_MiBa_SA_HLA-I-p_MM16_2_A.42948.42948.2	42948	2	1119.697876	0.007588	IYLEKLKTI	IYLEKLKTI	sp|Q15149|PLEC_HUMAN	0	597.7	2.346	0.367	0.0068	1	1
20141212_QEp7_MiBa_SA_HLA-I-p_MM16_1_B.11448.11448.3	11448	3	1156.606323	0.007407	SPRKAIHSDF	SPRKAIHSDF	sp|O60303|K0556_HUMAN	0	159.5	1.94	0.258	0.0162	1	1
20141212_QEp7_MiBa_SA_HLA-I-p_MM16_2_B.46034.46034.3	46034	3	1640.821777	0.011775	RYLPYNQQHLYF	RYLPYNQQHLYF	sp|Q9Y5Q0|FADS3_HUMAN	0	279.5	2.5	0.538	3.33E-05	1	1
20141212_QEp7_MiBa_SA_HLA-I-p_MM16_2_B.39616.39616.1	39616	1	903.3833618	0.007088	FPGNYSGY	FPGNYSGY	sp|O15160|RPAC1_HUMAN	0	718.2	1.898	0.407	7.06E-04	1	1
20141213_QEp7_MiBa_SA_HLA-I-p_MM16_3_A_1.55068.55068.2	55068	2	1710.943726	1.0125	AQGALANIAVDKANLEI	AQGALANIAVDKANLEI	sp|P01903|DRA_HUMAN	0	779.8	3.557	1	5.04E-05	1	1
20141213_QEp7_MiBa_SA_HLA-I-p_MM16_2_A_1.53473.53473.2	53473	2	1074.522461	0.008989	WTDGLFTHV	WTDGLFTHV	sp|Q14204|DYHC1_HUMAN	0	142.6	1.711	0.349	0.0163	1	1
20141213_QEp7_MiBa_SA_HLA-I-p_MM16_2_A_1.50479.50479.1	50479	1	1017.453186	0.00881	YADPGVSFY	YADPGVSFY	sp|Q8N3F0|MTURN_HUMAN	0	453.4	1.779	0.226	0.0201	1	1
20141213_QEp7_MiBa_SA_HLA-I-p_MM16_1_A_1.50266.50266.1	50266	1	1166.579102	0.014254	AYLESFYKF	AYLESFYKF	sp|P61421|VA0D1_HUMAN	0	868.8	2.658	0.325	0.01	1	1
20141213_QEp7_MiBa_SA_HLA-I-p_MM16_3_A_1.34966.34966.1	34966	1	1179.598755	0.010401	NTQITDIGRY	NTQITDIGRY	sp|Q96RW7|HMCN1_HUMAN	0	270.5	2.513	0.442	2.03E-04	1	1
20141213_QEp7_MiBa_SA_HLA-I-p_MM16_1_A_1.50109.50109.2	50109	2	1142.569702	0.011444	AYPPAPFMHI	AYPPAPFMHI	sp|Q14157|UBP2L_HUMAN	0	206.8	1.537	0.33	0.0235	1	1
20141212_QEp7_MiBa_SA_HLA-I-p_MM16_2_A.55939.55939.2	55939	2	1155.585571	0.010965	LYANMFERL	LYANMFERL	sp|Q02790|FKBP4_HUMAN	0	221.8	1.781	0.256	0.0132	1	1
20141212_QEp7_MiBa_SA_HLA-I-p_MM16_2_A.41322.41322.1	41322	1	1058.535889	0.007412	VSDKTLSFY	VSDKTLSFY	sp|Q9UG63|ABCF2_HUMAN	0	971.8	2.159	0.236	0.031	1	1
20141212_QEp7_MiBa_SA_HLA-I-p_MM16_2_B.64642.64642.3	64642	3	2902.529541	0.02842	LDFGSLSNLQVTQPTVGMNFKTPRGPV	LDFGSLSNLQVTQPTVGMNFKTPRGPV	sp|P08708|RS17_HUMAN	0	122.9	3.069	0.434	7.34E-06	1	1
20141213_QEp7_MiBa_SA_HLA-I-p_MM16_2_A_1.51864.51864.2	51864	2	1100.572998	0.007469	LFVVNHPEF	LFVVNHPEF	sp|Q15165|PON2_HUMAN	0	117.2	1.569	0.328	0.0116	1	1
20141212_QEp7_MiBa_SA_HLA-I-p_MM16_3_B.03478.03478.2	3478	2	932.5549316	0.0072	AAKKKSVAM	AAKKKSVAM	sp|O14775|GBB5_HUMAN	0	197.8	1.602	0.265	0.00933	1	1
20141212_QEp7_MiBa_SA_HLA-I-p_MM16_1_B.57943.57943.2	57943	2	1443.60022	1.012401	ALDDSDFFTSYY	ALDDSDFFTSYY	sp|Q96AE7|TTC17_HUMAN	0	51.5	1.189	0.324	0.0316	1	1
20141212_QEp7_MiBa_SA_HLA-I-p_MM16_1_A.48778.48778.2	48778	2	1249.628418	0.009347	ILDNADVLSQY	ILDNADVLSQY	sp|Q9UKK3|PARP4_HUMAN	0	200.2	1.868	0.261	0.00437	1	1
20141213_QEp7_MiBa_SA_HLA-I-p_MM16_2_B_1.26262.26262.2	26262	2	1147.640747	0.005748	KPSSTRGGVLF	KPSSTRGGVLF	sp|P39059|COFA1_HUMAN	0	342.6	2.371	0.324	0.0013	1	1
20141213_QEp7_MiBa_SA_HLA-I-p_MM16_2_A_1.14293.14293.3	14293	3	1303.635498	0.01109	RYM(Oxidation)PPAHRNF	RYMPPAHRNF	sp|P14902|I23O1_HUMAN	0	156.3	1.96	0.231	0.0127	1	1
20141212_QEp7_MiBa_SA_HLA-I-p_MM16_2_A.33054.33054.2	33054	2	1209.60498	0.008552	YYLNRTHML	YYLNRTHML	sp|O95363|SYFM_HUMAN	0	273	1.646	0.387	6.10E-04	1	1
20141212_QEp7_MiBa_SA_HLA-I-p_MM16_2_B.23362.23362.2	23362	2	908.4789429	0.007376	RPSGPGPEL	RPSGPGPEL	sp|P51531|SMCA2_HUMAN	0	560.8	1.936	0.255	0.0184	1	1
20141213_QEp7_MiBa_SA_HLA-I-p_MM16_2_A_1.27472.27472.3	27472	3	1245.765137	0.009417	VRGSNKIKFVV	VRGSNKIKFVV	sp|P78347|GTF2I_HUMAN	0	199.2	2.102	0.265	0.0154	1	1
20141213_QEp7_MiBa_SA_HLA-I-p_MM16_2_A_1.44808.44808.1	44808	1	1221.633789	0.00965	ATDKDNGILLY	ATDKDNGILLY	sp|O75094|SLIT3_HUMAN	0	288.7	2.01	0.021	0.0032	2	1
20141213_QEp7_MiBa_SA_HLA-I-p_MM16_2_A_1.45166.45166.2	45166	2	1042.553101	0.008404	TYVSGTLRF	TYVSGTLRF	sp|Q9Y6K0|CEPT1_HUMAN	0	320.8	2.12	0.357	7.97E-04	1	1
20141213_QEp7_MiBa_SA_HLA-I-p_MM16_2_A_1.20973.20973.3	20973	3	1020.582397	-0.014376	YINVKKGSI	YINVKKGSI	sp|P56134|ATPK_HUMAN	0	210.8	2.227	0.223	0.00344	1	1
20141213_QEp7_MiBa_SA_HLA-I-p_MM16_3_B_1.37964.37964.2	37964	2	1183.627563	0.010332	LPRPHASIM(Oxidation)F	LPRPHASIMF	sp|Q08211|DHX9_HUMAN	0	314.6	1.785	0.318	0.0048	1	1
20141213_QEp7_MiBa_SA_HLA-I-p_MM16_2_B_1.35339.35339.1	35339	1	1133.590942	0.007968	RLDNGQVGLY	RLDNGQVGLY	sp|Q9UNF0|PACN2_HUMAN	0	38.9	1.623	0.378	4.81E-04	1	1
20141213_QEp7_MiBa_SA_HLA-I-p_MM16_2_A_1.43178.43178.2	43178	2	1072.552368	0.008265	TSEGLKLYY	TSEGLKLYY	sp|Q149N8|SHPRH_HUMAN	0	415.6	2.312	0.268	0.00283	1	1
20141212_QEp7_MiBa_SA_HLA-I-p_MM16_2_A.31164.31164.2	31164	2	1147.609253	0.006632	IYQKAFEHL	IYQKAFEHL	sp|Q96RK4|BBS4_HUMAN	0	386.1	2.01	0.306	0.0273	1	1
20141213_QEp7_MiBa_SA_HLA-I-p_MM16_1_B_1.32158.32158.1	32158	1	809.4334106	0.005063	APSPTGPAL	APSPTGPAL	sp|Q76L83|ASXL2_HUMAN	0	752.7	2.6	0.17	0.037	1	1
20141212_QEp7_MiBa_SA_HLA-I-p_MM16_3_A.55578.55578.2	55578	2	928.5560303	0.006614	FPNLARVL	FPNLARVL	sp|Q9BTL4|IER2_HUMAN	0	358.6	1.548	0.099	0.0306	1	1
20141212_QEp7_MiBa_SA_HLA-I-p_MM16_3_B.21409.21409.2	21409	2	1311.579712	0.00654	VHHGEEEVETF	VHHGEEEVETF	sp|P08238|HS90B_HUMAN;sp|Q58FF7|H90B3_HUMAN	0	174.9	1.903	0.276	0.032	1	1
20141212_QEp7_MiBa_SA_HLA-I-p_MM16_2_A.61757.61757.1	61757	1	960.4855347	0.011676	ATNPFPAIM	ATNPFPAIM	sp|P35869|AHR_HUMAN	0	244.7	1.56	0.324	0.0024	1	1
20141212_QEp7_MiBa_SA_HLA-I-p_MM16_3_B.26860.26860.2	26860	2	906.5355835	0.006879	TKAPHLQL	TKAPHLQL	sp|O43491|E41L2_HUMAN	0	425.6	1.923	0.207	0.0358	1	1
20141213_QEp7_MiBa_SA_HLA-I-p_MM16_3_A_1.14373.14373.3	14373	3	1705.824951	1.018245	ATASHRNTEEEGLKY	ATASHRNTEEEGLKY	sp|Q9NYF8|BCLF1_HUMAN	0	357.9	2.775	0.364	8.36E-04	1	1
20141212_QEp7_MiBa_SA_HLA-I-p_MM16_1_B.30314.30314.2	30314	2	1250.590942	0.009072	STDKFKTDFY	STDKFKTDFY	sp|Q7L5N1|CSN6_HUMAN	0	346.2	2.166	0.278	0.00166	1	1
20141213_QEp7_MiBa_SA_HLA-I-p_MM16_2_B_1.35246.35246.2	35246	2	1076.690918	0.009032	HLNLRKIAL	HLNLRKIAL	sp|P62380|TBPL1_HUMAN	0	265.3	1.696	0.27	0.0394	1	1
20141212_QEp7_MiBa_SA_HLA-I-p_MM16_2_A.28597.28597.1	28597	1	1048.467285	0.005937	YADPVNAHY	YADPVNAHY	sp|O95758|PTBP3_HUMAN	0	790.7	2.454	0.411	1.71E-04	1	1
20141212_QEp7_MiBa_SA_HLA-I-p_MM16_1_A.36122.36122.2	36122	2	1102.728638	0.005961	APPVLKRPIL	APPVLKRPIL	sp|Q8N766|EMC1_HUMAN	0	166.6	1.813	0.467	9.30E-04	1	1
20141213_QEp7_MiBa_SA_HLA-I-p_MM16_1_B_1.17245.17245.2	17245	2	818.3987427	0.006476	NATLTHY	NATLTHY	sp|Q5VWN6|F208B_HUMAN	0	329	1.365	0.294	0.0231	1	1
20141213_QEp7_MiBa_SA_HLA-I-p_MM16_1_A_1.19710.19710.2	19710	2	1243.679443	0.012097	ATENKLRLHY	ATENKLRLHY	sp|Q8N1F7|NUP93_HUMAN	0	372.8	2.168	0.348	0.00318	1	1
20141212_QEp7_MiBa_SA_HLA-I-p_MM16_1_B.43878.43878.2	43878	2	1266.603027	0.010904	YYQNYFEKL	YYQNYFEKL	sp|Q86TB9|PATL1_HUMAN	0	148.2	1.76	0.37	4.26E-04	1	1
20141212_QEp7_MiBa_SA_HLA-I-p_MM16_1_B.13794.13794.2	13794	2	1198.640869	0.010255	KPNENRLVET	KPNENRLVET	sp|Q6KC79|NIPBL_HUMAN	0	461.5	2.002	0.232	0.0329	1	1
20141213_QEp7_MiBa_SA_HLA-I-p_MM16_3_B_1.47297.47297.1	47297	1	853.4989624	0.008064	VPVSVGPSL	VPVSVGPSL	sp|Q86Z02|HIPK1_HUMAN	0	574.4	2.071	0.28	0.0305	1	1
20141212_QEp7_MiBa_SA_HLA-I-p_MM16_1_B.44860.44860.2	44860	2	1202.590454	1.010283	VLDSTAFMRY	VLDSTAFMRY	sp|Q9P272|K1456_HUMAN	0	309.2	1.991	0.339	0.00173	1	1
20141213_QEp7_MiBa_SA_HLA-I-p_MM16_1_B_1.59314.59314.2	59314	2	1667.88855	1.027863	PPYPLPYSPSPSLPVG	PPYPLPYSPSPSLPVG	sp|A5D8V6|VP37C_HUMAN	0	161	2.033	0.157	1.19E-04	1	1
20141212_QEp7_MiBa_SA_HLA-I-p_MM16_1_A.33038.33038.2	33038	2	1491.654419	0.005802	SMEQAQAYVM(Oxidation)RY	SMEQAQAYVMRY	sp|P33076|C2TA_HUMAN	0	812.5	2.621	0.488	1.75E-05	1	1
20141213_QEp7_MiBa_SA_HLA-I-p_MM16_1_B_1.19108.19108.3	19108	3	1720.776855	0.011641	GQVINETSQHHDDLE	GQVINETSQHHDDLE	sp|P08670|VIME_HUMAN	0	108.4	2.296	0.317	0.00325	1	1
20141212_QEp7_MiBa_SA_HLA-I-p_MM16_3_B.52469.52469.2	52469	2	1098.592651	0.010431	SPAGEWRALL	SPAGEWRALL	sp|Q8NE01|CNNM3_HUMAN	0	414.3	2.178	0.307	0.0112	1	1
20141213_QEp7_MiBa_SA_HLA-I-p_MM16_3_A_1.48866.48866.2	48866	2	1039.563599	0.007796	MPKPPNLIM	MPKPPNLIM	sp|P46100|ATRX_HUMAN	0	305	1.981	0.247	0.0179	1	1
20141213_QEp7_MiBa_SA_HLA-I-p_MM16_1_B_1.24359.24359.2	24359	2	1164.575928	0.009632	YVDEEGNLVK	YVDEEGNLVK	sp|Q3KQV9|UAP1L_HUMAN	0	240	1.807	0.227	0.00291	1	1
20141213_QEp7_MiBa_SA_HLA-I-p_MM16_3_A_1.48759.48759.2	48759	2	1253.602173	0.009328	DYIQTGPGQLY	DYIQTGPGQLY	sp|Q96RW7|HMCN1_HUMAN	0	134.9	1.92	0.185	0.0263	1	1
20141213_QEp7_MiBa_SA_HLA-I-p_MM16_2_A_1.19901.19901.2	19901	2	989.4537354	0.008284	LTEVDNYH	LTEVDNYH	sp|Q16236|NF2L2_HUMAN	0	188.2	1.853	0.345	0.025	1	1
20141212_QEp7_MiBa_SA_HLA-I-p_MM16_3_B.19629.19629.2	19629	2	1214.532349	0.011971	YIDENQDRY	YIDENQDRY	sp|Q96KP4|CNDP2_HUMAN	0	363.1	2.017	0.397	7.71E-04	1	1
20141213_QEp7_MiBa_SA_HLA-I-p_MM16_2_B_1.42246.42246.2	42246	2	1594.805298	0.006149	YLEPLKDAGDGVRY	YLEPLKDAGDGVRY	sp|Q5T4F4|ZFY27_HUMAN	0	333.8	2.297	0.376	0.00117	1	1
20141213_QEp7_MiBa_SA_HLA-I-p_MM16_3_A_1.20323.20323.2	20323	2	904.4882813	0.008253	IAASRSAVM	IAASRSAVM	sp|Q9H425|CA198_HUMAN	0	327.1	1.883	0.348	0.0165	1	1
20141212_QEp7_MiBa_SA_HLA-I-p_MM16_2_B.45879.45879.2	45879	2	1179.707031	0.009447	TPDPKRLIQL	TPDPKRLIQL	sp|O43426|SYNJ1_HUMAN	0	214.8	1.694	0.431	0.00207	1	1
20141213_QEp7_MiBa_SA_HLA-I-p_MM16_1_B_1.24441.24441.2	24441	2	1629.660156	0.017054	YSQSTDTSGYGQSSY	YSQSTDTSGYGQSSY	sp|P35637|FUS_HUMAN	0	252.5	2.437	0.427	0.00126	1	1
20141213_QEp7_MiBa_SA_HLA-I-p_MM16_2_A_1.18312.18312.1	18312	1	843.409729	0.006932	FHQHYL	FHQHYL	sp|P46379|BAG6_HUMAN	0	585.2	1.699	0.336	0.0271	1	1
20141213_QEp7_MiBa_SA_HLA-I-p_MM16_1_A_1.51123.51123.2	51123	2	1067.658447	0.009344	NLHLKFLAL	NLHLKFLAL	sp|Q9H9A6|LRC40_HUMAN	0	303.1	2.316	0.164	0.0153	1	1
20141212_QEp7_MiBa_SA_HLA-I-p_MM16_1_A.34397.34397.2	34397	2	1029.573242	1.007735	VIDPVAPRY	VIDPVAPRY	sp|P07814|SYEP_HUMAN	0	301.5	1.857	0.338	0.0212	1	1
20141212_QEp7_MiBa_SA_HLA-I-p_MM16_2_B.19516.19516.3	19516	3	1238.776855	0.005826	KIATPKVKNQL	KIATPKVKNQL	sp|Q9Y2Q3|GSTK1_HUMAN	0	264.7	3.128	0.376	7.55E-04	1	1
20141212_QEp7_MiBa_SA_HLA-I-p_MM16_2_B.37537.37537.2	37537	2	1341.605591	0.011107	ELDPM(Oxidation)AMTQKY	ELDPMAMTQKY	sp|Q13435|SF3B2_HUMAN	0.267	233	1.525	0.407	0.00351	1	1
20141213_QEp7_MiBa_SA_HLA-I-p_MM16_1_A_1.44837.44837.2	44837	2	1074.554688	0.00483	HYAPLQAYL	HYAPLQAYL	sp|Q96L91|EP400_HUMAN	0	150.6	1.736	0.152	0.0141	2	1
20141213_QEp7_MiBa_SA_HLA-I-p_MM16_1_B_1.25949.25949.2	25949	2	1119.527222	0.010049	AYVHM(Oxidation)VTHF	AYVHMVTHF	sp|P55061|BI1_HUMAN	0	88.9	1.675	0.229	0.0229	1	1
20141212_QEp7_MiBa_SA_HLA-I-p_MM16_2_A.30306.30306.3	30306	3	1246.609009	1.010034	LSDDLHVERY	LSDDLHVERY	sp|Q7Z7F7|RM55_HUMAN	0	283.9	2.377	0.233	0.0271	1	1
20141212_QEp7_MiBa_SA_HLA-I-p_MM16_2_A.30886.30886.3	30886	3	1409.848755	0.009277	KYIDKTIRVKF	KYIDKTIRVKF	sp|Q9UK45|LSM7_HUMAN	0	544.9	3.632	0.437	2.60E-05	1	1
20141213_QEp7_MiBa_SA_HLA-I-p_MM16_3_A_1.45230.45230.2	45230	2	1224.650635	0.011642	VTESPAKFALY	VTESPAKFALY	sp|Q86WH2|RASF3_HUMAN	0	601.3	2.417	0.429	0.00288	1	1
20141213_QEp7_MiBa_SA_HLA-I-p_MM16_3_A_1.24635.24635.2	24635	2	1447.62854	0.009482	MSEPHYGHAGTVY	MSEPHYGHAGTVY	sp|Q9P2J3|KLHL9_HUMAN;sp|Q9P2N7|KLH13_HUMAN	0	88.3	2.256	0.357	4.19E-04	1	1
20141213_QEp7_MiBa_SA_HLA-I-p_MM16_1_B_1.49038.49038.2	49038	2	1184.633057	0.01003	VYWKIYNSI	VYWKIYNSI	sp|O75533|SF3B1_HUMAN	0	77.2	1.434	0.265	0.0269	1	1
20141212_QEp7_MiBa_SA_HLA-I-p_MM16_2_A.39513.39513.1	39513	1	970.5206299	0.008235	VYGSFASKL	VYGSFASKL	sp|O14977|AZIN1_HUMAN	0	628.7	2.611	0.441	4.47E-04	1	1
20141213_QEp7_MiBa_SA_HLA-I-p_MM16_3_B_1.32016.32016.2	32016	2	945.4640503	0.008438	VYVDLGGSH	VYVDLGGSH	sp|Q14692|BMS1_HUMAN	0	224	1.865	0.354	0.00372	1	1
20141213_QEp7_MiBa_SA_HLA-I-p_MM16_3_A_1.59337.59337.3	59337	3	2019.05249	0.017166	FHPLITKDEVLYVFPSD	FHPLITKDEVLYVFPSD	sp|Q14108|SCRB2_HUMAN	0	53.8	1.902	0.354	0.00135	1	1
20141212_QEp7_MiBa_SA_HLA-I-p_MM16_2_B.27860.27860.3	27860	3	1159.539673	0.009788	VYISEHEHF	VYISEHEHF	sp|O96005|CLPT1_HUMAN	0	74.7	1.779	0.238	0.0349	1	1
20141213_QEp7_MiBa_SA_HLA-I-p_MM16_1_B_1.19553.19553.3	19553	3	1922.063599	0.014962	IQRTPKIQVYSRHPAE	IQRTPKIQVYSRHPAE	sp|P61769|B2MG_HUMAN	0	606.2	4.009	0.543	1.39E-06	1	1
20141213_QEp7_MiBa_SA_HLA-I-p_MM16_2_B_1.39660.39660.2	39660	2	1430.779175	0.012184	RYPDNLKHLYL	RYPDNLKHLYL	sp|Q9P031|TAP26_HUMAN	0	420.4	1.735	0.353	0.00124	1	1
20141212_QEp7_MiBa_SA_HLA-I-p_MM16_2_B.32513.32513.2	32513	2	1207.509277	0.009086	TRNDYVMM(Oxidation)Y	TRNDYVMMY	sp|Q96QU8|XPO6_HUMAN	0.217	161.8	1.573	0.322	0.0192	1	1
20141213_QEp7_MiBa_SA_HLA-I-p_MM16_3_A_1.18428.18428.2	18428	2	1142.650391	0.009677	INAKSRAEAAL	INAKSRAEAAL	sp|Q969G3|SMCE1_HUMAN	0	363.7	2.126	0.25	0.0457	1	1
20141213_QEp7_MiBa_SA_HLA-I-p_MM16_1_A_1.42064.42064.2	42064	2	975.6211548	0.009465	LPKQPPLAL	LPKQPPLAL	sp|Q96S59|RANB9_HUMAN	0	321	2.476	0.11	0.0159	1	1
20141213_QEp7_MiBa_SA_HLA-I-p_MM16_2_A_1.15481.15481.1	15481	1	1059.544067	0.009103	QFHEKTSAL	QFHEKTSAL	sp|Q8WXH0|SYNE2_HUMAN	0	264.4	1.798	0.341	8.58E-04	1	1
20141212_QEp7_MiBa_SA_HLA-I-p_MM16_3_B.43726.43726.2	43726	2	1230.596558	0.004461	FSENPTVFKY	FSENPTVFKY	sp|Q6Y288|B3GLT_HUMAN	0	161.9	1.83	0.286	0.0251	1	1
20141213_QEp7_MiBa_SA_HLA-I-p_MM16_1_B_1.29086.29086.2	29086	2	1284.681152	0.009797	NTAKKGLIDYY	NTAKKGLIDYY	sp|Q9UNA4|POLI_HUMAN	0	307.4	2.169	0.369	0.00197	1	1
20141212_QEp7_MiBa_SA_HLA-I-p_MM16_3_A.44953.44953.2	44953	2	1752.839355	0.010601	GASQAGM(Oxidation)TGYGMPRQIL	GASQAGMTGYGMPRQIL	sp|P37802|TAGL2_HUMAN	0.371	220.3	2.61	0.525	1.16E-06	1	1
20141212_QEp7_MiBa_SA_HLA-I-p_MM16_2_B.16704.16704.2	16704	2	915.5099487	0.00743	SPAQVKTSV	SPAQVKTSV	sp|Q13428|TCOF_HUMAN	0	642.8	2.206	0.391	1.67E-04	1	1
20141212_QEp7_MiBa_SA_HLA-I-p_MM16_2_A.45848.45848.2	45848	2	1598.60022	0.013056	YTDMESEDYHFY	YTDMESEDYHFY	sp|Q7Z6Z7|HUWE1_HUMAN	0	313.3	2.422	0.572	4.12E-05	1	1
20141213_QEp7_MiBa_SA_HLA-I-p_MM16_1_B_1.28638.28638.2	28638	2	1305.64502	0.013664	SPRFSGTSGPNSL	SPRFSGTSGPNSL	sp|Q9BZZ2|SN_HUMAN	0	365.6	2.535	0.319	0.00203	1	1
20141212_QEp7_MiBa_SA_HLA-I-p_MM16_1_B.25368.25368.1	25368	1	934.4117432	0.008533	NSDSVPPGY	NSDSVPPGY	sp|O60291|MGRN1_HUMAN	0	218.6	1.331	0.204	0.0424	1	1
20141213_QEp7_MiBa_SA_HLA-I-p_MM16_2_A_1.26486.26486.1	26486	1	830.4560547	0.006259	DGNIKTAL	DGNIKTAL	sp|P50748|KNTC1_HUMAN	0	257.5	1.819	0.242	0.0446	2	1
20141213_QEp7_MiBa_SA_HLA-I-p_MM16_1_B_1.58387.58387.2	58387	2	1390.794556	0.012566	TLDRLLALNSLY	TLDRLLALNSLY	sp|P78527|PRKDC_HUMAN	0	171.5	1.885	0.351	0.0284	1	1
20141212_QEp7_MiBa_SA_HLA-I-p_MM16_2_A.50574.50574.3	50574	3	2838.419922	0.02618	VIGLQM(Oxidation)GTNRGASQAGM(Oxidation)TGYGMPRQIL	VIGLQMGTNRGASQAGMTGYGMPRQIL	sp|P37802|TAGL2_HUMAN	0.247	551.9	4.331	0.5	3.05E-11	1	1
20141213_QEp7_MiBa_SA_HLA-I-p_MM16_3_B_1.37807.37807.3	37807	3	1148.710327	0.007401	HLRQLLKEL	HLRQLLKEL	sp|P52630|STAT2_HUMAN	0.252	343.2	3.13	0.266	0.0328	1	1
20141212_QEp7_MiBa_SA_HLA-I-p_MM16_2_A.42185.42185.2	42185	2	991.4682617	0.007189	NSDPGLAVGY	NSDPGLAVGY	sp|P35443|TSP4_HUMAN;sp|P49746|TSP3_HUMAN;sp|P49747|COMP_HUMAN	0	295.4	1.672	0.158	0.0238	1	1
20141212_QEp7_MiBa_SA_HLA-I-p_MM16_3_A.18654.18654.1	18654	1	1004.551086	0.010756	HPRSPTPTL	HPRSPTPTL	sp|Q96HE9|PRR11_HUMAN	0	41.9	1.504	0.276	0.0261	1	1
20141213_QEp7_MiBa_SA_HLA-I-p_MM16_2_A_1.39469.39469.2	39469	2	1260.577515	0.011237	ETEAPGGYKFY	ETEAPGGYKFY	sp|Q9HC38|GLOD4_HUMAN	0	618.6	1.779	0.295	0.0355	1	1
20141212_QEp7_MiBa_SA_HLA-I-p_MM16_1_B.12075.12075.2	12075	2	1328.74646	0.011772	SPRVMQRKQSL	SPRVMQRKQSL	sp|Q96QB1|RHG07_HUMAN	0	131.1	1.796	0.306	0.00885	1	1
20141212_QEp7_MiBa_SA_HLA-I-p_MM16_2_A.64987.64987.2	64987	2	1981.053223	1.02155	LLENPLGQN(Deamidated)GLTHQGLLY	LLENPLGQNGLTHQGLLY	sp|P41252|SYIC_HUMAN	0	764.8	3.389	1	1.87E-06	1	1
20141213_QEp7_MiBa_SA_HLA-I-p_MM16_3_A_1.15947.15947.1	15947	1	825.4130859	0.007616	SYQKVMA	SYQKVMA	sp|Q9UPN3|MACF1_HUMAN	0	255.5	1.535	0.121	0.0364	1	1
20141212_QEp7_MiBa_SA_HLA-I-p_MM16_2_A.54684.54684.2	54684	2	1381.7052	0.006214	HSDLLGTLHNLY	HSDLLGTLHNLY	sp|Q69YN4|VIR_HUMAN	0	486.1	2.78	0.415	9.54E-05	1	1
20141213_QEp7_MiBa_SA_HLA-I-p_MM16_1_A_1.32917.32917.2	32917	2	1211.659668	0.011154	KRNKIFMEF	KRNKIFMEF	sp|Q8NHQ9|DDX55_HUMAN	0	465.8	1.83	0.401	0.0018	1	1
20141213_QEp7_MiBa_SA_HLA-I-p_MM16_1_A_1.18668.18668.1	18668	1	1003.468689	0.007635	YTDVSTRY	YTDVSTRY	sp|Q9Y320|TMX2_HUMAN	0	225.2	2.027	0.311	0.00201	1	1
20141213_QEp7_MiBa_SA_HLA-I-p_MM16_1_B_1.56948.56948.2	56948	2	1108.634033	0.006007	PYTTVLRLF	PYTTVLRLF	sp|Q08945|SSRP1_HUMAN	0	251.7	1.845	0.327	0.00228	1	1
20141213_QEp7_MiBa_SA_HLA-I-p_MM16_2_B_1.40566.40566.1	40566	1	1062.561646	0.011811	AYGKDFHLI	AYGKDFHLI	sp|Q8N108|MIER1_HUMAN	0	304.8	1.8	0.264	0.0433	1	1
20141213_QEp7_MiBa_SA_HLA-I-p_MM16_1_A_1.19458.19458.1	19458	1	863.4586182	0.008488	SPHPAATAL	SPHPAATAL	sp|Q643R3|LPCT4_HUMAN	0	520.7	1.906	0.225	0.0184	1	1
20141213_QEp7_MiBa_SA_HLA-I-p_MM16_3_A_1.32677.32677.2	32677	2	1159.593262	0.012422	APNPYRQAIM	APNPYRQAIM	sp|Q7RTS9|DYM_HUMAN	0	196.9	1.597	0.148	0.0198	1	1
20141213_QEp7_MiBa_SA_HLA-I-p_MM16_2_B_1.42971.42971.2	42971	2	1386.672729	0.015883	FSAQPHVN(Deamidated)GGPLY	FSAQPHVNGGPLY	sp|Q8IZP0|ABI1_HUMAN	0.281	193.2	2.125	0.363	0.00136	1	1
20141212_QEp7_MiBa_SA_HLA-I-p_MM16_1_A.27901.27901.3	27901	3	1129.5896	0.00816	RRGDFIHVM	RRGDFIHVM	sp|P62993|GRB2_HUMAN	0	290.5	1.993	0.24	0.0379	1	1
20141213_QEp7_MiBa_SA_HLA-I-p_MM16_2_A_1.37830.37830.1	37830	1	1040.481567	0.006664	AMNPVEHPF	AMNPVEHPF	sp|P62917|RL8_HUMAN	0	856.1	2.305	0.427	6.97E-04	1	1
20141212_QEp7_MiBa_SA_HLA-I-p_MM16_2_A.33748.33748.2	33748	2	994.5623169	0.006325	HASDRIIAL	HASDRIIAL	sp|P29401|TKT_HUMAN	0	578.6	1.859	0.357	0.00866	1	1
20141213_QEp7_MiBa_SA_HLA-I-p_MM16_1_A_1.32311.32311.2	32311	2	1147.542358	0.009222	KMDDLNLHY	KMDDLNLHY	sp|Q8NCJ5|SPRY3_HUMAN	0	565.3	2.575	0.408	8.07E-04	1	1
20141213_QEp7_MiBa_SA_HLA-I-p_MM16_3_A_1.08248.08248.3	8248	3	1011.62616	0.007233	RVKAPNKSL	RVKAPNKSL	sp|O43290|SNUT1_HUMAN	0	474.8	2.564	0.249	0.0259	1	1
20141213_QEp7_MiBa_SA_HLA-I-p_MM16_1_B_1.27067.27067.2	27067	2	983.4832153	0.008583	LPAPPTQNM(Oxidation)	LPAPPTQNM	sp|O75177|CREST_HUMAN;sp|Q15532|SSXT_HUMAN	0	476.9	2.043	0.386	0.00137	1	1
20141212_QEp7_MiBa_SA_HLA-I-p_MM16_1_B.48995.48995.2	48995	2	1096.667725	0.007276	RPISVIGGVSL	RPISVIGGVSL	sp|Q96N96|SPT13_HUMAN	0	574.2	2.286	0.393	0.00825	1	1
20141213_QEp7_MiBa_SA_HLA-I-p_MM16_3_A_1.31062.31062.2	31062	2	1058.729736	0.008122	LLFKKVKAL	LLFKKVKAL	sp|O60488|ACSL4_HUMAN	0	117.1	1.505	0.3	0.0251	1	1
20141212_QEp7_MiBa_SA_HLA-I-p_MM16_1_A.24507.24507.2	24507	2	1191.585693	0.008548	VTDPEKLNNY	VTDPEKLNNY	sp|Q8TEK3|DOT1L_HUMAN	0	656.2	1.904	0.368	0.0113	1	1
20141212_QEp7_MiBa_SA_HLA-I-p_MM16_2_A.47178.47178.2	47178	2	1224.648804	0.009779	VTESPAKFALY	VTESPAKFALY	sp|Q86WH2|RASF3_HUMAN	0	722.3	2.58	0.317	0.00257	1	1
20141213_QEp7_MiBa_SA_HLA-I-p_MM16_3_A_1.41006.41006.2	41006	2	1162.567627	0.009593	YTDKIM(Oxidation)TYL	YTDKIMTYL	sp|P49902|5NTC_HUMAN	0	123.2	1.909	0.347	0.0176	1	1
20141212_QEp7_MiBa_SA_HLA-I-p_MM16_1_B.23858.23858.2	23858	2	1048.582764	0.008809	KYMPNVKVA	KYMPNVKVA	sp|Q13838|DX39B_HUMAN	0	308.6	1.789	0.385	0.00264	1	1
20141212_QEp7_MiBa_SA_HLA-I-p_MM16_1_A.36608.36608.2	36608	2	1164.638794	0.009615	RVDPAKGLFY	RVDPAKGLFY	sp|O75643|U520_HUMAN	0	435.5	1.918	0.384	1.86E-04	1	1
20141213_QEp7_MiBa_SA_HLA-I-p_MM16_2_B_1.33046.33046.2	33046	2	1189.618286	0.009168	QLDSPQRALY	QLDSPQRALY	sp|Q16587|ZNF74_HUMAN	0	439.3	2.056	0.355	0.00254	1	1
20141213_QEp7_MiBa_SA_HLA-I-p_MM16_3_A_1.52260.52260.2	52260	2	988.5678711	0.008561	KPSLPFTSL	KPSLPFTSL	sp|P31785|IL2RG_HUMAN	0.058	531.1	2.168	0.305	0.0458	2	1
20141212_QEp7_MiBa_SA_HLA-I-p_MM16_3_B.54881.54881.2	54881	2	1734.903687	0.00962	EPRALVVDVQNGYLY	EPRALVVDVQNGYLY	sp|Q07954|LRP1_HUMAN	0	179.8	2.284	0.412	2.72E-04	1	1
20141212_QEp7_MiBa_SA_HLA-I-p_MM16_1_B.05741.05741.3	5741	3	1209.654907	0.008321	RPKETDHKSL	RPKETDHKSL	sp|Q9BVI0|PHF20_HUMAN	0	1206.2	3.569	0.283	0.00286	1	1
20141212_QEp7_MiBa_SA_HLA-I-p_MM16_2_A.44895.44895.3	44895	3	1875.016968	0.016707	VRPPVQVYGIEGRYATA	VRPPVQVYGIEGRYATA	tr|H7C0C1|H7C0C1_HUMAN;sp|P48047|ATPO_HUMAN	0	292.6	3.266	0.49	2.62E-07	1	1
20141213_QEp7_MiBa_SA_HLA-I-p_MM16_1_A_1.19249.19249.1	19249	1	835.4000854	0.007754	SPSSSATSL	SPSSSATSL	sp|Q9UJY5|GGA1_HUMAN	0	745.2	1.98	0.112	0.0386	1	1
20141213_QEp7_MiBa_SA_HLA-I-p_MM16_2_A_1.06609.06609.2	6609	2	1252.729736	0.011035	HVMDRRKKAL	HVMDRRKKAL	sp|Q5TA31|RN187_HUMAN	0	60.3	1.146	0.381	0.00926	1	1
20141212_QEp7_MiBa_SA_HLA-I-p_MM16_2_A.65831.65831.2	65831	2	1199.600342	0.01068	VLDAMNYVLY	VLDAMNYVLY	sp|O94952|FBX21_HUMAN	0	106.4	1.599	0.308	0.017	1	1
20141212_QEp7_MiBa_SA_HLA-I-p_MM16_2_A.61370.61370.2	61370	2	1345.845215	0.011912	VPPVQVSPLIKLG	VPPVQVSPLIKLG	sp|P56385|ATP5I_HUMAN	0	208.6	1.79	0.415	0.0117	1	1
20141213_QEp7_MiBa_SA_HLA-I-p_MM16_2_A_1.38314.38314.2	38314	2	990.4927979	0.008328	SPKPPTSMF	SPKPPTSMF	sp|Q99081|HTF4_HUMAN	0	213.6	1.829	0.285	0.0196	1	1
20141213_QEp7_MiBa_SA_HLA-I-p_MM16_1_B_1.36496.36496.2	36496	2	970.5195923	0.007223	VYGSFASKL	VYGSFASKL	sp|O14977|AZIN1_HUMAN	0	230.8	1.858	0.393	7.63E-04	1	1
20141212_QEp7_MiBa_SA_HLA-I-p_MM16_3_A.33528.33528.2	33528	2	1049.577515	0.00493	ATMKRMLSL	ATMKRMLSL	sp|Q9Y324|FCF1_HUMAN	0	171.7	1.938	0.191	0.0284	2	1
20141212_QEp7_MiBa_SA_HLA-I-p_MM16_2_B.60803.60803.2	60803	2	1431.733032	0.008431	QSEQLVPADGILY	QSEQLVPADGILY	sp|P19971|TYPH_HUMAN	0	219.7	1.919	0.271	0.0186	1	1
20141213_QEp7_MiBa_SA_HLA-I-p_MM16_2_B_1.36558.36558.3	36558	3	1196.580811	0.01197	KYPHYFPVM(Oxidation)	KYPHYFPVM	sp|Q9BYT8|NEUL_HUMAN	0	422.7	2.321	0.215	0.0187	1	1
20141212_QEp7_MiBa_SA_HLA-I-p_MM16_1_B.41111.41111.2	41111	2	1622.786499	1.001603	NTQPQPSTNIFGRY	NTQPQPSTNIFGRY	sp|Q93074|MED12_HUMAN	0	413.8	2.349	1	0.0145	1	1
20141212_QEp7_MiBa_SA_HLA-I-p_MM16_1_B.32385.32385.2	32385	2	1213.69043	0.008492	SPRTPVSPVKF	SPRTPVSPVKF	sp|P23443|KS6B1_HUMAN	0	329.4	2.122	0.431	5.71E-05	1	1
20141212_QEp7_MiBa_SA_HLA-I-p_MM16_2_A.25229.25229.2	25229	2	1232.781982	0.010232	KPRSPPRALVL	KPRSPPRALVL	sp|Q86TG7|PEG10_HUMAN	0	30.1	1.481	0.334	0.018	1	1
20141212_QEp7_MiBa_SA_HLA-I-p_MM16_1_B.13374.13374.1	13374	1	1180.591919	0.008317	ETERTRNLY	ETERTRNLY	sp|Q9BZJ0|CRNL1_HUMAN	0	35.9	1.642	0.428	7.72E-04	1	1
20141212_QEp7_MiBa_SA_HLA-I-p_MM16_2_B.46794.46794.2	46794	2	1149.560913	0.008087	IYPEVVHM(Oxidation)F	IYPEVVHMF	sp|Q13362|2A5G_HUMAN	0	84.5	1.343	0.228	0.0211	1	1
20141213_QEp7_MiBa_SA_HLA-I-p_MM16_2_A_1.56234.56234.1	56234	1	1022.555359	0.011661	FPKGFSVEL	FPKGFSVEL	sp|Q9Y546|LRC42_HUMAN	0	224.7	1.857	0.371	0.00903	1	1
20141212_QEp7_MiBa_SA_HLA-I-p_MM16_3_B.12846.12846.1	12846	1	947.4312744	0.007622	YTDATSKY	YTDATSKY	sp|Q13217|DNJC3_HUMAN	0	157.7	1.922	0.314	0.002	1	1
20141212_QEp7_MiBa_SA_HLA-I-p_MM16_3_A.37326.37326.3	37326	3	2047.002319	1.021611	RLSPAPQLGPSSDAHTSYY	RLSPAPQLGPSSDAHTSYY	sp|Q9UH99|SUN2_HUMAN	0.201	508.4	4.038	0.609	6.38E-08	1	1
20141213_QEp7_MiBa_SA_HLA-I-p_MM16_2_B_1.48556.48556.1	48556	1	1052.494995	0.010211	NIDPITM(Oxidation)AY	NIDPITMAY	sp|Q9UJM3|ERRFI_HUMAN	0	597.7	2.131	0.362	7.52E-04	1	1
20141212_QEp7_MiBa_SA_HLA-I-p_MM16_1_A.25523.25523.2	25523	2	1444.78894	0.01167	KAVLTIDEKGTEAA	KAVLTIDEKGTEAA	sp|P01009|A1AT_HUMAN	0	465.8	3.274	0.413	0.0013	1	1
20141212_QEp7_MiBa_SA_HLA-I-p_MM16_2_B.11936.11936.2	11936	2	1247.602417	0.00957	APNAGSRM(Oxidation)TQTV	APNAGSRMTQTV	sp|P51659|DHB4_HUMAN	0	171	1.877	0.264	0.0027	1	1
20141212_QEp7_MiBa_SA_HLA-I-p_MM16_2_A.43263.43263.1	43263	1	1123.607056	0.012293	DMDKVLLKY	DMDKVLLKY	sp|Q02078|MEF2A_HUMAN;sp|Q06413|MEF2C_HUMAN;sp|Q14814|MEF2D_HUMAN	0	890.7	2.36	0.335	0.0124	1	1
20141212_QEp7_MiBa_SA_HLA-I-p_MM16_2_A.16851.16851.3	16851	3	1287.640259	0.010711	RYMPPAHRNF	RYMPPAHRNF	sp|P14902|I23O1_HUMAN	0	259.1	2.388	0.324	0.00406	1	1
20141213_QEp7_MiBa_SA_HLA-I-p_MM16_3_A_1.64330.64330.2	64330	2	1351.783447	0.01229	SSQPTIPIVGIIAG	SSQPTIPIVGIIAG	sp|P01891|1A68_HUMAN	0	326.9	2.022	0.342	0.0146	1	1
20141212_QEp7_MiBa_SA_HLA-I-p_MM16_2_B.44452.44452.3	44452	3	2108.041016	0.01544	TNRGASQAGMTGYGMPRQIL	TNRGASQAGMTGYGMPRQIL	sp|P37802|TAGL2_HUMAN	0	521.7	5.012	0.568	2.87E-10	1	1
20141213_QEp7_MiBa_SA_HLA-I-p_MM16_3_B_1.23025.23025.1	23025	1	943.5423584	0.008503	LPSQKTASL	LPSQKTASL	sp|Q14684|RRP1B_HUMAN	0	323.1	2.039	0.215	0.0108	1	1
20141213_QEp7_MiBa_SA_HLA-I-p_MM16_3_B_1.21206.21206.1	21206	1	1013.595642	0.008686	APRLETKSL	APRLETKSL	sp|Q6P6C2|ALKB5_HUMAN	0	57.6	1.498	0.276	0.0105	1	1
20141212_QEp7_MiBa_SA_HLA-I-p_MM16_3_B.45948.45948.2	45948	2	990.6134644	0.008606	FAIRKIML	FAIRKIML	sp|O60306|AQR_HUMAN	0.249	244.4	1.743	0.376	0.00968	1	1
20141213_QEp7_MiBa_SA_HLA-I-p_MM16_1_A_1.39074.39074.1	39074	1	851.4094238	0.006911	NIGSVDTF	NIGSVDTF	sp|Q9Y4W6|AFG32_HUMAN	0	528.2	2.102	0.275	0.0187	1	1
20141212_QEp7_MiBa_SA_HLA-I-p_MM16_3_A.42295.42295.2	42295	2	1182.61145	0.008122	LVDLRNYQY	LVDLRNYQY	sp|Q7Z3T8|ZFY16_HUMAN	0	141	1.542	0.186	0.0349	1	1
20141213_QEp7_MiBa_SA_HLA-I-p_MM16_2_B_1.56445.56445.3	56445	3	2822.425293	0.026214	VIGLQMGTNRGASQAGM(Oxidation)TGYGMPRQIL	VIGLQMGTNRGASQAGMTGYGMPRQIL	sp|P37802|TAGL2_HUMAN	0	77.5	3.102	1	3.24E-06	1	1
20141213_QEp7_MiBa_SA_HLA-I-p_MM16_2_A_1.44099.44099.2	44099	2	1059.56897	0.008882	VTELHVISY	VTELHVISY	sp|Q63HN8|RN213_HUMAN	0	278.6	1.645	0.317	0.0216	1	1
20141213_QEp7_MiBa_SA_HLA-I-p_MM16_3_A_1.44132.44132.1	44132	1	1040.491699	0.010172	IYNPTTGEF	IYNPTTGEF	sp|P54709|AT1B3_HUMAN	0	198.3	1.785	0.269	0.0212	1	1
20141212_QEp7_MiBa_SA_HLA-I-p_MM16_2_A.48486.48486.3	48486	3	2838.416748	0.022931	VIGLQM(Oxidation)GTNRGASQAGMTGYGM(Oxidation)PRQIL	VIGLQMGTNRGASQAGMTGYGMPRQIL	sp|P37802|TAGL2_HUMAN	0	301.8	3.555	1	3.10E-10	1	1
20141213_QEp7_MiBa_SA_HLA-I-p_MM16_3_B_1.23524.23524.2	23524	2	1135.622437	0.016444	FMKNKVEQL	FMKNKVEQL	sp|Q8IUD2|RB6I2_HUMAN	0	256.5	1.476	0.283	0.0272	1	1
20141213_QEp7_MiBa_SA_HLA-I-p_MM16_1_B_1.36579.36579.2	36579	2	1615.598877	1.01681	YTDM(Oxidation)ESEDYHFY	YTDMESEDYHFY	sp|Q7Z6Z7|HUWE1_HUMAN	0	249.5	2.507	0.519	1.71E-04	1	1
20141213_QEp7_MiBa_SA_HLA-I-p_MM16_3_A_1.50157.50157.2	50157	2	1243.746338	0.013483	IYIRYLYKL	IYIRYLYKL	sp|Q9H7D0|DOCK5_HUMAN	0	288.1	1.937	0.316	0.0402	1	1
20141213_QEp7_MiBa_SA_HLA-I-p_MM16_1_B_1.16343.16343.1	16343	1	918.427124	0.007566	FAGDDAPRA	FAGDDAPRA	sp|A5A3E0|POTEF_HUMAN;sp|P0CG38|POTEI_HUMAN;sp|P0CG39|POTEJ_HUMAN;sp|P60709|ACTB_HUMAN;sp|P62736|ACTA_HUMAN;sp|P63261|ACTG_HUMAN;sp|P63267|ACTH_HUMAN;sp|P68032|ACTC_HUMAN;sp|P68133|ACTS_HUMAN;sp|Q6S8J3|POTEE_HUMAN	0	133.6	1.734	0.337	0.00503	1	1
20141213_QEp7_MiBa_SA_HLA-I-p_MM16_2_B_1.57865.57865.1	57865	1	1224.660767	0.010441	RYPTSIASLAF	RYPTSIASLAF	sp|O43684|BUB3_HUMAN	0	27.4	1.476	0.316	0.00746	1	1
20141212_QEp7_MiBa_SA_HLA-I-p_MM16_1_B.46645.46645.3	46645	3	1867.986816	0.018777	EKTSNFNAAISLKFTPT	EKTSNFNAAISLKFTPT	sp|P02748|CO9_HUMAN	0	122.3	2.586	0.417	2.08E-05	1	1
20141212_QEp7_MiBa_SA_HLA-I-p_MM16_1_B.09313.09313.3	9313	3	1186.677124	0.008791	HLRERHQVI	HLRERHQVI	sp|Q9H2P0|ADNP_HUMAN	0	155.6	2.096	0.202	0.0224	1	1
20141213_QEp7_MiBa_SA_HLA-I-p_MM16_2_A_1.31499.31499.2	31499	2	1161.615356	0.006981	FYIHHPVHL	FYIHHPVHL	sp|Q8TCU4|ALMS1_HUMAN	0	396.5	2.109	0.368	0.00141	1	1
20141213_QEp7_MiBa_SA_HLA-I-p_MM16_2_B_1.65059.65059.2	65059	2	1212.675293	0.009793	VYQLRFQFL	VYQLRFQFL	sp|O95602|RPA1_HUMAN	0	418	2.063	0.344	0.00102	1	1
20141212_QEp7_MiBa_SA_HLA-I-p_MM16_2_A.39397.39397.1	39397	1	900.4620972	0.006864	LGVLSDPGSG	LGVLSDPGSG	sp|O95424|DEXI_HUMAN	0	643.1	2.53	0.246	0.0194	1	1
20141212_QEp7_MiBa_SA_HLA-I-p_MM16_2_A.30621.30621.2	30621	2	1159.603882	0.009138	M(Oxidation)YLKTVDKF	MYLKTVDKF	sp|P0DI81|TPC2A_HUMAN;sp|P0DI82|TPC2B_HUMAN	0	157.8	1.936	0.391	6.06E-04	1	1
20141213_QEp7_MiBa_SA_HLA-I-p_MM16_2_B_1.60302.60302.2	60302	2	1028.601929	0.984051	APRAALVFAL	APRAALVFAL	sp|Q6P9G4|TM154_HUMAN	0	109.4	1.502	0.383	0.0282	1	1
20141212_QEp7_MiBa_SA_HLA-I-p_MM16_3_B.12162.12162.2	12162	2	935.5628662	0.007585	KPRVPPATA	KPRVPPATA	sp|Q99707|METH_HUMAN	0	542.8	1.658	0.265	0.0125	1	1
20141212_QEp7_MiBa_SA_HLA-I-p_MM16_2_B.39048.39048.2	39048	2	1170.591797	0.009555	IVDHIHFQY	IVDHIHFQY	sp|Q9BVK2|ALG8_HUMAN	0	257.2	1.97	0.43	4.26E-04	1	1
20141213_QEp7_MiBa_SA_HLA-I-p_MM16_3_A_1.20313.20313.2	20313	2	1088.581177	0.009778	VPKTTGEGTSL	VPKTTGEGTSL	sp|Q14566|MCM6_HUMAN	0	587.8	2.269	0.243	0.0394	1	1
20141212_QEp7_MiBa_SA_HLA-I-p_MM16_2_B.50305.50305.2	50305	2	1238.627319	-0.002245	RTELPQFVSY	RTELPQFVSY	sp|Q14166|TTL12_HUMAN	0	522.8	1.865	0.349	0.00384	1	1
20141212_QEp7_MiBa_SA_HLA-I-p_MM16_3_B.49650.49650.2	49650	2	1164.58374	0.008714	VYSPNMRWI	VYSPNMRWI	sp|Q01432|AMPD3_HUMAN	0	199	1.515	0.269	0.016	1	1
20141213_QEp7_MiBa_SA_HLA-I-p_MM16_2_A_1.60441.60441.2	60441	2	1531.726807	0.013838	GPQLFHMDPSGTFV	GPQLFHMDPSGTFV	sp|P28066|PSA5_HUMAN	0	121.1	2.152	0.444	1.76E-05	1	1
20141213_QEp7_MiBa_SA_HLA-I-p_MM16_3_A_1.33642.33642.1	33642	1	1063.43457	0.009877	FGGDYGGTQY	FGGDYGGTQY	sp|Q71SY5|MED25_HUMAN	0	336.3	1.903	0.264	0.0193	1	1
20141213_QEp7_MiBa_SA_HLA-I-p_MM16_1_B_1.06955.06955.1	6955	1	994.4067383	0.007522	SSEGTQHSY	SSEGTQHSY	sp|P13797|PLST_HUMAN;sp|Q14651|PLSI_HUMAN	0	442.1	1.782	0.404	0.00114	1	1
20141213_QEp7_MiBa_SA_HLA-I-p_MM16_2_B_1.39668.39668.2	39668	2	1084.596436	0.008726	GPGLSRTGVEL	GPGLSRTGVEL	sp|P21333|FLNA_HUMAN	0	831.9	2.055	0.324	0.0138	1	1
20141212_QEp7_MiBa_SA_HLA-I-p_MM16_2_A.16854.16854.2	16854	2	1124.533691	0.008589	LVDNHHEVY	LVDNHHEVY	sp|O95425|SVIL_HUMAN	0	112.3	1.407	0.291	0.0322	1	1
20141212_QEp7_MiBa_SA_HLA-I-p_MM16_2_A.43473.43473.2	43473	2	1896.794189	0.013925	DYPRDYQYSDQGIDY	DYPRDYQYSDQGIDY	sp|Q15417|CNN3_HUMAN	0	977.7	3.06	0.523	1.24E-06	1	1
20141213_QEp7_MiBa_SA_HLA-I-p_MM16_3_B_1.07114.07114.2	7114	2	871.3890381	0.006572	HTVN(Deamidated)HTY	HTVNHTY	sp|Q14956|GPNMB_HUMAN	0	283.5	1.731	0.158	0.0187	1	1
20141213_QEp7_MiBa_SA_HLA-I-p_MM16_2_A_1.47544.47544.2	47544	2	1014.60022	0.010673	VM(Oxidation)APRTVLL	VMAPRTVLL	sp|Q31612|1B73_HUMAN	0.009	300.3	2.211	0.317	8.56E-04	2	1
20141212_QEp7_MiBa_SA_HLA-I-p_MM16_3_A.10270.10270.2	10270	2	1089.445557	0.009279	NTDPHSQEY	NTDPHSQEY	sp|B5ME19|EIFCL_HUMAN;sp|Q99613|EIF3C_HUMAN	0	413.2	1.843	0.207	0.0468	1	1
20141213_QEp7_MiBa_SA_HLA-I-p_MM16_3_A_1.11244.11244.3	11244	3	1315.677856	0.011206	RPSDANRKEML	RPSDANRKEML	sp|O43847|NRDC_HUMAN	0	430.9	2.886	0.22	8.22E-04	1	1
20141212_QEp7_MiBa_SA_HLA-I-p_MM16_2_B.21690.21690.2	21690	2	892.4133301	0.005386	TYNYPVH	TYNYPVH	sp|Q9NV96|CC50A_HUMAN	0	198.9	1.483	0.408	7.53E-04	1	1
20141213_QEp7_MiBa_SA_HLA-I-p_MM16_3_A_1.10340.10340.1	10340	1	1089.445679	0.009407	NTDPHSQEY	NTDPHSQEY	sp|B5ME19|EIFCL_HUMAN;sp|Q99613|EIF3C_HUMAN	0	634.2	2.216	0.461	1.01E-04	1	1
20141213_QEp7_MiBa_SA_HLA-I-p_MM16_3_A_1.52243.52243.2	52243	2	1337.747314	0.013005	KYITQGQLLQF	KYITQGQLLQF	sp|Q9NYP7|ELOV5_HUMAN	0	232	2.094	0.232	0.00373	1	1
20141212_QEp7_MiBa_SA_HLA-I-p_MM16_3_A.49338.49338.3	49338	3	932.5290527	0.005858	LPHLHFGL	LPHLHFGL	sp|Q15046|SYK_HUMAN	0	264.5	2.098	0.23	0.0107	1	1
20141213_QEp7_MiBa_SA_HLA-I-p_MM16_1_B_1.44148.44148.2	44148	2	948.5848999	0.009222	APSPVIPRL	APSPVIPRL	sp|Q5VWG9|TAF3_HUMAN	0	383.3	1.934	0.302	0.0108	1	1
20141212_QEp7_MiBa_SA_HLA-I-p_MM16_2_B.06406.06406.1	6406	1	909.4376831	0.007226	VRDRDSY	VRDRDSY	sp|Q9BYV8|CEP41_HUMAN	0	139.1	1.554	0.36	0.0179	1	1
20141213_QEp7_MiBa_SA_HLA-I-p_MM16_3_B_1.24312.24312.2	24312	2	877.47229	0.00653	VPASHAPSL	VPASHAPSL	sp|P36269|GGT5_HUMAN	0	344	1.957	0.458	0.00169	1	1
20141212_QEp7_MiBa_SA_HLA-I-p_MM16_3_A.37119.37119.2	37119	2	1048.579346	0.008753	KSLGVHYVF	KSLGVHYVF	sp|Q9UHQ1|NARF_HUMAN	0	274.2	1.796	0.287	0.033	1	1
20141212_QEp7_MiBa_SA_HLA-I-p_MM16_3_B.38586.38586.3	38586	3	1655.902954	0.014642	FAPRIVVDPKPTTTD	FAPRIVVDPKPTTTD	sp|Q96J84|KIRR1_HUMAN	0	122.4	2.458	0.396	1.17E-04	1	1
20141212_QEp7_MiBa_SA_HLA-I-p_MM16_2_B.25771.25771.3	25771	3	1295.768433	0.010958	HPRLSLHRPAL	HPRLSLHRPAL	sp|P01876|IGHA1_HUMAN;sp|P01877|IGHA2_HUMAN	0	130.7	2.302	0.309	0.00182	1	1
20141213_QEp7_MiBa_SA_HLA-I-p_MM16_3_A_1.39734.39734.1	39734	1	1162.553345	0.012645	QYVDFHNQL	QYVDFHNQL	sp|P28715|ERCC5_HUMAN;tr|R4GMW8|R4GMW8_HUMAN	0	446.1	1.777	0.321	0.00205	1	1
20141213_QEp7_MiBa_SA_HLA-I-p_MM16_1_A_1.41995.41995.1	41995	1	1113.483276	0.006493	GYSEHFVEF	GYSEHFVEF	sp|P36959|GMPR1_HUMAN;sp|Q9P2T1|GMPR2_HUMAN	0	547.5	1.811	0.4	0.00534	1	1
20141212_QEp7_MiBa_SA_HLA-I-p_MM16_3_A.16820.16820.1	16820	1	731.3500977	0.005098	SPGGSGSAL	SPGGSGSAL	sp|O75064|DEN4B_HUMAN	0	647.4	2.091	0.249	0.00718	1	1
20141213_QEp7_MiBa_SA_HLA-I-p_MM16_2_B_1.47102.47102.2	47102	2	970.5576782	0.00891	VPAEPKLAF	VPAEPKLAF	sp|P18124|RL7_HUMAN	0	325.3	1.641	0.322	0.0213	1	1
20141212_QEp7_MiBa_SA_HLA-I-p_MM16_1_A.05222.05222.2	5222	2	1096.526489	0.008247	RPKSTSTSSM(Oxidation)	RPKSTSTSSM	sp|P27816|MAP4_HUMAN	0	311.2	1.838	0.321	0.0375	1	1
20141212_QEp7_MiBa_SA_HLA-I-p_MM16_2_A.59265.59265.2	59265	2	1467.737671	1.008333	PVEEFNELLSKY	PVEEFNELLSKY	sp|Q14494|NF2L1_HUMAN	0.249	644.1	3.358	0.413	3.29E-06	1	1
20141213_QEp7_MiBa_SA_HLA-I-p_MM16_2_A_1.33971.33971.2	33971	2	1065.542603	0.008332	STDPSVLGKY	STDPSVLGKY	sp|Q14469|HES1_HUMAN	0	542.6	2.153	0.479	8.31E-05	1	1
20141212_QEp7_MiBa_SA_HLA-I-p_MM16_1_B.09627.09627.3	9627	3	1015.537537	0.006401	APRNRNAAF	APRNRNAAF	sp|Q9BYJ9|YTHD1_HUMAN	0	122.3	1.759	0.272	0.0386	1	1
20141212_QEp7_MiBa_SA_HLA-I-p_MM16_2_B.10181.10181.1	10181	1	1145.558105	0.011554	ELDARHDKY	ELDARHDKY	sp|Q99598|TSNAX_HUMAN	0	172.4	1.657	0.382	0.00254	1	1
20141212_QEp7_MiBa_SA_HLA-I-p_MM16_2_A.37892.37892.2	37892	2	992.5609131	0.006635	VYPSSLSKI	VYPSSLSKI	sp|Q86VP6|CAND1_HUMAN	0	189.8	1.553	0.369	0.00707	1	1
20141212_QEp7_MiBa_SA_HLA-I-p_MM16_3_B.52031.52031.2	52031	2	1282.675049	0.009434	TSELDKLTTLY	TSELDKLTTLY	sp|Q5VT25|MRCKA_HUMAN	0	643.1	2.817	0.468	1.05E-05	1	1
20141212_QEp7_MiBa_SA_HLA-I-p_MM16_2_A.26235.26235.1	26235	1	869.5003052	0.003237	APNLKSQL	APNLKSQL	sp|Q9Y490|TLN1_HUMAN	0	608.5	1.924	0.333	0.00407	1	1
20141213_QEp7_MiBa_SA_HLA-I-p_MM16_1_A_1.46468.46468.1	46468	1	1065.606201	0.009136	VYAQVARLF	VYAQVARLF	sp|Q96ST3|SIN3A_HUMAN	0	140.4	1.829	0.25	0.00265	1	1
20141212_QEp7_MiBa_SA_HLA-I-p_MM16_2_A.58798.58798.2	58798	2	1604.86731	0.011009	ITELPVRTWTQVY	ITELPVRTWTQVY	sp|Q02880|TOP2B_HUMAN	0	427.4	2.503	0.399	0.00612	1	1
20141213_QEp7_MiBa_SA_HLA-I-p_MM16_3_A_1.35867.35867.2	35867	2	1492.663086	1.014439	SMEQAQAYVM(Oxidation)RY	SMEQAQAYVMRY	sp|P33076|C2TA_HUMAN	0	324.2	2.033	0.395	9.32E-04	1	1
20141212_QEp7_MiBa_SA_HLA-I-p_MM16_1_A.55827.55827.2	55827	2	1662.946289	0.015792	SNTDLVPAPAVRILTP	SNTDLVPAPAVRILTP	sp|Q99988|GDF15_HUMAN	0	118	2.271	0.479	1.53E-06	1	1
20141213_QEp7_MiBa_SA_HLA-I-p_MM16_2_A_1.15375.15375.2	15375	2	954.5561523	0.008807	FFRKKVM	FFRKKVM	sp|Q92888|ARHG1_HUMAN	0	310.9	1.8	0.376	0.00235	1	1
20141212_QEp7_MiBa_SA_HLA-I-p_MM16_2_B.38745.38745.1	38745	1	1033.638062	0.009669	KPNHTLVLL	KPNHTLVLL	sp|Q6ZN66|GBP6_HUMAN;sp|Q96PP9|GBP4_HUMAN	0	491.1	2.088	0.37	0.00987	1	1
20141213_QEp7_MiBa_SA_HLA-I-p_MM16_2_A_1.54495.54495.2	54495	2	1813.957764	0.014242	FLKGGGGGGGGGGGLGGGLGNVL	FLKGGGGGGGGGGGLGGGLGNVL	sp|P04632|CPNS1_HUMAN	0	125.7	2.486	0.43	5.84E-04	1	1
20141213_QEp7_MiBa_SA_HLA-I-p_MM16_3_A_1.33670.33670.2	33670	2	1329.798828	0.010761	APRPASGPIRPIV	APRPASGPIRPIV	sp|P26373|RL13_HUMAN	0	130	1.737	0.44	4.24E-04	1	1
20141212_QEp7_MiBa_SA_HLA-I-p_MM16_1_B.19331.19331.1	19331	1	975.3915405	0.009397	YTSDSPGSY	YTSDSPGSY	sp|Q96RE7|NACC1_HUMAN	0	372.4	2.145	0.235	0.00244	1	1
20141212_QEp7_MiBa_SA_HLA-I-p_MM16_3_B.47965.47965.2	47965	2	1067.640503	0.006561	TPAAVRELVL	TPAAVRELVL	sp|Q92688|AN32B_HUMAN	0	298.7	2.218	0.398	0.0388	1	1
20141213_QEp7_MiBa_SA_HLA-I-p_MM16_2_A_1.41896.41896.2	41896	2	1246.702637	0.009135	LRNWQVYRL	LRNWQVYRL	sp|Q6NTF9|RHBD2_HUMAN	0	173	1.837	0.356	0.0039	1	1
20141213_QEp7_MiBa_SA_HLA-I-p_MM16_2_A_1.16973.16973.1	16973	1	913.4939575	0.007048	SPAAEKAQL	SPAAEKAQL	sp|Q96S66|CLCC1_HUMAN	0	966.3	2.251	0.379	0.00259	1	1
20141212_QEp7_MiBa_SA_HLA-I-p_MM16_1_B.31763.31763.2	31763	2	1119.526001	0.008913	AYVHM(Oxidation)VTHF	AYVHMVTHF	sp|P55061|BI1_HUMAN	0	259.1	2.069	0.449	2.66E-04	1	1
20141213_QEp7_MiBa_SA_HLA-I-p_MM16_1_A_1.39128.39128.3	39128	3	1892.101685	0.015962	SSRAGLQFPVGRVHRLL	SSRAGLQFPVGRVHRLL	sp|P04908|H2A1B_HUMAN;sp|P0C0S8|H2A1_HUMAN;sp|P16104|H2AX_HUMAN;sp|P20671|H2A1D_HUMAN;sp|Q16777|H2A2C_HUMAN;sp|Q6FI13|H2A2A_HUMAN;sp|Q7L7L0|H2A3_HUMAN;sp|Q8IUE6|H2A2B_HUMAN;sp|Q93077|H2A1C_HUMAN;sp|Q96KK5|H2A1H_HUMAN;sp|Q99878|H2A1J_HUMAN;sp|Q9BTM1|H2AJ_HUMAN	0	174.9	2.434	0.471	8.29E-05	1	1
20141212_QEp7_MiBa_SA_HLA-I-p_MM16_1_B.39712.39712.1	39712	1	891.4879761	0.006575	DIPIHNAL	DIPIHNAL	sp|Q02108|GCYA3_HUMAN	0	463.9	1.78	0.212	0.028	1	1
20141212_QEp7_MiBa_SA_HLA-I-p_MM16_2_A.51295.51295.1	51295	1	1276.60083	0.00728	STDVSDLLHQY	STDVSDLLHQY	sp|P28062|PSB8_HUMAN	0	711	2.585	0.348	0.0041	1	1
20141213_QEp7_MiBa_SA_HLA-I-p_MM16_1_B_1.13674.13674.3	13674	3	2015.01001	0.018045	ESRAQLGGPEAAKSDETAAK	ESRAQLGGPEAAKSDETAAK	sp|P04792|HSPB1_HUMAN	0	1358.1	6.177	0.557	4.08E-06	1	1
20141213_QEp7_MiBa_SA_HLA-I-p_MM16_2_A_1.34125.34125.1	34125	1	1059.510132	0.011554	NLDQSLAHY	NLDQSLAHY	sp|P15498|VAV_HUMAN	0	684.9	2.782	0.416	9.74E-05	1	1
20141212_QEp7_MiBa_SA_HLA-I-p_MM16_3_B.41429.41429.1	41429	1	1002.565552	0.012343	QNMIKGVTL	QNMIKGVTL	sp|P32969|RL9_HUMAN	0	271.7	1.81	0.333	0.00655	1	1
20141212_QEp7_MiBa_SA_HLA-I-p_MM16_3_A.49393.49393.2	49393	2	1426.779419	0.007273	IYNNIKNFVRF	IYNNIKNFVRF	sp|P98194|AT2C1_HUMAN	0	1002.3	2.733	0.468	7.65E-07	1	1
20141212_QEp7_MiBa_SA_HLA-I-p_MM16_2_A.61387.61387.2	61387	2	1178.591675	0.012297	DYIKNLPMW	DYIKNLPMW	sp|O00237|RN103_HUMAN	0	272.2	1.996	0.315	0.0125	1	1
20141212_QEp7_MiBa_SA_HLA-I-p_MM16_2_A.49533.49533.1	49533	1	1057.495239	0.008391	TFTFSHATF	TFTFSHATF	sp|P14373|TRI27_HUMAN	0	864.8	2.163	0.367	4.55E-04	1	1
20141212_QEp7_MiBa_SA_HLA-I-p_MM16_1_B.43239.43239.2	43239	2	1166.652344	0.007574	NYIDKVRFL	NYIDKVRFL	sp|P08670|VIME_HUMAN	0	354.9	1.813	0.201	0.0115	1	1
20141212_QEp7_MiBa_SA_HLA-I-p_MM16_2_B.39397.39397.3	39397	3	1430.778198	0.011159	RYPDNLKHLYL	RYPDNLKHLYL	sp|Q9P031|TAP26_HUMAN	0	166.4	1.956	0.295	0.00678	1	1
20141213_QEp7_MiBa_SA_HLA-I-p_MM16_2_B_1.06975.06975.2	6975	2	804.4771118	0.006593	SGKVKSSL	SGKVKSSL	sp|Q8NCF5|NF2IP_HUMAN	0.297	549.7	2.466	0.342	0.0364	1	1
20141212_QEp7_MiBa_SA_HLA-I-p_MM16_3_A.40175.40175.2	40175	2	1208.57312	0.01164	PYNQQHLYF	PYNQQHLYF	sp|Q9Y5Q0|FADS3_HUMAN	0	350	1.636	0.368	0.0057	1	1
20141213_QEp7_MiBa_SA_HLA-I-p_MM16_3_A_1.57285.57285.3	57285	3	2390.095459	1.021048	FSVNASSERLNMGEIETLDDY	FSVNASSERLNMGEIETLDDY	sp|Q6Y7W6|PERQ2_HUMAN	0	205.8	3.348	1	1.76E-04	1	1
20141213_QEp7_MiBa_SA_HLA-I-p_MM16_2_A_1.60285.60285.3	60285	3	1367.756592	0.011649	ITDYALIAIGRY	ITDYALIAIGRY	sp|Q9UF56|FXL17_HUMAN	0	301	2.394	0.328	0.00239	1	1
20141213_QEp7_MiBa_SA_HLA-I-p_MM16_3_B_1.27877.27877.3	27877	3	1988.007324	0.011037	Q(Deamidated)HSPQPGVALLALEEERGG	QHSPQPGVALLALEEERGG	sp|Q92935|EXTL1_HUMAN	0	84.2	2.329	0.106	0.0116	1	1
20141213_QEp7_MiBa_SA_HLA-I-p_MM16_1_A_1.06896.06896.2	6896	2	864.4163208	0.00733	PNSTQRY	PNSTQRY	sp|Q9HAV4|XPO5_HUMAN;DeNovo_spliced__EMDPNSTQRY	0	197.1	1.607	0.232	0.00262	1	1
20141213_QEp7_MiBa_SA_HLA-I-p_MM16_1_B_1.04903.04903.3	4903	3	973.5894775	0.00737	LHHKAKQL	LHHKAKQL	DeNovo_spliced__LHHKAKQL	0.027	288.7	1.855	0.281	0.0391	1	1
20141212_QEp7_MiBa_SA_HLA-I-p_MM16_1_A.43226.43226.2	43226	2	976.6022949	0.006599	VYVAALKTL	VYVAALKTL	sp|Q13233|M3K1_HUMAN	0	182.1	1.485	0.351	0.0446	1	1
20141213_QEp7_MiBa_SA_HLA-I-p_MM16_1_A_1.29049.29049.2	29049	2	1486.681641	0.012815	DYREASSQQGLAY	DYREASSQQGLAY	sp|Q14247|SRC8_HUMAN	0	271.4	2.17	0.339	0.00225	1	1
20141213_QEp7_MiBa_SA_HLA-I-p_MM16_1_A_1.37795.37795.1	37795	1	1008.548096	0.008821	RYIPTAAAF	RYIPTAAAF	sp|P61619|S61A1_HUMAN;sp|Q9H9S3|S61A2_HUMAN	0	59	1.521	0.352	0.0398	1	1
20141213_QEp7_MiBa_SA_HLA-I-p_MM16_1_B_1.40468.40468.3	40468	3	1267.762817	0.0128	DGAPLVKIKQSL	DGAPLVKIKQSL	sp|Q9NWB7|IFT57_HUMAN	0	311.6	2.473	0.451	0.00279	1	1
20141213_QEp7_MiBa_SA_HLA-I-p_MM16_3_A_1.53145.53145.2	53145	2	1223.639771	0.011223	TTDELEKLLY	TTDELEKLLY	sp|Q9NSI6|BRWD1_HUMAN	0	327.3	2.318	0.344	0.00466	1	1
20141213_QEp7_MiBa_SA_HLA-I-p_MM16_2_A_1.05807.05807.3	5807	3	1080.532593	0.009284	RPKSTSTSSM	RPKSTSTSSM	sp|P27816|MAP4_HUMAN	0	184.5	1.816	0.314	0.0056	1	1
20141213_QEp7_MiBa_SA_HLA-I-p_MM16_1_B_1.08899.08899.2	8899	2	861.4812622	0.007013	MGNKKVSV	MGNKKVSV	sp|Q9H089|LSG1_HUMAN	0	242.6	1.749	0.291	0.0283	1	1
20141212_QEp7_MiBa_SA_HLA-I-p_MM16_2_A.67097.67097.1	67097	1	1021.557495	0.009091	YLPSSFPVL	YLPSSFPVL	sp|Q6JQN1|ACD10_HUMAN	0	247.6	1.751	0.246	0.0324	3	1
20141213_QEp7_MiBa_SA_HLA-I-p_MM16_3_B_1.26706.26706.2	26706	2	1041.497192	0.009207	VTDNRAFGY	VTDNRAFGY	sp|P98082|DAB2_HUMAN	0	426.2	2.4	0.382	2.77E-04	1	1
20141213_QEp7_MiBa_SA_HLA-I-p_MM16_3_B_1.14926.14926.2	14926	2	1151.629395	0.009392	HADLHRLKY	HADLHRLKY	sp|Q9Y227|ENTP4_HUMAN	0	527	1.894	0.302	0.00681	1	1
20141213_QEp7_MiBa_SA_HLA-I-p_MM16_1_B_1.12583.12583.3	12583	3	961.4877319	0.007384	YMHSRVVA	YMHSRVVA	sp|P33897|ABCD1_HUMAN	0	168.4	1.894	0.262	0.0365	1	1
20141212_QEp7_MiBa_SA_HLA-I-p_MM16_3_B.19943.19943.1	19943	1	893.5153809	0.007091	APAPAAQRL	APAPAAQRL	sp|Q99504|EYA3_HUMAN	0	117.5	1.914	0.172	0.0101	1	1
20141212_QEp7_MiBa_SA_HLA-I-p_MM16_1_A.33163.33163.2	33163	2	1049.567383	0.009469	VPKNYVTVM	VPKNYVTVM	sp|P16333|NCK1_HUMAN	0	373.2	1.966	0.25	0.0392	1	1
20141212_QEp7_MiBa_SA_HLA-I-p_MM16_2_A.35101.35101.2	35101	2	1160.68396	1.020453	SPSMKKAVSLI	SPSMKKAVSLI	sp|Q9Y6G5|COMDA_HUMAN	0	242.5	2.48	0.292	0.00161	1	1
20141213_QEp7_MiBa_SA_HLA-I-p_MM16_1_B_1.45584.45584.3	45584	3	1916.844482	0.013503	DFEQEMATAASSSSLEKS	DFEQEMATAASSSSLEKS	sp|P60709|ACTB_HUMAN;sp|P63261|ACTG_HUMAN;sp|Q6S8J3|POTEE_HUMAN	0	192	2.876	0.499	1.03E-05	1	1
20141212_QEp7_MiBa_SA_HLA-I-p_MM16_2_B.11501.11501.2	11501	2	945.5582886	0.007432	TAIRHHVL	TAIRHHVL	sp|P69849|NOMO3_HUMAN;sp|Q15155|NOMO1_HUMAN;sp|Q5JPE7|NOMO2_HUMAN	0.266	287.9	1.856	0.275	0.0134	1	1
20141213_QEp7_MiBa_SA_HLA-I-p_MM16_2_B_1.53055.53055.2	53055	2	1687.74353	0.013529	YTDRPDWQSVMQY	YTDRPDWQSVMQY	sp|Q5M775|CYTSB_HUMAN	0	326.4	2.085	0.491	5.33E-05	1	1
20141213_QEp7_MiBa_SA_HLA-I-p_MM16_1_A_1.44276.44276.2	44276	2	1059.568481	0.008388	LYSEVSHLL	LYSEVSHLL	sp|Q6R327|RICTR_HUMAN	0	212.8	1.691	0.333	0.00483	1	1
20141213_QEp7_MiBa_SA_HLA-I-p_MM16_2_B_1.42184.42184.1	42184	1	1109.6073	0.010429	LSDILATSKY	LSDILATSKY	sp|Q96P70|IPO9_HUMAN	0	546.3	2.879	0.346	0.0147	1	1
20141213_QEp7_MiBa_SA_HLA-I-p_MM16_3_A_1.41318.41318.3	41318	3	2920.194824	1.052909	EYHGEYQDDYPRDYQ(Deamidated)YSDQGIDY	EYHGEYQDDYPRDYQYSDQGIDY	sp|Q15417|CNN3_HUMAN	0	33.6	2.624	1	0.00332	3	1
20141213_QEp7_MiBa_SA_HLA-I-p_MM16_3_A_1.51265.51265.1	51265	1	1151.645752	0.011907	FRNVEVLIY	FRNVEVLIY	sp|Q5VZM2|RRAGB_HUMAN;sp|Q7L523|RRAGA_HUMAN	0	36.2	1.315	0.361	0.0401	1	1
20141212_QEp7_MiBa_SA_HLA-I-p_MM16_2_B.45893.45893.2	45893	2	1114.555176	0.010403	FSEPRAVFY	FSEPRAVFY	sp|Q16513|PKN2_HUMAN	0	287.4	1.984	0.424	8.91E-04	1	1
20141212_QEp7_MiBa_SA_HLA-I-p_MM16_3_B.28516.28516.2	28516	2	978.5	0.00767	YPGQPHPAL	YPGQPHPAL	sp|Q14469|HES1_HUMAN	0	243.6	1.398	0.281	0.034	1	1
20141213_QEp7_MiBa_SA_HLA-I-p_MM16_2_B_1.63779.63779.2	63779	2	1176.63269	0.010803	YYIFIPSKF	YYIFIPSKF	sp|Q9H0S4|DDX47_HUMAN	0	241.6	1.703	0.384	2.01E-04	1	1
20141213_QEp7_MiBa_SA_HLA-I-p_MM16_2_A_1.39877.39877.3	39877	3	1908.946289	0.016444	RGASQAGM(Oxidation)TGYGMPRQIL	RGASQAGMTGYGMPRQIL	sp|P37802|TAGL2_HUMAN	0.323	798.1	4.056	0.515	3.83E-10	1	1
20141212_QEp7_MiBa_SA_HLA-I-p_MM16_1_B.10677.10677.3	10677	3	1336.730835	0.009727	RPSQGHSKSQLL	RPSQGHSKSQLL	sp|P49750|YLPM1_HUMAN	0	414.4	3.244	0.386	7.12E-05	1	1
20141212_QEp7_MiBa_SA_HLA-I-p_MM16_3_A.54947.54947.2	54947	2	1908.030151	1.026095	AYVPIAQVKDVYVVTDQ	AYVPIAQVKDVYVVTDQ	sp|Q14956|GPNMB_HUMAN	0	547.4	2.999	0.526	1.56E-06	1	1
20141213_QEp7_MiBa_SA_HLA-I-p_MM16_1_A_1.25640.25640.1	25640	1	1159.540283	0.010425	VYISEHEHF	VYISEHEHF	sp|O96005|CLPT1_HUMAN	0	366.4	1.984	0.321	0.0151	1	1
20141212_QEp7_MiBa_SA_HLA-I-p_MM16_3_B.35164.35164.2	35164	2	1640.774902	0.009833	SQAGM(Oxidation)TGYGM(Oxidation)PRQIL	SQAGMTGYGMPRQIL	sp|P37802|TAGL2_HUMAN	0	248.4	2.041	0.44	1.78E-04	1	1
20141213_QEp7_MiBa_SA_HLA-I-p_MM16_1_A_1.32335.32335.2	32335	2	1494.68689	0.012973	ASENTNHAVYNLY	ASENTNHAVYNLY	sp|O75604|UBP2_HUMAN	0	391.5	2.147	0.374	0.00129	1	1
20141212_QEp7_MiBa_SA_HLA-I-p_MM16_3_B.44191.44191.2	44191	2	1149.525513	0.009098	FYGDKM(Oxidation)NLF	FYGDKMNLF	sp|Q9HC98|NEK6_HUMAN	0	116.2	1.631	0.202	0.0157	1	1
20141213_QEp7_MiBa_SA_HLA-I-p_MM16_2_A_1.57191.57191.2	57191	2	1175.618286	0.01089	LSELAPSLPSY	LSELAPSLPSY	sp|Q86X83|COMD2_HUMAN	0	246.3	1.89	0.295	0.0249	1	1
20141212_QEp7_MiBa_SA_HLA-I-p_MM16_2_A.57253.57253.2	57253	2	1374.680542	0.006428	LSDTKYLEMIY	LSDTKYLEMIY	sp|O95373|IPO7_HUMAN	0	366.1	2.244	0.292	0.00958	1	1
20141213_QEp7_MiBa_SA_HLA-I-p_MM16_3_B_1.56483.56483.3	56483	3	2808.41626	1.028263	VIGLQMGTN(Deamidated)RGASQAGMTGYGMPRQIL	VIGLQMGTNRGASQAGMTGYGMPRQIL	sp|P37802|TAGL2_HUMAN	0	61.7	2.563	1	0.0426	1	1
20141212_QEp7_MiBa_SA_HLA-I-p_MM16_3_B.20525.20525.2	20525	2	959.5271606	0.008269	VPHGHITSL	VPHGHITSL	sp|P41227|NAA10_HUMAN;sp|Q9BSU3|NAA11_HUMAN	0	528.4	2.305	0.282	0.00313	1	1
20141213_QEp7_MiBa_SA_HLA-I-p_MM16_1_B_1.47059.47059.2	47059	2	1417.648804	0.008615	YSQYPVPDVSTY	YSQYPVPDVSTY	sp|P98175|RBM10_HUMAN	0	336.6	2.215	0.52	3.06E-05	1	1
20141212_QEp7_MiBa_SA_HLA-I-p_MM16_3_B.44167.44167.3	44167	3	1259.707642	0.009056	HPRDPNLLLSV	HPRDPNLLLSV	sp|O75530|EED_HUMAN	0	292.1	2.533	0.2	0.0322	1	1
20141213_QEp7_MiBa_SA_HLA-I-p_MM16_1_B_1.37321.37321.2	37321	2	1076.466431	0.010138	NIDFPGHN(Deamidated)Y	NIDFPGHNY	sp|Q99572|P2RX7_HUMAN	0	179.7	1.447	0.08	0.0439	1	1
20141212_QEp7_MiBa_SA_HLA-I-p_MM16_3_A.49076.49076.2	49076	2	1176.651123	0.012057	NSEILPTLKY	NSEILPTLKY	sp|P22352|GPX3_HUMAN	0	731.3	2.375	0.464	1.20E-04	1	1
20141212_QEp7_MiBa_SA_HLA-I-p_MM16_3_B.24921.24921.2	24921	2	983.5952759	0.007648	GPRSSLRVL	GPRSSLRVL	sp|Q15393|SF3B3_HUMAN	0	33.5	1.511	0.31	0.0371	1	1
20141213_QEp7_MiBa_SA_HLA-I-p_MM16_2_B_1.21375.21375.1	21375	1	986.5648804	0.00658	GLNKKPMSL	GLNKKPMSL	sp|P27816|MAP4_HUMAN	0	378.7	2.066	0.24	0.0236	1	1
20141213_QEp7_MiBa_SA_HLA-I-p_MM16_3_A_1.25700.25700.1	25700	1	955.6169434	0.010336	KPSTKALVL	KPSTKALVL	sp|O60671|RAD1_HUMAN	0.104	344.3	2.119	0.422	0.0156	1	1
20141213_QEp7_MiBa_SA_HLA-I-p_MM16_2_A_1.30764.30764.1	30764	1	995.5350342	0.00626	DPVKPPGSSL	DPVKPPGSSL	sp|Q13480|GAB1_HUMAN	0	329.1	2.081	0.295	0.0416	1	1
20141213_QEp7_MiBa_SA_HLA-I-p_MM16_2_B_1.05078.05078.3	5078	3	1871.130615	1.019346	KKAAGAGKVTKSAQKAQKA	KKAAGAGKVTKSAQKAQKA	sp|P68104|EF1A1_HUMAN;sp|Q5VTE0|EF1A3_HUMAN	0.281	242.8	3.075	0.29	2.89E-04	1	1
20141213_QEp7_MiBa_SA_HLA-I-p_MM16_2_A_1.62067.62067.1	62067	1	1194.658447	0.008789	IYSTQASILSL	IYSTQASILSL	sp|O75970|MPDZ_HUMAN	0	294.3	1.657	0.276	0.0378	1	1
20141213_QEp7_MiBa_SA_HLA-I-p_MM16_3_B_1.38625.38625.2	38625	2	1254.727539	0.00914	KPDPVKSVSSVL	KPDPVKSVSSVL	sp|Q13330|MTA1_HUMAN	0	177.7	2.319	0.299	0.00594	1	1
20141213_QEp7_MiBa_SA_HLA-I-p_MM16_3_B_1.55560.55560.2	55560	2	1291.690918	0.009711	VVEQLKDWLY	VVEQLKDWLY	sp|Q13257|MD2L1_HUMAN	0	250.1	1.98	0.313	0.0085	1	1
20141212_QEp7_MiBa_SA_HLA-I-p_MM16_3_A.21180.21180.3	21180	3	1285.606201	0.00891	STDKASMEVRY	STDKASMEVRY	sp|Q8NCD3|HJURP_HUMAN	0	109.4	2.043	0.27	0.0158	1	1
20141212_QEp7_MiBa_SA_HLA-I-p_MM16_2_A.29864.29864.1	29864	1	1048.567017	0.008383	DQKMKSISL	DQKMKSISL	sp|O75691|UTP20_HUMAN	0	842.5	2.555	0.312	4.97E-04	1	1
20141213_QEp7_MiBa_SA_HLA-I-p_MM16_2_A_1.23706.23706.1	23706	1	871.4275513	0.00876	HPSGYGAAL	HPSGYGAAL	sp|O95644|NFAC1_HUMAN	0	179.1	1.653	0.327	0.0154	1	1
20141213_QEp7_MiBa_SA_HLA-I-p_MM16_3_A_1.54806.54806.1	54806	1	1111.565918	0.010896	YYIEGINQL	YYIEGINQL	sp|O14511|NRG2_HUMAN	0	299.1	1.796	0.337	0.0124	1	1
20141213_QEp7_MiBa_SA_HLA-I-p_MM16_2_B_1.54169.54169.2	54169	2	1941.880981	0.01844	ASSERLNMGEIETLDDY	ASSERLNMGEIETLDDY	sp|Q6Y7W6|PERQ2_HUMAN	0	276.3	3.055	0.433	8.16E-05	1	1
20141212_QEp7_MiBa_SA_HLA-I-p_MM16_2_B.56517.56517.2	56517	2	1035.556763	0.007877	PYVTTLETL	PYVTTLETL	sp|Q99447|PCY2_HUMAN	0	154.4	1.732	0.165	0.0312	1	1
20141212_QEp7_MiBa_SA_HLA-I-p_MM16_1_B.45153.45153.2	45153	2	1096.588989	0.008495	ISEFPTLKY	ISEFPTLKY	sp|Q14554|PDIA5_HUMAN	0	334.2	2.202	0.266	0.0214	1	1
20141213_QEp7_MiBa_SA_HLA-I-p_MM16_3_A_1.46147.46147.2	46147	2	1127.61853	0.00977	APASAAWRSVL	APASAAWRSVL	sp|Q15526|SURF1_HUMAN	0	516.8	2.42	0.374	0.00191	1	1
20141212_QEp7_MiBa_SA_HLA-I-p_MM16_3_A.23621.23621.1	23621	1	843.3465576	0.006647	SGSPYGGGY	SGSPYGGGY	sp|P51991|ROA3_HUMAN	0	799.2	2.049	0.392	0.00133	1	1
20141212_QEp7_MiBa_SA_HLA-I-p_MM16_2_A.36397.36397.1	36397	1	1198.600586	0.005561	APRQPGLMAQM	APRQPGLMAQM	sp|Q5T1J5|CHCH9_HUMAN;sp|Q9Y6H1|CHCH2_HUMAN	0	182.8	1.904	0.426	0.00134	1	1
20141213_QEp7_MiBa_SA_HLA-I-p_MM16_3_B_1.23731.23731.2	23731	2	1157.529419	0.009339	SSTDSETLRY	SSTDSETLRY	sp|Q9HCH5|SYTL2_HUMAN	0	558.2	2.211	0.241	0.00345	1	1
20141212_QEp7_MiBa_SA_HLA-I-p_MM16_3_A.44123.44123.2	44123	2	1132.619019	1.011964	NGSAMVRVISV	NGSAMVRVISV	sp|Q6P2E9|EDC4_HUMAN	0	303.4	2.245	0.468	2.27E-04	1	1
20141213_QEp7_MiBa_SA_HLA-I-p_MM16_3_B_1.33161.33161.2	33161	2	1090.58252	0.005398	WLRSQTTSL	WLRSQTTSL	sp|Q9P278|FNIP2_HUMAN	0	596	2.616	0.203	0.0192	1	1
20141212_QEp7_MiBa_SA_HLA-I-p_MM16_3_A.57238.57238.1	57238	1	1009.467407	0.006161	SPYPMTMAL	SPYPMTMAL	sp|P16615|AT2A2_HUMAN	0	428.6	1.709	0.355	0.00336	1	1
20141212_QEp7_MiBa_SA_HLA-I-p_MM16_1_B.20334.20334.2	20334	2	1119.650635	0.01063	LPRGEKPNPL	LPRGEKPNPL	sp|P68402|PA1B2_HUMAN	0	219.3	1.843	0.263	0.0364	1	1
20141213_QEp7_MiBa_SA_HLA-I-p_MM16_3_A_1.56151.56151.2	56151	2	1069.515137	0.007171	NTDANILFY	NTDANILFY	sp|Q9H1C3|GL8D2_HUMAN	0	176.2	1.655	0.219	0.0305	1	1
20141213_QEp7_MiBa_SA_HLA-I-p_MM16_1_B_1.34043.34043.2	34043	2	1249.571411	0.009867	YSDRVAVDYY	YSDRVAVDYY	sp|O95980|RECK_HUMAN	0	192.5	1.85	0.371	0.00493	1	1
20141212_QEp7_MiBa_SA_HLA-I-p_MM16_2_B.48130.48130.2	48130	2	1328.658691	0.008643	TSETPDYLLKY	TSETPDYLLKY	sp|P55199|ELL_HUMAN	0	896	2.735	0.37	0.00225	1	1
20141213_QEp7_MiBa_SA_HLA-I-p_MM16_3_A_1.26564.26564.1	26564	1	1119.524536	0.007418	AYVHM(Oxidation)VTHF	AYVHMVTHF	sp|P55061|BI1_HUMAN	0	415.1	2.037	0.278	0.00942	1	1
20141212_QEp7_MiBa_SA_HLA-I-p_MM16_1_A.40971.40971.2	40971	2	1109.558105	0.014514	MPKMKMPTF	MPKMKMPTF	sp|Q09666|AHNK_HUMAN	0	308.3	1.554	0.179	0.0374	1	1
20141212_QEp7_MiBa_SA_HLA-I-p_MM16_1_B.39115.39115.2	39115	2	1370.58728	0.005987	ESDSIHYQMVY	ESDSIHYQMVY	sp|Q8N766|EMC1_HUMAN	0	335.1	1.857	0.337	0.00807	1	1
20141213_QEp7_MiBa_SA_HLA-I-p_MM16_1_B_1.24282.24282.1	24282	1	1092.44519	0.009255	NVDDPDAANY	NVDDPDAANY	sp|Q15181|IPYR_HUMAN	0	388.3	1.52	0.362	0.0113	1	1
20141213_QEp7_MiBa_SA_HLA-I-p_MM16_1_B_1.27709.27709.2	27709	2	1155.46814	0.005981	YTTGHWDNY	YTTGHWDNY	sp|Q8N8E2|ZN513_HUMAN	0	119.6	1.426	0.281	0.033	1	1
20141212_QEp7_MiBa_SA_HLA-I-p_MM16_1_B.50465.50465.2	50465	2	1148.558228	0.00806	ATEQAPLWAY	ATEQAPLWAY	sp|Q9Y6K0|CEPT1_HUMAN	0	390.8	2.007	0.347	0.00104	1	1
20141212_QEp7_MiBa_SA_HLA-I-p_MM16_3_B.09519.09519.3	9519	3	975.597229	0.007278	RIMKKTSL	RIMKKTSL	sp|P41208|CETN2_HUMAN;sp|Q12798|CETN1_HUMAN	0	228.7	1.807	0.192	0.0396	1	1
20141213_QEp7_MiBa_SA_HLA-I-p_MM16_2_B_1.23656.23656.2	23656	2	936.5217285	0.007588	GPAVGPRGNL	GPAVGPRGNL	sp|P43243|MATR3_HUMAN	0	364.2	1.89	0.077	0.0336	1	1
20141213_QEp7_MiBa_SA_HLA-I-p_MM16_1_A_1.08551.08551.2	8551	2	1119.528809	0.009176	HVDKAEGTTY	HVDKAEGTTY	sp|O14617|AP3D1_HUMAN	0	117.7	1.848	0.305	0.014	2	1
20141212_QEp7_MiBa_SA_HLA-I-p_MM16_1_B.13653.13653.2	13653	2	1655.695313	0.014094	YSSSRDGYGGSRDSY	YSSSRDGYGGSRDSY	sp|P38159|RBMX_HUMAN;sp|Q96E39|RMXL1_HUMAN	0	101.7	1.846	0.432	2.84E-04	1	1
20141213_QEp7_MiBa_SA_HLA-I-p_MM16_2_A_1.08596.08596.2	8596	2	1195.556763	0.009784	ESEVNRGDKY	ESEVNRGDKY	sp|P33176|KINH_HUMAN	0	328.3	2.078	0.303	0.0141	1	1
20141213_QEp7_MiBa_SA_HLA-I-p_MM16_2_B_1.37976.37976.2	37976	2	1167.672363	1.012287	IYIKHPHLF	IYIKHPHLF	sp|Q9H147|TDIF1_HUMAN	0	223.5	1.658	0.418	0.00867	1	1
20141212_QEp7_MiBa_SA_HLA-I-p_MM16_3_B.23035.23035.2	23035	2	1666.779419	0.01268	RGASQAGMTGYGMPRQ	RGASQAGMTGYGMPRQ	sp|P37802|TAGL2_HUMAN	0	102.6	1.962	0.417	0.00112	1	1
20141213_QEp7_MiBa_SA_HLA-I-p_MM16_1_A_1.49000.49000.1	49000	1	879.4920654	0.006646	APALPPPAF	APALPPPAF	sp|Q93062|RBPMS_HUMAN	0	331.7	1.875	0.207	0.00563	1	1
20141212_QEp7_MiBa_SA_HLA-I-p_MM16_2_B.46001.46001.1	46001	1	1058.548218	0.008558	TADHNLLLY	TADHNLLLY	sp|Q12788|TBL3_HUMAN	0	406.3	1.562	0.195	0.0183	1	1
20141213_QEp7_MiBa_SA_HLA-I-p_MM16_3_A_1.60469.60469.2	60469	2	1096.647827	0.008573	NPIWRVISL	NPIWRVISL	sp|Q13395|TARB1_HUMAN	0	365.9	2.039	0.302	0.0141	1	1
20141213_QEp7_MiBa_SA_HLA-I-p_MM16_1_B_1.50085.50085.2	50085	2	1122.639648	0.007124	VLDPYLLKY	VLDPYLLKY	tr|I3L0E3|I3L0E3_HUMAN;sp|Q9Y2R5|RT17_HUMAN	0	359.2	1.927	0.372	0.00522	1	1
20141213_QEp7_MiBa_SA_HLA-I-p_MM16_2_B_1.65519.65519.2	65519	2	1814.018433	1.008622	APSNLRFLATTPNSLLV	APSNLRFLATTPNSLLV	sp|P02751|FINC_HUMAN	0.16	99.7	1.567	0.291	0.0368	1	1
20141212_QEp7_MiBa_SA_HLA-I-p_MM16_1_B.41395.41395.2	41395	2	1073.599121	0.008803	LVNERLISM	LVNERLISM	sp|P05023|AT1A1_HUMAN;sp|P13637|AT1A3_HUMAN;sp|P50993|AT1A2_HUMAN	0	356	2.059	0.392	0.0017	1	1
20141212_QEp7_MiBa_SA_HLA-I-p_MM16_2_B.66896.66896.1	66896	1	1224.630005	0.012129	NYITPNPIFF	NYITPNPIFF	sp|P51687|SUOX_HUMAN	0	502.1	1.761	0.408	0.00139	1	1
20141212_QEp7_MiBa_SA_HLA-I-p_MM16_1_A.36480.36480.2	36480	2	1076.465576	0.009226	NIDFPGHN(Deamidated)Y	NIDFPGHNY	sp|Q99572|P2RX7_HUMAN	0	235.2	1.627	0.385	0.00262	1	1
20141212_QEp7_MiBa_SA_HLA-I-p_MM16_2_A.43544.43544.2	43544	2	1255.570313	0.009486	YTEAPLPSESY	YTEAPLPSESY	sp|Q15111|PLCL1_HUMAN	0	353.8	2.131	0.39	7.77E-04	1	1
20141212_QEp7_MiBa_SA_HLA-I-p_MM16_3_A.44903.44903.2	44903	2	1393.596069	0.010025	MTDKFAQFDEY	MTDKFAQFDEY	sp|Q99973|TEP1_HUMAN	0	292.9	2.161	0.309	0.00416	1	1
20141213_QEp7_MiBa_SA_HLA-I-p_MM16_1_B_1.36575.36575.1	36575	1	1284.477295	0.009398	M(Oxidation)SDPYM(Oxidation)PSYY	MSDPYMPSYY	sp|Q7Z739|YTHD3_HUMAN	0	361.2	1.965	0.356	5.43E-04	1	1
20141212_QEp7_MiBa_SA_HLA-I-p_MM16_2_B.11812.11812.2	11812	2	1291.607422	0.009467	RMDKSAVGHEY	RMDKSAVGHEY	sp|P14317|HCLS1_HUMAN;sp|Q14247|SRC8_HUMAN	0	381.3	1.636	0.363	0.00595	1	1
20141213_QEp7_MiBa_SA_HLA-I-p_MM16_2_B_1.39106.39106.2	39106	2	1212.656982	1.011828	YNKLRQPFF	YNKLRQPFF	sp|P0DME0|SETLP_HUMAN;sp|Q01105|SET_HUMAN	0	500.4	2.245	0.385	1.70E-04	1	1
20141213_QEp7_MiBa_SA_HLA-I-p_MM16_3_B_1.11794.11794.3	11794	3	1292.713501	0.015827	VVEDKVEGYKK	VVEDKVEGYKK	sp|P36578|RL4_HUMAN	0	158.7	2.079	0.225	0.0102	1	1
20141212_QEp7_MiBa_SA_HLA-I-p_MM16_1_A.19081.19081.2	19081	2	993.5778198	0.00583	AVHQRIASL	AVHQRIASL	sp|Q96P16|RPR1A_HUMAN	0	521.9	1.985	0.256	0.0154	1	1
20141212_QEp7_MiBa_SA_HLA-I-p_MM16_3_A.48700.48700.1	48700	1	1091.563599	0.002512	SYIQQINNL	SYIQQINNL	sp|O94972|TRI37_HUMAN	0	659.9	1.99	0.285	0.0117	1	1
20141213_QEp7_MiBa_SA_HLA-I-p_MM16_1_B_1.41963.41963.2	41963	2	942.5603027	0.010458	SPSGTILRL	SPSGTILRL	sp|Q5T5C0|STXB5_HUMAN	0	473.8	2.195	0.303	0.0103	1	1
20141213_QEp7_MiBa_SA_HLA-I-p_MM16_2_B_1.13957.13957.2	13957	2	947.6243286	0.00753	FAKKKTLL	FAKKKTLL	sp|Q8WUM0|NU133_HUMAN	0	304.1	1.602	0.334	0.0115	1	1
20141212_QEp7_MiBa_SA_HLA-I-p_MM16_1_B.35924.35924.2	35924	2	1182.575439	0.008475	NYKDLNGNVF	NYKDLNGNVF	sp|P43307|SSRA_HUMAN	0	265.6	1.734	0.413	0.0037	1	1
20141213_QEp7_MiBa_SA_HLA-I-p_MM16_1_A_1.42520.42520.2	42520	2	1101.63269	0.011032	M(Oxidation)PSASRVILL	MPSASRVILL	sp|Q14999|CUL7_HUMAN;sp|Q8IWT3|CUL9_HUMAN	0	103.8	1.54	0.287	0.024	1	1
20141212_QEp7_MiBa_SA_HLA-I-p_MM16_3_B.46424.46424.1	46424	1	1089.559692	0.010244	SYNGKLYVF	SYNGKLYVF	sp|Q96M94|KLH15_HUMAN	0	285.2	1.633	0.333	0.00792	1	1
20141213_QEp7_MiBa_SA_HLA-I-p_MM16_2_B_1.53205.53205.3	53205	3	1486.92041	0.010783	RPRDALPRLLPAL	RPRDALPRLLPAL	sp|Q86Y56|DAAF5_HUMAN	0	145.6	2.321	0.228	0.0172	1	1
20141213_QEp7_MiBa_SA_HLA-I-p_MM16_1_B_1.15234.15234.2	15234	2	892.4509277	0.007268	TGMQRSTL	TGMQRSTL	sp|Q8TCU6|PREX1_HUMAN	0	714.3	2.074	0.249	0.0245	1	1
20141212_QEp7_MiBa_SA_HLA-I-p_MM16_1_A.27761.27761.2	27761	2	948.5825806	0.006913	TAYIRVKV	TAYIRVKV	sp|Q07955|SRSF1_HUMAN	0	225.2	1.422	0.262	0.0188	1	1
20141213_QEp7_MiBa_SA_HLA-I-p_MM16_2_A_1.37532.37532.2	37532	2	1097.569214	0.007864	YGKIKMIDM	YGKIKMIDM	sp|Q15287|RNPS1_HUMAN	0	184.3	1.805	0.112	0.0242	1	1
20141212_QEp7_MiBa_SA_HLA-I-p_MM16_3_B.23460.23460.2	23460	2	1680.918945	0.014269	VHKAVLTIDEKGTEAA	VHKAVLTIDEKGTEAA	sp|P01009|A1AT_HUMAN	0	697.7	3.563	0.566	8.83E-07	1	1
20141213_QEp7_MiBa_SA_HLA-I-p_MM16_1_B_1.25053.25053.2	25053	2	1113.591309	0.009492	EYATKISRF	EYATKISRF	sp|Q9GZP4|PITH1_HUMAN	0	328.7	1.755	0.452	6.10E-05	1	1
20141212_QEp7_MiBa_SA_HLA-I-p_MM16_3_A.38850.38850.2	38850	2	1155.684937	0.00849	RPNKPLFTAL	RPNKPLFTAL	sp|Q8NCW5|NNRE_HUMAN	0	494.7	2.139	0.354	0.0185	1	1
20141212_QEp7_MiBa_SA_HLA-I-p_MM16_2_A.52615.52615.2	52615	2	1304.593018	0.00701	SPYEPLNFHAM	SPYEPLNFHAM	sp|P10909|CLUS_HUMAN	0	343.9	2.078	0.227	0.00845	1	1
20141212_QEp7_MiBa_SA_HLA-I-p_MM16_3_A.57759.57759.2	57759	2	1173.627808	0.009555	FYNLLTRTF	FYNLLTRTF	sp|Q969N2|PIGT_HUMAN	0	279.4	1.77	0.45	3.94E-04	1	1
20141212_QEp7_MiBa_SA_HLA-I-p_MM16_3_A.31665.31665.2	31665	2	939.5385742	0.009517	APHLVGPHL	APHLVGPHL	sp|Q6P2I3|FAH2B_HUMAN;sp|Q96GK7|FAH2A_HUMAN	0	732.5	2.277	0.263	3.80E-04	1	1
20141213_QEp7_MiBa_SA_HLA-I-p_MM16_3_A_1.18289.18289.2	18289	2	1161.502441	0.008583	PTDGDSHAVTY	PTDGDSHAVTY	sp|Q9UHV7|MED13_HUMAN	0	295	2.155	0.527	1.32E-04	1	1
20141213_QEp7_MiBa_SA_HLA-I-p_MM16_1_B_1.45903.45903.2	45903	2	1261.537964	0.012805	HTDDPLTWDY	HTDDPLTWDY	sp|Q9NYH9|UTP6_HUMAN	0	533.3	1.977	0.23	0.00933	1	1
20141212_QEp7_MiBa_SA_HLA-I-p_MM16_3_B.27834.27834.1	27834	1	953.4590454	0.006213	TSDKPLMY	TSDKPLMY	sp|Q6ZU65|UBN2_HUMAN	0	559.5	1.965	0.283	0.0209	1	1
20141213_QEp7_MiBa_SA_HLA-I-p_MM16_3_A_1.17432.17432.2	17432	2	1554.737671	0.010231	NSAGTDKQN(Deamidated)STLRY	NSAGTDKQNSTLRY	sp|Q96RW7|HMCN1_HUMAN	0	665.3	3.122	1	4.44E-07	1	1
20141213_QEp7_MiBa_SA_HLA-I-p_MM16_2_A_1.46714.46714.2	46714	2	992.5303345	0.009141	DM(Oxidation)ALKSLSL	DMALKSLSL	sp|Q14146|URB2_HUMAN	0	517.4	2.314	0.334	4.01E-04	1	1
20141212_QEp7_MiBa_SA_HLA-I-p_MM16_1_B.50833.50833.2	50833	2	1073.560181	0.005642	PYISTPHFL	PYISTPHFL	DeNovo_spliced__PYISTPHFL	0	348.6	1.861	0.23	0.0175	1	1
20141212_QEp7_MiBa_SA_HLA-I-p_MM16_2_A.37800.37800.3	37800	3	1330.746338	0.010549	LPRLQGEYRSL	LPRLQGEYRSL	sp|Q8NHU6|TDRD7_HUMAN	0	154.9	1.971	0.347	0.0214	1	1
20141213_QEp7_MiBa_SA_HLA-I-p_MM16_1_B_1.35247.35247.1	35247	1	1076.597412	0.010831	VYVERAEVL	VYVERAEVL	sp|Q7Z569|BRAP_HUMAN	0	68.5	1.742	0.226	0.0285	1	1
20141213_QEp7_MiBa_SA_HLA-I-p_MM16_3_B_1.50854.50854.3	50854	3	2428.275879	1.03308	TSTLISVPDRDPASPLRM(Oxidation)ANSAL	TSTLISVPDRDPASPLRMANSAL	sp|Q14956|GPNMB_HUMAN	0	200.2	3.072	0.445	1.21E-05	1	1
20141213_QEp7_MiBa_SA_HLA-I-p_MM16_2_A_1.49431.49431.2	49431	2	976.5455322	0.007958	MASLRSLSL	MASLRSLSL	sp|Q86YC3|NRROS_HUMAN	0	277.5	1.719	0.236	0.0302	1	1
20141213_QEp7_MiBa_SA_HLA-I-p_MM16_1_B_1.44210.44210.2	44210	2	1024.566406	0.007129	TYAPVKSFL	TYAPVKSFL	sp|Q16842|SIA4B_HUMAN	0	95.2	1.366	0.254	0.041	1	1
20141213_QEp7_MiBa_SA_HLA-I-p_MM16_2_A_1.01268.01268.2	1268	2	999.4812622	0.007921	SPHSRSGSSV	SPHSRSGSSV	sp|Q8NEY8|PPHLN_HUMAN	0	56.8	1.261	0.232	0.0453	1	1
20141212_QEp7_MiBa_SA_HLA-I-p_MM16_1_B.30893.30893.3	30893	3	1567.785278	0.010934	FSSKFQVDNNNRL	FSSKFQVDNNNRL	sp|P01023|A2MG_HUMAN	0	273	2.307	0.419	9.97E-04	1	1
20141213_QEp7_MiBa_SA_HLA-I-p_MM16_3_A_1.49973.49973.3	49973	3	2838.422607	0.028687	VIGLQM(Oxidation)GTNRGASQAGM(Oxidation)TGYGMPRQIL	VIGLQMGTNRGASQAGMTGYGMPRQIL	sp|P37802|TAGL2_HUMAN	0	133.8	3.35	1	5.99E-07	1	1
20141213_QEp7_MiBa_SA_HLA-I-p_MM16_2_A_1.27755.27755.1	27755	1	1034.492065	0.009874	AYHNSPAYL	AYHNSPAYL	sp|Q969G3|SMCE1_HUMAN	0	762.3	2.243	0.488	1.28E-05	1	1
20141213_QEp7_MiBa_SA_HLA-I-p_MM16_1_A_1.47394.47394.2	47394	2	1088.621582	0.0098	VYLDEPIKI	VYLDEPIKI	sp|Q14BN4|SLMAP_HUMAN	0	244.9	1.612	0.09	0.00887	1	1
20141212_QEp7_MiBa_SA_HLA-I-p_MM16_2_A.54878.54878.2	54878	2	1267.658447	0.009552	AFYKISTLYY	AFYKISTLYY	sp|Q13217|DNJC3_HUMAN	0	142	1.929	0.437	3.76E-04	1	1
20141213_QEp7_MiBa_SA_HLA-I-p_MM16_3_B_1.13279.13279.1	13279	1	722.2925415	0.005395	DPAGNSY	DPAGNSY	sp|O75312|ZPR1_HUMAN	0	694.4	1.725	0.171	0.0367	1	1
20141213_QEp7_MiBa_SA_HLA-I-p_MM16_2_B_1.59007.59007.2	59007	2	1367.67749	0.013275	IVDEVNGLISM(Oxidation)Y	IVDEVNGLISMY	sp|Q15029|U5S1_HUMAN	0	432.7	2.296	0.403	3.11E-04	1	1
20141212_QEp7_MiBa_SA_HLA-I-p_MM16_2_B.60846.60846.1	60846	1	1160.653931	0.009768	TYLPAGQSVLL	TYLPAGQSVLL	sp|P35232|PHB_HUMAN	0	355.7	1.871	0.279	0.00266	1	1
20141212_QEp7_MiBa_SA_HLA-I-p_MM16_2_B.36221.36221.2	36221	2	1049.539795	0.007041	APIGPHLQSM	APIGPHLQSM	sp|Q14152|EIF3A_HUMAN	0	430.8	2.279	0.374	7.51E-04	1	1
20141212_QEp7_MiBa_SA_HLA-I-p_MM16_1_A.14522.14522.2	14522	2	1015.442932	0.006997	RAGYAN(Deamidated)GSGY	RAGYANGSGY	sp|Q92841|DDX17_HUMAN	0	456.8	2.025	0.172	0.0117	1	1
20141212_QEp7_MiBa_SA_HLA-I-p_MM16_2_A.22848.22848.1	22848	1	1067.654785	0.009682	VPNQKRLTL	VPNQKRLTL	sp|O60488|ACSL4_HUMAN	0	81.2	1.689	0.269	0.043	1	1
20141213_QEp7_MiBa_SA_HLA-I-p_MM16_2_B_1.16555.16555.2	16555	2	1089.609253	1.011383	RPPVTKASSF	RPPVTKASSF	sp|Q9Y2K5|R3HD2_HUMAN	0	552.8	2.568	0.388	2.38E-04	1	1
20141212_QEp7_MiBa_SA_HLA-I-p_MM16_1_B.53857.53857.2	53857	2	1012.61499	0.008052	LPSPFLRAL	LPSPFLRAL	sp|O95456|PSMG1_HUMAN	0	292.5	1.724	0.347	0.0236	1	1
20141212_QEp7_MiBa_SA_HLA-I-p_MM16_1_A.57940.57940.1	57940	1	1149.583008	0.012357	QADPSPLLFY	QADPSPLLFY	sp|O15085|ARHGB_HUMAN	0	385.1	1.798	0.508	7.67E-04	1	1
20141212_QEp7_MiBa_SA_HLA-I-p_MM16_2_A.06953.06953.2	6953	2	1154.60022	0.009726	RPDNRDNRL	RPDNRDNRL	sp|P49750|YLPM1_HUMAN	0	433.3	2.5	0.413	0.00176	1	1
20141213_QEp7_MiBa_SA_HLA-I-p_MM16_3_A_1.39014.39014.3	39014	3	1450.81604	0.012866	SSIFLTDTAKQIK	SSIFLTDTAKQIK	sp|P23381|SYWC_HUMAN	0	182.6	2.39	0.248	0.0346	1	1
20141213_QEp7_MiBa_SA_HLA-I-p_MM16_1_B_1.33526.33526.2	33526	2	1152.557251	0.008738	KIDENQLMY	KIDENQLMY	sp|Q96RT1|LAP2_HUMAN	0	172	1.747	0.26	0.043	1	1
20141212_QEp7_MiBa_SA_HLA-I-p_MM16_2_B.37972.37972.2	37972	2	1288.570801	0.009587	YTEEGKVWDY	YTEEGKVWDY	sp|Q9Y2I2|NTNG1_HUMAN	0	152.8	1.631	0.407	0.00242	1	1
20141212_QEp7_MiBa_SA_HLA-I-p_MM16_3_B.32987.32987.2	32987	2	1015.487671	0.007942	SYQGKGFVM	SYQGKGFVM	sp|Q92692|PVRL2_HUMAN	0	153.9	1.383	0.298	0.0419	1	1
20141213_QEp7_MiBa_SA_HLA-I-p_MM16_2_B_1.45457.45457.2	45457	2	1345.595093	0.012397	ETEQTKFWDY	ETEQTKFWDY	sp|Q495W5|FUT11_HUMAN	0	218.3	2.071	0.204	0.0256	1	1
20141212_QEp7_MiBa_SA_HLA-I-p_MM16_1_A.47683.47683.2	47683	2	1097.597778	0.010809	SYIAAISARF	SYIAAISARF	sp|Q17RY0|CPEB4_HUMAN;sp|Q7Z5Q1|CPEB2_HUMAN;sp|Q8NE35|CPEB3_HUMAN	0	331.4	1.971	0.335	0.0034	1	1
20141213_QEp7_MiBa_SA_HLA-I-p_MM16_3_A_1.24449.24449.1	24449	1	785.3344116	0.007843	VVSECSY	VVSECSY	sp|Q5T7W7|TSTD2_HUMAN	0	387.5	1.569	0.307	0.0354	1	1
20141212_QEp7_MiBa_SA_HLA-I-p_MM16_2_A.43223.43223.2	43223	2	1304.53418	0.011038	QMDESEQYLY	QMDESEQYLY	sp|Q92845|KIFA3_HUMAN	0	108.6	1.635	0.307	0.014	1	1
20141212_QEp7_MiBa_SA_HLA-I-p_MM16_2_B.30201.30201.2	30201	2	973.534668	0.007989	VPAAASKISM	VPAAASKISM	sp|Q9BSJ2|GCP2_HUMAN	0	281	2.305	0.321	0.00327	1	1
20141212_QEp7_MiBa_SA_HLA-I-p_MM16_3_B.14231.14231.2	14231	2	1100.598633	1.00993	HPRQPPAQGL	HPRQPPAQGL	sp|P41440|S19A1_HUMAN	0	153.6	1.641	0.374	0.00645	1	1
20141213_QEp7_MiBa_SA_HLA-I-p_MM16_2_A_1.20691.20691.3	20691	3	1145.585693	0.009281	RRGDFIHVM(Oxidation)	RRGDFIHVM	sp|P62993|GRB2_HUMAN	0	337	2.057	0.276	0.0235	1	1
20141213_QEp7_MiBa_SA_HLA-I-p_MM16_1_A_1.33355.33355.1	33355	1	1136.613281	0.005509	LTDITKGVQY	LTDITKGVQY	sp|P13639|EF2_HUMAN	0	281.7	2.042	0.33	0.00724	1	1
20141213_QEp7_MiBa_SA_HLA-I-p_MM16_3_A_1.48501.48501.2	48501	2	1664.847412	0.016352	VHPDYVITTQHWLG	VHPDYVITTQHWLG	sp|P40126|TYRP2_HUMAN	0	205.5	2.274	0.302	4.62E-04	1	1
20141212_QEp7_MiBa_SA_HLA-I-p_MM16_2_B.20112.20112.1	20112	1	954.5947266	0.008495	KPKIATANL	KPKIATANL	sp|Q6NUQ4|TM214_HUMAN	0	422.7	2.307	0.329	0.0204	1	1
20141213_QEp7_MiBa_SA_HLA-I-p_MM16_1_A_1.24815.24815.2	24815	2	1035.572754	0.01274	LVEKSQLGY	LVEKSQLGY	sp|Q9C0D7|ZC12C_HUMAN	0	303	2.031	0.158	0.0283	1	1
20141212_QEp7_MiBa_SA_HLA-I-p_MM16_2_B.46134.46134.1	46134	1	973.458252	0.007715	SPWADNTAL	SPWADNTAL	sp|P57076|CU059_HUMAN	0	332.2	1.796	0.364	0.00125	1	1
20141212_QEp7_MiBa_SA_HLA-I-p_MM16_3_B.21874.21874.2	21874	2	1215.588867	0.011673	YTEQSQIKGY	YTEQSQIKGY	sp|Q9NZ42|PEN2_HUMAN	0	118.2	1.928	0.372	3.18E-04	1	1
20141213_QEp7_MiBa_SA_HLA-I-p_MM16_2_A_1.13129.13129.2	13129	2	746.3186646	0.005069	HSGFHY	HSGFHY	sp|Q7Z6K3|PTAR1_HUMAN	0	203.2	1.709	0.232	0.03	1	1
20141212_QEp7_MiBa_SA_HLA-I-p_MM16_3_B.45196.45196.2	45196	2	1621.978882	0.012135	ATPFLVVRHQLLKT	ATPFLVVRHQLLKT	sp|P15954|COX7C_HUMAN	0	199	2.525	0.57	5.64E-05	1	1
20141213_QEp7_MiBa_SA_HLA-I-p_MM16_2_A_1.37896.37896.1	37896	1	1093.580322	0.014814	FTEAGLKELS	FTEAGLKELS	sp|Q7L1Q6|BZW1_HUMAN	0	504.4	1.985	0.064	0.0215	1	1
20141212_QEp7_MiBa_SA_HLA-I-p_MM16_3_A.39328.39328.1	39328	1	1062.611816	0.004527	KYITQGQLL	KYITQGQLL	sp|Q9NYP7|ELOV5_HUMAN	0.244	298.9	1.7	0.345	0.00693	1	1
20141213_QEp7_MiBa_SA_HLA-I-p_MM16_2_A_1.52412.52412.1	52412	1	982.5578613	0.009118	AYSAKIALF	AYSAKIALF	sp|Q12882|DPYD_HUMAN	0	526.1	1.736	0.336	0.00727	1	1
20141212_QEp7_MiBa_SA_HLA-I-p_MM16_1_B.47914.47914.3	47914	3	1750.972534	0.010725	YVGEIIGKRGIIGYDV	YVGEIIGKRGIIGYDV	sp|O75964|ATP5L_HUMAN	0	200.5	3.058	0.337	6.60E-04	1	1
20141213_QEp7_MiBa_SA_HLA-I-p_MM16_2_A_1.40642.40642.1	40642	1	937.4281616	0.00663	MEGAPGTLY	MEGAPGTLY	tr|H3BMM0|H3BMM0_HUMAN;sp|Q96B02|UBE2W_HUMAN	0	416.1	1.924	0.178	0.00456	1	1
20141212_QEp7_MiBa_SA_HLA-I-p_MM16_1_B.41507.41507.1	41507	1	1198.596558	0.009601	FLDASGAKLDY	FLDASGAKLDY	sp|Q7L1Q6|BZW1_HUMAN	0	1050.2	2.995	0.482	2.29E-05	1	1
20141213_QEp7_MiBa_SA_HLA-I-p_MM16_1_B_1.19846.19846.1	19846	1	959.5310669	0.012175	VPHGHITSL	VPHGHITSL	sp|P41227|NAA10_HUMAN;sp|Q9BSU3|NAA11_HUMAN	0	443.3	1.987	0.342	0.00172	1	1
20141213_QEp7_MiBa_SA_HLA-I-p_MM16_1_A_1.47934.47934.2	47934	2	1041.595581	0.009701	VYLPLTSHI	VYLPLTSHI	sp|Q9Y5X2|SNX8_HUMAN	0	164.9	1.629	0.266	0.024	1	1
20141212_QEp7_MiBa_SA_HLA-I-p_MM16_2_A.65446.65446.1	65446	1	907.5457764	0.007899	SPVPIPVSL	SPVPIPVSL	sp|Q9C0C7|AMRA1_HUMAN	0	321.6	1.743	0.312	0.028	1	1
20141213_QEp7_MiBa_SA_HLA-I-p_MM16_2_A_1.29304.29304.2	29304	2	1129.59021	0.008688	RRGDFIHVM	RRGDFIHVM	sp|P62993|GRB2_HUMAN	0	158.4	1.143	0.25	0.0272	1	1
20141212_QEp7_MiBa_SA_HLA-I-p_MM16_1_B.42136.42136.1	42136	1	889.5319824	0.004705	SPVFKTVL	SPVFKTVL	sp|Q9HAV4|XPO5_HUMAN	0	330.4	1.87	0.318	0.0302	1	1
20141213_QEp7_MiBa_SA_HLA-I-p_MM16_2_A_1.33145.33145.1	33145	1	941.5354614	0.006031	NPSARLTAL	NPSARLTAL	sp|P37023|ACVL1_HUMAN;sp|Q04771|ACVR1_HUMAN	0.086	112.6	1.753	0.311	0.0308	1	1
20141212_QEp7_MiBa_SA_HLA-I-p_MM16_1_A.41429.41429.1	41429	1	1045.519287	0.011232	HTDVGLLEY	HTDVGLLEY	sp|Q9Y618|NCOR2_HUMAN	0	516.3	1.87	0.392	5.14E-04	1	1
20141212_QEp7_MiBa_SA_HLA-I-p_MM16_3_A.15024.15024.2	15024	2	900.4989014	0.007228	SPKPVSSTV	SPKPVSSTV	sp|Q9ULT8|HECD1_HUMAN	0	368.4	2.221	0.26	0.00942	1	1
20141213_QEp7_MiBa_SA_HLA-I-p_MM16_3_B_1.56046.56046.3	56046	3	2807.408203	0.02014	VIGLQMGTNRGASQ(Deamidated)AGMTGYGMPRQIL	VIGLQMGTNRGASQAGMTGYGMPRQIL	sp|P37802|TAGL2_HUMAN	0	227	3.829	1	1.71E-09	1	1
20141213_QEp7_MiBa_SA_HLA-I-p_MM16_2_A_1.31222.31222.1	31222	1	938.4421997	0.00766	GTDTGVVQY	GTDTGVVQY	sp|Q8NEZ3|WDR19_HUMAN	0	454	1.948	0.246	0.0429	1	1
20141212_QEp7_MiBa_SA_HLA-I-p_MM16_3_B.34415.34415.3	34415	3	980.5892334	0.008499	FRGVVIKY	FRGVVIKY	sp|Q8TAD8|SNIP1_HUMAN	0	127.1	1.748	0.154	0.0409	1	1
20141213_QEp7_MiBa_SA_HLA-I-p_MM16_2_B_1.50010.50010.2	50010	2	1056.604736	0.007992	KYGDILHVI	KYGDILHVI	sp|Q15700|DLG2_HUMAN	0	306.7	1.888	0.295	0.023	1	1
20141213_QEp7_MiBa_SA_HLA-I-p_MM16_2_B_1.64586.64586.1	64586	1	1188.59314	0.011604	FYINSGTLQF	FYINSGTLQF	sp|Q9NPG3|UBN1_HUMAN	0	177.9	1.7	0.311	0.0186	1	1
20141212_QEp7_MiBa_SA_HLA-I-p_MM16_1_A.35360.35360.1	35360	1	1012.553162	0.00773	RPAANPIQF	RPAANPIQF	sp|P23921|RIR1_HUMAN	0	72.7	1.409	0.358	0.0179	1	1
20141213_QEp7_MiBa_SA_HLA-I-p_MM16_1_A_1.59080.59080.2	59080	2	1060.493774	0.007255	SYADAFQFL	SYADAFQFL	sp|Q5HYW3|RGAG4_HUMAN	0	144	1.692	0.321	0.00636	1	1
20141213_QEp7_MiBa_SA_HLA-I-p_MM16_3_B_1.42949.42949.2	42949	2	1475.665527	0.011859	SMEQAQAYVMRY	SMEQAQAYVMRY	sp|P33076|C2TA_HUMAN	0	472.9	2.56	0.423	8.89E-05	1	1
20141212_QEp7_MiBa_SA_HLA-I-p_MM16_2_B.49550.49550.2	49550	2	1047.602295	0.005821	NYIEKVVAI	NYIEKVVAI	sp|Q8IZP0|ABI1_HUMAN	0	230.8	1.979	0.12	0.0425	1	1
20141212_QEp7_MiBa_SA_HLA-I-p_MM16_2_B.63264.63264.2	63264	2	1307.694946	0.003597	KFIDPIYQVW	KFIDPIYQVW	sp|Q9NYV6|RRN3_HUMAN	0	147.4	1.7	0.386	0.00661	1	1
20141212_QEp7_MiBa_SA_HLA-I-p_MM16_1_A.39501.39501.2	39501	2	1094.574585	0.006362	M(Oxidation)VDPLLTKY	MVDPLLTKY	sp|Q9H5Z1|DHX35_HUMAN	0	387.3	2.173	0.209	0.0261	1	1
20141212_QEp7_MiBa_SA_HLA-I-p_MM16_1_B.31384.31384.3	31384	3	1138.527222	0.00761	ASDPFFRHY	ASDPFFRHY	sp|Q9H9Y4|GPN2_HUMAN	0	254.3	1.896	0.267	0.0329	1	1
20141213_QEp7_MiBa_SA_HLA-I-p_MM16_1_A_1.35571.35571.2	35571	2	1026.55957	0.009701	VYSAGVYRL	VYSAGVYRL	sp|Q9UJX6|ANC2_HUMAN	0	293.4	1.882	0.301	0.00294	1	1
20141213_QEp7_MiBa_SA_HLA-I-p_MM16_1_B_1.45815.45815.2	45815	2	1609.789673	1.014414	SQAGMTGYGMPRQIL	SQAGMTGYGMPRQIL	sp|P37802|TAGL2_HUMAN	0.324	294.2	2.731	0.456	1.70E-04	1	1
20141213_QEp7_MiBa_SA_HLA-I-p_MM16_3_B_1.62077.62077.2	62077	2	1042.521484	0.009124	TFIVTNYW	TFIVTNYW	sp|Q9HBL8|NMRL1_HUMAN	0	162	1.401	0.352	0.0138	1	1
20141212_QEp7_MiBa_SA_HLA-I-p_MM16_2_A.22314.22314.2	22314	2	902.4683228	0.007323	APHQPGPSL	APHQPGPSL	sp|P78423|X3CL1_HUMAN	0	378.8	1.973	0.217	0.023	1	1
20141212_QEp7_MiBa_SA_HLA-I-p_MM16_3_B.22819.22819.1	22819	1	1081.504517	0.011786	NTEEEGLKY	NTEEEGLKY	sp|Q9NYF8|BCLF1_HUMAN	0	406.9	2.661	0.47	3.22E-05	1	1
20141212_QEp7_MiBa_SA_HLA-I-p_MM16_3_B.50086.50086.2	50086	2	1211.678711	0.008379	PYRLIFEKF	PYRLIFEKF	sp|P78527|PRKDC_HUMAN	0	359.1	1.949	0.37	0.00371	1	1
20141212_QEp7_MiBa_SA_HLA-I-p_MM16_2_B.20644.20644.2	20644	2	1139.518555	0.009034	TSDNGKDGLAY	TSDNGKDGLAY	sp|Q9UM11|FZR_HUMAN	0	632.9	2.111	0.418	0.00238	1	1
20141212_QEp7_MiBa_SA_HLA-I-p_MM16_3_B.11222.11222.2	11222	2	1100.497803	0.009116	QSSLETHHY	QSSLETHHY	sp|Q9BVX2|T106C_HUMAN	0	209.5	1.785	0.373	0.0136	1	1
20141212_QEp7_MiBa_SA_HLA-I-p_MM16_1_B.55533.55533.2	55533	2	1232.607178	0.00935	QWPPDPPLHF	QWPPDPPLHF	sp|Q99814|EPAS1_HUMAN	0	250	1.62	0.369	0.00131	1	1
20141213_QEp7_MiBa_SA_HLA-I-p_MM16_2_A_1.44232.44232.1	44232	1	999.5302734	0.009087	MPKVHIEF	MPKVHIEF	sp|Q00341|VIGLN_HUMAN	0	959.8	2.106	0.397	9.58E-04	1	1
20141213_QEp7_MiBa_SA_HLA-I-p_MM16_1_A_1.07716.07716.2	7716	2	995.5845947	0.008217	EIKSHAKAL	EIKSHAKAL	sp|Q86YS7|C2CD5_HUMAN	0	200.9	1.751	0.231	0.0373	1	1
20141212_QEp7_MiBa_SA_HLA-I-p_MM16_3_A.60526.60526.2	60526	2	1390.706787	0.008749	DLPSLAADFVESK	DLPSLAADFVESK	sp|P02768|ALBU_HUMAN	0	572.6	2.349	0.461	5.04E-05	1	1
20141213_QEp7_MiBa_SA_HLA-I-p_MM16_2_A_1.15982.15982.1	15982	1	1109.554932	0.008879	ELMKKTETM	ELMKKTETM	sp|P12270|TPR_HUMAN	0	1066	2.563	0.331	0.00331	1	1
20141212_QEp7_MiBa_SA_HLA-I-p_MM16_1_A.33518.33518.2	33518	2	1089.62561	0.007339	DYIKRVPSI	DYIKRVPSI	sp|Q8NI27|THOC2_HUMAN	0	138.5	1.34	0.366	0.0164	1	1
20141213_QEp7_MiBa_SA_HLA-I-p_MM16_3_A_1.55305.55305.1	55305	1	1119.591431	0.012763	LYIVHPTMF	LYIVHPTMF	sp|Q07960|RHG01_HUMAN	0	371.8	2.289	0.468	7.44E-05	1	1
20141212_QEp7_MiBa_SA_HLA-I-p_MM16_2_A.24935.24935.3	24935	3	1148.690063	0.00818	RPAYRKVFL	RPAYRKVFL	sp|Q12772|SRBP2_HUMAN	0	421.1	2.339	0.328	0.0052	1	1
20141212_QEp7_MiBa_SA_HLA-I-p_MM16_1_A.43644.43644.2	43644	2	978.524231	0.006739	LDAWLAKY	LDAWLAKY	sp|Q9H3H3|CK068_HUMAN	0.285	259.9	2.078	0.326	0.0121	1	1
20141212_QEp7_MiBa_SA_HLA-I-p_MM16_2_A.26987.26987.2	26987	2	1119.525635	0.008552	AYVHM(Oxidation)VTHF	AYVHMVTHF	sp|P55061|BI1_HUMAN	0	399.4	2.185	0.47	9.11E-05	1	1
20141212_QEp7_MiBa_SA_HLA-I-p_MM16_2_B.07096.07096.2	7096	2	935.6355591	0.00756	HLKKKAVI	HLKKKAVI	sp|O15294|OGT1_HUMAN	0	250.7	1.468	0.372	0.0165	1	1
20141213_QEp7_MiBa_SA_HLA-I-p_MM16_2_B_1.51827.51827.1	51827	1	1018.615967	0.009697	YVKLTPVSL	YVKLTPVSL	sp|P46100|ATRX_HUMAN	0	475.7	2.137	0.359	0.0135	1	1
20141213_QEp7_MiBa_SA_HLA-I-p_MM16_3_B_1.39083.39083.1	39083	1	987.4736938	0.007515	HSDPSILGY	HSDPSILGY	sp|O75420|PERQ1_HUMAN	0	700.5	2.035	0.368	0.00102	1	1
20141213_QEp7_MiBa_SA_HLA-I-p_MM16_2_B_1.03684.03684.2	3684	2	917.4897461	0.006571	HNKAHAQL	HNKAHAQL	sp|P50148|GNAQ_HUMAN	0	328.6	1.925	0.383	0.00137	1	1
20141212_QEp7_MiBa_SA_HLA-I-p_MM16_2_A.59809.59809.1	59809	1	1124.699951	0.008152	APRTVALTALL	APRTVALTALL	sp|P04440|DPB1_HUMAN	0	82.2	1.977	0.435	7.90E-04	1	1
20141212_QEp7_MiBa_SA_HLA-I-p_MM16_2_B.49564.49564.2	49564	2	1294.618042	0.00991	KTEDPDLPAFY	KTEDPDLPAFY	sp|Q6P2Q9|PRP8_HUMAN	0	220.5	2.176	0.351	0.00152	1	1
20141212_QEp7_MiBa_SA_HLA-I-p_MM16_3_B.33077.33077.1	33077	1	994.5645752	0.008572	HASDRIIAL	HASDRIIAL	sp|P29401|TKT_HUMAN	0	130.5	1.674	0.406	6.68E-04	1	1
20141212_QEp7_MiBa_SA_HLA-I-p_MM16_3_A.29377.29377.2	29377	2	1572.770264	0.017002	NTEPLQERISHSY	NTEPLQERISHSY	sp|Q01484|ANK2_HUMAN	0	390.3	2.472	0.447	2.23E-05	1	1
20141213_QEp7_MiBa_SA_HLA-I-p_MM16_1_A_1.03154.03154.2	3154	2	1096.527344	0.009114	RPKSTSTSSM(Oxidation)	RPKSTSTSSM	sp|P27816|MAP4_HUMAN	0	213.1	1.791	0.265	0.0415	1	1
20141212_QEp7_MiBa_SA_HLA-I-p_MM16_3_A.44769.44769.1	44769	1	1196.671875	0.005322	HPSATRIFVGL	HPSATRIFVGL	sp|Q8N2M4|TM86A_HUMAN	0	42.6	1.758	0.437	5.29E-04	1	1
20141213_QEp7_MiBa_SA_HLA-I-p_MM16_1_B_1.32591.32591.1	32591	1	1047.628174	0.009268	LPHNRLVSL	LPHNRLVSL	sp|Q96CX6|LRC58_HUMAN	0	81.5	1.725	0.39	0.00237	1	1
20141213_QEp7_MiBa_SA_HLA-I-p_MM16_2_A_1.46035.46035.3	46035	3	1325.701416	0.01135	SYITEECLKKL	SYITEECLKKL	sp|Q15386|UBE3C_HUMAN	0	96.9	2.095	0.363	0.0148	1	1
20141213_QEp7_MiBa_SA_HLA-I-p_MM16_3_B_1.34847.34847.2	34847	2	1279.624512	0.011316	VYNNSRMLHF	VYNNSRMLHF	sp|Q8WWM7|ATX2L_HUMAN	0	188.5	2.233	0.298	6.53E-04	1	1
20141213_QEp7_MiBa_SA_HLA-I-p_MM16_2_A_1.53786.53786.2	53786	2	1072.548096	0.010565	TYVSGMLRF	TYVSGMLRF	sp|Q8WUD6|CHPT1_HUMAN	0	257.5	1.628	0.367	0.00387	1	1
20141213_QEp7_MiBa_SA_HLA-I-p_MM16_3_B_1.20706.20706.2	20706	2	1618.799927	0.016067	QTEKEIDEIHSKY	QTEKEIDEIHSKY	sp|Q9NS91|RAD18_HUMAN	0	854.8	2.953	0.527	1.65E-06	1	1
20141212_QEp7_MiBa_SA_HLA-I-p_MM16_3_B.42173.42173.3	42173	3	1663.834351	0.013725	VSEYVDAVLGKGHQY	VSEYVDAVLGKGHQY	sp|Q12769|NU160_HUMAN	0	304.4	3.438	0.471	3.06E-06	1	1
20141213_QEp7_MiBa_SA_HLA-I-p_MM16_2_A_1.27401.27401.3	27401	3	1556.787231	0.013616	LTEPVKDHNWRY	LTEPVKDHNWRY	tr|H0Y626|H0Y626_HUMAN;sp|O95361|TRI16_HUMAN	0	365.8	2.474	0.153	0.00168	1	1
20141212_QEp7_MiBa_SA_HLA-I-p_MM16_2_A.37803.37803.1	37803	1	1072.564209	0.008852	WINEKEAAL	WINEKEAAL	sp|Q13813|SPTN1_HUMAN	0	635.3	2.232	0.175	0.00968	1	1
20141213_QEp7_MiBa_SA_HLA-I-p_MM16_2_A_1.31784.31784.2	31784	2	1172.668335	0.008895	KYVKVFDKF	KYVKVFDKF	sp|Q9UII5|ZN107_HUMAN	0.001	256.7	2.486	0.409	9.14E-05	1	1
20141213_QEp7_MiBa_SA_HLA-I-p_MM16_2_A_1.31784.31784.2	31784	2	1172.668335	0.00889	KYVKVFN(Deamidated)KF	KYVKVFNKF	sp|Q8TD23|ZN675_HUMAN	0	256.7	2.486	0.409	9.14E-05	1	1
20141212_QEp7_MiBa_SA_HLA-I-p_MM16_2_B.52389.52389.2	52389	2	992.5456543	0.00914	ELIVKNMF	ELIVKNMF	sp|O95302|FKBP9_HUMAN;sp|Q75LS8|FKB9L_HUMAN	0	148	1.528	0.211	0.0305	1	1
20141212_QEp7_MiBa_SA_HLA-I-p_MM16_3_B.36590.36590.3	36590	3	1505.742065	0.015716	LTDTWAGSHSLRY	LTDTWAGSHSLRY	sp|P30511|HLAF_HUMAN	0	393.5	2.902	0.331	4.90E-04	1	1
20141213_QEp7_MiBa_SA_HLA-I-p_MM16_2_B_1.56336.56336.1	56336	1	985.496521	0.009612	SPWLAGNEL	SPWLAGNEL	sp|Q13155|AIMP2_HUMAN	0	448.7	2.001	0.34	0.0253	1	1
20141213_QEp7_MiBa_SA_HLA-I-p_MM16_2_B_1.32910.32910.2	32910	2	1216.764038	0.009667	ELKKKIFAQL	ELKKKIFAQL	sp|Q9Y2S2|CRYL1_HUMAN	0	82.7	1.644	0.411	0.0293	1	1
20141212_QEp7_MiBa_SA_HLA-I-p_MM16_1_B.14732.14732.2	14732	2	1392.709106	0.009304	KPKGSSGGYGSGGAAL	KPKGSSGGYGSGGAAL	sp|Q8TF74|WIPF2_HUMAN	0	659.4	3.347	0.508	8.17E-07	1	1
20141213_QEp7_MiBa_SA_HLA-I-p_MM16_3_A_1.48929.48929.1	48929	1	1030.625366	0.007808	VYPVITARL	VYPVITARL	sp|Q9H2Y7|ZN106_HUMAN	0	91.1	1.842	0.309	0.0132	1	1
20141213_QEp7_MiBa_SA_HLA-I-p_MM16_1_B_1.12544.12544.2	12544	2	907.5670166	0.006654	LPRKPVAGA	LPRKPVAGA	sp|Q99627|CSN8_HUMAN	0	410.8	1.623	0.342	0.0247	1	1
20141213_QEp7_MiBa_SA_HLA-I-p_MM16_3_B_1.26637.26637.2	26637	2	925.4834595	0.007769	LTDSSLKY	LTDSSLKY	sp|Q9H2D6|TARA_HUMAN	0	149.8	1.802	0.258	0.0202	1	1
20141212_QEp7_MiBa_SA_HLA-I-p_MM16_1_B.27645.27645.2	27645	2	947.5518799	0.007881	DAQLFKKV	DAQLFKKV	sp|Q9NZL6|RGL1_HUMAN	0	443.7	1.919	0.351	0.00614	1	1
20141213_QEp7_MiBa_SA_HLA-I-p_MM16_3_A_1.00024.00024.2	24	2	1089.585938	0.006724	SPRHRTHSL	SPRHRTHSL	sp|Q674X7|KAZRN_HUMAN	0	43.7	1.514	0.356	0.00994	1	1
20141213_QEp7_MiBa_SA_HLA-I-p_MM16_1_A_1.26608.26608.3	26608	3	987.5950317	0.008488	GPAVKRITF	GPAVKRITF	sp|Q96RQ9|OXLA_HUMAN	0	191.5	2.136	0.426	0.00237	1	1
20141213_QEp7_MiBa_SA_HLA-I-p_MM16_2_B_1.38526.38526.3	38526	3	903.5725708	0.007152	VHGPLLRL	VHGPLLRL	sp|P98160|PGBM_HUMAN	0	346.9	1.905	0.208	0.0223	1	1
20141213_QEp7_MiBa_SA_HLA-I-p_MM16_2_A_1.14559.14559.2	14559	2	1411.623535	0.009194	YTDSSYEEKKY	YTDSSYEEKKY	sp|P09488|GSTM1_HUMAN;sp|P28161|GSTM2_HUMAN;sp|Q03013|GSTM4_HUMAN	0	325.3	2.504	0.448	5.58E-05	1	1
20141213_QEp7_MiBa_SA_HLA-I-p_MM16_3_A_1.47356.47356.2	47356	2	1237.632568	0.008206	FRVHLQYEF	FRVHLQYEF	sp|Q8IVF7|FMNL3_HUMAN;sp|Q96PY5|FMNL2_HUMAN	0	344.4	1.589	0.365	0.00587	1	1
20141213_QEp7_MiBa_SA_HLA-I-p_MM16_3_B_1.17824.17824.3	17824	3	1039.624756	0.006941	APKKYLAHL	APKKYLAHL	sp|P32456|GBP2_HUMAN	0	140.7	2.197	0.229	0.0289	2	1
20141213_QEp7_MiBa_SA_HLA-I-p_MM16_3_A_1.59179.59179.2	59179	2	1849.937988	0.016924	YELPDGQVITIGNERF	YELPDGQVITIGNERF	sp|A5A3E0|POTEF_HUMAN;sp|P60709|ACTB_HUMAN;sp|P62736|ACTA_HUMAN;sp|P63261|ACTG_HUMAN;sp|P63267|ACTH_HUMAN;sp|P68032|ACTC_HUMAN;sp|P68133|ACTS_HUMAN;sp|Q562R1|ACTBL_HUMAN;sp|Q6S8J3|POTEE_HUMAN;sp|Q9BYX7|ACTBM_HUMAN	0	518.1	2.394	0.566	4.63E-07	1	1
20141212_QEp7_MiBa_SA_HLA-I-p_MM16_1_B.19706.19706.2	19706	2	1570.739014	0.012626	YLDEAEREKQQY	YLDEAEREKQQY	sp|Q9P0W2|HM20B_HUMAN	0	423.8	2.671	0.522	9.78E-06	1	1
20141212_QEp7_MiBa_SA_HLA-I-p_MM16_2_A.58642.58642.2	58642	2	1133.564819	0.006814	IYPEVVHMF	IYPEVVHMF	sp|Q13362|2A5G_HUMAN	0	219.6	1.456	0.395	0.00127	1	1
20141213_QEp7_MiBa_SA_HLA-I-p_MM16_2_A_1.43337.43337.3	43337	3	1057.647949	0.008327	RPVLRALSF	RPVLRALSF	sp|Q9GZR7|DDX24_HUMAN	0	221.9	1.972	0.316	0.00893	1	1
20141212_QEp7_MiBa_SA_HLA-I-p_MM16_2_A.48706.48706.1	48706	1	1036.637939	0.009906	ELLTKALHL	ELLTKALHL	sp|O75925|PIAS1_HUMAN	0	312.6	2.592	0.336	0.00587	1	1
20141213_QEp7_MiBa_SA_HLA-I-p_MM16_3_B_1.50623.50623.3	50623	3	2839.42334	1.029563	VIGLQM(Oxidation)GTNRGASQAGM(Oxidation)TGYGMPRQIL	VIGLQMGTNRGASQAGMTGYGMPRQIL	sp|P37802|TAGL2_HUMAN	0	243.4	3.48	1	5.04E-08	1	1
20141212_QEp7_MiBa_SA_HLA-I-p_MM16_1_A.15974.15974.1	15974	1	947.5353394	0.006608	DLKSSKASL	DLKSSKASL	sp|Q09666|AHNK_HUMAN	0	341.7	2.402	0.125	0.0258	1	1
20141213_QEp7_MiBa_SA_HLA-I-p_MM16_1_A_1.13213.13213.2	13213	2	956.5737305	0.00826	TPKKLGNSL	TPKKLGNSL	sp|Q14980|NUMA1_HUMAN	0	320.8	1.976	0.296	0.0225	1	1
20141213_QEp7_MiBa_SA_HLA-I-p_MM16_1_B_1.37025.37025.1	37025	1	1014.491699	0.007233	FAKNMYEL	FAKNMYEL	sp|O00303|EIF3F_HUMAN	0	158.1	1.469	0.203	0.0257	1	1
20141212_QEp7_MiBa_SA_HLA-I-p_MM16_3_A.44725.44725.2	44725	2	1004.558472	0.007366	DMKRLIMV	DMKRLIMV	sp|Q9UGP8|SEC63_HUMAN	0	307.6	1.887	0.296	0.0377	1	1
20141212_QEp7_MiBa_SA_HLA-I-p_MM16_1_A.34723.34723.1	34723	1	1102.53894	0.009499	DLHEKDFSL	DLHEKDFSL	sp|Q9UKK3|PARP4_HUMAN	0	375.1	2.133	0.237	0.0313	1	1
20141213_QEp7_MiBa_SA_HLA-I-p_MM16_3_B_1.44368.44368.1	44368	1	848.4841919	0.00859	APNPAPVAL	APNPAPVAL	sp|Q9P0V3|SH3B4_HUMAN	0	824.5	2.406	0.4	0.00118	1	1
20141212_QEp7_MiBa_SA_HLA-I-p_MM16_3_B.52875.52875.2	52875	2	1177.633789	0.009359	WLTLNVGGRY	WLTLNVGGRY	sp|Q7L273|KCTD9_HUMAN	0	294.4	1.921	0.303	0.00854	1	1
20141212_QEp7_MiBa_SA_HLA-I-p_MM16_2_B.14286.14286.3	14286	3	1043.551025	0.007693	PRAKAEEML	PRAKAEEML	sp|P62993|GRB2_HUMAN	0	107.2	2.021	0.172	0.0301	1	1
20141212_QEp7_MiBa_SA_HLA-I-p_MM16_3_B.31014.31014.1	31014	1	874.4293823	0.007556	TPAGAAVSAM	TPAGAAVSAM	sp|P35611|ADDA_HUMAN	0	766.5	2.274	0.262	7.64E-04	1	1
20141212_QEp7_MiBa_SA_HLA-I-p_MM16_3_B.29891.29891.1	29891	1	1292.545288	0.010366	KYFDEHYEY	KYFDEHYEY	sp|P33552|CKS2_HUMAN	0	1006.5	2.252	0.408	2.19E-04	1	1
20141213_QEp7_MiBa_SA_HLA-I-p_MM16_2_B_1.63512.63512.1	63512	1	902.5532837	0.005598	ILVSPLVY	ILVSPLVY	sp|P40763|STAT3_HUMAN	0	661.7	1.961	0.276	0.0117	1	1
[truncated: 96,527 more rows]
