# Supplementary material for: Estimating the Contribution of Proteasomal Spliced Peptides to the HLA-I Ligandome*
Source: Mol Cell Proteomics. 2018 Sep 5;17(12):2347–57. doi: 10.1074/mcp.RA118.000877 (PMC6283289; doi:10.1074/mcp.RA118.000877)
Supplement: supplemental Table 1 [file 138326_2_supp_192531_pr4q2l.txt]

Spectrum	ScanNumber	Charge	PrecMz	MassDiff	PeptideAnnot	PeptideSeq	Protein	deltacnstar	spscore	xcorr	deltacn	expect	sprank	Rank
20160823_QEh1_LC2_HuPa_SA_HLApI_RA957_2_MG_1.29683.29683.2	29683	2	1022.573975	-0.002065	IPENNPVKL	IPENNPVKL	sp|Q9Y624|JAM1_HUMAN	0	208.5	1.826	0.373	0.0374	1	1
20160823_QEh1_LC2_HuPa_SA_HLApI_RA957_2_MG_1.09763.09763.1	9763	1	900.4505005	-0.004774	TTGEPATPK	TTGEPATPK	sp|Q8N5Y2|MS3L1_HUMAN	0	257.4	1.729	0.338	0.0154	1	1
20160823_QEh1_LC2_HuPa_SA_HLApI_RA957_1_MG_1.20306.20306.3	20306	3	1127.569458	-0.002863	IRYPDSHQL	IRYPDSHQL	sp|Q9UN86|G3BP2_HUMAN	0	352.2	2.25	0.415	0.00636	1	1
20160823_QEh1_LC2_HuPa_SA_HLApI_RA957_1_NG_1.25015.25015.2	25015	2	855.4910278	-0.001616	NAAGLLAAR	NAAGLLAAR	sp|Q9NPQ8|RIC8A_HUMAN;sp|Q9NVN3|RIC8B_HUMAN	0	495.4	1.795	0.291	0.0447	1	1
20160823_QEh1_LC2_HuPa_SA_HLApI_RA957_2_NG_1.10108.10108.3	10108	3	1273.622192	-0.00406	ETQDGAEKQLR	ETQDGAEKQLR	sp|Q8NBT2|SPC24_HUMAN	0	479.5	2.689	0.347	0.00253	1	1
20160823_QEh1_LC2_HuPa_SA_HLApI_RA957_2_NG_1.32599.32599.2	32599	2	1348.735107	-0.003313	TITTKELGTVMR	TITTKELGTVMR	sp|P62158|CALM_HUMAN	0	786.2	2.37	0.441	4.52E-04	1	1
20160823_QEh1_LC2_HuPa_SA_HLApI_RA957_2_NG_1.14057.14057.2	14057	2	1301.691284	-0.002624	DTIDERAINKK	DTIDERAINKK	sp|P13797|PLST_HUMAN;sp|Q14651|PLSI_HUMAN	0	424.5	2.418	0.239	0.0339	1	1
20160823_QEh1_LC2_HuPa_SA_HLApI_RA957_1_MG_1.17588.17588.2	17588	2	1017.503418	0.999448	DTHGSFVVR	DTHGSFVVR	sp|Q86U38|NOP9_HUMAN	0	388.2	1.742	0.346	4.63E-04	1	1
20160823_QEh1_LC2_HuPa_SA_HLApI_RA957_1_NG_1.35822.35822.2	35822	2	1375.732666	-0.002011	KILEDDKGAFQL	KILEDDKGAFQL	sp|Q9UKT4|FBX5_HUMAN	0	252	2.508	0.402	8.76E-04	1	1
20160823_QEh1_LC2_HuPa_SA_HLApI_RA957_1_NG_1.20173.20173.3	20173	3	1233.677856	0.978953	QAAKDLLYRR	QAAKDLLYRR	sp|Q86XE0|SNX32_HUMAN;sp|Q9UNH7|SNX6_HUMAN	0	269.4	1.898	1	0.032	1	1
20160823_QEh1_LC2_HuPa_SA_HLApI_RA957_1_MG_1.22062.22062.2	22062	2	991.5067749	-0.001946	AHAAAGPGEVL	AHAAAGPGEVL	sp|Q6ZN55|ZN574_HUMAN	0	307.7	2.306	0.346	0.00306	1	1
20160823_QEh1_LC2_HuPa_SA_HLApI_RA957_2_NG_1.40861.40861.1	40861	1	945.4448853	5.09E-04	FPASEPDAL	FPASEPDAL	sp|Q99607|ELF4_HUMAN	0	260.7	1.642	0.094	0.0235	1	1
20160823_QEh1_LC2_HuPa_SA_HLApI_RA957_2_MG_1.21390.21390.2	21390	2	1560.782715	-0.006876	DAFNQEKVNQIQK	DAFNQEKVNQIQK	sp|Q9NQY0|BIN3_HUMAN	0	743.9	3.616	0.517	8.53E-07	1	1
20160823_QEh1_LC2_HuPa_SA_HLApI_RA957_2_MG_1.10377.10377.3	10377	3	965.574646	-0.002378	SAAKLHALR	SAAKLHALR	sp|Q99871|HAUS7_HUMAN	0	347.6	2.522	0.34	0.0508	1	1
20160823_QEh1_LC2_HuPa_SA_HLApI_RA957_2_MG_1.43895.43895.2	43895	2	1230.639893	-0.003143	MPVGPDAILRY	MPVGPDAILRY	sp|P46379|BAG6_HUMAN	0	533.9	2.556	0.445	3.20E-05	1	1
20160823_QEh1_LC2_HuPa_SA_HLApI_RA957_1_NG_1.14601.14601.2	14601	2	915.4277954	-0.001972	THDTTGLTA	THDTTGLTA	sp|Q9UMX5|NENF_HUMAN	0	168.8	1.52	0.305	0.0275	1	1
20160823_QEh1_LC2_HuPa_SA_HLApI_RA957_2_NG_1.24300.24300.2	24300	2	1013.549316	-0.001269	TEPVSQVVR	TEPVSQVVR	DeNovo_spliced__TEPVSQVVR	0.072	360.9	1.562	0.251	0.0423	1	1
20160823_QEh1_LC2_HuPa_SA_HLApI_RA957_1_MG_1.09271.09271.2	9271	2	1252.675049	-0.00251	TVISHNPETKK	TVISHNPETKK	sp|P62917|RL8_HUMAN	0	309.3	1.901	0.43	6.48E-04	1	1
20160823_QEh1_LC2_HuPa_SA_HLApI_RA957_2_NG_1.27835.27835.2	27835	2	1012.588501	-0.003185	DISNVKIPK	DISNVKIPK	sp|Q02878|RL6_HUMAN	0	353.4	1.811	0.369	0.0111	1	1
20160823_QEh1_LC2_HuPa_SA_HLApI_RA957_2_NG_1.44833.44833.1	44833	1	891.4668579	-0.003316	LPDPGPPSL	LPDPGPPSL	sp|Q14653|IRF3_HUMAN	0	398.8	2.122	0.177	0.0044	1	1
20160823_QEh1_LC2_HuPa_SA_HLApI_RA957_2_NG_1.15008.15008.2	15008	2	1250.602539	-0.005229	EVM(Oxidation)GNPGTFKR	EVMGNPGTFKR	sp|Q96DB5|RMD1_HUMAN	0	338	1.683	0.393	0.0267	1	1
20160823_QEh1_LC2_HuPa_SA_HLApI_RA957_2_MG_1.07601.07601.3	7601	3	1397.665283	-0.003526	EVHEESKHFTR	EVHEESKHFTR	sp|Q8IZ21|PHAR4_HUMAN	0	197.5	2.195	0.243	0.0164	1	1
20160823_QEh1_LC2_HuPa_SA_HLApI_RA957_2_MG_1.35779.35779.1	35779	1	909.5252075	-0.003158	VPLAQAQAL	VPLAQAQAL	sp|Q96C01|F136A_HUMAN	0.092	739.7	1.989	0.318	0.0175	1	1
20160823_QEh1_LC2_HuPa_SA_HLApI_RA957_1_MG_1.07351.07351.3	7351	3	1009.502136	-0.003187	DAIGADHRR	DAIGADHRR	sp|Q02127|PYRD_HUMAN	0	331.5	1.869	0.133	0.0397	1	1
20160823_QEh1_LC2_HuPa_SA_HLApI_RA957_2_MG_1.17682.17682.3	17682	3	1076.571289	-0.001422	NSAFVERVR	NSAFVERVR	sp|P08238|HS90B_HUMAN;sp|Q58FF7|H90B3_HUMAN	0	355.1	2.188	0.308	0.0178	1	1
20160823_QEh1_LC2_HuPa_SA_HLApI_RA957_1_NG_1.25882.25882.2	25882	2	1370.678223	-0.004851	NIYEAVKYSER	NIYEAVKYSER	sp|Q9H9T3|ELP3_HUMAN	0	298.6	1.908	0.28	0.0135	1	1
20160823_QEh1_LC2_HuPa_SA_HLApI_RA957_1_MG_1.14544.14544.2	14544	2	1070.534546	-0.001134	EPEQQARTL	EPEQQARTL	sp|Q8TB24|RIN3_HUMAN	0	226.3	1.464	0.201	0.0202	1	1
20160823_QEh1_LC2_HuPa_SA_HLApI_RA957_2_MG_1.36847.36847.2	36847	2	1365.760864	-0.004731	KILGKEFQQYL	KILGKEFQQYL	sp|O00410|IPO5_HUMAN	0	788.6	2.003	0.364	0.00546	1	1
20160823_QEh1_LC2_HuPa_SA_HLApI_RA957_1_NG_1.22530.22530.1	22530	1	1189.6073	-0.001795	NHYTQKSLSL	NHYTQKSLSL	sp|P01857|IGHG1_HUMAN;sp|P01859|IGHG2_HUMAN;sp|P01861|IGHG4_HUMAN	0	420.8	2.245	0.494	5.45E-06	1	1
20160823_QEh1_LC2_HuPa_SA_HLApI_RA957_1_MG_1.10806.10806.2	10806	2	1097.581787	-0.002454	HHNRAITHL	HHNRAITHL	sp|Q9BQI3|E2AK1_HUMAN	0	678	2.109	0.306	0.0117	1	1
20160823_QEh1_LC2_HuPa_SA_HLApI_RA957_2_NG_1.41200.41200.1	41200	1	1175.548584	-0.001328	EVFDKTYQF	EVFDKTYQF	sp|Q96EU6|RRP36_HUMAN	0	826.4	2.157	0.258	0.00975	1	1
20160823_QEh1_LC2_HuPa_SA_HLApI_RA957_2_MG_1.32645.32645.2	32645	2	1417.692993	-0.006048	TAFPAPYGPSPASR	TAFPAPYGPSPASR	sp|Q9Y6J9|TAF6L_HUMAN	0	367.6	2.187	0.426	5.72E-04	1	1
20160823_QEh1_LC2_HuPa_SA_HLApI_RA957_2_MG_1.30122.30122.3	30122	3	1353.784668	-0.003381	ELISHRIFIAR	ELISHRIFIAR	sp|A5YKK6|CNOT1_HUMAN	0	180.1	2.107	0.199	0.0509	1	1
20160823_QEh1_LC2_HuPa_SA_HLApI_RA957_1_NG_1.30306.30306.3	30306	3	1198.653564	-0.003565	DVVRSFLHAR	DVVRSFLHAR	sp|O43242|PSMD3_HUMAN	0	645.5	2.458	0.278	0.0014	1	1
20160823_QEh1_LC2_HuPa_SA_HLApI_RA957_1_MG_1.30637.30637.2	30637	2	1280.705933	-0.002903	IPNPQERTLTL	IPNPQERTLTL	sp|P08238|HS90B_HUMAN	0	399.6	1.9	0.267	0.0224	1	1
20160823_QEh1_LC2_HuPa_SA_HLApI_RA957_1_NG_1.06956.06956.2	6956	2	1162.555298	-0.002546	DAKGGGSSTVQ(Deamidated)R	DAKGGGSSTVQR	sp|Q9BT23|LIMD2_HUMAN	0	356.2	2.097	0.358	0.00144	1	1
20160823_QEh1_LC2_HuPa_SA_HLApI_RA957_1_NG_1.29800.29800.2	29800	2	1024.625854	-0.002187	KLQGKLPEL	KLQGKLPEL	sp|O15067|PUR4_HUMAN	0	383.7	2.026	0.325	0.0436	1	1
20160823_QEh1_LC2_HuPa_SA_HLApI_RA957_2_MG_1.27810.27810.2	27810	2	1207.496582	-0.00356	TRNDYVMM(Oxidation)Y	TRNDYVMMY	sp|Q96QU8|XPO6_HUMAN	0.242	511.8	1.887	0.314	0.00803	1	1
20160823_QEh1_LC2_HuPa_SA_HLApI_RA957_1_NG_1.15485.15485.2	15485	2	1108.597168	-0.001765	NHEDKIRVV	NHEDKIRVV	sp|Q9H4M9|EHD1_HUMAN	0	374.9	1.612	0.274	0.0154	1	1
20160823_QEh1_LC2_HuPa_SA_HLApI_RA957_1_NG_1.12679.12679.2	12679	2	954.5575562	-0.003485	KTQARPVGV	KTQARPVGV	sp|O95433|AHSA1_HUMAN	0	348.2	2.07	0.325	0.00779	1	1
20160823_QEh1_LC2_HuPa_SA_HLApI_RA957_2_MG_1.01302.01302.2	1302	2	974.4388428	-0.002921	EPSSGNGTAR	EPSSGNGTAR	sp|Q9P258|RCC2_HUMAN	0	141.2	1.593	0.277	0.00548	1	1
20160823_QEh1_LC2_HuPa_SA_HLApI_RA957_2_NG_1.11179.11179.3	11179	3	1245.651123	-0.002876	KIFEKMDHKA	KIFEKMDHKA	sp|Q9UDY2|ZO2_HUMAN	0	319.4	2.634	0.365	6.63E-04	1	1
20160823_QEh1_LC2_HuPa_SA_HLApI_RA957_2_NG_1.38667.38667.2	38667	2	924.482666	-0.002463	MANGAVIHL	MANGAVIHL	sp|Q15459|SF3A1_HUMAN	0	384.6	1.83	0.274	0.00259	1	1
20160823_QEh1_LC2_HuPa_SA_HLApI_RA957_2_MG_1.04901.04901.3	4901	3	1078.547363	-0.004162	ETM(Oxidation)PCVKKK	ETMPCVKKK	sp|P31350|RIR2_HUMAN	0	111.5	1.716	0.333	0.0481	1	1
20160823_QEh1_LC2_HuPa_SA_HLApI_RA957_2_MG_1.06500.06500.2	6500	2	1018.538391	-0.002319	ITSGADTAKR	ITSGADTAKR	sp|O15084|ANR28_HUMAN	0	417.2	1.846	0.257	0.0189	1	1
20160823_QEh1_LC2_HuPa_SA_HLApI_RA957_2_MG_1.16680.16680.3	16680	3	1071.542847	-0.003275	THQPARYSL	THQPARYSL	sp|Q96NY9|MUS81_HUMAN	0	274.7	1.988	0.285	0.0502	1	1
20160823_QEh1_LC2_HuPa_SA_HLApI_RA957_2_NG_1.33046.33046.1	33046	1	1104.570435	-0.0012	IHDFQPHVI	IHDFQPHVI	sp|Q9NZL9|MAT2B_HUMAN	0	1051.9	2.486	0.41	2.52E-04	1	1
20160823_QEh1_LC2_HuPa_SA_HLApI_RA957_2_MG_1.11693.11693.2	11693	2	1234.612915	-0.002456	DLETTASKTNR	DLETTASKTNR	sp|Q14161|GIT2_HUMAN	0	571.3	2.239	0.375	0.00457	1	1
20160823_QEh1_LC2_HuPa_SA_HLApI_RA957_2_NG_1.51290.51290.2	51290	2	1096.658691	-0.005802	LPVFQPGVKL	LPVFQPGVKL	sp|Q9UPT5|EXOC7_HUMAN	0	573	2.148	0.361	0.0138	1	1
20160823_QEh1_LC2_HuPa_SA_HLApI_RA957_1_NG_1.12581.12581.2	12581	2	997.5528564	-0.002778	DVGKINPQK	DVGKINPQK	sp|P53677|AP3M2_HUMAN	0	488.7	1.956	0.389	0.00475	1	1
20160823_QEh1_LC2_HuPa_SA_HLApI_RA957_1_MG_1.31165.31165.2	31165	2	1252.632935	0.002966	RLFDDSTVTTV	RLFDDSTVTTV	sp|O94966|UBP19_HUMAN	0	249.4	1.665	0.259	0.0308	1	1
20160823_QEh1_LC2_HuPa_SA_HLApI_RA957_1_NG_1.07287.07287.2	7287	2	988.5647583	-0.00181	SSSPLSKKR	SSSPLSKKR	sp|P22314|UBA1_HUMAN	0	300.3	1.681	0.297	0.00546	1	1
20160823_QEh1_LC2_HuPa_SA_HLApI_RA957_2_NG_1.44530.44530.2	44530	2	2313.027344	-0.005743	VDDTQFVRFDSDAASQRMEP	VDDTQFVRFDSDAASQRMEP	sp|P01891|1A68_HUMAN	0	79.3	1.945	0.444	1.36E-05	1	1
20160823_QEh1_LC2_HuPa_SA_HLApI_RA957_2_NG_1.22439.22439.2	22439	2	1061.584351	-0.00257	YPVDVVKSR	YPVDVVKSR	sp|Q8N8R3|MCATL_HUMAN	0	544.7	2.017	0.251	6.72E-04	1	1
20160823_QEh1_LC2_HuPa_SA_HLApI_RA957_1_MG_1.13034.13034.2	13034	2	933.4647217	-0.002102	YAGGPSGVAR	YAGGPSGVAR	sp|Q7L591|DOK3_HUMAN	0	383.6	1.887	0.241	6.62E-04	1	1
20160823_QEh1_LC2_HuPa_SA_HLApI_RA957_2_NG_1.42496.42496.1	42496	1	957.453125	-0.002442	QPNGGEPFL	QPNGGEPFL	sp|Q9BZX2|UCK2_HUMAN	0	313	1.636	0.288	0.0123	1	1
20160823_QEh1_LC2_HuPa_SA_HLApI_RA957_1_NG_1.43638.43638.1	43638	1	844.3932495	-0.003416	DPGPDFVV	DPGPDFVV	sp|P46100|ATRX_HUMAN	0	349	1.792	0.273	0.0167	1	1
20160823_QEh1_LC2_HuPa_SA_HLApI_RA957_2_MG_1.38711.38711.3	38711	3	1244.678101	-0.00235	EIFKTFYLGK	EIFKTFYLGK	sp|Q13620|CUL4B_HUMAN	0	177.9	1.785	0.22	0.038	1	1
20160823_QEh1_LC2_HuPa_SA_HLApI_RA957_2_MG_1.40285.40285.1	40285	1	1026.483765	-0.00325	EPNPESLEL	EPNPESLEL	sp|Q16665|HIF1A_HUMAN	0	401.8	1.83	0.217	0.0478	1	1
20160823_QEh1_LC2_HuPa_SA_HLApI_RA957_2_MG_1.14938.14938.2	14938	2	1092.451904	-0.002653	FHNTEVEAM(Oxidation)	FHNTEVEAM	sp|Q6PD62|CTR9_HUMAN	0	412.6	2.221	0.406	0.00302	1	1
20160823_QEh1_LC2_HuPa_SA_HLApI_RA957_2_NG_1.20352.20352.3	20352	3	1286.727661	-0.003037	NVISALGDKSKR	NVISALGDKSKR	sp|Q7Z4S6|KI21A_HUMAN	0	297.9	2.508	0.318	0.00467	1	1
20160823_QEh1_LC2_HuPa_SA_HLApI_RA957_2_MG_1.37789.37789.1	37789	1	993.5111694	-0.001933	RTDDLVYL	RTDDLVYL	sp|Q14289|FAK2_HUMAN	0	130.9	1.52	0.245	0.00946	1	1
20160823_QEh1_LC2_HuPa_SA_HLApI_RA957_1_NG_1.06895.06895.2	6895	2	1173.644531	-0.002021	NTKDKNTVVR	NTKDKNTVVR	sp|Q92616|GCN1L_HUMAN	0	360.6	1.981	0.324	9.73E-04	1	1
20160823_QEh1_LC2_HuPa_SA_HLApI_RA957_2_MG_1.13187.13187.3	13187	3	1356.71875	4.00E-04	DLIDM(Oxidation)KSVKHR	DLIDMKSVKHR	sp|Q8WXH0|SYNE2_HUMAN	0	307.6	2.47	0.379	1.86E-04	1	1
20160823_QEh1_LC2_HuPa_SA_HLApI_RA957_2_NG_1.39749.39749.2	39749	2	1343.705078	-0.003378	KLISSDGHEFIV	KLISSDGHEFIV	sp|Q15369|ELOC_HUMAN	0	441.7	2.41	0.433	0.00158	1	1
20160823_QEh1_LC2_HuPa_SA_HLApI_RA957_2_MG_1.29304.29304.2	29304	2	1064.584351	-0.002222	KHLEEPLSL	KHLEEPLSL	sp|P31146|COR1A_HUMAN	0	431.9	2.04	0.202	0.0292	1	1
20160823_QEh1_LC2_HuPa_SA_HLApI_RA957_2_MG_1.18434.18434.2	18434	2	1117.537598	-0.002807	DVYENLHTK	DVYENLHTK	sp|P29350|PTN6_HUMAN	0	209.9	1.556	0.285	0.0119	1	1
20160823_QEh1_LC2_HuPa_SA_HLApI_RA957_1_NG_1.09265.09265.2	9265	2	1188.655029	-0.002481	NVTTVDTKRR	NVTTVDTKRR	sp|O00299|CLIC1_HUMAN	0	145.4	1.868	0.358	0.0112	1	1
20160823_QEh1_LC2_HuPa_SA_HLApI_RA957_1_MG_1.11287.11287.2	11287	2	988.5175781	-0.001319	EVAGTVTGQK	EVAGTVTGQK	sp|Q86U44|MTA70_HUMAN	0	282.3	1.86	0.265	0.0332	1	1
20160823_QEh1_LC2_HuPa_SA_HLApI_RA957_2_MG_1.13839.13839.2	13839	2	1190.457397	-9.74E-04	RYDEM(Oxidation)VESM(Oxidation)	RYDEMVESM	sp|P62258|1433E_HUMAN	0	305.3	1.801	0.328	0.0207	1	1
20160823_QEh1_LC2_HuPa_SA_HLApI_RA957_2_NG_1.24160.24160.3	24160	3	1739.954346	-3.00E-06	QRKWEAARVAEQLR	QRKWEAARVAEQLR	sp|Q31612|1B73_HUMAN	0	321.7	3.218	0.36	1.14E-04	1	1
20160823_QEh1_LC2_HuPa_SA_HLApI_RA957_2_NG_1.11226.11226.2	11226	2	1052.516357	-0.002131	HQNRLPAAM(Oxidation)	HQNRLPAAM	sp|Q86T82|UBP37_HUMAN	0	569.3	2.048	0.302	0.00146	1	1
20160823_QEh1_LC2_HuPa_SA_HLApI_RA957_2_NG_1.15781.15781.3	15781	3	1262.621948	-0.003576	EVYDGPKNVRS	EVYDGPKNVRS	sp|Q15154|PCM1_HUMAN	0	171	2.038	0.344	0.00795	1	1
20160823_QEh1_LC2_HuPa_SA_HLApI_RA957_2_NG_1.09412.09412.2	9412	2	1138.553345	-0.001915	HHTRTLVEM(Oxidation)	HHTRTLVEM	sp|Q9BQD3|KXDL1_HUMAN	0	235.7	1.405	0.306	0.014	1	1
20160823_QEh1_LC2_HuPa_SA_HLApI_RA957_1_NG_1.44315.44315.2	44315	2	1157.641235	-0.003264	DVVPYPISLR	DVVPYPISLR	sp|P34932|HSP74_HUMAN	0	266	1.724	0.368	0.00178	1	1
20160823_QEh1_LC2_HuPa_SA_HLApI_RA957_2_MG_1.24693.24693.2	24693	2	1229.49707	-0.005224	YHYDM(Oxidation)NTASL	YHYDMNTASL	sp|P04150|GCR_HUMAN	0	342.2	2.07	0.431	2.94E-04	1	1
20160823_QEh1_LC2_HuPa_SA_HLApI_RA957_2_MG_1.26894.26894.2	26894	2	1228.607788	-0.001064	HPYDAAKDSIL	HPYDAAKDSIL	sp|Q16864|VATF_HUMAN	0	178.6	1.59	0.229	0.0314	1	1
20160823_QEh1_LC2_HuPa_SA_HLApI_RA957_2_NG_1.39040.39040.2	39040	2	1020.561951	-0.001813	TTSLVLTMR	TTSLVLTMR	sp|Q9Y2D2|S35A3_HUMAN	0	756.2	2.323	0.368	0.00113	1	1
20160823_QEh1_LC2_HuPa_SA_HLApI_RA957_2_NG_1.51804.51804.2	51804	2	1598.668945	-0.004728	FPFATDNDSTNEEL	FPFATDNDSTNEEL	sp|Q8NBP0|TTC13_HUMAN	0	117.6	1.635	0.48	2.15E-04	1	1
20160823_QEh1_LC2_HuPa_SA_HLApI_RA957_2_NG_1.39917.39917.3	39917	3	2330.022705	0.994652	VDDTQFVRFDSDAASQRM(Oxidation)EP	VDDTQFVRFDSDAASQRMEP	sp|P01891|1A68_HUMAN	0	693.4	4.468	1	3.21E-09	1	1
20160823_QEh1_LC2_HuPa_SA_HLApI_RA957_2_NG_1.11245.11245.3	11245	3	1072.548462	-0.002838	EVGDAAEVKR	EVGDAAEVKR	sp|Q07864|DPOE1_HUMAN	0	376.2	2.623	0.288	0.00932	1	1
20160823_QEh1_LC2_HuPa_SA_HLApI_RA957_2_MG_1.32072.32072.1	32072	1	1019.538086	-0.001922	GHLDVQPAAL	GHLDVQPAAL	sp|Q96KP4|CNDP2_HUMAN	0	774.3	2.44	0.375	0.00165	1	1
20160823_QEh1_LC2_HuPa_SA_HLApI_RA957_1_MG_1.26742.26742.2	26742	2	1179.553101	-0.002913	STYYGSFVTR	STYYGSFVTR	sp|O15372|EIF3H_HUMAN	0	160.4	1.286	0.348	0.0189	1	1
20160823_QEh1_LC2_HuPa_SA_HLApI_RA957_1_NG_1.30112.30112.2	30112	2	1256.706055	-0.002789	ILDDTAKNLRV	ILDDTAKNLRV	sp|Q5JRA6|MIA3_HUMAN	0	372.6	1.984	0.29	0.0119	1	1
20160823_QEh1_LC2_HuPa_SA_HLApI_RA957_2_NG_1.28777.28777.2	28777	2	896.4475708	-0.002889	WHGGAIVSA	WHGGAIVSA	sp|P51398|RT29_HUMAN	0	227.7	1.61	0.312	0.0302	1	1
20160823_QEh1_LC2_HuPa_SA_HLApI_RA957_1_NG_1.08437.08437.2	8437	2	876.4283447	-0.001771	SVTEGASAR	SVTEGASAR	sp|Q6P1J9|CDC73_HUMAN	0	302.8	1.665	0.219	0.0358	1	1
20160823_QEh1_LC2_HuPa_SA_HLApI_RA957_2_MG_1.19285.19285.2	19285	2	1121.581543	-0.001326	EIVHGDLSPR	EIVHGDLSPR	sp|O60566|BUB1B_HUMAN	0	374.2	1.751	0.376	0.00145	1	1
20160823_QEh1_LC2_HuPa_SA_HLApI_RA957_2_NG_1.10056.10056.3	10056	3	921.4466553	-0.002434	DHCVAHKL	DHCVAHKL	tr|A0A096LP55|A0A096LP55_HUMAN;sp|P07919|QCR6_HUMAN	0.014	351.2	2.06	0.311	8.70E-04	1	1
20160823_QEh1_LC2_HuPa_SA_HLApI_RA957_2_MG_1.07987.07987.2	7987	2	1199.550537	-0.002501	ESAPEGQAQQR	ESAPEGQAQQR	sp|P67809|YBOX1_HUMAN	0	338.8	1.829	0.418	0.0114	1	1
20160823_QEh1_LC2_HuPa_SA_HLApI_RA957_2_NG_1.28596.28596.2	28596	2	1068.497192	-0.001696	SHHENLVSF	SHHENLVSF	sp|Q9GZX9|TWSG1_HUMAN	0	463	1.899	0.303	0.0172	1	1
20160823_QEh1_LC2_HuPa_SA_HLApI_RA957_2_NG_1.13084.13084.3	13084	3	1120.680908	-0.00202	ELARLKVHR	ELARLKVHR	sp|Q96P11|NSUN5_HUMAN	0	468.7	2.075	0.324	0.0217	1	1
20160823_QEh1_LC2_HuPa_SA_HLApI_RA957_2_MG_1.29033.29033.2	29033	2	1451.71228	-0.003437	DAFEAQFQKNVR	DAFEAQFQKNVR	sp|O43683|BUB1_HUMAN	0	1128.6	3.082	0.561	1.82E-06	1	1
20160823_QEh1_LC2_HuPa_SA_HLApI_RA957_2_MG_1.21398.21398.1	21398	1	1030.539185	-0.00158	DTVAQITQR	DTVAQITQR	sp|P30511|HLAF_HUMAN	0	212.2	2.605	0.368	0.00215	1	1
20160823_QEh1_LC2_HuPa_SA_HLApI_RA957_2_MG_1.19471.19471.2	19471	2	905.3887329	-0.00256	SHSSVSSCL	SHSSVSSCL	sp|Q92576|PHF3_HUMAN	0	286.8	1.676	0.233	0.0161	1	1
20160823_QEh1_LC2_HuPa_SA_HLApI_RA957_2_NG_1.32449.32449.2	32449	2	1067.53833	-0.00171	THFHELTAL	THFHELTAL	sp|P43246|MSH2_HUMAN	0	307	1.817	0.372	0.00393	1	1
20160823_QEh1_LC2_HuPa_SA_HLApI_RA957_2_MG_1.19229.19229.2	19229	2	910.4846191	-0.002624	AHVVGSQTL	AHVVGSQTL	sp|Q8TF72|SHRM3_HUMAN	0	372.6	1.914	0.327	0.0249	1	1
20160823_QEh1_LC2_HuPa_SA_HLApI_RA957_2_NG_1.07736.07736.3	7736	3	1300.625977	-0.004667	RTMDGRQTHTV	RTMDGRQTHTV	sp|Q96T88|UHRF1_HUMAN	0	369.5	2.033	0.238	0.0377	1	1
20160823_QEh1_LC2_HuPa_SA_HLApI_RA957_1_MG_1.15685.15685.2	15685	2	992.5387573	-0.001558	HAADPIITR	HAADPIITR	sp|Q9BW91|NUDT9_HUMAN	0	442.5	1.947	0.409	7.53E-04	1	1
20160823_QEh1_LC2_HuPa_SA_HLApI_RA957_2_NG_1.25386.25386.2	25386	2	1199.648193	-0.002748	EIINEDIAKR	EIINEDIAKR	sp|Q15084|PDIA6_HUMAN	0	407.6	2.114	0.359	0.0037	1	1
20160823_QEh1_LC2_HuPa_SA_HLApI_RA957_1_MG_1.29894.29894.2	29894	2	1005.522583	-0.001762	DAAFIIGSGR	DAAFIIGSGR	sp|Q14146|URB2_HUMAN	0	548.5	2.265	0.263	0.00219	1	1
20160823_QEh1_LC2_HuPa_SA_HLApI_RA957_1_MG_1.11086.11086.2	11086	2	986.4790649	9.14E-04	ELNPSTGNR	ELNPSTGNR	sp|Q29RF7|PDS5A_HUMAN	0	323.9	1.631	0.182	0.0342	1	1
20160823_QEh1_LC2_HuPa_SA_HLApI_RA957_2_MG_1.22982.22982.2	22982	2	941.4634399	-6.24E-04	THM(Oxidation)PSVVGV	THMPSVVGV	sp|Q99460|PSMD1_HUMAN	0	246	1.68	0.296	0.0165	1	1
20160823_QEh1_LC2_HuPa_SA_HLApI_RA957_2_NG_1.23346.23346.2	23346	2	1171.567017	0.0014	EVVDVSTMHR	EVVDVSTMHR	sp|Q15751|HERC1_HUMAN	0	475.1	1.767	0.269	0.0191	1	1
20160823_QEh1_LC2_HuPa_SA_HLApI_RA957_1_NG_1.27553.27553.2	27553	2	1273.659424	-0.003232	TAADTVAQITQR	TAADTVAQITQR	sp|P30511|HLAF_HUMAN	0	688.9	2.854	0.387	1.63E-04	1	1
20160823_QEh1_LC2_HuPa_SA_HLApI_RA957_1_MG_1.24785.24785.2	24785	2	1611.796997	-0.003535	SIYLHDQNPDAALR	SIYLHDQNPDAALR	sp|O14579|COPE_HUMAN	0	919.4	2.912	0.58	1.88E-06	1	1
20160823_QEh1_LC2_HuPa_SA_HLApI_RA957_2_MG_1.37627.37627.2	37627	2	1136.544922	-0.005329	FPNFDKQEL	FPNFDKQEL	sp|Q9H4L7|SMRCD_HUMAN	0	637.4	2.603	0.301	0.00188	1	1
20160823_QEh1_LC2_HuPa_SA_HLApI_RA957_1_NG_1.38215.38215.2	38215	2	1052.516357	-0.001487	YPVDLGDKF	YPVDLGDKF	sp|P52434|RPAB3_HUMAN	0	388.2	2.027	0.35	0.0016	1	1
20160823_QEh1_LC2_HuPa_SA_HLApI_RA957_2_MG_1.14845.14845.2	14845	2	1117.614136	-0.002352	EAAVAIKAM(Oxidation)AK	EAAVAIKAMAK	sp|P63241|IF5A1_HUMAN;sp|Q6IS14|IF5AL_HUMAN	0	963.5	2.555	0.498	2.21E-05	1	1
20160823_QEh1_LC2_HuPa_SA_HLApI_RA957_2_NG_1.01244.01244.3	1244	3	955.4993896	-0.00275	ATAVAHCKR	ATAVAHCKR	sp|P62249|RS16_HUMAN	0	350.2	2.153	0.208	0.00825	1	1
20160823_QEh1_LC2_HuPa_SA_HLApI_RA957_2_NG_1.43792.43792.2	43792	2	1641.837036	-0.003275	EKKYFAATQFEPLA	EKKYFAATQFEPLA	sp|Q9UIQ6|LCAP_HUMAN	0	219.5	2.407	0.428	2.81E-04	1	1
20160823_QEh1_LC2_HuPa_SA_HLApI_RA957_1_MG_1.09747.09747.3	9747	3	1375.590576	-0.006035	TVFDNYSAN(Deamidated)VM(Oxidation)V	TVFDNYSANVMV	sp|P15153|RAC2_HUMAN;sp|P60763|RAC3_HUMAN;sp|P63000|RAC1_HUMAN	0.331	153.1	2.593	0.378	0.0251	1	1
20160823_QEh1_LC2_HuPa_SA_HLApI_RA957_1_NG_1.10941.10941.3	10941	3	1140.695557	-0.002308	LVQEKIQKR	LVQEKIQKR	sp|P42768|WASP_HUMAN	0	205.7	2.196	0.302	0.016	1	1
20160823_QEh1_LC2_HuPa_SA_HLApI_RA957_2_MG_1.33007.33007.2	33007	2	1433.750122	1.000426	EIFGTIGMRPNAK	EIFGTIGMRPNAK	sp|Q99873|ANM1_HUMAN	0	702.9	2.227	0.429	7.61E-04	1	1
20160823_QEh1_LC2_HuPa_SA_HLApI_RA957_2_MG_1.37270.37270.2	37270	2	1093.553955	-0.001704	ELPGFVNYR	ELPGFVNYR	sp|P20591|MX1_HUMAN	0	206.4	1.33	0.281	0.0328	1	1
20160823_QEh1_LC2_HuPa_SA_HLApI_RA957_2_NG_1.18876.18876.3	18876	3	1203.624146	-0.004064	ETCTIVGPTKR	ETCTIVGPTKR	sp|Q5JUQ0|FA78A_HUMAN	0	369.9	2.326	0.269	0.00529	1	1
20160823_QEh1_LC2_HuPa_SA_HLApI_RA957_2_NG_1.21016.21016.2	21016	2	1141.643311	-0.002268	EAAVVAVAEKR	EAAVVAVAEKR	sp|Q8IZQ5|SELH_HUMAN	0	526.1	2.561	0.325	0.00837	1	1
20160823_QEh1_LC2_HuPa_SA_HLApI_RA957_2_MG_1.02982.02982.2	2982	2	983.4727173	-0.005727	EAGSHTVQR	EAGSHTVQR	DeNovo_spliced__EAGSHTVQR	0	261.3	1.504	0.068	0.0374	3	1
20160823_QEh1_LC2_HuPa_SA_HLApI_RA957_2_NG_1.33254.33254.2	33254	2	1128.50769	-0.001088	FTDEESRVF	FTDEESRVF	sp|Q9NYF8|BCLF1_HUMAN	0	401.5	1.877	0.35	0.0222	1	1
20160823_QEh1_LC2_HuPa_SA_HLApI_RA957_2_MG_1.21974.21974.2	21974	2	844.4992065	-0.002627	STAAVGVLK	STAAVGVLK	sp|Q5VWQ0|RSBN1_HUMAN	0	559.6	1.948	0.413	0.00127	1	1
20160823_QEh1_LC2_HuPa_SA_HLApI_RA957_1_MG_1.17847.17847.3	17847	3	1156.658081	-0.002367	EVFHAIKSVK	EVFHAIKSVK	sp|P53618|COPB_HUMAN	0	463.8	2.344	0.362	1.37E-04	1	1
20160823_QEh1_LC2_HuPa_SA_HLApI_RA957_1_MG_1.09614.09614.2	9614	2	1112.555298	-0.002108	QTAPQPTSQR	QTAPQPTSQR	sp|Q5T8D3|ACBD5_HUMAN	0	439.9	2.11	0.333	0.00177	1	1
20160823_QEh1_LC2_HuPa_SA_HLApI_RA957_2_NG_1.45910.45910.2	45910	2	1135.604126	-0.001807	VM(Oxidation)FRTPLASV	VMFRTPLASV	sp|Q9UKT4|FBX5_HUMAN	0	302.5	1.861	0.262	0.0407	1	1
20160823_QEh1_LC2_HuPa_SA_HLApI_RA957_2_MG_1.34278.34278.2	34278	2	1111.590576	-7.84E-04	DIGYIFKEK	DIGYIFKEK	sp|P06400|RB_HUMAN	0	170	1.577	0.305	0.0388	1	1
20160823_QEh1_LC2_HuPa_SA_HLApI_RA957_1_NG_1.07050.07050.2	7050	2	1110.587158	-0.00221	TTAGNLKNHR	TTAGNLKNHR	sp|Q86VK4|ZN410_HUMAN	0	571.7	2.408	0.386	2.01E-04	1	1
20160823_QEh1_LC2_HuPa_SA_HLApI_RA957_2_MG_1.30957.30957.2	30957	2	1568.690674	-0.004748	DVFDDSSSSPSGTLR	DVFDDSSSSPSGTLR	sp|O94868|FCSD2_HUMAN	0	1189.5	3.156	0.6	4.09E-08	1	1
20160823_QEh1_LC2_HuPa_SA_HLApI_RA957_1_MG_1.11131.11131.2	11131	2	1094.535156	-0.00183	HHQHNPVQV	HHQHNPVQV	sp|O95486|SC24A_HUMAN	0	264.1	1.55	0.341	0.0245	1	1
20160823_QEh1_LC2_HuPa_SA_HLApI_RA957_1_NG_1.07893.07893.2	7893	2	1251.593506	-0.002108	EAVQNGPASHSR	EAVQNGPASHSR	sp|Q14699|RFTN1_HUMAN	0	622.2	2.376	0.52	2.11E-05	1	1
20160823_QEh1_LC2_HuPa_SA_HLApI_RA957_2_MG_1.18984.18984.2	18984	2	1287.673828	-0.004442	NRDETLAKQTL	NRDETLAKQTL	sp|Q8N3X1|FNBP4_HUMAN	0	581	2.11	0.27	0.00466	1	1
20160823_QEh1_LC2_HuPa_SA_HLApI_RA957_1_NG_1.11005.11005.2	11005	2	940.4699707	-0.002697	DTAALSHAR	DTAALSHAR	sp|O60307|MAST3_HUMAN	0	715.1	1.977	0.383	0.0011	1	1
20160823_QEh1_LC2_HuPa_SA_HLApI_RA957_2_NG_1.10874.10874.2	10874	2	1336.708374	-0.001504	ETVQKETIHPR	ETVQKETIHPR	sp|Q6P2Q9|PRP8_HUMAN	0	723.1	2.341	0.544	1.29E-05	1	1
20160823_QEh1_LC2_HuPa_SA_HLApI_RA957_2_MG_1.22766.22766.3	22766	3	1392.647217	0.001612	MPLATSTDHGHNL	MPLATSTDHGHNL	sp|Q01082|SPTB2_HUMAN	0	355.3	2.918	0.402	8.86E-04	1	1
20160823_QEh1_LC2_HuPa_SA_HLApI_RA957_1_MG_1.05184.05184.3	5184	3	1166.539429	-0.003415	ESHSHTVTNR	ESHSHTVTNR	sp|O75925|PIAS1_HUMAN	0	381.2	2.018	0.395	0.00521	1	1
20160823_QEh1_LC2_HuPa_SA_HLApI_RA957_2_MG_1.22260.22260.2	22260	2	1016.539185	-0.001121	HLLGHLEQA	HLLGHLEQA	sp|P57071|PRD15_HUMAN	0	492	1.976	0.283	0.002	1	1
20160823_QEh1_LC2_HuPa_SA_HLApI_RA957_1_MG_1.18343.18343.2	18343	2	1202.602905	-0.001424	YNSDTVLVHR	YNSDTVLVHR	sp|O60341|KDM1A_HUMAN	0	689	2.526	0.537	5.16E-07	1	1
20160823_QEh1_LC2_HuPa_SA_HLApI_RA957_1_MG_1.08985.08985.2	8985	2	1116.533447	-0.00901	HRHPNENTL	HRHPNENTL	sp|O60673|DPOLZ_HUMAN	0	254.3	1.846	0.321	0.00506	1	1
20160823_QEh1_LC2_HuPa_SA_HLApI_RA957_2_MG_1.04950.04950.2	4950	2	1094.506714	-0.003817	STHDHTIER	STHDHTIER	sp|P78332|RBM6_HUMAN	0	710.2	1.925	0.398	2.19E-04	1	1
20160823_QEh1_LC2_HuPa_SA_HLApI_RA957_2_NG_1.24880.24880.3	24880	3	1205.69165	0.998895	EVYKELRLR	EVYKELRLR	sp|P49327|FAS_HUMAN	0	374	1.99	0.314	0.0265	1	1
20160823_QEh1_LC2_HuPa_SA_HLApI_RA957_2_NG_1.46896.46896.2	46896	2	1079.597534	5.90E-05	VHAENLITAL	VHAENLITAL	sp|Q9HCE0|EPG5_HUMAN	0	155.6	1.903	0.278	0.0116	1	1
20160823_QEh1_LC2_HuPa_SA_HLApI_RA957_2_MG_1.34491.34491.3	34491	3	1171.560425	-0.001801	ENFLDEIHR	ENFLDEIHR	sp|Q9UL03|INT6_HUMAN	0	396.5	2.394	0.231	0.0476	1	1
20160823_QEh1_LC2_HuPa_SA_HLApI_RA957_1_NG_1.08496.08496.1	8496	1	890.4686279	-0.002294	TTTATATPK	TTTATATPK	DeNovo_spliced__TTTATATPK	0	434.4	1.798	0.292	0.0103	1	1
20160823_QEh1_LC2_HuPa_SA_HLApI_RA957_2_NG_1.09628.09628.2	9628	2	967.480957	-0.002556	DSHGVAQVR	DSHGVAQVR	sp|P62277|RS13_HUMAN	0	581.4	2.019	0.357	1.38E-04	1	1
20160823_QEh1_LC2_HuPa_SA_HLApI_RA957_1_MG_1.22191.22191.2	22191	2	1168.586426	-0.001235	EAFDYIKQR	EAFDYIKQR	sp|Q16690|DUS5_HUMAN	0	513.1	1.885	0.408	4.04E-04	1	1
20160823_QEh1_LC2_HuPa_SA_HLApI_RA957_2_MG_1.08151.08151.2	8151	2	1163.503052	-0.003273	TRDHLQTM(Oxidation)M(Oxidation)	TRDHLQTMM	sp|Q7L2Z9|CENPQ_HUMAN	0	693.3	2.175	0.333	3.20E-05	1	1
20160823_QEh1_LC2_HuPa_SA_HLApI_RA957_1_NG_1.15726.15726.2	15726	2	899.4810791	-0.00142	QAAVDAVAR	QAAVDAVAR	sp|Q9BVI4|NOC4L_HUMAN	0	416.3	1.911	0.287	0.0287	1	1
20160823_QEh1_LC2_HuPa_SA_HLApI_RA957_1_MG_1.13781.13781.2	13781	2	1195.664185	-0.003141	ETVKVQIHSR	ETVKVQIHSR	sp|Q8TEY7|UBP33_HUMAN	0	425.5	2.156	0.422	4.72E-04	1	1
20160823_QEh1_LC2_HuPa_SA_HLApI_RA957_1_NG_1.33649.33649.3	33649	3	2232.969971	0.994742	VDDTQFVRFDSDAASQRM(Oxidation)E	VDDTQFVRFDSDAASQRME	sp|P01891|1A68_HUMAN	0	559.6	4.054	1	2.41E-09	1	1
20160823_QEh1_LC2_HuPa_SA_HLApI_RA957_2_MG_1.24938.24938.2	24938	2	957.4390259	-0.002168	M(Oxidation)PVGMTHGL	MPVGMTHGL	sp|O94842|TOX4_HUMAN	0	612.9	1.786	0.396	0.00214	1	1
20160823_QEh1_LC2_HuPa_SA_HLApI_RA957_2_MG_1.09789.09789.2	9789	2	1105.47998	-0.002268	ESCVAEQQGR	ESCVAEQQGR	sp|Q9BV87|CNPD1_HUMAN	0	275.6	2.041	0.354	9.88E-04	1	1
20160823_QEh1_LC2_HuPa_SA_HLApI_RA957_1_NG_1.20590.20590.1	20590	1	909.4526978	-0.002881	EHVASSPAL	EHVASSPAL	sp|Q9UP83|COG5_HUMAN	0	379.2	1.892	0.391	0.00407	1	1
20160823_QEh1_LC2_HuPa_SA_HLApI_RA957_2_NG_1.14343.14343.2	14343	2	1020.567383	-0.004234	AVFSKSVQR	AVFSKSVQR	DeNovo_spliced__AVFSKSVQR	0	638.6	1.914	0.273	0.00837	1	1
20160823_QEh1_LC2_HuPa_SA_HLApI_RA957_2_MG_1.38654.38654.2	38654	2	1177.607056	-0.00205	DTVAQITQRF	DTVAQITQRF	sp|P30511|HLAF_HUMAN	0	417.4	2.034	0.153	0.00641	1	1
20160823_QEh1_LC2_HuPa_SA_HLApI_RA957_2_MG_1.22686.22686.2	22686	2	1248.538452	-0.002068	DSSPLSDNQRM	DSSPLSDNQRM	sp|Q86TI0|TBCD1_HUMAN	0	291.2	1.662	0.307	0.00527	1	1
20160823_QEh1_LC2_HuPa_SA_HLApI_RA957_2_NG_1.28137.28137.3	28137	3	1670.891602	-0.003586	KGKDLVARESLLDGGN	KGKDLVARESLLDGGN	sp|O00468|AGRIN_HUMAN	0	361	2.973	0.341	9.93E-04	1	1
20160823_QEh1_LC2_HuPa_SA_HLApI_RA957_2_NG_1.19477.19477.2	19477	2	973.4804688	-0.00241	NRAVN(Deamidated)GETL	NRAVNGETL	sp|Q5SW79|CE170_HUMAN	0	479.2	2.198	0.221	0.0198	1	1
20160823_QEh1_LC2_HuPa_SA_HLApI_RA957_2_NG_1.23507.23507.2	23507	2	909.5365601	-0.003033	VSHTVVLR	VSHTVVLR	sp|P43308|SSRB_HUMAN	0	544.1	1.842	0.33	0.00928	1	1
20160823_QEh1_LC2_HuPa_SA_HLApI_RA957_1_NG_1.15735.15735.3	15735	3	1003.505249	-0.003443	TSEIYVHR	TSEIYVHR	sp|Q9GZR7|DDX24_HUMAN	0	500.2	2.223	0.295	0.00247	1	1
20160823_QEh1_LC2_HuPa_SA_HLApI_RA957_2_NG_1.26796.26796.3	26796	3	1229.622803	-0.00232	EDIGGLEDVKR	EDIGGLEDVKR	sp|P55072|TERA_HUMAN	0	422	2.918	0.258	0.0169	1	1
20160823_QEh1_LC2_HuPa_SA_HLApI_RA957_1_NG_1.07338.07338.3	7338	3	1050.554932	-0.002094	ETGAGKHVPR	ETGAGKHVPR	sp|P68363|TBA1B_HUMAN;sp|P68366|TBA4A_HUMAN;sp|Q13748|TBA3C_HUMAN;sp|Q6PEY2|TBA3E_HUMAN;sp|Q71U36|TBA1A_HUMAN;sp|Q9BQE3|TBA1C_HUMAN	0	775	2.95	0.438	1.01E-05	1	1
20160823_QEh1_LC2_HuPa_SA_HLApI_RA957_2_MG_1.17416.17416.2	17416	2	1094.632813	-0.002103	RLWKAIHTA	RLWKAIHTA	sp|Q12788|TBL3_HUMAN	0	264.3	1.518	0.214	0.0253	1	1
20160823_QEh1_LC2_HuPa_SA_HLApI_RA957_2_MG_1.41113.41113.2	41113	2	1382.839233	-5.98E-04	HPVPLLPIRQTL	HPVPLLPIRQTL	sp|P14317|HCLS1_HUMAN	0	378.2	1.947	0.47	1.49E-04	1	1
20160823_QEh1_LC2_HuPa_SA_HLApI_RA957_1_NG_1.15153.15153.2	15153	2	973.517334	-0.001929	KTASINQNV	KTASINQNV	sp|Q8NI77|KI18A_HUMAN	0.142	530.2	2.105	0.196	0.00498	1	1
20160823_QEh1_LC2_HuPa_SA_HLApI_RA957_2_NG_1.51637.51637.1	51637	1	971.4960327	-0.003724	MIIEDPAAL	MIIEDPAAL	sp|Q8WY36|BBX_HUMAN	0	378.2	1.763	0.199	0.0534	1	1
20160823_QEh1_LC2_HuPa_SA_HLApI_RA957_1_MG_1.21177.21177.1	21177	1	1061.523682	-0.001721	NHSHDQLVL	NHSHDQLVL	sp|Q53HC9|TSSC1_HUMAN	0	493	1.965	0.392	5.06E-05	1	1
20160823_QEh1_LC2_HuPa_SA_HLApI_RA957_2_NG_1.32736.32736.2	32736	2	1049.497803	-0.002034	RLMNDMTAV	RLMNDMTAV	sp|Q92598|HS105_HUMAN	0	404.5	1.863	0.295	0.0216	1	1
20160823_QEh1_LC2_HuPa_SA_HLApI_RA957_2_NG_1.34927.34927.2	34927	2	1360.720215	-0.007	M(Oxidation)VIDLEKQIEK	MVIDLEKQIEK	sp|O95926|SYF2_HUMAN	0	1080.3	2.884	0.4	1.44E-04	1	1
20160823_QEh1_LC2_HuPa_SA_HLApI_RA957_2_MG_1.16980.16980.3	16980	3	1131.656372	-0.004825	SVIDSVTKKR	SVIDSVTKKR	sp|Q9NZJ4|SACS_HUMAN	0	315.3	2.72	0.439	2.56E-04	1	1
20160823_QEh1_LC2_HuPa_SA_HLApI_RA957_1_NG_1.09153.09153.2	9153	2	1014.53363	-9.41E-04	ESAKDQPLK	ESAKDQPLK	sp|Q9UKA4|AKA11_HUMAN	0	682.7	2.203	0.128	0.00201	1	1
20160823_QEh1_LC2_HuPa_SA_HLApI_RA957_2_NG_1.47519.47519.1	47519	1	1084.468262	-0.003103	YPTNSDFEL	YPTNSDFEL	sp|Q14914|PTGR1_HUMAN	0	263.2	1.778	0.375	0.00362	1	1
20160823_QEh1_LC2_HuPa_SA_HLApI_RA957_1_NG_1.13745.13745.2	13745	2	1163.639038	-7.57E-04	TTKVTGSLETK	TTKVTGSLETK	sp|P21796|VDAC1_HUMAN	0	781.2	2.489	0.419	9.79E-04	1	1
20160823_QEh1_LC2_HuPa_SA_HLApI_RA957_2_NG_1.16510.16510.3	16510	3	973.4953003	-0.002839	EPVGVHHSL	EPVGVHHSL	sp|Q8NDX1|PSD4_HUMAN	0	171	1.991	0.233	0.00927	1	1
20160823_QEh1_LC2_HuPa_SA_HLApI_RA957_2_MG_1.26940.26940.2	26940	2	977.4904785	-0.002584	GHSDIHSLL	GHSDIHSLL	sp|Q99081|HTF4_HUMAN	0	283.1	1.966	0.326	0.00221	1	1
20160823_QEh1_LC2_HuPa_SA_HLApI_RA957_2_NG_1.32866.32866.1	32866	1	997.4034424	-0.002789	M(Oxidation)PSDQYEL	MPSDQYEL	sp|Q8TEM1|PO210_HUMAN	0	575.7	1.572	0.391	0.0212	1	1
20160823_QEh1_LC2_HuPa_SA_HLApI_RA957_2_MG_1.21256.21256.2	21256	2	869.4580078	-0.002661	THSNTIVV	THSNTIVV	sp|Q13190|STX5_HUMAN	0	170	1.391	0.311	0.0276	1	1
20160823_QEh1_LC2_HuPa_SA_HLApI_RA957_2_NG_1.20973.20973.3	20973	3	1058.474487	-0.003585	DVSPFDHSR	DVSPFDHSR	sp|P18031|PTN1_HUMAN	0	172.6	2.226	0.339	0.0418	1	1
20160823_QEh1_LC2_HuPa_SA_HLApI_RA957_1_MG_1.05504.05504.2	5504	2	1118.5177	-0.002686	EVEQGQTSNK	EVEQGQTSNK	sp|O75461|E2F6_HUMAN	0	264.9	1.56	0.289	0.0237	1	1
20160823_QEh1_LC2_HuPa_SA_HLApI_RA957_2_NG_1.37905.37905.3	37905	3	1230.664307	-0.001219	NIFNRMPIAR	NIFNRMPIAR	sp|O95831|AIFM1_HUMAN	0	212	2.019	0.205	0.0136	1	1
20160823_QEh1_LC2_HuPa_SA_HLApI_RA957_1_NG_1.22024.22024.3	22024	3	1024.565063	-0.001482	N(Deamidated)VSHTVVLR	NVSHTVVLR	sp|P43308|SSRB_HUMAN	0	150.2	1.68	0.4	0.00269	1	1
20160823_QEh1_LC2_HuPa_SA_HLApI_RA957_1_NG_1.22394.22394.1	22394	1	911.4694214	-0.001834	THISDAVVA	THISDAVVA	sp|Q5VT06|CE350_HUMAN	0	186.6	1.515	0.296	0.00246	1	1
20160823_QEh1_LC2_HuPa_SA_HLApI_RA957_2_MG_1.17987.17987.2	17987	2	942.4931641	8.20E-04	THSGFPAKV	THSGFPAKV	sp|Q8IUR0|TPPC5_HUMAN	0	326.1	1.968	0.351	5.66E-04	1	1
20160823_QEh1_LC2_HuPa_SA_HLApI_RA957_2_MG_1.11364.11364.3	11364	3	992.5016479	-0.0023	N(Deamidated)AIGGKYNR	NAIGGKYNR	sp|P14324|FPPS_HUMAN	0	215.3	1.984	0.279	0.0192	1	1
20160823_QEh1_LC2_HuPa_SA_HLApI_RA957_1_NG_1.06384.06384.2	6384	2	1055.497559	-0.002038	DSSNLQHQK	DSSNLQHQK	sp|Q9Y2L1|RRP44_HUMAN	0	572.2	2.146	0.173	0.00222	1	1
20160823_QEh1_LC2_HuPa_SA_HLApI_RA957_2_MG_1.27055.27055.1	27055	1	1042.469727	-0.002193	EAFPHDSQL	EAFPHDSQL	sp|Q10570|CPSF1_HUMAN	0	361.7	1.775	0.247	0.0114	1	1
20160823_QEh1_LC2_HuPa_SA_HLApI_RA957_2_NG_1.07146.07146.2	7146	2	929.4915161	-0.001548	DTAPSGVRK	DTAPSGVRK	DeNovo_spliced__DTAPSGVRK	0	328.3	1.313	0.209	0.0335	1	1
20160823_QEh1_LC2_HuPa_SA_HLApI_RA957_2_NG_1.37755.37755.3	37755	3	1943.046753	0.998359	EVLDLERSGVNSELVKR	EVLDLERSGVNSELVKR	sp|P35659|DEK_HUMAN	0.279	661.9	3.155	0.453	2.91E-07	1	1
20160823_QEh1_LC2_HuPa_SA_HLApI_RA957_2_NG_1.16792.16792.2	16792	2	1191.542358	-0.003153	FVQSPNCNQR	FVQSPNCNQR	sp|P84022|SMAD3_HUMAN;sp|Q15796|SMAD2_HUMAN	0	479	1.545	0.394	0.00681	1	1
20160823_QEh1_LC2_HuPa_SA_HLApI_RA957_2_MG_1.28528.28528.2	28528	2	1350.6875	-0.001623	DQIEQAHLELR	DQIEQAHLELR	sp|Q99459|CDC5L_HUMAN	0	1101.2	2.975	0.458	9.90E-05	1	1
20160823_QEh1_LC2_HuPa_SA_HLApI_RA957_1_MG_1.28752.28752.2	28752	2	1175.590454	-0.003035	HTSISSLFER	HTSISSLFER	sp|P23258|TBG1_HUMAN	0	341.5	1.718	0.279	0.00548	1	1
20160823_QEh1_LC2_HuPa_SA_HLApI_RA957_2_MG_1.26852.26852.2	26852	2	1040.562134	6.76E-04	RTLENPVNV	RTLENPVNV	sp|O15027|SC16A_HUMAN	0	228.5	1.808	0.231	0.0377	1	1
20160823_QEh1_LC2_HuPa_SA_HLApI_RA957_2_MG_1.26519.26519.2	26519	2	1229.62439	-8.18E-04	LVADISEAEQR	LVADISEAEQR	sp|Q7Z5R6|AB1IP_HUMAN	0	361.1	1.851	0.358	0.00609	1	1
20160823_QEh1_LC2_HuPa_SA_HLApI_RA957_2_NG_1.31283.31283.2	31283	2	943.4416504	-0.001693	SHSEAVAML	SHSEAVAML	sp|Q8N448|LNX2_HUMAN	0	312.4	1.491	0.23	0.00767	1	1
20160823_QEh1_LC2_HuPa_SA_HLApI_RA957_1_MG_1.35075.35075.1	35075	1	930.4776611	-0.003432	FPVGGPGTSL	FPVGGPGTSL	sp|P49589|SYCC_HUMAN	0	459.9	2.132	0.309	0.00213	1	1
20160823_QEh1_LC2_HuPa_SA_HLApI_RA957_2_MG_1.09378.09378.2	9378	2	1316.635498	-0.003896	EVMKEGGSPAGQK	EVMKEGGSPAGQK	sp|Q460N5|PAR14_HUMAN	0	718	2.397	0.422	7.38E-05	1	1
20160823_QEh1_LC2_HuPa_SA_HLApI_RA957_2_NG_1.24028.24028.2	24028	2	1107.553101	-0.002886	NSFTAPSTVGK	NSFTAPSTVGK	sp|O95453|PARN_HUMAN	0	230.9	2.2	0.311	0.0056	1	1
20160823_QEh1_LC2_HuPa_SA_HLApI_RA957_1_NG_1.23948.23948.2	23948	2	1065.578979	-0.002927	KLLQDLHEA	KLLQDLHEA	sp|Q9H8M2|BRD9_HUMAN	0	258.1	1.808	0.158	0.0188	1	1
20160823_QEh1_LC2_HuPa_SA_HLApI_RA957_1_NG_1.22959.22959.1	22959	1	997.5175171	-0.001746	NPAEVEALR	NPAEVEALR	sp|P19793|RXRA_HUMAN	0	110.9	2.058	0.34	0.0103	1	1
20160823_QEh1_LC2_HuPa_SA_HLApI_RA957_2_MG_1.15770.15770.2	15770	2	951.5116577	-0.002117	HAALQDIGK	HAALQDIGK	sp|Q9ULX3|NOB1_HUMAN	0	580.5	2.501	0.4	9.56E-04	1	1
20160823_QEh1_LC2_HuPa_SA_HLApI_RA957_2_NG_1.13231.13231.2	13231	2	1067.484985	-0.003313	ETNTGEVYR	ETNTGEVYR	sp|P62318|SMD3_HUMAN	0	441	1.936	0.368	0.00183	1	1
20160823_QEh1_LC2_HuPa_SA_HLApI_RA957_2_NG_1.14487.14487.3	14487	3	1381.727905	-0.003432	TTHPSESKINLR	TTHPSESKINLR	sp|Q9Y2S0|RPAC2_HUMAN	0	489.1	2.736	0.45	4.84E-06	1	1
20160823_QEh1_LC2_HuPa_SA_HLApI_RA957_2_MG_1.34723.34723.3	34723	3	2054.927979	0.993887	VDDTQFVRFDSDAASPRE	VDDTQFVRFDSDAASPRE	sp|Q31612|1B73_HUMAN	0.015	250.4	3.046	0.438	6.00E-05	1	1
20160823_QEh1_LC2_HuPa_SA_HLApI_RA957_2_NG_1.44557.44557.2	44557	2	1162.631348	-0.003226	TTQTSLPLFR	TTQTSLPLFR	sp|Q13596|SNX1_HUMAN	0	345.5	2.01	0.446	5.76E-04	1	1
20160823_QEh1_LC2_HuPa_SA_HLApI_RA957_1_NG_1.30130.30130.2	30130	2	1206.673096	0.996247	EVFSIAGTVKR	EVFSIAGTVKR	sp|Q9P2K5|MYEF2_HUMAN	0	629.7	1.963	0.394	0.00336	1	1
20160823_QEh1_LC2_HuPa_SA_HLApI_RA957_2_MG_1.41719.41719.1	41719	1	997.4765015	-0.002546	TAM(Oxidation)DVVYAL	TAMDVVYAL	sp|P62805|H4_HUMAN	0	354.5	1.618	0.293	0.0156	1	1
20160823_QEh1_LC2_HuPa_SA_HLApI_RA957_1_MG_1.15160.15160.2	15160	2	1074.543823	-0.002036	EIYGVTHTR	EIYGVTHTR	sp|Q9HCS7|SYF1_HUMAN	0	386.9	1.693	0.33	0.00646	1	1
20160823_QEh1_LC2_HuPa_SA_HLApI_RA957_2_MG_1.17841.17841.2	17841	2	1234.664063	-0.002963	YTAEQVAAVKR	YTAEQVAAVKR	sp|Q9NXW2|DJB12_HUMAN	0	650	2.356	0.526	1.32E-06	1	1
20160823_QEh1_LC2_HuPa_SA_HLApI_RA957_2_MG_1.34971.34971.1	34971	1	862.4884033	-0.002849	ALAPAPPQV	ALAPAPPQV	sp|Q04206|TF65_HUMAN	0	257	2.148	0.107	0.0436	1	1
20160823_QEh1_LC2_HuPa_SA_HLApI_RA957_1_MG_1.27449.27449.2	27449	2	950.5165405	-0.002006	HASQLSPVL	HASQLSPVL	sp|Q8IXZ2|ZC3H3_HUMAN	0	401	1.832	0.277	0.0472	1	1
20160823_QEh1_LC2_HuPa_SA_HLApI_RA957_1_NG_1.38850.38850.2	38850	2	1091.584351	-0.001952	ESTPFTAVLK	ESTPFTAVLK	sp|P61960|UFM1_HUMAN	0	221.1	1.579	0.076	0.0218	1	1
20160823_QEh1_LC2_HuPa_SA_HLApI_RA957_2_NG_1.10486.10486.3	10486	3	1273.700684	-0.002361	ETHYEKVLKK	ETHYEKVLKK	sp|Q2TAP0|GOG7B_HUMAN;sp|Q7Z5G4|GOGA7_HUMAN	0	245	2.272	0.43	0.00211	1	1
20160823_QEh1_LC2_HuPa_SA_HLApI_RA957_2_MG_1.04873.04873.3	4873	3	1063.482422	-0.004548	VHDPNHSKM	VHDPNHSKM	sp|Q7Z3B3|KANL1_HUMAN	0	194.6	2.124	0.226	0.00754	1	1
20160823_QEh1_LC2_HuPa_SA_HLApI_RA957_2_NG_1.49992.49992.2	49992	2	1118.630127	-0.003455	KLQEFLQTL	KLQEFLQTL	sp|Q9NVI1|FANCI_HUMAN	0	247.2	1.94	0.184	0.0432	1	1
20160823_QEh1_LC2_HuPa_SA_HLApI_RA957_1_MG_1.29729.29729.1	29729	1	1096.553711	-0.001612	KQYGNEVFL	KQYGNEVFL	sp|P50990|TCPQ_HUMAN	0	469.9	1.929	0.351	0.00213	1	1
20160823_QEh1_LC2_HuPa_SA_HLApI_RA957_1_MG_1.04920.04920.2	4920	2	1095.537842	-0.00292	ESASSSSSVKK	ESASSSSSVKK	sp|Q9NPF5|DMAP1_HUMAN	0	448.1	1.918	0.418	5.03E-04	1	1
20160823_QEh1_LC2_HuPa_SA_HLApI_RA957_1_NG_1.33136.33136.2	33136	2	1001.52478	-0.004658	DHTPVHLAL	DHTPVHLAL	sp|Q8IXH7|NELFD_HUMAN	0	219.7	1.687	0.415	7.49E-04	1	1
20160823_QEh1_LC2_HuPa_SA_HLApI_RA957_2_MG_1.04481.04481.3	4481	3	1165.5896	-0.005628	EAAEAHRQVR	EAAEAHRQVR	sp|P50579|MAP2_HUMAN	0	359.2	2.101	0.288	0.00873	1	1
20160823_QEh1_LC2_HuPa_SA_HLApI_RA957_2_MG_1.28337.28337.2	28337	2	1281.619141	-9.08E-04	DVPENDIVEPR	DVPENDIVEPR	sp|Q86TB3|ALPK2_HUMAN	0	406.6	2.019	0.449	3.49E-04	1	1
20160823_QEh1_LC2_HuPa_SA_HLApI_RA957_2_NG_1.31998.31998.3	31998	3	1342.700317	-0.003028	EVFNKFFKER	EVFNKFFKER	sp|Q9Y5B9|SP16H_HUMAN	0	276.7	2.305	0.319	0.00157	1	1
20160823_QEh1_LC2_HuPa_SA_HLApI_RA957_1_MG_1.20895.20895.3	20895	3	1304.791016	-0.001818	HTILLVQPTKR	HTILLVQPTKR	sp|P84090|ERH_HUMAN	0	549	3.196	0.467	0.00282	1	1
20160823_QEh1_LC2_HuPa_SA_HLApI_RA957_1_NG_1.13854.13854.2	13854	2	1093.658691	-0.002132	HVVGTNIVKK	HVVGTNIVKK	sp|O60287|NPA1P_HUMAN	0	591.8	2.066	0.384	9.17E-04	1	1
20160823_QEh1_LC2_HuPa_SA_HLApI_RA957_1_NG_1.13666.13666.3	13666	3	1144.561157	-0.001423	SIFDKNHER	SIFDKNHER	sp|Q8WVN8|UB2Q2_HUMAN	0	249.9	2.052	0.259	0.0189	1	1
20160823_QEh1_LC2_HuPa_SA_HLApI_RA957_2_MG_1.13472.13472.1	13472	1	1048.512451	-0.002403	DTTSTGLAQR	DTTSTGLAQR	sp|Q5JS54|PSMG4_HUMAN	0	59.5	1.738	0.44	2.40E-04	1	1
20160823_QEh1_LC2_HuPa_SA_HLApI_RA957_2_NG_1.22114.22114.1	22114	1	1018.426514	-0.001211	TPLPEDNSM(Oxidation)	TPLPEDNSM	sp|P78527|PRKDC_HUMAN	0	586.7	2.342	0.441	6.06E-04	1	1
20160823_QEh1_LC2_HuPa_SA_HLApI_RA957_2_NG_1.26171.26171.3	26171	3	994.4953613	-0.003093	DPGPHGFLR	DPGPHGFLR	sp|Q9Y6W3|CAN7_HUMAN	0	415.2	2.658	0.372	6.25E-04	1	1
20160823_QEh1_LC2_HuPa_SA_HLApI_RA957_2_MG_1.23007.23007.3	23007	3	1986.945557	-0.002673	GSHSMRYFYTSVSRPGR	GSHSMRYFYTSVSRPGR	sp|P01891|1A68_HUMAN	0	171.2	2.954	0.512	4.65E-06	1	1
20160823_QEh1_LC2_HuPa_SA_HLApI_RA957_2_MG_1.24321.24321.2	24321	2	960.5008545	-0.002024	LHDVEHVL	LHDVEHVL	sp|Q99471|PFD5_HUMAN	0	321	1.493	0.212	0.0253	1	1
20160823_QEh1_LC2_HuPa_SA_HLApI_RA957_2_NG_1.09012.09012.2	9012	2	873.4644775	-0.002323	QAASAAVTR	QAASAAVTR	sp|P26640|SYVC_HUMAN	0.101	382	1.817	0.302	0.0133	1	1
20160823_QEh1_LC2_HuPa_SA_HLApI_RA957_1_NG_1.29182.29182.3	29182	3	1451.713257	-0.002423	DAFEAQFQKNVR	DAFEAQFQKNVR	sp|O43683|BUB1_HUMAN	0	313.7	2.722	0.389	2.38E-05	1	1
20160823_QEh1_LC2_HuPa_SA_HLApI_RA957_2_NG_1.04771.04771.2	4771	2	1194.667603	-0.004526	TTADFRTKKK	TTADFRTKKK	sp|Q9ULX6|AKP8L_HUMAN	0	365.8	2.381	0.357	0.00842	1	1
20160823_QEh1_LC2_HuPa_SA_HLApI_RA957_2_MG_1.34129.34129.1	34129	1	984.522583	-0.00144	TPINQNVSL	TPINQNVSL	sp|Q14494|NF2L1_HUMAN	0	528.5	1.743	0.359	0.00807	1	1
20160823_QEh1_LC2_HuPa_SA_HLApI_RA957_2_MG_1.27067.27067.3	27067	3	1159.682495	-0.004081	RIFAHKIYL	RIFAHKIYL	sp|Q9BYZ6|RHBT2_HUMAN	0	441.5	2.596	0.287	0.0161	1	1
20160823_QEh1_LC2_HuPa_SA_HLApI_RA957_2_MG_1.35570.35570.2	35570	2	1271.640991	-0.003539	HRMFEVVGGQL	HRMFEVVGGQL	sp|Q8WXF8|DEDD2_HUMAN	0	460.1	1.958	0.333	0.00592	1	1
20160823_QEh1_LC2_HuPa_SA_HLApI_RA957_2_MG_1.38850.38850.2	38850	2	1372.612183	-0.006551	FPYDDPTYDKL	FPYDDPTYDKL	sp|Q8WV07|ORAV1_HUMAN	0	680.3	2.297	0.48	3.63E-05	1	1
20160823_QEh1_LC2_HuPa_SA_HLApI_RA957_2_NG_1.37545.37545.2	37545	2	1296.619873	8.30E-05	LSFETTDESLR	LSFETTDESLR	sp|P09651|ROA1_HUMAN;sp|Q32P51|RA1L2_HUMAN	0	417.3	2.059	0.311	0.00352	1	1
20160823_QEh1_LC2_HuPa_SA_HLApI_RA957_2_MG_1.09170.09170.2	9170	2	944.3816528	-0.001887	SHDQSGDSL	SHDQSGDSL	sp|Q9H8E8|CSR2B_HUMAN	0	497	2.167	0.335	0.0151	1	1
20160823_QEh1_LC2_HuPa_SA_HLApI_RA957_1_NG_1.31956.31956.3	31956	3	1093.552368	-0.003316	IFDVHVHEV	IFDVHVHEV	sp|O15031|PLXB2_HUMAN	0	214.8	2.16	0.208	0.0376	1	1
20160823_QEh1_LC2_HuPa_SA_HLApI_RA957_2_NG_1.22740.22740.2	22740	2	1180.587524	-0.003546	KVMEYENRI	KVMEYENRI	sp|Q9BPX6|MICU1_HUMAN	0	620.5	2.309	0.302	0.00351	1	1
20160823_QEh1_LC2_HuPa_SA_HLApI_RA957_1_NG_1.12517.12517.3	12517	3	1272.653931	-0.003527	FTQGSIEAHKR	FTQGSIEAHKR	sp|Q9NY33|DPP3_HUMAN	0	333.5	2.497	0.453	4.68E-05	1	1
20160823_QEh1_LC2_HuPa_SA_HLApI_RA957_2_MG_1.36415.36415.1	36415	1	991.4102783	-0.003177	FPDAGEDEL	FPDAGEDEL	sp|P46940|IQGA1_HUMAN	0.067	570.3	1.815	0.2	0.0386	1	1
20160823_QEh1_LC2_HuPa_SA_HLApI_RA957_1_NG_1.23479.23479.2	23479	2	1223.612061	-0.002562	DSSNLEKIYR	DSSNLEKIYR	tr|A0A0B4J2F2|A0A0B4J2F2_HUMAN;sp|P57059|SIK1_HUMAN	0	505.8	2.099	0.365	1.08E-04	1	1
20160823_QEh1_LC2_HuPa_SA_HLApI_RA957_2_NG_1.06787.06787.3	6787	3	1263.590942	-0.004679	QRHENETHTL	QRHENETHTL	sp|Q8N4C6|NIN_HUMAN	0	343.3	2.91	0.286	0.00386	1	1
20160823_QEh1_LC2_HuPa_SA_HLApI_RA957_2_NG_1.07013.07013.3	7013	3	1084.562866	-0.003694	SSFSHKPAPK	SSFSHKPAPK	sp|Q9UBW7|ZMYM2_HUMAN	0	112.4	1.639	0.343	0.0358	1	1
20160823_QEh1_LC2_HuPa_SA_HLApI_RA957_1_MG_1.30101.30101.2	30101	2	939.5003052	-0.002241	AHDTTLVAL	AHDTTLVAL	sp|P11117|PPAL_HUMAN	0	414.7	1.91	0.189	0.00914	1	1
20160823_QEh1_LC2_HuPa_SA_HLApI_RA957_2_NG_1.39328.39328.2	39328	2	1151.595093	-0.002438	NVINYSFPAK	NVINYSFPAK	sp|Q8TDD1|DDX54_HUMAN	0	347.4	1.967	0.347	2.61E-04	1	1
20160823_QEh1_LC2_HuPa_SA_HLApI_RA957_1_MG_1.32743.32743.2	32743	2	981.5269165	-0.001478	SHVPYPVAL	SHVPYPVAL	sp|P10242|MYB_HUMAN	0	197	1.864	0.293	0.0528	1	1
20160823_QEh1_LC2_HuPa_SA_HLApI_RA957_2_NG_1.51762.51762.2	51762	2	1113.582275	-0.002895	EALDPLGIMR	EALDPLGIMR	sp|Q53T59|H1BP3_HUMAN	0	116.6	1.898	0.343	0.015	1	1
20160823_QEh1_LC2_HuPa_SA_HLApI_RA957_2_NG_1.32196.32196.2	32196	2	948.5369873	-0.002255	EPLRPGPAL	EPLRPGPAL	DeNovo_spliced__EPLRPGPAL	0	270.5	1.684	0.285	0.0414	1	1
20160823_QEh1_LC2_HuPa_SA_HLApI_RA957_1_MG_1.24693.24693.2	24693	2	1124.666992	-0.003619	VPAPFKPITR	VPAPFKPITR	sp|Q9NX20|RM16_HUMAN	0	490.1	2.17	0.373	0.00416	1	1
20160823_QEh1_LC2_HuPa_SA_HLApI_RA957_2_MG_1.31849.31849.3	31849	3	1132.578857	-0.005714	MRDMAQLRL	MRDMAQLRL	sp|Q9UPR3|SMG5_HUMAN	0	321.1	2.204	0.358	0.00215	1	1
20160823_QEh1_LC2_HuPa_SA_HLApI_RA957_1_NG_1.19551.19551.3	19551	3	1124.58313	5.89E-04	ETSSFGIKTR	ETSSFGIKTR	DeNovo_spliced__ETSSFGIKTR	0	487.6	2.536	0.342	2.82E-04	1	1
20160823_QEh1_LC2_HuPa_SA_HLApI_RA957_1_NG_1.26857.26857.2	26857	2	1022.564087	-0.002034	HHKAFLASL	HHKAFLASL	sp|Q9H211|CDT1_HUMAN	0	390.6	2.029	0.242	0.00705	1	1
20160823_QEh1_LC2_HuPa_SA_HLApI_RA957_1_NG_1.13360.13360.3	13360	3	1274.695923	-0.003705	NVVKFYGHRR	NVVKFYGHRR	sp|O14757|CHK1_HUMAN	0	176.4	1.678	0.283	0.0322	1	1
20160823_QEh1_LC2_HuPa_SA_HLApI_RA957_2_NG_1.40921.40921.2	40921	2	1252.630737	8.38E-04	RLFDDSTVTTV	RLFDDSTVTTV	sp|O94966|UBP19_HUMAN	0	523.6	2.129	0.28	0.00346	1	1
20160823_QEh1_LC2_HuPa_SA_HLApI_RA957_1_NG_1.37095.37095.2	37095	2	980.5518799	-0.002394	SSSFLILSK	SSSFLILSK	DeNovo_spliced__SSSFLILSK	0	288.5	1.713	0.248	0.01	1	1
20160823_QEh1_LC2_HuPa_SA_HLApI_RA957_2_NG_1.19766.19766.2	19766	2	1050.642822	-9.40E-04	TTPAIVPPKK	TTPAIVPPKK	sp|Q7Z333|SETX_HUMAN	0	117.7	1.363	0.279	0.0164	1	1
20160823_QEh1_LC2_HuPa_SA_HLApI_RA957_2_NG_1.23291.23291.1	23291	1	943.4379883	-0.001978	YHEGSAPAL	YHEGSAPAL	sp|Q709C8|VP13C_HUMAN	0	606.2	2.065	0.511	8.92E-05	1	1
20160823_QEh1_LC2_HuPa_SA_HLApI_RA957_1_MG_1.14847.14847.2	14847	2	1203.571045	-0.002156	EASEEAVSVQR	EASEEAVSVQR	sp|P30622|CLIP1_HUMAN	0	410	2.162	0.376	0.00357	1	1
20160823_QEh1_LC2_HuPa_SA_HLApI_RA957_2_MG_1.21751.21751.3	21751	3	1154.601318	-0.003046	SHSEAGSRIVL	SHSEAGSRIVL	sp|Q9BRR6|ADPGK_HUMAN	0	365.9	2.571	0.352	0.00235	1	1
20160823_QEh1_LC2_HuPa_SA_HLApI_RA957_2_MG_1.22623.22623.2	22623	2	1241.629028	-1.66E-04	EAYKSELFQK	EAYKSELFQK	sp|Q13315|ATM_HUMAN	0	483.7	2.189	0.292	0.00128	1	1
20160823_QEh1_LC2_HuPa_SA_HLApI_RA957_2_NG_1.17357.17357.2	17357	2	1029.515137	-0.001271	SPIKDQPVM(Oxidation)	SPIKDQPVM	sp|Q9HB96|FANCE_HUMAN	0	480.9	2.134	0.276	0.0052	1	1
20160823_QEh1_LC2_HuPa_SA_HLApI_RA957_1_NG_1.12288.12288.3	12288	3	1096.5979	-9.80E-04	QRIHTSDKL	QRIHTSDKL	sp|Q9Y2G7|ZFP30_HUMAN	0	239.6	2.335	0.242	0.0228	1	1
20160823_QEh1_LC2_HuPa_SA_HLApI_RA957_2_MG_1.48826.48826.2	48826	2	979.5679321	-0.002326	GILGIQPPSV	GILGIQPPSV	sp|Q9UPN6|SCAF8_HUMAN	0	107.1	1.07	0.339	0.018	1	1
20160823_QEh1_LC2_HuPa_SA_HLApI_RA957_1_MG_1.08813.08813.2	8813	2	1191.608521	-0.002286	NTSHQVHTLR	NTSHQVHTLR	sp|Q8IVF7|FMNL3_HUMAN	0	801.8	2.387	0.367	7.65E-07	1	1
20160823_QEh1_LC2_HuPa_SA_HLApI_RA957_2_MG_1.11966.11966.2	11966	2	980.4643555	-0.001837	DTSSEITTK	DTSSEITTK	sp|P06454|PTMA_HUMAN	0	313.5	1.617	0.246	0.0216	1	1
20160823_QEh1_LC2_HuPa_SA_HLApI_RA957_1_MG_1.27701.27701.2	27701	2	1220.648682	-0.002602	RVFGSQNLTTV	RVFGSQNLTTV	sp|Q9Y4L1|HYOU1_HUMAN	0	229	2.109	0.218	0.00546	1	1
20160823_QEh1_LC2_HuPa_SA_HLApI_RA957_2_MG_1.38614.38614.3	38614	3	2213.045166	1.002237	DNSKNTLYLQMNSLRAEDT	DNSKNTLYLQMNSLRAEDT	tr|A0A087WSX4|A0A087WSX4_HUMAN;tr|A0A0B4J1V3|A0A0B4J1V3_HUMAN;tr|A0A0B4J2B7|A0A0B4J2B7_HUMAN;tr|A0A0C4DH42|A0A0C4DH42_HUMAN;tr|A0A0J9YY99|A0A0J9YY99_HUMAN;sp|P01764|HV303_HUMAN	0	354.6	3.062	1	5.88E-06	1	1
20160823_QEh1_LC2_HuPa_SA_HLApI_RA957_1_NG_1.24169.24169.2	24169	2	1058.544922	-0.005934	TRHEVTAVF	TRHEVTAVF	sp|A1L0T0|ILVBL_HUMAN	0	359.5	1.832	0.293	0.0382	1	1
20160823_QEh1_LC2_HuPa_SA_HLApI_RA957_2_MG_1.02848.02848.3	2848	3	1002.517334	-0.003345	TTNRPGTTR	TTNRPGTTR	sp|Q8TCZ2|C99L2_HUMAN	0	343.8	2.45	0.345	4.07E-04	1	1
20160823_QEh1_LC2_HuPa_SA_HLApI_RA957_2_MG_1.41241.41241.2	41241	2	1153.643066	-0.002398	DANTALPLALR	DANTALPLALR	sp|O43299|AP5Z1_HUMAN	0	435.4	2.246	0.391	2.39E-05	1	1
20160823_QEh1_LC2_HuPa_SA_HLApI_RA957_2_MG_1.24020.24020.2	24020	2	1359.725586	-3.38E-04	EAIHSPQVAGVPR	EAIHSPQVAGVPR	sp|P12270|TPR_HUMAN	0	255	1.938	0.342	3.39E-05	1	1
20160823_QEh1_LC2_HuPa_SA_HLApI_RA957_2_NG_1.47362.47362.2	47362	2	955.5320435	-0.001791	SHTLVSLSL	SHTLVSLSL	sp|Q7Z7L7|ZER1_HUMAN	0	245.7	1.632	0.244	0.0397	1	1
20160823_QEh1_LC2_HuPa_SA_HLApI_RA957_2_MG_1.24803.24803.2	24803	2	1268.676636	0.998056	NVAPGDRVWVR	NVAPGDRVWVR	sp|Q9Y6D5|BIG2_HUMAN	0	142.2	1.795	0.19	0.0306	1	1
20160823_QEh1_LC2_HuPa_SA_HLApI_RA957_2_NG_1.37497.37497.3	37497	3	1897.014526	-0.005132	KKVVVYLQKLDTAYDD	KKVVVYLQKLDTAYDD	sp|P53634|CATC_HUMAN	0	146.7	2.078	0.438	4.67E-04	1	1
20160823_QEh1_LC2_HuPa_SA_HLApI_RA957_2_MG_1.23041.23041.2	23041	2	1185.585083	-0.007384	SVSSICGAAVHR	SVSSICGAAVHR	sp|O43405|COCH_HUMAN	0	400.5	1.954	0.304	0.00348	1	1
20160823_QEh1_LC2_HuPa_SA_HLApI_RA957_2_NG_1.27820.27820.2	27820	2	1117.552124	-0.002895	EVTGVNVNMR	EVTGVNVNMR	sp|O43306|ADCY6_HUMAN;sp|O95622|ADCY5_HUMAN	0	344.7	1.839	0.368	0.00139	1	1
20160823_QEh1_LC2_HuPa_SA_HLApI_RA957_1_MG_1.36895.36895.1	36895	1	941.494751	-0.002338	FPIANGPNL	FPIANGPNL	sp|Q15386|UBE3C_HUMAN	0	453.4	2.248	0.408	0.00204	1	1
20160823_QEh1_LC2_HuPa_SA_HLApI_RA957_2_NG_1.18057.18057.3	18057	3	985.4984741	-0.003038	AHNVSMKSL	AHNVSMKSL	sp|O14777|NDC80_HUMAN	0	242.7	2.017	0.476	3.85E-04	1	1
20160823_QEh1_LC2_HuPa_SA_HLApI_RA957_1_MG_1.17136.17136.2	17136	2	1283.764526	-0.002807	TIIEVNGKRVR	TIIEVNGKRVR	sp|Q16181|SEPT7_HUMAN	0	144.1	2.093	0.165	0.0179	1	1
20160823_QEh1_LC2_HuPa_SA_HLApI_RA957_1_NG_1.05211.05211.3	5211	3	1240.638794	-0.002358	ESVGEKAHKEK	ESVGEKAHKEK	sp|Q9BZV1|UBXN6_HUMAN	0	210.6	1.838	0.198	0.0141	1	1
20160823_QEh1_LC2_HuPa_SA_HLApI_RA957_2_NG_1.13658.13658.3	13658	3	1014.578918	-0.003253	NVTTPISKR	NVTTPISKR	sp|Q8IZT6|ASPM_HUMAN	0	224.9	1.893	0.214	0.0366	1	1
20160823_QEh1_LC2_HuPa_SA_HLApI_RA957_1_NG_1.32791.32791.2	32791	2	1176.613037	-8.08E-04	TVASPAEFVTR	TVASPAEFVTR	sp|O00763|ACACB_HUMAN;sp|Q13085|ACACA_HUMAN	0	398.2	1.904	0.219	0.00599	1	1
20160823_QEh1_LC2_HuPa_SA_HLApI_RA957_2_NG_1.07829.07829.3	7829	3	1093.543213	-0.001891	HSM(Oxidation)ALIHNR	HSMALIHNR	sp|P33991|MCM4_HUMAN	0	378.7	2.3	0.312	0.0115	1	1
20160823_QEh1_LC2_HuPa_SA_HLApI_RA957_1_MG_1.26961.26961.2	26961	2	1330.710815	-0.002483	EVVEFLKNPQ(Deamidated)K	EVVEFLKNPQK	sp|Q96TA2|YMEL1_HUMAN	0.21	679.2	2.603	0.462	2.00E-04	1	1
20160823_QEh1_LC2_HuPa_SA_HLApI_RA957_2_NG_1.29173.29173.1	29173	1	1025.490112	-0.002884	SHGETFHVL	SHGETFHVL	sp|O75326|SEM7A_HUMAN	0	225.8	1.89	0.272	2.52E-04	1	1
20160823_QEh1_LC2_HuPa_SA_HLApI_RA957_2_NG_1.34323.34323.1	34323	1	982.4383545	-0.004637	MPASSYQSL	MPASSYQSL	sp|Q8IXS8|F126B_HUMAN	0	214.1	1.725	0.09	0.00887	1	1
20160823_QEh1_LC2_HuPa_SA_HLApI_RA957_2_NG_1.39874.39874.2	39874	2	1089.569214	-0.001439	FPLTEDQKL	FPLTEDQKL	sp|Q14191|WRN_HUMAN	0	392.5	2.207	0.31	0.00915	1	1
20160823_QEh1_LC2_HuPa_SA_HLApI_RA957_2_NG_1.30231.30231.2	30231	2	1128.600098	-0.002517	ETVNVEPLTK	ETVNVEPLTK	sp|Q14203|DCTN1_HUMAN	0	400.5	2.073	0.344	0.00179	1	1
20160823_QEh1_LC2_HuPa_SA_HLApI_RA957_1_MG_1.23565.23565.2	23565	2	947.4689941	-0.002276	AHYSAVTSL	AHYSAVTSL	sp|Q12788|TBL3_HUMAN	0	442.3	1.915	0.279	0.0228	1	1
20160823_QEh1_LC2_HuPa_SA_HLApI_RA957_1_NG_1.23009.23009.2	23009	2	1607.822632	-0.0041	STIDYVEDGKGIRR	STIDYVEDGKGIRR	sp|Q9BZ67|FRMD8_HUMAN	0	117.3	1.969	0.49	5.05E-04	1	1
20160823_QEh1_LC2_HuPa_SA_HLApI_RA957_1_NG_1.45929.45929.2	45929	2	1125.605103	-0.001946	HLLEEPIYL	HLLEEPIYL	sp|Q9BUB4|ADAT1_HUMAN	0.214	245.9	1.706	0.351	0.00588	1	1
20160823_QEh1_LC2_HuPa_SA_HLApI_RA957_2_MG_1.12852.12852.2	12852	2	1041.569458	-0.002477	TVIHHVHSL	TVIHHVHSL	sp|Q8WU67|ABHD3_HUMAN	0	538.5	2.348	0.398	0.00187	1	1
20160823_QEh1_LC2_HuPa_SA_HLApI_RA957_2_MG_1.22438.22438.2	22438	2	1127.515381	-0.002828	QHSLQYHCL	QHSLQYHCL	sp|Q92622|RUBIC_HUMAN	0	204.1	1.452	0.271	0.0323	1	1
20160823_QEh1_LC2_HuPa_SA_HLApI_RA957_2_MG_1.27159.27159.2	27159	2	1128.600464	-0.002174	ETVNVEPLTK	ETVNVEPLTK	sp|Q14203|DCTN1_HUMAN	0	586.8	2.16	0.289	0.00336	1	1
20160823_QEh1_LC2_HuPa_SA_HLApI_RA957_2_NG_1.33852.33852.1	33852	1	925.5245972	0.00131	SHLVATVTV	SHLVATVTV	sp|Q8TEM1|PO210_HUMAN	0	343.2	1.641	0.38	0.00609	1	1
20160823_QEh1_LC2_HuPa_SA_HLApI_RA957_2_MG_1.29073.29073.2	29073	2	1067.53833	-0.001612	THFHELTAL	THFHELTAL	sp|P43246|MSH2_HUMAN	0	264.1	1.693	0.238	0.0348	1	1
20160823_QEh1_LC2_HuPa_SA_HLApI_RA957_1_NG_1.34399.34399.1	34399	1	941.4787598	-0.003064	DHSATIVSI	DHSATIVSI	sp|O60449|LY75_HUMAN	0	224.6	1.521	0.367	0.00109	1	1
20160823_QEh1_LC2_HuPa_SA_HLApI_RA957_2_MG_1.16017.16017.3	16017	3	1144.515015	-0.003278	M(Oxidation)ISDEIHER	MISDEIHER	sp|O60239|3BP5_HUMAN	0	276.1	2.153	0.246	0.043	1	1
20160823_QEh1_LC2_HuPa_SA_HLApI_RA957_2_NG_1.40685.40685.1	40685	1	973.480957	0.001925	M(Oxidation)PLTADPTL	MPLTADPTL	sp|Q05469|LIPS_HUMAN	0	536	1.917	0.271	0.00537	1	1
20160823_QEh1_LC2_HuPa_SA_HLApI_RA957_1_MG_1.35413.35413.2	35413	2	1007.526184	-0.002607	EHSDVLPVL	EHSDVLPVL	sp|O95071|UBR5_HUMAN	0	111.1	1.48	0.271	0.0322	1	1
20160823_QEh1_LC2_HuPa_SA_HLApI_RA957_2_MG_1.13217.13217.3	13217	3	971.5368652	-0.003124	DITTPKAAR	DITTPKAAR	sp|O75475|PSIP1_HUMAN	0	257.7	1.834	0.282	0.0179	1	1
20160823_QEh1_LC2_HuPa_SA_HLApI_RA957_2_MG_1.08307.08307.2	8307	2	1008.387817	-0.002716	AFDRHCNM(Oxidation)	AFDRHCNM	sp|P62316|SMD2_HUMAN	0	262.6	1.565	0.337	0.0146	1	1
20160823_QEh1_LC2_HuPa_SA_HLApI_RA957_2_NG_1.08798.08798.2	8798	2	853.4382324	-0.002394	QAAPSQPR	QAAPSQPR	DeNovo_spliced__QAAPSQPR	0.027	365.8	1.78	0.229	0.0229	1	1
20160823_QEh1_LC2_HuPa_SA_HLApI_RA957_2_MG_1.33013.33013.1	33013	1	1000.469604	-0.001719	SPISN(Deamidated)GSPEL	SPISNGSPEL	sp|Q15723|ELF2_HUMAN	0	446.7	2.237	0.303	0.00638	1	1
20160823_QEh1_LC2_HuPa_SA_HLApI_RA957_1_NG_1.05194.05194.2	5194	2	949.444397	-0.00208	TTAGEQSTR	TTAGEQSTR	sp|Q9BVP2|GNL3_HUMAN	0	381.8	2.08	0.402	0.00214	1	1
20160823_QEh1_LC2_HuPa_SA_HLApI_RA957_2_MG_1.26328.26328.2	26328	2	1112.638794	-0.005379	KLLESGEPKL	KLLESGEPKL	sp|Q14156|EFR3A_HUMAN	0	454.7	2.019	0.214	0.0518	1	1
20160823_QEh1_LC2_HuPa_SA_HLApI_RA957_1_MG_1.20397.20397.2	20397	2	998.5015259	-0.001766	IHTDSNTVL	IHTDSNTVL	sp|Q9BX70|BTBD2_HUMAN	0	137.4	1.492	0.246	0.05	1	1
20160823_QEh1_LC2_HuPa_SA_HLApI_RA957_2_MG_1.31113.31113.2	31113	2	1281.763062	-0.002553	SLLKEPQKVQL	SLLKEPQKVQL	sp|Q9UBB6|NCDN_HUMAN	0	818.7	2.721	0.372	0.00296	1	1
20160823_QEh1_LC2_HuPa_SA_HLApI_RA957_2_MG_1.14777.14777.3	14777	3	1362.59314	-0.002112	QSYDPNHPSYR	QSYDPNHPSYR	sp|O15014|ZN609_HUMAN	0	216	2.023	0.325	0.01	1	1
20160823_QEh1_LC2_HuPa_SA_HLApI_RA957_1_MG_1.19995.19995.1	19995	1	1037.548706	-0.001898	AHAEEKLQL	AHAEEKLQL	sp|Q9Y6A5|TACC3_HUMAN	0	586.6	2.122	0.323	0.00142	1	1
20160823_QEh1_LC2_HuPa_SA_HLApI_RA957_2_MG_1.31137.31137.2	31137	2	1148.652954	-0.002453	LHIDPKTGVAV	LHIDPKTGVAV	sp|Q8TEM1|PO210_HUMAN	0	321.8	2.182	0.302	0.0264	1	1
20160823_QEh1_LC2_HuPa_SA_HLApI_RA957_1_NG_1.42612.42612.1	42612	1	995.5646362	-5.23E-04	TPSPIIQQL	TPSPIIQQL	sp|Q8IX90|SKA3_HUMAN	0	619	2.249	0.161	0.0278	1	1
20160823_QEh1_LC2_HuPa_SA_HLApI_RA957_2_MG_1.15036.15036.2	15036	2	932.4810791	-4.08E-04	EVGSVSEVK	EVGSVSEVK	sp|O43491|E41L2_HUMAN	0	492.8	1.883	0.204	0.0175	1	1
20160823_QEh1_LC2_HuPa_SA_HLApI_RA957_2_MG_1.15163.15163.3	15163	3	1137.627075	-0.002432	NSFPYVKKR	NSFPYVKKR	sp|Q5JSL3|DOC11_HUMAN	0	292.6	1.961	0.418	0.00404	1	1
20160823_QEh1_LC2_HuPa_SA_HLApI_RA957_1_NG_1.43685.43685.2	43685	2	1052.563843	-0.001665	FPEALGHVAL	FPEALGHVAL	sp|O00562|PITM1_HUMAN	0	296.8	1.465	0.383	0.00195	1	1
20160823_QEh1_LC2_HuPa_SA_HLApI_RA957_1_MG_1.11859.11859.2	11859	2	924.5116577	-0.002447	ISSGAVVHR	ISSGAVVHR	sp|Q9BXK1|KLF16_HUMAN	0	327.2	1.98	0.401	0.00305	1	1
20160823_QEh1_LC2_HuPa_SA_HLApI_RA957_2_NG_1.26315.26315.3	26315	3	1175.679077	-0.002459	RLFHKTVYL	RLFHKTVYL	sp|O14681|EI24_HUMAN	0	220.3	2.424	0.233	0.0192	1	1
20160823_QEh1_LC2_HuPa_SA_HLApI_RA957_2_MG_1.26295.26295.2	26295	2	981.4644165	-0.002386	DHNYIHAL	DHNYIHAL	sp|Q9Y2F5|ICE1_HUMAN	0	300.4	1.918	0.31	8.82E-04	1	1
20160823_QEh1_LC2_HuPa_SA_HLApI_RA957_2_MG_1.11514.11514.2	11514	2	791.3902588	-0.002371	HAAPAAPSA	HAAPAAPSA	sp|Q8N5H7|SH2D3_HUMAN	0	270.5	1.614	0.26	0.0405	1	1
20160823_QEh1_LC2_HuPa_SA_HLApI_RA957_1_MG_1.14612.14612.2	14612	2	1079.582153	-0.001425	NSNLVLHQR	NSNLVLHQR	sp|P17029|ZKSC1_HUMAN;sp|Q6NX49|ZN544_HUMAN	0.071	648.2	2.47	0.359	6.83E-04	1	1
20160823_QEh1_LC2_HuPa_SA_HLApI_RA957_1_NG_1.33029.33029.1	33029	1	1069.403076	-0.003124	TYDYGGFTM(Oxidation)	TYDYGGFTM	sp|P61978|HNRPK_HUMAN	0	318.9	1.717	0.414	0.00419	1	1
20160823_QEh1_LC2_HuPa_SA_HLApI_RA957_2_MG_1.41294.41294.3	41294	3	1223.662354	-0.003919	EIFPDVLVHR	EIFPDVLVHR	sp|O95714|HERC2_HUMAN	0	197.9	2.14	0.361	0.0015	1	1
20160823_QEh1_LC2_HuPa_SA_HLApI_RA957_2_NG_1.14819.14819.3	14819	3	1147.570068	-0.00333	HTGPQQDPRL	HTGPQQDPRL	sp|P32970|CD70_HUMAN	0	194.8	1.788	0.325	0.0366	1	1
20160823_QEh1_LC2_HuPa_SA_HLApI_RA957_2_NG_1.08059.08059.3	8059	3	1038.487061	-0.004573	HHEMAKSSL	HHEMAKSSL	sp|Q86U86|PB1_HUMAN	0	732.1	2.504	0.156	0.0185	1	1
20160823_QEh1_LC2_HuPa_SA_HLApI_RA957_1_NG_1.35328.35328.1	35328	1	1061.584229	-0.002671	RIIDVVYNA	RIIDVVYNA	sp|P62241|RS8_HUMAN	0	78.5	1.507	0.377	0.00498	1	1
20160823_QEh1_LC2_HuPa_SA_HLApI_RA957_1_NG_1.13990.13990.2	13990	2	959.5272217	-0.002851	HHAAKIGNL	HHAAKIGNL	sp|Q96KQ7|EHMT2_HUMAN	0	230	1.671	0.156	0.016	1	1
20160823_QEh1_LC2_HuPa_SA_HLApI_RA957_1_NG_1.34585.34585.1	34585	1	929.4587402	-0.001967	QFDVATHL	QFDVATHL	sp|Q9Y3A2|UTP11_HUMAN	0	499.4	2.045	0.194	0.0481	1	1
20160823_QEh1_LC2_HuPa_SA_HLApI_RA957_1_NG_1.07786.07786.2	7786	2	1010.51239	-0.002121	SASHIASNPK	SASHIASNPK	sp|Q15006|EMC2_HUMAN	0	1054.1	2.432	0.439	1.77E-05	1	1
20160823_QEh1_LC2_HuPa_SA_HLApI_RA957_1_MG_1.32825.32825.3	32825	3	1368.770142	-0.002405	ELIELRELGAAR	ELIELRELGAAR	sp|Q2TAY7|SMU1_HUMAN	0	375.3	2.168	0.277	0.0459	1	1
20160823_QEh1_LC2_HuPa_SA_HLApI_RA957_1_NG_1.36105.36105.2	36105	2	1199.674561	-0.001627	EVISLSQVTPK	EVISLSQVTPK	sp|O60313|OPA1_HUMAN	0	532.5	2.121	0.406	0.00862	1	1
20160823_QEh1_LC2_HuPa_SA_HLApI_RA957_2_NG_1.14325.14325.2	14325	2	980.5025024	-0.001421	ESGPSIVHR	ESGPSIVHR	sp|A5A3E0|POTEF_HUMAN;sp|P0CG38|POTEI_HUMAN;sp|P0CG39|POTEJ_HUMAN;sp|P60709|ACTB_HUMAN;sp|P63261|ACTG_HUMAN;sp|Q6S8J3|POTEE_HUMAN;sp|Q9BYX7|ACTBM_HUMAN	0	323.1	1.927	0.44	5.28E-04	1	1
20160823_QEh1_LC2_HuPa_SA_HLApI_RA957_2_NG_1.23626.23626.2	23626	2	1048.600464	-0.002471	KLHNLPTQV	KLHNLPTQV	sp|Q6BDS2|URFB1_HUMAN	0	422.6	1.907	0.309	0.0185	1	1
20160823_QEh1_LC2_HuPa_SA_HLApI_RA957_1_MG_1.06669.06669.2	6669	2	1120.6698	-0.001822	NVYKKSVKR	NVYKKSVKR	sp|Q8IZM8|ZN654_HUMAN	0	534.9	1.803	0.485	5.52E-04	1	1
20160823_QEh1_LC2_HuPa_SA_HLApI_RA957_2_MG_1.27245.27245.1	27245	1	1174.584473	0.001443	EVTDVDSVVGR	EVTDVDSVVGR	sp|Q8NF50|DOCK8_HUMAN	0	206.7	2.824	0.504	3.86E-05	1	1
20160823_QEh1_LC2_HuPa_SA_HLApI_RA957_2_NG_1.03139.03139.3	3139	3	1019.522644	-0.00344	HAATHITNR	HAATHITNR	sp|Q9Y5A7|NUB1_HUMAN	0	348.3	2.382	0.393	0.00236	1	1
20160823_QEh1_LC2_HuPa_SA_HLApI_RA957_1_MG_1.09220.09220.3	9220	3	1135.680176	-0.002427	KVQEHIKRV	KVQEHIKRV	sp|O15050|TRNK1_HUMAN	0	368	2.702	0.415	4.45E-04	1	1
20160823_QEh1_LC2_HuPa_SA_HLApI_RA957_2_NG_1.10662.10662.3	10662	3	1276.650146	-0.002231	SVPDKEVPGHGR	SVPDKEVPGHGR	sp|Q8NCD3|HJURP_HUMAN	0	273.8	2.591	0.435	2.84E-05	1	1
20160823_QEh1_LC2_HuPa_SA_HLApI_RA957_2_NG_1.14430.14430.2	14430	2	1248.559814	-0.003711	THVDSHGHNVF	THVDSHGHNVF	sp|P49736|MCM2_HUMAN	0	342.9	2.036	0.441	5.86E-05	1	1
20160823_QEh1_LC2_HuPa_SA_HLApI_RA957_2_MG_1.40783.40783.2	40783	2	945.5621948	-0.002584	LPASIPHVI	LPASIPHVI	sp|Q9H981|ARP8_HUMAN	0	342.4	1.828	0.261	0.0162	1	1
20160823_QEh1_LC2_HuPa_SA_HLApI_RA957_2_MG_1.08747.08747.3	8747	3	970.5158691	-0.003709	TTAHLATTR	TTAHLATTR	sp|Q9NSU2|TREX1_HUMAN	0	389.2	1.836	0.274	0.0296	1	1
20160823_QEh1_LC2_HuPa_SA_HLApI_RA957_1_MG_1.07033.07033.2	7033	2	1024.49585	-0.001267	SSCSSSKALR	SSCSSSKALR	DeNovo_spliced__SSCSSSKALR	0	186.4	1.476	0.337	0.00619	1	1
20160823_QEh1_LC2_HuPa_SA_HLApI_RA957_1_NG_1.18434.18434.3	18434	3	1220.647217	-0.004151	HHILSKSDTAL	HHILSKSDTAL	sp|Q86TP1|PRUNE_HUMAN	0	199.7	2.202	0.364	0.00613	1	1
20160823_QEh1_LC2_HuPa_SA_HLApI_RA957_1_MG_1.25508.25508.2	25508	2	990.5838013	-0.002388	KLLDVVHPA	KLLDVVHPA	sp|Q99832|TCPH_HUMAN	0	779	2.472	0.324	9.08E-04	1	1
20160823_QEh1_LC2_HuPa_SA_HLApI_RA957_2_MG_1.35438.35438.2	35438	2	1298.753296	-0.002543	RIQKELADITL	RIQKELADITL	sp|P51965|UB2E1_HUMAN	0	341.8	1.863	0.318	0.0272	1	1
20160823_QEh1_LC2_HuPa_SA_HLApI_RA957_2_MG_1.14618.14618.2	14618	2	1207.664307	-0.003063	ESLPATHIRGK	ESLPATHIRGK	sp|O94776|MTA2_HUMAN;sp|Q13330|MTA1_HUMAN;sp|Q9BTC8|MTA3_HUMAN	0	355.7	1.92	0.344	0.00137	1	1
20160823_QEh1_LC2_HuPa_SA_HLApI_RA957_2_MG_1.33650.33650.3	33650	3	1922.006958	-0.005326	DVFVVGTERGRAFVNTR	DVFVVGTERGRAFVNTR	sp|P78347|GTF2I_HUMAN	0	135.2	1.811	0.416	0.00251	1	1
20160823_QEh1_LC2_HuPa_SA_HLApI_RA957_1_NG_1.28319.28319.1	28319	1	955.5313721	-0.002503	ALDSQVPKV	ALDSQVPKV	sp|Q5JSP0|FGD3_HUMAN	0	364	1.72	0.184	0.0479	1	1
20160823_QEh1_LC2_HuPa_SA_HLApI_RA957_2_MG_1.16106.16106.2	16106	2	1221.642822	-0.002438	TSSEITTKDLK	TSSEITTKDLK	sp|P06454|PTMA_HUMAN	0	1142.9	2.918	0.286	2.82E-04	1	1
20160823_QEh1_LC2_HuPa_SA_HLApI_RA957_2_MG_1.45201.45201.1	45201	1	1072.540527	-0.003502	YPDPVIQEL	YPDPVIQEL	sp|Q9C0B7|TNG6_HUMAN	0	599.3	2.265	0.334	0.0164	1	1
20160823_QEh1_LC2_HuPa_SA_HLApI_RA957_1_NG_1.31663.31663.1	31663	1	987.5316772	-0.003245	NVADLTSLR	NVADLTSLR	sp|Q9UL46|PSME2_HUMAN	0	194	2.161	0.26	0.0192	1	1
20160823_QEh1_LC2_HuPa_SA_HLApI_RA957_2_MG_1.20669.20669.2	20669	2	1042.552734	-0.003191	NVFHIASQK	NVFHIASQK	sp|Q8N0T1|CH059_HUMAN	0	555.3	1.981	0.278	3.52E-04	1	1
20160823_QEh1_LC2_HuPa_SA_HLApI_RA957_2_NG_1.43727.43727.1	43727	1	998.432312	-0.00224	IFDANESGF	IFDANESGF	sp|P26358|DNMT1_HUMAN	0	142.8	1.7	0.314	0.0207	1	1
20160823_QEh1_LC2_HuPa_SA_HLApI_RA957_1_MG_1.23337.23337.2	23337	2	1218.670044	-0.001976	NTPSFGSKIIR	NTPSFGSKIIR	sp|P49005|DPOD2_HUMAN	0	177.6	1.61	0.455	2.76E-04	1	1
20160823_QEh1_LC2_HuPa_SA_HLApI_RA957_1_NG_1.05864.05864.2	5864	2	1041.445923	-0.001638	DASEAEHQR	DASEAEHQR	sp|P13747|HLAE_HUMAN	0	296.2	1.824	0.346	0.0035	1	1
20160823_QEh1_LC2_HuPa_SA_HLApI_RA957_2_NG_1.14564.14564.2	14564	2	959.4672241	-2.00E-06	NSPDISATR	NSPDISATR	sp|Q86T82|UBP37_HUMAN	0.144	472.4	1.723	0.328	0.00364	1	1
20160823_QEh1_LC2_HuPa_SA_HLApI_RA957_2_NG_1.49702.49702.1	49702	1	977.5031128	-0.003863	YPLGVSTEL	YPLGVSTEL	tr|A0A0D9SF12|A0A0D9SF12_HUMAN	0	474.9	2.275	0.35	0.00352	1	1
20160823_QEh1_LC2_HuPa_SA_HLApI_RA957_2_MG_1.23384.23384.3	23384	3	1258.55127	-0.004094	HHANFPQYVM(Oxidation)	HHANFPQYVM	sp|Q92841|DDX17_HUMAN	0	215.7	2.086	0.367	0.0162	1	1
20160823_QEh1_LC2_HuPa_SA_HLApI_RA957_2_NG_1.32506.32506.3	32506	3	1011.511475	-0.002283	THSGLFTHL	THSGLFTHL	sp|Q9UKM7|MA1B1_HUMAN	0	153.1	1.755	0.348	0.0327	1	1
20160823_QEh1_LC2_HuPa_SA_HLApI_RA957_2_NG_1.25165.25165.2	25165	2	939.4637451	-0.002387	LPTDSHASL	LPTDSHASL	sp|Q9Y5L0|TNPO3_HUMAN	0	367.7	1.993	0.233	0.00333	1	1
20160823_QEh1_LC2_HuPa_SA_HLApI_RA957_2_NG_1.13302.13302.3	13302	3	1032.475464	-0.005672	GVM(Oxidation)PSHFSR	GVMPSHFSR	sp|P39019|RS19_HUMAN	0	150.9	2.375	0.324	0.00394	1	1
20160823_QEh1_LC2_HuPa_SA_HLApI_RA957_1_NG_1.21984.21984.2	21984	2	1154.602539	-0.001873	NTVTDLTVHR	NTVTDLTVHR	sp|Q8N0Z3|SPICE_HUMAN	0	452.3	2.18	0.194	0.0219	1	1
20160823_QEh1_LC2_HuPa_SA_HLApI_RA957_2_NG_1.06485.06485.3	6485	3	983.5112305	-0.003609	DAVAPGNKGR	DAVAPGNKGR	sp|Q9BQ70|TCF25_HUMAN	0	314.4	2.128	0.182	0.0439	1	1
20160823_QEh1_LC2_HuPa_SA_HLApI_RA957_1_NG_1.20943.20943.2	20943	2	1307.64563	-0.001306	DAINTEFKNTR	DAINTEFKNTR	sp|P08670|VIME_HUMAN	0	702.2	2.611	0.413	1.26E-04	1	1
20160823_QEh1_LC2_HuPa_SA_HLApI_RA957_2_MG_1.27083.27083.2	27083	2	1290.645874	-0.003017	DVVDEKISAMGK	DVVDEKISAMGK	sp|Q9UL33|TPC2L_HUMAN	0	694.3	2.711	0.517	4.40E-06	1	1
20160823_QEh1_LC2_HuPa_SA_HLApI_RA957_2_NG_1.08625.08625.2	8625	2	1042.563477	-0.003762	HHQKPVNAI	HHQKPVNAI	sp|Q7KZF4|SND1_HUMAN	0	375.9	2.005	0.364	0.00163	1	1
20160823_QEh1_LC2_HuPa_SA_HLApI_RA957_1_NG_1.26253.26253.2	26253	2	1280.721924	-0.002149	DIFYKAIQKR	DIFYKAIQKR	sp|Q16850|CP51A_HUMAN	0	753.3	2.133	0.519	8.63E-05	1	1
20160823_QEh1_LC2_HuPa_SA_HLApI_RA957_2_NG_1.10103.10103.2	10103	2	1015.509338	-0.00273	DTM(Oxidation)PPKGVR	DTMPPKGVR	sp|O00571|DDX3X_HUMAN;sp|O15523|DDX3Y_HUMAN	0	199.7	1.376	0.434	0.0121	1	1
20160823_QEh1_LC2_HuPa_SA_HLApI_RA957_2_MG_1.24776.24776.2	24776	2	947.4720459	-0.002579	KLADQCTGL	KLADQCTGL	sp|P68363|TBA1B_HUMAN;sp|Q71U36|TBA1A_HUMAN;sp|Q9BQE3|TBA1C_HUMAN;sp|Q9H853|TBA4B_HUMAN	0	542.1	2.344	0.281	0.00556	1	1
20160823_QEh1_LC2_HuPa_SA_HLApI_RA957_2_MG_1.11155.11155.2	11155	2	1132.505127	-0.003293	NHNM(Oxidation)NKNVF	NHNMNKNVF	sp|Q15398|DLGP5_HUMAN	0	565.8	2.008	0.434	1.32E-04	1	1
20160823_QEh1_LC2_HuPa_SA_HLApI_RA957_1_MG_1.20515.20515.2	20515	2	979.4962158	-0.001273	ETIGTGGFAK	ETIGTGGFAK	sp|Q14680|MELK_HUMAN	0	317.9	2.118	0.366	0.00127	1	1
20160823_QEh1_LC2_HuPa_SA_HLApI_RA957_1_MG_1.17984.17984.2	17984	2	1096.513062	-0.001828	ESSAGGSFTVR	ESSAGGSFTVR	sp|P07900|HS90A_HUMAN;sp|P08238|HS90B_HUMAN;sp|Q14568|HS902_HUMAN	0	412.4	2.266	0.46	4.58E-04	1	1
20160823_QEh1_LC2_HuPa_SA_HLApI_RA957_2_MG_1.25774.25774.2	25774	2	959.5263062	-0.002456	ESAIAIATGK	ESAIAIATGK	sp|P09668|CATH_HUMAN	0	304.5	2.029	0.367	6.18E-04	1	1
20160823_QEh1_LC2_HuPa_SA_HLApI_RA957_1_MG_1.24587.24587.2	24587	2	1225.663086	-0.003625	EVEPQGVIVTR	EVEPQGVIVTR	sp|O75820|ZN189_HUMAN	0	266	1.863	0.417	0.00245	1	1
20160823_QEh1_LC2_HuPa_SA_HLApI_RA957_2_MG_1.11537.11537.3	11537	3	1149.574585	-0.003291	ETTFGPKSQR	ETTFGPKSQR	sp|Q13823|NOG2_HUMAN	0	402.1	2.543	0.294	0.00246	1	1
20160823_QEh1_LC2_HuPa_SA_HLApI_RA957_1_NG_1.10056.10056.2	10056	2	1058.634033	-8.61E-04	GHLKQKHVL	GHLKQKHVL	sp|Q9BYC8|RM32_HUMAN	0	277.6	1.606	0.289	0.00445	1	1
20160823_QEh1_LC2_HuPa_SA_HLApI_RA957_1_MG_1.05656.05656.2	5656	2	1297.659546	-0.004447	HAHSHTPVEKR	HAHSHTPVEKR	sp|Q9NXR8|ING3_HUMAN	0	158	1.707	0.378	5.55E-04	1	1
20160823_QEh1_LC2_HuPa_SA_HLApI_RA957_2_MG_1.14801.14801.2	14801	2	978.4864502	-0.001828	THQQGQPAL	THQQGQPAL	sp|Q9Y6A5|TACC3_HUMAN	0	285.9	1.782	0.287	0.0106	1	1
20160823_QEh1_LC2_HuPa_SA_HLApI_RA957_2_NG_1.20590.20590.2	20590	2	1474.705078	-0.003537	NSIDASEEKPVMR	NSIDASEEKPVMR	sp|Q9NRZ9|HELLS_HUMAN	0	544.9	2.667	0.433	0.0015	1	1
20160823_QEh1_LC2_HuPa_SA_HLApI_RA957_2_MG_1.31214.31214.2	31214	2	1146.602661	-0.004059	RLQQELM(Oxidation)TL	RLQQELMTL	sp|O00762|UBE2C_HUMAN	0	579.1	2.093	0.23	0.0373	1	1
20160823_QEh1_LC2_HuPa_SA_HLApI_RA957_2_NG_1.11811.11811.3	11811	3	1142.637451	-0.003362	EVTKQGNIVR	EVTKQGNIVR	sp|P56192|SYMC_HUMAN	0	209.6	2.062	0.26	0.0223	1	1
20160823_QEh1_LC2_HuPa_SA_HLApI_RA957_2_MG_1.36685.36685.3	36685	3	2638.219971	0.995829	VDDTQFVRFDSDAASQRMEPRAP	VDDTQFVRFDSDAASQRMEPRAP	sp|P01891|1A68_HUMAN	0	72.5	2.247	1	6.66E-05	1	1
20160823_QEh1_LC2_HuPa_SA_HLApI_RA957_2_MG_1.15920.15920.2	15920	2	1137.599487	-0.003463	KTFEGNLTTK	KTFEGNLTTK	sp|Q6P2Q9|PRP8_HUMAN	0	290.4	2.156	0.371	0.00758	1	1
20160823_QEh1_LC2_HuPa_SA_HLApI_RA957_2_MG_1.31555.31555.2	31555	2	1200.625977	-0.003118	KVWAEAVHYV	KVWAEAVHYV	sp|O15111|IKKA_HUMAN	0	527.9	2.382	0.379	8.51E-05	1	1
20160823_QEh1_LC2_HuPa_SA_HLApI_RA957_1_NG_1.38180.38180.2	38180	2	968.588562	-0.002057	KVLIDPVSV	KVLIDPVSV	sp|P41252|SYIC_HUMAN	0	453.8	2.201	0.371	0.00892	1	1
20160823_QEh1_LC2_HuPa_SA_HLApI_RA957_2_NG_1.07354.07354.2	7354	2	1038.451538	-0.003669	HPSSSHQM(Oxidation)L	HPSSSHQML	sp|Q68CP9|ARID2_HUMAN	0	318.4	1.673	0.296	0.037	1	1
20160823_QEh1_LC2_HuPa_SA_HLApI_RA957_1_MG_1.26405.26405.2	26405	2	1482.692627	-0.002451	DIFSTGTGSQSVER	DIFSTGTGSQSVER	sp|Q5SRD0|FA21D_HUMAN;sp|Q641Q2|FA21A_HUMAN;sp|Q9Y4E1|FA21C_HUMAN	0	318.5	2.413	0.302	0.0177	1	1
20160823_QEh1_LC2_HuPa_SA_HLApI_RA957_1_NG_1.18579.18579.2	18579	2	1326.583618	-0.003759	ESFTM(Oxidation)ASSPAQR	ESFTMASSPAQR	sp|P49736|MCM2_HUMAN	0	380.8	1.998	0.48	4.25E-06	1	1
20160823_QEh1_LC2_HuPa_SA_HLApI_RA957_1_NG_1.36368.36368.3	36368	3	1468.843872	-0.006263	KIIPENDIKSLTV	KIIPENDIKSLTV	sp|Q12830|BPTF_HUMAN	0	268.3	2.191	0.305	5.04E-04	1	1
20160823_QEh1_LC2_HuPa_SA_HLApI_RA957_2_MG_1.01703.01703.2	1703	2	1022.485107	-0.00291	TTAESQTTGK	TTAESQTTGK	sp|Q5QJE6|TDIF2_HUMAN	0	285.7	1.731	0.238	0.025	1	1
20160823_QEh1_LC2_HuPa_SA_HLApI_RA957_1_NG_1.37372.37372.2	37372	2	945.5649414	1.94E-04	LPIAPSHVI	LPIAPSHVI	sp|Q96EV2|RBM33_HUMAN	0	459.1	1.951	0.278	0.0228	1	1
20160823_QEh1_LC2_HuPa_SA_HLApI_RA957_2_MG_1.06427.06427.2	6427	2	936.4951782	-0.001178	GACGKAFKR	GACGKAFKR	sp|Q9UK33|ZN580_HUMAN	0	358.1	1.848	0	0.0121	2	1
20160823_QEh1_LC2_HuPa_SA_HLApI_RA957_2_MG_1.06427.06427.2	6427	2	936.4951782	-0.001178	QCGKAFKR	QCGKAFKR	sp|A8MT65|ZN891_HUMAN	0	409.2	1.848	0.421	0.0121	1	1
20160823_QEh1_LC2_HuPa_SA_HLApI_RA957_2_MG_1.46025.46025.2	46025	2	1130.503174	-0.003437	DFDMTLSRF	DFDMTLSRF	sp|Q969T7|5NT3B_HUMAN;sp|Q9H0P0|5NT3A_HUMAN	0	343.1	1.658	0.263	0.0111	1	1
20160823_QEh1_LC2_HuPa_SA_HLApI_RA957_2_MG_1.46774.46774.2	46774	2	1195.653198	-0.00289	DTIIDIITHR	DTIIDIITHR	sp|P08133|ANXA6_HUMAN	0	340.4	2.311	0.333	0.00179	1	1
20160823_QEh1_LC2_HuPa_SA_HLApI_RA957_2_NG_1.37405.37405.3	37405	3	1084.600098	-0.00281	TVHLIEFAR	TVHLIEFAR	sp|Q99541|PLIN2_HUMAN	0	207.4	2.202	0.214	0.0532	1	1
20160823_QEh1_LC2_HuPa_SA_HLApI_RA957_2_NG_1.11415.11415.2	11415	2	901.4871826	2.96E-04	TSGSVPVQK	TSGSVPVQK	sp|Q01780|EXOSX_HUMAN	0	417.5	1.842	0.194	0.0194	1	1
20160823_QEh1_LC2_HuPa_SA_HLApI_RA957_2_MG_1.13297.13297.3	13297	3	1127.537354	-0.001984	ARHELQVEM(Oxidation)	ARHELQVEM	sp|O60610|DIAP1_HUMAN	0	250.2	1.764	0.258	0.048	1	1
20160823_QEh1_LC2_HuPa_SA_HLApI_RA957_2_MG_1.43725.43725.1	43725	1	1111.490112	4.97E-04	YPIVDDPYM	YPIVDDPYM	sp|P49903|SPS1_HUMAN	0	419.1	2.155	0.405	7.53E-05	1	1
20160823_QEh1_LC2_HuPa_SA_HLApI_RA957_1_MG_1.28781.28781.1	28781	1	1021.535645	0.001134	EHHFVAVAL	EHHFVAVAL	sp|Q9NRN7|ADPPT_HUMAN	0	200.8	1.604	0.239	0.00196	1	1
20160823_QEh1_LC2_HuPa_SA_HLApI_RA957_1_MG_1.11318.11318.2	11318	2	992.5024414	-0.001494	N(Deamidated)AIGGKYNR	NAIGGKYNR	sp|P14324|FPPS_HUMAN	0	349.7	1.598	0.296	0.0323	1	1
20160823_QEh1_LC2_HuPa_SA_HLApI_RA957_2_NG_1.21106.21106.2	21106	2	1067.569214	7.15E-04	GLM(Oxidation)KKAYEL	GLMKKAYEL	tr|H3BNR1|H3BNR1_HUMAN;sp|P11831|SRF_HUMAN;sp|Q02078|MEF2A_HUMAN;sp|Q02080|MEF2B_HUMAN;sp|Q06413|MEF2C_HUMAN;sp|Q14814|MEF2D_HUMAN	0	420.7	1.889	0.28	0.0125	1	1
20160823_QEh1_LC2_HuPa_SA_HLApI_RA957_2_MG_1.27862.27862.2	27862	2	1300.674438	-0.00306	EVYQVPPSVQR	EVYQVPPSVQR	sp|Q14511|CASL_HUMAN	0	404	2.188	0.241	9.52E-04	1	1
20160823_QEh1_LC2_HuPa_SA_HLApI_RA957_2_NG_1.19974.19974.2	19974	2	1337.621216	-0.003911	EVYEGVYTNHK	EVYEGVYTNHK	sp|Q14289|FAK2_HUMAN	0	362.1	1.918	0.398	0.00135	1	1
20160823_QEh1_LC2_HuPa_SA_HLApI_RA957_1_NG_1.09218.09218.3	9218	3	1054.492432	-0.00202	YHSEGHRGL	YHSEGHRGL	sp|Q96DW6|S2538_HUMAN	0	281.3	2.145	0.274	0.00622	1	1
20160823_QEh1_LC2_HuPa_SA_HLApI_RA957_2_NG_1.26074.26074.2	26074	2	1205.638306	-0.002158	LVAEQVTYQR	LVAEQVTYQR	sp|P49736|MCM2_HUMAN	0	728.6	2.447	0.43	5.46E-04	1	1
20160823_QEh1_LC2_HuPa_SA_HLApI_RA957_2_MG_1.07292.07292.2	7292	2	868.4007568	-0.003113	TASGYGGTR	TASGYGGTR	sp|Q96BY9|SARAF_HUMAN	0	336.1	1.663	0.261	0.0415	1	1
20160823_QEh1_LC2_HuPa_SA_HLApI_RA957_2_MG_1.04837.04837.2	4837	2	1078.504517	-0.003207	ETKAMESQR	ETKAMESQR	sp|O43791|SPOP_HUMAN;sp|Q6IQ16|SPOPL_HUMAN	0	305.8	1.504	0.333	0.0178	1	1
20160823_QEh1_LC2_HuPa_SA_HLApI_RA957_2_NG_1.36071.36071.2	36071	2	1074.618164	-3.79E-04	KVADFGLARV	KVADFGLARV	sp|P42685|FRK_HUMAN	0.185	480.7	2.053	0.315	0.0336	1	1
20160823_QEh1_LC2_HuPa_SA_HLApI_RA957_2_NG_1.36315.36315.2	36315	2	1568.859375	0.998354	DKTYSYLNKLPVK	DKTYSYLNKLPVK	sp|P61916|NPC2_HUMAN	0.338	494.9	2.862	0.463	1.52E-05	1	1
20160823_QEh1_LC2_HuPa_SA_HLApI_RA957_2_MG_1.45228.45228.2	45228	2	1084.611938	-8.97E-04	GAADEVLAVLK	GAADEVLAVLK	sp|O75643|U520_HUMAN	0	465.6	2.578	0.297	0.0116	1	1
20160823_QEh1_LC2_HuPa_SA_HLApI_RA957_2_MG_1.11814.11814.3	11814	3	1140.684814	-0.00313	RLLHKQPHL	RLLHKQPHL	sp|Q6UWP7|LCLT1_HUMAN	0	286.2	2.242	0.274	0.00679	1	1
20160823_QEh1_LC2_HuPa_SA_HLApI_RA957_1_MG_1.10319.10319.2	10319	2	1145.590698	-0.002078	TTKTDDPQLK	TTKTDDPQLK	sp|P18846|ATF1_HUMAN	0	392.7	2.109	0.292	0.00282	1	1
20160823_QEh1_LC2_HuPa_SA_HLApI_RA957_1_NG_1.18088.18088.2	18088	2	1031.502319	-0.001239	HPLEGTHEL	HPLEGTHEL	sp|Q8IWR0|Z3H7A_HUMAN	0	384	1.896	0.195	0.037	1	1
20160823_QEh1_LC2_HuPa_SA_HLApI_RA957_1_MG_1.10901.10901.2	10901	2	889.437561	-0.003058	AAANPAYGR	AAANPAYGR	sp|P33993|MCM7_HUMAN	0	225.2	1.595	0.27	0.0227	1	1
20160823_QEh1_LC2_HuPa_SA_HLApI_RA957_2_NG_1.21326.21326.2	21326	2	1008.513794	-0.003698	LPMQGNPPR	LPMQGNPPR	sp|Q9HC77|CENPJ_HUMAN	0	375.6	1.786	0.422	0.0024	1	1
20160823_QEh1_LC2_HuPa_SA_HLApI_RA957_1_NG_1.10956.10956.2	10956	2	934.4608765	-0.001173	NHAVSSHIA	NHAVSSHIA	sp|Q14669|TRIPC_HUMAN	0	415.1	2.183	0.411	8.89E-05	1	1
20160823_QEh1_LC2_HuPa_SA_HLApI_RA957_2_MG_1.07934.07934.3	7934	3	1058.616577	-0.00302	EATSIKRVR	EATSIKRVR	sp|Q9H974|QTRD1_HUMAN	0	235.8	2.058	0.258	0.00784	1	1
20160823_QEh1_LC2_HuPa_SA_HLApI_RA957_1_NG_1.30687.30687.2	30687	2	1168.606201	-0.002545	VPDSSGPERIL	VPDSSGPERIL	sp|P61978|HNRPK_HUMAN	0	378.7	1.874	0.314	0.00513	1	1
20160823_QEh1_LC2_HuPa_SA_HLApI_RA957_1_NG_1.26473.26473.3	26473	3	1169.567261	-0.004411	EAFDYIKQ(Deamidated)R	EAFDYIKQR	sp|Q16690|DUS5_HUMAN	0	205.5	1.929	0.332	0.00635	1	1
20160823_QEh1_LC2_HuPa_SA_HLApI_RA957_1_MG_1.39452.39452.1	39452	1	952.4859009	-6.74E-04	NPDPADLVL	NPDPADLVL	sp|Q10587|TEF_HUMAN	0	335.6	1.523	0.242	0.0484	1	1
20160823_QEh1_LC2_HuPa_SA_HLApI_RA957_2_NG_1.51208.51208.1	51208	1	938.5375366	-0.006135	TPTIANPIL	TPTIANPIL	sp|P18074|ERCC2_HUMAN	0	675.2	2.213	0.103	0.00676	1	1
20160823_QEh1_LC2_HuPa_SA_HLApI_RA957_1_NG_1.12138.12138.2	12138	2	1202.58667	-0.002482	NTAENIEKER	NTAENIEKER	sp|O60281|ZN292_HUMAN	0	375.2	1.775	0.302	0.0198	1	1
20160823_QEh1_LC2_HuPa_SA_HLApI_RA957_1_NG_1.04943.04943.3	4943	3	1089.567627	-0.010158	QTQGGGSVTKK	QTQGGGSVTKK	sp|P02545|LMNA_HUMAN	0	71.9	1.827	0.376	0.00345	1	1
20160823_QEh1_LC2_HuPa_SA_HLApI_RA957_2_NG_1.15024.15024.2	15024	2	899.432251	-0.002592	AHEGSTVTV	AHEGSTVTV	sp|P32942|ICAM3_HUMAN	0	253.3	1.772	0.281	0.045	1	1
20160823_QEh1_LC2_HuPa_SA_HLApI_RA957_1_NG_1.38640.38640.1	38640	1	931.4641113	-9.59E-04	FPEASPATL	FPEASPATL	tr|H0Y980|H0Y980_HUMAN	0	506.2	2.211	0.19	0.00254	1	1
20160823_QEh1_LC2_HuPa_SA_HLApI_RA957_2_NG_1.27162.27162.1	27162	1	947.4726563	-0.001942	KLADQCTGL	KLADQCTGL	sp|P68363|TBA1B_HUMAN;sp|Q71U36|TBA1A_HUMAN;sp|Q9BQE3|TBA1C_HUMAN;sp|Q9H853|TBA4B_HUMAN	0	642.6	2.748	0.377	7.01E-04	1	1
20160823_QEh1_LC2_HuPa_SA_HLApI_RA957_2_NG_1.25381.25381.1	25381	1	916.4302979	-0.00213	MPTSQSPAV	MPTSQSPAV	sp|Q16594|TAF9_HUMAN	0	387	2.08	0.323	0.00677	1	1
20160823_QEh1_LC2_HuPa_SA_HLApI_RA957_2_MG_1.17924.17924.2	17924	2	942.4639282	-0.001921	STSFISSSK	STSFISSSK	sp|Q8IWV7|UBR1_HUMAN	0	280.6	1.717	0.351	0.018	1	1
20160823_QEh1_LC2_HuPa_SA_HLApI_RA957_2_MG_1.19143.19143.3	19143	3	1302.674683	-0.003248	EVTN(Deamidated)QTLDVKR	EVTNQTLDVKR	sp|Q9UIQ6|LCAP_HUMAN	0	479.8	2.794	1	8.78E-04	1	1
20160823_QEh1_LC2_HuPa_SA_HLApI_RA957_2_NG_1.18727.18727.3	18727	3	1021.527893	-0.002595	THNEPGVRL	THNEPGVRL	sp|Q9NVA2|SEP11_HUMAN	0	351.5	2.416	0.277	0.00517	1	1
20160823_QEh1_LC2_HuPa_SA_HLApI_RA957_2_MG_1.45162.45162.1	45162	1	1109.537354	-0.001917	VFDVTAPNTF	VFDVTAPNTF	sp|P51149|RAB7A_HUMAN	0	287.9	1.297	0.291	0.04	1	1
20160823_QEh1_LC2_HuPa_SA_HLApI_RA957_2_MG_1.09624.09624.2	9624	2	970.4991455	-0.002657	AHVSGRVVM(Oxidation)	AHVSGRVVM	sp|Q96CW1|AP2M1_HUMAN	0	280.1	1.696	0.206	0.00549	1	1
20160823_QEh1_LC2_HuPa_SA_HLApI_RA957_2_MG_1.37424.37424.2	37424	2	1028.491699	-0.001037	NHVSSPFEL	NHVSSPFEL	sp|Q86V48|LUZP1_HUMAN	0	378.7	1.954	0.275	0.0289	1	1
20160823_QEh1_LC2_HuPa_SA_HLApI_RA957_2_NG_1.31718.31718.2	31718	2	891.4793701	-0.00207	AHAVEVPAV	AHAVEVPAV	sp|Q96FF9|CDCA5_HUMAN	0	390.1	2.005	0.154	0.0291	1	1
20160823_QEh1_LC2_HuPa_SA_HLApI_RA957_2_MG_1.19397.19397.2	19397	2	1041.561768	-0.002264	AHSIQIM(Oxidation)KV	AHSIQIMKV	sp|Q02543|RL18A_HUMAN	0	421	2.011	0.355	0.00243	1	1
20160823_QEh1_LC2_HuPa_SA_HLApI_RA957_2_MG_1.01858.01858.2	1858	2	1022.485596	-0.002433	TTAESQTTGK	TTAESQTTGK	sp|Q5QJE6|TDIF2_HUMAN	0	362.1	1.985	0.22	0.00846	1	1
20160823_QEh1_LC2_HuPa_SA_HLApI_RA957_1_MG_1.09185.09185.3	9185	3	1043.512939	-0.003276	HHHHHAVGL	HHHHHAVGL	sp|O00257|CBX4_HUMAN	0	373	2.204	0.28	0.00546	1	1
20160823_QEh1_LC2_HuPa_SA_HLApI_RA957_1_NG_1.24468.24468.2	24468	2	928.5213013	-0.001668	N(Deamidated)TITPVVGK	NTITPVVGK	sp|Q9HCK8|CHD8_HUMAN	0	447.1	1.697	0.357	0.00651	1	1
20160823_QEh1_LC2_HuPa_SA_HLApI_RA957_2_MG_1.13514.13514.2	13514	2	1037.574829	-0.002237	VHTVHHPVL	VHTVHHPVL	sp|Q9P278|FNIP2_HUMAN	0	292	1.59	0.2	0.0131	1	1
20160823_QEh1_LC2_HuPa_SA_HLApI_RA957_2_NG_1.15706.15706.2	15706	2	1032.564941	-0.00665	HHIASVEKL	HHIASVEKL	sp|Q9Y217|MTMR6_HUMAN	0	243.3	2.11	0.13	0.00477	1	1
20160823_QEh1_LC2_HuPa_SA_HLApI_RA957_2_NG_1.12575.12575.3	12575	3	1098.557129	-0.003262	DCSKIIHQR	DCSKIIHQR	sp|Q969V5|MUL1_HUMAN	0	276	1.99	0.316	0.0248	1	1
20160823_QEh1_LC2_HuPa_SA_HLApI_RA957_1_MG_1.13446.13446.3	13446	3	1172.647339	-0.003945	TTVQVKEVNR	TTVQVKEVNR	sp|P53671|LIMK2_HUMAN	0	346.7	2.091	0.25	0.0255	1	1
20160823_QEh1_LC2_HuPa_SA_HLApI_RA957_1_NG_1.11817.11817.2	11817	2	1173.607544	-0.002673	DTARTSPVTAR	DTARTSPVTAR	sp|P25205|MCM3_HUMAN	0	110.8	2.269	0.37	0.00683	1	1
20160823_QEh1_LC2_HuPa_SA_HLApI_RA957_2_MG_1.10873.10873.3	10873	3	1116.659058	-0.002505	TTTEIIKRR	TTTEIIKRR	sp|Q12830|BPTF_HUMAN	0.232	283.6	2.017	0.363	0.00555	1	1
20160823_QEh1_LC2_HuPa_SA_HLApI_RA957_1_MG_1.10451.10451.3	10451	3	1378.69104	-0.004251	ESAYDQKNIRR	ESAYDQKNIRR	sp|Q14186|TFDP1_HUMAN	0	228.7	1.835	0.365	0.00185	1	1
20160823_QEh1_LC2_HuPa_SA_HLApI_RA957_1_MG_1.16644.16644.3	16644	3	1099.63208	-0.002916	TIVENIQKR	TIVENIQKR	sp|P09884|DPOLA_HUMAN	0	285.2	2.47	0.283	0.00512	1	1
20160823_QEh1_LC2_HuPa_SA_HLApI_RA957_2_MG_1.15615.15615.2	15615	2	1100.591064	-0.002696	EISAAVERAR	EISAAVERAR	sp|Q9Y520|PRC2C_HUMAN	0	143	1.976	0.192	0.0317	1	1
20160823_QEh1_LC2_HuPa_SA_HLApI_RA957_2_MG_1.12492.12492.3	12492	3	1375.728027	-0.004063	EVHELSRHLTR	EVHELSRHLTR	sp|Q9C0D0|PHAR1_HUMAN	0	301.1	1.707	0.262	0.036	1	1
20160823_QEh1_LC2_HuPa_SA_HLApI_RA957_2_NG_1.17960.17960.2	17960	2	1132.539429	-0.005288	TVCRHNYQL	TVCRHNYQL	sp|P01920|DQB1_HUMAN	0	376.2	1.518	0.28	0.0417	1	1
20160823_QEh1_LC2_HuPa_SA_HLApI_RA957_1_NG_1.04860.04860.3	4860	3	1764.142578	-0.003549	TAKPKAAKPKKAAAKKK	TAKPKAAKPKKAAAKKK	sp|P10412|H14_HUMAN	0	185.5	2.72	0.164	0.00368	1	1
20160823_QEh1_LC2_HuPa_SA_HLApI_RA957_1_NG_1.27618.27618.2	27618	2	1300.674316	-0.003261	EVYQVPPSVQR	EVYQVPPSVQR	sp|Q14511|CASL_HUMAN	0	323.2	2.083	0.255	4.87E-04	1	1
20160823_QEh1_LC2_HuPa_SA_HLApI_RA957_2_MG_1.39073.39073.1	39073	1	1071.521851	-0.001801	KTSDFNTFL	KTSDFNTFL	sp|Q9UHD1|CHRD1_HUMAN	0	262.6	1.959	0.377	0.002	1	1
20160823_QEh1_LC2_HuPa_SA_HLApI_RA957_2_NG_1.40286.40286.2	40286	2	962.541626	-0.002079	TAVPSFLTK	TAVPSFLTK	sp|Q96QD9|UIF_HUMAN	0	273.5	1.626	0.33	0.0104	1	1
20160823_QEh1_LC2_HuPa_SA_HLApI_RA957_2_MG_1.17698.17698.2	17698	2	1256.591064	-0.002075	STADVIQHCQR	STADVIQHCQR	sp|Q5SRE5|NU188_HUMAN	0	682.2	2.644	0.287	3.21E-04	1	1
20160823_QEh1_LC2_HuPa_SA_HLApI_RA957_2_NG_1.34102.34102.1	34102	1	980.4902344	-0.002504	SPHDISNVL	SPHDISNVL	sp|Q92619|HMHA1_HUMAN	0	484.4	1.635	0.212	0.011	1	1
20160823_QEh1_LC2_HuPa_SA_HLApI_RA957_1_NG_1.09685.09685.2	9685	2	1216.60437	-3.89E-04	NVADSTEPTKR	NVADSTEPTKR	sp|O15294|OGT1_HUMAN	0	169.7	1.663	0.255	0.00997	1	1
20160823_QEh1_LC2_HuPa_SA_HLApI_RA957_2_MG_1.15538.15538.2	15538	2	1179.6604	-8.17E-04	EAIGKNNPPLK	EAIGKNNPPLK	sp|Q9BXB4|OSB11_HUMAN	0	432.3	2.325	0.408	6.36E-04	1	1
20160823_QEh1_LC2_HuPa_SA_HLApI_RA957_2_MG_1.13596.13596.2	13596	2	1102.556641	-0.002637	VHM(Oxidation)PKHPEL	VHMPKHPEL	sp|P46783|RS10_HUMAN;sp|Q9NQ39|RS10L_HUMAN;tr|S4R435|S4R435_HUMAN	0	220.3	1.578	0.27	0.00588	1	1
20160823_QEh1_LC2_HuPa_SA_HLApI_RA957_1_MG_1.28638.28638.2	28638	2	1293.625732	-0.009588	LPFDGDFAREK	LPFDGDFAREK	sp|Q14582|MAD4_HUMAN	0	247.3	1.488	0.294	0.0266	1	1
20160823_QEh1_LC2_HuPa_SA_HLApI_RA957_2_MG_1.08241.08241.2	8241	2	1002.49762	-0.00188	HQHQAAQAL	HQHQAAQAL	sp|Q99700|ATX2_HUMAN	0	515.1	1.958	0.31	0.0274	1	1
20160823_QEh1_LC2_HuPa_SA_HLApI_RA957_2_MG_1.05812.05812.3	5812	3	1118.529053	-0.002538	EAVEEGRSSR	EAVEEGRSSR	sp|O43395|PRPF3_HUMAN	0	151.3	1.79	0.167	0.021	1	1
20160823_QEh1_LC2_HuPa_SA_HLApI_RA957_2_NG_1.37193.37193.1	37193	1	1014.531128	-0.003446	TPVDDRISL	TPVDDRISL	sp|Q9UHI6|DDX20_HUMAN	0	243.4	1.782	0.242	0.0166	1	1
20160823_QEh1_LC2_HuPa_SA_HLApI_RA957_1_NG_1.14404.14404.2	14404	2	1113.612427	-0.001743	ELAEKLQQR	ELAEKLQQR	sp|Q9UNK0|STX8_HUMAN;DECOY_sp|P52735|VAV2_HUMAN	0	545.5	1.872	0.206	0.0306	1	1
20160823_QEh1_LC2_HuPa_SA_HLApI_RA957_2_MG_1.10346.10346.2	10346	2	1168.562012	-0.003924	SVDECPVHKR	SVDECPVHKR	sp|Q5JVG8|ZN506_HUMAN	0	314.8	1.908	0.304	0.00458	1	1
20160823_QEh1_LC2_HuPa_SA_HLApI_RA957_2_NG_1.04594.04594.2	4594	2	919.5058594	-0.00281	TAASSVKTR	TAASSVKTR	sp|Q9NQW6|ANLN_HUMAN	0	677.3	1.969	0.424	3.89E-04	1	1
20160823_QEh1_LC2_HuPa_SA_HLApI_RA957_2_NG_1.21434.21434.3	21434	3	1270.643921	-0.005292	DVFYANMKKR	DVFYANMKKR	sp|Q460N5|PAR14_HUMAN	0	299.1	2.224	0.426	5.05E-04	1	1
20160823_QEh1_LC2_HuPa_SA_HLApI_RA957_1_NG_1.11462.11462.3	11462	3	1117.658569	-0.002233	DIFKKSKPR	DIFKKSKPR	sp|Q9NQS7|INCE_HUMAN	0	302.3	2.049	0.336	0.0327	1	1
20160823_QEh1_LC2_HuPa_SA_HLApI_RA957_2_MG_1.38866.38866.1	38866	1	959.4645996	0.001203	IADPTLAEM	IADPTLAEM	sp|Q6P474|PDXD2_HUMAN;sp|Q6P996|PDXD1_HUMAN	0	496	1.762	0.234	0.0238	1	1
20160823_QEh1_LC2_HuPa_SA_HLApI_RA957_2_NG_1.30641.30641.2	30641	2	1218.557129	-0.003292	DHYRTFHML	DHYRTFHML	sp|O43427|FIBP_HUMAN	0	260.3	1.45	0.34	0.0136	1	1
20160823_QEh1_LC2_HuPa_SA_HLApI_RA957_1_MG_1.09571.09571.2	9571	2	970.4345093	-0.00108	EAGEPTPDR	EAGEPTPDR	DeNovo_spliced__EAGEPTPDR	0	347.3	1.646	0.297	0.0443	1	1
20160823_QEh1_LC2_HuPa_SA_HLApI_RA957_2_MG_1.41833.41833.2	41833	2	1816.907471	-0.002038	LPSYEEALSLPSKTPEG	LPSYEEALSLPSKTPEG	sp|Q13571|LAPM5_HUMAN	0	480.8	2.987	0.491	4.67E-06	1	1
20160823_QEh1_LC2_HuPa_SA_HLApI_RA957_2_NG_1.53295.53295.1	53295	1	1046.526489	-0.001942	LPTEAEFQL	LPTEAEFQL	sp|Q5VWP2|FA46C_HUMAN	0	254.9	1.654	0.186	0.0409	1	1
20160823_QEh1_LC2_HuPa_SA_HLApI_RA957_2_MG_1.40824.40824.2	40824	2	1286.659424	-0.002467	NRLEEPGNFVL	NRLEEPGNFVL	sp|Q8WXH0|SYNE2_HUMAN	0	162.3	1.408	0.325	0.00997	1	1
20160823_QEh1_LC2_HuPa_SA_HLApI_RA957_1_NG_1.26250.26250.1	26250	1	1005.475281	-0.001425	HPEDVEPAL	HPEDVEPAL	sp|P14550|AK1A1_HUMAN	0	198.5	1.554	0.294	0.00887	1	1
20160823_QEh1_LC2_HuPa_SA_HLApI_RA957_1_NG_1.09475.09475.2	9475	2	939.4188232	-0.001066	AHYPGTHSA	AHYPGTHSA	sp|P54803|GALC_HUMAN	0	295.5	1.811	0.157	0.00113	1	1
20160823_QEh1_LC2_HuPa_SA_HLApI_RA957_2_NG_1.39775.39775.1	39775	1	843.4682617	-0.001935	LPVGTGTSL	LPVGTGTSL	sp|Q9BVV6|TALD3_HUMAN	0.205	1002.1	2.485	0.311	0.00491	1	1
20160823_QEh1_LC2_HuPa_SA_HLApI_RA957_2_NG_1.34905.34905.1	34905	1	951.5112305	-0.002574	GHNAIINTL	GHNAIINTL	sp|O43660|PLRG1_HUMAN	0	355.6	1.689	0.26	0.0147	1	1
20160823_QEh1_LC2_HuPa_SA_HLApI_RA957_2_NG_1.47180.47180.1	47180	1	1079.489746	-0.002673	YPFDGPGNTL	YPFDGPGNTL	sp|P09237|MMP7_HUMAN	0.197	340.8	2.218	0.534	3.89E-05	1	1
20160823_QEh1_LC2_HuPa_SA_HLApI_RA957_1_NG_1.19232.19232.2	19232	2	1161.600952	-0.002015	SIFEPAKGGEK	SIFEPAKGGEK	sp|P55265|DSRAD_HUMAN	0	367.6	2.03	0.317	0.0106	1	1
20160823_QEh1_LC2_HuPa_SA_HLApI_RA957_2_NG_1.39626.39626.1	39626	1	1079.463501	-0.002444	YPEDVSEEL	YPEDVSEEL	sp|P26038|MOES_HUMAN	0	263.9	2.321	0.262	0.035	1	1
20160823_QEh1_LC2_HuPa_SA_HLApI_RA957_1_MG_1.17428.17428.3	17428	3	1168.621216	-0.002839	ESFKEKFVR	ESFKEKFVR	sp|Q9BW72|HIG2A_HUMAN	0	318.7	2.252	0.138	5.68E-04	1	1
20160823_QEh1_LC2_HuPa_SA_HLApI_RA957_2_NG_1.13300.13300.2	13300	2	979.6149902	-0.002857	AHAKTKVLL	AHAKTKVLL	sp|Q86W54|SPA24_HUMAN	0	609.8	1.984	0.516	2.75E-04	1	1
20160823_QEh1_LC2_HuPa_SA_HLApI_RA957_1_NG_1.20400.20400.2	20400	2	1087.599487	-0.003125	TTVDIFHKK	TTVDIFHKK	sp|Q8WV92|MITD1_HUMAN	0	396.6	2.055	0.384	8.08E-04	1	1
20160823_QEh1_LC2_HuPa_SA_HLApI_RA957_2_NG_1.25433.25433.2	25433	2	1043.512451	-0.00576	NGASIGCVAPR	NGASIGCVAPR	sp|Q7L622|G2E3_HUMAN	0	470	2.33	0.298	0.00502	1	1
20160823_QEh1_LC2_HuPa_SA_HLApI_RA957_2_MG_1.40341.40341.2	40341	2	1339.629883	-0.003065	ETAGDSELFLMK	ETAGDSELFLMK	sp|Q16658|FSCN1_HUMAN	0	722.8	2.443	0.467	1.22E-04	1	1
20160823_QEh1_LC2_HuPa_SA_HLApI_RA957_2_NG_1.23511.23511.1	23511	1	1018.431946	-0.003656	NHSADFETV	NHSADFETV	sp|P61160|ARP2_HUMAN	0	288.3	1.809	0.483	6.67E-05	1	1
20160823_QEh1_LC2_HuPa_SA_HLApI_RA957_2_MG_1.26838.26838.1	26838	1	986.4889526	-0.003107	IPASEQETL	IPASEQETL	sp|Q00987|MDM2_HUMAN	0	531.3	2.085	0.321	0.0205	1	1
20160823_QEh1_LC2_HuPa_SA_HLApI_RA957_2_MG_1.33926.33926.1	33926	1	1125.536743	-8.20E-04	KLNEMSYEL	KLNEMSYEL	sp|Q5VU43|MYOME_HUMAN	0	232.4	1.693	0.293	0.00557	1	1
20160823_QEh1_LC2_HuPa_SA_HLApI_RA957_2_MG_1.31796.31796.1	31796	1	942.4465942	-0.001462	MPVPDGSVAA	MPVPDGSVAA	sp|O75592|MYCB2_HUMAN	0	136.5	1.478	0.234	0.0363	1	1
20160823_QEh1_LC2_HuPa_SA_HLApI_RA957_1_NG_1.05707.05707.3	5707	3	1224.628052	1.00225	EN(Deamidated)SPVHKEKR	ENSPVHKEKR	sp|Q9H3J6|CL065_HUMAN	0	88.7	1.669	0.365	0.00202	1	1
20160823_QEh1_LC2_HuPa_SA_HLApI_RA957_2_MG_1.33669.33669.1	33669	1	916.4857788	-8.12E-04	LPSTSVNSL	LPSTSVNSL	sp|Q53HI1|UNC50_HUMAN	0	799.5	2.045	0.241	0.0148	1	1
20160823_QEh1_LC2_HuPa_SA_HLApI_RA957_1_NG_1.34465.34465.2	34465	2	1019.53894	-0.001028	ISFSGLPSGR	ISFSGLPSGR	sp|P26651|TTP_HUMAN	0	209.3	1.896	0.321	0.0437	1	1
20160823_QEh1_LC2_HuPa_SA_HLApI_RA957_2_NG_1.09178.09178.2	9178	2	1056.50769	-0.002409	NTVGPYHNR	NTVGPYHNR	sp|Q9HD45|TM9S3_HUMAN	0	554.3	2.175	0.409	0.00144	1	1
20160823_QEh1_LC2_HuPa_SA_HLApI_RA957_2_MG_1.13377.13377.3	13377	3	1093.584961	-0.003086	HPSEKDRLL	HPSEKDRLL	sp|Q9UP83|COG5_HUMAN	0	350.2	2.497	0.304	0.0104	1	1
20160823_QEh1_LC2_HuPa_SA_HLApI_RA957_2_NG_1.20445.20445.3	20445	3	1121.630127	-0.004381	HLHQIFVTK	HLHQIFVTK	sp|O15050|TRNK1_HUMAN	0	548	2.684	0.028	0.0385	1	1
20160823_QEh1_LC2_HuPa_SA_HLApI_RA957_2_NG_1.27189.27189.3	27189	3	1256.759766	-0.004079	SVISIMKPVRK	SVISIMKPVRK	sp|Q5T4S7|UBR4_HUMAN	0	313.3	2.435	0.273	0.0187	1	1
20160823_QEh1_LC2_HuPa_SA_HLApI_RA957_2_NG_1.21384.21384.1	21384	1	906.4533691	-0.002552	QHGSPAPTL	QHGSPAPTL	DeNovo_spliced__QHGSPAPTL	0	825.6	2.172	0.453	6.94E-05	1	1
20160823_QEh1_LC2_HuPa_SA_HLApI_RA957_1_MG_1.28758.28758.1	28758	1	989.4790649	-0.002738	THIFTSDGL	THIFTSDGL	sp|P98194|AT2C1_HUMAN	0	438.9	2.232	0.292	0.00929	1	1
20160823_QEh1_LC2_HuPa_SA_HLApI_RA957_2_NG_1.15357.15357.2	15357	2	964.5062256	-0.002804	EAGPSIVHR	EAGPSIVHR	sp|P62736|ACTA_HUMAN;sp|P63267|ACTH_HUMAN;sp|P68032|ACTC_HUMAN;sp|P68133|ACTS_HUMAN	0	341.6	1.851	0.288	0.00205	1	1
20160823_QEh1_LC2_HuPa_SA_HLApI_RA957_2_NG_1.08679.08679.2	8679	2	1290.700928	-0.002145	ETVESKEKTLK	ETVESKEKTLK	sp|Q92576|PHF3_HUMAN	0	806.5	2.579	0.349	7.11E-04	1	1
20160823_QEh1_LC2_HuPa_SA_HLApI_RA957_2_MG_1.08291.08291.3	8291	3	1353.697388	-0.002694	HVVEVQEKSSGR	HVVEVQEKSSGR	sp|P47756|CAPZB_HUMAN	0	1205.6	3.528	0.299	1.50E-05	1	1
20160823_QEh1_LC2_HuPa_SA_HLApI_RA957_2_NG_1.27280.27280.2	27280	2	1424.65918	-0.002764	SNFGPMKGGNFGGR	SNFGPMKGGNFGGR	sp|P09651|ROA1_HUMAN;sp|Q32P51|RA1L2_HUMAN	0	481	2.693	0.584	6.79E-07	1	1
20160823_QEh1_LC2_HuPa_SA_HLApI_RA957_1_MG_1.23660.23660.2	23660	2	869.4588013	-0.001879	SHQVSVTL	SHQVSVTL	sp|O00635|TRI38_HUMAN	0	68.9	1.42	0.324	0.0257	1	1
20160823_QEh1_LC2_HuPa_SA_HLApI_RA957_2_NG_1.27660.27660.1	27660	1	943.4953613	-0.002075	KLDVGNAEV	KLDVGNAEV	sp|P51572|BAP31_HUMAN	0	369.4	2.144	0.329	0.0107	1	1
20160823_QEh1_LC2_HuPa_SA_HLApI_RA957_1_NG_1.09669.09669.2	9669	2	954.4289551	-0.00183	EHDHPHAL	EHDHPHAL	sp|Q9BRS2|RIOK1_HUMAN	0	411.2	1.761	0.149	0.0338	1	1
20160823_QEh1_LC2_HuPa_SA_HLApI_RA957_1_NG_1.24745.24745.2	24745	2	1099.555542	-0.002803	M(Oxidation)PIEIEQKP	MPIEIEQKP	sp|Q9H6T3|RPAP3_HUMAN	0.31	466.4	2.077	0.327	0.00662	1	1
20160823_QEh1_LC2_HuPa_SA_HLApI_RA957_1_NG_1.34086.34086.3	34086	3	1128.594482	0.001782	EHDPHVLLAV	EHDPHVLLAV	sp|O94906|PRP6_HUMAN	0	191.3	2.165	0.341	0.00959	1	1
20160823_QEh1_LC2_HuPa_SA_HLApI_RA957_1_MG_1.15879.15879.3	15879	3	1099.575195	-0.002208	DGHEFIVKR	DGHEFIVKR	sp|Q15369|ELOC_HUMAN	0	308.2	2.08	0.404	0.001	1	1
20160823_QEh1_LC2_HuPa_SA_HLApI_RA957_1_MG_1.39651.39651.2	39651	2	1338.734741	-0.004791	KLLDPEDVAVQL	KLLDPEDVAVQL	sp|P46939|UTRO_HUMAN	0	147	1.591	0.316	0.0211	1	1
20160823_QEh1_LC2_HuPa_SA_HLApI_RA957_2_NG_1.17276.17276.2	17276	2	1184.610596	-0.004308	DLPDAQTAAKR	DLPDAQTAAKR	sp|O43665|RGS10_HUMAN	0	275.5	1.743	0.209	0.0061	1	1
20160823_QEh1_LC2_HuPa_SA_HLApI_RA957_1_MG_1.10327.10327.2	10327	2	1236.666504	-0.002154	HSIGKIGGAQNR	HSIGKIGGAQNR	sp|P14174|MIF_HUMAN	0	906.2	2.754	0.332	0.00173	1	1
20160823_QEh1_LC2_HuPa_SA_HLApI_RA957_2_MG_1.21334.21334.2	21334	2	1166.625854	-0.003696	EAIHSQLLEK	EAIHSQLLEK	sp|O60925|PFD1_HUMAN	0	559.5	2.395	0.356	0.0364	1	1
20160823_QEh1_LC2_HuPa_SA_HLApI_RA957_2_NG_1.07588.07588.3	7588	3	1136.601807	-0.003257	EAHNNLGVKR	EAHNNLGVKR	sp|Q9P1Y5|CAMP3_HUMAN	0	411.2	2.499	0.367	0.00201	1	1
20160823_QEh1_LC2_HuPa_SA_HLApI_RA957_2_NG_1.54233.54233.1	54233	1	1079.515625	-0.001855	VPFPDTYEI	VPFPDTYEI	sp|P61009|SPCS3_HUMAN	0	510	1.793	0.224	0.0246	1	1
20160823_QEh1_LC2_HuPa_SA_HLApI_RA957_1_NG_1.30271.30271.2	30271	2	1073.585083	-0.001866	EVFTPVVQR	EVFTPVVQR	sp|Q8IY22|CMIP_HUMAN	0	350.5	1.525	0.351	0.0135	1	1
20160823_QEh1_LC2_HuPa_SA_HLApI_RA957_2_MG_1.22374.22374.2	22374	2	1054.589844	-0.002502	HPVHPDIKL	HPVHPDIKL	sp|O75925|PIAS1_HUMAN	0	285.3	2.095	0.364	0.0151	1	1
20160823_QEh1_LC2_HuPa_SA_HLApI_RA957_2_NG_1.33514.33514.2	33514	2	1207.64209	-0.002708	KEFDGKSLVSV	KEFDGKSLVSV	sp|P08238|HS90B_HUMAN;sp|Q58FF7|H90B3_HUMAN;sp|Q58FF8|H90B2_HUMAN	0	327.6	2.3	0.288	0.0464	1	1
20160823_QEh1_LC2_HuPa_SA_HLApI_RA957_2_NG_1.21350.21350.2	21350	2	1001.474304	-0.003482	DRDPASGTAL	DRDPASGTAL	sp|Q14204|DYHC1_HUMAN	0	488.5	2.01	0.369	0.0445	1	1
20160823_QEh1_LC2_HuPa_SA_HLApI_RA957_1_MG_1.14323.14323.3	14323	3	1115.61792	-0.002081	STARHLYLR	STARHLYLR	sp|P39019|RS19_HUMAN	0	636.9	3.071	0.381	4.11E-04	1	1
20160823_QEh1_LC2_HuPa_SA_HLApI_RA957_1_MG_1.25652.25652.2	25652	2	1124.525757	6.44E-04	EHFDASHVAL	EHFDASHVAL	sp|P13798|ACPH_HUMAN	0	207.1	1.518	0.244	0.00493	1	1
20160823_QEh1_LC2_HuPa_SA_HLApI_RA957_1_NG_1.32844.32844.3	32844	3	1339.686646	-0.001789	ETFEHPNVVRL	ETFEHPNVVRL	sp|Q00534|CDK6_HUMAN	0	113.4	1.882	0.313	0.0361	1	1
20160823_QEh1_LC2_HuPa_SA_HLApI_RA957_2_NG_1.39946.39946.3	39946	3	1262.686035	-0.002392	HAAPFQNILPR	HAAPFQNILPR	sp|Q7L576|CYFP1_HUMAN;sp|Q96F07|CYFP2_HUMAN	0	230.3	2.628	0.445	8.16E-05	1	1
20160823_QEh1_LC2_HuPa_SA_HLApI_RA957_1_MG_1.28998.28998.1	28998	1	1002.59436	-0.001749	KLVTTVTEI	KLVTTVTEI	sp|Q01518|CAP1_HUMAN	0	579.4	2.087	0.366	0.00541	1	1
20160823_QEh1_LC2_HuPa_SA_HLApI_RA957_2_MG_1.23363.23363.2	23363	2	1161.659546	-0.002322	HTPQLLVAQR	HTPQLLVAQR	sp|O75808|CAN15_HUMAN	0	312	1.95	0.505	3.64E-05	1	1
20160823_QEh1_LC2_HuPa_SA_HLApI_RA957_2_NG_1.39931.39931.2	39931	2	1044.57019	-0.001472	SRIPFNQAL	SRIPFNQAL	sp|Q9UHI6|DDX20_HUMAN	0	381.4	1.927	0.233	0.0356	1	1
20160823_QEh1_LC2_HuPa_SA_HLApI_RA957_2_MG_1.34301.34301.1	34301	1	965.4699707	-6.20E-04	DVSPVVSTY	DVSPVVSTY	sp|Q8IWC1|MA7D3_HUMAN	0	458.2	1.862	0.397	5.81E-04	1	1
20160823_QEh1_LC2_HuPa_SA_HLApI_RA957_2_NG_1.39188.39188.2	39188	2	1221.638428	-0.004351	LLYQEGAKMAV	LLYQEGAKMAV	sp|P14923|PLAK_HUMAN	0	213.4	2.017	0.411	0.00393	1	1
20160823_QEh1_LC2_HuPa_SA_HLApI_RA957_2_NG_1.19300.19300.2	19300	2	1004.43457	-0.004022	DTCHTPFGK	DTCHTPFGK	sp|P52701|MSH6_HUMAN	0	334.6	1.859	0.514	2.88E-04	1	1
20160823_QEh1_LC2_HuPa_SA_HLApI_RA957_2_MG_1.42163.42163.1	42163	1	1079.489502	-0.002899	DHAEFSYVL	DHAEFSYVL	sp|Q5VW36|FOCAD_HUMAN	0	376.1	1.681	0.47	2.62E-04	1	1
20160823_QEh1_LC2_HuPa_SA_HLApI_RA957_2_NG_1.34452.34452.3	34452	3	1273.678833	-0.00305	YIYGSKFQLR	YIYGSKFQLR	sp|O95707|RPP29_HUMAN	0	248.8	2.583	0.374	9.88E-05	1	1
20160823_QEh1_LC2_HuPa_SA_HLApI_RA957_2_NG_1.11889.11889.3	11889	3	1306.686157	-0.001923	EVEKQDKYLR	EVEKQDKYLR	sp|Q5VV17|OTUD1_HUMAN	0	249.2	2.035	0.257	0.00121	1	1
20160823_QEh1_LC2_HuPa_SA_HLApI_RA957_1_NG_1.31341.31341.3	31341	3	1253.637817	-0.002646	EAFETFINKR	EAFETFINKR	sp|Q13620|CUL4B_HUMAN	0	279.3	2.328	0.322	0.00522	1	1
20160823_QEh1_LC2_HuPa_SA_HLApI_RA957_2_NG_1.26010.26010.3	26010	3	1219.643677	-0.002527	EVHYHLPVAR	EVHYHLPVAR	sp|Q96T58|MINT_HUMAN	0	203.7	2.214	0.281	0.0414	1	1
20160823_QEh1_LC2_HuPa_SA_HLApI_RA957_2_MG_1.42604.42604.2	42604	2	1551.736938	0.001848	SVFDVLDGEEMRR	SVFDVLDGEEMRR	sp|Q8N1G2|CMTR1_HUMAN	0	189.5	1.909	0.375	5.41E-04	1	1
20160823_QEh1_LC2_HuPa_SA_HLApI_RA957_2_MG_1.11079.11079.2	11079	2	1057.549316	-0.002332	EVQGLGDGKR	EVQGLGDGKR	sp|Q53GL0|PKHO1_HUMAN	0	236.9	1.387	0.214	0.0526	1	1
20160823_QEh1_LC2_HuPa_SA_HLApI_RA957_2_MG_1.11781.11781.2	11781	2	899.5170288	-0.001856	TGSGVKVPR	TGSGVKVPR	sp|Q13404|UB2V1_HUMAN	0	553.2	2.279	0.409	0.00377	1	1
20160823_QEh1_LC2_HuPa_SA_HLApI_RA957_2_MG_1.28822.28822.3	28822	3	1145.619385	-0.003269	NIISDMKVAR	NIISDMKVAR	sp|Q92665|RT31_HUMAN	0	509.9	2.632	0.378	0.00128	1	1
20160823_QEh1_LC2_HuPa_SA_HLApI_RA957_1_MG_1.06181.06181.2	6181	2	1200.562378	-0.002515	HHHHHQQQL	HHHHHQQQL	sp|O95271|TNKS1_HUMAN	0.152	658.8	2.212	0.356	6.54E-04	1	1
20160823_QEh1_LC2_HuPa_SA_HLApI_RA957_1_NG_1.23828.23828.2	23828	2	1084.587891	2.52E-04	IVNENLVER	IVNENLVER	sp|P31350|RIR2_HUMAN;sp|Q7LG56|RIR2B_HUMAN	0	219.6	1.976	0.25	0.0309	1	1
20160823_QEh1_LC2_HuPa_SA_HLApI_RA957_2_MG_1.14430.14430.3	14430	3	1209.622437	-0.002977	DAYPKNPHLR	DAYPKNPHLR	sp|O95721|SNP29_HUMAN	0	257	1.942	0.34	0.00492	1	1
20160823_QEh1_LC2_HuPa_SA_HLApI_RA957_2_NG_1.26994.26994.1	26994	1	1000.534485	-0.003094	SHSSVILKM	SHSSVILKM	sp|O60563|CCNT1_HUMAN	0	492.7	2.056	0.403	4.13E-05	1	1
20160823_QEh1_LC2_HuPa_SA_HLApI_RA957_2_MG_1.11283.11283.3	11283	3	1126.679077	-0.00315	EIAKLKAAQR	EIAKLKAAQR	sp|Q15058|KIF14_HUMAN	0	373	2.352	0.22	0.0236	1	1
20160823_QEh1_LC2_HuPa_SA_HLApI_RA957_2_MG_1.27091.27091.2	27091	2	1203.548828	-0.003214	EIWDTAGQER	EIWDTAGQER	tr|K7ERQ8|K7ERQ8_HUMAN;sp|P20339|RAB5A_HUMAN;sp|P51148|RAB5C_HUMAN;sp|P61020|RAB5B_HUMAN	0	397	1.843	1	0.0151	2	1
20160823_QEh1_LC2_HuPa_SA_HLApI_RA957_2_MG_1.27091.27091.2	27091	2	1203.548828	-0.003219	Q(Deamidated)LWDTAGQER	QLWDTAGQER	sp|O00194|RB27B_HUMAN;sp|O95716|RAB3D_HUMAN;sp|P20336|RAB3A_HUMAN;sp|P20337|RAB3B_HUMAN;sp|P20338|RAB4A_HUMAN;sp|P20340|RAB6A_HUMAN;sp|P51149|RAB7A_HUMAN;sp|P51151|RAB9A_HUMAN;sp|P51159|RB27A_HUMAN;sp|P59190|RAB15_HUMAN;sp|P61006|RAB8A_HUMAN;sp|P61018|RAB4B_HUMAN;sp|P61026|RAB10_HUMAN;sp|P61106|RAB14_HUMAN;sp|P62491|RB11A_HUMAN;sp|P62820|RAB1A_HUMAN;sp|Q14964|RB39A_HUMAN;sp|Q15286|RAB35_HUMAN;sp|…	0	397	1.843	1	0.0151	2	1
20160823_QEh1_LC2_HuPa_SA_HLApI_RA957_2_MG_1.20357.20357.2	20357	2	1109.497559	-0.001302	ESEFIDSQR	ESEFIDSQR	sp|Q6P2Q9|PRP8_HUMAN	0	629.2	1.888	0.294	0.0265	1	1
20160823_QEh1_LC2_HuPa_SA_HLApI_RA957_2_MG_1.14353.14353.2	14353	2	830.4598389	-0.001169	LTAGVSAGR	LTAGVSAGR	sp|Q15782|CH3L2_HUMAN	0	315	2.059	0.182	0.04	1	1
20160823_QEh1_LC2_HuPa_SA_HLApI_RA957_1_NG_1.15298.15298.1	15298	1	989.5014648	-0.001451	ETAGSTSIPK	ETAGSTSIPK	sp|O00567|NOP56_HUMAN	0	489.1	1.867	0.279	0.00567	1	1
20160823_QEh1_LC2_HuPa_SA_HLApI_RA957_1_MG_1.22054.22054.2	22054	2	1348.642578	-0.001902	IPYPGRTNADVM(Oxidation)	IPYPGRTNADVM	sp|P07948|LYN_HUMAN	0	434.1	1.879	0.265	0.0347	1	1
20160823_QEh1_LC2_HuPa_SA_HLApI_RA957_2_MG_1.21731.21731.3	21731	3	1163.62439	-0.005461	KTYNEALARV	KTYNEALARV	sp|Q70J99|UN13D_HUMAN	0	336.7	2.107	0.274	0.0103	1	1
20160823_QEh1_LC2_HuPa_SA_HLApI_RA957_2_NG_1.01697.01697.3	1697	3	1068.564331	-0.003253	HTLGKTQER	HTLGKTQER	sp|Q9UJX4|APC5_HUMAN	0	204	2.003	0.237	0.00412	1	1
20160823_QEh1_LC2_HuPa_SA_HLApI_RA957_2_NG_1.32977.32977.2	32977	2	1330.729736	1.000458	EVVEFLKNPQK	EVVEFLKNPQK	sp|Q96TA2|YMEL1_HUMAN	0	669.7	2.501	1	2.39E-04	1	1
20160823_QEh1_LC2_HuPa_SA_HLApI_RA957_1_NG_1.10313.10313.2	10313	2	1027.445923	-0.001263	GHSEHHPDL	GHSEHHPDL	sp|O94966|UBP19_HUMAN	0	181.7	1.39	0.363	0.0491	1	1
20160823_QEh1_LC2_HuPa_SA_HLApI_RA957_1_NG_1.06328.06328.2	6328	2	1096.596802	-0.002107	KHRISKEEA	KHRISKEEA	sp|P62913|RL11_HUMAN	0	383.7	1.892	0.321	0.0241	1	1
20160823_QEh1_LC2_HuPa_SA_HLApI_RA957_1_NG_1.11334.11334.2	11334	2	983.5023804	-0.001254	EANQAINPK	EANQAINPK	sp|P17844|DDX5_HUMAN;sp|Q92841|DDX17_HUMAN	0	597.9	1.927	0.419	3.07E-04	1	1
20160823_QEh1_LC2_HuPa_SA_HLApI_RA957_2_NG_1.38381.38381.2	38381	2	1119.578979	-0.002206	SVFEDPVISK	SVFEDPVISK	sp|Q9Y2R9|RT07_HUMAN	0	244.6	1.731	0.339	0.00519	1	1
20160823_QEh1_LC2_HuPa_SA_HLApI_RA957_1_NG_1.28152.28152.1	28152	1	964.4468994	-0.003281	TPYNGTEAL	TPYNGTEAL	sp|P56937|DHB7_HUMAN	0	875.7	2.181	0.418	8.01E-04	1	1
20160823_QEh1_LC2_HuPa_SA_HLApI_RA957_1_MG_1.22886.22886.3	22886	3	1164.575195	0.981687	NSFDPSKITR	NSFDPSKITR	sp|Q13352|CENPR_HUMAN	0.108	229.8	2.154	0.291	0.0238	1	1
20160823_QEh1_LC2_HuPa_SA_HLApI_RA957_2_MG_1.09167.09167.3	9167	3	998.5004883	-0.004136	NHTAVHAHL	NHTAVHAHL	sp|Q9H422|HIPK3_HUMAN	0	303.3	2.197	0.265	0.0029	1	1
20160823_QEh1_LC2_HuPa_SA_HLApI_RA957_2_NG_1.32584.32584.2	32584	2	964.5474854	-0.001927	WHAKPLTL	WHAKPLTL	sp|Q9NZT2|OGFR_HUMAN	0	279	1.867	0.418	0.00291	1	1
20160823_QEh1_LC2_HuPa_SA_HLApI_RA957_2_NG_1.06392.06392.3	6392	3	1252.723145	-0.002015	HRIKN(Deamidated)EKSKL	HRIKNEKSKL	sp|O60264|SMCA5_HUMAN;sp|P28370|SMCA1_HUMAN	0	1150.3	3.547	0.413	9.98E-05	1	1
20160823_QEh1_LC2_HuPa_SA_HLApI_RA957_2_MG_1.19508.19508.1	19508	1	965.4796143	-0.002201	ETVTGGFGAK	ETVTGGFGAK	sp|Q9H6F5|CCD86_HUMAN	0	496.5	2.594	0.434	5.38E-05	1	1
20160823_QEh1_LC2_HuPa_SA_HLApI_RA957_2_NG_1.15172.15172.2	15172	2	1021.626831	-0.001561	EVIKVIHGK	EVIKVIHGK	sp|Q15382|RHEB_HUMAN	0	834.2	2.26	0.241	0.00786	1	1
20160823_QEh1_LC2_HuPa_SA_HLApI_RA957_2_NG_1.13790.13790.3	13790	3	1112.59436	-0.003521	EAFFSKTKR	EAFFSKTKR	sp|Q969R5|LMBL2_HUMAN	0	326.6	2.343	0.307	4.57E-04	1	1
20160823_QEh1_LC2_HuPa_SA_HLApI_RA957_1_NG_1.41449.41449.2	41449	2	1046.597656	-0.003508	LYDPVISKL	LYDPVISKL	sp|Q96EZ8|MCRS1_HUMAN	0	231.2	1.922	0.371	0.00487	1	1
20160823_QEh1_LC2_HuPa_SA_HLApI_RA957_2_NG_1.41632.41632.3	41632	3	1178.736694	-0.001971	ELIKPPTILR	ELIKPPTILR	sp|P53677|AP3M2_HUMAN;sp|Q9Y2T2|AP3M1_HUMAN	0	290.3	2.578	0.405	0.0084	1	1
20160823_QEh1_LC2_HuPa_SA_HLApI_RA957_2_MG_1.09556.09556.3	9556	3	960.5592651	-0.002463	VRPPIRSH	VRPPIRSH	sp|Q8WWK9|CKAP2_HUMAN	0	420.1	2.591	0.358	0.011	1	1
20160823_QEh1_LC2_HuPa_SA_HLApI_RA957_1_NG_1.21323.21323.3	21323	3	1145.653076	-0.002558	TTPHLHSILK	TTPHLHSILK	sp|P25963|IKBA_HUMAN	0	195.1	2.006	0.376	0.00961	1	1
20160823_QEh1_LC2_HuPa_SA_HLApI_RA957_2_MG_1.48653.48653.1	48653	1	973.5196533	-0.003623	AANPIQFTL	AANPIQFTL	sp|P23921|RIR1_HUMAN	0	274.9	1.591	0.037	0.00526	1	1
20160823_QEh1_LC2_HuPa_SA_HLApI_RA957_1_MG_1.11737.11737.3	11737	3	1937.019409	-0.003744	PSEKTFKQRRTFEQR	PSEKTFKQRRTFEQR	sp|A6NCE7|MP3B2_HUMAN;sp|Q9GZQ8|MLP3B_HUMAN	0	97.4	2.334	0.327	4.64E-04	1	1
20160823_QEh1_LC2_HuPa_SA_HLApI_RA957_2_NG_1.33932.33932.2	33932	2	1044.567261	-0.00438	IHQDGIHIL	IHQDGIHIL	sp|O15294|OGT1_HUMAN	0	370.5	1.808	0.367	0.00531	1	1
20160823_QEh1_LC2_HuPa_SA_HLApI_RA957_2_MG_1.28780.28780.2	28780	2	1242.555542	4.63E-04	EHINEGETAML	EHINEGETAML	sp|P35613|BASI_HUMAN	0	523.1	2.522	0.232	1.01E-04	1	1
20160823_QEh1_LC2_HuPa_SA_HLApI_RA957_1_NG_1.21563.21563.1	21563	1	966.4746094	-0.002464	IHDSQAPSL	IHDSQAPSL	sp|Q9ULQ1|TPC1_HUMAN	0	226	1.618	0.318	0.006	1	1
20160823_QEh1_LC2_HuPa_SA_HLApI_RA957_2_MG_1.34555.34555.1	34555	1	929.458313	-0.00239	QFDVATHL	QFDVATHL	sp|Q9Y3A2|UTP11_HUMAN	0	603.6	2.229	0.204	0.0362	1	1
20160823_QEh1_LC2_HuPa_SA_HLApI_RA957_2_NG_1.22427.22427.2	22427	2	1171.595947	-0.002572	NHYQKQLEI	NHYQKQLEI	sp|P30533|AMRP_HUMAN	0	589.9	2.302	0.349	0.00162	1	1
20160823_QEh1_LC2_HuPa_SA_HLApI_RA957_2_MG_1.33612.33612.2	33612	2	1098.592896	-5.39E-04	NHSRIVFNL	NHSRIVFNL	sp|Q8TEQ6|GEMI5_HUMAN	0	247.8	1.773	0.341	0.0135	1	1
20160823_QEh1_LC2_HuPa_SA_HLApI_RA957_1_NG_1.11682.11682.2	11682	2	1217.599365	-6.34E-04	EVQVASQSSQR	EVQVASQSSQR	sp|P12270|TPR_HUMAN	0	572.3	2.204	0.294	0.0129	1	1
20160823_QEh1_LC2_HuPa_SA_HLApI_RA957_2_NG_1.47253.47253.1	47253	1	1117.497681	-0.002479	SYM(Oxidation)EVPTYL	SYMEVPTYL	sp|Q13571|LAPM5_HUMAN	0	182.3	1.292	0.33	0.00375	1	1
20160823_QEh1_LC2_HuPa_SA_HLApI_RA957_2_NG_1.26365.26365.2	26365	2	1238.63269	-0.00401	DTILNSNHIGR	DTILNSNHIGR	sp|Q5T653|RM02_HUMAN	0	436.9	2.095	0.31	0.00692	1	1
20160823_QEh1_LC2_HuPa_SA_HLApI_RA957_2_NG_1.14960.14960.3	14960	3	1258.638428	-0.00335	EVNQPKFNQR	EVNQPKFNQR	sp|Q9HAU5|RENT2_HUMAN	0	249.3	1.856	0.288	0.0518	1	1
20160823_QEh1_LC2_HuPa_SA_HLApI_RA957_2_NG_1.02364.02364.3	2364	3	1028.605469	-0.003609	TTARKPVTR	TTARKPVTR	sp|Q15398|DLGP5_HUMAN	0	406.9	2.159	0.229	0.0386	1	1
20160823_QEh1_LC2_HuPa_SA_HLApI_RA957_1_MG_1.31171.31171.3	31171	3	2280.026611	-0.00283	VDDTQFVRFDSDAASPREEP	VDDTQFVRFDSDAASPREEP	sp|Q31612|1B73_HUMAN	0.381	617.4	4.28	0.592	6.88E-10	1	1
20160823_QEh1_LC2_HuPa_SA_HLApI_RA957_2_MG_1.15439.15439.3	15439	3	1044.67749	-0.003335	KPLPPIKPR	KPLPPIKPR	sp|Q14865|ARI5B_HUMAN	0.052	478.5	2.302	0.34	0.00201	1	1
20160823_QEh1_LC2_HuPa_SA_HLApI_RA957_1_MG_1.26392.26392.1	26392	1	1035.518555	-0.005118	DAFGTGIVEK	DAFGTGIVEK	sp|P43005|EAA3_HUMAN	0	512.1	2.935	0.393	3.57E-04	1	1
20160823_QEh1_LC2_HuPa_SA_HLApI_RA957_1_NG_1.15293.15293.2	15293	2	1102.558472	-8.24E-04	VHM(Oxidation)PKHPEL	VHMPKHPEL	sp|P46783|RS10_HUMAN;sp|Q9NQ39|RS10L_HUMAN;tr|S4R435|S4R435_HUMAN	0	378.4	1.505	0.327	0.0246	1	1
20160823_QEh1_LC2_HuPa_SA_HLApI_RA957_1_NG_1.18113.18113.2	18113	2	917.4334106	-0.002091	HHGSPGVDL	HHGSPGVDL	sp|Q14596|NBR1_HUMAN	0	342	2.071	0.237	0.0455	1	1
20160823_QEh1_LC2_HuPa_SA_HLApI_RA957_1_MG_1.23336.23336.2	23336	2	925.5581665	-0.001503	VPTNIIAAK	VPTNIIAAK	sp|Q9UI12|VATH_HUMAN	0	284.5	1.832	0.429	0.00667	1	1
20160823_QEh1_LC2_HuPa_SA_HLApI_RA957_2_MG_1.17953.17953.2	17953	2	1043.464111	-0.003086	YHGNTNPEL	YHGNTNPEL	sp|Q92621|NU205_HUMAN	0	317.9	1.96	0.305	0.0451	1	1
20160823_QEh1_LC2_HuPa_SA_HLApI_RA957_2_NG_1.40206.40206.2	40206	2	1156.531006	-0.002562	HQFDQVMPGV	HQFDQVMPGV	sp|Q8WXE1|ATRIP_HUMAN	0	235.4	1.64	0.362	0.00372	1	1
20160823_QEh1_LC2_HuPa_SA_HLApI_RA957_1_NG_1.40635.40635.2	40635	2	1244.580811	-0.001732	YIFNGDFVDR	YIFNGDFVDR	sp|P53041|PPP5_HUMAN	0	189.5	1.632	0.4	0.00193	1	1
20160823_QEh1_LC2_HuPa_SA_HLApI_RA957_1_NG_1.31025.31025.3	31025	3	1143.675171	-0.001285	FTKGIPNVLR	FTKGIPNVLR	sp|O14949|QCR8_HUMAN	0	386.2	2.361	0.437	0.0032	1	1
20160823_QEh1_LC2_HuPa_SA_HLApI_RA957_2_MG_1.31937.31937.1	31937	1	1078.45752	-0.003397	MPVQNQMTM	MPVQNQMTM	sp|Q15532|SSXT_HUMAN	0	951.5	2.234	0.488	6.02E-06	1	1
20160823_QEh1_LC2_HuPa_SA_HLApI_RA957_1_MG_1.17523.17523.2	17523	2	1213.617188	-0.003147	DVFPNQPGGKR	DVFPNQPGGKR	sp|Q96Q80|DERL3_HUMAN	0	263.7	1.652	0.339	9.94E-04	1	1
20160823_QEh1_LC2_HuPa_SA_HLApI_RA957_2_MG_1.15425.15425.3	15425	3	972.5112305	-0.002874	TAIGYGHVR	TAIGYGHVR	sp|O00507|USP9Y_HUMAN;sp|Q93008|USP9X_HUMAN	0	284.9	2.057	0.337	0.0511	1	1
20160823_QEh1_LC2_HuPa_SA_HLApI_RA957_1_MG_1.28020.28020.1	28020	1	960.5838013	-0.001772	TTSVITIVK	TTSVITIVK	sp|O60675|MAFK_HUMAN	0	680.1	2.008	0.183	0.0262	1	1
20160823_QEh1_LC2_HuPa_SA_HLApI_RA957_2_NG_1.23430.23430.3	23430	3	1154.601074	-0.003327	SHSEAGSRIVL	SHSEAGSRIVL	sp|Q9BRR6|ADPGK_HUMAN	0	146	1.988	0.064	0.0399	2	1
20160823_QEh1_LC2_HuPa_SA_HLApI_RA957_1_NG_1.06851.06851.3	6851	3	2783.807617	0.996223	AVKPKAAKPKTAKPKAAKPKKAAAKKK	AVKPKAAKPKTAKPKAAKPKKAAAKKK	sp|P10412|H14_HUMAN	0	123.2	3.385	0.328	2.42E-06	1	1
20160823_QEh1_LC2_HuPa_SA_HLApI_RA957_1_NG_1.20235.20235.2	20235	2	933.4172363	-0.001997	AHDGSATYL	AHDGSATYL	sp|Q9Y547|IFT25_HUMAN	0	126.1	1.321	0.322	0.00963	1	1
20160823_QEh1_LC2_HuPa_SA_HLApI_RA957_1_NG_1.12792.12792.3	12792	3	1349.640137	-0.002102	ESVDSVTDSQKR	ESVDSVTDSQKR	sp|P16220|CREB1_HUMAN	0	388	2.753	0.331	4.47E-04	1	1
20160823_QEh1_LC2_HuPa_SA_HLApI_RA957_2_MG_1.39144.39144.1	39144	1	1181.508179	-0.001541	M(Oxidation)PQSMPEYAL	MPQSMPEYAL	sp|Q86WA8|LONP2_HUMAN	0	279.9	1.886	0.425	6.53E-04	1	1
20160823_QEh1_LC2_HuPa_SA_HLApI_RA957_1_MG_1.11936.11936.2	11936	2	967.553772	-0.002535	NVKGPGLQR	NVKGPGLQR	sp|O60313|OPA1_HUMAN	0	382.2	1.524	0.399	0.013	1	1
20160823_QEh1_LC2_HuPa_SA_HLApI_RA957_2_MG_1.10535.10535.2	10535	2	1200.607544	-0.002347	EVPNGKEVSSR	EVPNGKEVSSR	sp|Q9H4L7|SMRCD_HUMAN	0	199.5	1.722	0.464	2.75E-04	1	1
20160823_QEh1_LC2_HuPa_SA_HLApI_RA957_2_NG_1.12028.12028.2	12028	2	983.4467163	-0.002746	AHAQPQTTM	AHAQPQTTM	sp|O00268|TAF4_HUMAN	0	372.3	2.037	0.359	0.00172	1	1
20160823_QEh1_LC2_HuPa_SA_HLApI_RA957_1_MG_1.14650.14650.2	14650	2	1015.492676	-7.46E-04	EAEEAGAALR	EAEEAGAALR	sp|Q15027|ACAP1_HUMAN	0	499.7	2.146	0.197	0.0444	1	1
20160823_QEh1_LC2_HuPa_SA_HLApI_RA957_2_MG_1.05111.05111.3	5111	3	937.5427246	-0.003011	KVHGSIAAR	KVHGSIAAR	DeNovo_spliced__KVHGSIAAR	0	332.9	2.417	0.386	0.00244	1	1
20160823_QEh1_LC2_HuPa_SA_HLApI_RA957_2_MG_1.42948.42948.2	42948	2	1327.65564	-0.003857	EVWSMPVPVER	EVWSMPVPVER	sp|O75449|KTNA1_HUMAN	0	290.7	2.235	0.362	2.06E-04	1	1
20160823_QEh1_LC2_HuPa_SA_HLApI_RA957_1_NG_1.29854.29854.1	29854	1	915.4436646	-0.00135	AHDGGIYAI	AHDGGIYAI	sp|O75083|WDR1_HUMAN	0	292.4	1.698	0.342	0.00461	1	1
20160823_QEh1_LC2_HuPa_SA_HLApI_RA957_2_MG_1.06659.06659.3	6659	3	1279.659058	-0.004207	ELHNQEVQKR	ELHNQEVQKR	sp|Q15233|NONO_HUMAN	0	646.5	2.777	0.443	3.92E-05	1	1
20160823_QEh1_LC2_HuPa_SA_HLApI_RA957_2_NG_1.47762.47762.1	47762	1	997.4718018	-0.003889	YPLNSYEL	YPLNSYEL	sp|Q9NV64|TM39A_HUMAN	0	336.4	1.811	0.304	0.0258	1	1
20160823_QEh1_LC2_HuPa_SA_HLApI_RA957_1_MG_1.18006.18006.2	18006	2	1175.627075	-0.002737	ETPTFAKVQR	ETPTFAKVQR	sp|Q9H211|CDT1_HUMAN	0	207.3	1.989	0.316	2.02E-04	1	1
20160823_QEh1_LC2_HuPa_SA_HLApI_RA957_2_NG_1.02935.02935.3	2935	3	1067.50708	-0.003733	QTDHNAVQR	QTDHNAVQR	sp|O43747|AP1G1_HUMAN	0	203.1	1.834	0.353	0.00266	1	1
20160823_QEh1_LC2_HuPa_SA_HLApI_RA957_1_MG_1.31130.31130.2	31130	2	1319.693848	-0.003489	YPESKTPLTATL	YPESKTPLTATL	sp|P01876|IGHA1_HUMAN	0	276	2.24	0.327	8.64E-04	1	1
20160823_QEh1_LC2_HuPa_SA_HLApI_RA957_2_MG_1.07855.07855.3	7855	3	1110.502441	-0.002902	ESASHPNVDR	ESASHPNVDR	sp|Q9BTC0|DIDO1_HUMAN	0	239.5	2.524	0.326	0.00259	1	1
20160823_QEh1_LC2_HuPa_SA_HLApI_RA957_2_NG_1.21790.21790.2	21790	2	986.5516357	-0.003289	YHQKSVLI	YHQKSVLI	sp|Q06210|GFPT1_HUMAN	0	283.5	2.187	0.201	0.0207	1	1
20160823_QEh1_LC2_HuPa_SA_HLApI_RA957_1_NG_1.18343.18343.2	18343	2	1101.612061	-0.002123	QASEISKALR	QASEISKALR	sp|Q9BYK8|HELZ2_HUMAN	0	452.8	1.782	0.304	0.0199	1	1
20160823_QEh1_LC2_HuPa_SA_HLApI_RA957_1_MG_1.24282.24282.2	24282	2	1108.610107	-0.002689	SPDIPKLKDP	SPDIPKLKDP	DeNovo_spliced__SPDIPKLKDP	0	834.5	2.608	0.411	0.00122	1	1
20160823_QEh1_LC2_HuPa_SA_HLApI_RA957_2_NG_1.19552.19552.2	19552	2	1326.58374	-0.003621	ESFTM(Oxidation)ASSPAQR	ESFTMASSPAQR	sp|P49736|MCM2_HUMAN	0	402.2	1.741	0.422	4.06E-04	1	1
20160823_QEh1_LC2_HuPa_SA_HLApI_RA957_2_MG_1.34983.34983.2	34983	2	1137.586914	-0.002395	MPVKQPYYL	MPVKQPYYL	sp|Q92540|SMG7_HUMAN	0	137.3	1.779	0.393	0.00654	1	1
20160823_QEh1_LC2_HuPa_SA_HLApI_RA957_2_NG_1.30419.30419.2	30419	2	1150.608887	-6.11E-04	DAAQVGPQIPR	DAAQVGPQIPR	sp|Q9H469|FXL15_HUMAN	0	470.7	1.808	0.079	0.0154	2	1
20160823_QEh1_LC2_HuPa_SA_HLApI_RA957_2_NG_1.36166.36166.2	36166	2	1121.567017	-0.004633	TDVFVVGTER	TDVFVVGTER	sp|P78347|GTF2I_HUMAN;sp|Q6EKJ0|GTD2B_HUMAN;sp|Q86UP8|GTD2A_HUMAN	0	799.1	2.36	0.268	0.0153	1	1
20160823_QEh1_LC2_HuPa_SA_HLApI_RA957_2_NG_1.26775.26775.2	26775	2	1051.630371	0.002603	TTVTIYKVK	TTVTIYKVK	DeNovo_spliced__TTVTIYKVK	0	758.9	2.11	0.444	0.00117	1	1
20160823_QEh1_LC2_HuPa_SA_HLApI_RA957_2_MG_1.20437.20437.3	20437	3	1030.626099	-0.002696	KVVSVLHHL	KVVSVLHHL	sp|Q86W92|LIPB1_HUMAN	0	306.6	2.068	0.41	9.72E-04	1	1
20160823_QEh1_LC2_HuPa_SA_HLApI_RA957_2_MG_1.04584.04584.2	4584	2	914.4160767	-0.004504	EAGPGGSQGR	EAGPGGSQGR	sp|Q5C9Z4|NOM1_HUMAN	0	362.1	1.878	0.239	0.00147	1	1
20160823_QEh1_LC2_HuPa_SA_HLApI_RA957_2_NG_1.25088.25088.3	25088	3	1043.573486	-0.002904	WVVDVKNGK	WVVDVKNGK	sp|P22307|NLTP_HUMAN	0	328.3	2.441	0.25	0.0436	1	1
20160823_QEh1_LC2_HuPa_SA_HLApI_RA957_2_MG_1.28664.28664.1	28664	1	939.416626	-0.00189	TVYGGSDEL	TVYGGSDEL	sp|O00267|SPT5H_HUMAN	0	865	1.846	0.215	0.0317	1	1
20160823_QEh1_LC2_HuPa_SA_HLApI_RA957_2_MG_1.25552.25552.1	25552	1	975.4363403	-0.003314	TATTEDPEL	TATTEDPEL	sp|Q495W5|FUT11_HUMAN	0	598	2.264	0.329	0.00357	1	1
20160823_QEh1_LC2_HuPa_SA_HLApI_RA957_2_NG_1.11873.11873.2	11873	2	1013.47583	-0.001952	EAAEPSAPSR	EAAEPSAPSR	sp|Q00653|NFKB2_HUMAN	0	307.6	1.97	0.387	0.00865	1	1
20160823_QEh1_LC2_HuPa_SA_HLApI_RA957_2_NG_1.30179.30179.2	30179	2	1142.595703	-0.002774	RLFFQPHQA	RLFFQPHQA	sp|Q9GZZ9|UBA5_HUMAN	0	141.1	1.251	0.343	0.00159	1	1
20160823_QEh1_LC2_HuPa_SA_HLApI_RA957_1_NG_1.11375.11375.2	11375	2	1014.506897	-0.00253	SVQGSTPSPR	SVQGSTPSPR	sp|P49792|RBP2_HUMAN	0	385.7	1.638	0.274	0.00998	1	1
20160823_QEh1_LC2_HuPa_SA_HLApI_RA957_2_NG_1.49744.49744.1	49744	1	1021.521423	-0.001851	KIADFGWSV	KIADFGWSV	sp|O14965|AURKA_HUMAN;sp|Q96GD4|AURKB_HUMAN;sp|Q9UQB9|AURKC_HUMAN	0.146	272.9	1.827	0.346	0.0171	1	1
20160823_QEh1_LC2_HuPa_SA_HLApI_RA957_2_MG_1.14452.14452.2	14452	2	1032.569214	-0.00243	QTPVFSKAR	QTPVFSKAR	sp|P62913|RL11_HUMAN	0	268.8	1.521	0.274	0.00869	1	1
20160823_QEh1_LC2_HuPa_SA_HLApI_RA957_2_MG_1.38365.38365.2	38365	2	1565.817139	-0.003103	EVLSWQFSSVTKR	EVLSWQFSSVTKR	sp|P42224|STAT1_HUMAN	0	236.1	2.29	0.344	0.00608	1	1
20160823_QEh1_LC2_HuPa_SA_HLApI_RA957_2_MG_1.28274.28274.3	28274	3	1012.568298	-0.002271	LPFTKSAHL	LPFTKSAHL	sp|Q96MU7|YTDC1_HUMAN	0	170.3	1.983	0.123	0.0235	1	1
20160823_QEh1_LC2_HuPa_SA_HLApI_RA957_2_NG_1.44382.44382.2	44382	2	1105.572021	-0.004811	EVASFVADRL	EVASFVADRL	sp|A6NKF1|SAC31_HUMAN	0	615.6	2.125	0.335	0.00237	1	1
20160823_QEh1_LC2_HuPa_SA_HLApI_RA957_2_NG_1.16687.16687.3	16687	3	1278.635864	-0.003144	DIYDKKNMPR	DIYDKKNMPR	sp|Q86VI3|IQGA3_HUMAN	0	289.3	2.37	0.423	0.00165	1	1
20160823_QEh1_LC2_HuPa_SA_HLApI_RA957_2_NG_1.19769.19769.3	19769	3	1084.596924	-0.001934	DTVATLPRGR	DTVATLPRGR	sp|O60759|CYTIP_HUMAN	0	196.1	2.107	0.224	0.0445	1	1
20160823_QEh1_LC2_HuPa_SA_HLApI_RA957_1_MG_1.14590.14590.2	14590	2	1292.638062	0.001932	EVIKDGYENAR	EVIKDGYENAR	sp|Q15118|PDK1_HUMAN	0	531.6	2.052	0.309	0.00469	1	1
20160823_QEh1_LC2_HuPa_SA_HLApI_RA957_2_NG_1.12653.12653.2	12653	2	1004.479004	-0.00378	FHHVTHDL	FHHVTHDL	sp|Q9Y4A5|TRRAP_HUMAN	0	291.5	1.602	0.285	0.00475	1	1
20160823_QEh1_LC2_HuPa_SA_HLApI_RA957_1_MG_1.20286.20286.2	20286	2	1207.725464	-0.003344	KLQPTPGIQKV	KLQPTPGIQKV	sp|Q9HCE0|EPG5_HUMAN	0	578.4	2.544	0.479	7.68E-04	1	1
20160823_QEh1_LC2_HuPa_SA_HLApI_RA957_2_NG_1.29917.29917.2	29917	2	1233.703003	0.020006	ISADRYVAIAR	ISADRYVAIAR	sp|P46092|CCR10_HUMAN	0	119.6	1.659	0.373	0.00882	1	1
20160823_QEh1_LC2_HuPa_SA_HLApI_RA957_1_MG_1.10174.10174.2	10174	2	1082.543091	-0.00383	EVSNGSVVHR	EVSNGSVVHR	sp|Q14202|ZMYM3_HUMAN	0	402.2	1.99	0.509	1.15E-04	1	1
20160823_QEh1_LC2_HuPa_SA_HLApI_RA957_2_NG_1.08914.08914.3	8914	3	1203.563843	-0.002806	SSASDVMSHKR	SSASDVMSHKR	sp|Q6WKZ4|RFIP1_HUMAN	0	441.2	2.968	0.296	0.00397	1	1
20160823_QEh1_LC2_HuPa_SA_HLApI_RA957_2_NG_1.16730.16730.1	16730	1	886.4367065	-0.002905	DSSPSGIPK	DSSPSGIPK	sp|P18858|DNLI1_HUMAN	0	560	1.966	0.257	0.0416	1	1
20160823_QEh1_LC2_HuPa_SA_HLApI_RA957_2_MG_1.32341.32341.3	32341	3	1127.643066	-0.002049	QHIFLRTTL	QHIFLRTTL	sp|Q14571|ITPR2_HUMAN	0	162.1	1.979	0.309	0.0139	1	1
20160823_QEh1_LC2_HuPa_SA_HLApI_RA957_1_NG_1.06606.06606.3	6606	3	1161.570923	-0.002892	DAKGGGSSTVQR	DAKGGGSSTVQR	sp|Q9BT23|LIMD2_HUMAN	0	409.7	2.317	0.384	0.00248	1	1
20160823_QEh1_LC2_HuPa_SA_HLApI_RA957_1_NG_1.20133.20133.3	20133	3	1284.717651	-0.00133	DVFVHQTAIKK	DVFVHQTAIKK	sp|P16989|YBOX3_HUMAN;sp|P67809|YBOX1_HUMAN	0	144.3	1.807	0.333	0.013	1	1
20160823_QEh1_LC2_HuPa_SA_HLApI_RA957_2_MG_1.17964.17964.3	17964	3	1095.408203	-0.003134	MPCEDDHHL	MPCEDDHHL	sp|P27694|RFA1_HUMAN	0	184.5	2.244	0.489	9.22E-05	1	1
20160823_QEh1_LC2_HuPa_SA_HLApI_RA957_2_NG_1.01191.01191.2	1191	2	1063.494507	-0.002314	ETNEKMNAK	ETNEKMNAK	sp|Q7Z5R6|AB1IP_HUMAN	0	374.4	1.764	0.355	0.00194	1	1
20160823_QEh1_LC2_HuPa_SA_HLApI_RA957_2_MG_1.16210.16210.2	16210	2	1324.687622	-0.004559	EVIQKECAHIR	EVIQKECAHIR	sp|O75843|AP1G2_HUMAN	0	405.7	2.088	0.279	0.0189	1	1
20160823_QEh1_LC2_HuPa_SA_HLApI_RA957_1_MG_1.15325.15325.2	15325	2	1066.504395	9.80E-05	SHISTDAHSL	SHISTDAHSL	sp|Q9UIF7|MUTYH_HUMAN	0	304.9	1.843	0.38	0.00218	1	1
20160823_QEh1_LC2_HuPa_SA_HLApI_RA957_2_NG_1.37700.37700.2	37700	2	1173.591187	-0.003909	LPMVEEKESL	LPMVEEKESL	sp|Q9Y4A0|JERKL_HUMAN	0	320.7	1.71	0.29	0.0259	1	1
20160823_QEh1_LC2_HuPa_SA_HLApI_RA957_2_MG_1.08393.08393.3	8393	3	1359.594482	-0.004441	TVYDASHM(Oxidation)GHAR	TVYDASHMGHAR	sp|P49589|SYCC_HUMAN	0	252.7	2.296	0.283	0.00407	1	1
20160823_QEh1_LC2_HuPa_SA_HLApI_RA957_1_MG_1.21146.21146.2	21146	2	1120.621094	-0.002972	SVNELIYKR	SVNELIYKR	sp|P18124|RL7_HUMAN	0	662.3	1.99	0.4	4.17E-04	1	1
20160823_QEh1_LC2_HuPa_SA_HLApI_RA957_1_MG_1.10253.10253.3	10253	3	927.5363159	-0.002642	STGPITKPK	STGPITKPK	sp|Q15751|HERC1_HUMAN	0	161.3	1.884	0.305	0.00876	1	1
20160823_QEh1_LC2_HuPa_SA_HLApI_RA957_2_NG_1.14682.14682.2	14682	2	962.5056152	-0.003046	HHAKPNIF	HHAKPNIF	sp|O95864|FADS2_HUMAN;sp|Q9Y5Q0|FADS3_HUMAN	0	289	1.588	0.233	0.0511	1	1
20160823_QEh1_LC2_HuPa_SA_HLApI_RA957_1_NG_1.26464.26464.2	26464	2	940.4587402	-0.002686	GHDASQITL	GHDASQITL	sp|Q8IXH7|NELFD_HUMAN	0	289.3	1.775	0.363	0.00492	1	1
20160823_QEh1_LC2_HuPa_SA_HLApI_RA957_1_MG_1.12082.12082.2	12082	2	1146.568604	-0.001694	KLM(Oxidation)QQQQEV	KLMQQQQEV	sp|O15164|TIF1A_HUMAN	0	352	1.691	0.293	0.029	1	1
20160823_QEh1_LC2_HuPa_SA_HLApI_RA957_2_NG_1.35122.35122.2	35122	2	1063.515991	-0.002653	THYSELTTL	THYSELTTL	sp|Q15149|PLEC_HUMAN	0	287.2	1.681	0.233	0.0232	1	1
20160823_QEh1_LC2_HuPa_SA_HLApI_RA957_2_NG_1.22092.22092.2	22092	2	1298.692505	-0.001793	EVVQSQQVAVGR	EVVQSQQVAVGR	sp|Q92888|ARHG1_HUMAN	0	544.1	2.303	0.504	1.61E-04	1	1
20160823_QEh1_LC2_HuPa_SA_HLApI_RA957_2_NG_1.20249.20249.3	20249	3	996.6309204	-0.002227	IVSQVKVPK	IVSQVKVPK	sp|P22314|UBA1_HUMAN	0	198.8	2.128	0.277	0.0241	1	1
20160823_QEh1_LC2_HuPa_SA_HLApI_RA957_2_MG_1.40837.40837.1	40837	1	882.4953613	-9.96E-04	HYGLPVVV	HYGLPVVV	sp|P35222|CTNB1_HUMAN	0	403.5	1.911	0.354	0.00474	1	1
20160823_QEh1_LC2_HuPa_SA_HLApI_RA957_1_NG_1.34326.34326.3	34326	3	2285.116943	-5.32E-04	TPSKQSNNKYAASSYLSLTPE	TPSKQSNNKYAASSYLSLTPE	sp|P0CF74|LAC6_HUMAN;sp|P0CG05|LAC2_HUMAN;sp|P0CG06|LAC3_HUMAN;sp|P15814|IGLL1_HUMAN	0	142.8	3.659	0.539	6.50E-08	1	1
20160823_QEh1_LC2_HuPa_SA_HLApI_RA957_2_NG_1.25025.25025.2	25025	2	1222.626953	-0.003619	EIIEEHLANR	EIIEEHLANR	sp|Q9NWY4|CD027_HUMAN	0	471.9	2.075	0.138	0.0173	1	1
20160823_QEh1_LC2_HuPa_SA_HLApI_RA957_2_MG_1.36877.36877.2	36877	2	894.4899292	-0.002378	AHAGSLLNL	AHAGSLLNL	sp|Q9Y2X3|NOP58_HUMAN	0	252.7	2.006	0.314	0.0131	1	1
20160823_QEh1_LC2_HuPa_SA_HLApI_RA957_2_MG_1.33848.33848.2	33848	2	1198.668335	-0.002666	STYLTKFIAR	STYLTKFIAR	sp|Q9HCS7|SYF1_HUMAN	0	467.7	1.721	0.417	1.02E-04	1	1
20160823_QEh1_LC2_HuPa_SA_HLApI_RA957_2_MG_1.35240.35240.1	35240	1	1061.583252	-0.003645	RIIDVVYNA	RIIDVVYNA	sp|P62241|RS8_HUMAN	0	65.1	1.49	0.361	0.0381	1	1
20160823_QEh1_LC2_HuPa_SA_HLApI_RA957_1_MG_1.28469.28469.1	28469	1	909.4900513	-0.001904	SHIGDAVVI	SHIGDAVVI	sp|P12004|PCNA_HUMAN	0	621	1.919	0.274	0.0145	1	1
20160823_QEh1_LC2_HuPa_SA_HLApI_RA957_1_MG_1.26725.26725.3	26725	3	1057.624268	-0.004173	EIFVGKIPR	EIFVGKIPR	sp|O60506|HNRPQ_HUMAN	0	171.2	1.773	0.134	0.0304	1	1
20160823_QEh1_LC2_HuPa_SA_HLApI_RA957_1_NG_1.23337.23337.1	23337	1	939.461792	-0.004382	LPTDSHASL	LPTDSHASL	sp|Q9Y5L0|TNPO3_HUMAN	0	365.2	1.999	0.277	0.00731	1	1
20160823_QEh1_LC2_HuPa_SA_HLApI_RA957_2_MG_1.36052.36052.2	36052	2	971.539978	-0.00401	FPNIPGKSL	FPNIPGKSL	sp|O15121|DEGS1_HUMAN	0	526.2	2.288	0.156	0.00298	1	1
20160823_QEh1_LC2_HuPa_SA_HLApI_RA957_2_NG_1.18627.18627.2	18627	2	962.4840088	-0.001483	M(Oxidation)AEGTAVLR	MAEGTAVLR	sp|Q9Y3A3|PHOCN_HUMAN	0	459.3	2.232	0.327	0.0186	1	1
20160823_QEh1_LC2_HuPa_SA_HLApI_RA957_2_MG_1.37691.37691.1	37691	1	898.512146	-2.51E-04	LPVGSSQVL	LPVGSSQVL	sp|Q14997|PSME4_HUMAN	0	805.5	2.178	0.295	0.0144	1	1
20160823_QEh1_LC2_HuPa_SA_HLApI_RA957_1_NG_1.27585.27585.2	27585	2	1059.569702	-0.001604	DVFRDPALK	DVFRDPALK	sp|P61353|RL27_HUMAN	0	502.8	2.23	0.204	0.0218	1	1
20160823_QEh1_LC2_HuPa_SA_HLApI_RA957_2_MG_1.02210.02210.2	2210	2	880.4229736	-0.002031	TTSGSVSSR	TTSGSVSSR	sp|O75376|NCOR1_HUMAN	0	302.9	1.723	0.257	0.0099	1	1
20160823_QEh1_LC2_HuPa_SA_HLApI_RA957_2_MG_1.08372.08372.3	8372	3	1132.542603	-0.00222	EAMNHPGHLK	EAMNHPGHLK	sp|P00374|DYR_HUMAN	0	317.7	2.646	0.297	2.74E-04	1	1
20160823_QEh1_LC2_HuPa_SA_HLApI_RA957_1_MG_1.17081.17081.3	17081	3	1148.627319	-0.002899	PGEEPPIVRR	PGEEPPIVRR	sp|Q9P2Q2|FRM4A_HUMAN	0	538.7	2.36	0.176	4.73E-04	1	1
20160823_QEh1_LC2_HuPa_SA_HLApI_RA957_1_MG_1.11801.11801.2	11801	2	931.4588013	-0.002301	DAASGEVVGK	DAASGEVVGK	sp|P52888|THOP1_HUMAN	0	403.3	2.101	0.328	0.0123	1	1
20160823_QEh1_LC2_HuPa_SA_HLApI_RA957_2_NG_1.12405.12405.2	12405	2	1162.631348	-0.003265	ETPEIRKYK	ETPEIRKYK	sp|Q8N4C8|MINK1_HUMAN	0	281.9	1.575	0.325	0.0256	1	1
20160823_QEh1_LC2_HuPa_SA_HLApI_RA957_2_NG_1.26318.26318.2	26318	2	1281.596558	0.996864	TSYEEALANQR	TSYEEALANQR	sp|Q9P2E9|RRBP1_HUMAN	0	247.5	1.599	0.434	9.54E-04	1	1
20160823_QEh1_LC2_HuPa_SA_HLApI_RA957_1_MG_1.15126.15126.3	15126	3	966.522522	-0.002172	KQHGVNVSV	KQHGVNVSV	sp|Q14157|UBP2L_HUMAN	0	112	2.133	0.26	0.0111	1	1
20160823_QEh1_LC2_HuPa_SA_HLApI_RA957_2_NG_1.37334.37334.3	37334	3	1134.611938	-0.002599	SAFDRILASR	SAFDRILASR	sp|Q01813|PFKAP_HUMAN	0	210.6	2.228	0.365	0.0152	1	1
20160823_QEh1_LC2_HuPa_SA_HLApI_RA957_2_NG_1.33600.33600.3	33600	3	2140.005371	-0.006575	TQFVRFDSDAASQRMEPR	TQFVRFDSDAASQRMEPR	sp|P01891|1A68_HUMAN	0	71	1.965	0.371	0.003	1	1
20160823_QEh1_LC2_HuPa_SA_HLApI_RA957_1_NG_1.15084.15084.2	15084	2	1104.517944	-0.002099	HPVSDHEATL	HPVSDHEATL	sp|Q95604|1C17_HUMAN	0	199	1.679	0.363	0.0111	1	1
20160823_QEh1_LC2_HuPa_SA_HLApI_RA957_2_NG_1.14010.14010.3	14010	3	1077.581909	1.01704	TTCEQIVRK	TTCEQIVRK	sp|A5YKK6|CNOT1_HUMAN	0	95.3	1.51	0.237	0.0455	1	1
20160823_QEh1_LC2_HuPa_SA_HLApI_RA957_2_NG_1.45976.45976.2	45976	2	1199.605957	-0.002831	DHIQWFNKL	DHIQWFNKL	sp|Q6P4F7|RHGBA_HUMAN	0	502	2.041	0.459	5.76E-04	1	1
20160823_QEh1_LC2_HuPa_SA_HLApI_RA957_2_MG_1.04236.04236.3	4236	3	988.5631104	-0.003436	SSSPLSKKR	SSSPLSKKR	sp|P22314|UBA1_HUMAN	0	209.3	2.082	0.282	0.0224	1	1
20160823_QEh1_LC2_HuPa_SA_HLApI_RA957_2_MG_1.15054.15054.3	15054	3	1106.663818	-0.003449	HRDKRVLAL	HRDKRVLAL	sp|Q56A73|SPIN4_HUMAN	0	272.2	2.006	0.143	0.0274	1	1
20160823_QEh1_LC2_HuPa_SA_HLApI_RA957_1_NG_1.13005.13005.3	13005	3	1030.636719	-0.001876	EVSSIIKKK	EVSSIIKKK	sp|Q9NP61|ARFG3_HUMAN	0	208.1	2.111	0.231	0.0249	1	1
20160823_QEh1_LC2_HuPa_SA_HLApI_RA957_2_MG_1.24993.24993.3	24993	3	1168.58374	-0.003966	EAFDYIKQR	EAFDYIKQR	sp|Q16690|DUS5_HUMAN	0	224.3	2.299	0.307	8.82E-04	1	1
20160823_QEh1_LC2_HuPa_SA_HLApI_RA957_2_MG_1.34323.34323.2	34323	2	1431.670044	-0.004218	ESVPNLNDFNQR	ESVPNLNDFNQR	sp|Q14207|NPAT_HUMAN	0	485.4	2.116	0.52	2.04E-05	1	1
20160823_QEh1_LC2_HuPa_SA_HLApI_RA957_2_NG_1.43314.43314.1	43314	1	1078.506592	-0.00182	YHVN(Deamidated)FSQAI	YHVNFSQAI	sp|Q9Y4A8|NF2L3_HUMAN	0.424	277.9	1.646	0.467	5.60E-04	1	1
20160823_QEh1_LC2_HuPa_SA_HLApI_RA957_2_NG_1.21839.21839.2	21839	2	1423.602661	-0.001124	THFDTQNNISTM(Oxidation)	THFDTQNNISTM	sp|Q9H2U1|DHX36_HUMAN	0	337	2.43	0.438	4.35E-05	1	1
20160823_QEh1_LC2_HuPa_SA_HLApI_RA957_1_MG_1.29719.29719.2	29719	2	1198.630005	-0.004645	GYEPLPPTIGR	GYEPLPPTIGR	sp|Q9Y6C9|MTCH2_HUMAN	0	211.3	1.474	0.3	0.0181	1	1
20160823_QEh1_LC2_HuPa_SA_HLApI_RA957_2_MG_1.42514.42514.1	42514	1	913.5105591	-0.001474	TPLSSPVTL	TPLSSPVTL	tr|A0A075B6R9|A0A075B6R9_HUMAN;tr|A0A0C4DH68|A0A0C4DH68_HUMAN	0	705.9	2.1	0.087	0.0123	1	1
20160823_QEh1_LC2_HuPa_SA_HLApI_RA957_2_NG_1.28801.28801.3	28801	3	1005.546875	-0.002648	EIGDVFKAK	EIGDVFKAK	sp|Q9Y512|SAM50_HUMAN	0	168.6	1.91	0.222	0.0157	1	1
20160823_QEh1_LC2_HuPa_SA_HLApI_RA957_2_NG_1.23904.23904.3	23904	3	1144.581421	-0.002208	DASAEVERLR	DASAEVERLR	sp|Q10589|BST2_HUMAN	0	188.5	1.907	0.144	0.0524	1	1
20160823_QEh1_LC2_HuPa_SA_HLApI_RA957_2_MG_1.33732.33732.3	33732	3	1146.648926	-0.001976	N(Deamidated)VAALPGIVHR	NVAALPGIVHR	sp|Q9Y3I0|RTCB_HUMAN	0.142	269.2	2.11	0.415	5.69E-04	1	1
20160823_QEh1_LC2_HuPa_SA_HLApI_RA957_2_NG_1.37996.37996.1	37996	1	911.5056152	-0.00203	HASTTVLAL	HASTTVLAL	sp|Q6ZS81|WDFY4_HUMAN	0.274	197.1	1.581	0.441	0.0038	1	1
20160823_QEh1_LC2_HuPa_SA_HLApI_RA957_2_MG_1.22566.22566.2	22566	2	1163.583374	-0.002263	TVVEEM(Oxidation)IATR	TVVEEMIATR	sp|Q92576|PHF3_HUMAN	0	485.9	2.078	0.404	6.26E-04	1	1
20160823_QEh1_LC2_HuPa_SA_HLApI_RA957_2_NG_1.08423.08423.2	8423	2	984.4129639	-0.001876	ETAGSYDSR	ETAGSYDSR	sp|O60610|DIAP1_HUMAN	0	215.3	1.651	0.24	0.0273	1	1
20160823_QEh1_LC2_HuPa_SA_HLApI_RA957_2_NG_1.36680.36680.3	36680	3	2032.071533	-0.002682	NPGGYVAYSKAATVTGKLVH	NPGGYVAYSKAATVTGKLVH	sp|P02786|TFR1_HUMAN	0	556.9	3.964	0.649	1.71E-10	1	1
20160823_QEh1_LC2_HuPa_SA_HLApI_RA957_1_NG_1.26378.26378.2	26378	2	1098.496582	-0.001643	RFEDSPSYV	RFEDSPSYV	sp|O60264|SMCA5_HUMAN	0	143.2	1.792	0.242	0.00201	1	1
20160823_QEh1_LC2_HuPa_SA_HLApI_RA957_1_NG_1.12122.12122.3	12122	3	1035.616211	-0.002684	HPSKVVITR	HPSKVVITR	sp|P61254|RL26_HUMAN;sp|Q9UNX3|RL26L_HUMAN	0	475.9	2.524	0.353	1.91E-04	1	1
20160823_QEh1_LC2_HuPa_SA_HLApI_RA957_1_NG_1.25865.25865.2	25865	2	1192.584473	-0.003202	SVYDHQGIFK	SVYDHQGIFK	sp|Q96E22|NGBR_HUMAN	0	437.1	1.932	0.408	1.27E-04	1	1
20160823_QEh1_LC2_HuPa_SA_HLApI_RA957_2_NG_1.11636.11636.3	11636	3	1037.522583	-0.002803	AVPSDVSHAR	AVPSDVSHAR	sp|Q9NV64|TM39A_HUMAN	0	360	2.898	0.405	3.61E-04	1	1
20160823_QEh1_LC2_HuPa_SA_HLApI_RA957_2_NG_1.36785.36785.2	36785	2	1108.484131	-0.001825	ETMDPFVDR	ETMDPFVDR	sp|Q5SRE5|NU188_HUMAN	0	183.9	1.668	0.408	0.0024	1	1
20160823_QEh1_LC2_HuPa_SA_HLApI_RA957_2_MG_1.27852.27852.2	27852	2	1011.570251	-0.001071	TPAEVRQVL	TPAEVRQVL	sp|Q9H9E3|COG4_HUMAN	0	534.7	1.827	0.205	0.0241	1	1
20160823_QEh1_LC2_HuPa_SA_HLApI_RA957_1_MG_1.23596.23596.1	23596	1	1001.476379	-0.005432	FPSTAEHTL	FPSTAEHTL	sp|P41226|UBA7_HUMAN	0	551.2	2.369	0.211	0.011	1	1
20160823_QEh1_LC2_HuPa_SA_HLApI_RA957_2_MG_1.15820.15820.2	15820	2	1122.499268	-0.002222	DHFETTVKM(Oxidation)	DHFETTVKM	sp|Q6P179|ERAP2_HUMAN	0	301.2	1.54	0.413	0.00664	1	1
20160823_QEh1_LC2_HuPa_SA_HLApI_RA957_2_NG_1.42315.42315.1	42315	1	923.4581299	-0.001896	EPDSPPVAL	EPDSPPVAL	sp|Q12772|SRBP2_HUMAN	0	146.7	1.324	0.129	0.0392	2	1
20160823_QEh1_LC2_HuPa_SA_HLApI_RA957_2_MG_1.06644.06644.3	6644	3	1108.512085	-0.004097	HHHHVDQSL	HHHHVDQSL	sp|Q96RV3|PCX1_HUMAN	0	536.1	2.199	0.187	0.0354	1	1
20160823_QEh1_LC2_HuPa_SA_HLApI_RA957_2_MG_1.36207.36207.2	36207	2	1149.59729	-0.005725	VFDVTERTAL	VFDVTERTAL	sp|Q9NRC8|SIR7_HUMAN	0	412.3	1.947	0.291	0.0364	1	1
20160823_QEh1_LC2_HuPa_SA_HLApI_RA957_2_NG_1.32440.32440.2	32440	2	1026.570801	-1.28E-04	THDLKTLSL	THDLKTLSL	sp|Q10570|CPSF1_HUMAN	0	632.5	2.179	0.483	2.46E-05	1	1
20160823_QEh1_LC2_HuPa_SA_HLApI_RA957_1_MG_1.15740.15740.2	15740	2	902.4592285	-0.001813	AHVTHPEL	AHVTHPEL	sp|O95478|NSA2_HUMAN	0	500	1.781	0.341	0.00228	1	1
20160823_QEh1_LC2_HuPa_SA_HLApI_RA957_2_MG_1.33883.33883.2	33883	2	1071.532959	-0.001978	QHNIYVDAL	QHNIYVDAL	sp|Q96JG6|VPS50_HUMAN	0	281.5	1.684	0.327	0.0116	1	1
20160823_QEh1_LC2_HuPa_SA_HLApI_RA957_2_NG_1.22715.22715.2	22715	2	1520.711182	-0.002893	ETIEVMEDRQSGK	ETIEVMEDRQSGK	sp|P51991|ROA3_HUMAN	0	1380.5	3.162	0.472	5.37E-05	1	1
20160823_QEh1_LC2_HuPa_SA_HLApI_RA957_2_NG_1.22087.22087.2	22087	2	1170.633301	-0.002346	QTAQPTSAIVR	QTAQPTSAIVR	sp|P15336|ATF2_HUMAN	0	491.6	2.407	0.385	0.00431	1	1
20160823_QEh1_LC2_HuPa_SA_HLApI_RA957_1_MG_1.14976.14976.2	14976	2	973.4603882	-0.001355	TADVHFER	TADVHFER	sp|Q86V81|THOC4_HUMAN	0	852.9	1.797	0.288	0.0201	1	1
20160823_QEh1_LC2_HuPa_SA_HLApI_RA957_1_NG_1.07718.07718.2	7718	2	1060.474976	-0.003482	EASPGSETQR	EASPGSETQR	sp|P98175|RBM10_HUMAN	0	297	1.828	0.314	0.0185	1	1
20160823_QEh1_LC2_HuPa_SA_HLApI_RA957_1_NG_1.20159.20159.3	20159	3	1198.596191	-0.00201	EAAPHDIGYVK	EAAPHDIGYVK	sp|Q9UJ70|NAGK_HUMAN	0	409.1	2.412	0.323	5.64E-04	1	1
20160823_QEh1_LC2_HuPa_SA_HLApI_RA957_2_NG_1.52751.52751.2	52751	2	1202.661865	-0.004077	STIFPLDGVVR	STIFPLDGVVR	sp|O60318|GANP_HUMAN	0	159	1.917	0.274	0.0234	2	1
20160823_QEh1_LC2_HuPa_SA_HLApI_RA957_1_MG_1.08165.08165.3	8165	3	1053.602295	-0.002003	ENAPLAKRR	ENAPLAKRR	sp|O75676|KS6A4_HUMAN	0	270.3	2.245	0.264	0.0454	1	1
20160823_QEh1_LC2_HuPa_SA_HLApI_RA957_2_MG_1.31749.31749.3	31749	3	1787.921997	-0.005888	LRSWTAADTAAQITQR	LRSWTAADTAAQITQR	sp|Q31612|1B73_HUMAN	0	583.2	3.924	0.522	5.03E-07	1	1
20160823_QEh1_LC2_HuPa_SA_HLApI_RA957_2_NG_1.12248.12248.2	12248	2	1072.464233	-0.00301	EVAPEEDER	EVAPEEDER	sp|P18847|ATF3_HUMAN	0	215.2	1.344	0.079	0.0394	1	1
20160823_QEh1_LC2_HuPa_SA_HLApI_RA957_2_MG_1.44236.44236.2	44236	2	1105.602783	8.60E-04	YVADLGDILK	YVADLGDILK	sp|P11926|DCOR_HUMAN	0	207.2	1.612	0.351	0.0117	1	1
20160823_QEh1_LC2_HuPa_SA_HLApI_RA957_1_MG_1.19872.19872.2	19872	2	1192.654053	-0.002338	TTFVLGSRANK	TTFVLGSRANK	sp|Q9H147|TDIF1_HUMAN	0	476.8	1.751	0.273	0.0146	1	1
20160823_QEh1_LC2_HuPa_SA_HLApI_RA957_1_MG_1.18378.18378.3	18378	3	1261.67334	-0.003176	TTIEEDKSVLK	TTIEEDKSVLK	sp|Q86TU7|SETD3_HUMAN	0	464.7	2.65	0.325	0.00107	1	1
20160823_QEh1_LC2_HuPa_SA_HLApI_RA957_2_MG_1.23173.23173.1	23173	1	974.5274658	-9.74E-04	KTIETSPSL	KTIETSPSL	sp|Q9NVI1|FANCI_HUMAN	0	469	2.434	0.104	0.0527	1	1
20160823_QEh1_LC2_HuPa_SA_HLApI_RA957_1_MG_1.34296.34296.2	34296	2	1015.532288	-0.00154	DHLSIVYVA	DHLSIVYVA	sp|A2VDJ0|T131L_HUMAN	0	105.5	1.512	0.273	0.0318	1	1
20160823_QEh1_LC2_HuPa_SA_HLApI_RA957_1_NG_1.20358.20358.2	20358	2	958.5195923	-0.004019	HISGVFATK	HISGVFATK	sp|Q96RY7|IF140_HUMAN	0	549.3	2.264	0.286	0.0107	1	1
20160823_QEh1_LC2_HuPa_SA_HLApI_RA957_1_MG_1.31969.31969.2	31969	2	1185.506104	-0.002959	FHYNGTDVSF	FHYNGTDVSF	sp|Q5U5Q3|MEX3C_HUMAN	0	148.7	1.809	0.306	0.021	1	1
20160823_QEh1_LC2_HuPa_SA_HLApI_RA957_1_NG_1.26435.26435.3	26435	3	1033.599976	-0.003238	LPSQLAHRL	LPSQLAHRL	sp|P40938|RFC3_HUMAN	0.258	226	1.903	0.304	0.0106	1	1
20160823_QEh1_LC2_HuPa_SA_HLApI_RA957_2_MG_1.29513.29513.2	29513	2	1074.616211	-0.002395	HTLEPLIPR	HTLEPLIPR	sp|Q13418|ILK_HUMAN	0	335.4	1.724	0.318	0.00289	1	1
20160823_QEh1_LC2_HuPa_SA_HLApI_RA957_1_MG_1.34756.34756.2	34756	2	1262.651489	8.53E-04	EDYNLIVIER	EDYNLIVIER	sp|Q13263|TIF1B_HUMAN	0	502	2.134	0.481	1.17E-04	1	1
20160823_QEh1_LC2_HuPa_SA_HLApI_RA957_2_MG_1.03246.03246.2	3246	2	1094.525879	-0.003198	ECHPKPTQR	ECHPKPTQR	sp|Q9UBT2|SAE2_HUMAN	0	162.7	1.319	0.41	0.0032	1	1
20160823_QEh1_LC2_HuPa_SA_HLApI_RA957_2_MG_1.40440.40440.1	40440	1	1012.59375	-0.001957	FPEAIIVKP	FPEAIIVKP	sp|Q16795|NDUA9_HUMAN	0	515.5	1.969	0.313	0.0277	1	1
20160823_QEh1_LC2_HuPa_SA_HLApI_RA957_1_MG_1.33121.33121.1	33121	1	945.4639282	-0.001557	SPLESDVSL	SPLESDVSL	sp|Q9BXC9|BBS2_HUMAN	0	410.3	1.884	0.182	0.0461	1	1
20160823_QEh1_LC2_HuPa_SA_HLApI_RA957_2_MG_1.37074.37074.2	37074	2	1185.506226	-0.002852	FHYNGTDVSF	FHYNGTDVSF	sp|Q5U5Q3|MEX3C_HUMAN	0	331.6	2.056	0.348	0.00668	1	1
20160823_QEh1_LC2_HuPa_SA_HLApI_RA957_2_NG_1.28210.28210.3	28210	3	1118.59375	-0.004719	HRHFVDPVL	HRHFVDPVL	sp|Q15652|JHD2C_HUMAN	0	235	2.081	0.201	0.05	1	1
20160823_QEh1_LC2_HuPa_SA_HLApI_RA957_2_MG_1.13271.13271.2	13271	2	844.526123	-0.002186	APVFKKR	APVFKKR	sp|O75554|WBP4_HUMAN	0	456.6	1.753	0.283	0.00205	1	1
20160823_QEh1_LC2_HuPa_SA_HLApI_RA957_2_NG_1.37818.37818.2	37818	2	1075.567871	-0.001738	ETSNLIIMR	ETSNLIIMR	sp|P29597|TYK2_HUMAN	0	516	2.148	0.322	0.00333	1	1
20160823_QEh1_LC2_HuPa_SA_HLApI_RA957_1_NG_1.24959.24959.3	24959	3	1043.549072	-0.002114	NHQHSPLVL	NHQHSPLVL	sp|Q8WV28|BLNK_HUMAN	0	197.2	1.966	0.304	0.0291	1	1
20160823_QEh1_LC2_HuPa_SA_HLApI_RA957_1_NG_1.21217.21217.1	21217	1	1023.460388	-0.001767	DSFIGENSR	DSFIGENSR	sp|O00139|KIF2A_HUMAN;sp|Q99661|KIF2C_HUMAN	0	159.3	1.973	0.292	0.0171	1	1
20160823_QEh1_LC2_HuPa_SA_HLApI_RA957_1_NG_1.45288.45288.2	45288	2	1224.61438	-0.003517	FPDPNVKYVF	FPDPNVKYVF	sp|P22415|USF1_HUMAN	0	296.1	1.828	0.398	0.00136	1	1
20160823_QEh1_LC2_HuPa_SA_HLApI_RA957_2_NG_1.30030.30030.3	30030	3	1239.786377	-0.005056	EVVLGNIIKKK	EVVLGNIIKKK	sp|Q13303|KCAB2_HUMAN	0	371.9	2.355	0.346	0.01	1	1
20160823_QEh1_LC2_HuPa_SA_HLApI_RA957_2_MG_1.36989.36989.3	36989	3	1207.580322	-4.70E-04	MVADVFSHRF	MVADVFSHRF	sp|P51784|UBP11_HUMAN	0	313.4	2.096	0.28	0.00898	1	1
20160823_QEh1_LC2_HuPa_SA_HLApI_RA957_2_NG_1.06906.06906.2	6906	2	967.5072632	-0.001412	TTTGAAKYR	TTTGAAKYR	sp|Q9P2E3|ZNFX1_HUMAN	0	269.2	1.772	0.375	0.00406	1	1
20160823_QEh1_LC2_HuPa_SA_HLApI_RA957_2_NG_1.07516.07516.3	7516	3	1041.553101	-0.003625	HSIDKVTSR	HSIDKVTSR	sp|Q8IXI2|MIRO1_HUMAN	0	686.2	2.624	0.208	0.0142	1	1
20160823_QEh1_LC2_HuPa_SA_HLApI_RA957_2_MG_1.21349.21349.2	21349	2	1160.57251	-0.003557	HVGQLTGMYR	HVGQLTGMYR	sp|Q6P2Q9|PRP8_HUMAN	0	686.7	2.226	0.524	1.79E-05	1	1
20160823_QEh1_LC2_HuPa_SA_HLApI_RA957_2_MG_1.31062.31062.2	31062	2	1012.567322	7.73E-04	DVAVVAGGLGR	DVAVVAGGLGR	sp|Q15904|VAS1_HUMAN	0	670	2.178	0.315	0.00622	1	1
20160823_QEh1_LC2_HuPa_SA_HLApI_RA957_2_MG_1.12664.12664.2	12664	2	1284.648193	-0.012701	NLAEKSTVHMR	NLAEKSTVHMR	sp|P86790|CCZ1B_HUMAN;sp|P86791|CCZ1_HUMAN	0	470.1	2.273	0.323	0.00723	1	1
20160823_QEh1_LC2_HuPa_SA_HLApI_RA957_2_MG_1.31022.31022.1	31022	1	1107.590332	-0.002134	STIEYVIQR	STIEYVIQR	sp|Q15437|SC23B_HUMAN	0	214.6	2.031	0.298	0.0034	1	1
20160823_QEh1_LC2_HuPa_SA_HLApI_RA957_2_NG_1.20976.20976.2	20976	2	1159.618042	-0.001662	DASPSSIRSLK	DASPSSIRSLK	sp|P33992|MCM5_HUMAN	0	445.4	2.055	0.303	0.0023	1	1
20160823_QEh1_LC2_HuPa_SA_HLApI_RA957_2_NG_1.20532.20532.3	20532	3	1008.567871	-0.003731	THAAQQLKL	THAAQQLKL	sp|Q96SY0|VWA9_HUMAN	0	224.4	1.796	0.43	0.0059	1	1
20160823_QEh1_LC2_HuPa_SA_HLApI_RA957_1_MG_1.45006.45006.2	45006	2	1050.535278	-0.003346	SQYPFPVTL	SQYPFPVTL	sp|Q5R372|RBG1L_HUMAN	0	195.8	1.871	0.356	0.00452	1	1
20160823_QEh1_LC2_HuPa_SA_HLApI_RA957_2_NG_1.51227.51227.2	51227	2	1166.581299	-0.004616	YPEEFEKLL	YPEEFEKLL	sp|O15050|TRNK1_HUMAN	0	870	2.634	0.392	3.32E-04	1	1
20160823_QEh1_LC2_HuPa_SA_HLApI_RA957_2_NG_1.45882.45882.2	45882	2	1075.515991	-0.002594	SHLDYDITL	SHLDYDITL	sp|O94888|UBXN7_HUMAN	0	352.9	2.009	0.22	0.0459	1	1
20160823_QEh1_LC2_HuPa_SA_HLApI_RA957_2_NG_1.35810.35810.3	35810	3	1132.577759	-0.006786	MRDMAQLRL	MRDMAQLRL	sp|Q9UPR3|SMG5_HUMAN	0	249.7	2.009	0.309	0.00433	1	1
20160823_QEh1_LC2_HuPa_SA_HLApI_RA957_2_MG_1.07107.07107.3	7107	3	1162.662842	-0.004162	TTAKLSTSAKR	TTAKLSTSAKR	sp|Q969T4|UB2E3_HUMAN	0	667.3	3.648	0.464	9.62E-06	1	1
20160823_QEh1_LC2_HuPa_SA_HLApI_RA957_2_NG_1.17113.17113.3	17113	3	1201.627686	-0.003969	SVFPQNGAARR	SVFPQNGAARR	sp|Q92993|KAT5_HUMAN	0	275.9	1.973	0.246	0.0223	1	1
20160823_QEh1_LC2_HuPa_SA_HLApI_RA957_2_MG_1.30024.30024.2	30024	2	1296.834595	-0.003489	KVIKEVKILEV	KVIKEVKILEV	sp|O60884|DNJA2_HUMAN	0	854.8	2.69	0.34	0.00399	1	1
20160823_QEh1_LC2_HuPa_SA_HLApI_RA957_2_MG_1.04761.04761.2	4761	2	1178.574341	-0.004846	DVSSDHKVHR	DVSSDHKVHR	sp|Q8WXE1|ATRIP_HUMAN	0	94.3	1.918	0.422	2.24E-04	1	1
20160823_QEh1_LC2_HuPa_SA_HLApI_RA957_1_MG_1.24532.24532.2	24532	2	992.4887085	-0.004032	HPDQ(Deamidated)AQAIL	HPDQAQAIL	sp|Q01082|SPTB2_HUMAN	0.122	112.8	1.765	0.201	0.0329	1	1
20160823_QEh1_LC2_HuPa_SA_HLApI_RA957_2_MG_1.08769.08769.3	8769	3	986.6087646	-0.003655	KIGEKVSKV	KIGEKVSKV	sp|Q6PID6|TTC33_HUMAN	0	305	2.421	0.203	0.0264	1	1
20160823_QEh1_LC2_HuPa_SA_HLApI_RA957_2_MG_1.13198.13198.1	13198	1	975.4363403	-0.00468	YHSNSGAQL	YHSNSGAQL	sp|Q9ULV3|CIZ1_HUMAN	0	649.5	2.436	0.176	1.36E-04	1	1
20160823_QEh1_LC2_HuPa_SA_HLApI_RA957_1_NG_1.47145.47145.1	47145	1	956.5357056	0.01783	NPVDIVSTL	NPVDIVSTL	sp|O95251|KAT7_HUMAN	0	73	1.103	0.283	0.00937	1	1
20160823_QEh1_LC2_HuPa_SA_HLApI_RA957_2_MG_1.11562.11562.3	11562	3	1113.585938	-0.003192	EAARAAEQLR	EAARAAEQLR	DeNovo_spliced__EAARAAEQLR	0	260	1.863	0.231	0.0501	1	1
20160823_QEh1_LC2_HuPa_SA_HLApI_RA957_1_MG_1.06811.06811.2	6811	2	919.5061035	-0.002567	TAASSVKTR	TAASSVKTR	sp|Q9NQW6|ANLN_HUMAN	0	376.7	1.718	0.343	0.0044	1	1
20160823_QEh1_LC2_HuPa_SA_HLApI_RA957_2_NG_1.54946.54946.2	54946	2	1228.701294	-0.005407	FPLDSPKTLVL	FPLDSPKTLVL	sp|Q5VUA4|ZN318_HUMAN	0	623.7	2.698	0.425	2.58E-04	1	1
20160823_QEh1_LC2_HuPa_SA_HLApI_RA957_1_MG_1.31242.31242.2	31242	2	1062.540527	-0.005307	EANNIFSIR	EANNIFSIR	sp|Q9NYK1|TLR7_HUMAN	0	296.7	1.55	0.29	0.0137	1	1
20160823_QEh1_LC2_HuPa_SA_HLApI_RA957_2_NG_1.29454.29454.2	29454	2	1052.49646	-0.002959	TLTDCVVM(Oxidation)R	TLTDCVVMR	sp|P09651|ROA1_HUMAN;sp|P51991|ROA3_HUMAN;sp|Q32P51|RA1L2_HUMAN	0	197.2	1.557	0.288	0.0455	1	1
20160823_QEh1_LC2_HuPa_SA_HLApI_RA957_2_NG_1.27250.27250.2	27250	2	1107.445679	-0.001999	RMWEDPM(Oxidation)GA	RMWEDPMGA	sp|Q9ULX6|AKP8L_HUMAN	0	462	2	0.407	0.00638	1	1
20160823_QEh1_LC2_HuPa_SA_HLApI_RA957_1_NG_1.16263.16263.2	16263	2	946.5335693	-0.001295	HPSPAIVAR	HPSPAIVAR	sp|P21359|NF1_HUMAN	0	429.3	1.726	0.114	0.00434	1	1
20160823_QEh1_LC2_HuPa_SA_HLApI_RA957_1_MG_1.18164.18164.2	18164	2	916.4962769	-0.001505	EAGAIISTR	EAGAIISTR	sp|O00154|BACH_HUMAN;sp|Q6ZUV0|BACHL_HUMAN	0	362.8	1.763	0.193	0.0266	1	1
20160823_QEh1_LC2_HuPa_SA_HLApI_RA957_2_MG_1.12516.12516.2	12516	2	990.4859009	-0.002386	NHVSHGEVL	NHVSHGEVL	sp|O95163|ELP1_HUMAN	0	367.7	2.05	0.272	0.0111	1	1
20160823_QEh1_LC2_HuPa_SA_HLApI_RA957_1_MG_1.21671.21671.3	21671	3	1206.600952	-0.002318	EVFSYHQGLK	EVFSYHQGLK	sp|Q9Y285|SYFA_HUMAN	0	213.9	1.903	0.189	0.0154	1	1
20160823_QEh1_LC2_HuPa_SA_HLApI_RA957_2_NG_1.20032.20032.2	20032	2	1163.557983	-0.002493	QTM(Oxidation)SDQIIGR	QTMSDQIIGR	sp|O75506|HSBP1_HUMAN	0	331.3	1.957	0.291	0.00187	1	1
20160823_QEh1_LC2_HuPa_SA_HLApI_RA957_1_NG_1.30001.30001.2	30001	2	1240.73645	-0.002643	KLISTEVNPKL	KLISTEVNPKL	sp|Q96RY5|CRML_HUMAN	0	953.4	2.943	0.435	0.00135	1	1
20160823_QEh1_LC2_HuPa_SA_HLApI_RA957_1_NG_1.13372.13372.2	13372	2	1023.544861	-0.00126	STNSHPILR	STNSHPILR	sp|Q86XK2|FBX11_HUMAN	0	515.1	1.846	0.387	0.00215	1	1
20160823_QEh1_LC2_HuPa_SA_HLApI_RA957_1_MG_1.31356.31356.2	31356	2	1204.611816	0.002979	ESIDPQFTIR	ESIDPQFTIR	sp|Q9Y2L9|LRCH1_HUMAN	0	343.6	2.065	0.382	0.00161	1	1
20160823_QEh1_LC2_HuPa_SA_HLApI_RA957_2_MG_1.05889.05889.2	5889	2	976.4536743	-0.003739	EGTSSVQNR	EGTSSVQNR	DeNovo_spliced__EGTSSVQNR	0	188.2	1.592	0.217	0.00356	1	1
20160823_QEh1_LC2_HuPa_SA_HLApI_RA957_2_NG_1.20370.20370.2	20370	2	1069.472656	-0.002331	TAVKNDYEM	TAVKNDYEM	sp|P27694|RFA1_HUMAN	0	314.6	1.943	0.282	0.00553	1	1
20160823_QEh1_LC2_HuPa_SA_HLApI_RA957_2_MG_1.19571.19571.2	19571	2	1090.574463	-0.002672	EAAQKFLER	EAAQKFLER	sp|Q14974|IMB1_HUMAN	0	354.9	1.957	0.283	0.0091	1	1
20160823_QEh1_LC2_HuPa_SA_HLApI_RA957_1_NG_1.11103.11103.2	11103	2	1050.628174	-0.001688	HVAKLVTQR	HVAKLVTQR	DeNovo_spliced__HVAKLVTQR	0	545.3	1.746	0.273	0.02	1	1
20160823_QEh1_LC2_HuPa_SA_HLApI_RA957_2_MG_1.30304.30304.2	30304	2	1282.590942	-0.003225	FTADGDQVFAGR	FTADGDQVFAGR	sp|Q96SB8|SMC6_HUMAN	0	354.8	2.16	0.499	4.13E-05	1	1
20160823_QEh1_LC2_HuPa_SA_HLApI_RA957_1_MG_1.07021.07021.3	7021	3	995.5369873	-0.003012	HVKGVEEAK	HVKGVEEAK	sp|Q96TA2|YMEL1_HUMAN	0	533.4	2.726	0.346	0.00321	1	1
20160823_QEh1_LC2_HuPa_SA_HLApI_RA957_1_MG_1.23855.23855.2	23855	2	1086.546875	-0.002956	HPIPGEYKF	HPIPGEYKF	sp|Q9UGI6|KCNN3_HUMAN	0	354.2	1.806	0.303	0.0157	1	1
20160823_QEh1_LC2_HuPa_SA_HLApI_RA957_2_MG_1.12096.12096.3	12096	3	1016.540466	-0.003214	TSCPVVQKR	TSCPVVQKR	sp|Q9H8H0|NOL11_HUMAN	0	252	2.041	0.37	0.00345	1	1
20160823_QEh1_LC2_HuPa_SA_HLApI_RA957_2_MG_1.04561.04561.2	4561	2	945.484375	-0.003584	EAEGSAVKR	EAEGSAVKR	sp|Q14814|MEF2D_HUMAN	0	557.5	1.832	0.088	0.0173	1	1
20160823_QEh1_LC2_HuPa_SA_HLApI_RA957_2_NG_1.13726.13726.3	13726	3	1293.67981	-0.0032	YVYPDKTRPR	YVYPDKTRPR	sp|O14929|HAT1_HUMAN	0	222.6	2.126	0.362	4.42E-04	1	1
20160823_QEh1_LC2_HuPa_SA_HLApI_RA957_1_MG_1.38285.38285.1	38285	1	919.4613037	-0.003783	TPADGFTVL	TPADGFTVL	sp|O75367|H2AY_HUMAN	0	261.6	1.385	0.292	0.00823	1	1
20160823_QEh1_LC2_HuPa_SA_HLApI_RA957_1_NG_1.13743.13743.3	13743	3	946.5328979	-0.001976	HHSGAKVVL	HHSGAKVVL	sp|Q99832|TCPH_HUMAN	0	576	2.504	0.217	0.00487	1	1
20160823_QEh1_LC2_HuPa_SA_HLApI_RA957_2_MG_1.02338.02338.2	2338	2	1044.49292	0.001897	SPATAAGPAMAT	SPATAAGPAMAT	sp|Q9P1Z0|ZBTB4_HUMAN	0	115.6	1.259	0.031	0.0456	3	1
20160823_QEh1_LC2_HuPa_SA_HLApI_RA957_2_NG_1.52566.52566.2	52566	2	1209.708008	-1.41E-04	NVIAIVDPLTR	NVIAIVDPLTR	sp|Q9NYU1|UGGG2_HUMAN	0	210.3	1.891	0.347	0.0116	1	1
20160823_QEh1_LC2_HuPa_SA_HLApI_RA957_2_MG_1.37603.37603.1	37603	1	942.4349976	-0.001866	MPVEPEEL	MPVEPEEL	sp|Q7Z6Z7|HUWE1_HUMAN	0	484.4	1.878	0.141	0.0333	1	1
20160823_QEh1_LC2_HuPa_SA_HLApI_RA957_2_MG_1.18783.18783.2	18783	2	1000.590759	-9.19E-04	KLISDINKA	KLISDINKA	sp|Q01082|SPTB2_HUMAN	0	480.3	2.374	0.181	0.0294	1	1
20160823_QEh1_LC2_HuPa_SA_HLApI_RA957_1_MG_1.11230.11230.3	11230	3	1066.585327	-0.003006	EAHNILSKR	EAHNILSKR	sp|Q9NP77|SSU72_HUMAN	0	228.1	1.733	0.311	0.0088	1	1
20160823_QEh1_LC2_HuPa_SA_HLApI_RA957_1_NG_1.28829.28829.1	28829	1	884.4375	-0.001709	VFDPHGTL	VFDPHGTL	sp|O95347|SMC2_HUMAN	0	239.2	1.399	0.198	0.0389	1	1
20160823_QEh1_LC2_HuPa_SA_HLApI_RA957_1_NG_1.09146.09146.3	9146	3	1414.705811	-7.50E-04	EIAQSRHYQQR	EIAQSRHYQQR	sp|P48736|PK3CG_HUMAN	0	271.4	2.181	0.281	0.00295	1	1
20160823_QEh1_LC2_HuPa_SA_HLApI_RA957_1_MG_1.22821.22821.3	22821	3	1080.569336	-0.002246	SHHDFLVKV	SHHDFLVKV	sp|Q9UH62|ARMX3_HUMAN	0	428.1	2.172	0.543	5.01E-05	1	1
20160823_QEh1_LC2_HuPa_SA_HLApI_RA957_2_NG_1.34406.34406.3	34406	3	1118.6427	-0.002072	TAVPSFLTKR	TAVPSFLTKR	sp|Q96QD9|UIF_HUMAN	0	412.8	2.279	0.324	0.0152	1	1
20160823_QEh1_LC2_HuPa_SA_HLApI_RA957_2_MG_1.16709.16709.2	16709	2	904.4951782	-0.002642	GTSSVIVSR	GTSSVIVSR	sp|Q9UKB1|FBW1B_HUMAN	0	340.6	1.933	0.363	0.00231	1	1
20160823_QEh1_LC2_HuPa_SA_HLApI_RA957_2_MG_1.15965.15965.2	15965	2	1055.584351	-0.003212	YLHRQVAAV	YLHRQVAAV	sp|Q03518|TAP1_HUMAN	0	511.1	2.083	0.366	0.00697	1	1
20160823_QEh1_LC2_HuPa_SA_HLApI_RA957_2_NG_1.16278.16278.3	16278	3	1125.591797	-0.001265	THYDPPRKL	THYDPPRKL	sp|P31943|HNRH1_HUMAN;sp|P55795|HNRH2_HUMAN	0	294.9	1.847	0.248	0.0241	1	1
20160823_QEh1_LC2_HuPa_SA_HLApI_RA957_2_MG_1.38890.38890.2	38890	2	957.5274048	-9.67E-04	LPAPPHIDV	LPAPPHIDV	sp|Q09161|NCBP1_HUMAN	0	406.4	1.836	0.198	0.0129	1	1
20160823_QEh1_LC2_HuPa_SA_HLApI_RA957_2_NG_1.20448.20448.3	20448	3	1265.588379	-0.004391	YTYEHDPITK	YTYEHDPITK	sp|P42224|STAT1_HUMAN	0	227.5	2.13	0.187	0.00874	1	1
20160823_QEh1_LC2_HuPa_SA_HLApI_RA957_2_MG_1.08877.08877.3	8877	3	1135.597046	-0.001501	THHVAEKTTL	THHVAEKTTL	sp|O43379|WDR62_HUMAN	0	521.3	2.87	0.378	5.61E-04	1	1
20160823_QEh1_LC2_HuPa_SA_HLApI_RA957_2_NG_1.10797.10797.3	10797	3	921.446167	-0.002894	DHCVAHKL	DHCVAHKL	tr|A0A096LP55|A0A096LP55_HUMAN;sp|P07919|QCR6_HUMAN	0.015	364.4	2.402	0.427	3.12E-04	1	1
20160823_QEh1_LC2_HuPa_SA_HLApI_RA957_2_NG_1.27303.27303.1	27303	1	980.427063	-0.003607	M(Oxidation)AVIDGNVM(Oxidation)	MAVIDGNVM	sp|O75153|CLU_HUMAN	0	611.8	2.495	0.356	0.00125	1	1
20160823_QEh1_LC2_HuPa_SA_HLApI_RA957_2_NG_1.07491.07491.3	7491	3	1197.571167	-0.002704	DSAEDQKIHR	DSAEDQKIHR	sp|Q9H467|CUED2_HUMAN	0	288.8	2.408	0.355	0.00111	1	1
20160823_QEh1_LC2_HuPa_SA_HLApI_RA957_1_NG_1.23056.23056.3	23056	3	1136.662476	-0.004095	THLQEKLRL	THLQEKLRL	sp|Q8N4C6|NIN_HUMAN	0	497.4	2.453	0.273	0.0244	1	1
20160823_QEh1_LC2_HuPa_SA_HLApI_RA957_2_NG_1.46106.46106.3	46106	3	1275.715698	-0.002968	EAFEIGLLTKR	EAFEIGLLTKR	sp|Q96QP1|ALPK1_HUMAN	0	308.6	2.346	0.314	0.0108	1	1
20160823_QEh1_LC2_HuPa_SA_HLApI_RA957_1_NG_1.31103.31103.2	31103	2	909.4521484	-0.003465	DHNLTPTL	DHNLTPTL	sp|Q5VZL5|ZMYM4_HUMAN	0	109.3	1.339	0.304	0.0308	1	1
20160823_QEh1_LC2_HuPa_SA_HLApI_RA957_2_NG_1.18187.18187.3	18187	3	1649.808105	0.99903	ETIEVMEDRQSGKK	ETIEVMEDRQSGKK	sp|P51991|ROA3_HUMAN	0	215.7	2.419	0.233	0.0205	1	1
20160823_QEh1_LC2_HuPa_SA_HLApI_RA957_2_MG_1.17859.17859.1	17859	1	1029.453003	-0.001961	DHASIQM(Oxidation)NV	DHASIQMNV	sp|P63220|RS21_HUMAN	0	991.2	2.39	0.363	0.00496	1	1
20160823_QEh1_LC2_HuPa_SA_HLApI_RA957_2_NG_1.09599.09599.2	9599	2	1254.618408	-0.002003	EVSPAKEENPR	EVSPAKEENPR	sp|Q9BW71|HIRP3_HUMAN	0	268	1.888	0.433	0.00165	1	1
20160823_QEh1_LC2_HuPa_SA_HLApI_RA957_2_NG_1.39805.39805.3	39805	3	1164.623657	-0.001403	RLGDGLGHVEL	RLGDGLGHVEL	sp|P78357|CNTP1_HUMAN	0	275.3	2.122	0.373	0.00843	1	1
20160823_QEh1_LC2_HuPa_SA_HLApI_RA957_2_NG_1.44378.44378.2	44378	2	1372.609497	-0.009155	FPYDDPTYDKL	FPYDDPTYDKL	sp|Q8WV07|ORAV1_HUMAN	0	686.7	2.386	0.424	3.98E-05	1	1
20160823_QEh1_LC2_HuPa_SA_HLApI_RA957_1_NG_1.28734.28734.3	28734	3	1080.606201	-0.001824	HHYTGLLKL	HHYTGLLKL	sp|P42858|HD_HUMAN	0	204.6	1.735	0.267	0.0266	1	1
20160823_QEh1_LC2_HuPa_SA_HLApI_RA957_2_NG_1.39903.39903.3	39903	3	1210.643921	-0.001954	TAYFGDLIRR	TAYFGDLIRR	sp|Q96RS0|TGS1_HUMAN	0	446.6	2.075	0.389	0.0013	1	1
20160823_QEh1_LC2_HuPa_SA_HLApI_RA957_2_NG_1.45102.45102.2	45102	2	1076.585449	-0.001216	QHIIPLEEV	QHIIPLEEV	sp|Q96S99|PKHF1_HUMAN	0	329.7	2.184	0.185	0.0177	1	1
20160823_QEh1_LC2_HuPa_SA_HLApI_RA957_2_NG_1.05826.05826.2	5826	2	1002.470581	-0.00244	EVENSQAAR	EVENSQAAR	sp|Q9H8W3|F204A_HUMAN	0	518.1	1.896	0.424	0.00252	1	1
20160823_QEh1_LC2_HuPa_SA_HLApI_RA957_1_MG_1.30983.30983.3	30983	3	2209.006348	0.997968	VDDTQFVRFDSDAASPRGEP	VDDTQFVRFDSDAASPRGEP	sp|Q95604|1C17_HUMAN	0.138	692.1	4.079	0.597	8.33E-09	1	1
20160823_QEh1_LC2_HuPa_SA_HLApI_RA957_1_NG_1.22623.22623.2	22623	2	1087.567993	0.001772	AHNKEIYTI	AHNKEIYTI	sp|O60907|TBL1X_HUMAN;sp|Q9BZK7|TBL1R_HUMAN	0	380.3	1.726	0.269	0.0117	1	1
20160823_QEh1_LC2_HuPa_SA_HLApI_RA957_2_MG_1.24941.24941.3	24941	3	1194.669678	-0.002398	HTVEDLVKVR	HTVEDLVKVR	sp|Q07864|DPOE1_HUMAN	0	630.1	2.997	0.405	0.00162	1	1
20160823_QEh1_LC2_HuPa_SA_HLApI_RA957_2_NG_1.12439.12439.1	12439	1	1016.547241	-0.002973	DTIENVKAK	DTIENVKAK	tr|J3QRK5|J3QRK5_HUMAN;sp|P0CG47|UBB_HUMAN;sp|P0CG48|UBC_HUMAN;sp|P62979|RS27A_HUMAN;sp|P62987|RL40_HUMAN	0	773.4	2.859	0.262	0.00243	1	1
20160823_QEh1_LC2_HuPa_SA_HLApI_RA957_1_MG_1.30967.30967.2	30967	2	1078.528687	-8.00E-04	DVFTEAELR	DVFTEAELR	tr|H3BMQ9|H3BMQ9_HUMAN;sp|Q96MW5|COG8_HUMAN	0	264.2	1.665	0.306	0.012	1	1
20160823_QEh1_LC2_HuPa_SA_HLApI_RA957_2_NG_1.08878.08878.2	8878	2	874.5218506	-0.001748	SSTVVVKR	SSTVVVKR	sp|Q8NAP3|ZBT38_HUMAN	0	243.2	1.6	0.405	0.0162	1	1
20160823_QEh1_LC2_HuPa_SA_HLApI_RA957_1_MG_1.19063.19063.2	19063	2	1099.622437	-0.001231	KLQEELNKV	KLQEELNKV	sp|O75330|HMMR_HUMAN	0	721.2	2.572	0.259	0.0149	1	1
20160823_QEh1_LC2_HuPa_SA_HLApI_RA957_1_MG_1.30873.30873.2	30873	2	1375.733154	-0.001603	KILEDDKGAFQL	KILEDDKGAFQL	sp|Q9UKT4|FBX5_HUMAN	0	222.2	2.5	0.29	0.0177	1	1
20160823_QEh1_LC2_HuPa_SA_HLApI_RA957_1_NG_1.16175.16175.3	16175	3	1231.640747	-0.001469	EVLHIGSAHNR	EVLHIGSAHNR	sp|O00151|PDLI1_HUMAN	0	454.1	2.766	0.449	1.81E-05	1	1
20160823_QEh1_LC2_HuPa_SA_HLApI_RA957_2_MG_1.32334.32334.3	32334	3	1180.679443	-0.002146	AHELVTSKIAL	AHELVTSKIAL	sp|Q9Y3P9|RBGP1_HUMAN	0	266.3	2.105	0.341	0.0035	1	1
20160823_QEh1_LC2_HuPa_SA_HLApI_RA957_1_NG_1.17283.17283.2	17283	2	932.428833	0.001507	M(Oxidation)PTSQSPAV	MPTSQSPAV	sp|Q16594|TAF9_HUMAN	0	238.7	1.646	0.247	0.0528	1	1
20160823_QEh1_LC2_HuPa_SA_HLApI_RA957_1_MG_1.16602.16602.1	16602	1	938.4536743	-0.003307	NHQGGSVQL	NHQGGSVQL	sp|Q6ZN28|MACC1_HUMAN	0	454.2	2.026	0.464	2.40E-04	1	1
20160823_QEh1_LC2_HuPa_SA_HLApI_RA957_2_NG_1.25680.25680.3	25680	3	1112.678955	-0.002944	RTFLRPPKV	RTFLRPPKV	sp|O75937|DNJC8_HUMAN	0	432.3	2.205	0.232	0.0513	1	1
20160823_QEh1_LC2_HuPa_SA_HLApI_RA957_2_NG_1.06580.06580.2	6580	2	1034.496094	-0.003138	DVSDGATSKR	DVSDGATSKR	sp|Q9Y6A5|TACC3_HUMAN	0	386.7	1.72	0.374	0.00709	1	1
20160823_QEh1_LC2_HuPa_SA_HLApI_RA957_1_MG_1.12659.12659.2	12659	2	1024.636841	-0.002483	EAKAPILKR	EAKAPILKR	sp|P12270|TPR_HUMAN	0	355.4	1.769	0.277	0.0327	1	1
20160823_QEh1_LC2_HuPa_SA_HLApI_RA957_2_MG_1.19078.19078.1	19078	1	992.4451904	-0.003239	TPLQESATM(Oxidation)	TPLQESATM	sp|O94762|RECQ5_HUMAN	0	1257.1	2.523	0.414	0.00122	1	1
20160823_QEh1_LC2_HuPa_SA_HLApI_RA957_2_NG_1.23698.23698.1	23698	1	888.4541016	-0.001172	DVSDVGLGK	DVSDVGLGK	sp|Q9BY41|HDAC8_HUMAN	0	1297.7	3.068	0.378	0.00107	1	1
20160823_QEh1_LC2_HuPa_SA_HLApI_RA957_2_NG_1.33928.33928.2	33928	2	973.567688	-0.003242	RVPPVPPNV	RVPPVPPNV	sp|Q9Y483|MTF2_HUMAN	0	442.2	2.106	0.345	4.66E-04	1	1
20160823_QEh1_LC2_HuPa_SA_HLApI_RA957_2_MG_1.18435.18435.2	18435	2	1148.536621	2.84E-04	EHFPNHQQL	EHFPNHQQL	sp|Q9C0D3|ZY11B_HUMAN	0	219.9	1.725	0.279	0.0271	1	1
20160823_QEh1_LC2_HuPa_SA_HLApI_RA957_2_NG_1.07274.07274.3	7274	3	1328.646362	-0.004347	ESVDECKVHKR	ESVDECKVHKR	sp|O75373|ZN737_HUMAN	0	506.9	3.146	0.504	8.03E-06	1	1
20160823_QEh1_LC2_HuPa_SA_HLApI_RA957_2_NG_1.31578.31578.2	31578	2	1204.55249	-0.002102	EHFDRILEM(Oxidation)	EHFDRILEM	sp|Q9BT40|INP5K_HUMAN	0	279.1	1.607	0.243	0.0251	1	1
20160823_QEh1_LC2_HuPa_SA_HLApI_RA957_2_NG_1.23280.23280.3	23280	3	1275.692627	-8.53E-04	ELNGKQIYVGR	ELNGKQIYVGR	sp|P11940|PABP1_HUMAN;sp|Q9H361|PABP3_HUMAN	0	404.1	2.445	0.365	2.39E-04	1	1
20160823_QEh1_LC2_HuPa_SA_HLApI_RA957_2_MG_1.02526.02526.3	2526	3	1028.605957	-0.003117	TTARKPVTR	TTARKPVTR	sp|Q15398|DLGP5_HUMAN	0	329	2.461	0.302	0.00664	1	1
20160823_QEh1_LC2_HuPa_SA_HLApI_RA957_2_MG_1.39296.39296.1	39296	1	1024.491211	-0.006578	VHDEGVWAL	VHDEGVWAL	sp|Q8TAF3|WDR48_HUMAN	0	421.3	1.974	0.432	7.10E-04	1	1
20160823_QEh1_LC2_HuPa_SA_HLApI_RA957_1_NG_1.22578.22578.2	22578	2	1327.650635	-0.001471	HPVIESHPDNAL	HPVIESHPDNAL	sp|Q13564|ULA1_HUMAN	0	358.3	2.043	0.326	0.00416	1	1
20160823_QEh1_LC2_HuPa_SA_HLApI_RA957_2_MG_1.37397.37397.2	37397	2	985.4824829	-0.004393	FHSDPLSAI	FHSDPLSAI	sp|Q8NEM2|SHCBP_HUMAN	0	117.5	1.501	0.276	0.0505	1	1
20160823_QEh1_LC2_HuPa_SA_HLApI_RA957_1_MG_1.25605.25605.2	25605	2	1147.60791	-5.98E-04	ETTTSLVLER	ETTTSLVLER	sp|Q04837|SSBP_HUMAN	0	344.4	1.842	0.194	0.00983	1	1
20160823_QEh1_LC2_HuPa_SA_HLApI_RA957_2_NG_1.19449.19449.2	19449	2	1283.764038	-0.003357	TIIEVNGKRVR	TIIEVNGKRVR	sp|Q16181|SEPT7_HUMAN	0	169.6	2.277	0.101	0.00791	1	1
20160823_QEh1_LC2_HuPa_SA_HLApI_RA957_2_MG_1.36741.36741.1	36741	1	1141.557129	-0.001852	YPVHAQMPSL	YPVHAQMPSL	sp|Q92569|P55G_HUMAN	0	574	2.244	0.449	1.22E-04	1	1
20160823_QEh1_LC2_HuPa_SA_HLApI_RA957_2_NG_1.39166.39166.3	39166	3	1201.693604	-0.003584	FIFEHIIKR	FIFEHIIKR	sp|O00560|SDCB1_HUMAN	0	146.7	1.817	0.247	0.025	1	1
20160823_QEh1_LC2_HuPa_SA_HLApI_RA957_2_NG_1.30072.30072.3	30072	3	1441.76416	-0.0036	HRFVLSQAKDEL	HRFVLSQAKDEL	sp|Q8NBS9|TXND5_HUMAN	0	709	3.843	0.348	1.21E-05	1	1
20160823_QEh1_LC2_HuPa_SA_HLApI_RA957_1_MG_1.07701.07701.2	7701	2	929.4906616	-0.002353	DTAPSGVRK	DTAPSGVRK	DeNovo_spliced__DTAPSGVRK	0	271.1	1.379	0.15	0.0483	1	1
20160823_QEh1_LC2_HuPa_SA_HLApI_RA957_1_MG_1.15238.15238.2	15238	2	929.4912109	-0.001813	EGSAAVLQR	EGSAAVLQR	sp|P10644|KAP0_HUMAN	0	577.3	1.991	0.289	0.0349	1	1
20160823_QEh1_LC2_HuPa_SA_HLApI_RA957_2_MG_1.14189.14189.2	14189	2	1115.58313	-4.58E-04	HRIPTNEHL	HRIPTNEHL	sp|Q9Y4A5|TRRAP_HUMAN	0	588.4	2.176	0.458	8.19E-05	1	1
20160823_QEh1_LC2_HuPa_SA_HLApI_RA957_1_NG_1.34545.34545.2	34545	2	929.4599609	-7.05E-04	QFDVATHL	QFDVATHL	sp|Q9Y3A2|UTP11_HUMAN	0	276.2	1.457	0.228	0.0223	1	1
20160823_QEh1_LC2_HuPa_SA_HLApI_RA957_1_NG_1.11330.11330.2	11330	2	961.5809326	-0.001225	LPAKAIGHR	LPAKAIGHR	sp|P18077|RL35A_HUMAN	0	389.1	1.928	0.097	0.0187	1	1
20160823_QEh1_LC2_HuPa_SA_HLApI_RA957_2_MG_1.21317.21317.3	21317	3	1357.731812	-0.003535	ETYLEAHRIVK	ETYLEAHRIVK	sp|P33993|MCM7_HUMAN	0	210.3	2.454	0.438	2.54E-04	1	1
20160823_QEh1_LC2_HuPa_SA_HLApI_RA957_1_NG_1.17839.17839.2	17839	2	1408.691162	-0.003503	TTQETDGFQVKR	TTQETDGFQVKR	sp|Q6STE5|SMRD3_HUMAN;sp|Q92925|SMRD2_HUMAN;sp|Q96GM5|SMRD1_HUMAN	0	467.3	2.321	0.475	8.70E-06	1	1
20160823_QEh1_LC2_HuPa_SA_HLApI_RA957_1_NG_1.12923.12923.2	12923	2	1249.676514	-0.001364	ETVTGGFGAKKR	ETVTGGFGAKKR	sp|Q9H6F5|CCD86_HUMAN	0	481.6	1.841	0.242	0.00485	1	1
20160823_QEh1_LC2_HuPa_SA_HLApI_RA957_2_NG_1.11775.11775.3	11775	3	967.5537109	-0.002617	NVKGPGLQR	NVKGPGLQR	sp|O60313|OPA1_HUMAN	0	541.4	2.822	0.346	0.00727	1	1
20160823_QEh1_LC2_HuPa_SA_HLApI_RA957_2_NG_1.27813.27813.3	27813	3	1107.637695	-0.002368	KLIDDVHRL	KLIDDVHRL	sp|P08240|SRPR_HUMAN	0	554	3.056	0.229	0.00335	1	1
20160823_QEh1_LC2_HuPa_SA_HLApI_RA957_1_NG_1.32519.32519.1	32519	1	1053.428833	-0.003582	M(Oxidation)PLEEGDTF	MPLEEGDTF	sp|Q15393|SF3B3_HUMAN	0	231.6	1.605	0.293	0.0108	1	1
20160823_QEh1_LC2_HuPa_SA_HLApI_RA957_2_NG_1.21856.21856.2	21856	2	1214.547729	-0.00248	HPMNDPTRTF	HPMNDPTRTF	sp|Q8WWB7|GLMP_HUMAN	0	241.9	1.504	0.186	0.0317	1	1
20160823_QEh1_LC2_HuPa_SA_HLApI_RA957_1_NG_1.33235.33235.2	33235	2	1589.853271	-0.003315	KPPQYIAVHVVPDQ	KPPQYIAVHVVPDQ	sp|P14174|MIF_HUMAN	0	541.1	2.675	0.575	1.61E-06	1	1
20160823_QEh1_LC2_HuPa_SA_HLApI_RA957_2_MG_1.12333.12333.2	12333	2	1238.623657	-0.001884	ESAAAYTKATAR	ESAAAYTKATAR	sp|Q9H6Z4|RANB3_HUMAN	0	630.4	2.528	0.368	0.0062	1	1
20160823_QEh1_LC2_HuPa_SA_HLApI_RA957_2_MG_1.43827.43827.2	43827	2	1026.539185	5.55E-04	DTFSVAFIK	DTFSVAFIK	sp|Q92556|ELMO1_HUMAN	0	250.5	1.608	0.287	0.0206	1	1
20160823_QEh1_LC2_HuPa_SA_HLApI_RA957_2_NG_1.07593.07593.3	7593	3	1062.516846	-0.003856	HHTDVVREA	HHTDVVREA	sp|Q6NXE6|ARMC6_HUMAN	0	412.3	2.467	0.241	0.00361	1	1
20160823_QEh1_LC2_HuPa_SA_HLApI_RA957_2_NG_1.37346.37346.3	37346	3	1432.746826	-0.00282	EIFGTIGMRPNAK	EIFGTIGMRPNAK	sp|Q99873|ANM1_HUMAN	0	257.7	2.668	0.067	0.0347	1	1
20160823_QEh1_LC2_HuPa_SA_HLApI_RA957_1_NG_1.48137.48137.2	48137	2	1099.584106	-0.003268	TQINVGNLEL	TQINVGNLEL	sp|Q92841|DDX17_HUMAN	0	288.4	2.151	0.377	0.00226	1	1
20160823_QEh1_LC2_HuPa_SA_HLApI_RA957_2_MG_1.21629.21629.2	21629	2	984.5305176	-0.004719	DAAQVVVAGR	DAAQVVVAGR	sp|Q96S15|WDR24_HUMAN	0	606.1	2.249	0.277	0.0371	1	1
20160823_QEh1_LC2_HuPa_SA_HLApI_RA957_2_NG_1.44374.44374.1	44374	1	952.4500732	-1.12E-04	SFDSALQSV	SFDSALQSV	sp|P49792|RBP2_HUMAN	0	422.9	1.759	0.23	0.0506	1	1
20160823_QEh1_LC2_HuPa_SA_HLApI_RA957_2_MG_1.32409.32409.1	32409	1	909.4899292	-0.002036	SHIGDAVVI	SHIGDAVVI	sp|P12004|PCNA_HUMAN	0	525.1	1.917	0.307	0.00769	1	1
20160823_QEh1_LC2_HuPa_SA_HLApI_RA957_1_NG_1.18042.18042.2	18042	2	973.6157837	-0.001417	TTVLIKTAK	TTVLIKTAK	sp|Q9H967|WDR76_HUMAN	0	670.8	2.089	0.321	0.00607	1	1
20160823_QEh1_LC2_HuPa_SA_HLApI_RA957_2_NG_1.44289.44289.2	44289	2	1181.506104	-0.003535	M(Oxidation)PQSMPEYAL	MPQSMPEYAL	sp|Q86WA8|LONP2_HUMAN	0	107.2	1.475	0.311	0.00784	1	1
20160823_QEh1_LC2_HuPa_SA_HLApI_RA957_2_NG_1.41771.41771.2	41771	2	1162.547241	-0.003432	LPLPDDEHDL	LPLPDDEHDL	sp|Q8NF91|SYNE1_HUMAN	0	363.8	1.688	0.268	0.0196	1	1
20160823_QEh1_LC2_HuPa_SA_HLApI_RA957_2_NG_1.38088.38088.2	38088	2	1196.503662	-0.003678	HHSFQMYTF	HHSFQMYTF	sp|P52735|VAV2_HUMAN	0	284.4	1.626	0.436	0.00458	1	1
20160823_QEh1_LC2_HuPa_SA_HLApI_RA957_1_NG_1.16164.16164.2	16164	2	1000.591064	-6.46E-04	ATVDIVQKK	ATVDIVQKK	sp|Q9Y6B7|AP4B1_HUMAN	0	587.2	2.151	0.229	0.0134	1	1
20160823_QEh1_LC2_HuPa_SA_HLApI_RA957_1_MG_1.10230.10230.3	10230	3	991.5170288	-0.002899	NAIGGKYNR	NAIGGKYNR	sp|P14324|FPPS_HUMAN	0	299.2	1.934	0.285	0.0294	1	1
20160823_QEh1_LC2_HuPa_SA_HLApI_RA957_1_MG_1.11527.11527.2	11527	2	947.5014038	-0.00222	STVASGTVAR	STVASGTVAR	sp|Q13823|NOG2_HUMAN	0	337.3	2.061	0.248	0.00253	1	1
20160823_QEh1_LC2_HuPa_SA_HLApI_RA957_2_MG_1.17328.17328.2	17328	2	1115.617188	-0.001402	ETVGVKINEK	ETVGVKINEK	sp|Q16881|TRXR1_HUMAN	0	733.6	2.138	0.341	0.00633	1	1
20160823_QEh1_LC2_HuPa_SA_HLApI_RA957_1_NG_1.23761.23761.2	23761	2	1034.502197	-0.001067	DVYVPEASR	DVYVPEASR	sp|P49757|NUMB_HUMAN	0	337.1	1.729	0.38	0.00515	1	1
20160823_QEh1_LC2_HuPa_SA_HLApI_RA957_1_NG_1.06458.06458.2	6458	2	984.4610596	-0.001424	EVEGAHTSR	EVEGAHTSR	sp|Q69YN4|VIR_HUMAN	0	457.6	1.754	0.358	0.00241	1	1
20160823_QEh1_LC2_HuPa_SA_HLApI_RA957_2_MG_1.24301.24301.1	24301	1	1024.528198	-0.001928	VVNPGANQNL	VVNPGANQNL	sp|Q15011|HERP1_HUMAN	0	266.1	1.76	0.344	0.00345	1	1
20160823_QEh1_LC2_HuPa_SA_HLApI_RA957_1_MG_1.27106.27106.3	27106	3	1143.674316	-0.002095	FTKGIPNVLR	FTKGIPNVLR	sp|O14949|QCR8_HUMAN	0	172.7	2.033	0.389	0.00977	1	1
20160823_QEh1_LC2_HuPa_SA_HLApI_RA957_2_MG_1.12345.12345.3	12345	3	1238.623657	-0.001894	ESAAAYTKATAR	ESAAAYTKATAR	sp|Q9H6Z4|RANB3_HUMAN	0	294.6	2.315	0.285	0.00858	1	1
20160823_QEh1_LC2_HuPa_SA_HLApI_RA957_2_MG_1.33148.33148.2	33148	2	1085.57312	-0.00253	KLISSYYNV	KLISSYYNV	sp|Q96SK2|TM209_HUMAN	0	208.5	1.525	0.147	0.027	1	1
20160823_QEh1_LC2_HuPa_SA_HLApI_RA957_2_MG_1.38847.38847.3	38847	3	1094.622681	-0.001032	FPDVLVHRL	FPDVLVHRL	sp|O95714|HERC2_HUMAN	0	184.7	2.117	0.33	5.23E-04	1	1
20160823_QEh1_LC2_HuPa_SA_HLApI_RA957_1_MG_1.32371.32371.2	32371	2	959.5042114	-0.00344	FHGISTVSL	FHGISTVSL	sp|Q5VZ89|DEN4C_HUMAN	0	217.1	1.654	0.214	0.0485	1	1
20160823_QEh1_LC2_HuPa_SA_HLApI_RA957_2_NG_1.31422.31422.2	31422	2	1347.675903	-0.002402	TTYDLTHTLQR	TTYDLTHTLQR	sp|Q9NTJ5|SAC1_HUMAN	0	970.2	2.699	0.566	4.43E-07	1	1
20160823_QEh1_LC2_HuPa_SA_HLApI_RA957_2_NG_1.52989.52989.1	52989	1	963.4893799	-0.001946	TPSSDVLVF	TPSSDVLVF	sp|Q09028|RBBP4_HUMAN;sp|Q16576|RBBP7_HUMAN	0	322.6	1.641	0.179	0.0342	1	1
20160823_QEh1_LC2_HuPa_SA_HLApI_RA957_1_NG_1.14229.14229.3	14229	3	1174.571411	-0.001701	EAYTHAQISR	EAYTHAQISR	sp|Q13535|ATR_HUMAN	0	275.5	2.133	0.436	2.34E-04	1	1
20160823_QEh1_LC2_HuPa_SA_HLApI_RA957_2_MG_1.43492.43492.1	43492	1	933.479187	-0.001574	YPTVGDVAL	YPTVGDVAL	sp|Q9H490|PIGU_HUMAN	0	298.3	1.661	0.269	0.0199	1	1
20160823_QEh1_LC2_HuPa_SA_HLApI_RA957_1_NG_1.29638.29638.1	29638	1	1067.53833	-0.001676	THFHELTAL	THFHELTAL	sp|P43246|MSH2_HUMAN	0	450.8	1.948	0.507	2.26E-04	1	1
20160823_QEh1_LC2_HuPa_SA_HLApI_RA957_2_NG_1.26944.26944.2	26944	2	1152.647095	-0.003132	TDLEPPVVKR	TDLEPPVVKR	sp|O14974|MYPT1_HUMAN	0	454.2	2.259	0.33	0.00301	1	1
20160823_QEh1_LC2_HuPa_SA_HLApI_RA957_2_MG_1.25556.25556.2	25556	2	943.4742432	-0.002083	LPAGYSHSL	LPAGYSHSL	sp|Q14865|ARI5B_HUMAN	0	323.1	1.621	0.276	0.037	1	1
20160823_QEh1_LC2_HuPa_SA_HLApI_RA957_1_MG_1.29098.29098.2	29098	2	1221.633179	-0.002129	RVFGSQN(Deamidated)LTTV	RVFGSQNLTTV	sp|Q9Y4L1|HYOU1_HUMAN	0.078	405.9	2.08	0.248	0.0103	1	1
20160823_QEh1_LC2_HuPa_SA_HLApI_RA957_1_MG_1.08713.08713.2	8713	2	802.4168701	-0.001623	SVSPASAGK	SVSPASAGK	sp|Q86UE4|LYRIC_HUMAN	0	255.2	1.626	0.307	0.0284	1	1
20160823_QEh1_LC2_HuPa_SA_HLApI_RA957_1_NG_1.30380.30380.1	30380	1	972.4378662	-0.002139	SPQEDGVEL	SPQEDGVEL	sp|P11388|TOP2A_HUMAN	0	343.2	1.745	0.22	0.0529	1	1
20160823_QEh1_LC2_HuPa_SA_HLApI_RA957_1_MG_1.37521.37521.2	37521	2	1314.712402	-0.001875	ETANADIVTLLR	ETANADIVTLLR	sp|Q15027|ACAP1_HUMAN	0	916.4	2.672	0.543	5.71E-06	1	1
20160823_QEh1_LC2_HuPa_SA_HLApI_RA957_2_NG_1.07471.07471.2	7471	2	1197.570557	-0.003259	DSAEDQKIHR	DSAEDQKIHR	sp|Q9H467|CUED2_HUMAN	0	881.7	2.596	0.372	0.00253	1	1
20160823_QEh1_LC2_HuPa_SA_HLApI_RA957_2_NG_1.09257.09257.2	9257	2	1303.668579	-0.004642	EIKSQQSEVTR	EIKSQQSEVTR	sp|Q9H299|SH3L3_HUMAN	0	397	1.887	0.42	0.00598	1	1
20160823_QEh1_LC2_HuPa_SA_HLApI_RA957_1_MG_1.34622.34622.2	34622	2	1302.656738	-8.70E-05	DIFNPQ(Deamidated)TVGVGR	DIFNPQTVGVGR	sp|Q9UMY4|SNX12_HUMAN	0.186	127.6	2.024	0.394	9.83E-04	1	1
20160823_QEh1_LC2_HuPa_SA_HLApI_RA957_2_NG_1.51809.51809.1	51809	1	997.4769287	-0.002116	TAM(Oxidation)DVVYAL	TAMDVVYAL	sp|P62805|H4_HUMAN	0	328.9	1.528	0.298	0.0131	1	1
20160823_QEh1_LC2_HuPa_SA_HLApI_RA957_1_MG_1.19117.19117.2	19117	2	972.536438	0.001189	TAAGQGILSR	TAAGQGILSR	sp|Q03001|DYST_HUMAN	0	359.2	2.088	0.308	0.0114	1	1
20160823_QEh1_LC2_HuPa_SA_HLApI_RA957_2_MG_1.28197.28197.2	28197	2	1319.621338	-0.003981	FPAEPM(Oxidation)KGPIAM(Oxidation)	FPAEPMKGPIAM	sp|P11836|CD20_HUMAN	0	645.1	2.488	0.375	4.53E-04	1	1
20160823_QEh1_LC2_HuPa_SA_HLApI_RA957_1_NG_1.30798.30798.2	30798	2	1377.677368	-0.004291	TVYDDYKFVTK	TVYDDYKFVTK	sp|Q9BSC4|NOL10_HUMAN	0	160.7	1.668	0.233	0.0337	1	1
20160823_QEh1_LC2_HuPa_SA_HLApI_RA957_1_MG_1.33307.33307.2	33307	2	980.5264282	-0.002664	GHNLLVSEL	GHNLLVSEL	sp|Q13619|CUL4A_HUMAN	0	334.6	1.811	0.226	0.0361	1	1
20160823_QEh1_LC2_HuPa_SA_HLApI_RA957_1_NG_1.10357.10357.3	10357	3	1201.637939	-0.003569	EIKGTNGQVTR	EIKGTNGQVTR	sp|Q9H074|PAIP1_HUMAN	0	166	2.008	0.185	0.0338	1	1
20160823_QEh1_LC2_HuPa_SA_HLApI_RA957_2_NG_1.21039.21039.3	21039	3	1176.628052	0.99814	ETPTFAKVQR	ETPTFAKVQR	sp|Q9H211|CDT1_HUMAN	0	461.8	2.59	0.389	3.06E-04	1	1
20160823_QEh1_LC2_HuPa_SA_HLApI_RA957_2_NG_1.09711.09711.2	9711	2	1148.539307	-3.04E-04	YHSNQVVRM(Oxidation)	YHSNQVVRM	sp|Q13085|ACACA_HUMAN	0	266.2	1.4	0.157	0.0278	1	1
20160823_QEh1_LC2_HuPa_SA_HLApI_RA957_2_NG_1.10401.10401.2	10401	2	958.496521	1.018432	AAFSAAQHR	AAFSAAQHR	sp|Q8N4V1|MMGT1_HUMAN	0	117.1	1.318	0.285	0.015	1	1
20160823_QEh1_LC2_HuPa_SA_HLApI_RA957_2_MG_1.08598.08598.3	8598	3	984.4411011	-0.003587	DTAMPAHSR	DTAMPAHSR	sp|Q9UQ84|EXO1_HUMAN	0	189.1	2.055	0.306	0.0122	1	1
20160823_QEh1_LC2_HuPa_SA_HLApI_RA957_2_NG_1.39043.39043.3	39043	3	1324.735718	-0.00338	SVPEFPLSPPKK	SVPEFPLSPPKK	sp|P16949|STMN1_HUMAN	0	228	2.306	0.41	6.55E-04	1	1
20160823_QEh1_LC2_HuPa_SA_HLApI_RA957_2_NG_1.06732.06732.2	6732	2	1138.601563	-0.004021	ETM(Oxidation)PYVKKK	ETMPYVKKK	sp|Q7LG56|RIR2B_HUMAN	0	305.3	1.808	0.36	0.0102	1	1
20160823_QEh1_LC2_HuPa_SA_HLApI_RA957_2_NG_1.40918.40918.2	40918	2	1071.485962	-0.001337	TPDEIDHVF	TPDEIDHVF	sp|Q460N5|PAR14_HUMAN	0	450.8	1.896	0.432	4.45E-04	1	1
20160823_QEh1_LC2_HuPa_SA_HLApI_RA957_2_MG_1.23403.23403.2	23403	2	1301.651733	-0.005835	SVTDSTQVNVPR	SVTDSTQVNVPR	sp|Q96I51|WBS16_HUMAN	0	880.7	2.621	0.514	3.02E-06	1	1
20160823_QEh1_LC2_HuPa_SA_HLApI_RA957_2_MG_1.06878.06878.3	6878	3	1146.59668	-0.002599	ETTSQVAKQR	ETTSQVAKQR	sp|O00287|RFXAP_HUMAN	0	393.5	2.357	0.145	0.017	1	1
20160823_QEh1_LC2_HuPa_SA_HLApI_RA957_2_MG_1.37293.37293.2	37293	2	1097.643433	-0.001018	KLLAEALNQV	KLLAEALNQV	sp|Q05655|KPCD_HUMAN	0	540.7	2.449	0.43	0.00266	1	1
20160823_QEh1_LC2_HuPa_SA_HLApI_RA957_2_NG_1.12101.12101.2	12101	2	994.5060425	-0.00229	HPESTPKSL	HPESTPKSL	sp|Q8N3F8|MILK1_HUMAN	0	333.4	1.779	0.313	0.0131	1	1
20160823_QEh1_LC2_HuPa_SA_HLApI_RA957_2_MG_1.28067.28067.2	28067	2	1201.650513	0.004964	ELAWVAETKR	ELAWVAETKR	sp|Q9UPN3|MACF1_HUMAN	0	486.2	1.991	0.36	0.00405	1	1
20160823_QEh1_LC2_HuPa_SA_HLApI_RA957_2_MG_1.34382.34382.1	34382	1	1029.510254	-0.002824	YHSEVPVSL	YHSEVPVSL	sp|Q01082|SPTB2_HUMAN	0	624.3	2.333	0.394	1.62E-04	1	1
20160823_QEh1_LC2_HuPa_SA_HLApI_RA957_2_NG_1.32064.32064.2	32064	2	1096.610229	-0.002635	KTVEPPISQV	KTVEPPISQV	sp|O95104|SFR15_HUMAN	0	688.2	2.22	0.343	0.00184	1	1
20160823_QEh1_LC2_HuPa_SA_HLApI_RA957_2_MG_1.29761.29761.2	29761	2	1201.645752	2.03E-04	EVNGAPVYVVR	EVNGAPVYVVR	sp|Q9Y2G3|AT11B_HUMAN	0	132.7	1.515	0.411	0.0118	1	1
20160823_QEh1_LC2_HuPa_SA_HLApI_RA957_2_NG_1.13480.13480.3	13480	3	1256.717163	-0.00293	NVKNVSVKDVR	NVKNVSVKDVR	sp|P68104|EF1A1_HUMAN	0	578.3	3.02	0.398	2.81E-04	1	1
20160823_QEh1_LC2_HuPa_SA_HLApI_RA957_2_NG_1.42650.42650.2	42650	2	1270.672485	-0.004426	EVIPITDSELR	EVIPITDSELR	sp|Q5MIZ7|P4R3B_HUMAN	0.001	324.1	2.104	0.315	0.0192	1	1
20160823_QEh1_LC2_HuPa_SA_HLApI_RA957_2_NG_1.42650.42650.2	42650	2	1270.672485	-0.00443	EVIPITN(Deamidated)SELR	EVIPITNSELR	sp|Q6ZMV5|SMEK3_HUMAN	0	324.1	2.104	0.315	0.0192	1	1
20160823_QEh1_LC2_HuPa_SA_HLApI_RA957_2_MG_1.17219.17219.2	17219	2	1232.564575	-0.002811	DHYKPGSSETL	DHYKPGSSETL	sp|Q96MH7|CE034_HUMAN	0	316.7	1.985	0.288	4.02E-04	1	1
20160823_QEh1_LC2_HuPa_SA_HLApI_RA957_2_MG_1.31420.31420.1	31420	1	948.49823	-0.004664	HPNEGALVL	HPNEGALVL	sp|Q6VY07|PACS1_HUMAN	0	402.8	1.759	0.234	0.0165	1	1
20160823_QEh1_LC2_HuPa_SA_HLApI_RA957_1_MG_1.26075.26075.3	26075	3	1279.711548	-0.002014	EVFTTLSVTKR	EVFTTLSVTKR	sp|Q16881|TRXR1_HUMAN	0	303.2	2.719	0.396	7.28E-04	1	1
20160823_QEh1_LC2_HuPa_SA_HLApI_RA957_2_MG_1.10475.10475.3	10475	3	1084.505493	-0.002926	NSMSPGVTHR	NSMSPGVTHR	sp|Q06413|MEF2C_HUMAN	0	688	2.453	0.473	9.42E-05	1	1
20160823_QEh1_LC2_HuPa_SA_HLApI_RA957_2_NG_1.44065.44065.2	44065	2	1097.55188	-0.002102	EHIQNIMTL	EHIQNIMTL	sp|Q9UJC3|HOOK1_HUMAN	0	448.4	2.013	0.281	0.013	1	1
20160823_QEh1_LC2_HuPa_SA_HLApI_RA957_2_NG_1.40318.40318.2	40318	2	1137.651245	-0.003389	KLFNGTFLKA	KLFNGTFLKA	sp|P86790|CCZ1B_HUMAN;sp|P86791|CCZ1_HUMAN	0	432.4	2.412	0.301	0.00197	1	1
20160823_QEh1_LC2_HuPa_SA_HLApI_RA957_2_NG_1.21052.21052.2	21052	2	1175.626221	-0.003692	ETPTFAKVQR	ETPTFAKVQR	sp|Q9H211|CDT1_HUMAN	0	276.9	1.986	0.312	8.05E-04	1	1
20160823_QEh1_LC2_HuPa_SA_HLApI_RA957_2_MG_1.35649.35649.2	35649	2	1265.677368	-0.002852	TAMDVVYALKR	TAMDVVYALKR	sp|P62805|H4_HUMAN	0	626.9	2.505	0.514	4.41E-06	1	1
20160823_QEh1_LC2_HuPa_SA_HLApI_RA957_1_NG_1.33616.33616.2	33616	2	1141.610229	-0.002969	YEPLPPTIGR	YEPLPPTIGR	sp|Q9Y6C9|MTCH2_HUMAN	0	175.2	1.423	0.375	0.0142	1	1
20160823_QEh1_LC2_HuPa_SA_HLApI_RA957_2_MG_1.19684.19684.1	19684	1	1111.53833	-0.002781	HHTTQQTFL	HHTTQQTFL	sp|Q14157|UBP2L_HUMAN	0	453.4	2.135	0.475	7.08E-05	1	1
20160823_QEh1_LC2_HuPa_SA_HLApI_RA957_2_NG_1.07121.07121.3	7121	3	1251.591675	-0.003912	EAVQNGPASHSR	EAVQNGPASHSR	sp|Q14699|RFTN1_HUMAN	0	548.5	2.998	0.426	5.41E-04	1	1
20160823_QEh1_LC2_HuPa_SA_HLApI_RA957_2_NG_1.11827.11827.1	11827	1	1007.44928	-0.00267	NRSESTDSL	NRSESTDSL	sp|O60318|GANP_HUMAN	0	66.8	1.288	0.253	0.0336	1	1
20160823_QEh1_LC2_HuPa_SA_HLApI_RA957_2_NG_1.16396.16396.2	16396	2	1038.605957	-0.001365	SPLKKEQPL	SPLKKEQPL	sp|Q53H80|AKIR2_HUMAN	0	538.6	1.981	0.025	0.0165	1	1
20160823_QEh1_LC2_HuPa_SA_HLApI_RA957_2_NG_1.32341.32341.1	32341	1	901.4157715	-0.002369	FPAPSEPSA	FPAPSEPSA	sp|O43151|TET3_HUMAN	0	454.5	2.196	0.215	0.0183	1	1
20160823_QEh1_LC2_HuPa_SA_HLApI_RA957_1_NG_1.32539.32539.2	32539	2	929.4945068	-0.002546	HAAAATYIL	HAAAATYIL	sp|Q9UBI1|COMD3_HUMAN;tr|R4GMX3|R4GMX3_HUMAN	0	194	1.813	0.346	0.0434	1	1
20160823_QEh1_LC2_HuPa_SA_HLApI_RA957_2_MG_1.19923.19923.1	19923	1	975.4279175	-0.001886	GHYTEGAEL	GHYTEGAEL	sp|P04350|TBB4A_HUMAN;sp|P07437|TBB5_HUMAN;sp|P68371|TBB4B_HUMAN;sp|Q13509|TBB3_HUMAN;sp|Q13885|TBB2A_HUMAN;sp|Q3ZCM7|TBB8_HUMAN;sp|Q9BUF5|TBB6_HUMAN;sp|Q9BVA1|TBB2B_HUMAN;sp|Q9H4B7|TBB1_HUMAN	0	421.5	1.968	0.182	0.0276	1	1
20160823_QEh1_LC2_HuPa_SA_HLApI_RA957_1_MG_1.33747.33747.2	33747	2	964.4958496	-0.00192	DIASVFTGR	DIASVFTGR	sp|Q9H2E6|SEM6A_HUMAN	0	353.7	2.024	0.274	0.018	1	1
20160823_QEh1_LC2_HuPa_SA_HLApI_RA957_1_NG_1.25559.25559.2	25559	2	1236.585449	-0.003285	HPDYGSHIQAL	HPDYGSHIQAL	sp|P04040|CATA_HUMAN	0	192.9	1.709	0.348	0.00914	1	1
20160823_QEh1_LC2_HuPa_SA_HLApI_RA957_1_NG_1.19291.19291.2	19291	2	1043.465454	-0.001709	DVYGGTNRY	DVYGGTNRY	sp|P32929|CGL_HUMAN	0	183.4	1.414	0.253	0.012	1	1
20160823_QEh1_LC2_HuPa_SA_HLApI_RA957_2_MG_1.11369.11369.2	11369	2	1203.580933	-0.003427	STALSNEQQAR	STALSNEQQAR	sp|P12270|TPR_HUMAN	0	624	2.427	0.362	0.00163	1	1
20160823_QEh1_LC2_HuPa_SA_HLApI_RA957_2_MG_1.25049.25049.3	25049	3	1237.681396	-0.003941	ETSKMKVLRF	ETSKMKVLRF	sp|Q9Y5V3|MAGD1_HUMAN	0	277.5	1.994	0.348	0.00475	1	1
20160823_QEh1_LC2_HuPa_SA_HLApI_RA957_1_NG_1.19385.19385.2	19385	2	876.4793091	-0.00245	VHTGTHLL	VHTGTHLL	sp|Q13227|GPS2_HUMAN	0.044	319.4	1.481	0.255	0.0306	1	1
20160823_QEh1_LC2_HuPa_SA_HLApI_RA957_2_MG_1.11563.11563.3	11563	3	1412.817871	-0.003358	NVKNVSVKDVRR	NVKNVSVKDVRR	sp|P68104|EF1A1_HUMAN	0	494.9	2.797	0.385	1.49E-05	1	1
20160823_QEh1_LC2_HuPa_SA_HLApI_RA957_2_NG_1.15188.15188.3	15188	3	986.572937	-0.00308	TTPNISVKK	TTPNISVKK	sp|P32519|ELF1_HUMAN	0	213.6	1.836	0.347	0.00491	1	1
20160823_QEh1_LC2_HuPa_SA_HLApI_RA957_1_NG_1.23802.23802.3	23802	3	1229.657959	1.001498	ELFKELHTGR	ELFKELHTGR	sp|Q9H089|LSG1_HUMAN	0	428.6	2.515	0.255	0.0203	1	1
20160823_QEh1_LC2_HuPa_SA_HLApI_RA957_2_MG_1.09033.09033.3	9033	3	976.5792847	-0.002524	GTIGKKFAR	GTIGKKFAR	sp|Q99547|MPH6_HUMAN	0	313.4	2.135	0.372	0.00192	1	1
20160823_QEh1_LC2_HuPa_SA_HLApI_RA957_2_MG_1.12748.12748.2	12748	2	881.5308838	-0.002583	SIGPVGKPK	SIGPVGKPK	DeNovo_spliced__SIGPVGKPK	0	178.1	1.406	0.329	0.0397	1	1
20160823_QEh1_LC2_HuPa_SA_HLApI_RA957_2_MG_1.02228.02228.2	2228	2	894.4018555	-0.002457	SVSDGSTSR	SVSDGSTSR	sp|Q14839|CHD4_HUMAN	0	225.9	1.755	0.368	0.0123	1	1
20160823_QEh1_LC2_HuPa_SA_HLApI_RA957_2_MG_1.18639.18639.2	18639	2	1145.575317	-0.001057	RRGDFIHVM(Oxidation)	RRGDFIHVM	sp|P62993|GRB2_HUMAN	0	176.3	1.755	0.335	3.92E-04	1	1
20160823_QEh1_LC2_HuPa_SA_HLApI_RA957_1_NG_1.09999.09999.2	9999	2	945.4506836	-8.69E-04	EAGGSEIQR	EAGGSEIQR	sp|Q96SN8|CK5P2_HUMAN	0	504.3	1.881	0.285	0.00413	1	1
20160823_QEh1_LC2_HuPa_SA_HLApI_RA957_2_NG_1.05397.05397.2	5397	2	959.3566895	-0.002258	NHQPTNCM(Oxidation)	NHQPTNCM	sp|Q9UL01|DSE_HUMAN	0	77.8	1.164	0.271	0.0506	1	1
20160823_QEh1_LC2_HuPa_SA_HLApI_RA957_1_NG_1.37157.37157.3	37157	3	974.5998535	-0.002712	RGHVLPLAL	RGHVLPLAL	sp|Q8TB72|PUM2_HUMAN	0	232.4	1.833	0.439	0.00592	1	1
20160823_QEh1_LC2_HuPa_SA_HLApI_RA957_1_MG_1.28651.28651.2	28651	2	1176.612305	-0.001536	FNSDVVIVER	FNSDVVIVER	sp|Q13111|CAF1A_HUMAN	0	554.8	2.325	0.262	0.00654	1	1
20160823_QEh1_LC2_HuPa_SA_HLApI_RA957_2_MG_1.20530.20530.3	20530	3	1126.632446	-0.003534	RHQQVPHIL	RHQQVPHIL	sp|Q9Y2K2|SIK3_HUMAN	0	565.5	2.733	0.343	0.00271	1	1
20160823_QEh1_LC2_HuPa_SA_HLApI_RA957_1_NG_1.32596.32596.1	32596	1	1040.512817	-0.001042	DHIQTIDSL	DHIQTIDSL	sp|Q9Y4X0|AMMR1_HUMAN	0	280.4	1.672	0.229	0.0329	1	1
20160823_QEh1_LC2_HuPa_SA_HLApI_RA957_2_MG_1.34769.34769.1	34769	1	1005.467712	-0.001159	M(Oxidation)PSDVLEVT	MPSDVLEVT	sp|P60842|IF4A1_HUMAN	0	417.1	1.754	0.168	0.0252	1	1
20160823_QEh1_LC2_HuPa_SA_HLApI_RA957_2_MG_1.13727.13727.3	13727	3	1008.495728	-0.003139	EISHPDVGR	EISHPDVGR	sp|O94952|FBX21_HUMAN	0	149.3	1.65	0.288	0.0221	1	1
20160823_QEh1_LC2_HuPa_SA_HLApI_RA957_1_MG_1.17988.17988.2	17988	2	1125.574585	-0.003258	THQRITEEL	THQRITEEL	sp|P20591|MX1_HUMAN	0	362.1	2.031	0.273	0.00252	1	1
20160823_QEh1_LC2_HuPa_SA_HLApI_RA957_2_NG_1.32995.32995.2	32995	2	1502.724609	-0.002066	DVVSHPPEGPWQR	DVVSHPPEGPWQR	sp|P28340|DPOD1_HUMAN	0	397.1	2.424	0.473	5.49E-05	1	1
20160823_QEh1_LC2_HuPa_SA_HLApI_RA957_2_MG_1.22266.22266.2	22266	2	866.4590454	-0.001946	SIHVGQAGV	SIHVGQAGV	sp|P68363|TBA1B_HUMAN;sp|Q13748|TBA3C_HUMAN;sp|Q6PEY2|TBA3E_HUMAN;sp|Q71U36|TBA1A_HUMAN;sp|Q9BQE3|TBA1C_HUMAN	0	531.6	2.238	0.224	0.0121	1	1
20160823_QEh1_LC2_HuPa_SA_HLApI_RA957_2_MG_1.12264.12264.3	12264	3	1027.539551	-0.00146	QSSSLITHR	QSSSLITHR	sp|Q9Y2P7|ZN256_HUMAN	0.166	287.3	2.185	0.28	0.0148	1	1
20160823_QEh1_LC2_HuPa_SA_HLApI_RA957_2_MG_1.26184.26184.2	26184	2	1230.621094	-0.003349	TTISKYFSER	TTISKYFSER	sp|Q9UL46|PSME2_HUMAN	0	623.4	2.246	0.255	0.0035	1	1
20160823_QEh1_LC2_HuPa_SA_HLApI_RA957_2_NG_1.09469.09469.3	9469	3	1280.607544	-0.003341	ETPTEANHVQR	ETPTEANHVQR	sp|Q86UD5|SL9B2_HUMAN	0	753.8	3.156	0.371	8.58E-05	1	1
20160823_QEh1_LC2_HuPa_SA_HLApI_RA957_2_MG_1.30380.30380.2	30380	2	1024.553101	-0.002216	VHTIVNETL	VHTIVNETL	sp|Q9UKA4|AKA11_HUMAN	0	432	2.089	0.293	0.0104	1	1
20160823_QEh1_LC2_HuPa_SA_HLApI_RA957_2_NG_1.22359.22359.2	22359	2	1227.619995	-7.91E-04	DVSNPQTVGVGR	DVSNPQTVGVGR	sp|O60493|SNX3_HUMAN	0	632.3	2.643	0.54	1.93E-06	1	1
20160823_QEh1_LC2_HuPa_SA_HLApI_RA957_1_MG_1.32271.32271.2	32271	2	1229.638794	-0.001698	ESFGPQPISRL	ESFGPQPISRL	sp|Q06609|RAD51_HUMAN	0	322.5	1.794	0.385	0.00101	1	1
20160823_QEh1_LC2_HuPa_SA_HLApI_RA957_1_MG_1.20961.20961.2	20961	2	1189.556641	-0.004904	FSAGGDSDPPLK	FSAGGDSDPPLK	sp|O75152|ZC11A_HUMAN	0	246.7	1.868	0.298	4.10E-04	1	1
20160823_QEh1_LC2_HuPa_SA_HLApI_RA957_2_MG_1.35262.35262.2	35262	2	1077.503906	-0.005209	ERDGFQDVL	ERDGFQDVL	sp|Q8IY17|PLPL6_HUMAN	0	338	1.956	0.232	0.0174	1	1
20160823_QEh1_LC2_HuPa_SA_HLApI_RA957_2_MG_1.15724.15724.1	15724	1	968.4538574	-0.002473	QHETSSPAL	QHETSSPAL	sp|Q6P179|ERAP2_HUMAN	0	359.3	1.752	0.323	0.00622	1	1
20160823_QEh1_LC2_HuPa_SA_HLApI_RA957_1_NG_1.15953.15953.2	15953	2	1078.539429	-0.001323	ETDGFQVKR	ETDGFQVKR	sp|Q6STE5|SMRD3_HUMAN;sp|Q92925|SMRD2_HUMAN;sp|Q96GM5|SMRD1_HUMAN	0	268.4	1.689	0.298	0.00856	1	1
20160823_QEh1_LC2_HuPa_SA_HLApI_RA957_1_NG_1.24783.24783.2	24783	2	867.4434814	-0.001576	GHSGPITSI	GHSGPITSI	sp|Q9UMS4|PRP19_HUMAN	0	439.2	2.049	0.193	0.0244	1	1
20160823_QEh1_LC2_HuPa_SA_HLApI_RA957_2_MG_1.04122.04122.3	4122	3	949.5053101	-0.002728	STIGETSKK	STIGETSKK	sp|Q86U06|RBM23_HUMAN	0	224.2	1.647	0.262	0.0473	1	1
20160823_QEh1_LC2_HuPa_SA_HLApI_RA957_1_NG_1.34381.34381.2	34381	2	1190.620972	0.996552	QHFEHLAPVL	QHFEHLAPVL	sp|Q15021|CND1_HUMAN	0	308.8	1.477	0.229	0.0203	1	1
20160823_QEh1_LC2_HuPa_SA_HLApI_RA957_1_NG_1.09961.09961.3	9961	3	1224.590088	0.001296	HTFSHPPSSTK	HTFSHPPSSTK	sp|O60343|TBCD4_HUMAN	0	267.6	2.061	0.255	0.0186	1	1
20160823_QEh1_LC2_HuPa_SA_HLApI_RA957_2_MG_1.17683.17683.2	17683	2	973.4331055	-0.002964	M(Oxidation)PVGM(Oxidation)THGL	MPVGMTHGL	sp|O94842|TOX4_HUMAN	0	328.4	1.709	0.238	0.00342	1	1
20160823_QEh1_LC2_HuPa_SA_HLApI_RA957_2_NG_1.23113.23113.1	23113	1	984.5105591	-0.002231	VPEEKAAEL	VPEEKAAEL	sp|Q9NUY8|TBC23_HUMAN	0.314	830.4	2.152	0.315	0.00682	1	1
20160823_QEh1_LC2_HuPa_SA_HLApI_RA957_1_NG_1.13118.13118.2	13118	2	1145.581421	-0.002826	QHHHLPQHL	QHHHLPQHL	sp|Q9P2N5|RBM27_HUMAN	0	186.9	1.761	0.164	9.91E-04	1	1
20160823_QEh1_LC2_HuPa_SA_HLApI_RA957_1_NG_1.29822.29822.2	29822	2	1084.550781	-4.96E-04	ENSPLGEALR	ENSPLGEALR	sp|Q9NX40|OCAD1_HUMAN	0	299.7	1.884	0.28	0.00897	1	1
20160823_QEh1_LC2_HuPa_SA_HLApI_RA957_2_NG_1.12809.12809.3	12809	3	1289.680786	-0.001889	EVVKSSGDTQLK	EVVKSSGDTQLK	DeNovo_spliced__EVVKSSGDTQLK	0	197.1	2.276	0.374	0.00268	1	1
20160823_QEh1_LC2_HuPa_SA_HLApI_RA957_2_MG_1.44404.44404.2	44404	2	1243.676636	-0.004617	KLIGDPNLEFV	KLIGDPNLEFV	sp|P62826|RAN_HUMAN	0	254	1.949	0.355	0.00155	1	1
20160823_QEh1_LC2_HuPa_SA_HLApI_RA957_2_MG_1.11032.11032.2	11032	2	1126.505859	-0.001864	KIQEDSPAHC	KIQEDSPAHC	sp|O60759|CYTIP_HUMAN	0	513.5	2.777	0.486	1.66E-05	1	1
20160823_QEh1_LC2_HuPa_SA_HLApI_RA957_1_MG_1.08470.08470.3	8470	3	1100.581299	-0.002607	VHQSPHQRL	VHQSPHQRL	sp|Q9BRQ5|ORAI3_HUMAN	0	283.5	2.186	0.239	0.0186	1	1
20160823_QEh1_LC2_HuPa_SA_HLApI_RA957_2_MG_1.21554.21554.3	21554	3	1272.64209	-0.004139	LPYHTTDASLR	LPYHTTDASLR	sp|Q9BX46|RBM24_HUMAN;sp|Q9H0Z9|RBM38_HUMAN	0	342.9	2.305	0.233	0.00662	1	1
20160823_QEh1_LC2_HuPa_SA_HLApI_RA957_2_MG_1.20617.20617.3	20617	3	1227.68042	-0.001938	Q(Deamidated)TVSEPAVIKR	QTVSEPAVIKR	sp|Q9Y450|HBS1L_HUMAN	0.059	271.6	2.339	0.442	5.62E-04	1	1
20160823_QEh1_LC2_HuPa_SA_HLApI_RA957_2_NG_1.25010.25010.1	25010	1	821.4376831	-0.001839	SHGPAIAAV	SHGPAIAAV	sp|Q96ST3|SIN3A_HUMAN	0	552.1	1.909	0.36	0.00129	1	1
20160823_QEh1_LC2_HuPa_SA_HLApI_RA957_2_MG_1.36587.36587.2	36587	2	1257.665894	-0.001781	DRDGVLSRVEL	DRDGVLSRVEL	sp|Q8NFA0|UBP32_HUMAN	0	117.7	1.716	0.287	0.0323	1	1
20160823_QEh1_LC2_HuPa_SA_HLApI_RA957_1_MG_1.11488.11488.2	11488	2	1098.580078	0.001847	TTVSSLHQAR	TTVSSLHQAR	sp|Q9Y573|IPP_HUMAN	0	294.4	1.7	0.328	0.0143	1	1
20160823_QEh1_LC2_HuPa_SA_HLApI_RA957_2_NG_1.18467.18467.3	18467	3	1357.728638	-0.002752	EAARTLEKLGDR	EAARTLEKLGDR	sp|P36956|SRBP1_HUMAN	0	668.2	2.846	0.282	0.0239	1	1
20160823_QEh1_LC2_HuPa_SA_HLApI_RA957_2_NG_1.14354.14354.2	14354	2	862.375	-0.007077	DHVSTYAA	DHVSTYAA	sp|P20036|DPA1_HUMAN	0	296.4	1.723	0.324	0.0209	1	1
20160823_QEh1_LC2_HuPa_SA_HLApI_RA957_1_NG_1.16662.16662.2	16662	2	1017.541809	-0.003659	ESSDALLKR	ESSDALLKR	sp|Q96GN5|CDA7L_HUMAN	0	456.1	1.915	0.216	0.0076	1	1
20160823_QEh1_LC2_HuPa_SA_HLApI_RA957_2_NG_1.10434.10434.3	10434	3	1098.647461	-0.003491	ELNLAQKKR	ELNLAQKKR	sp|P61758|PFD3_HUMAN	0	430.7	2.531	0.292	0.0172	1	1
20160823_QEh1_LC2_HuPa_SA_HLApI_RA957_1_MG_1.09221.09221.3	9221	3	1074.517456	-0.00324	SPEEHAHRL	SPEEHAHRL	sp|P56202|CATW_HUMAN	0	276.8	2.164	0.267	0.00852	1	1
20160823_QEh1_LC2_HuPa_SA_HLApI_RA957_2_MG_1.35840.35840.3	35840	3	1292.731567	-0.002491	DAAGKTTILYKL	DAAGKTTILYKL	tr|F5H423|F5H423_HUMAN;sp|P18085|ARF4_HUMAN;sp|P61204|ARF3_HUMAN;sp|P62330|ARF6_HUMAN;sp|P84077|ARF1_HUMAN;sp|P84085|ARF5_HUMAN	0	78.8	2.124	0.394	0.00192	1	1
20160823_QEh1_LC2_HuPa_SA_HLApI_RA957_1_NG_1.23313.23313.3	23313	3	1199.647339	-0.003702	EIINEDIAKR	EIINEDIAKR	sp|Q15084|PDIA6_HUMAN	0	187.6	2.126	0.258	0.0383	1	1
20160823_QEh1_LC2_HuPa_SA_HLApI_RA957_1_NG_1.17376.17376.3	17376	3	1247.623291	-0.002515	SHITPSTQQHL	SHITPSTQQHL	sp|P55061|BI1_HUMAN	0	326.1	2.011	0.326	0.00647	1	1
20160823_QEh1_LC2_HuPa_SA_HLApI_RA957_1_NG_1.22713.22713.2	22713	2	993.5116577	-0.001436	TTASFPVGSK	TTASFPVGSK	sp|Q86UE4|LYRIC_HUMAN	0	457.6	2.01	0.399	0.00134	1	1
20160823_QEh1_LC2_HuPa_SA_HLApI_RA957_2_MG_1.16832.16832.3	16832	3	1062.57959	-0.002594	FTAPSTVGKR	FTAPSTVGKR	sp|O95453|PARN_HUMAN	0	191.2	1.785	0.088	0.00759	1	1
20160823_QEh1_LC2_HuPa_SA_HLApI_RA957_2_NG_1.03149.03149.2	3149	2	1029.417358	-0.001224	SHTN(Deamidated)TSHVM(Oxidation)	SHTNTSHVM	sp|Q99538|LGMN_HUMAN	0.51	277.2	2.031	0.542	2.03E-05	1	1
20160823_QEh1_LC2_HuPa_SA_HLApI_RA957_2_NG_1.45743.45743.1	45743	1	1164.49939	-0.001501	MPFPTEEESV	MPFPTEEESV	sp|P15498|VAV_HUMAN	0	812.7	2.608	0.479	3.54E-04	1	1
20160823_QEh1_LC2_HuPa_SA_HLApI_RA957_1_NG_1.23124.23124.3	23124	3	1191.587524	-0.004862	ETYKYLYGR	ETYKYLYGR	sp|Q15404|RSU1_HUMAN	0	143.2	1.521	0.209	0.0162	1	1
20160823_QEh1_LC2_HuPa_SA_HLApI_RA957_1_NG_1.29835.29835.2	29835	2	1128.508911	1.31E-04	FTDEESRVF	FTDEESRVF	sp|Q9NYF8|BCLF1_HUMAN	0	390.3	1.931	0.371	0.00492	1	1
20160823_QEh1_LC2_HuPa_SA_HLApI_RA957_1_NG_1.31723.31723.2	31723	2	1083.62439	-0.004445	KLLQAQGVEV	KLLQAQGVEV	sp|O60841|IF2P_HUMAN	0	331.3	2.005	0.366	0.0289	1	1
20160823_QEh1_LC2_HuPa_SA_HLApI_RA957_2_NG_1.21746.21746.3	21746	3	1108.574951	-0.002791	HHFSVVERV	HHFSVVERV	sp|O14617|AP3D1_HUMAN	0	540.9	2.122	0.235	0.00513	1	1
20160823_QEh1_LC2_HuPa_SA_HLApI_RA957_1_NG_1.29749.29749.2	29749	2	1001.58551	-0.001436	TQTAVITRI	TQTAVITRI	sp|Q9H4H8|FA83D_HUMAN	0	437.2	2.092	0.254	0.0159	1	1
20160823_QEh1_LC2_HuPa_SA_HLApI_RA957_2_MG_1.16633.16633.2	16633	2	993.4857788	-0.002178	HPVDQANTL	HPVDQANTL	sp|A0JNW5|UH1BL_HUMAN	0	468.8	2.056	0.314	0.0153	1	1
20160823_QEh1_LC2_HuPa_SA_HLApI_RA957_1_MG_1.24503.24503.2	24503	2	1121.565308	0.998738	FHDATRVYL	FHDATRVYL	sp|O14965|AURKA_HUMAN	0	350.5	1.608	0.24	0.0156	1	1
20160823_QEh1_LC2_HuPa_SA_HLApI_RA957_2_MG_1.31009.31009.2	31009	2	1213.682861	-0.002358	MTPELAGVIKR	MTPELAGVIKR	sp|P08754|GNAI3_HUMAN	0	449	1.854	0.508	1.21E-04	1	1
20160823_QEh1_LC2_HuPa_SA_HLApI_RA957_2_MG_1.31059.31059.3	31059	3	1199.682129	-0.002736	FVMKPPQVVR	FVMKPPQVVR	sp|P20042|IF2B_HUMAN	0	236.6	2.04	0.156	0.00729	1	1
20160823_QEh1_LC2_HuPa_SA_HLApI_RA957_1_NG_1.19750.19750.2	19750	2	1059.460083	-0.0021	EHNDLQYAA	EHNDLQYAA	tr|F8W810|F8W810_HUMAN;sp|P41091|IF2G_HUMAN;sp|Q2VIR3|IF2GL_HUMAN	0	165.6	1.567	0.403	0.00214	1	1
20160823_QEh1_LC2_HuPa_SA_HLApI_RA957_1_MG_1.07771.07771.2	7771	2	1011.543884	-0.002243	SVSKDHALR	SVSKDHALR	sp|O75530|EED_HUMAN	0	437.9	2.107	0.389	0.00366	1	1
20160823_QEh1_LC2_HuPa_SA_HLApI_RA957_2_MG_1.34275.34275.2	34275	2	1482.6698	-0.004149	EAFTADGDQVFAGR	EAFTADGDQVFAGR	sp|Q96SB8|SMC6_HUMAN	0	897.7	3.024	0.63	2.61E-07	1	1
20160823_QEh1_LC2_HuPa_SA_HLApI_RA957_2_NG_1.15002.15002.2	15002	2	1064.568359	-0.00433	EQNHLVVAR	EQNHLVVAR	sp|Q16576|RBBP7_HUMAN	0	824.2	2.239	0.414	2.10E-04	1	1
20160823_QEh1_LC2_HuPa_SA_HLApI_RA957_2_NG_1.14623.14623.2	14623	2	1021.563599	-0.003307	KHARDVPSL	KHARDVPSL	sp|Q92759|TF2H4_HUMAN	0	795.6	2.119	0.248	0.00595	1	1
20160823_QEh1_LC2_HuPa_SA_HLApI_RA957_1_MG_1.15709.15709.3	15709	3	1160.62793	-0.002306	NVPNSAIYKR	NVPNSAIYKR	sp|Q86U86|PB1_HUMAN	0	259.8	2.227	0.329	1.42E-04	1	1
20160823_QEh1_LC2_HuPa_SA_HLApI_RA957_2_NG_1.23802.23802.2	23802	2	981.5448608	0.001868	AHNVKAMVL	AHNVKAMVL	sp|Q9Y5A7|NUB1_HUMAN	0	206.6	1.478	0.369	0.0375	1	1
20160823_QEh1_LC2_HuPa_SA_HLApI_RA957_2_NG_1.25650.25650.2	25650	2	1258.552612	-0.002659	HHANFPQYVM(Oxidation)	HHANFPQYVM	sp|Q92841|DDX17_HUMAN	0	626.2	2.334	0.439	1.08E-04	1	1
20160823_QEh1_LC2_HuPa_SA_HLApI_RA957_2_NG_1.45771.45771.2	45771	2	957.5253296	-0.003008	AHSVVLGYL	AHSVVLGYL	sp|Q96A65|EXOC4_HUMAN	0	211	1.883	0.271	0.0411	1	1
20160823_QEh1_LC2_HuPa_SA_HLApI_RA957_1_NG_1.28962.28962.2	28962	2	926.4804077	-0.001728	SHTSVGNIL	SHTSVGNIL	sp|P57057|GLPT_HUMAN;sp|Q8TED4|SPX2_HUMAN	0	217.8	1.91	0.312	0.0418	1	1
20160823_QEh1_LC2_HuPa_SA_HLApI_RA957_2_MG_1.24999.24999.3	24999	3	1153.584839	-0.003223	EIPEHFGAVR	EIPEHFGAVR	sp|Q32P44|EMAL3_HUMAN	0	356.8	2.19	0.279	0.0131	1	1
20160823_QEh1_LC2_HuPa_SA_HLApI_RA957_1_MG_1.30659.30659.1	30659	1	985.507019	-9.96E-04	TPINQN(Deamidated)VSL	TPINQNVSL	sp|Q14494|NF2L1_HUMAN	0	429.8	1.947	1	0.0161	1	1
20160823_QEh1_LC2_HuPa_SA_HLApI_RA957_2_MG_1.22494.22494.2	22494	2	1040.56604	0.988571	PGGDLAKVQR	PGGDLAKVQR	sp|P68363|TBA1B_HUMAN;sp|P68366|TBA4A_HUMAN;sp|Q13748|TBA3C_HUMAN;sp|Q6PEY2|TBA3E_HUMAN;sp|Q71U36|TBA1A_HUMAN;sp|Q9BQE3|TBA1C_HUMAN;sp|Q9NY65|TBA8_HUMAN	0	957	2.239	0.401	2.52E-04	1	1
20160823_QEh1_LC2_HuPa_SA_HLApI_RA957_1_NG_1.35029.35029.2	35029	2	1052.564453	-0.001036	QIFNGTFVK	QIFNGTFVK	sp|P18124|RL7_HUMAN	0	207.4	1.403	0.291	0.0389	1	1
20160823_QEh1_LC2_HuPa_SA_HLApI_RA957_2_MG_1.17919.17919.2	17919	2	1019.541504	-0.001835	SLADIM(Oxidation)AKR	SLADIMAKR	sp|P83731|RL24_HUMAN	0	337.2	1.72	0.291	0.0291	1	1
20160823_QEh1_LC2_HuPa_SA_HLApI_RA957_2_NG_1.13429.13429.2	13429	2	1133.532837	-0.002459	DAVTYTEHAK	DAVTYTEHAK	sp|P62805|H4_HUMAN	0	558.3	2.135	0.341	0.00501	1	1
20160823_QEh1_LC2_HuPa_SA_HLApI_RA957_2_MG_1.29925.29925.2	29925	2	994.5426025	-0.002141	IHSSQPLTL	IHSSQPLTL	sp|Q13164|MK07_HUMAN	0	342.7	1.963	0.222	0.0195	1	1
20160823_QEh1_LC2_HuPa_SA_HLApI_RA957_1_MG_1.24298.24298.2	24298	2	1307.716553	-0.003224	SVIESHPGTLLR	SVIESHPGTLLR	sp|P42695|CNDD3_HUMAN	0	482.3	1.686	0.177	0.0255	1	1
20160823_QEh1_LC2_HuPa_SA_HLApI_RA957_1_NG_1.27089.27089.1	27089	1	892.4255371	-0.003523	YPNGTSAAL	YPNGTSAAL	sp|O75534|CSDE1_HUMAN	0	433.9	1.757	0.352	0.00224	1	1
20160823_QEh1_LC2_HuPa_SA_HLApI_RA957_1_NG_1.33461.33461.2	33461	2	1003.493896	-0.003576	SHFEGLITT	SHFEGLITT	sp|O60337|MARH6_HUMAN	0	278.1	1.789	0.287	0.0127	1	1
20160823_QEh1_LC2_HuPa_SA_HLApI_RA957_1_MG_1.24336.24336.2	24336	2	992.5164795	-0.001398	EIAEAYLGK	EIAEAYLGK	sp|P11142|HSP7C_HUMAN	0	306.4	1.632	0.269	0.0111	1	1
20160823_QEh1_LC2_HuPa_SA_HLApI_RA957_1_NG_1.29155.29155.1	29155	1	948.5383911	-9.00E-04	EPLRPGPAL	EPLRPGPAL	DeNovo_spliced__EPLRPGPAL	0	71.5	1.61	0.316	0.0296	1	1
20160823_QEh1_LC2_HuPa_SA_HLApI_RA957_2_NG_1.14580.14580.2	14580	2	1062.540771	0.002867	KTAEMNEKL	KTAEMNEKL	sp|O60264|SMCA5_HUMAN	0	341.4	1.963	0.267	0.0245	1	1
20160823_QEh1_LC2_HuPa_SA_HLApI_RA957_1_MG_1.07859.07859.2	7859	2	971.5009766	-0.002602	HSVTGSAVSK	HSVTGSAVSK	sp|Q13492|PICAL_HUMAN	0	980.7	3.005	0.464	1.64E-04	1	1
20160823_QEh1_LC2_HuPa_SA_HLApI_RA957_1_MG_1.28441.28441.2	28441	2	1250.64502	-0.005678	ETIEKIFESR	ETIEKIFESR	sp|O75691|UTP20_HUMAN	0	422.4	1.935	0.312	0.0117	1	1
20160823_QEh1_LC2_HuPa_SA_HLApI_RA957_2_NG_1.26424.26424.2	26424	2	1243.580688	-0.002623	HPDESGSKFQL	HPDESGSKFQL	sp|P56282|DPOE2_HUMAN	0	471.8	2.296	0.504	3.30E-05	1	1
20160823_QEh1_LC2_HuPa_SA_HLApI_RA957_1_MG_1.30456.30456.1	30456	1	984.5005493	-0.002346	IFDGNVAHI	IFDGNVAHI	sp|P46939|UTRO_HUMAN	0	380.6	2.192	0.357	0.0122	1	1
20160823_QEh1_LC2_HuPa_SA_HLApI_RA957_2_MG_1.23332.23332.2	23332	2	1132.539063	-0.004356	KLM(Oxidation)NVDPDSV	KLMNVDPDSV	sp|O75293|GA45B_HUMAN	0	456.7	1.893	0.27	0.0182	1	1
20160823_QEh1_LC2_HuPa_SA_HLApI_RA957_1_NG_1.44279.44279.2	44279	2	1028.563354	-0.002174	SHINTVFVL	SHINTVFVL	sp|Q02153|GCYB1_HUMAN	0	144.9	1.749	0.288	0.00968	1	1
20160823_QEh1_LC2_HuPa_SA_HLApI_RA957_2_NG_1.33829.33829.1	33829	1	1065.533936	-2.61E-04	KLN(Deamidated)DTYVNV	KLNDTYVNV	sp|O14524|NEMP1_HUMAN	0	181.4	1.698	0.313	0.00446	1	1
20160823_QEh1_LC2_HuPa_SA_HLApI_RA957_1_NG_1.01409.01409.3	1409	3	1224.690308	-0.00351	TVEAEKKHKR	TVEAEKKHKR	sp|Q9P2G1|AKIB1_HUMAN	0	191.8	2.105	0.462	0.00153	1	1
20160823_QEh1_LC2_HuPa_SA_HLApI_RA957_2_NG_1.39473.39473.2	39473	2	2469.129883	-0.004349	VDDTQFVRFDSDAASQRMEPR	VDDTQFVRFDSDAASQRMEPR	sp|P01891|1A68_HUMAN	0	45.2	1.468	0.341	0.0165	1	1
20160823_QEh1_LC2_HuPa_SA_HLApI_RA957_1_MG_1.24120.24120.2	24120	2	1278.688232	-0.004995	ETKSTLLFGQR	ETKSTLLFGQR	sp|P33176|KINH_HUMAN	0	425.1	1.986	0.472	1.83E-04	1	1
20160823_QEh1_LC2_HuPa_SA_HLApI_RA957_1_NG_1.37257.37257.2	37257	2	1154.641602	-0.003215	KLQEQIFHL	KLQEQIFHL	sp|Q9NQC1|JADE2_HUMAN	0	820.6	2.68	0.47	8.30E-04	1	1
20160823_QEh1_LC2_HuPa_SA_HLApI_RA957_2_MG_1.10557.10557.2	10557	2	965.4578247	-0.00222	TM(Oxidation)SNITAGR	TMSNITAGR	sp|P52292|IMA1_HUMAN	0	701.4	2.388	0.428	6.32E-05	1	1
20160823_QEh1_LC2_HuPa_SA_HLApI_RA957_2_MG_1.37496.37496.2	37496	2	1318.641113	-0.002752	KMLDAEDIVNTA	KMLDAEDIVNTA	sp|O43707|ACTN4_HUMAN	0	476.9	2.224	0.448	2.30E-04	1	1
20160823_QEh1_LC2_HuPa_SA_HLApI_RA957_2_MG_1.19980.19980.3	19980	3	1108.574951	-0.002816	HHFSVVERV	HHFSVVERV	sp|O14617|AP3D1_HUMAN	0	498.2	2.04	0.235	0.00906	1	1
20160823_QEh1_LC2_HuPa_SA_HLApI_RA957_2_NG_1.46300.46300.2	46300	2	965.5518188	-0.002742	AHIIALESI	AHIIALESI	sp|O95864|FADS2_HUMAN	0	430.2	2.155	0.295	0.00435	1	1
20160823_QEh1_LC2_HuPa_SA_HLApI_RA957_1_NG_1.17706.17706.2	17706	2	1136.52771	-0.003199	DSIGSTVSSER	DSIGSTVSSER	sp|Q05195|MAD1_HUMAN	0.261	255.4	2.106	0.333	0.0245	1	1
20160823_QEh1_LC2_HuPa_SA_HLApI_RA957_2_MG_1.16884.16884.2	16884	2	877.4764404	-5.86E-04	PSTPIAHR	PSTPIAHR	sp|Q9NXR1|NDE1_HUMAN	0	367.5	2.027	0.254	0.0165	1	1
20160823_QEh1_LC2_HuPa_SA_HLApI_RA957_1_MG_1.10739.10739.2	10739	2	976.5073853	-0.001625	HHDKAISAV	HHDKAISAV	sp|Q14674|ESPL1_HUMAN	0	523.9	2.105	0.27	0.00392	1	1
20160823_QEh1_LC2_HuPa_SA_HLApI_RA957_1_NG_1.11399.11399.2	11399	2	1147.571167	-0.002306	EATGLHVHER	EATGLHVHER	sp|Q68CP9|ARID2_HUMAN	0	881	2.314	0.492	1.58E-04	1	1
20160823_QEh1_LC2_HuPa_SA_HLApI_RA957_1_NG_1.20685.20685.2	20685	2	1082.641846	-0.002969	LVAEITPKGR	LVAEITPKGR	sp|Q9NPA8|ENY2_HUMAN	0	248.1	1.871	0.031	0.0474	1	1
20160823_QEh1_LC2_HuPa_SA_HLApI_RA957_2_NG_1.37460.37460.2	37460	2	1123.59668	-0.001919	ETIENLLHR	ETIENLLHR	sp|Q9NUA8|ZBT40_HUMAN	0	285.3	1.979	0.209	0.0392	1	1
20160823_QEh1_LC2_HuPa_SA_HLApI_RA957_2_MG_1.15810.15810.2	15810	2	1033.502686	-0.001333	TTVDDSIQR	TTVDDSIQR	sp|Q15751|HERC1_HUMAN	0	329.6	1.955	0.316	0.00729	1	1
20160823_QEh1_LC2_HuPa_SA_HLApI_RA957_2_NG_1.07053.07053.3	7053	3	988.5997925	-0.003121	STASLVKRK	STASLVKRK	sp|O15213|WDR46_HUMAN	0	562.9	2.644	0.43	6.30E-04	1	1
20160823_QEh1_LC2_HuPa_SA_HLApI_RA957_2_MG_1.47773.47773.1	47773	1	1002.499878	-0.002347	FPAVDDNLL	FPAVDDNLL	sp|Q02880|TOP2B_HUMAN	0	236	1.657	0.342	0.00308	1	1
20160823_QEh1_LC2_HuPa_SA_HLApI_RA957_2_NG_1.05861.05861.3	5861	3	1154.706543	-0.006974	TVKKGKPELR	TVKKGKPELR	sp|P62829|RL23_HUMAN	0	419.1	2.629	0.313	0.0076	1	1
20160823_QEh1_LC2_HuPa_SA_HLApI_RA957_2_NG_1.37574.37574.3	37574	3	1372.752319	-0.003915	KLLEGEESRISL	KLLEGEESRISL	sp|P08670|VIME_HUMAN	0	190.9	1.881	0.22	0.0404	1	1
20160823_QEh1_LC2_HuPa_SA_HLApI_RA957_2_NG_1.41625.41625.2	41625	2	1279.614746	-0.00493	EAFSQFGPIER	EAFSQFGPIER	sp|P23246|SFPQ_HUMAN	0	420.9	2.003	0.29	0.00366	1	1
20160823_QEh1_LC2_HuPa_SA_HLApI_RA957_1_MG_1.20315.20315.3	20315	3	1306.687744	-0.004403	EIYEFHKTLK	EIYEFHKTLK	sp|A6NI72|NCF1B_HUMAN;sp|A8MVU1|NCF1C_HUMAN;sp|P14598|NCF1_HUMAN	0	171	1.983	0.278	0.0182	1	1
20160823_QEh1_LC2_HuPa_SA_HLApI_RA957_2_MG_1.28236.28236.2	28236	2	1243.583862	-0.002851	MPVDERDLQAA	MPVDERDLQAA	sp|P55042|RAD_HUMAN	0	372.2	2.16	0.412	0.00105	1	1
20160823_QEh1_LC2_HuPa_SA_HLApI_RA957_2_NG_1.22094.22094.3	22094	3	1148.699829	-0.003144	HPSKVVITRL	HPSKVVITRL	sp|P61254|RL26_HUMAN;sp|Q9UNX3|RL26L_HUMAN	0	183.9	2.033	0.404	0.0107	1	1
20160823_QEh1_LC2_HuPa_SA_HLApI_RA957_2_NG_1.34339.34339.2	34339	2	1168.606445	-0.002308	VPDSSGPERIL	VPDSSGPERIL	sp|P61978|HNRPK_HUMAN	0	384.3	1.965	0.371	0.00462	1	1
20160823_QEh1_LC2_HuPa_SA_HLApI_RA957_1_MG_1.18295.18295.2	18295	2	1670.896851	-0.002285	DVIQHETIGKKFEK	DVIQHETIGKKFEK	sp|P13010|XRCC5_HUMAN	0	577.2	3.215	0.614	6.58E-09	1	1
20160823_QEh1_LC2_HuPa_SA_HLApI_RA957_2_NG_1.12415.12415.3	12415	3	1127.552979	-0.004152	SSVGEITGHNK	SSVGEITGHNK	sp|O75083|WDR1_HUMAN	0	254.4	2.302	0.359	5.67E-05	1	1
20160823_QEh1_LC2_HuPa_SA_HLApI_RA957_2_NG_1.12771.12771.3	12771	3	1207.549805	-0.00183	HRDLNSHNCL	HRDLNSHNCL	sp|P53667|LIMK1_HUMAN;sp|P53671|LIMK2_HUMAN	0	186.9	1.811	0.354	0.0339	1	1
20160823_QEh1_LC2_HuPa_SA_HLApI_RA957_1_MG_1.20301.20301.2	20301	2	1396.718628	-0.00258	HAYPDELIRQR	HAYPDELIRQR	sp|Q14999|CUL7_HUMAN	0	192.2	1.92	0.322	5.87E-04	1	1
20160823_QEh1_LC2_HuPa_SA_HLApI_RA957_2_NG_1.16838.16838.1	16838	1	924.4349976	-0.002478	M(Oxidation)AAAAFAEK	MAAAAFAEK	sp|Q9Y3B1|SLMO2_HUMAN	0	667.7	3.102	0.427	7.84E-04	1	1
20160823_QEh1_LC2_HuPa_SA_HLApI_RA957_2_MG_1.01557.01557.2	1557	2	1022.485596	-0.00241	TTAESQTTGK	TTAESQTTGK	sp|Q5QJE6|TDIF2_HUMAN	0	289.2	1.819	0.365	0.00357	1	1
20160823_QEh1_LC2_HuPa_SA_HLApI_RA957_2_MG_1.31998.31998.1	31998	1	939.5011597	-0.001393	AHLDATTVL	AHLDATTVL	sp|P06576|ATPB_HUMAN	0	402.8	1.776	0.208	0.00273	1	1
20160823_QEh1_LC2_HuPa_SA_HLApI_RA957_2_NG_1.13844.13844.3	13844	3	1156.63147	-0.003826	KLYEHLQRA	KLYEHLQRA	sp|Q8IWT3|CUL9_HUMAN	0	232.8	2.186	0.315	0.00165	1	1
20160823_QEh1_LC2_HuPa_SA_HLApI_RA957_2_MG_1.09868.09868.2	9868	2	950.4628906	-0.004026	EASSTITSR	EASSTITSR	DeNovo_spliced__EASSTITSR	0	226	1.745	0.225	0.0223	1	1
20160823_QEh1_LC2_HuPa_SA_HLApI_RA957_2_MG_1.25164.25164.2	25164	2	1173.668335	-0.003428	ETNKSLTLIR	ETNKSLTLIR	DeNovo_spliced__ETNKSLTLIR	0	432.1	1.959	0.392	0.00179	1	1
20160823_QEh1_LC2_HuPa_SA_HLApI_RA957_2_NG_1.21962.21962.1	21962	1	964.494873	-0.002911	GTYVSSVPR	GTYVSSVPR	sp|P06340|DOA_HUMAN	0	57.6	1.757	0.234	0.00727	1	1
20160823_QEh1_LC2_HuPa_SA_HLApI_RA957_1_NG_1.23704.23704.2	23704	2	1116.637329	-0.001771	DVISVEKTVK	DVISVEKTVK	sp|Q9H0C8|ILKAP_HUMAN	0	389.3	1.963	0.335	0.00569	1	1
20160823_QEh1_LC2_HuPa_SA_HLApI_RA957_2_MG_1.27405.27405.2	27405	2	1008.595093	-0.001664	HVIETLIGK	HVIETLIGK	sp|P48643|TCPE_HUMAN	0	1039.4	2.794	0.447	8.02E-04	1	1
20160823_QEh1_LC2_HuPa_SA_HLApI_RA957_2_MG_1.24568.24568.2	24568	2	1077.49585	-0.00196	EIFDDASPGK	EIFDDASPGK	sp|O60264|SMCA5_HUMAN	0	337.6	1.695	0.383	0.00171	1	1
20160823_QEh1_LC2_HuPa_SA_HLApI_RA957_1_MG_1.14458.14458.2	14458	2	817.4053955	-0.002841	HVEHPSL	HVEHPSL	sp|P01920|DQB1_HUMAN	0	432.3	1.782	0.232	0.0337	1	1
20160823_QEh1_LC2_HuPa_SA_HLApI_RA957_1_NG_1.10200.10200.2	10200	2	1031.503662	-0.001225	HHFRVEHA	HHFRVEHA	sp|Q16512|PKN1_HUMAN	0	303.7	1.655	0.352	0.00552	1	1
20160823_QEh1_LC2_HuPa_SA_HLApI_RA957_1_MG_1.13646.13646.2	13646	2	1107.507935	-0.001786	VHHDHTYSL	VHHDHTYSL	sp|O43889|CREB3_HUMAN	0	253.2	1.784	0.381	0.00117	1	1
20160823_QEh1_LC2_HuPa_SA_HLApI_RA957_2_MG_1.06636.06636.2	6636	2	1061.477661	-0.003494	THM(Oxidation)NSSEKL	THMNSSEKL	sp|Q9Y546|LRC42_HUMAN	0	225.7	1.594	0.212	0.0137	1	1
20160823_QEh1_LC2_HuPa_SA_HLApI_RA957_2_MG_1.25320.25320.1	25320	1	937.4848022	-0.002107	SHAIPIETA	SHAIPIETA	sp|Q8WU67|ABHD3_HUMAN	0	379.4	2.043	0.36	0.0024	1	1
20160823_QEh1_LC2_HuPa_SA_HLApI_RA957_2_NG_1.11480.11480.2	11480	2	1063.575195	-0.002253	HQHKSITTL	HQHKSITTL	sp|Q8IUQ4|SIAH1_HUMAN	0	406	1.985	0.344	0.00395	1	1
20160823_QEh1_LC2_HuPa_SA_HLApI_RA957_2_MG_1.43464.43464.1	43464	1	1055.562744	-0.00238	LIFPAEPAQA	LIFPAEPAQA	sp|Q04206|TF65_HUMAN	0	326.9	1.526	0.217	0.0145	1	1
20160823_QEh1_LC2_HuPa_SA_HLApI_RA957_2_MG_1.43593.43593.2	43593	2	1064.446533	-0.001964	LPFDDDNVM	LPFDDDNVM	sp|Q14680|MELK_HUMAN	0	241.1	1.758	0.188	0.0509	1	1
20160823_QEh1_LC2_HuPa_SA_HLApI_RA957_2_NG_1.42885.42885.2	42885	2	1653.893433	-0.004368	KVVVYLQKLDTAYD	KVVVYLQKLDTAYD	sp|P53634|CATC_HUMAN	0	419.5	3.076	0.582	1.26E-07	1	1
20160823_QEh1_LC2_HuPa_SA_HLApI_RA957_2_NG_1.28494.28494.2	28494	2	1248.645142	-0.001138	TTVTPFTAQQR	TTVTPFTAQQR	sp|Q9BQG0|MBB1A_HUMAN	0	545.2	2.433	0.33	0.00773	1	1
20160823_QEh1_LC2_HuPa_SA_HLApI_RA957_1_NG_1.22109.22109.2	22109	2	1272.665283	-0.002081	DTVDGQRILEK	DTVDGQRILEK	sp|Q4V328|GRAP1_HUMAN	0	701.8	2.577	0.387	5.50E-04	1	1
20160823_QEh1_LC2_HuPa_SA_HLApI_RA957_2_NG_1.19115.19115.3	19115	3	1107.636841	-0.003186	KLHDERVLV	KLHDERVLV	sp|Q9Y296|TPPC4_HUMAN	0	259	2.207	0.172	0.0366	1	1
20160823_QEh1_LC2_HuPa_SA_HLApI_RA957_1_MG_1.05586.05586.2	5586	2	936.4135742	-0.001296	ESADSTATR	ESADSTATR	sp|Q9BV29|CO057_HUMAN	0	354.1	1.608	0.366	0.0082	1	1
20160823_QEh1_LC2_HuPa_SA_HLApI_RA957_1_NG_1.15891.15891.2	15891	2	1025.550049	-4.96E-04	SHEAATKAVL	SHEAATKAVL	sp|Q9Y394|DHRS7_HUMAN	0	535.5	2.39	0.501	3.70E-05	1	1
20160823_QEh1_LC2_HuPa_SA_HLApI_RA957_1_NG_1.36438.36438.2	36438	2	1017.619568	-0.002696	KLADAKIFL	KLADAKIFL	sp|Q9UHQ1|NARF_HUMAN	0	647.3	2.408	0.292	0.0499	1	1
20160823_QEh1_LC2_HuPa_SA_HLApI_RA957_2_NG_1.07620.07620.3	7620	3	1239.665405	-0.002967	TTKSGLNVHQR	TTKSGLNVHQR	sp|Q8N8J6|ZN615_HUMAN	0	766.6	3.397	0.458	2.27E-06	1	1
20160823_QEh1_LC2_HuPa_SA_HLApI_RA957_1_MG_1.22113.22113.2	22113	2	1069.509888	-0.001468	NAFKEITTM(Oxidation)	NAFKEITTM	sp|Q00403|TF2B_HUMAN	0	293	1.896	0.218	0.00912	1	1
20160823_QEh1_LC2_HuPa_SA_HLApI_RA957_2_MG_1.44428.44428.2	44428	2	1337.750977	-0.00454	LPEEVLLQERI	LPEEVLLQERI	DeNovo_spliced__LPEEVLLQERI	0.029	695.1	2.326	0.222	0.00318	1	1
20160823_QEh1_LC2_HuPa_SA_HLApI_RA957_1_NG_1.07838.07838.2	7838	2	1101.648804	-0.001808	DTLKVKDRK	DTLKVKDRK	sp|Q96GQ7|DDX27_HUMAN	0	572.4	2.085	0.322	0.0497	1	1
20160823_QEh1_LC2_HuPa_SA_HLApI_RA957_1_NG_1.09247.09247.2	9247	2	980.5027466	-0.001216	ESGPSIVHR	ESGPSIVHR	sp|A5A3E0|POTEF_HUMAN;sp|P0CG38|POTEI_HUMAN;sp|P0CG39|POTEJ_HUMAN;sp|P60709|ACTB_HUMAN;sp|P63261|ACTG_HUMAN;sp|Q6S8J3|POTEE_HUMAN;sp|Q9BYX7|ACTBM_HUMAN	0	331.5	1.671	0.423	8.33E-04	1	1
20160823_QEh1_LC2_HuPa_SA_HLApI_RA957_2_MG_1.24233.24233.2	24233	2	1132.65918	-0.00125	FVSTVPSKLR	FVSTVPSKLR	sp|P26010|ITB7_HUMAN	0	446.9	1.761	0.422	0.00178	1	1
20160823_QEh1_LC2_HuPa_SA_HLApI_RA957_2_MG_1.33568.33568.2	33568	2	1111.545166	-0.003273	VHAPPM(Oxidation)QLGF	VHAPPMQLGF	sp|O95235|KI20A_HUMAN	0	200.8	1.515	0.354	0.0253	1	1
20160823_QEh1_LC2_HuPa_SA_HLApI_RA957_1_NG_1.14163.14163.2	14163	2	899.3961182	-0.002375	EHGDSSVAV	EHGDSSVAV	sp|P07195|LDHB_HUMAN	0	245.4	1.752	0.31	0.0139	1	1
20160823_QEh1_LC2_HuPa_SA_HLApI_RA957_2_NG_1.45811.45811.2	45811	2	1876.897583	1.001286	EDLRSWTAADTAAQITQ	EDLRSWTAADTAAQITQ	sp|Q31612|1B73_HUMAN	0	481.1	2.887	1	2.28E-05	1	1
20160823_QEh1_LC2_HuPa_SA_HLApI_RA957_2_NG_1.33838.33838.2	33838	2	1092.532227	-0.003048	HPDSHQLFI	HPDSHQLFI	sp|Q13283|G3BP1_HUMAN	0	204.7	1.532	0.31	0.0265	1	1
20160823_QEh1_LC2_HuPa_SA_HLApI_RA957_1_MG_1.21618.21618.2	21618	2	1036.515747	-0.003151	EVTDYAIAR	EVTDYAIAR	sp|Q14566|MCM6_HUMAN	0	315.3	1.782	0.334	0.00874	1	1
20160823_QEh1_LC2_HuPa_SA_HLApI_RA957_1_MG_1.26039.26039.1	26039	1	1030.507446	-8.70E-04	HAFVQDTTL	HAFVQDTTL	sp|Q8N1G2|CMTR1_HUMAN	0	315.5	1.709	0.451	3.61E-04	1	1
20160823_QEh1_LC2_HuPa_SA_HLApI_RA957_2_MG_1.31294.31294.2	31294	2	1192.602539	-0.00629	EVAQVESLRY	EVAQVESLRY	sp|P12270|TPR_HUMAN	0	344.9	2.04	0.238	0.0307	1	1
20160823_QEh1_LC2_HuPa_SA_HLApI_RA957_1_MG_1.00033.00033.2	33	2	1093.453369	-2.85E-04	HHTDANNQSA	HHTDANNQSA	sp|Q9Y520|PRC2C_HUMAN	0	216.2	1.55	0.311	0.00113	1	1
20160823_QEh1_LC2_HuPa_SA_HLApI_RA957_1_MG_1.13938.13938.2	13938	2	994.4616699	-0.003778	HHSNLIAGM(Oxidation)	HHSNLIAGM	sp|O60488|ACSL4_HUMAN	0	479.3	2.049	0.28	0.0281	1	1
20160823_QEh1_LC2_HuPa_SA_HLApI_RA957_1_NG_1.26431.26431.1	26431	1	940.458313	-0.003115	GHDASQITL	GHDASQITL	sp|Q8IXH7|NELFD_HUMAN	0	352.1	1.711	0.374	0.0014	1	1
20160823_QEh1_LC2_HuPa_SA_HLApI_RA957_2_MG_1.20575.20575.1	20575	1	924.4993286	-0.003558	GHDASVLKV	GHDASVLKV	sp|Q12788|TBL3_HUMAN	0	931.5	2.245	0.304	0.0141	1	1
20160823_QEh1_LC2_HuPa_SA_HLApI_RA957_1_NG_1.26235.26235.3	26235	3	1281.723511	0.999395	DIFYKAIQKR	DIFYKAIQKR	sp|Q16850|CP51A_HUMAN	0	196	1.977	0.399	0.0021	1	1
20160823_QEh1_LC2_HuPa_SA_HLApI_RA957_1_MG_1.06727.06727.2	6727	2	1104.577637	-0.001145	HHARKNTEL	HHARKNTEL	sp|O60934|NBN_HUMAN	0	210	1.488	0.262	0.0436	1	1
20160823_QEh1_LC2_HuPa_SA_HLApI_RA957_1_NG_1.24669.24669.2	24669	2	1243.580322	-0.00302	HPDESGSKFQL	HPDESGSKFQL	sp|P56282|DPOE2_HUMAN	0	474.7	2.107	0.444	2.17E-04	1	1
20160823_QEh1_LC2_HuPa_SA_HLApI_RA957_1_NG_1.20229.20229.3	20229	3	1050.60437	-0.00298	TTFTKIVNK	TTFTKIVNK	sp|Q6P2Q9|PRP8_HUMAN	0	300.3	1.992	0.348	0.0184	1	1
20160823_QEh1_LC2_HuPa_SA_HLApI_RA957_2_MG_1.33261.33261.1	33261	1	984.5042725	-0.001992	NHTALTVVM	NHTALTVVM	sp|P22102|PUR2_HUMAN	0	310.7	1.535	0.265	0.00251	1	1
20160823_QEh1_LC2_HuPa_SA_HLApI_RA957_2_MG_1.05399.05399.3	5399	3	1099.646729	-0.003475	KVFGGTVHKK	KVFGGTVHKK	sp|P49915|GUAA_HUMAN	0	634.4	3.23	0.46	5.62E-06	1	1
20160823_QEh1_LC2_HuPa_SA_HLApI_RA957_1_NG_1.19114.19114.3	19114	3	959.5629883	-0.002189	SSSKITIPK	SSSKITIPK	sp|Q53H76|PLA1A_HUMAN	0	161.4	1.908	0.179	0.014	1	1
20160823_QEh1_LC2_HuPa_SA_HLApI_RA957_1_MG_1.30944.30944.2	30944	2	1143.624023	-7.32E-04	DVISNINITR	DVISNINITR	sp|Q13144|EI2BE_HUMAN	0	313.5	2.136	0.347	0.0218	1	1
20160823_QEh1_LC2_HuPa_SA_HLApI_RA957_1_NG_1.33133.33133.1	33133	1	995.5282593	-4.93E-04	HAIEESVVL	HAIEESVVL	sp|O15372|EIF3H_HUMAN	0	230.8	1.556	0.362	0.0107	1	1
20160823_QEh1_LC2_HuPa_SA_HLApI_RA957_1_NG_1.24667.24667.2	24667	2	1118.603638	-0.004779	EAFGKIVAER	EAFGKIVAER	sp|Q13263|TIF1B_HUMAN	0	780.3	2.16	0.304	0.00495	1	1
20160823_QEh1_LC2_HuPa_SA_HLApI_RA957_1_NG_1.25875.25875.2	25875	2	1189.642212	-0.003304	ETALPGAFKTR	ETALPGAFKTR	sp|P35579|MYH9_HUMAN	0	286.9	1.987	0.411	2.36E-04	1	1
20160823_QEh1_LC2_HuPa_SA_HLApI_RA957_2_MG_1.46321.46321.1	46321	1	1080.472168	-0.004175	FPFVDDNEV	FPFVDDNEV	sp|Q16236|NF2L2_HUMAN	0	221.3	1.824	0.355	0.00487	1	1
20160823_QEh1_LC2_HuPa_SA_HLApI_RA957_2_NG_1.40698.40698.1	40698	1	1095.55896	-0.001129	YPSKQFDVL	YPSKQFDVL	sp|Q8N766|EMC1_HUMAN	0	333.9	1.964	0.416	0.00246	1	1
20160823_QEh1_LC2_HuPa_SA_HLApI_RA957_2_NG_1.37324.37324.1	37324	1	913.4569702	-9.53E-04	VPVDSAPVM	VPVDSAPVM	sp|Q9BZQ8|NIBAN_HUMAN	0	660.4	2.038	0.36	0.00123	1	1
20160823_QEh1_LC2_HuPa_SA_HLApI_RA957_2_NG_1.48613.48613.1	48613	1	1054.635864	-0.002779	KLLEVNGVAL	KLLEVNGVAL	sp|Q14160|SCRIB_HUMAN	0	245	2.003	0.367	0.00988	1	1
20160823_QEh1_LC2_HuPa_SA_HLApI_RA957_2_NG_1.37315.37315.2	37315	2	1308.683838	-0.002197	HPVAERLDILM(Oxidation)	HPVAERLDILM	sp|Q9NYV6|RRN3_HUMAN	0	338.5	1.834	0.276	0.0335	1	1
20160823_QEh1_LC2_HuPa_SA_HLApI_RA957_2_NG_1.09563.09563.2	9563	2	987.5326538	-0.002256	EAAAEITRK	EAAAEITRK	sp|O00567|NOP56_HUMAN	0	402	1.674	0.288	0.0227	1	1
20160823_QEh1_LC2_HuPa_SA_HLApI_RA957_2_NG_1.25278.25278.3	25278	3	1116.649414	-8.38E-04	EISSVKLVSR	EISSVKLVSR	sp|P46013|KI67_HUMAN	0	300.1	2.279	0.274	0.00166	1	1
20160823_QEh1_LC2_HuPa_SA_HLApI_RA957_2_NG_1.30586.30586.2	30586	2	999.4673462	-0.002182	AHTEMPTTL	AHTEMPTTL	sp|Q01082|SPTB2_HUMAN	0	281.9	1.856	0.256	0.03	1	1
20160823_QEh1_LC2_HuPa_SA_HLApI_RA957_2_MG_1.26084.26084.3	26084	3	1134.647827	-0.003123	N(Deamidated)VSPVPPLRR	NVSPVPPLRR	sp|Q86Y97|SV422_HUMAN	0.069	203.7	1.963	0.386	0.00212	1	1
20160823_QEh1_LC2_HuPa_SA_HLApI_RA957_2_NG_1.35887.35887.1	35887	1	872.458252	-0.002065	SPLQASSAL	SPLQASSAL	sp|Q8TEK3|DOT1L_HUMAN	0	305.5	1.583	0.176	0.0417	1	1
20160823_QEh1_LC2_HuPa_SA_HLApI_RA957_2_MG_1.25384.25384.1	25384	1	1018.528137	-0.001365	ETESVVSLR	ETESVVSLR	sp|O14641|DVL2_HUMAN	0.114	165.3	2.172	0.446	5.65E-04	1	1
20160823_QEh1_LC2_HuPa_SA_HLApI_RA957_2_NG_1.28537.28537.1	28537	1	927.4277954	-0.002861	MHSGPVVAM	MHSGPVVAM	sp|P15531|NDKA_HUMAN	0	403.2	2.026	0.411	9.07E-05	1	1
20160823_QEh1_LC2_HuPa_SA_HLApI_RA957_2_NG_1.32823.32823.2	32823	2	994.5791016	-0.002056	AHDLVIKSL	AHDLVIKSL	sp|O14791|APOL1_HUMAN	0	580.9	2.288	0.414	9.51E-04	1	1
20160823_QEh1_LC2_HuPa_SA_HLApI_RA957_1_NG_1.15362.15362.3	15362	3	1190.686157	-0.002255	RLAGKPTHVNV	RLAGKPTHVNV	sp|P01876|IGHA1_HUMAN	0	422.8	2.503	0.38	2.90E-04	1	1
20160823_QEh1_LC2_HuPa_SA_HLApI_RA957_2_NG_1.09949.09949.3	9949	3	1297.670288	-0.003605	HTKDNLQSVTR	HTKDNLQSVTR	sp|P49796|RGS3_HUMAN	0	218.7	2.475	0.368	1.12E-04	1	1
20160823_QEh1_LC2_HuPa_SA_HLApI_RA957_1_MG_1.03703.03703.2	3703	2	1162.508911	-0.002688	ETHADPHNSR	ETHADPHNSR	sp|O00767|ACOD_HUMAN	0	326.5	2.002	0.319	4.35E-04	1	1
20160823_QEh1_LC2_HuPa_SA_HLApI_RA957_2_NG_1.25852.25852.3	25852	3	1083.60144	-0.006283	VRSGYYKVL	VRSGYYKVL	sp|P46776|RL27A_HUMAN	0	237.4	2.095	0.353	0.0176	1	1
20160823_QEh1_LC2_HuPa_SA_HLApI_RA957_2_NG_1.13427.13427.3	13427	3	1154.541382	-0.00544	EANPTAHYPR	EANPTAHYPR	sp|Q99608|NECD_HUMAN	0	515.9	2.78	0.296	2.96E-04	1	1
20160823_QEh1_LC2_HuPa_SA_HLApI_RA957_2_MG_1.35633.35633.2	35633	2	1143.589844	-0.002636	IHAFVQDTTL	IHAFVQDTTL	sp|Q8N1G2|CMTR1_HUMAN	0	597.8	2.427	0.332	0.00147	1	1
20160823_QEh1_LC2_HuPa_SA_HLApI_RA957_2_MG_1.42302.42302.2	42302	2	966.4987793	-0.003464	PQ(Deamidated)GDLQPVL	PQGDLQPVL	sp|O95613|PCNT_HUMAN	0	201.4	1.801	0.141	0.0193	1	1
20160823_QEh1_LC2_HuPa_SA_HLApI_RA957_2_NG_1.12678.12678.3	12678	3	1097.570435	-0.002629	HVHEPNPLR	HVHEPNPLR	sp|Q9BQI3|E2AK1_HUMAN	0	605.6	2.967	0.39	8.75E-04	1	1
20160823_QEh1_LC2_HuPa_SA_HLApI_RA957_2_MG_1.25318.25318.2	25318	2	1292.678467	-0.001419	NAIETMPYVKK	NAIETMPYVKK	sp|Q7LG56|RIR2B_HUMAN	0	459.3	2.292	0.333	0.00536	1	1
20160823_QEh1_LC2_HuPa_SA_HLApI_RA957_2_MG_1.14099.14099.2	14099	2	842.4593506	-0.001678	SAGGPVTVR	SAGGPVTVR	DeNovo_spliced__SAGGPVTVR	0	477.8	1.906	0.302	0.0249	1	1
20160823_QEh1_LC2_HuPa_SA_HLApI_RA957_2_NG_1.33984.33984.1	33984	1	1009.50415	-0.003888	HPIDIETSV	HPIDIETSV	sp|Q14689|DIP2A_HUMAN;sp|Q9P265|DIP2B_HUMAN;sp|Q9Y2E4|DIP2C_HUMAN	0	187.1	1.769	0.305	0.0104	1	1
20160823_QEh1_LC2_HuPa_SA_HLApI_RA957_1_MG_1.11659.11659.2	11659	2	1077.554565	-0.002164	HQHLSKESL	HQHLSKESL	sp|Q12873|CHD3_HUMAN;sp|Q8TDI0|CHD5_HUMAN	0	726.4	2.102	0.325	0.00215	1	1
20160823_QEh1_LC2_HuPa_SA_HLApI_RA957_2_MG_1.33772.33772.2	33772	2	1220.668091	-0.001843	HPAPLCTIRTL	HPAPLCTIRTL	sp|Q9H993|ARMT1_HUMAN	0	478.2	1.664	0.322	0.0186	1	1
20160823_QEh1_LC2_HuPa_SA_HLApI_RA957_2_NG_1.08632.08632.2	8632	2	1250.578003	-0.004588	HTINGHNCEVK	HTINGHNCEVK	sp|P51991|ROA3_HUMAN	0	563	2.779	0.411	1.15E-05	1	1
20160823_QEh1_LC2_HuPa_SA_HLApI_RA957_1_NG_1.42798.42798.2	42798	2	1105.526733	-0.002448	TPAESDFQVL	TPAESDFQVL	sp|O94887|FARP2_HUMAN	0	274.2	1.738	0.27	0.0165	1	1
20160823_QEh1_LC2_HuPa_SA_HLApI_RA957_2_NG_1.37068.37068.1	37068	1	1061.549194	-0.001395	HPEPASGLAAL	HPEPASGLAAL	sp|P49327|FAS_HUMAN	0	291.3	2.005	0.241	0.00487	1	1
20160823_QEh1_LC2_HuPa_SA_HLApI_RA957_1_MG_1.38181.38181.2	38181	2	1105.574585	-0.002248	NYDEALRLL	NYDEALRLL	sp|Q9HCS7|SYF1_HUMAN	0	170.2	1.499	0.178	0.00178	1	1
20160823_QEh1_LC2_HuPa_SA_HLApI_RA957_1_NG_1.14970.14970.2	14970	2	1195.665161	-0.002219	ETVKVQIHSR	ETVKVQIHSR	sp|Q8TEY7|UBP33_HUMAN	0	639.9	2.022	0.472	1.33E-04	1	1
20160823_QEh1_LC2_HuPa_SA_HLApI_RA957_1_MG_1.12946.12946.3	12946	3	946.5319214	-0.002918	HHSGAKVVL	HHSGAKVVL	sp|Q99832|TCPH_HUMAN	0	354.5	2.08	0.222	0.0264	1	1
20160823_QEh1_LC2_HuPa_SA_HLApI_RA957_1_NG_1.20121.20121.2	20121	2	949.4963379	-0.001814	SHVTGLHSL	SHVTGLHSL	sp|Q9UKN8|TF3C4_HUMAN	0	355.6	1.892	0.302	0.00601	1	1
20160823_QEh1_LC2_HuPa_SA_HLApI_RA957_1_MG_1.39398.39398.2	39398	2	938.5412598	-0.00245	LQAPPLTSL	LQAPPLTSL	sp|Q96EX3|WDR34_HUMAN	0	153.4	1.384	0.344	0.00941	1	1
20160823_QEh1_LC2_HuPa_SA_HLApI_RA957_1_NG_1.16065.16065.2	16065	2	1071.508667	-0.001102	SVFNEHPSR	SVFNEHPSR	sp|Q8IVB5|LIX1L_HUMAN	0	302.9	1.734	0.466	0.00167	1	1
20160823_QEh1_LC2_HuPa_SA_HLApI_RA957_2_MG_1.25702.25702.3	25702	3	1376.69104	-0.003896	NSFRYN(Deamidated)GLIHR	NSFRYNGLIHR	sp|P46779|RL28_HUMAN	0	823.6	3.215	0.313	0.0141	1	1
20160823_QEh1_LC2_HuPa_SA_HLApI_RA957_1_NG_1.10979.10979.2	10979	2	1000.589966	-0.001737	DAIGIKKEK	DAIGIKKEK	sp|Q14119|VEZF1_HUMAN	0	618.5	2.365	0.251	0.0054	1	1
20160823_QEh1_LC2_HuPa_SA_HLApI_RA957_2_NG_1.36806.36806.2	36806	2	1181.61499	-0.004338	TNFEGFLAKR	TNFEGFLAKR	sp|Q5VIR6|VPS53_HUMAN	0	643.2	2.222	0.44	1.19E-04	1	1
20160823_QEh1_LC2_HuPa_SA_HLApI_RA957_2_MG_1.24773.24773.2	24773	2	1069.509521	-0.001839	NAFKEITTM(Oxidation)	NAFKEITTM	sp|Q00403|TF2B_HUMAN	0	442.9	2.121	0.349	0.00203	1	1
20160823_QEh1_LC2_HuPa_SA_HLApI_RA957_2_NG_1.35830.35830.2	35830	2	1590.730713	-0.004148	INIYNCEPANPSEK	INIYNCEPANPSEK	sp|P11836|CD20_HUMAN	0	525	2.601	0.516	4.89E-05	1	1
20160823_QEh1_LC2_HuPa_SA_HLApI_RA957_2_MG_1.37960.37960.2	37960	2	982.5932617	-0.003124	KLFAGLVHV	KLFAGLVHV	sp|Q9Y2S2|CRYL1_HUMAN	0	359.8	1.9	0.334	0.0499	1	1
20160823_QEh1_LC2_HuPa_SA_HLApI_RA957_2_NG_1.18150.18150.1	18150	1	1118.533813	-0.001845	HPISDHEATL	HPISDHEATL	sp|P01893|HLAH_HUMAN;sp|P13747|HLAE_HUMAN;sp|P30511|HLAF_HUMAN;sp|Q31612|1B73_HUMAN	0	465.9	2.562	0.46	2.50E-04	1	1
20160823_QEh1_LC2_HuPa_SA_HLApI_RA957_2_MG_1.08790.08790.2	8790	2	960.3945923	-0.002494	EHM(Oxidation)QGSGSL	EHMQGSGSL	sp|Q63HN8|RN213_HUMAN	0	289	1.716	0.356	0.0246	1	1
20160823_QEh1_LC2_HuPa_SA_HLApI_RA957_2_MG_1.16951.16951.2	16951	2	973.6144409	-0.002768	TTVLIKTAK	TTVLIKTAK	sp|Q9H967|WDR76_HUMAN	0	803.9	2.103	0.342	0.00624	1	1
20160823_QEh1_LC2_HuPa_SA_HLApI_RA957_1_NG_1.12155.12155.2	12155	2	1101.538696	-0.002696	ETLSQSPQGR	ETLSQSPQGR	sp|Q15365|PCBP1_HUMAN	0	274.6	1.776	0.298	0.00918	1	1
20160823_QEh1_LC2_HuPa_SA_HLApI_RA957_1_MG_1.12165.12165.3	12165	3	1030.635864	-0.002839	EVSSIIKKK	EVSSIIKKK	sp|Q9NP61|ARFG3_HUMAN	0	202.8	2.138	0.206	0.0156	1	1
20160823_QEh1_LC2_HuPa_SA_HLApI_RA957_1_MG_1.07555.07555.3	7555	3	970.5782471	-0.002911	ETLGKPKAK	ETLGKPKAK	sp|Q8WYP5|ELYS_HUMAN	0	292.5	1.98	0.083	0.047	1	1
20160823_QEh1_LC2_HuPa_SA_HLApI_RA957_1_NG_1.24286.24286.2	24286	2	1129.60791	-0.001267	TVSPVSGINTR	TVSPVSGINTR	sp|Q8N0Z3|SPICE_HUMAN	0	302.5	1.852	0.313	0.0287	1	1
20160823_QEh1_LC2_HuPa_SA_HLApI_RA957_2_MG_1.35054.35054.2	35054	2	1196.636475	-0.003599	LDIDSPPITAR	LDIDSPPITAR	sp|P14618|KPYM_HUMAN	0	308.5	2.04	0.285	0.0201	1	1
20160823_QEh1_LC2_HuPa_SA_HLApI_RA957_1_MG_1.22357.22357.1	22357	1	838.4279175	-0.001788	NHANGLTL	NHANGLTL	sp|P62714|PP2AB_HUMAN;sp|P67775|PP2AA_HUMAN	0	404	1.805	0.318	0.0104	1	1
20160823_QEh1_LC2_HuPa_SA_HLApI_RA957_1_MG_1.09760.09760.2	9760	2	1082.617188	-0.002415	DAAPQLGKRK	DAAPQLGKRK	sp|Q96C86|DCPS_HUMAN	0	171.6	1.467	0.258	0.041	1	1
20160823_QEh1_LC2_HuPa_SA_HLApI_RA957_1_MG_1.09089.09089.2	9089	2	939.4186401	-0.001237	AHYPGTHSA	AHYPGTHSA	sp|P54803|GALC_HUMAN	0	297.8	1.773	0.205	0.0015	1	1
20160823_QEh1_LC2_HuPa_SA_HLApI_RA957_2_MG_1.19766.19766.1	19766	1	933.4169312	-0.002285	AHDGSATYL	AHDGSATYL	sp|Q9Y547|IFT25_HUMAN	0	257	1.541	0.183	0.00253	1	1
20160823_QEh1_LC2_HuPa_SA_HLApI_RA957_2_NG_1.18869.18869.2	18869	2	1142.638794	-0.002003	EAAAISGLQKR	EAAAISGLQKR	sp|Q9P2D3|HTR5B_HUMAN	0	650.5	2.61	0.366	6.52E-04	1	1
20160823_QEh1_LC2_HuPa_SA_HLApI_RA957_2_NG_1.25277.25277.2	25277	2	1308.665161	-0.002244	EVVEPEGPVAQR	EVVEPEGPVAQR	sp|Q96EK5|KBP_HUMAN	0	418	2.219	0.28	0.0106	1	1
20160823_QEh1_LC2_HuPa_SA_HLApI_RA957_2_NG_1.17028.17028.3	17028	3	1202.537354	1.000979	DAIEPYHSDR	DAIEPYHSDR	sp|Q6UB99|ANR11_HUMAN	0	216.6	2.379	0.25	0.00437	1	1
20160823_QEh1_LC2_HuPa_SA_HLApI_RA957_2_NG_1.23846.23846.2	23846	2	911.4691162	-0.00213	THISDAVVA	THISDAVVA	sp|Q5VT06|CE350_HUMAN	0	170.3	1.745	0.282	0.0346	1	1
20160823_QEh1_LC2_HuPa_SA_HLApI_RA957_2_NG_1.41401.41401.2	41401	2	1077.541016	-0.004485	QQAQQLYSL	QQAQQLYSL	sp|Q13772|NCOA4_HUMAN	0	198.9	1.58	0.296	0.0529	1	1
20160823_QEh1_LC2_HuPa_SA_HLApI_RA957_2_NG_1.31987.31987.2	31987	2	1074.605225	-0.002162	DTFPQVLKK	DTFPQVLKK	sp|Q8IV48|ERI1_HUMAN	0	156.5	1.43	0.125	0.0438	1	1
20160823_QEh1_LC2_HuPa_SA_HLApI_RA957_1_NG_1.09625.09625.3	9625	3	974.5482788	-0.002629	STSKGQLVR	STSKGQLVR	sp|Q9H7F0|AT133_HUMAN	0	244.7	2.225	0.377	0.00253	1	1
20160823_QEh1_LC2_HuPa_SA_HLApI_RA957_2_MG_1.34193.34193.3	34193	3	1199.606445	-0.002353	FVVDPHSFPR	FVVDPHSFPR	sp|Q9NXX6|NSE4A_HUMAN	0	337.4	1.951	0.287	0.016	1	1
20160823_QEh1_LC2_HuPa_SA_HLApI_RA957_2_NG_1.19678.19678.2	19678	2	860.4406738	-0.001914	MPTGAGKSL	MPTGAGKSL	sp|O94762|RECQ5_HUMAN	0	409.9	1.967	0.336	0.00777	1	1
20160823_QEh1_LC2_HuPa_SA_HLApI_RA957_1_NG_1.17954.17954.2	17954	2	1100.512329	-0.001476	VYPERSTSY	VYPERSTSY	sp|Q13242|SRSF9_HUMAN	0	184.6	1.318	0.309	0.0305	1	1
20160823_QEh1_LC2_HuPa_SA_HLApI_RA957_1_NG_1.22454.22454.2	22454	2	972.5338745	-0.001342	QTAGLSLQR	QTAGLSLQR	sp|Q7L775|EPMIP_HUMAN	0	516.4	1.919	0.282	0.0331	1	1
20160823_QEh1_LC2_HuPa_SA_HLApI_RA957_2_MG_1.19901.19901.3	19901	3	1073.509888	-0.004255	LHHDDPEVL	LHHDDPEVL	sp|P52292|IMA1_HUMAN	0	183.1	1.997	0.214	0.0257	1	1
20160823_QEh1_LC2_HuPa_SA_HLApI_RA957_2_NG_1.04586.04586.2	4586	2	1066.657227	-0.003853	KTITRLHKA	KTITRLHKA	sp|Q8WVX9|FACR1_HUMAN	0	162.7	1.768	0.242	0.0511	2	1
20160823_QEh1_LC2_HuPa_SA_HLApI_RA957_1_NG_1.18097.18097.2	18097	2	1111.503784	-8.64E-04	NHHLQETSF	NHHLQETSF	sp|P13693|TCTP_HUMAN;sp|Q56UQ5|TPT1L_HUMAN	0	284.4	1.703	0.229	0.0269	1	1
20160823_QEh1_LC2_HuPa_SA_HLApI_RA957_2_NG_1.39174.39174.1	39174	1	914.4678955	-0.003009	LPDANSSVL	LPDANSSVL	sp|Q96ST3|SIN3A_HUMAN	0	369.4	1.628	0.141	0.0446	1	1
20160823_QEh1_LC2_HuPa_SA_HLApI_RA957_1_NG_1.08220.08220.2	8220	2	1345.717773	-0.002397	TVKDAVQKNSEK	TVKDAVQKNSEK	sp|Q9H7Z6|KAT8_HUMAN	0	242.7	1.764	0.27	0.0152	1	1
20160823_QEh1_LC2_HuPa_SA_HLApI_RA957_2_MG_1.29600.29600.1	29600	1	1055.563965	-0.001205	YPNPKPEVL	YPNPKPEVL	sp|Q9BZD4|NUF2_HUMAN	0	443.1	2.12	0.244	0.00117	1	1
20160823_QEh1_LC2_HuPa_SA_HLApI_RA957_2_MG_1.43744.43744.1	43744	1	1048.452026	-0.001486	NTDEPPMVF	NTDEPPMVF	sp|P54578|UBP14_HUMAN	0	121.5	1.646	0.388	0.00513	1	1
20160823_QEh1_LC2_HuPa_SA_HLApI_RA957_2_MG_1.17359.17359.3	17359	3	1123.601563	0.993558	RHSGPLRVAM	RHSGPLRVAM	sp|Q9BWT1|CDCA7_HUMAN	0	307.3	2.18	0.289	0.00706	1	1
20160823_QEh1_LC2_HuPa_SA_HLApI_RA957_1_MG_1.21765.21765.1	21765	1	1023.513977	1.84E-04	HHYEGAVVI	HHYEGAVVI	sp|P49915|GUAA_HUMAN	0	341.1	1.65	0.356	0.00216	1	1
20160823_QEh1_LC2_HuPa_SA_HLApI_RA957_1_NG_1.12173.12173.2	12173	2	1311.723755	-0.002101	ETPAISPSKRAR	ETPAISPSKRAR	sp|P33316|DUT_HUMAN	0	77.1	1.834	0.277	0.0233	1	1
20160823_QEh1_LC2_HuPa_SA_HLApI_RA957_2_NG_1.35883.35883.2	35883	2	1283.68396	-0.003482	YVYDLSKGLAR	YVYDLSKGLAR	sp|Q6ICB0|DESI1_HUMAN	0	471.7	1.768	0.479	9.62E-05	1	1
20160823_QEh1_LC2_HuPa_SA_HLApI_RA957_2_NG_1.37941.37941.1	37941	1	1013.488464	-0.003253	LPSEPEETL	LPSEPEETL	sp|Q8NC44|F134A_HUMAN	0	738.3	2.087	0.289	0.0113	1	1
20160823_QEh1_LC2_HuPa_SA_HLApI_RA957_1_MG_1.19121.19121.1	19121	1	1023.46228	1.42E-04	DSFIGENSR	DSFIGENSR	sp|O00139|KIF2A_HUMAN;sp|Q99661|KIF2C_HUMAN	0	144.8	1.99	0.217	0.00652	1	1
20160823_QEh1_LC2_HuPa_SA_HLApI_RA957_2_NG_1.35968.35968.2	35968	2	1108.531494	-0.002092	EAMTIFQNR	EAMTIFQNR	sp|Q8NA72|POC5_HUMAN	0	165.4	1.487	0.261	0.0422	1	1
20160823_QEh1_LC2_HuPa_SA_HLApI_RA957_2_MG_1.24784.24784.2	24784	2	1202.685181	-0.001872	EITTTEIIKR	EITTTEIIKR	sp|Q12830|BPTF_HUMAN	0	709	2.015	0.323	0.00267	1	1
20160823_QEh1_LC2_HuPa_SA_HLApI_RA957_2_MG_1.29271.29271.2	29271	2	920.5059204	-0.002035	HAGPVINTL	HAGPVINTL	sp|Q92793|CBP_HUMAN	0	458.8	1.861	0.302	0.0237	1	1
20160823_QEh1_LC2_HuPa_SA_HLApI_RA957_1_MG_1.27462.27462.2	27462	2	1301.781616	-3.49E-04	QVVIFVKSVQR	QVVIFVKSVQR	sp|Q13838|DX39B_HUMAN	0	493.1	2.059	0.209	0.00746	1	1
20160823_QEh1_LC2_HuPa_SA_HLApI_RA957_2_NG_1.56460.56460.1	56460	1	1034.470459	-0.003801	DPNLEFVAM	DPNLEFVAM	sp|P62826|RAN_HUMAN	0	637.7	1.83	0.347	0.00499	1	1
20160823_QEh1_LC2_HuPa_SA_HLApI_RA957_2_NG_1.06283.06283.3	6283	3	997.4552002	-0.002545	ESAHDNGLR	ESAHDNGLR	sp|P51959|CCNG1_HUMAN	0	158.3	1.56	0.203	0.0451	1	1
20160823_QEh1_LC2_HuPa_SA_HLApI_RA957_2_MG_1.30369.30369.1	30369	1	957.4873657	-0.004626	FHQVSEVL	FHQVSEVL	sp|Q8N543|OGFD1_HUMAN	0	376.6	1.739	0.336	0.00996	1	1
20160823_QEh1_LC2_HuPa_SA_HLApI_RA957_1_NG_1.23116.23116.2	23116	2	1027.564819	-0.001432	SAAEPVIVSR	SAAEPVIVSR	sp|Q5VV17|OTUD1_HUMAN	0	555.3	2.358	0.472	2.41E-04	1	1
20160823_QEh1_LC2_HuPa_SA_HLApI_RA957_2_NG_1.38275.38275.2	38275	2	1198.669434	-0.001531	STYLTKFIAR	STYLTKFIAR	sp|Q9HCS7|SYF1_HUMAN	0	269.9	1.582	0.208	0.0392	1	1
20160823_QEh1_LC2_HuPa_SA_HLApI_RA957_2_MG_1.34086.34086.1	34086	1	959.4701538	-0.001106	FPQNSAPSL	FPQNSAPSL	sp|Q96LL9|DJC30_HUMAN	0	430.1	1.753	0.273	0.0269	1	1
20160823_QEh1_LC2_HuPa_SA_HLApI_RA957_2_MG_1.38338.38338.1	38338	1	809.4630737	-0.001622	ALAPGLPTA	ALAPGLPTA	sp|Q9UMX5|NENF_HUMAN	0	451	1.719	0.188	0.0487	1	1
20160823_QEh1_LC2_HuPa_SA_HLApI_RA957_2_NG_1.11015.11015.2	11015	2	1014.507202	-0.00224	SVQGSTPSPR	SVQGSTPSPR	sp|P49792|RBP2_HUMAN	0	533	2.193	0.282	0.00162	1	1
20160823_QEh1_LC2_HuPa_SA_HLApI_RA957_1_NG_1.07408.07408.2	7408	2	874.4127197	-0.001752	SATGASEPR	SATGASEPR	sp|A3KN83|SBNO1_HUMAN;sp|Q9Y2G9|SBNO2_HUMAN	0	622.9	1.944	0.274	0.0127	1	1
20160823_QEh1_LC2_HuPa_SA_HLApI_RA957_2_NG_1.24906.24906.2	24906	2	1016.520752	-0.004348	EASGGLGGLTR	EASGGLGGLTR	sp|Q9BW92|SYTM_HUMAN	0	358.7	1.874	0.259	0.0505	1	1
20160823_QEh1_LC2_HuPa_SA_HLApI_RA957_1_NG_1.07116.07116.2	7116	2	1282.660278	-0.002641	ESVDEGKVHKR	ESVDEGKVHKR	sp|Q03938|ZNF90_HUMAN	0	237.8	2.136	0.341	0.00175	1	1
20160823_QEh1_LC2_HuPa_SA_HLApI_RA957_2_NG_1.23926.23926.3	23926	3	1132.574585	-0.003201	NRHEGVFKF	NRHEGVFKF	sp|P78545|ELF3_HUMAN	0	322.6	2.533	0.304	0.0332	1	1
20160823_QEh1_LC2_HuPa_SA_HLApI_RA957_2_MG_1.26418.26418.2	26418	2	1009.488464	-0.001792	LPTHLDPAM(Oxidation)	LPTHLDPAM	sp|O75376|NCOR1_HUMAN	0	283.3	1.987	0.313	0.013	1	1
20160823_QEh1_LC2_HuPa_SA_HLApI_RA957_1_MG_1.34127.34127.2	34127	2	1101.61731	-9.73E-04	TTFPLPVATR	TTFPLPVATR	sp|Q96CN4|EVI5L_HUMAN	0	153.9	1.478	0.329	0.0155	1	1
20160823_QEh1_LC2_HuPa_SA_HLApI_RA957_2_NG_1.40353.40353.1	40353	1	847.4428711	-0.001126	VPSAAGYAL	VPSAAGYAL	sp|Q9UGQ3|GTR6_HUMAN	0	485.1	1.919	0.242	0.00305	1	1
20160823_QEh1_LC2_HuPa_SA_HLApI_RA957_1_NG_1.34642.34642.3	34642	3	1076.595459	-0.00235	DVVSKFLNR	DVVSKFLNR	sp|P62140|PP1B_HUMAN	0	203.4	1.963	0.27	0.00957	1	1
20160823_QEh1_LC2_HuPa_SA_HLApI_RA957_2_NG_1.17909.17909.2	17909	2	1304.591797	-0.001325	VHDRNANSYVM	VHDRNANSYVM	sp|P46379|BAG6_HUMAN	0	191.4	1.607	0.327	0.00622	1	1
20160823_QEh1_LC2_HuPa_SA_HLApI_RA957_2_MG_1.04970.04970.2	4970	2	1293.648438	-0.004047	TTAENKTTTTAR	TTAENKTTTTAR	sp|Q9H0A0|NAT10_HUMAN	0	573.7	2.962	0.503	1.49E-06	1	1
20160823_QEh1_LC2_HuPa_SA_HLApI_RA957_2_MG_1.06511.06511.3	6511	3	1587.781372	-0.003877	AKTDQAQKAEGAGDAK	AKTDQAQKAEGAGDAK	sp|P05204|HMGN2_HUMAN	0	449.6	3.865	0.546	6.46E-08	1	1
20160823_QEh1_LC2_HuPa_SA_HLApI_RA957_1_NG_1.27833.27833.2	27833	2	1138.605469	-0.003998	HASDLNLLTR	HASDLNLLTR	sp|P53355|DAPK1_HUMAN	0	257.9	1.798	0.202	0.00564	1	1
20160823_QEh1_LC2_HuPa_SA_HLApI_RA957_2_MG_1.14634.14634.3	14634	3	1117.613037	-0.003531	EAAVAIKAM(Oxidation)AK	EAAVAIKAMAK	sp|P63241|IF5A1_HUMAN;sp|Q6IS14|IF5AL_HUMAN	0	410.6	2.371	0.319	3.13E-04	1	1
20160823_QEh1_LC2_HuPa_SA_HLApI_RA957_1_MG_1.07959.07959.2	7959	2	1229.584473	-0.004349	ETSPEGTKPER	ETSPEGTKPER	sp|Q9Y6X9|MORC2_HUMAN	0	284.6	1.569	0.37	0.00379	1	1
20160823_QEh1_LC2_HuPa_SA_HLApI_RA957_1_MG_1.13598.13598.2	13598	2	1025.523804	-0.001596	RHDNTVITA	RHDNTVITA	sp|Q8WWQ0|PHIP_HUMAN	0	379.7	1.62	0.375	0.0134	1	1
20160823_QEh1_LC2_HuPa_SA_HLApI_RA957_1_NG_1.15625.15625.3	15625	3	1047.545044	-0.001109	ERAPPQTHL	ERAPPQTHL	sp|P46379|BAG6_HUMAN	0	160.9	1.982	0.245	0.033	1	1
20160823_QEh1_LC2_HuPa_SA_HLApI_RA957_2_MG_1.41120.41120.2	41120	2	1603.816772	-0.00384	SFEAQGALANIAVDKA	SFEAQGALANIAVDKA	sp|P01903|DRA_HUMAN	0	704.7	3.227	0.59	7.22E-08	1	1
20160823_QEh1_LC2_HuPa_SA_HLApI_RA957_1_NG_1.00020.00020.2	20	2	969.4880371	8.10E-05	ETGDVHKGK	ETGDVHKGK	sp|Q14692|BMS1_HUMAN	0	270	1.788	0.388	0.00482	1	1
20160823_QEh1_LC2_HuPa_SA_HLApI_RA957_1_NG_1.18699.18699.2	18699	2	1024.576172	-0.001657	NRDPARVVV	NRDPARVVV	sp|Q3ZCQ8|TIM50_HUMAN	0	75	1.269	0.284	0.0506	1	1
20160823_QEh1_LC2_HuPa_SA_HLApI_RA957_2_MG_1.27963.27963.2	27963	2	1201.609619	-0.002827	EIVGNLPSAM(Oxidation)R	EIVGNLPSAMR	sp|Q8NBE8|KLH23_HUMAN	0	338.8	2.024	0.236	0.00866	1	1
20160823_QEh1_LC2_HuPa_SA_HLApI_RA957_1_NG_1.24206.24206.3	24206	3	1292.671021	-0.001475	ESQAAKDLLYR	ESQAAKDLLYR	sp|Q9UNH7|SNX6_HUMAN	0	368.4	2.392	0.042	0.017	1	1
20160823_QEh1_LC2_HuPa_SA_HLApI_RA957_1_MG_1.24697.24697.3	24697	3	1124.667847	-0.00282	VPAPFKPITR	VPAPFKPITR	sp|Q9NX20|RM16_HUMAN	0	690.3	2.877	0.45	5.50E-05	1	1
20160823_QEh1_LC2_HuPa_SA_HLApI_RA957_1_MG_1.09431.09431.3	9431	3	1229.659058	-0.003796	ELFRGHSKTR	ELFRGHSKTR	sp|Q96J01|THOC3_HUMAN	0	531.6	2.381	0.371	3.12E-04	1	1
20160823_QEh1_LC2_HuPa_SA_HLApI_RA957_1_MG_1.34909.34909.2	34909	2	1018.567505	-0.002376	TFDPVTKVL	TFDPVTKVL	sp|Q9Y2T2|AP3M1_HUMAN	0	161.1	1.539	0.3	0.0172	1	1
20160823_QEh1_LC2_HuPa_SA_HLApI_RA957_2_NG_1.23594.23594.2	23594	2	908.4400024	-0.002568	MAAAAFAEK	MAAAAFAEK	sp|Q9Y3B1|SLMO2_HUMAN	0	337.5	2.017	0.275	0.0181	1	1
20160823_QEh1_LC2_HuPa_SA_HLApI_RA957_1_NG_1.10594.10594.2	10594	2	900.3930664	-6.49E-04	GHDSSVNSV	GHDSSVNSV	sp|P55735|SEC13_HUMAN	0.114	311.4	1.924	0.349	0.0124	1	1
20160823_QEh1_LC2_HuPa_SA_HLApI_RA957_2_NG_1.01831.01831.2	1831	2	961.4806519	-0.002245	QTQGGGSVTK	QTQGGGSVTK	sp|P02545|LMNA_HUMAN	0	195.9	1.558	0.274	0.0264	1	1
20160823_QEh1_LC2_HuPa_SA_HLApI_RA957_2_NG_1.38324.38324.2	38324	2	1039.494507	-0.002989	FPTAEEPHL	FPTAEEPHL	sp|Q8WZ64|ARAP2_HUMAN	0	269.7	1.668	0.24	0.0264	1	1
20160823_QEh1_LC2_HuPa_SA_HLApI_RA957_1_NG_1.29042.29042.3	29042	3	1283.790894	-0.001606	TVLDLKKAIQR	TVLDLKKAIQR	sp|Q9BV90|SNR25_HUMAN	0	372	2.555	0.362	0.00256	1	1
20160823_QEh1_LC2_HuPa_SA_HLApI_RA957_2_NG_1.33620.33620.2	33620	2	960.4465332	-0.002216	GAPDMAFPR	GAPDMAFPR	sp|P00395|COX1_HUMAN	0	122.8	1.379	0.298	0.00789	1	1
20160823_QEh1_LC2_HuPa_SA_HLApI_RA957_1_MG_1.12293.12293.2	12293	2	1289.676392	-0.006271	EVVKSSGDTQLK	EVVKSSGDTQLK	DeNovo_spliced__EVVKSSGDTQLK	0	412.8	2.162	0.353	0.00222	1	1
20160823_QEh1_LC2_HuPa_SA_HLApI_RA957_1_MG_1.21422.21422.2	21422	2	1304.631226	-0.004855	ETIFEEPRER	ETIFEEPRER	sp|Q9BWN1|PRR14_HUMAN	0	191.4	1.792	0.177	0.0354	1	1
20160823_QEh1_LC2_HuPa_SA_HLApI_RA957_2_NG_1.13009.13009.2	13009	2	969.4155273	3.23E-04	SHDNPSNSL	SHDNPSNSL	sp|Q8NEM0|MCPH1_HUMAN	0	506.6	2.201	0.281	0.0048	1	1
20160823_QEh1_LC2_HuPa_SA_HLApI_RA957_2_NG_1.17781.17781.2	17781	2	869.4042969	-0.002234	HAVGPSTAM	HAVGPSTAM	sp|P15884|ITF2_HUMAN	0	272.1	1.74	0.379	0.00822	1	1
20160823_QEh1_LC2_HuPa_SA_HLApI_RA957_1_NG_1.40925.40925.1	40925	1	1178.63147	-0.002138	EVYPVGIFQK	EVYPVGIFQK	sp|Q9UI95|MD2L2_HUMAN	0	875	2.451	0.476	6.78E-05	1	1
20160823_QEh1_LC2_HuPa_SA_HLApI_RA957_1_MG_1.25213.25213.2	25213	2	1110.580566	-0.001654	GTFGEVFKAR	GTFGEVFKAR	sp|P50750|CDK9_HUMAN	0	464.4	1.873	0.427	7.10E-04	1	1
20160823_QEh1_LC2_HuPa_SA_HLApI_RA957_1_MG_1.10643.10643.2	10643	2	1234.604004	-0.001505	HAVSDHEATLR	HAVSDHEATLR	sp|P01891|1A68_HUMAN	0	1175.7	2.448	0.509	1.84E-05	1	1
20160823_QEh1_LC2_HuPa_SA_HLApI_RA957_2_NG_1.33424.33424.3	33424	3	1083.580444	-0.002123	RHSLPLQSF	RHSLPLQSF	sp|Q9H7P9|PKHG2_HUMAN	0	438.3	2.62	0.141	0.0313	1	1
20160823_QEh1_LC2_HuPa_SA_HLApI_RA957_2_MG_1.27846.27846.1	27846	1	891.4082642	-3.79E-04	NHSTSFSL	NHSTSFSL	sp|Q8WXG6|MADD_HUMAN	0	195	1.427	0.367	0.00329	1	1
20160823_QEh1_LC2_HuPa_SA_HLApI_RA957_1_MG_1.10329.10329.2	10329	2	1068.591919	-8.15E-04	EAAKVAANAPK	EAAKVAANAPK	sp|Q00610|CLH1_HUMAN	0	327.7	1.951	0.288	0.00508	1	1
20160823_QEh1_LC2_HuPa_SA_HLApI_RA957_2_NG_1.55837.55837.1	55837	1	1017.535706	-0.002532	YAIEVDPVL	YAIEVDPVL	sp|Q9H0P0|5NT3A_HUMAN	0	401.2	2.158	0.263	0.0495	1	1
20160823_QEh1_LC2_HuPa_SA_HLApI_RA957_2_NG_1.02515.02515.2	2515	2	1041.445068	-0.002496	DASEAEHQR	DASEAEHQR	sp|P13747|HLAE_HUMAN	0	556.4	1.875	0.339	0.00887	1	1
20160823_QEh1_LC2_HuPa_SA_HLApI_RA957_2_NG_1.36378.36378.2	36378	2	1201.618652	-0.005029	NVIGLQMGTNR	NVIGLQMGTNR	sp|P37802|TAGL2_HUMAN	0	570.4	2.435	0.388	8.50E-04	1	1
20160823_QEh1_LC2_HuPa_SA_HLApI_RA957_2_MG_1.23380.23380.3	23380	3	1219.6427	-0.003547	EVHYHLPVAR	EVHYHLPVAR	sp|Q96T58|MINT_HUMAN	0	373.4	2.648	0.325	0.00755	1	1
20160823_QEh1_LC2_HuPa_SA_HLApI_RA957_2_MG_1.40617.40617.1	40617	1	1097.435059	-0.002456	FPGPFEEEM(Oxidation)	FPGPFEEEM	sp|Q13510|ASAH1_HUMAN	0	498.7	2.033	0.346	0.00577	1	1
20160823_QEh1_LC2_HuPa_SA_HLApI_RA957_2_MG_1.33595.33595.3	33595	3	1223.57312	-0.002572	M(Oxidation)VADVFSHRF	MVADVFSHRF	sp|P51784|UBP11_HUMAN	0	294.2	2.125	0.314	0.00223	1	1
20160823_QEh1_LC2_HuPa_SA_HLApI_RA957_2_NG_1.05345.05345.3	5345	3	973.5317993	-0.002723	YHAKSQKL	YHAKSQKL	sp|Q13576|IQGA2_HUMAN	0	182.8	1.896	0.195	0.0519	1	1
20160823_QEh1_LC2_HuPa_SA_HLApI_RA957_1_MG_1.21939.21939.2	21939	2	1103.607178	-0.001544	DAVQFIRQK	DAVQFIRQK	sp|Q12974|TP4A2_HUMAN;sp|Q93096|TP4A1_HUMAN	0	373.3	1.777	0.228	0.0326	1	1
20160823_QEh1_LC2_HuPa_SA_HLApI_RA957_1_NG_1.17930.17930.3	17930	3	1128.529053	-0.002165	EAFDHLQNR	EAFDHLQNR	sp|Q5VWP2|FA46C_HUMAN	0	145.7	1.867	0.224	0.0456	1	1
20160823_QEh1_LC2_HuPa_SA_HLApI_RA957_2_MG_1.24584.24584.3	24584	3	1307.601685	-0.003021	HYYDGTIFHR	HYYDGTIFHR	sp|Q13356|PPIL2_HUMAN	0	533.7	2.801	0.338	3.57E-06	1	1
20160823_QEh1_LC2_HuPa_SA_HLApI_RA957_2_NG_1.25678.25678.3	25678	3	1057.527222	-0.003252	NVSEGFHLR	NVSEGFHLR	sp|Q12830|BPTF_HUMAN	0	380.7	2.379	0.342	7.96E-04	1	1
20160823_QEh1_LC2_HuPa_SA_HLApI_RA957_1_NG_1.14309.14309.3	14309	3	1164.678833	0.002052	KIFSKHVAHV	KIFSKHVAHV	tr|M0R3G1|M0R3G1_HUMAN;sp|Q99633|PRP18_HUMAN	0	233.9	2.738	0.288	0.00448	1	1
20160823_QEh1_LC2_HuPa_SA_HLApI_RA957_1_NG_1.25224.25224.3	25224	3	987.5737915	-0.001543	EAVKPFGLK	EAVKPFGLK	sp|P49327|FAS_HUMAN	0	192.2	2.311	0.347	0.00476	1	1
20160823_QEh1_LC2_HuPa_SA_HLApI_RA957_2_MG_1.32284.32284.2	32284	2	1101.542725	-0.00273	NHNIYITEV	NHNIYITEV	sp|Q9C0C7|AMRA1_HUMAN	0	436.9	1.93	0.368	0.0179	1	1
20160823_QEh1_LC2_HuPa_SA_HLApI_RA957_1_NG_1.32342.32342.1	32342	1	880.4152222	-0.002583	YPSESSVL	YPSESSVL	sp|Q6NYC8|PPR18_HUMAN	0	270	1.401	0.338	0.0397	1	1
20160823_QEh1_LC2_HuPa_SA_HLApI_RA957_1_NG_1.36415.36415.1	36415	1	991.4524536	-7.58E-04	M(Oxidation)PSEDVVSL	MPSEDVVSL	sp|Q96QK1|VPS35_HUMAN	0	233.1	1.581	0.223	0.0259	1	1
20160823_QEh1_LC2_HuPa_SA_HLApI_RA957_2_NG_1.20026.20026.2	20026	2	1025.559082	-0.002658	NVVPAGTVNR	NVVPAGTVNR	sp|O95835|LATS1_HUMAN	0	211.7	1.678	0.245	0.0224	1	1
20160823_QEh1_LC2_HuPa_SA_HLApI_RA957_2_NG_1.28447.28447.2	28447	2	1329.661865	-0.005807	EVQGISEHYLR	EVQGISEHYLR	sp|Q8IZH2|XRN1_HUMAN	0	503.8	2.261	0.377	0.00115	1	1
20160823_QEh1_LC2_HuPa_SA_HLApI_RA957_2_NG_1.36425.36425.2	36425	2	2364.103516	-0.00584	VDDTQFVRFDSDAASPRGEPR	VDDTQFVRFDSDAASPRGEPR	sp|Q95604|1C17_HUMAN	0	40.6	1.609	0.393	7.44E-04	1	1
20160823_QEh1_LC2_HuPa_SA_HLApI_RA957_1_MG_1.08115.08115.2	8115	2	988.454895	-0.002503	DSHSITSSR	DSHSITSSR	sp|Q96K76|UBP47_HUMAN	0	303.3	1.654	0.305	0.00332	1	1
20160823_QEh1_LC2_HuPa_SA_HLApI_RA957_2_MG_1.41896.41896.2	41896	2	1157.552246	-0.001641	MAGDIYSVFR	MAGDIYSVFR	sp|Q99541|PLIN2_HUMAN	0	354.6	2.224	0.439	4.28E-05	1	1
20160823_QEh1_LC2_HuPa_SA_HLApI_RA957_2_MG_1.27184.27184.2	27184	2	1096.512451	-0.002499	DASSLSFNTR	DASSLSFNTR	sp|Q8WV19|SFT2A_HUMAN	0	467.1	2.097	0.38	0.00113	1	1
20160823_QEh1_LC2_HuPa_SA_HLApI_RA957_2_NG_1.32542.32542.2	32542	2	1475.684082	-0.005182	DGIFEVKSTAGDTH	DGIFEVKSTAGDTH	sp|P11142|HSP7C_HUMAN;sp|P54652|HSP72_HUMAN	0	1109.8	3.159	0.549	8.19E-07	1	1
20160823_QEh1_LC2_HuPa_SA_HLApI_RA957_2_MG_1.40580.40580.2	40580	2	1096.5448	-0.002577	LPIPGPVEEM(Oxidation)	LPIPGPVEEM	sp|P42229|STA5A_HUMAN;sp|P51692|STA5B_HUMAN	0	182.9	1.63	0.331	0.01	1	1
20160823_QEh1_LC2_HuPa_SA_HLApI_RA957_1_NG_1.09542.09542.3	9542	3	1163.610718	-0.005184	SVPHASASRPR	SVPHASASRPR	sp|O14791|APOL1_HUMAN	0	246.5	1.846	0.278	0.0246	1	1
20160823_QEh1_LC2_HuPa_SA_HLApI_RA957_1_NG_1.06812.06812.3	6812	3	1021.56427	-0.00262	QTFTGKKGR	QTFTGKKGR	sp|Q8TAP9|MPLKI_HUMAN	0	272.9	2.28	0.298	0.00205	1	1
20160823_QEh1_LC2_HuPa_SA_HLApI_RA957_2_NG_1.26555.26555.2	26555	2	1027.566162	-8.10E-05	EAPLLTQTR	EAPLLTQTR	sp|Q9BWG6|SCNM1_HUMAN	0	265.5	1.532	0.124	0.0531	1	1
20160823_QEh1_LC2_HuPa_SA_HLApI_RA957_2_MG_1.13017.13017.2	13017	2	1018.545349	-0.002752	TAAECVKVAK	TAAECVKVAK	sp|Q8IYI6|EXOC8_HUMAN	0	322.7	1.935	0.276	0.0225	1	1
20160823_QEh1_LC2_HuPa_SA_HLApI_RA957_2_MG_1.29471.29471.3	29471	3	1240.738525	-5.90E-04	KLISTEVNPKL	KLISTEVNPKL	sp|Q96RY5|CRML_HUMAN	0	367.3	2.515	0.374	4.14E-04	1	1
20160823_QEh1_LC2_HuPa_SA_HLApI_RA957_1_MG_1.21612.21612.1	21612	1	1073.559448	-0.002349	HHVLQNDVL	HHVLQNDVL	sp|Q03001|DYST_HUMAN	0	541.1	2.153	0.453	8.64E-05	1	1
20160823_QEh1_LC2_HuPa_SA_HLApI_RA957_2_MG_1.26467.26467.2	26467	2	1089.505737	-0.003377	QHLSDYSQL	QHLSDYSQL	sp|Q9NWN3|FBX34_HUMAN	0	364.4	1.953	0.191	0.0147	1	1
20160823_QEh1_LC2_HuPa_SA_HLApI_RA957_2_NG_1.06322.06322.3	6322	3	1371.779419	-0.003991	EIIADKQSGKKR	EIIADKQSGKKR	sp|Q13151|ROA0_HUMAN	0	474.6	2.331	0.091	0.00383	1	1
20160823_QEh1_LC2_HuPa_SA_HLApI_RA957_1_NG_1.19399.19399.2	19399	2	1233.61853	-0.001535	TTVDESQVVTR	TTVDESQVVTR	sp|O94966|UBP19_HUMAN	0	696.5	2.707	0.486	2.85E-05	1	1
20160823_QEh1_LC2_HuPa_SA_HLApI_RA957_2_NG_1.31438.31438.2	31438	2	1062.499512	-0.002021	ERN(Deamidated)ITEAVM	ERNITEAVM	sp|Q8TBF5|PIGX_HUMAN	0	353.6	1.871	0.235	0.0481	1	1
20160823_QEh1_LC2_HuPa_SA_HLApI_RA957_2_NG_1.32382.32382.3	32382	3	1240.702148	-0.00184	HVAPGLHLELR	HVAPGLHLELR	sp|Q92985|IRF7_HUMAN	0	597.9	3.184	0.502	1.54E-05	1	1
20160823_QEh1_LC2_HuPa_SA_HLApI_RA957_1_MG_1.22760.22760.3	22760	3	1086.664673	-0.00152	HIHSVIILR	HIHSVIILR	sp|P46736|BRCC3_HUMAN	0	652.1	2.637	0.312	7.63E-04	1	1
20160823_QEh1_LC2_HuPa_SA_HLApI_RA957_2_NG_1.23771.23771.2	23771	2	1117.463745	-0.001396	HHFMYPESA	HHFMYPESA	sp|Q16842|SIA4B_HUMAN	0	515.4	1.961	0.377	0.00665	1	1
20160823_QEh1_LC2_HuPa_SA_HLApI_RA957_2_MG_1.16954.16954.2	16954	2	911.4833984	9.33E-04	DHARTITV	DHARTITV	sp|P49588|SYAC_HUMAN	0	608	1.878	0.211	0.0238	1	1
20160823_QEh1_LC2_HuPa_SA_HLApI_RA957_2_MG_1.21834.21834.1	21834	1	1045.551636	-0.003961	THANYKVTL	THANYKVTL	sp|P42858|HD_HUMAN	0	706.5	1.97	0.539	5.67E-05	1	1
20160823_QEh1_LC2_HuPa_SA_HLApI_RA957_2_NG_1.07607.07607.3	7607	3	974.5473633	-0.003532	STSKGQLVR	STSKGQLVR	sp|Q9H7F0|AT133_HUMAN	0	415.9	2.65	0.376	2.14E-04	1	1
20160823_QEh1_LC2_HuPa_SA_HLApI_RA957_1_NG_1.15342.15342.1	15342	1	814.3805542	-0.001552	DHAATTSL	DHAATTSL	sp|Q16665|HIF1A_HUMAN	0.263	176.7	1.408	0.303	0.0251	1	1
20160823_QEh1_LC2_HuPa_SA_HLApI_RA957_2_NG_1.44880.44880.2	44880	2	1100.548096	-0.002156	SRDLFTYTV	SRDLFTYTV	sp|P51828|ADCY7_HUMAN	0	317.8	1.888	0.322	0.0303	1	1
20160823_QEh1_LC2_HuPa_SA_HLApI_RA957_2_NG_1.19802.19802.1	19802	1	899.4321289	-0.00273	GHSEVSTAI	GHSEVSTAI	sp|Q14690|RRP5_HUMAN	0	312.6	1.622	0.323	0.00152	1	1
20160823_QEh1_LC2_HuPa_SA_HLApI_RA957_1_NG_1.37162.37162.2	37162	2	944.5421753	-0.002207	HVNPVGPLL	HVNPVGPLL	sp|Q504Q3|PAN2_HUMAN	0	186.4	1.755	0.277	0.0164	1	1
20160823_QEh1_LC2_HuPa_SA_HLApI_RA957_2_MG_1.19356.19356.3	19356	3	1026.540527	-0.005285	SRVSEIHSL	SRVSEIHSL	sp|Q9UNA1|RHG26_HUMAN	0	412.6	2.487	0.329	0.0033	1	1
20160823_QEh1_LC2_HuPa_SA_HLApI_RA957_2_NG_1.10167.10167.1	10167	1	994.5170288	-0.002592	EHAGKNQVL	EHAGKNQVL	sp|O75643|U520_HUMAN	0	648.9	2.193	0.227	0.00291	1	1
20160823_QEh1_LC2_HuPa_SA_HLApI_RA957_2_MG_1.07583.07583.3	7583	3	1373.612671	-0.004494	DAAGSGDKPGADTGR	DAAGSGDKPGADTGR	sp|Q96EL3|RM53_HUMAN	0	413.4	3.234	0.491	1.24E-06	1	1
20160823_QEh1_LC2_HuPa_SA_HLApI_RA957_1_MG_1.37301.37301.2	37301	2	1133.605103	-0.002998	RLDELGGVYL	RLDELGGVYL	sp|P04844|RPN2_HUMAN	0	185.8	1.66	0.155	0.0516	1	1
20160823_QEh1_LC2_HuPa_SA_HLApI_RA957_2_NG_1.14713.14713.2	14713	2	1270.622925	-0.003679	EAPQNLSQTQR	EAPQNLSQTQR	sp|Q93008|USP9X_HUMAN	0	202.6	1.658	0.352	0.00408	1	1
20160823_QEh1_LC2_HuPa_SA_HLApI_RA957_2_NG_1.08576.08576.2	8576	2	962.5006104	-0.002692	TTASQTNIK	TTASQTNIK	sp|Q9UMY1|NOL7_HUMAN	0	690.7	2.112	0.269	0.00563	1	1
20160823_QEh1_LC2_HuPa_SA_HLApI_RA957_2_NG_1.15659.15659.2	15659	2	1202.647095	-0.003623	EAANVEKITTK	EAANVEKITTK	sp|Q92900|RENT1_HUMAN	0	478.8	2.365	0.545	2.13E-06	1	1
20160823_QEh1_LC2_HuPa_SA_HLApI_RA957_2_NG_1.42055.42055.2	42055	2	1161.486084	-0.005244	EHMDYHFAL	EHMDYHFAL	sp|Q9Y253|POLH_HUMAN	0	298.6	1.444	0.365	0.00489	1	1
20160823_QEh1_LC2_HuPa_SA_HLApI_RA957_2_NG_1.16490.16490.3	16490	3	1223.575317	-0.002896	Q(Deamidated)TEYLEERR	QTEYLEERR	sp|P07900|HS90A_HUMAN;sp|P08238|HS90B_HUMAN;sp|Q58FF7|H90B3_HUMAN	0.074	409.2	2.185	0.312	0.0104	1	1
20160823_QEh1_LC2_HuPa_SA_HLApI_RA957_2_NG_1.17978.17978.1	17978	1	960.4273071	-0.002773	HHDDPEVL	HHDDPEVL	sp|P52292|IMA1_HUMAN	0	278.6	1.674	0.383	0.00164	1	1
20160823_QEh1_LC2_HuPa_SA_HLApI_RA957_1_MG_1.28315.28315.1	28315	1	994.4691772	-0.002826	DHNALPDTL	DHNALPDTL	sp|P05107|ITB2_HUMAN	0	285.7	1.273	0.104	0.0273	1	1
20160823_QEh1_LC2_HuPa_SA_HLApI_RA957_2_NG_1.04372.04372.3	4372	3	1186.665283	-0.001739	EAAKEDLKKR	EAAKEDLKKR	sp|Q6VMQ6|MCAF1_HUMAN	0	379.4	2.543	0.239	0.0429	1	1
20160823_QEh1_LC2_HuPa_SA_HLApI_RA957_2_MG_1.24531.24531.2	24531	2	893.4943848	-0.002708	THAVVTVPA	THAVVTVPA	sp|P11021|GRP78_HUMAN	0	154.8	1.41	0.371	0.00559	1	1
20160823_QEh1_LC2_HuPa_SA_HLApI_RA957_1_NG_1.33834.33834.2	33834	2	850.4899292	-0.001304	THSLPVVV	THSLPVVV	sp|P40763|STAT3_HUMAN	0	205.5	1.531	0.387	0.00498	1	1
20160823_QEh1_LC2_HuPa_SA_HLApI_RA957_1_NG_1.28907.28907.3	28907	3	1595.766357	-0.002855	TQFVRFDSDAASPR	TQFVRFDSDAASPR	sp|Q31612|1B73_HUMAN;sp|Q95604|1C17_HUMAN	0	261	2.581	0.44	1.27E-04	1	1
20160823_QEh1_LC2_HuPa_SA_HLApI_RA957_1_MG_1.36981.36981.1	36981	1	973.5085449	-0.00351	YPIEPSGVL	YPIEPSGVL	sp|Q96PU8|QKI_HUMAN	0	621.6	2.309	0.343	9.31E-04	1	1
20160823_QEh1_LC2_HuPa_SA_HLApI_RA957_1_NG_1.17476.17476.2	17476	2	929.4443359	-0.00108	SHDSTLVAT	SHDSTLVAT	sp|Q13685|AAMP_HUMAN	0	330.8	1.853	0.358	7.22E-04	1	1
20160823_QEh1_LC2_HuPa_SA_HLApI_RA957_1_NG_1.44242.44242.1	44242	1	989.4694214	-0.001156	FPDDVPTSL	FPDDVPTSL	sp|Q7Z3B3|KANL1_HUMAN	0	313.1	1.382	0.271	0.0387	1	1
20160823_QEh1_LC2_HuPa_SA_HLApI_RA957_2_MG_1.24529.24529.2	24529	2	1424.659668	-0.002206	SNFGPMKGGNFGGR	SNFGPMKGGNFGGR	sp|P09651|ROA1_HUMAN;sp|Q32P51|RA1L2_HUMAN	0	575.2	2.774	0.592	4.81E-07	1	1
20160823_QEh1_LC2_HuPa_SA_HLApI_RA957_2_NG_1.06473.06473.2	6473	2	1159.581543	-0.001814	EVAEKQEATR	EVAEKQEATR	sp|Q14980|NUMA1_HUMAN	0	561.5	1.804	0.305	0.0114	1	1
20160823_QEh1_LC2_HuPa_SA_HLApI_RA957_2_NG_1.24728.24728.3	24728	3	1136.68457	-0.007179	HVIETLIGKK	HVIETLIGKK	sp|P48643|TCPE_HUMAN	0	251.9	2.305	0.316	0.0164	1	1
20160823_QEh1_LC2_HuPa_SA_HLApI_RA957_2_MG_1.15046.15046.3	15046	3	1481.778931	-0.00485	HTVTTTDDPVIRK	HTVTTTDDPVIRK	sp|O15371|EIF3D_HUMAN	0	612.7	3.355	0.557	1.06E-06	1	1
20160823_QEh1_LC2_HuPa_SA_HLApI_RA957_2_MG_1.21231.21231.3	21231	3	943.569458	-0.002103	HRHIAVVL	HRHIAVVL	sp|O00186|STXB3_HUMAN	0	308.8	2.043	0.171	0.0386	1	1
20160823_QEh1_LC2_HuPa_SA_HLApI_RA957_1_MG_1.20955.20955.2	20955	2	1180.641357	-0.003842	EVVTEHLINK	EVVTEHLINK	sp|Q13618|CUL3_HUMAN	0	248.2	1.857	0.309	0.0361	1	1
20160823_QEh1_LC2_HuPa_SA_HLApI_RA957_2_NG_1.43045.43045.2	43045	2	1296.631348	-0.00371	ESFASDPILYR	ESFASDPILYR	sp|P14618|KPYM_HUMAN	0	438.5	2.109	0.45	5.79E-05	1	1
20160823_QEh1_LC2_HuPa_SA_HLApI_RA957_1_NG_1.33234.33234.1	33234	1	1011.451111	-0.007164	FPLTTESAM(Oxidation)	FPLTTESAM	sp|P62750|RL23A_HUMAN	0	704.4	2.406	0.369	0.00132	1	1
20160823_QEh1_LC2_HuPa_SA_HLApI_RA957_2_MG_1.11078.11078.2	11078	2	975.458252	-0.00388	ETGVSGGVDR	ETGVSGGVDR	sp|Q9Y3M2|CBY1_HUMAN	0	399.1	2.06	0.384	0.00312	1	1
20160823_QEh1_LC2_HuPa_SA_HLApI_RA957_2_MG_1.32874.32874.2	32874	2	1183.572876	-0.00324	ETPETFYIGK	ETPETFYIGK	sp|Q7KZ85|SPT6H_HUMAN	0	390.6	1.921	0.371	0.00239	1	1
20160823_QEh1_LC2_HuPa_SA_HLApI_RA957_1_MG_1.29544.29544.3	29544	3	2065.928955	-0.005246	DTQFVRFDSDAASPREEP	DTQFVRFDSDAASPREEP	sp|Q31612|1B73_HUMAN	0.56	932.4	4.635	0.584	3.77E-09	1	1
20160823_QEh1_LC2_HuPa_SA_HLApI_RA957_2_NG_1.16606.16606.2	16606	2	1077.510864	-0.001627	RLQESVM(Oxidation)EA	RLQESVMEA	sp|O60216|RAD21_HUMAN	0	356	1.682	0.24	0.0356	1	1
20160823_QEh1_LC2_HuPa_SA_HLApI_RA957_1_MG_1.06897.06897.3	6897	3	1210.602539	-0.002956	HSVNASKPSER	HSVNASKPSER	sp|P53350|PLK1_HUMAN	0	462.2	3.183	0.48	4.36E-05	1	1
20160823_QEh1_LC2_HuPa_SA_HLApI_RA957_2_NG_1.27520.27520.1	27520	1	984.572998	-0.002646	FHQKTIVL	FHQKTIVL	sp|Q9BZD4|NUF2_HUMAN	0	340.6	1.395	0.372	0.0215	1	1
20160823_QEh1_LC2_HuPa_SA_HLApI_RA957_2_NG_1.29124.29124.1	29124	1	1069.586426	-0.001639	EVAQLIQGGR	EVAQLIQGGR	sp|Q9Y5U8|MPC1_HUMAN	0	185.4	2.218	0.27	0.0358	1	1
20160823_QEh1_LC2_HuPa_SA_HLApI_RA957_2_NG_1.53859.53859.1	53859	1	1008.492798	0.001137	FPDASFQVV	FPDASFQVV	sp|Q8N6R0|MET13_HUMAN	0	265.5	1.679	0.339	0.00539	1	1
20160823_QEh1_LC2_HuPa_SA_HLApI_RA957_2_MG_1.07110.07110.2	7110	2	1068.517944	-0.002065	HSSPVGPSSSK	HSSPVGPSSSK	sp|Q9UPT8|ZC3H4_HUMAN	0	844.2	2.814	0.516	1.27E-05	1	1
20160823_QEh1_LC2_HuPa_SA_HLApI_RA957_2_MG_1.19249.19249.1	19249	1	1008.569885	-0.001757	THAAQQLKL	THAAQQLKL	sp|Q96SY0|VWA9_HUMAN	0	817.1	2.464	0.432	3.48E-04	1	1
20160823_QEh1_LC2_HuPa_SA_HLApI_RA957_2_NG_1.36759.36759.1	36759	1	989.4799194	-0.00187	THIFTSDGL	THIFTSDGL	sp|P98194|AT2C1_HUMAN	0	450.8	2.263	0.277	0.00939	1	1
20160823_QEh1_LC2_HuPa_SA_HLApI_RA957_1_MG_1.33310.33310.1	33310	1	1028.564575	-9.36E-04	HPQPIDPLL	HPQPIDPLL	sp|Q86VP6|CAND1_HUMAN	0	127.1	1.537	0.121	0.00612	1	1
20160823_QEh1_LC2_HuPa_SA_HLApI_RA957_2_NG_1.45888.45888.2	45888	2	951.5151978	-0.002601	QHIPTPLF	QHIPTPLF	sp|O75448|MED24_HUMAN	0	208	1.722	0.308	0.0461	1	1
20160823_QEh1_LC2_HuPa_SA_HLApI_RA957_1_MG_1.27697.27697.1	27697	1	1095.602051	-0.001614	DHARTITVAL	DHARTITVAL	sp|P49588|SYAC_HUMAN	0	72	1.345	0.308	0.0108	1	1
20160823_QEh1_LC2_HuPa_SA_HLApI_RA957_2_MG_1.05974.05974.2	5974	2	989.4692383	-0.002037	M(Oxidation)SADAARPR	MSADAARPR	DeNovo_spliced__MSADAARPR	0	149.7	1.392	0.35	0.0183	1	1
20160823_QEh1_LC2_HuPa_SA_HLApI_RA957_1_NG_1.09926.09926.2	9926	2	972.4691772	-6.80E-04	M(Oxidation)PHSSSAKL	MPHSSSAKL	sp|Q9C0B5|ZDHC5_HUMAN	0	225.8	1.976	0.393	5.75E-04	1	1
20160823_QEh1_LC2_HuPa_SA_HLApI_RA957_1_NG_1.11796.11796.2	11796	2	908.4693604	-0.002237	SSSGLHPPK	SSSGLHPPK	sp|Q9Y485|DMXL1_HUMAN	0	235.5	1.861	0.239	0.053	1	1
20160823_QEh1_LC2_HuPa_SA_HLApI_RA957_1_MG_1.09120.09120.2	9120	2	946.4706421	-0.001359	NTSPSVNTK	NTSPSVNTK	sp|Q9ULD9|ZN608_HUMAN	0	514	1.811	0.171	0.0148	1	1
20160823_QEh1_LC2_HuPa_SA_HLApI_RA957_1_MG_1.10349.10349.3	10349	3	1252.762573	-0.00299	HVFEKKLKPK	HVFEKKLKPK	sp|P50748|KNTC1_HUMAN	0	336.8	2.617	0.428	4.31E-04	1	1
20160823_QEh1_LC2_HuPa_SA_HLApI_RA957_2_MG_1.22523.22523.1	22523	1	883.4730225	-0.003322	IHSGSVTAL	IHSGSVTAL	sp|Q99973|TEP1_HUMAN	0	306.5	1.794	0.231	0.0178	1	1
20160823_QEh1_LC2_HuPa_SA_HLApI_RA957_2_MG_1.20977.20977.2	20977	2	1138.559692	-0.003461	NHNSQVWRV	NHNSQVWRV	sp|Q96EE3|SEH1_HUMAN	0	454.5	2.013	0.421	3.13E-04	1	1
20160823_QEh1_LC2_HuPa_SA_HLApI_RA957_2_MG_1.01571.01571.2	1571	2	1173.483643	-0.003594	KHFEEHNSM(Oxidation)	KHFEEHNSM	sp|Q9BXS6|NUSAP_HUMAN	0	675.8	2.14	0.544	3.73E-06	1	1
20160823_QEh1_LC2_HuPa_SA_HLApI_RA957_2_MG_1.34183.34183.1	34183	1	1033.501587	-0.006391	TQSPYPTQL	TQSPYPTQL	sp|P32519|ELF1_HUMAN	0	441.7	2.053	0.265	0.00286	1	1
20160823_QEh1_LC2_HuPa_SA_HLApI_RA957_2_MG_1.15183.15183.2	15183	2	1025.523071	-0.002362	ESLHIGQSR	ESLHIGQSR	sp|P82094|TMF1_HUMAN	0	503	1.752	0.273	0.0295	1	1
20160823_QEh1_LC2_HuPa_SA_HLApI_RA957_1_NG_1.29137.29137.1	29137	1	989.4349976	-0.002547	TPVDDPM(Oxidation)SL	TPVDDPMSL	sp|Q02363|ID2_HUMAN	0	473.1	2.093	0.351	8.32E-04	1	1
20160823_QEh1_LC2_HuPa_SA_HLApI_RA957_2_MG_1.15005.15005.1	15005	1	938.4422607	-0.003507	SQDPGTHVV	SQDPGTHVV	sp|Q9H8H0|NOL11_HUMAN	0	552.8	1.565	0.405	0.00214	1	1
20160823_QEh1_LC2_HuPa_SA_HLApI_RA957_2_MG_1.29094.29094.2	29094	2	1048.534668	-0.00291	KLYSVSCHL	KLYSVSCHL	sp|Q9NU22|MDN1_HUMAN	0	373.6	2.002	0.345	0.0314	1	1
20160823_QEh1_LC2_HuPa_SA_HLApI_RA957_2_MG_1.12297.12297.2	12297	2	896.4492798	-0.001192	HHVYVTAA	HHVYVTAA	sp|Q12996|CSTF3_HUMAN	0	482.6	1.602	0.277	0.0127	1	1
20160823_QEh1_LC2_HuPa_SA_HLApI_RA957_2_MG_1.26811.26811.2	26811	2	915.4100342	-0.001954	GHSSAECIL	GHSSAECIL	sp|P17927|CR1_HUMAN;sp|Q2VPA4|CR1L_HUMAN	0	203.2	1.888	0.357	0.0135	1	1
20160823_QEh1_LC2_HuPa_SA_HLApI_RA957_2_NG_1.26554.26554.2	26554	2	1036.563965	-0.002623	NHNDLVVKV	NHNDLVVKV	sp|Q9P291|ARMX1_HUMAN	0	326	1.541	0.429	0.00862	1	1
20160823_QEh1_LC2_HuPa_SA_HLApI_RA957_2_NG_1.35704.35704.3	35704	3	1161.645508	-0.005109	QVFDLKGSLR	QVFDLKGSLR	sp|Q9Y2I7|FYV1_HUMAN	0	263	2.017	0.214	0.0192	1	1
20160823_QEh1_LC2_HuPa_SA_HLApI_RA957_2_NG_1.22041.22041.2	22041	2	969.5223999	-0.00195	NTNIPIGNK	NTNIPIGNK	sp|Q70CQ2|UBP34_HUMAN	0	389.8	2.055	0.375	0.0193	1	1
20160823_QEh1_LC2_HuPa_SA_HLApI_RA957_1_NG_1.15119.15119.2	15119	2	1044.532959	-0.002294	TVYHSPVSR	TVYHSPVSR	sp|O43663|PRC1_HUMAN	0	378.3	1.856	0.255	0.00762	1	1
20160823_QEh1_LC2_HuPa_SA_HLApI_RA957_1_NG_1.17421.17421.3	17421	3	1100.616333	-0.002619	EIVDKSGVVR	EIVDKSGVVR	sp|P51114|FXR1_HUMAN;sp|P51116|FXR2_HUMAN;sp|Q06787|FMR1_HUMAN	0	210	2.192	0.325	0.00298	1	1
20160823_QEh1_LC2_HuPa_SA_HLApI_RA957_2_NG_1.18736.18736.2	18736	2	1086.5625	-0.001904	ILM(Oxidation)HHPPQV	ILMHHPPQV	sp|Q7Z5Y7|KCD20_HUMAN	0	532.8	2.139	0.341	0.00176	1	1
20160823_QEh1_LC2_HuPa_SA_HLApI_RA957_1_NG_1.32127.32127.2	32127	2	1302.656372	-4.50E-04	NVVEYIPNAER	NVVEYIPNAER	sp|Q8TCN5|ZN507_HUMAN	0	309	1.989	0.324	0.00645	1	1
20160823_QEh1_LC2_HuPa_SA_HLApI_RA957_2_MG_1.39259.39259.1	39259	1	950.4503174	-0.002834	M(Oxidation)PFGNVISA	MPFGNVISA	sp|O95319|CELF2_HUMAN	0	448.3	1.769	0.368	0.00779	1	1
20160823_QEh1_LC2_HuPa_SA_HLApI_RA957_2_NG_1.38902.38902.1	38902	1	978.5151367	0.001717	ARDFTVSAL	ARDFTVSAL	sp|Q14240|IF4A2_HUMAN	0	43.9	1.248	0.295	0.0469	1	1
20160823_QEh1_LC2_HuPa_SA_HLApI_RA957_2_NG_1.05175.05175.2	5175	2	1234.650024	-0.001732	EVSVSSKKSER	EVSVSSKKSER	sp|O96028|NSD2_HUMAN	0	390.2	2.049	0.37	0.00524	1	1
20160823_QEh1_LC2_HuPa_SA_HLApI_RA957_1_MG_1.29579.29579.2	29579	2	1165.58667	-0.003387	KTIEDTLM(Oxidation)TV	KTIEDTLMTV	sp|P53367|ARFP1_HUMAN	0	513.5	1.934	0.318	0.00899	1	1
20160823_QEh1_LC2_HuPa_SA_HLApI_RA957_2_NG_1.30665.30665.2	30665	2	1250.546143	-0.006135	M(Oxidation)PEEESAKVCL	MPEEESAKVCL	sp|Q92878|RAD50_HUMAN	0	351.9	2.548	0.391	6.31E-05	1	1
20160823_QEh1_LC2_HuPa_SA_HLApI_RA957_2_MG_1.28557.28557.3	28557	3	1113.606079	-0.002297	HHYIPHVVL	HHYIPHVVL	sp|Q9Y236|OSGI2_HUMAN	0	342.8	2.054	0.387	0.00272	1	1
20160823_QEh1_LC2_HuPa_SA_HLApI_RA957_2_MG_1.26042.26042.1	26042	1	837.4202271	-0.003037	SAAPPEPAV	SAAPPEPAV	sp|Q8WUU4|ZN296_HUMAN	0	476.6	2.095	0.09	0.0122	1	1
20160823_QEh1_LC2_HuPa_SA_HLApI_RA957_1_MG_1.38611.38611.1	38611	1	1015.498962	0.001528	HADDSFLVL	HADDSFLVL	sp|Q8N3J5|PPM1K_HUMAN	0	188.2	1.576	0.393	3.04E-04	1	1
20160823_QEh1_LC2_HuPa_SA_HLApI_RA957_2_NG_1.20360.20360.3	20360	3	1228.663818	-0.003884	SVEYIHRIGR	SVEYIHRIGR	sp|Q9Y2R4|DDX52_HUMAN	0	171.3	1.952	0.371	0.0189	1	1
20160823_QEh1_LC2_HuPa_SA_HLApI_RA957_2_NG_1.33750.33750.2	33750	2	988.4579468	-0.003489	THSSPSFNL	THSSPSFNL	sp|Q7Z401|MYCPP_HUMAN	0	254.9	1.495	0.276	0.0192	1	1
20160823_QEh1_LC2_HuPa_SA_HLApI_RA957_1_NG_1.21602.21602.2	21602	2	980.4785767	-0.002919	ETAEAYLGK	ETAEAYLGK	sp|P11021|GRP78_HUMAN	0	274.7	1.744	0.315	0.0104	1	1
20160823_QEh1_LC2_HuPa_SA_HLApI_RA957_2_MG_1.09811.09811.3	9811	3	1173.513916	-0.006375	FHHESKENF	FHHESKENF	sp|O75330|HMMR_HUMAN	0	241.9	2.566	0.436	0.00528	1	1
20160823_QEh1_LC2_HuPa_SA_HLApI_RA957_1_MG_1.27428.27428.1	27428	1	896.4592896	-0.001086	TQ(Deamidated)APGNPVL	TQAPGNPVL	sp|P26368|U2AF2_HUMAN	0	220.4	1.424	0.19	0.0201	1	1
20160823_QEh1_LC2_HuPa_SA_HLApI_RA957_1_MG_1.12738.12738.3	12738	3	1456.797241	-0.002516	EVVVVKDRETQR	EVVVVKDRETQR	sp|P98179|RBM3_HUMAN;sp|Q14011|CIRBP_HUMAN	0	281.3	2.276	0.278	0.00428	1	1
20160823_QEh1_LC2_HuPa_SA_HLApI_RA957_2_NG_1.48974.48974.2	48974	2	1055.669067	-0.001202	KVSDILLRL	KVSDILLRL	sp|Q86Y13|DZIP3_HUMAN	0	496.6	2.328	0.335	0.00709	1	1
20160823_QEh1_LC2_HuPa_SA_HLApI_RA957_2_NG_1.39108.39108.2	39108	2	1631.821777	-0.004972	LRSWTAADTAAQITQ	LRSWTAADTAAQITQ	sp|Q31612|1B73_HUMAN	0	556.2	2.988	0.425	6.05E-04	1	1
20160823_QEh1_LC2_HuPa_SA_HLApI_RA957_1_MG_1.16816.16816.3	16816	3	1030.479736	-0.003483	GRFADSHEL	GRFADSHEL	sp|Q9Y5Y5|PEX16_HUMAN	0	187.9	1.914	0.251	0.0322	1	1
20160823_QEh1_LC2_HuPa_SA_HLApI_RA957_2_NG_1.25885.25885.3	25885	3	971.552124	-0.003111	THIVVGHPL	THIVVGHPL	sp|Q92547|TOPB1_HUMAN	0	154.1	1.805	0.232	0.0111	1	1
20160823_QEh1_LC2_HuPa_SA_HLApI_RA957_2_NG_1.03433.03433.3	3433	3	1344.635986	-0.003083	MSKDKANMQHR	MSKDKANMQHR	sp|P31943|HNRH1_HUMAN	0.077	205.4	2.515	0.349	3.21E-05	1	1
20160823_QEh1_LC2_HuPa_SA_HLApI_RA957_2_MG_1.42860.42860.1	42860	1	941.4954834	-0.001556	FPIANGPNL	FPIANGPNL	sp|Q15386|UBE3C_HUMAN	0	849.6	2.539	0.441	2.89E-04	1	1
20160823_QEh1_LC2_HuPa_SA_HLApI_RA957_2_MG_1.11908.11908.3	11908	3	1409.645142	-0.001907	DTVSLHQQCSHR	DTVSLHQQCSHR	sp|Q8IWZ3|ANKH1_HUMAN	0	269.2	2.365	0.357	0.00302	1	1
20160823_QEh1_LC2_HuPa_SA_HLApI_RA957_2_NG_1.32114.32114.3	32114	3	1095.564575	-0.002745	DVGDIVHSVR	DVGDIVHSVR	sp|Q9Y4C1|KDM3A_HUMAN	0	244.5	2.154	0.346	0.00425	1	1
20160823_QEh1_LC2_HuPa_SA_HLApI_RA957_1_NG_1.19929.19929.2	19929	2	984.534668	0.994647	NAAGVPKQSL	NAAGVPKQSL	sp|Q92794|KAT6A_HUMAN	0	361.7	1.867	0.311	0.0209	1	1
20160823_QEh1_LC2_HuPa_SA_HLApI_RA957_1_MG_1.06489.06489.3	6489	3	1063.503052	-0.002928	HHHHGQQAL	HHHHGQQAL	sp|Q13627|DYR1A_HUMAN	0	465.2	2.157	0.21	0.0424	1	1
20160823_QEh1_LC2_HuPa_SA_HLApI_RA957_2_MG_1.44101.44101.1	44101	1	927.4680176	-0.002183	FPTPDPAAL	FPTPDPAAL	sp|Q09472|EP300_HUMAN;sp|Q92793|CBP_HUMAN	0	668.8	2.42	0.376	9.56E-04	1	1
20160823_QEh1_LC2_HuPa_SA_HLApI_RA957_2_MG_1.22790.22790.3	22790	3	1054.588623	-0.00369	HPVHPDIKL	HPVHPDIKL	sp|O75925|PIAS1_HUMAN	0	349.4	2.756	0.204	0.0483	1	1
20160823_QEh1_LC2_HuPa_SA_HLApI_RA957_1_MG_1.17500.17500.2	17500	2	1112.487183	-0.001461	NHHLQ(Deamidated)ETSF	NHHLQETSF	sp|P13693|TCTP_HUMAN;sp|Q56UQ5|TPT1L_HUMAN	0	252.8	1.647	0.179	0.0298	1	1
20160823_QEh1_LC2_HuPa_SA_HLApI_RA957_1_MG_1.08336.08336.2	8336	2	900.4268799	-0.003254	AHATTSNTV	AHATTSNTV	sp|Q6NZI2|PTRF_HUMAN	0	210.7	1.469	0.362	0.0173	1	1
20160823_QEh1_LC2_HuPa_SA_HLApI_RA957_2_MG_1.18228.18228.2	18228	2	1074.50061	-9.76E-04	TTSDPPNICK	TTSDPPNICK	sp|Q9Y520|PRC2C_HUMAN	0	190.5	1.64	0.324	0.00804	1	1
20160823_QEh1_LC2_HuPa_SA_HLApI_RA957_2_MG_1.14207.14207.2	14207	2	826.4646606	-0.001468	AAAIGATPR	AAAIGATPR	sp|Q14980|NUMA1_HUMAN	0	365.9	1.813	0.272	0.0372	1	1
20160823_QEh1_LC2_HuPa_SA_HLApI_RA957_2_MG_1.27446.27446.3	27446	3	1108.609741	-0.003035	SPDIPKLKDP	SPDIPKLKDP	DeNovo_spliced__SPDIPKLKDP	0	571.1	2.792	0.354	0.0158	1	1
20160823_QEh1_LC2_HuPa_SA_HLApI_RA957_1_MG_1.33594.33594.2	33594	2	1108.658691	-0.001735	GVVPAGVILER	GVVPAGVILER	sp|Q14676|MDC1_HUMAN	0	341.1	2.135	0.332	0.00917	1	1
20160823_QEh1_LC2_HuPa_SA_HLApI_RA957_2_MG_1.15252.15252.2	15252	2	904.4402466	-5.40E-05	EHSLPHSV	EHSLPHSV	sp|Q6ZRI6|CO039_HUMAN	0	461.9	1.796	0.342	0.00428	1	1
20160823_QEh1_LC2_HuPa_SA_HLApI_RA957_1_NG_1.12853.12853.3	12853	3	1357.63501	-0.002491	EIFDGKDNHQR	EIFDGKDNHQR	sp|P54296|MYOM2_HUMAN	0	407.4	2.555	0.427	8.96E-05	1	1
20160823_QEh1_LC2_HuPa_SA_HLApI_RA957_2_MG_1.12927.12927.2	12927	2	978.5212402	-0.003425	HVVSEGVPR	HVVSEGVPR	sp|Q9NUP1|BL1S4_HUMAN	0	303	1.753	0.281	0.0245	1	1
20160823_QEh1_LC2_HuPa_SA_HLApI_RA957_2_MG_1.17534.17534.2	17534	2	999.5611572	-0.01011	AAAEILKER	AAAEILKER	sp|Q14558|KPRA_HUMAN	0	204.7	1.967	0.027	0.04	1	1
20160823_QEh1_LC2_HuPa_SA_HLApI_RA957_2_MG_1.44946.44946.1	44946	1	915.46875	-0.004786	PSDMAVALL	PSDMAVALL	sp|Q15149|PLEC_HUMAN	0	270.4	1.605	0.137	0.0352	1	1
20160823_QEh1_LC2_HuPa_SA_HLApI_RA957_2_NG_1.02536.02536.3	2536	3	1002.517395	-0.003281	TTNRPGTTR	TTNRPGTTR	sp|Q8TCZ2|C99L2_HUMAN	0	453.4	2.583	0.378	1.68E-04	1	1
20160823_QEh1_LC2_HuPa_SA_HLApI_RA957_1_NG_1.45680.45680.1	45680	1	1032.54895	-2.01E-04	YPLIQEASL	YPLIQEASL	sp|Q8N680|ZBTB2_HUMAN	0	443.7	1.957	0.265	0.00487	1	1
20160823_QEh1_LC2_HuPa_SA_HLApI_RA957_1_NG_1.33000.33000.2	33000	2	924.5731812	-0.002485	AAVPVIISR	AAVPVIISR	sp|Q14919|NC2A_HUMAN	0	207.6	1.748	0.371	0.0305	1	1
20160823_QEh1_LC2_HuPa_SA_HLApI_RA957_1_NG_1.20481.20481.1	20481	1	975.4283447	-0.001442	GHYTEGAEL	GHYTEGAEL	sp|P04350|TBB4A_HUMAN;sp|P07437|TBB5_HUMAN;sp|P68371|TBB4B_HUMAN;sp|Q13509|TBB3_HUMAN;sp|Q13885|TBB2A_HUMAN;sp|Q3ZCM7|TBB8_HUMAN;sp|Q9BUF5|TBB6_HUMAN;sp|Q9BVA1|TBB2B_HUMAN;sp|Q9H4B7|TBB1_HUMAN	0	286.1	1.818	0.21	0.0258	1	1
20160823_QEh1_LC2_HuPa_SA_HLApI_RA957_1_NG_1.29936.29936.3	29936	3	1901.043213	-0.005061	NPRKFNLDATELSIRK	NPRKFNLDATELSIRK	sp|O43752|STX6_HUMAN	0	276.4	2.365	0.367	2.57E-04	1	1
20160823_QEh1_LC2_HuPa_SA_HLApI_RA957_1_MG_1.25588.25588.1	25588	1	994.5540771	-0.00192	HASDRIIAL	HASDRIIAL	sp|P29401|TKT_HUMAN	0	69.6	1.445	0.431	8.98E-04	1	1
20160823_QEh1_LC2_HuPa_SA_HLApI_RA957_2_NG_1.33124.33124.2	33124	2	1398.693359	-0.003164	RIMDPYKASYGV	RIMDPYKASYGV	sp|Q9UJZ1|STML2_HUMAN	0	353.9	2.178	0.444	3.93E-05	1	1
20160823_QEh1_LC2_HuPa_SA_HLApI_RA957_2_MG_1.27478.27478.1	27478	1	801.4032593	-0.002201	IPAASAAAM	IPAASAAAM	sp|Q9UQ35|SRRM2_HUMAN	0	482.7	1.768	0.313	0.0324	1	1
20160823_QEh1_LC2_HuPa_SA_HLApI_RA957_1_MG_1.19744.19744.2	19744	2	939.5848999	-0.001681	SVPAVAKLR	SVPAVAKLR	sp|Q86WA8|LONP2_HUMAN	0	162.3	1.425	0.354	0.0143	1	1
20160823_QEh1_LC2_HuPa_SA_HLApI_RA957_2_MG_1.13844.13844.3	13844	3	944.4799805	-0.002804	DPAGVHPPR	DPAGVHPPR	sp|Q08J23|NSUN2_HUMAN	0	421.9	2.407	0.316	0.0166	1	1
20160823_QEh1_LC2_HuPa_SA_HLApI_RA957_2_NG_1.18665.18665.3	18665	3	1035.626465	-0.003673	HTIRGLIAR	HTIRGLIAR	sp|Q8TD31|CCHCR_HUMAN	0	180.1	1.64	0.224	0.0366	1	1
20160823_QEh1_LC2_HuPa_SA_HLApI_RA957_2_NG_1.23114.23114.1	23114	1	977.4471436	-0.001666	M(Oxidation)PQSGTGVSV	MPQSGTGVSV	sp|O00487|PSDE_HUMAN	0	608.4	2.228	0.453	5.38E-05	1	1
20160823_QEh1_LC2_HuPa_SA_HLApI_RA957_2_MG_1.26598.26598.2	26598	2	1154.533447	-0.002157	YANEVGEAFR	YANEVGEAFR	tr|H7C417|H7C417_HUMAN;sp|Q9UDX5|MTFP1_HUMAN	0	455.6	2.348	0.323	0.00585	1	1
20160823_QEh1_LC2_HuPa_SA_HLApI_RA957_1_MG_1.29995.29995.1	29995	1	1005.467041	-0.001825	M(Oxidation)PSDVLEVT	MPSDVLEVT	sp|P60842|IF4A1_HUMAN	0	429	1.878	0.167	0.0235	1	1
20160823_QEh1_LC2_HuPa_SA_HLApI_RA957_2_MG_1.07482.07482.3	7482	3	1180.678711	-0.004228	KVWKQRTHV	KVWKQRTHV	sp|P56556|NDUA6_HUMAN	0	240.3	2.196	0.247	0.0241	1	1
20160823_QEh1_LC2_HuPa_SA_HLApI_RA957_2_MG_1.10945.10945.2	10945	2	1229.641724	-0.002039	MPAEEREKKL	MPAEEREKKL	sp|Q99708|COM1_HUMAN	0	280.6	2.466	0.169	0.00328	1	1
20160823_QEh1_LC2_HuPa_SA_HLApI_RA957_2_NG_1.17865.17865.3	17865	3	1004.585632	-0.002311	RDIPIVHR	RDIPIVHR	sp|Q9BY50|SC11C_HUMAN	0	493.9	2.518	0.289	0.0128	1	1
20160823_QEh1_LC2_HuPa_SA_HLApI_RA957_1_MG_1.17781.17781.2	17781	2	1121.580322	-0.002645	EIVHGDLSPR	EIVHGDLSPR	sp|O60566|BUB1B_HUMAN	0	241.3	1.508	0.268	0.0425	1	1
20160823_QEh1_LC2_HuPa_SA_HLApI_RA957_1_NG_1.39032.39032.2	39032	2	1088.512329	-0.00156	DHDLQSYVL	DHDLQSYVL	sp|Q8N302|AGGF1_HUMAN	0	227	1.617	0.347	0.00604	1	1
20160823_QEh1_LC2_HuPa_SA_HLApI_RA957_2_NG_1.03787.03787.2	3787	2	1118.53772	-0.001253	RPVEKESQM(Oxidation)	RPVEKESQM	sp|Q8TCY9|URGCP_HUMAN	0	84.3	1.271	0.268	0.0293	1	1
20160823_QEh1_LC2_HuPa_SA_HLApI_RA957_1_NG_1.04479.04479.2	4479	2	927.4492798	-0.002989	SVTQGGHSR	SVTQGGHSR	sp|P40425|PBX2_HUMAN	0	247.9	1.358	0.299	0.0478	1	1
20160823_QEh1_LC2_HuPa_SA_HLApI_RA957_1_MG_1.07373.07373.2	7373	2	1110.529419	-0.002451	HPNHQHQTL	HPNHQHQTL	sp|Q9UPW0|FOXJ3_HUMAN	0	409.5	2.042	0.393	0.0031	1	1
20160823_QEh1_LC2_HuPa_SA_HLApI_RA957_1_NG_1.22029.22029.2	22029	2	939.5853271	-0.001229	SVPAVAKLR	SVPAVAKLR	sp|Q86WA8|LONP2_HUMAN	0	137.6	1.346	0.341	0.012	1	1
20160823_QEh1_LC2_HuPa_SA_HLApI_RA957_2_MG_1.09900.09900.2	9900	2	1234.60144	-0.004017	HAVSDHEATLR	HAVSDHEATLR	sp|P01891|1A68_HUMAN	0	660.3	2.225	0.452	1.05E-04	1	1
20160823_QEh1_LC2_HuPa_SA_HLApI_RA957_2_MG_1.28785.28785.2	28785	2	1069.469116	-0.002497	FPEDHDPTI	FPEDHDPTI	sp|Q92963|RIT1_HUMAN	0	345	1.926	0.431	0.00172	1	1
20160823_QEh1_LC2_HuPa_SA_HLApI_RA957_1_MG_1.09629.09629.2	9629	2	1134.648315	-0.002591	FTKNGRLATK	FTKNGRLATK	sp|Q8IUX1|T126B_HUMAN	0	193.4	1.684	0.234	0.0275	1	1
20160823_QEh1_LC2_HuPa_SA_HLApI_RA957_2_NG_1.24356.24356.3	24356	3	1156.667114	-0.004623	RHLKYISQL	RHLKYISQL	sp|P52333|JAK3_HUMAN	0	198	1.912	0.146	0.041	1	1
20160823_QEh1_LC2_HuPa_SA_HLApI_RA957_2_MG_1.06989.06989.2	6989	2	1151.594116	-0.002672	M(Oxidation)VSSQTKTVR	MVSSQTKTVR	sp|Q8TAD7|OCC1_HUMAN	0	412.7	2.121	0.426	9.10E-04	1	1
20160823_QEh1_LC2_HuPa_SA_HLApI_RA957_2_MG_1.26329.26329.1	26329	1	1122.528198	-0.002367	THDDSHLVSL	THDDSHLVSL	sp|Q32P44|EMAL3_HUMAN	0	638	2.165	0.452	1.19E-04	1	1
20160823_QEh1_LC2_HuPa_SA_HLApI_RA957_1_NG_1.24492.24492.1	24492	1	1048.528076	-0.00213	SHSELIHNL	SHSELIHNL	sp|P22061|PIMT_HUMAN	0	855.5	2.346	0.362	0.0124	1	1
20160823_QEh1_LC2_HuPa_SA_HLApI_RA957_2_MG_1.25557.25557.2	25557	2	1137.538696	0.001092	DPLYKENIM(Oxidation)	DPLYKENIM	sp|O75310|UDB11_HUMAN;sp|O75795|UDB17_HUMAN	0	372.8	1.967	0.368	0.0124	1	1
20160823_QEh1_LC2_HuPa_SA_HLApI_RA957_2_NG_1.50019.50019.2	50019	2	1315.711182	0.996815	ETANADIVTLLR	ETANADIVTLLR	sp|Q15027|ACAP1_HUMAN	0.18	293.7	2.528	0.453	4.59E-04	1	1
20160823_QEh1_LC2_HuPa_SA_HLApI_RA957_2_MG_1.34429.34429.2	34429	2	1155.563721	-0.003024	KM(Oxidation)FEVDMKI	KMFEVDMKI	sp|P51003|PAPOA_HUMAN	0	419.5	2.259	0.384	0.00104	1	1
20160823_QEh1_LC2_HuPa_SA_HLApI_RA957_2_NG_1.09704.09704.2	9704	2	970.500061	-0.001754	AHVSGRVVM(Oxidation)	AHVSGRVVM	sp|Q96CW1|AP2M1_HUMAN	0	250.5	1.453	0.127	0.0148	1	1
20160823_QEh1_LC2_HuPa_SA_HLApI_RA957_2_MG_1.20590.20590.2	20590	2	1112.485474	-0.003244	N(Deamidated)HHLQETSF	NHHLQETSF	sp|P13693|TCTP_HUMAN;sp|Q56UQ5|TPT1L_HUMAN	0	325.8	1.746	0.301	0.0128	1	1
20160823_QEh1_LC2_HuPa_SA_HLApI_RA957_1_MG_1.06295.06295.3	6295	3	1300.743042	-0.003205	TVKKADKVEQR	TVKKADKVEQR	sp|Q99832|TCPH_HUMAN	0	912.1	3.333	0.478	6.57E-05	1	1
20160823_QEh1_LC2_HuPa_SA_HLApI_RA957_1_NG_1.45968.45968.2	45968	2	1008.594299	-0.002487	HVSLVQLTL	HVSLVQLTL	sp|P12004|PCNA_HUMAN	0	301.2	1.701	0.283	0.0331	1	1
20160823_QEh1_LC2_HuPa_SA_HLApI_RA957_1_NG_1.32939.32939.1	32939	1	979.4960938	-0.00138	THDLVGPEL	THDLVGPEL	sp|Q6ZNJ1|NBEL2_HUMAN	0	491.3	1.834	0.323	0.00116	1	1
20160823_QEh1_LC2_HuPa_SA_HLApI_RA957_2_NG_1.23816.23816.1	23816	1	971.5396118	-4.03E-04	QVADVVVSR	QVADVVVSR	sp|P49327|FAS_HUMAN	0	183.1	1.947	0.225	0.0188	1	1
20160823_QEh1_LC2_HuPa_SA_HLApI_RA957_2_NG_1.40127.40127.2	40127	2	1267.671997	-0.005177	EVPDVTATPARL	EVPDVTATPARL	sp|Q07820|MCL1_HUMAN	0	251.5	1.861	0.215	0.00509	2	1
20160823_QEh1_LC2_HuPa_SA_HLApI_RA957_2_MG_1.34391.34391.2	34391	2	972.5604248	5.60E-05	SVVEIASLR	SVVEIASLR	sp|Q96EZ8|MCRS1_HUMAN	0	315.3	1.926	0.241	0.035	1	1
20160823_QEh1_LC2_HuPa_SA_HLApI_RA957_2_NG_1.13791.13791.2	13791	2	919.4589844	-0.002121	NSVDIASSK	NSVDIASSK	sp|Q93073|SBP2L_HUMAN	0	831.6	2.261	0.254	0.0156	1	1
20160823_QEh1_LC2_HuPa_SA_HLApI_RA957_2_MG_1.32541.32541.2	32541	2	1110.63623	-0.003427	ETPQVAVIVR	ETPQVAVIVR	sp|Q04637|IF4G1_HUMAN	0	387	1.724	0.313	0.002	1	1
20160823_QEh1_LC2_HuPa_SA_HLApI_RA957_2_MG_1.30424.30424.1	30424	1	972.4370728	-0.002946	SPQEDGVEL	SPQEDGVEL	sp|P11388|TOP2A_HUMAN	0	317.6	1.747	0.291	0.0349	1	1
20160823_QEh1_LC2_HuPa_SA_HLApI_RA957_1_NG_1.26204.26204.3	26204	3	1288.758667	-0.002867	RVFAAESIIKR	RVFAAESIIKR	sp|O95503|CBX6_HUMAN	0	928.9	3.432	0.373	8.94E-05	1	1
20160823_QEh1_LC2_HuPa_SA_HLApI_RA957_2_MG_1.15653.15653.2	15653	2	1045.518433	-8.38E-04	EGFHTQISK	EGFHTQISK	sp|Q06323|PSME1_HUMAN	0	610.7	1.93	0.276	0.048	1	1
20160823_QEh1_LC2_HuPa_SA_HLApI_RA957_2_NG_1.22876.22876.2	22876	2	1289.717651	-0.002758	VEGRDIPIVHR	VEGRDIPIVHR	sp|Q9BY50|SC11C_HUMAN	0	208.4	2.338	0.378	6.68E-04	1	1
20160823_QEh1_LC2_HuPa_SA_HLApI_RA957_2_NG_1.29007.29007.2	29007	2	983.5376587	-0.002326	DVVPNATIR	DVVPNATIR	sp|A4QPH2|PI4P2_HUMAN;sp|P42356|PI4KA_HUMAN;sp|Q8N8J0|PI4P1_HUMAN	0	304.3	1.388	0.238	0.0485	1	1
20160823_QEh1_LC2_HuPa_SA_HLApI_RA957_1_MG_1.30816.30816.3	30816	3	1144.684204	-0.001363	YVIDPIKGLK	YVIDPIKGLK	sp|Q15149|PLEC_HUMAN	0	191.1	1.773	0.37	0.00491	1	1
20160823_QEh1_LC2_HuPa_SA_HLApI_RA957_2_NG_1.46443.46443.2	46443	2	1192.666382	-0.003965	KLYSSEQLLI	KLYSSEQLLI	sp|Q9NX09|DDIT4_HUMAN	0	270.5	2.141	0.27	0.0181	1	1
20160823_QEh1_LC2_HuPa_SA_HLApI_RA957_2_NG_1.44706.44706.1	44706	1	972.5131836	4.01E-04	LPESGSSLAL	LPESGSSLAL	sp|Q9NWH2|TM242_HUMAN	0	382.7	1.748	0.249	0.00499	1	1
20160823_QEh1_LC2_HuPa_SA_HLApI_RA957_2_MG_1.42198.42198.2	42198	2	1107.662598	-0.002604	ELPIVTPALR	ELPIVTPALR	sp|P52292|IMA1_HUMAN	0	414.2	1.631	0.197	0.0087	1	1
20160823_QEh1_LC2_HuPa_SA_HLApI_RA957_2_NG_1.15137.15137.3	15137	3	1195.578247	-0.002564	FRKSMVEHY	FRKSMVEHY	sp|Q14088|RB33A_HUMAN	0.001	136.9	2.134	0.335	0.0164	1	1
20160823_QEh1_LC2_HuPa_SA_HLApI_RA957_2_NG_1.15137.15137.3	15137	3	1195.578247	-0.002568	FRKSMVQ(Deamidated)HY	FRKSMVQHY	sp|Q9H082|RB33B_HUMAN	0	136.9	2.134	0.335	0.0164	1	1
20160823_QEh1_LC2_HuPa_SA_HLApI_RA957_2_NG_1.23960.23960.3	23960	3	1356.731323	1.000296	EVWIPKN(Deamidated)GTRR	EVWIPKNGTRR	sp|Q6PIJ6|FBX38_HUMAN	0	211.9	2.177	0.24	0.0159	1	1
20160823_QEh1_LC2_HuPa_SA_HLApI_RA957_1_NG_1.29409.29409.2	29409	2	1194.658691	-0.002121	EIIDNHITLK	EIIDNHITLK	sp|Q2M389|WASH7_HUMAN	0	314.4	1.693	0.38	0.0377	1	1
20160823_QEh1_LC2_HuPa_SA_HLApI_RA957_1_MG_1.16873.16873.2	16873	2	984.605896	-0.002121	KAANVLITR	KAANVLITR	sp|P50750|CDK9_HUMAN	0	532.1	2.293	0.273	0.0134	1	1
20160823_QEh1_LC2_HuPa_SA_HLApI_RA957_1_MG_1.32570.32570.2	32570	2	966.5476074	-0.00225	LHGNIITSL	LHGNIITSL	sp|Q8IW35|CEP97_HUMAN	0	330.7	1.874	0.132	0.0255	1	1
20160823_QEh1_LC2_HuPa_SA_HLApI_RA957_2_MG_1.39781.39781.2	39781	2	1220.637085	-0.003044	EHAVLPVDGATL	EHAVLPVDGATL	sp|O75153|CLU_HUMAN	0	609.3	2.437	0.459	3.25E-04	1	1
20160823_QEh1_LC2_HuPa_SA_HLApI_RA957_2_NG_1.13303.13303.2	13303	2	1146.578247	-0.003317	NTIDKQCAVR	NTIDKQCAVR	sp|O15050|TRNK1_HUMAN	0	702.5	2.251	0.296	0.00305	1	1
20160823_QEh1_LC2_HuPa_SA_HLApI_RA957_1_MG_1.15335.15335.2	15335	2	925.496521	-0.001618	NHNKTSLL	NHNKTSLL	sp|Q9H422|HIPK3_HUMAN	0	302.8	1.796	0.383	0.0076	1	1
20160823_QEh1_LC2_HuPa_SA_HLApI_RA957_1_MG_1.19328.19328.2	19328	2	1014.545105	-7.28E-04	DSIVIQQGR	DSIVIQQGR	sp|O60264|SMCA5_HUMAN;sp|P28370|SMCA1_HUMAN	0	280	2.048	0.195	0.0413	1	1
20160823_QEh1_LC2_HuPa_SA_HLApI_RA957_2_MG_1.10932.10932.2	10932	2	1332.669556	-0.00257	VHDPNHSKMRL	VHDPNHSKMRL	sp|Q7Z3B3|KANL1_HUMAN	0	478.1	1.924	0.312	0.0115	1	1
20160823_QEh1_LC2_HuPa_SA_HLApI_RA957_2_MG_1.21539.21539.2	21539	2	1091.569946	-0.002447	EVEPGVHLGR	EVEPGVHLGR	sp|Q99755|PI51A_HUMAN	0	449.2	1.847	0.431	6.26E-04	1	1
20160823_QEh1_LC2_HuPa_SA_HLApI_RA957_2_MG_1.04640.04640.3	4640	3	1026.516357	-0.004309	TVTQGHTAGR	TVTQGHTAGR	sp|Q92545|TM131_HUMAN	0	241.3	2.424	0.406	0.00284	1	1
20160823_QEh1_LC2_HuPa_SA_HLApI_RA957_2_NG_1.32249.32249.2	32249	2	1154.559448	-0.004724	APVQESPPLAM(Oxidation)	APVQESPPLAM	sp|Q9NQC7|CYLD_HUMAN	0	412.2	2.302	0.324	0.00348	1	1
20160823_QEh1_LC2_HuPa_SA_HLApI_RA957_2_MG_1.33706.33706.2	33706	2	1256.567261	-0.003415	DTITTDTGFMR	DTITTDTGFMR	sp|Q13868|EXOS2_HUMAN	0	578.6	2.478	0.423	6.21E-04	1	1
20160823_QEh1_LC2_HuPa_SA_HLApI_RA957_1_MG_1.29198.29198.1	29198	1	916.4846802	-0.001853	LPSTSVNSL	LPSTSVNSL	sp|Q53HI1|UNC50_HUMAN	0	572.4	1.926	0.245	0.0086	1	1
20160823_QEh1_LC2_HuPa_SA_HLApI_RA957_1_NG_1.06460.06460.3	6460	3	1128.670776	-0.001927	ITNKDVRKR	ITNKDVRKR	sp|P60228|EIF3E_HUMAN	0	356.7	2.012	0.336	0.0316	1	1
20160823_QEh1_LC2_HuPa_SA_HLApI_RA957_1_NG_1.18676.18676.2	18676	2	1249.620117	-0.002211	DAIETDAM(Oxidation)IKK	DAIETDAMIKK	sp|P35251|RFC1_HUMAN	0	604.6	2.555	0.237	0.0012	1	1
20160823_QEh1_LC2_HuPa_SA_HLApI_RA957_1_MG_1.25748.25748.2	25748	2	1256.7052	-0.003673	RLQEGDKILSV	RLQEGDKILSV	tr|A0A087WUM0|A0A087WUM0_HUMAN;sp|P57105|SYJ2B_HUMAN	0	217.7	1.999	0.227	0.0159	1	1
20160823_QEh1_LC2_HuPa_SA_HLApI_RA957_1_MG_1.09149.09149.2	9149	2	1036.490723	-0.003003	ETNGEFGKR	ETNGEFGKR	sp|P61978|HNRPK_HUMAN	0	259.1	1.679	0.399	0.00313	1	1
20160823_QEh1_LC2_HuPa_SA_HLApI_RA957_2_MG_1.15554.15554.3	15554	3	1066.549316	-0.002649	NTVHDIVNR	NTVHDIVNR	sp|Q9UKF6|CPSF3_HUMAN	0	196.8	1.899	0.348	0.0425	1	1
20160823_QEh1_LC2_HuPa_SA_HLApI_RA957_2_NG_1.08740.08740.2	8740	2	996.4960938	-0.002781	SVSEVHPSR	SVSEVHPSR	sp|P42224|STAT1_HUMAN	0	486.9	2.143	0.343	0.0067	1	1
20160823_QEh1_LC2_HuPa_SA_HLApI_RA957_1_MG_1.11069.11069.2	11069	2	1050.528076	-0.002417	SSSTVVSTQR	SSSTVVSTQR	sp|P31483|TIA1_HUMAN	0	277.4	1.878	0.242	0.0217	1	1
20160823_QEh1_LC2_HuPa_SA_HLApI_RA957_2_MG_1.15483.15483.2	15483	2	1149.578979	-0.002916	EHFKEKYAV	EHFKEKYAV	sp|P12955|PEPD_HUMAN	0	341.1	1.758	0.346	0.00598	1	1
20160823_QEh1_LC2_HuPa_SA_HLApI_RA957_2_NG_1.30636.30636.2	30636	2	1097.656738	-0.003004	HIFKDKVVL	HIFKDKVVL	sp|O60678|ANM3_HUMAN;sp|Q99873|ANM1_HUMAN	0	380.9	1.73	0.35	0.00776	1	1
20160823_QEh1_LC2_HuPa_SA_HLApI_RA957_2_NG_1.32374.32374.3	32374	3	1129.531006	-0.002894	HSVREWVSM	HSVREWVSM	sp|P49736|MCM2_HUMAN	0	248.4	2.279	0.25	0.00927	1	1
20160823_QEh1_LC2_HuPa_SA_HLApI_RA957_2_MG_1.37653.37653.1	37653	1	1045.522095	-0.001139	FHGPLLYEA	FHGPLLYEA	sp|Q9UBU8|MO4L1_HUMAN	0	379.3	1.755	0.346	0.00484	1	1
20160823_QEh1_LC2_HuPa_SA_HLApI_RA957_2_MG_1.26960.26960.3	26960	3	977.4906616	-0.002386	GHSDIHSLL	GHSDIHSLL	sp|Q99081|HTF4_HUMAN	0	167.3	1.977	0.31	0.0146	1	1
20160823_QEh1_LC2_HuPa_SA_HLApI_RA957_1_MG_1.25410.25410.1	25410	1	884.4373779	-0.001859	VFDPHGTL	VFDPHGTL	sp|O95347|SMC2_HUMAN	0	400.7	1.582	0.226	0.0159	1	1
20160823_QEh1_LC2_HuPa_SA_HLApI_RA957_2_MG_1.14388.14388.3	14388	3	1490.700439	-0.003098	NSIDASEEKPVM(Oxidation)R	NSIDASEEKPVMR	sp|Q9NRZ9|HELLS_HUMAN	0	890.6	3.323	0.439	2.02E-05	1	1
20160823_QEh1_LC2_HuPa_SA_HLApI_RA957_1_NG_1.15835.15835.3	15835	3	1241.732544	-0.001821	DTISNKKVLPK	DTISNKKVLPK	sp|Q8TDB6|DTX3L_HUMAN	0	494.7	2.41	0.43	0.00353	1	1
20160823_QEh1_LC2_HuPa_SA_HLApI_RA957_2_MG_1.29558.29558.2	29558	2	1183.544434	-0.00199	KTMEDTLM(Oxidation)TV	KTMEDTLMTV	sp|P53365|ARFP2_HUMAN	0	378.2	1.903	0.243	0.00629	1	1
20160823_QEh1_LC2_HuPa_SA_HLApI_RA957_1_NG_1.31394.31394.3	31394	3	1080.589478	-0.00329	SRIVDIHEL	SRIVDIHEL	sp|Q07889|SOS1_HUMAN	0	118.1	1.58	0.226	0.0269	1	1
20160823_QEh1_LC2_HuPa_SA_HLApI_RA957_2_NG_1.52121.52121.1	52121	1	1097.643677	-7.35E-04	TLIDLPGITR	TLIDLPGITR	sp|P20591|MX1_HUMAN;sp|P20592|MX2_HUMAN	0	135.2	1.848	0.44	4.36E-04	1	1
20160823_QEh1_LC2_HuPa_SA_HLApI_RA957_2_NG_1.07878.07878.2	7878	2	992.4490356	-0.003245	NNSDISSTR	NNSDISSTR	sp|P01871|IGHM_HUMAN	0	489.2	2.2	0.286	0.0238	1	1
20160823_QEh1_LC2_HuPa_SA_HLApI_RA957_2_NG_1.16078.16078.3	16078	3	1130.636353	-0.001956	YIMPKPARR	YIMPKPARR	sp|Q96HW7|INT4_HUMAN	0	214.6	1.944	0.346	0.00517	1	1
20160823_QEh1_LC2_HuPa_SA_HLApI_RA957_2_NG_1.07486.07486.3	7486	3	1165.642334	-0.003167	ETPVHKQISK	ETPVHKQISK	sp|Q7Z2Z1|TICRR_HUMAN	0	275.2	2.017	0.355	0.00289	1	1
20160823_QEh1_LC2_HuPa_SA_HLApI_RA957_2_MG_1.19014.19014.1	19014	1	1134.51709	-0.002233	EHDTTEYKL	EHDTTEYKL	sp|P29350|PTN6_HUMAN	0	840.5	2.528	0.485	1.06E-05	1	1
20160823_QEh1_LC2_HuPa_SA_HLApI_RA957_1_NG_1.30124.30124.1	30124	1	994.4363403	-0.003289	THDYPYSL	THDYPYSL	sp|Q6NUQ4|TM214_HUMAN	0	193.9	1.504	0.35	0.00178	1	1
20160823_QEh1_LC2_HuPa_SA_HLApI_RA957_1_MG_1.14789.14789.3	14789	3	1161.509033	-0.001341	HHYPGPGNHF	HHYPGPGNHF	sp|Q13569|TDG_HUMAN	0	499.9	2.239	0.288	0.00585	1	1
20160823_QEh1_LC2_HuPa_SA_HLApI_RA957_2_NG_1.49117.49117.2	49117	2	1167.568237	-0.00644	FPQDRVFM(Oxidation)L	FPQDRVFML	sp|Q9NR09|BIRC6_HUMAN	0	80.5	1.519	0.286	0.027	1	1
20160823_QEh1_LC2_HuPa_SA_HLApI_RA957_2_NG_1.07892.07892.3	7892	3	1268.646973	-0.004385	EVHESYKHLK	EVHESYKHLK	sp|Q15067|ACOX1_HUMAN	0	201.5	1.907	0.19	0.0514	1	1
20160823_QEh1_LC2_HuPa_SA_HLApI_RA957_2_NG_1.20206.20206.2	20206	2	916.4959106	-0.001875	ETAVAIASR	ETAVAIASR	sp|P98194|AT2C1_HUMAN	0	448.8	2.142	0.273	0.0352	1	1
20160823_QEh1_LC2_HuPa_SA_HLApI_RA957_2_NG_1.23982.23982.3	23982	3	1493.754395	-0.004208	EQITLENQVHQR	EQITLENQVHQR	sp|Q96L91|EP400_HUMAN	0	623	2.782	0.303	0.00122	1	1
20160823_QEh1_LC2_HuPa_SA_HLApI_RA957_2_MG_1.11720.11720.3	11720	3	1035.527954	9.06E-04	EVSKDTVMK	EVSKDTVMK	sp|Q6SJ93|F111B_HUMAN	0	226.6	1.968	0.203	0.0228	1	1
20160823_QEh1_LC2_HuPa_SA_HLApI_RA957_2_NG_1.34372.34372.2	34372	2	1173.509033	-0.003429	RFDESM(Oxidation)QVF	RFDESMQVF	sp|Q96JC1|VPS39_HUMAN	0	385.6	1.62	0.319	0.0114	1	1
20160823_QEh1_LC2_HuPa_SA_HLApI_RA957_2_NG_1.50544.50544.2	50544	2	1108.498901	-0.002317	TFDFVHNVM	TFDFVHNVM	sp|Q96E29|MTEF3_HUMAN	0	267.1	1.455	0.192	0.0356	1	1
20160823_QEh1_LC2_HuPa_SA_HLApI_RA957_2_MG_1.36122.36122.2	36122	2	1361.754761	-7.14E-04	ELAYEQVAKALK	ELAYEQVAKALK	sp|O00299|CLIC1_HUMAN	0	888	2.804	0.471	3.12E-05	1	1
20160823_QEh1_LC2_HuPa_SA_HLApI_RA957_2_MG_1.22306.22306.3	22306	3	1220.655884	0.999818	FVSGADEKVLR	FVSGADEKVLR	sp|Q6IA86|ELP2_HUMAN	0	415.1	2.911	0.456	5.57E-04	1	1
20160823_QEh1_LC2_HuPa_SA_HLApI_RA957_2_NG_1.05628.05628.3	5628	3	1100.577637	-0.004992	EVATGTGPNKK	EVATGTGPNKK	sp|Q9NUL3|STAU2_HUMAN	0	180.7	2.039	0.319	0.00952	1	1
20160823_QEh1_LC2_HuPa_SA_HLApI_RA957_2_NG_1.05602.05602.2	5602	2	972.447937	-0.00333	SSADGSQPPK	SSADGSQPPK	sp|Q15291|RBBP5_HUMAN	0	364.5	2.111	0.193	5.02E-04	1	1
20160823_QEh1_LC2_HuPa_SA_HLApI_RA957_2_NG_1.41617.41617.1	41617	1	1167.549438	-0.002096	KTMEDTLMTV	KTMEDTLMTV	sp|P53365|ARFP2_HUMAN	0	454.5	1.969	0.445	4.04E-04	1	1
20160823_QEh1_LC2_HuPa_SA_HLApI_RA957_2_MG_1.34390.34390.3	34390	3	1061.562988	-0.002806	FPHLVHAEL	FPHLVHAEL	sp|Q8IXI1|MIRO2_HUMAN	0	182.3	2.479	0.213	0.0193	1	1
20160823_QEh1_LC2_HuPa_SA_HLApI_RA957_2_NG_1.02884.02884.3	2884	3	958.5528564	-0.003124	SVKEGKVGR	SVKEGKVGR	sp|Q15637|SF01_HUMAN	0	289	1.975	0.252	0.0132	1	1
20160823_QEh1_LC2_HuPa_SA_HLApI_RA957_1_MG_1.19856.19856.3	19856	3	1307.644653	-0.002307	DAINTEFKNTR	DAINTEFKNTR	sp|P08670|VIME_HUMAN	0	194.3	2.023	0.203	0.0205	1	1
20160823_QEh1_LC2_HuPa_SA_HLApI_RA957_2_MG_1.12222.12222.3	12222	3	1172.509644	-0.003496	ETEDGIMHNK	ETEDGIMHNK	sp|O14777|NDC80_HUMAN	0	202.3	1.852	0.168	0.0198	1	1
20160823_QEh1_LC2_HuPa_SA_HLApI_RA957_2_NG_1.24396.24396.2	24396	2	1139.536255	-0.003127	IHQENMGQAL	IHQENMGQAL	tr|H7C0S8|H7C0S8_HUMAN;sp|P04424|ARLY_HUMAN	0	468.7	2.205	0.385	0.00163	1	1
20160823_QEh1_LC2_HuPa_SA_HLApI_RA957_2_MG_1.31173.31173.2	31173	2	1243.637085	-0.003761	EVQQTLEELR	EVQQTLEELR	sp|Q8N5C6|SRBD1_HUMAN	0	716.9	2.088	0.294	0.0142	1	1
20160823_QEh1_LC2_HuPa_SA_HLApI_RA957_1_NG_1.35896.35896.2	35896	2	1162.611084	-0.002432	ERYFISHVL	ERYFISHVL	sp|P31350|RIR2_HUMAN	0	213.7	1.787	0.252	0.0187	1	1
20160823_QEh1_LC2_HuPa_SA_HLApI_RA957_1_NG_1.33062.33062.2	33062	2	1088.595825	-0.002019	SVINPGAIYR	SVINPGAIYR	sp|P13612|ITA4_HUMAN	0	325.9	1.98	0.404	0.00119	1	1
20160823_QEh1_LC2_HuPa_SA_HLApI_RA957_2_MG_1.32946.32946.3	32946	3	1237.735962	-0.003452	AVPDEILVVKR	AVPDEILVVKR	sp|Q9NUB1|ACS2L_HUMAN	0	431.4	2.598	0.482	7.27E-05	1	1
20160823_QEh1_LC2_HuPa_SA_HLApI_RA957_1_MG_1.35006.35006.2	35006	2	1066.542358	-0.002404	LPFSDPAHAL	LPFSDPAHAL	sp|Q9UJP4|KLH21_HUMAN	0	494.3	2.007	0.407	0.0128	1	1
20160823_QEh1_LC2_HuPa_SA_HLApI_RA957_2_NG_1.04629.04629.2	4629	2	1078.54895	-0.002469	ETM(Oxidation)PCVKKK	ETMPCVKKK	sp|P31350|RIR2_HUMAN	0	262.6	1.754	0.301	0.028	1	1
20160823_QEh1_LC2_HuPa_SA_HLApI_RA957_1_MG_1.19517.19517.2	19517	2	945.5485229	-9.47E-04	SVSNVVITK	SVSNVVITK	sp|P42566|EPS15_HUMAN	0	164.9	1.631	0.127	0.0495	1	1
20160823_QEh1_LC2_HuPa_SA_HLApI_RA957_2_NG_1.50904.50904.2	50904	2	1097.641357	-0.003111	TLIDLPGITR	TLIDLPGITR	sp|P20591|MX1_HUMAN;sp|P20592|MX2_HUMAN	0	526.1	2.242	0.33	0.0107	1	1
20160823_QEh1_LC2_HuPa_SA_HLApI_RA957_2_MG_1.15369.15369.3	15369	3	1125.590698	-0.002351	THYDPPRKL	THYDPPRKL	sp|P31943|HNRH1_HUMAN;sp|P55795|HNRH2_HUMAN	0	260.3	1.581	0.295	0.00216	1	1
20160823_QEh1_LC2_HuPa_SA_HLApI_RA957_2_NG_1.25296.25296.2	25296	2	923.4512939	-0.002192	AHMEPVVAA	AHMEPVVAA	sp|Q9BSH5|HDHD3_HUMAN	0	178.7	1.78	0.353	9.18E-04	1	1
20160823_QEh1_LC2_HuPa_SA_HLApI_RA957_2_NG_1.37092.37092.1	37092	1	772.376709	-0.002221	MPGPTTGL	MPGPTTGL	sp|Q99732|LITAF_HUMAN	0	819.6	1.973	0.307	0.00921	1	1
20160823_QEh1_LC2_HuPa_SA_HLApI_RA957_2_NG_1.44546.44546.2	44546	2	1043.503906	2.71E-04	GHQDQIFSL	GHQDQIFSL	sp|P57737|CORO7_HUMAN	0	174.9	1.821	0.191	0.0481	1	1
20160823_QEh1_LC2_HuPa_SA_HLApI_RA957_2_MG_1.43007.43007.2	43007	2	1199.537231	-0.002789	DPFYGPWYR	DPFYGPWYR	sp|Q5U3C3|TM164_HUMAN	0	330.3	1.597	0.319	0.0232	1	1
20160823_QEh1_LC2_HuPa_SA_HLApI_RA957_1_MG_1.35050.35050.2	35050	2	965.5527344	-0.00186	AHIIALESI	AHIIALESI	sp|O95864|FADS2_HUMAN	0	450.6	2.187	0.304	0.00376	1	1
20160823_QEh1_LC2_HuPa_SA_HLApI_RA957_2_MG_1.40414.40414.2	40414	2	984.5953979	-0.001408	TVGDIVLLR	TVGDIVLLR	tr|I3L0E3|I3L0E3_HUMAN;sp|Q9Y2R5|RT17_HUMAN	0	376.2	2.079	0.298	0.0145	1	1
20160823_QEh1_LC2_HuPa_SA_HLApI_RA957_1_NG_1.07856.07856.3	7856	3	1304.729248	-0.002098	TTFGPKSQRKR	TTFGPKSQRKR	sp|Q13823|NOG2_HUMAN	0	104.6	1.423	0.279	0.0511	1	1
20160823_QEh1_LC2_HuPa_SA_HLApI_RA957_2_NG_1.27727.27727.2	27727	2	1150.484863	-0.001742	M(Oxidation)PWGDPNYR	MPWGDPNYR	sp|Q9Y508|RN114_HUMAN	0	219.7	1.702	0.359	0.00316	1	1
20160823_QEh1_LC2_HuPa_SA_HLApI_RA957_2_MG_1.36661.36661.1	36661	1	935.5418701	-0.002168	AHTPVIISV	AHTPVIISV	sp|Q5U649|CL060_HUMAN	0	371.7	1.821	0.333	0.00876	1	1
20160823_QEh1_LC2_HuPa_SA_HLApI_RA957_2_MG_1.17148.17148.1	17148	1	1022.498962	-0.004325	STNYNPSLK	STNYNPSLK	tr|A0A075B6R2|A0A075B6R2_HUMAN;tr|A0A0A0MS12|A0A0A0MS12_HUMAN;tr|A0A0C4DH40|A0A0C4DH40_HUMAN	0	652.6	2.761	0.504	3.38E-05	1	1
20160823_QEh1_LC2_HuPa_SA_HLApI_RA957_2_MG_1.15374.15374.2	15374	2	1175.686523	-8.90E-04	TTVAKTVTVTR	TTVAKTVTVTR	sp|A5YKK6|CNOT1_HUMAN	0	990.3	2.576	0.461	8.67E-05	1	1
20160823_QEh1_LC2_HuPa_SA_HLApI_RA957_2_MG_1.34173.34173.1	34173	1	942.4875488	-0.00478	QHGGFVVTV	QHGGFVVTV	sp|Q9P0W2|HM20B_HUMAN	0	210.5	1.356	0.296	0.0483	1	1
20160823_QEh1_LC2_HuPa_SA_HLApI_RA957_2_NG_1.12710.12710.2	12710	2	948.4880981	4.68E-04	ETTGVVSTR	ETTGVVSTR	DeNovo_spliced__ETTGVVSTR	0	383.1	1.783	0.334	0.0253	1	1
20160823_QEh1_LC2_HuPa_SA_HLApI_RA957_2_NG_1.09747.09747.2	9747	2	993.4353027	-0.001015	NN(Deamidated)SDISSTR	NNSDISSTR	sp|P01871|IGHM_HUMAN	0.001	281.6	1.84	0.289	0.0124	1	1
20160823_QEh1_LC2_HuPa_SA_HLApI_RA957_2_NG_1.09747.09747.2	9747	2	993.4353027	-0.001015	N(Deamidated)NSDISSTR	NNSDISSTR	sp|P01871|IGHM_HUMAN	0	281.6	1.84	0.289	0.0124	1	1
20160823_QEh1_LC2_HuPa_SA_HLApI_RA957_1_MG_1.23751.23751.2	23751	2	1199.661865	-3.96E-04	RLAQQNAVTSL	RLAQQNAVTSL	sp|Q14289|FAK2_HUMAN	0	424.9	2.018	0.351	0.0173	1	1
20160823_QEh1_LC2_HuPa_SA_HLApI_RA957_2_MG_1.23873.23873.2	23873	2	1316.589233	-0.0026	EVLNDPENMEK	EVLNDPENMEK	tr|E7EVH7|E7EVH7_HUMAN;sp|Q07866|KLC1_HUMAN	0	241.6	1.805	0.243	0.017	1	1
20160823_QEh1_LC2_HuPa_SA_HLApI_RA957_2_NG_1.42890.42890.1	42890	1	1212.693848	-0.002648	KVLEPSETLVV	KVLEPSETLVV	sp|P18583|SON_HUMAN	0	339.8	1.849	0.194	0.0153	1	1
20160823_QEh1_LC2_HuPa_SA_HLApI_RA957_1_NG_1.45065.45065.1	45065	1	861.5303345	-0.00205	VVLPAPPAV	VVLPAPPAV	sp|Q96S59|RANB9_HUMAN	0	312.3	2.077	0.198	0.00277	1	1
20160823_QEh1_LC2_HuPa_SA_HLApI_RA957_2_MG_1.07298.07298.2	7298	2	1260.674316	-0.004334	QRDKVSSKNSL	QRDKVSSKNSL	sp|P11142|HSP7C_HUMAN	0	279.4	2.089	0.245	0.0451	1	1
20160823_QEh1_LC2_HuPa_SA_HLApI_RA957_2_MG_1.22573.22573.2	22573	2	1223.657715	-0.004526	EAAGQGQPVLVR	EAAGQGQPVLVR	sp|Q9HBH9|MKNK2_HUMAN	0	860.2	2.865	0.56	1.13E-06	1	1
20160823_QEh1_LC2_HuPa_SA_HLApI_RA957_2_NG_1.37505.37505.3	37505	3	1216.557129	1.001051	DRDPEFYKF	DRDPEFYKF	sp|Q9Y3T9|NOC2L_HUMAN	0	333.8	2.326	0.308	0.0013	1	1
20160823_QEh1_LC2_HuPa_SA_HLApI_RA957_1_MG_1.17229.17229.3	17229	3	1265.622681	-0.003885	DSFHHNVAALR	DSFHHNVAALR	sp|Q9BRQ8|AIFM2_HUMAN	0	561.7	3.068	0.352	0.00274	1	1
20160823_QEh1_LC2_HuPa_SA_HLApI_RA957_1_MG_1.31624.31624.3	31624	3	1178.737183	-0.001455	ELIKPPTILR	ELIKPPTILR	sp|P53677|AP3M2_HUMAN;sp|Q9Y2T2|AP3M1_HUMAN	0	312.1	2.639	0.443	0.00621	1	1
20160823_QEh1_LC2_HuPa_SA_HLApI_RA957_1_NG_1.27977.27977.2	27977	2	1171.55188	-0.002404	TTADM(Oxidation)IYSRV	TTADMIYSRV	sp|Q63HN8|RN213_HUMAN	0	253.3	1.692	0.309	0.00775	1	1
20160823_QEh1_LC2_HuPa_SA_HLApI_RA957_2_NG_1.37369.37369.1	37369	1	1011.456604	-0.001665	FPLTTESAM(Oxidation)	FPLTTESAM	sp|P62750|RL23A_HUMAN	0	685.8	2.374	0.385	0.00116	1	1
20160823_QEh1_LC2_HuPa_SA_HLApI_RA957_2_NG_1.41507.41507.2	41507	2	1259.526367	-0.001768	FHDDSMKSFF	FHDDSMKSFF	sp|Q13112|CAF1B_HUMAN	0	115.8	1.92	0.318	6.08E-04	2	1
20160823_QEh1_LC2_HuPa_SA_HLApI_RA957_2_NG_1.51889.51889.2	51889	2	969.5184326	-0.002084	LPTAVEPLM	LPTAVEPLM	sp|Q92576|PHF3_HUMAN	0	294.5	1.676	0.247	0.0325	1	1
20160823_QEh1_LC2_HuPa_SA_HLApI_RA957_2_NG_1.18611.18611.2	18611	2	1196.514526	0.001327	DSAPNEM(Oxidation)VYR	DSAPNEMVYR	sp|O00139|KIF2A_HUMAN	0	204.1	1.513	0.269	0.0198	1	1
20160823_QEh1_LC2_HuPa_SA_HLApI_RA957_1_NG_1.19752.19752.2	19752	2	863.4597168	-0.001616	DHAGPIRV	DHAGPIRV	sp|Q9BTE6|AASD1_HUMAN	0	299	1.443	0.042	0.0523	1	1
20160823_QEh1_LC2_HuPa_SA_HLApI_RA957_2_MG_1.37283.37283.2	37283	2	1416.754028	-0.003214	STVAESVSQQILR	STVAESVSQQILR	sp|Q86WX3|AROS_HUMAN	0	918.8	2.755	0.468	5.54E-05	1	1
20160823_QEh1_LC2_HuPa_SA_HLApI_RA957_2_MG_1.32996.32996.2	32996	2	1237.73584	-0.003609	AVPDEILVVKR	AVPDEILVVKR	sp|Q9NUB1|ACS2L_HUMAN	0	195.3	1.743	0.447	1.56E-04	1	1
20160823_QEh1_LC2_HuPa_SA_HLApI_RA957_1_NG_1.10072.10072.2	10072	2	1284.675049	-0.003614	ETVHQLSKTSR	ETVHQLSKTSR	sp|Q01082|SPTB2_HUMAN	0	514.7	1.953	0.496	1.87E-05	1	1
20160823_QEh1_LC2_HuPa_SA_HLApI_RA957_2_MG_1.33696.33696.2	33696	2	1021.448425	-0.002059	FHDGDSVVF	FHDGDSVVF	sp|P13798|ACPH_HUMAN	0	203	1.559	0.402	0.00307	1	1
20160823_QEh1_LC2_HuPa_SA_HLApI_RA957_2_NG_1.35807.35807.2	35807	2	1251.608032	-0.001452	EAASYLDQISR	EAASYLDQISR	sp|P61289|PSME3_HUMAN	0	619.7	2.454	0.454	1.01E-04	1	1
20160823_QEh1_LC2_HuPa_SA_HLApI_RA957_2_MG_1.28502.28502.2	28502	2	1091.50061	-0.003006	YHDIAQQAF	YHDIAQQAF	sp|Q14152|EIF3A_HUMAN	0	329.4	2.103	0.297	0.0232	1	1
20160823_QEh1_LC2_HuPa_SA_HLApI_RA957_2_MG_1.09347.09347.3	9347	3	1214.643677	-4.51E-04	ETPKPGTCVKR	ETPKPGTCVKR	sp|P49790|NU153_HUMAN	0	322.5	2.216	0.338	5.97E-04	1	1
20160823_QEh1_LC2_HuPa_SA_HLApI_RA957_2_MG_1.29557.29557.2	29557	2	998.5199585	-0.001935	IHQAMVTSL	IHQAMVTSL	sp|O00139|KIF2A_HUMAN	0	367.5	1.815	0.336	0.0194	1	1
20160823_QEh1_LC2_HuPa_SA_HLApI_RA957_2_MG_1.11596.11596.3	11596	3	940.5053711	-0.003667	SVTSVGHVR	SVTSVGHVR	sp|Q9BXL7|CAR11_HUMAN	0	240.7	1.996	0.257	0.024	1	1
20160823_QEh1_LC2_HuPa_SA_HLApI_RA957_2_MG_1.40253.40253.1	40253	1	1071.429443	-0.00376	MPFSGGQDSF	MPFSGGQDSF	sp|Q5VT06|CE350_HUMAN	0	568.6	2.381	0.435	3.88E-04	1	1
20160823_QEh1_LC2_HuPa_SA_HLApI_RA957_1_NG_1.07221.07221.2	7221	2	978.4866943	-0.001608	SHAHKSEAL	SHAHKSEAL	sp|Q15361|TTF1_HUMAN	0	354.3	2.117	0.386	0.0075	1	1
20160823_QEh1_LC2_HuPa_SA_HLApI_RA957_2_MG_1.22387.22387.2	22387	2	1015.590454	-0.002274	HHVNIGLKV	HHVNIGLKV	sp|Q8N3C0|ASCC3_HUMAN	0	404.4	2.051	0.273	0.0112	1	1
20160823_QEh1_LC2_HuPa_SA_HLApI_RA957_2_NG_1.20107.20107.2	20107	2	972.4674683	-0.002405	HASTVQM(Oxidation)AL	HASTVQMAL	sp|Q8WXH0|SYNE2_HUMAN	0	574.6	1.977	0.402	0.0481	1	1
20160823_QEh1_LC2_HuPa_SA_HLApI_RA957_2_MG_1.33402.33402.1	33402	1	974.5601807	1.0005	KLNPGIAYV	KLNPGIAYV	sp|Q9NVG8|TBC13_HUMAN	0.243	477.6	1.567	0.352	0.0425	1	1
20160823_QEh1_LC2_HuPa_SA_HLApI_RA957_1_MG_1.13677.13677.2	13677	2	1175.627441	-0.002491	DVFERPSAKK	DVFERPSAKK	sp|P55081|MFAP1_HUMAN	0	400.4	2.221	0.376	0.0081	1	1
20160823_QEh1_LC2_HuPa_SA_HLApI_RA957_1_NG_1.27016.27016.2	27016	2	1114.585449	-0.001534	EVNDPSLTIK	EVNDPSLTIK	sp|P00403|COX2_HUMAN	0	142.6	1.57	0.357	0.0499	1	1
20160823_QEh1_LC2_HuPa_SA_HLApI_RA957_1_MG_1.24198.24198.2	24198	2	1005.547119	-0.002397	YQEVGAKVL	YQEVGAKVL	sp|Q2TAK8|MUM1_HUMAN	0	189.9	1.629	0.322	0.0161	1	1
20160823_QEh1_LC2_HuPa_SA_HLApI_RA957_2_MG_1.36771.36771.1	36771	1	1078.503052	0.002602	EPMEKEFGL	EPMEKEFGL	sp|Q9BVP2|GNL3_HUMAN	0	373.1	1.559	0.146	0.0185	1	1
20160823_QEh1_LC2_HuPa_SA_HLApI_RA957_2_NG_1.50808.50808.1	50808	1	970.4782104	-0.001129	M(Oxidation)PDLPNVGL	MPDLPNVGL	sp|Q9H9T3|ELP3_HUMAN	0	511.3	1.773	0.352	0.00245	1	1
20160823_QEh1_LC2_HuPa_SA_HLApI_RA957_2_MG_1.38550.38550.1	38550	1	916.463623	-0.001792	SPFPASQAL	SPFPASQAL	sp|P54259|ATN1_HUMAN	0	603.7	2.201	0.343	0.00963	1	1
20160823_QEh1_LC2_HuPa_SA_HLApI_RA957_2_MG_1.38574.38574.1	38574	1	903.4356689	-0.001474	M(Oxidation)PDSAAALL	MPDSAAALL	sp|O60443|DFNA5_HUMAN	0	465.1	1.798	0.332	0.00255	1	1
20160823_QEh1_LC2_HuPa_SA_HLApI_RA957_1_NG_1.38453.38453.2	38453	2	1165.582275	-0.004436	EATDLTFLEK	EATDLTFLEK	sp|O00159|MYO1C_HUMAN	0	422.7	1.982	0.373	0.00555	1	1
20160823_QEh1_LC2_HuPa_SA_HLApI_RA957_2_NG_1.25875.25875.2	25875	2	944.5270996	-0.002017	TTDLIVQR	TTDLIVQR	sp|Q99447|PCY2_HUMAN	0	599.3	2.199	0.193	0.0246	1	1
20160823_QEh1_LC2_HuPa_SA_HLApI_RA957_2_NG_1.08492.08492.2	8492	2	949.458374	-0.003397	THPSSTHAL	THPSSTHAL	sp|P30305|MPIP2_HUMAN	0	238.7	1.391	0.33	0.0315	1	1
20160823_QEh1_LC2_HuPa_SA_HLApI_RA957_1_MG_1.24741.24741.3	24741	3	1206.595215	-0.004036	DAVDVFETRR	DAVDVFETRR	sp|Q9BVL2|NUPL1_HUMAN	0	355.6	2.157	0.255	0.004	1	1
20160823_QEh1_LC2_HuPa_SA_HLApI_RA957_1_MG_1.10404.10404.3	10404	3	1195.587769	-0.002984	YTKDAM(Oxidation)PINK	YTKDAMPINK	sp|Q96TA2|YMEL1_HUMAN	0	117.5	1.877	0.392	0.035	1	1
20160823_QEh1_LC2_HuPa_SA_HLApI_RA957_1_NG_1.21274.21274.2	21274	2	1090.598511	2.47E-04	ITASGVTVTSR	ITASGVTVTSR	sp|Q8IVL1|NAV2_HUMAN	0	162	1.883	0.117	0.0516	1	1
20160823_QEh1_LC2_HuPa_SA_HLApI_RA957_2_MG_1.35110.35110.3	35110	3	1097.566162	-0.003003	RMFDGKFVV	RMFDGKFVV	sp|Q8TAS1|UHMK1_HUMAN	0	259	1.994	0.332	0.0337	1	1
20160823_QEh1_LC2_HuPa_SA_HLApI_RA957_1_MG_1.12508.12508.3	12508	3	1154.685547	-0.002813	EVARGKNILR	EVARGKNILR	sp|P31930|QCR1_HUMAN	0	387.7	2.053	0.267	0.0314	1	1
20160823_QEh1_LC2_HuPa_SA_HLApI_RA957_1_MG_1.33695.33695.2	33695	2	1239.641357	-0.008608	IPYHSEVPVSL	IPYHSEVPVSL	sp|Q01082|SPTB2_HUMAN	0	259.5	1.95	0.243	0.0203	1	1
20160823_QEh1_LC2_HuPa_SA_HLApI_RA957_2_NG_1.30169.30169.1	30169	1	1028.519409	-0.001807	MPEKEPSVL	MPEKEPSVL	sp|Q96T76|MMS19_HUMAN	0	450.4	2.121	0.333	0.00641	1	1
20160823_QEh1_LC2_HuPa_SA_HLApI_RA957_1_NG_1.46455.46455.2	46455	2	938.5444946	8.41E-04	LQAPPLTSL	LQAPPLTSL	sp|Q96EX3|WDR34_HUMAN	0	264.3	1.573	0.261	0.0276	1	1
20160823_QEh1_LC2_HuPa_SA_HLApI_RA957_1_MG_1.14774.14774.3	14774	3	1164.62146	-0.003629	QVFNSKVTSR	QVFNSKVTSR	sp|Q5JWR5|DOP1_HUMAN	0	361.3	2.271	0.317	0.00135	1	1
20160823_QEh1_LC2_HuPa_SA_HLApI_RA957_1_MG_1.11937.11937.3	11937	3	1126.679443	-0.002854	EIAKLKAAQR	EIAKLKAAQR	sp|Q15058|KIF14_HUMAN	0	411.3	2.447	0.252	0.0298	1	1
20160823_QEh1_LC2_HuPa_SA_HLApI_RA957_2_NG_1.21093.21093.3	21093	3	1233.679199	0.980251	QAAKDLLYRR	QAAKDLLYRR	sp|Q86XE0|SNX32_HUMAN;sp|Q9UNH7|SNX6_HUMAN	0	345.3	2.245	1	5.99E-04	1	1
20160823_QEh1_LC2_HuPa_SA_HLApI_RA957_1_NG_1.19357.19357.1	19357	1	999.4749146	-0.002473	SHSHVGYTL	SHSHVGYTL	sp|Q96JZ2|HSH2D_HUMAN	0	802.9	2.253	0.407	5.50E-04	1	1
20160823_QEh1_LC2_HuPa_SA_HLApI_RA957_2_MG_1.16327.16327.3	16327	3	995.4436035	-0.002515	FHSHDGPSL	FHSHDGPSL	sp|Q8NEW0|ZNT7_HUMAN	0	241.1	2.027	0.257	0.0294	1	1
20160823_QEh1_LC2_HuPa_SA_HLApI_RA957_2_MG_1.18610.18610.3	18610	3	1179.527832	-0.003009	YRDEFSHQV	YRDEFSHQV	sp|Q7KZ85|SPT6H_HUMAN	0	131.7	1.97	0.256	0.036	1	1
20160823_QEh1_LC2_HuPa_SA_HLApI_RA957_2_MG_1.33753.33753.2	33753	2	1001.624084	-0.003289	KTLPVAFKV	KTLPVAFKV	sp|Q13761|RUNX3_HUMAN;sp|Q13950|RUNX2_HUMAN	0	749.3	2.662	0.439	3.09E-04	1	1
20160823_QEh1_LC2_HuPa_SA_HLApI_RA957_1_NG_1.17010.17010.3	17010	3	1194.622192	-0.002261	EVIRAYDTTK	EVIRAYDTTK	sp|Q9NTI2|AT8A2_HUMAN;sp|Q9Y2Q0|AT8A1_HUMAN	0	224.4	1.758	0.329	0.0154	1	1
20160823_QEh1_LC2_HuPa_SA_HLApI_RA957_1_MG_1.13180.13180.2	13180	2	1074.637085	-0.002677	TVAKTVTVTR	TVAKTVTVTR	sp|A5YKK6|CNOT1_HUMAN	0	817.6	2.008	0.45	0.00149	1	1
20160823_QEh1_LC2_HuPa_SA_HLApI_RA957_1_NG_1.18055.18055.2	18055	2	1029.454224	-6.87E-04	DHASIQM(Oxidation)NV	DHASIQMNV	sp|P63220|RS21_HUMAN	0	172	1.733	0.339	0.00943	1	1
20160823_QEh1_LC2_HuPa_SA_HLApI_RA957_2_NG_1.16670.16670.2	16670	2	991.4443359	-0.002314	THM(Oxidation)TAIVGM(Oxidation)	THMTAIVGM	sp|P53396|ACLY_HUMAN	0	639.6	2.456	0.463	5.77E-04	1	1
20160823_QEh1_LC2_HuPa_SA_HLApI_RA957_2_MG_1.36413.36413.2	36413	2	1001.515808	-0.002417	FHAETLTAL	FHAETLTAL	sp|Q7LBE3|S26A9_HUMAN	0.281	146.3	1.699	0.318	0.0324	1	1
20160823_QEh1_LC2_HuPa_SA_HLApI_RA957_2_NG_1.12617.12617.3	12617	3	1190.631714	1.000132	RHAQTISGHAL	RHAQTISGHAL	sp|Q9UBN7|HDAC6_HUMAN	0.263	499.2	2.902	0.389	1.61E-04	1	1
20160823_QEh1_LC2_HuPa_SA_HLApI_RA957_2_NG_1.28729.28729.2	28729	2	1088.578735	1.001266	NANPLIYQR	NANPLIYQR	sp|Q9Y3D0|MIP18_HUMAN	0	215	1.725	1	0.00794	1	1
20160823_QEh1_LC2_HuPa_SA_HLApI_RA957_2_MG_1.18459.18459.2	18459	2	1010.547485	-0.003383	STVNQPIPR	STVNQPIPR	sp|O95199|RCBT2_HUMAN	0	585.3	2.142	0.391	8.63E-04	1	1
20160823_QEh1_LC2_HuPa_SA_HLApI_RA957_2_MG_1.38798.38798.3	38798	3	1309.664551	-0.002067	DTYSWLLKER	DTYSWLLKER	sp|P20591|MX1_HUMAN	0	263.1	2.057	0.366	0.00234	1	1
20160823_QEh1_LC2_HuPa_SA_HLApI_RA957_2_NG_1.22537.22537.3	22537	3	1340.719727	-0.003752	DLIDMKSVKHR	DLIDMKSVKHR	sp|Q8WXH0|SYNE2_HUMAN	0	438.6	2.669	0.309	0.00256	1	1
20160823_QEh1_LC2_HuPa_SA_HLApI_RA957_1_NG_1.21937.21937.1	21937	1	1093.552246	-0.003415	AHFQKSYTL	AHFQKSYTL	sp|Q9BW83|IFT27_HUMAN	0	276.3	1.707	0.462	1.01E-05	1	1
20160823_QEh1_LC2_HuPa_SA_HLApI_RA957_2_NG_1.50226.50226.2	50226	2	1149.548096	-7.75E-04	ELWDSIMTR	ELWDSIMTR	sp|Q15020|SART3_HUMAN	0	291.1	1.345	0.192	0.0132	1	1
20160823_QEh1_LC2_HuPa_SA_HLApI_RA957_2_MG_1.04271.04271.3	4271	3	1137.566528	-0.002746	HHLHHHHAL	HHLHHHHAL	sp|Q8NFD5|ARI1B_HUMAN	0	371.7	2.361	0.272	0.00391	1	1
20160823_QEh1_LC2_HuPa_SA_HLApI_RA957_2_NG_1.21305.21305.2	21305	2	1035.542969	-0.003158	SNDIPHVVR	SNDIPHVVR	sp|Q8NI36|WDR36_HUMAN	0	391.3	2.048	0.313	7.10E-04	1	1
20160823_QEh1_LC2_HuPa_SA_HLApI_RA957_2_NG_1.37306.37306.2	37306	2	909.4903564	-0.001656	SHIGDAVVI	SHIGDAVVI	sp|P12004|PCNA_HUMAN	0	227.7	1.976	0.143	0.0408	1	1
20160823_QEh1_LC2_HuPa_SA_HLApI_RA957_2_NG_1.26979.26979.2	26979	2	1000.535095	-0.00246	SHSSVILKM	SHSSVILKM	sp|O60563|CCNT1_HUMAN	0	314.4	2.251	0.432	1.22E-04	1	1
20160823_QEh1_LC2_HuPa_SA_HLApI_RA957_2_NG_1.24556.24556.2	24556	2	1172.578491	-2.90E-05	NRLENDGATAL	NRLENDGATAL	sp|P46060|RAGP1_HUMAN	0	218.1	1.927	0.175	0.0119	2	1
20160823_QEh1_LC2_HuPa_SA_HLApI_RA957_1_MG_1.19562.19562.1	19562	1	1023.569397	-0.00188	IHAEIKNSL	IHAEIKNSL	sp|O75475|PSIP1_HUMAN	0	752.7	2.445	0.255	0.00583	1	1
20160823_QEh1_LC2_HuPa_SA_HLApI_RA957_2_MG_1.12471.12471.3	12471	3	1291.547363	-0.002918	ETCYTYDRNK	ETCYTYDRNK	sp|P01591|IGJ_HUMAN	0	332.6	2.218	0.475	1.08E-04	1	1
20160823_QEh1_LC2_HuPa_SA_HLApI_RA957_2_NG_1.24321.24321.3	24321	3	1233.6073	-0.003785	RMYELVHRM	RMYELVHRM	sp|Q53GS7|GLE1_HUMAN	0	567.8	2.752	0.303	0.00202	1	1
20160823_QEh1_LC2_HuPa_SA_HLApI_RA957_2_NG_1.19050.19050.2	19050	2	1192.571167	-0.004652	EAVNMVSSQTK	EAVNMVSSQTK	sp|Q8TAD7|OCC1_HUMAN	0	978.7	2.565	0.439	1.86E-05	1	1
20160823_QEh1_LC2_HuPa_SA_HLApI_RA957_2_MG_1.15258.15258.3	15258	3	1161.600708	-0.002258	TTATPPFKGDK	TTATPPFKGDK	sp|Q68CP9|ARID2_HUMAN	0	386.8	2.839	0.304	0.0017	1	1
20160823_QEh1_LC2_HuPa_SA_HLApI_RA957_1_MG_1.23205.23205.1	23205	1	1074.662109	-0.002803	KTLTGKTITL	KTLTGKTITL	tr|J3QRK5|J3QRK5_HUMAN;sp|P0CG47|UBB_HUMAN;sp|P0CG48|UBC_HUMAN;sp|P62979|RS27A_HUMAN;sp|P62987|RL40_HUMAN	0	632.5	2.341	0.496	7.74E-04	1	1
20160823_QEh1_LC2_HuPa_SA_HLApI_RA957_2_NG_1.42911.42911.1	42911	1	982.5359497	1.007605	SHVPYPVAL	SHVPYPVAL	sp|P10242|MYB_HUMAN	0	397.2	1.857	0.285	0.0141	1	1
20160823_QEh1_LC2_HuPa_SA_HLApI_RA957_2_MG_1.16323.16323.3	16323	3	1211.543579	-0.002241	VYDSSEKTHF	VYDSSEKTHF	sp|Q9UJQ1|LAMP5_HUMAN	0	114.2	2.01	0.273	0.0108	1	1
20160823_QEh1_LC2_HuPa_SA_HLApI_RA957_2_MG_1.15603.15603.2	15603	2	994.5172119	-0.002404	HRLPSEVSA	HRLPSEVSA	sp|Q8TCA0|LRC20_HUMAN	0	518.8	1.848	0.354	0.00982	1	1
20160823_QEh1_LC2_HuPa_SA_HLApI_RA957_1_NG_1.33921.33921.1	33921	1	1114.526855	-0.002586	ERDYTGYVL	ERDYTGYVL	sp|Q9Y2G8|DJC16_HUMAN	0	38.7	1.384	0.408	0.00225	1	1
20160823_QEh1_LC2_HuPa_SA_HLApI_RA957_1_MG_1.10991.10991.3	10991	3	1226.634399	-0.002396	DTKGHSLSVQR	DTKGHSLSVQR	sp|Q460N5|PAR14_HUMAN	0	631.8	3.235	0.456	1.91E-05	1	1
20160823_QEh1_LC2_HuPa_SA_HLApI_RA957_2_MG_1.02154.02154.2	2154	2	1022.485229	-0.002798	TTAESQTTGK	TTAESQTTGK	sp|Q5QJE6|TDIF2_HUMAN	0	302.8	1.789	0.36	0.00424	1	1
20160823_QEh1_LC2_HuPa_SA_HLApI_RA957_2_NG_1.40515.40515.2	40515	2	1120.63916	-1.47E-04	KLWQTPLHV	KLWQTPLHV	sp|Q8NB46|ANR52_HUMAN	0	285.4	1.966	0.45	0.00222	1	1
20160823_QEh1_LC2_HuPa_SA_HLApI_RA957_2_NG_1.33213.33213.3	33213	3	1114.657593	-0.003461	EHVLRIHVL	EHVLRIHVL	sp|Q9BSJ8|ESYT1_HUMAN	0	448.4	1.969	0.224	0.0251	1	1
20160823_QEh1_LC2_HuPa_SA_HLApI_RA957_2_MG_1.23220.23220.2	23220	2	1181.602295	-0.001785	DQLDHLNVTK	DQLDHLNVTK	sp|Q9BQC6|RT63_HUMAN	0	245.3	1.824	0.35	0.00228	1	1
20160823_QEh1_LC2_HuPa_SA_HLApI_RA957_1_MG_1.30672.30672.2	30672	2	1149.600342	-0.002673	DHDPVDKIVL	DHDPVDKIVL	sp|P22626|ROA2_HUMAN	0	217.6	1.854	0.435	9.76E-04	1	1
20160823_QEh1_LC2_HuPa_SA_HLApI_RA957_2_NG_1.50263.50263.1	50263	1	944.4951172	-0.001641	FPLTGNPSL	FPLTGNPSL	sp|Q86XN7|PRSR1_HUMAN	0	717	2.32	0.36	0.00262	1	1
20160823_QEh1_LC2_HuPa_SA_HLApI_RA957_1_MG_1.09812.09812.2	9812	2	1039.481812	-0.001674	DSHGHNVFK	DSHGHNVFK	sp|P49736|MCM2_HUMAN	0	617.3	2.052	0.322	4.52E-04	1	1
20160823_QEh1_LC2_HuPa_SA_HLApI_RA957_1_NG_1.15111.15111.2	15111	2	1112.59436	-0.003493	EAFFSKTKR	EAFFSKTKR	sp|Q969R5|LMBL2_HUMAN	0	429	1.882	0.401	5.06E-04	1	1
20160823_QEh1_LC2_HuPa_SA_HLApI_RA957_1_MG_1.31035.31035.2	31035	2	987.5470581	-0.003105	AIPGFTINR	AIPGFTINR	tr|H7C417|H7C417_HUMAN;sp|Q9UDX5|MTFP1_HUMAN	0	166.5	1.457	0.249	0.0533	1	1
20160823_QEh1_LC2_HuPa_SA_HLApI_RA957_2_NG_1.35960.35960.1	35960	1	1064.559937	-0.001494	EHQINQIAL	EHQINQIAL	sp|O75037|KI21B_HUMAN	0	451.5	1.83	0.393	0.00318	1	1
20160823_QEh1_LC2_HuPa_SA_HLApI_RA957_1_MG_1.15444.15444.2	15444	2	1137.602173	-7.96E-04	KTFEGNLTTK	KTFEGNLTTK	sp|Q6P2Q9|PRP8_HUMAN	0	391.6	2.438	0.432	8.76E-04	1	1
20160823_QEh1_LC2_HuPa_SA_HLApI_RA957_1_NG_1.05613.05613.2	5613	2	976.5656128	-9.58E-04	SSSSVVKKR	SSSSVVKKR	sp|Q14693|LPIN1_HUMAN	0	189.8	1.315	0.471	0.00563	1	1
20160823_QEh1_LC2_HuPa_SA_HLApI_RA957_2_MG_1.32228.32228.2	32228	2	1285.694214	-0.004827	VTVGGEQISAIGR	VTVGGEQISAIGR	sp|Q8TEA8|DTD1_HUMAN	0	355.8	2.476	0.408	1.06E-04	1	1
20160823_QEh1_LC2_HuPa_SA_HLApI_RA957_1_MG_1.41838.41838.1	41838	1	962.5055542	-0.001756	NVFATDAIL	NVFATDAIL	sp|O15371|EIF3D_HUMAN	0	192.7	1.363	0.314	0.00637	1	1
20160823_QEh1_LC2_HuPa_SA_HLApI_RA957_2_MG_1.22322.22322.2	22322	2	964.477478	-0.002542	LPHAPGVQM(Oxidation)	LPHAPGVQM	sp|Q13547|HDAC1_HUMAN;sp|Q92769|HDAC2_HUMAN	0	210.4	1.721	0.211	0.0137	1	1
20160823_QEh1_LC2_HuPa_SA_HLApI_RA957_1_NG_1.42620.42620.1	42620	1	988.4855347	-0.001025	FPSSPQDVL	FPSSPQDVL	sp|Q9Y312|AAR2_HUMAN	0	185.2	1.494	0.212	0.0163	1	1
20160823_QEh1_LC2_HuPa_SA_HLApI_RA957_2_MG_1.24073.24073.3	24073	3	1125.556152	1.00121	LHFDHAVRM	LHFDHAVRM	sp|O00566|MPP10_HUMAN	0	530.2	2.388	0.357	0.00257	1	1
20160823_QEh1_LC2_HuPa_SA_HLApI_RA957_1_MG_1.20810.20810.1	20810	1	1049.55835	-0.003439	EHVPNSVRL	EHVPNSVRL	sp|O94906|PRP6_HUMAN	0	128.5	1.799	0.385	9.04E-04	1	1
20160823_QEh1_LC2_HuPa_SA_HLApI_RA957_1_MG_1.12607.12607.2	12607	2	1281.679321	-0.003654	SVDKKGHVHYL	SVDKKGHVHYL	sp|Q14839|CHD4_HUMAN	0	708.6	2.502	0.502	2.80E-05	1	1
20160823_QEh1_LC2_HuPa_SA_HLApI_RA957_2_NG_1.21435.21435.2	21435	2	1174.462769	-6.51E-04	RYDEMVESM(Oxidation)	RYDEMVESM	sp|P62258|1433E_HUMAN	0	388.4	1.78	0.297	0.0168	1	1
20160823_QEh1_LC2_HuPa_SA_HLApI_RA957_2_MG_1.38502.38502.2	38502	2	1286.715332	-0.004037	DVASIILGSKER	DVASIILGSKER	sp|Q9Y4A5|TRRAP_HUMAN	0	718.9	2.496	0.344	0.00353	1	1
20160823_QEh1_LC2_HuPa_SA_HLApI_RA957_2_MG_1.15928.15928.3	15928	3	1087.646362	-0.00382	SAFPKAAIKR	SAFPKAAIKR	sp|Q15544|TAF11_HUMAN	0	313.3	2.281	0.434	4.17E-04	1	1
20160823_QEh1_LC2_HuPa_SA_HLApI_RA957_1_MG_1.14700.14700.2	14700	2	976.5061646	-0.002847	SHSPPTPRV	SHSPPTPRV	sp|Q9NXH9|TRM1_HUMAN	0	142.1	1.483	0.122	0.0468	1	1
20160823_QEh1_LC2_HuPa_SA_HLApI_RA957_1_NG_1.28125.28125.1	28125	1	953.5163574	-0.001855	THSLTTPVV	THSLTTPVV	sp|Q14814|MEF2D_HUMAN	0	349.6	1.597	0.356	0.00495	1	1
20160823_QEh1_LC2_HuPa_SA_HLApI_RA957_2_MG_1.39186.39186.2	39186	2	1286.650513	-0.003508	M(Oxidation)PILSPGNTQTL	MPILSPGNTQTL	sp|Q9BW27|NUP85_HUMAN	0	427.8	2.321	0.411	4.26E-04	1	1
20160823_QEh1_LC2_HuPa_SA_HLApI_RA957_2_MG_1.06292.06292.2	6292	2	1002.507629	-0.001812	DATKGEVQR	DATKGEVQR	sp|P55039|DRG2_HUMAN	0	296.8	1.827	0.242	0.0508	1	1
20160823_QEh1_LC2_HuPa_SA_HLApI_RA957_2_MG_1.18395.18395.2	18395	2	967.4693604	-0.002929	SSAGGSFTVR	SSAGGSFTVR	sp|P07900|HS90A_HUMAN;sp|P08238|HS90B_HUMAN;sp|Q14568|HS902_HUMAN	0	394.5	1.757	0.228	0.0156	1	1
20160823_QEh1_LC2_HuPa_SA_HLApI_RA957_2_MG_1.08884.08884.2	8884	2	914.5523071	-0.002614	KVAKVSQGV	KVAKVSQGV	sp|Q9UBE0|SAE1_HUMAN	0	499.6	2.353	0.245	0.0458	1	1
20160823_QEh1_LC2_HuPa_SA_HLApI_RA957_2_NG_1.32264.32264.2	32264	2	1126.594604	-0.003619	ETDPAIVINR	ETDPAIVINR	sp|Q9HAB8|PPCS_HUMAN	0	460.8	1.8	0.402	4.48E-04	1	1
20160823_QEh1_LC2_HuPa_SA_HLApI_RA957_2_NG_1.27286.27286.3	27286	3	1424.658081	-0.003836	SNFGPMKGGNFGGR	SNFGPMKGGNFGGR	sp|P09651|ROA1_HUMAN;sp|Q32P51|RA1L2_HUMAN	0	427.1	3.033	0.51	2.16E-06	1	1
20160823_QEh1_LC2_HuPa_SA_HLApI_RA957_2_MG_1.09058.09058.2	9058	2	1120.658691	-0.001714	TVFKNGKVTK	TVFKNGKVTK	sp|P43490|NAMPT_HUMAN	0	385.7	2.18	0.234	0.0315	1	1
20160823_QEh1_LC2_HuPa_SA_HLApI_RA957_1_MG_1.08662.08662.3	8662	3	1198.555908	-0.001935	DSAEDQ(Deamidated)KIHR	DSAEDQKIHR	sp|Q9H467|CUED2_HUMAN	0	361.2	2.623	0.256	4.65E-04	1	1
20160823_QEh1_LC2_HuPa_SA_HLApI_RA957_2_NG_1.29753.29753.2	29753	2	1188.651611	-0.009931	AVVDFKAVQGR	AVVDFKAVQGR	sp|P26358|DNMT1_HUMAN	0	494	2.036	0.25	0.0294	1	1
20160823_QEh1_LC2_HuPa_SA_HLApI_RA957_1_NG_1.11205.11205.2	11205	2	1213.591553	-0.002345	QTADQTPGATPK	QTADQTPGATPK	sp|O75533|SF3B1_HUMAN	0	229.3	1.517	0.433	5.86E-04	1	1
20160823_QEh1_LC2_HuPa_SA_HLApI_RA957_2_MG_1.05722.05722.2	5722	2	944.4326172	0.001419	NTNPDAASR	NTNPDAASR	sp|Q96T60|PNKP_HUMAN	0	174.5	1.586	0.217	0.0276	1	1
20160823_QEh1_LC2_HuPa_SA_HLApI_RA957_2_NG_1.27080.27080.2	27080	2	1285.649902	-0.00152	DVKDPVSIEER	DVKDPVSIEER	sp|P55884|EIF3B_HUMAN	0	444.3	2.229	0.277	0.0328	1	1
20160823_QEh1_LC2_HuPa_SA_HLApI_RA957_2_MG_1.44311.44311.1	44311	1	962.4694214	-0.001481	FPDTGSLNL	FPDTGSLNL	sp|Q9H3P2|NELFA_HUMAN	0	249.1	1.579	0.028	0.0438	2	1
20160823_QEh1_LC2_HuPa_SA_HLApI_RA957_2_MG_1.45645.45645.2	45645	2	992.5612793	-0.004219	GHLDVVQLL	GHLDVVQLL	sp|O75179|ANR17_HUMAN	0	330	2.142	0.088	0.0301	1	1
20160823_QEh1_LC2_HuPa_SA_HLApI_RA957_2_NG_1.07230.07230.2	7230	2	1088.518188	-0.002865	ESQAGQQVSR	ESQAGQQVSR	sp|P49815|TSC2_HUMAN	0	528.4	2.002	0.36	0.00457	1	1
20160823_QEh1_LC2_HuPa_SA_HLApI_RA957_1_MG_1.21133.21133.2	21133	2	1228.651733	-0.004711	ELFKELHTGR	ELFKELHTGR	sp|Q9H089|LSG1_HUMAN	0	735.8	2.084	0.342	0.0227	1	1
20160823_QEh1_LC2_HuPa_SA_HLApI_RA957_1_NG_1.23924.23924.2	23924	2	1224.641113	-0.005168	EAAGQ(Deamidated)GQPVLVR	EAAGQGQPVLVR	sp|Q9HBH9|MKNK2_HUMAN	0	295.7	1.85	1	0.00213	1	1
20160823_QEh1_LC2_HuPa_SA_HLApI_RA957_2_MG_1.42446.42446.1	42446	1	1082.45874	-2.24E-04	SPM(Oxidation)DDGFVSL	SPMDDGFVSL	sp|P49354|FNTA_HUMAN	0	112.9	1.203	0.359	0.0241	1	1
20160823_QEh1_LC2_HuPa_SA_HLApI_RA957_2_MG_1.23605.23605.1	23605	1	984.4854126	-0.002211	IPESGQNQL	IPESGQNQL	sp|Q9H4A3|WNK1_HUMAN	0	855.9	2.408	0.307	0.00306	1	1
20160823_QEh1_LC2_HuPa_SA_HLApI_RA957_2_NG_1.35014.35014.3	35014	3	1227.742554	-0.002573	EVLALPFKRR	EVLALPFKRR	sp|Q9NV88|INT9_HUMAN	0	189.7	1.909	0.198	0.00668	1	1
20160823_QEh1_LC2_HuPa_SA_HLApI_RA957_1_NG_1.19873.19873.3	19873	3	1056.626587	-0.002583	DVADLKIKR	DVADLKIKR	sp|Q14156|EFR3A_HUMAN	0	264.7	2.19	0.289	0.0534	1	1
20160823_QEh1_LC2_HuPa_SA_HLApI_RA957_2_NG_1.08219.08219.3	8219	3	976.5058594	-0.003199	NHLESHKL	NHLESHKL	sp|P08048|ZFY_HUMAN;sp|P17010|ZFX_HUMAN;sp|Q9Y462|ZN711_HUMAN	0	337	2.38	0.301	0.00895	1	1
20160823_QEh1_LC2_HuPa_SA_HLApI_RA957_2_NG_1.06762.06762.3	6762	3	1048.517212	-0.003073	HHFSHSVKA	HHFSHSVKA	sp|P86452|ZBED6_HUMAN	0	253.9	1.932	0.372	0.0208	1	1
20160823_QEh1_LC2_HuPa_SA_HLApI_RA957_2_NG_1.25079.25079.3	25079	3	1392.640625	-0.004938	MPLATSTDHGHNL	MPLATSTDHGHNL	sp|Q01082|SPTB2_HUMAN	0	524	2.763	0.381	7.55E-04	1	1
20160823_QEh1_LC2_HuPa_SA_HLApI_RA957_1_NG_1.24009.24009.2	24009	2	1079.569092	-0.003254	NTLHLPTER	NTLHLPTER	sp|Q9Y2K2|SIK3_HUMAN	0	292.6	1.674	0.011	0.0397	2	1
20160823_QEh1_LC2_HuPa_SA_HLApI_RA957_2_NG_1.04897.04897.2	4897	2	1148.536377	-0.003308	EAM(Oxidation)NHPGHLK	EAMNHPGHLK	sp|P00374|DYR_HUMAN	0	288.4	1.938	0.431	7.58E-04	1	1
20160823_QEh1_LC2_HuPa_SA_HLApI_RA957_2_NG_1.11359.11359.3	11359	3	986.6472778	-0.00151	STIKVIKAK	STIKVIKAK	sp|O14862|AIM2_HUMAN	0	376.7	1.896	0.253	0.0502	1	1
20160823_QEh1_LC2_HuPa_SA_HLApI_RA957_2_MG_1.33311.33311.2	33311	2	1045.542236	-0.00219	EIFDGIQPK	EIFDGIQPK	sp|P55060|XPO2_HUMAN	0	254.7	1.364	0.243	0.0482	1	1
20160823_QEh1_LC2_HuPa_SA_HLApI_RA957_1_MG_1.18273.18273.3	18273	3	1140.651001	-0.003268	KLFEKKYSV	KLFEKKYSV	sp|Q53T94|TAF1B_HUMAN	0	225.2	2.456	0.141	0.00389	1	1
20160823_QEh1_LC2_HuPa_SA_HLApI_RA957_1_NG_1.28523.28523.2	28523	2	1016.5271	-0.002022	KLFDASHSL	KLFDASHSL	sp|Q9UIF8|BAZ2B_HUMAN	0	572.2	2.312	0.222	0.025	1	1
20160823_QEh1_LC2_HuPa_SA_HLApI_RA957_2_MG_1.38686.38686.2	38686	2	952.5325928	-0.001615	NHSLAISVI	NHSLAISVI	sp|O15127|SCAM2_HUMAN	0	225	1.756	0.246	0.00788	1	1
20160823_QEh1_LC2_HuPa_SA_HLApI_RA957_1_NG_1.08551.08551.3	8551	3	1102.633301	-0.002625	NSHLIVHKR	NSHLIVHKR	sp|Q8WXB4|ZN606_HUMAN	0.208	810.9	2.522	0.402	0.00255	1	1
20160823_QEh1_LC2_HuPa_SA_HLApI_RA957_1_MG_1.06507.06507.3	6507	3	932.4888306	-0.003855	EGSKINASK	EGSKINASK	sp|O14979|HNRDL_HUMAN	0	167.2	2.071	0.317	0.0139	1	1
20160823_QEh1_LC2_HuPa_SA_HLApI_RA957_2_MG_1.21695.21695.1	21695	1	1024.563477	-0.003106	N(Deamidated)VSHTVVLR	NVSHTVVLR	sp|P43308|SSRB_HUMAN	0	169.5	2.383	0.337	0.00982	1	1
20160823_QEh1_LC2_HuPa_SA_HLApI_RA957_2_NG_1.11541.11541.2	11541	2	1142.688965	-0.003491	EVWKGIKKR	EVWKGIKKR	sp|Q9UJK0|TSR3_HUMAN	0	393.1	1.646	0.287	0.0388	1	1
20160823_QEh1_LC2_HuPa_SA_HLApI_RA957_2_NG_1.07777.07777.2	7777	2	999.4851685	-0.003473	HHGTPHTTI	HHGTPHTTI	sp|Q14155|ARHG7_HUMAN	0	386.2	1.878	0.436	0.00111	1	1
20160823_QEh1_LC2_HuPa_SA_HLApI_RA957_2_NG_1.43828.43828.2	43828	2	1175.54248	-8.97E-04	EHFFHSLM(Oxidation)L	EHFFHSLML	sp|Q92621|NU205_HUMAN	0	168.8	1.499	0.347	0.0118	1	1
20160823_QEh1_LC2_HuPa_SA_HLApI_RA957_2_MG_1.37262.37262.3	37262	3	1304.647583	-0.003707	EVFDYLVAHGR	EVFDYLVAHGR	sp|P27448|MARK3_HUMAN;sp|Q7KZI7|MARK2_HUMAN;sp|Q9P0L2|MARK1_HUMAN	0	320.8	2.234	0.39	9.97E-05	1	1
20160823_QEh1_LC2_HuPa_SA_HLApI_RA957_2_MG_1.27940.27940.1	27940	1	1119.500244	-0.00161	QHFDSVM(Oxidation)QL	QHFDSVMQL	sp|Q9H8S9|MOB1A_HUMAN	0	445.6	1.787	0.408	8.69E-04	1	1
20160823_QEh1_LC2_HuPa_SA_HLApI_RA957_2_MG_1.40515.40515.2	40515	2	1109.605103	-0.00292	THIETVINAL	THIETVINAL	sp|O94973|AP2A2_HUMAN	0	226.9	2.033	0.318	0.0175	1	1
20160823_QEh1_LC2_HuPa_SA_HLApI_RA957_2_MG_1.27154.27154.1	27154	1	1024.452026	-0.001508	LYDVPANSM(Oxidation)	LYDVPANSM	sp|O43684|BUB3_HUMAN	0	270.3	1.347	0.325	0.0159	1	1
20160823_QEh1_LC2_HuPa_SA_HLApI_RA957_2_NG_1.15059.15059.3	15059	3	1099.528809	-0.002368	HHHHLGYSL	HHHHLGYSL	sp|O15014|ZN609_HUMAN	0	398.2	2.164	0.197	0.0277	1	1
20160823_QEh1_LC2_HuPa_SA_HLApI_RA957_2_NG_1.35738.35738.2	35738	2	950.5165405	-0.001991	AHSVQPLSL	AHSVQPLSL	sp|P49184|DNSL1_HUMAN	0	337.7	2.042	0.173	0.0506	1	1
20160823_QEh1_LC2_HuPa_SA_HLApI_RA957_2_MG_1.13131.13131.3	13131	3	1159.570435	-0.002987	RHFN(Deamidated)RTESL	RHFNRTESL	sp|Q99941|ATF6B_HUMAN	0	592.7	2.908	0.343	0.00366	1	1
20160823_QEh1_LC2_HuPa_SA_HLApI_RA957_2_NG_1.14696.14696.2	14696	2	1196.555542	-0.005217	TCFDAAQGKTR	TCFDAAQGKTR	sp|O15492|RGS16_HUMAN	0	573.1	2.161	0.468	1.44E-05	1	1
20160823_QEh1_LC2_HuPa_SA_HLApI_RA957_2_NG_1.06828.06828.3	6828	3	1258.547607	-0.003738	TTFEHAHNM(Oxidation)R	TTFEHAHNMR	sp|P13639|EF2_HUMAN	0	309.6	2.221	0.27	0.0228	1	1
20160823_QEh1_LC2_HuPa_SA_HLApI_RA957_1_MG_1.28468.28468.2	28468	2	909.4896851	-0.002289	SHIGDAVVI	SHIGDAVVI	sp|P12004|PCNA_HUMAN	0	305.8	2.149	0.198	0.0454	1	1
20160823_QEh1_LC2_HuPa_SA_HLApI_RA957_2_NG_1.25753.25753.2	25753	2	1197.659546	-0.002322	HVAQIYAIRQ	HVAQIYAIRQ	sp|P62249|RS16_HUMAN	0	430.3	2.024	0.313	0.00153	1	1
20160823_QEh1_LC2_HuPa_SA_HLApI_RA957_1_MG_1.17982.17982.2	17982	2	1017.570251	-0.001705	GHSHVKLQL	GHSHVKLQL	sp|Q8IUR7|ARMC8_HUMAN	0	442.9	2.133	0.455	7.07E-05	1	1
20160823_QEh1_LC2_HuPa_SA_HLApI_RA957_2_MG_1.07498.07498.2	7498	2	1310.653198	-0.004733	ETPSTLHDQKR	ETPSTLHDQKR	sp|Q96KP1|EXOC2_HUMAN	0	165.4	1.968	0.425	6.79E-04	1	1
20160823_QEh1_LC2_HuPa_SA_HLApI_RA957_2_NG_1.08003.08003.3	8003	3	972.4667358	-0.003134	M(Oxidation)PHSSSAKL	MPHSSSAKL	sp|Q9C0B5|ZDHC5_HUMAN	0	145.6	1.973	0.345	0.00478	1	1
20160823_QEh1_LC2_HuPa_SA_HLApI_RA957_2_MG_1.15983.15983.2	15983	2	949.4631348	-0.001994	TMSNITAGR	TMSNITAGR	sp|P52292|IMA1_HUMAN	0	412.9	1.768	0.409	4.58E-04	1	1
20160823_QEh1_LC2_HuPa_SA_HLApI_RA957_1_NG_1.08458.08458.2	8458	2	1031.562134	-3.85E-04	HTPAPTRPR	HTPAPTRPR	sp|Q2NKX9|CB068_HUMAN	0	228.9	1.44	0.267	0.0254	1	1
20160823_QEh1_LC2_HuPa_SA_HLApI_RA957_1_MG_1.25903.25903.2	25903	2	997.625061	-0.003376	EAVKLIIGR	EAVKLIIGR	sp|Q9Y2W6|TDRKH_HUMAN	0	700.6	1.99	0.065	0.021	1	1
20160823_QEh1_LC2_HuPa_SA_HLApI_RA957_1_NG_1.34348.34348.2	34348	2	1198.630371	-0.004279	GYEPLPPTIGR	GYEPLPPTIGR	sp|Q9Y6C9|MTCH2_HUMAN	0	224.9	1.556	0.32	0.00725	1	1
20160823_QEh1_LC2_HuPa_SA_HLApI_RA957_2_NG_1.10372.10372.2	10372	2	1111.504395	-0.010161	ESAASGGAAYTK	ESAASGGAAYTK	sp|Q9Y2W1|TR150_HUMAN	0	330.9	2.303	0.259	0.00355	1	1
20160823_QEh1_LC2_HuPa_SA_HLApI_RA957_2_MG_1.25041.25041.2	25041	2	1091.64209	-0.00307	HSVPVVTVVR	HSVPVVTVVR	sp|Q9BUP3|HTAI2_HUMAN	0	382.2	1.883	0.354	9.50E-04	1	1
20160823_QEh1_LC2_HuPa_SA_HLApI_RA957_2_NG_1.43339.43339.2	43339	2	1290.651611	-0.001313	FPSVPM(Oxidation)KEEVL	FPSVPMKEEVL	sp|Q86VV8|RTTN_HUMAN	0	395.5	2.137	0.24	0.0302	1	1
20160823_QEh1_LC2_HuPa_SA_HLApI_RA957_1_NG_1.19764.19764.2	19764	2	1159.616821	-0.002907	DASPSSIRSLK	DASPSSIRSLK	sp|P33992|MCM5_HUMAN	0	342.7	2.014	0.315	0.00332	1	1
20160823_QEh1_LC2_HuPa_SA_HLApI_RA957_2_NG_1.22250.22250.2	22250	2	1082.642578	-0.002191	NTIEKPILR	NTIEKPILR	sp|Q9BQF6|SENP7_HUMAN	0	332.2	1.66	0.261	0.0461	1	1
20160823_QEh1_LC2_HuPa_SA_HLApI_RA957_1_NG_1.09595.09595.3	9595	3	1063.537964	-0.003137	GHVDHGKTTL	GHVDHGKTTL	sp|P46199|IF2M_HUMAN;sp|P49411|EFTU_HUMAN	0	65.1	1.231	0.244	0.0462	1	1
20160823_QEh1_LC2_HuPa_SA_HLApI_RA957_2_MG_1.36942.36942.2	36942	2	1277.683594	-0.003172	KLYQEVEIASV	KLYQEVEIASV	sp|Q92900|RENT1_HUMAN	0	330.4	2.072	0.227	0.024	1	1
20160823_QEh1_LC2_HuPa_SA_HLApI_RA957_2_MG_1.31593.31593.2	31593	2	1321.62207	-0.004117	NTSDLDFGAVQR	NTSDLDFGAVQR	sp|O15067|PUR4_HUMAN	0	559.7	2.723	0.498	8.71E-06	1	1
20160823_QEh1_LC2_HuPa_SA_HLApI_RA957_2_MG_1.22892.22892.2	22892	2	1085.580078	-0.002889	NIAEVQAVSR	NIAEVQAVSR	sp|Q13049|TRI32_HUMAN	0	345.1	1.924	0.261	0.0325	1	1
20160823_QEh1_LC2_HuPa_SA_HLApI_RA957_2_MG_1.37799.37799.3	37799	3	1894.948975	-0.004694	GEPLSYTRFSLARQVDG	GEPLSYTRFSLARQVDG	sp|P02786|TFR1_HUMAN	0	165.1	1.802	0.255	0.00561	1	1
20160823_QEh1_LC2_HuPa_SA_HLApI_RA957_1_MG_1.15236.15236.2	15236	2	937.411499	-0.002653	DVFDGNSGK	DVFDGNSGK	sp|Q92466|DDB2_HUMAN	0	192.1	1.477	0.25	0.025	1	1
20160823_QEh1_LC2_HuPa_SA_HLApI_RA957_1_MG_1.18725.18725.2	18725	2	1307.643188	-0.003767	DAINTEFKNTR	DAINTEFKNTR	sp|P08670|VIME_HUMAN	0	759.6	2.606	0.403	2.26E-04	1	1
20160823_QEh1_LC2_HuPa_SA_HLApI_RA957_1_NG_1.36223.36223.2	36223	2	1071.484375	-0.002891	TPDEIDHVF	TPDEIDHVF	sp|Q460N5|PAR14_HUMAN	0	171.4	1.364	0.339	0.00211	1	1
20160823_QEh1_LC2_HuPa_SA_HLApI_RA957_2_NG_1.21252.21252.3	21252	3	1359.713135	-0.001582	SVFDVKSGSAVHK	SVFDVKSGSAVHK	sp|Q969X6|CIR1A_HUMAN	0	142.5	2.25	0.205	0.0492	1	1
20160823_QEh1_LC2_HuPa_SA_HLApI_RA957_1_MG_1.28417.28417.1	28417	1	910.4848022	-0.002454	SHSNIIAGI	SHSNIIAGI	sp|O95573|ACSL3_HUMAN	0	211.6	1.564	0.257	0.0312	1	1
20160823_QEh1_LC2_HuPa_SA_HLApI_RA957_2_MG_1.24386.24386.2	24386	2	1375.709351	-0.00157	NSFRYNGLIHR	NSFRYNGLIHR	sp|P46779|RL28_HUMAN	0	272.8	2.744	0.37	0.0187	1	1
20160823_QEh1_LC2_HuPa_SA_HLApI_RA957_2_NG_1.34411.34411.3	34411	3	1130.559814	-0.002336	AHVDVHGIHF	AHVDVHGIHF	sp|Q14165|MLEC_HUMAN	0	434.4	3.325	0.279	6.81E-06	1	1
20160823_QEh1_LC2_HuPa_SA_HLApI_RA957_1_NG_1.16605.16605.2	16605	2	1118.557739	-0.003027	THIYTKEEV	THIYTKEEV	sp|P51687|SUOX_HUMAN	0	311.8	1.831	0.312	0.0235	1	1
20160823_QEh1_LC2_HuPa_SA_HLApI_RA957_1_NG_1.23513.23513.2	23513	2	1156.588867	-0.002215	EVTPAM(Oxidation)QIPR	EVTPAMQIPR	sp|Q13029|PRDM2_HUMAN	0	377.6	1.847	0.422	0.00212	1	1
20160823_QEh1_LC2_HuPa_SA_HLApI_RA957_2_MG_1.13647.13647.2	13647	2	903.4740601	-0.003361	NVAGSTLSR	NVAGSTLSR	sp|Q5JWF8|ACL10_HUMAN	0	287.2	1.676	0.29	0.0397	1	1
20160823_QEh1_LC2_HuPa_SA_HLApI_RA957_2_NG_1.04511.04511.3	4511	3	1068.53418	-0.004382	DAAYKAM(Oxidation)KR	DAAYKAMKR	sp|O94832|MYO1D_HUMAN	0	179.5	1.681	0.339	0.00449	1	1
20160823_QEh1_LC2_HuPa_SA_HLApI_RA957_1_NG_1.23937.23937.2	23937	2	969.5227051	-0.001662	TVNDLPVGR	TVNDLPVGR	sp|P32119|PRDX2_HUMAN;sp|Q06830|PRDX1_HUMAN	0	486.8	2.041	0.325	0.00736	1	1
20160823_QEh1_LC2_HuPa_SA_HLApI_RA957_2_MG_1.26292.26292.2	26292	2	1194.608887	-0.001635	QHNDSLNVRL	QHNDSLNVRL	sp|Q92569|P55G_HUMAN	0	258.1	1.389	0.272	0.00554	1	1
20160823_QEh1_LC2_HuPa_SA_HLApI_RA957_2_NG_1.32786.32786.2	32786	2	1323.665649	-0.00136	TVFDTNIQTSAK	TVFDTNIQTSAK	sp|Q00688|FKBP3_HUMAN	0	424.2	2.258	0.436	1.69E-04	1	1
20160823_QEh1_LC2_HuPa_SA_HLApI_RA957_1_MG_1.18089.18089.2	18089	2	1058.51062	-0.003931	VPFSNENPR	VPFSNENPR	sp|Q92835|SHIP1_HUMAN	0	185.6	1.5	0.343	0.0171	1	1
20160823_QEh1_LC2_HuPa_SA_HLApI_RA957_1_NG_1.11918.11918.1	11918	1	1051.528198	-0.001601	DVYTPKSSR	DVYTPKSSR	sp|P67870|CSK2B_HUMAN	0	54.5	1.723	0.4	0.0102	1	1
20160823_QEh1_LC2_HuPa_SA_HLApI_RA957_1_NG_1.20313.20313.3	20313	3	1194.680054	-0.003211	QVVEVNPVRR	QVVEVNPVRR	sp|Q9H7Z7|PGES2_HUMAN	0	228	2.102	0.199	0.0459	1	1
20160823_QEh1_LC2_HuPa_SA_HLApI_RA957_2_NG_1.11508.11508.2	11508	2	986.4101563	-0.002583	TADPSHQTM	TADPSHQTM	sp|Q9NUQ6|SPS2L_HUMAN	0	381.3	1.632	0.304	0.0282	1	1
20160823_QEh1_LC2_HuPa_SA_HLApI_RA957_2_NG_1.55018.55018.1	55018	1	1002.5	-0.002211	FPAVDDNLL	FPAVDDNLL	sp|Q02880|TOP2B_HUMAN	0	188.3	1.597	0.274	0.0069	1	1
20160823_QEh1_LC2_HuPa_SA_HLApI_RA957_2_MG_1.36135.36135.1	36135	1	1066.499634	-8.01E-04	NPVEYSIVM(Oxidation)	NPVEYSIVM	sp|Q9NXE4|NSMA3_HUMAN	0	531.7	2.112	0.451	0.00106	1	1
20160823_QEh1_LC2_HuPa_SA_HLApI_RA957_2_NG_1.42466.42466.3	42466	3	1243.725586	-0.00323	LVFPSEIVGKR	LVFPSEIVGKR	sp|P62081|RS7_HUMAN	0	689.3	2.604	0.454	0.00103	1	1
20160823_QEh1_LC2_HuPa_SA_HLApI_RA957_2_MG_1.12531.12531.3	12531	3	1050.536255	-0.00305	HHSTARIVM	HHSTARIVM	sp|P32249|GP183_HUMAN	0	376.9	2.188	0.19	0.0158	1	1
20160823_QEh1_LC2_HuPa_SA_HLApI_RA957_2_NG_1.07326.07326.3	7326	3	934.494812	-0.003653	FAAAKASNR	FAAAKASNR	sp|Q63HN8|RN213_HUMAN	0	204.1	2.187	0.272	0.0176	1	1
20160823_QEh1_LC2_HuPa_SA_HLApI_RA957_2_MG_1.17671.17671.2	17671	2	1299.638428	-0.003416	TTIQGDEPVGQR	TTIQGDEPVGQR	sp|Q6NUK4|REEP3_HUMAN	0	558.6	2.408	0.435	3.77E-04	1	1
20160823_QEh1_LC2_HuPa_SA_HLApI_RA957_1_MG_1.19404.19404.2	19404	2	1068.569458	-0.002156	TVIHFNNPK	TVIHFNNPK	sp|P20290|BTF3_HUMAN;sp|Q96K17|BT3L4_HUMAN	0	637.3	2.025	0.393	8.51E-04	1	1
20160823_QEh1_LC2_HuPa_SA_HLApI_RA957_2_NG_1.04702.04702.2	4702	2	1251.591064	-0.004574	ETSTANHIHSR	ETSTANHIHSR	sp|Q96HV5|TM41A_HUMAN	0	241.9	1.728	0.454	3.22E-05	1	1
20160823_QEh1_LC2_HuPa_SA_HLApI_RA957_2_MG_1.43099.43099.1	43099	1	1071.588623	-0.00383	SRDELLQVL	SRDELLQVL	sp|Q99653|CHP1_HUMAN	0	89.3	1.485	0.28	0.0426	1	1
20160823_QEh1_LC2_HuPa_SA_HLApI_RA957_1_NG_1.39270.39270.2	39270	2	1134.532104	-0.002455	YHADPSLVSF	YHADPSLVSF	sp|O15350|P73_HUMAN	0	277.9	1.772	0.258	0.00705	1	1
20160823_QEh1_LC2_HuPa_SA_HLApI_RA957_2_MG_1.04820.04820.2	4820	2	1251.592163	-0.003475	ETSTANHIHSR	ETSTANHIHSR	sp|Q96HV5|TM41A_HUMAN	0	424.8	2.147	0.541	5.20E-06	1	1
20160823_QEh1_LC2_HuPa_SA_HLApI_RA957_2_NG_1.06317.06317.3	6317	3	964.4598389	-0.001596	ESHPEAAPK	ESHPEAAPK	sp|Q9Y2H0|DLGP4_HUMAN	0	223.5	1.801	0.308	0.0301	1	1
20160823_QEh1_LC2_HuPa_SA_HLApI_RA957_2_NG_1.03043.03043.3	3043	3	1037.569702	-0.003313	HVIGGTNKGR	HVIGGTNKGR	sp|Q96FK6|WDR89_HUMAN	0	195.9	1.957	0.266	0.0136	1	1
20160823_QEh1_LC2_HuPa_SA_HLApI_RA957_2_NG_1.27815.27815.3	27815	3	1447.77356	-0.004716	KLLELDPEHQRA	KLLELDPEHQRA	sp|P13674|P4HA1_HUMAN	0	551.7	2.938	0.385	7.50E-04	1	1
20160823_QEh1_LC2_HuPa_SA_HLApI_RA957_1_NG_1.21079.21079.1	21079	1	1002.49646	-0.00174	DVAEVDTVR	DVAEVDTVR	sp|Q15149|PLEC_HUMAN	0	158.1	1.885	0.227	0.0224	1	1
20160823_QEh1_LC2_HuPa_SA_HLApI_RA957_1_NG_1.34564.34564.2	34564	2	1138.624268	-4.65E-04	RVANLHFPSV	RVANLHFPSV	sp|Q5K651|SAMD9_HUMAN	0	157.8	1.51	0.253	0.0359	1	1
20160823_QEh1_LC2_HuPa_SA_HLApI_RA957_2_MG_1.22193.22193.2	22193	2	1506.753784	-0.004145	HPVWTQKENQQL	HPVWTQKENQQL	sp|Q9Y6A5|TACC3_HUMAN	0	731.3	2.661	0.474	5.86E-05	1	1
20160823_QEh1_LC2_HuPa_SA_HLApI_RA957_2_NG_1.10755.10755.2	10755	2	1403.695679	-0.004829	ETISTANKANAER	ETISTANKANAER	sp|Q9HBM1|SPC25_HUMAN	0	420.6	2.398	0.347	0.00107	1	1
20160823_QEh1_LC2_HuPa_SA_HLApI_RA957_1_NG_1.16163.16163.3	16163	3	1065.589355	-0.003742	KLDAHVERV	KLDAHVERV	sp|O43933|PEX1_HUMAN	0	412.5	2.621	0.29	0.0207	1	1
20160823_QEh1_LC2_HuPa_SA_HLApI_RA957_2_MG_1.35690.35690.1	35690	1	912.4891357	-0.002518	TPTQIGPSL	TPTQIGPSL	sp|P56279|TCL1A_HUMAN	0	863.3	2.594	0.344	0.0213	1	1
20160823_QEh1_LC2_HuPa_SA_HLApI_RA957_2_MG_1.26550.26550.1	26550	1	956.4912109	-0.001476	DPTDVAALR	DPTDVAALR	sp|Q96BZ9|TBC20_HUMAN	0	477.8	2.49	0.372	0.00418	1	1
20160823_QEh1_LC2_HuPa_SA_HLApI_RA957_1_MG_1.23080.23080.1	23080	1	991.5045166	-0.004186	HPDQAQAIL	HPDQAQAIL	sp|Q01082|SPTB2_HUMAN	0	210	1.622	0.382	0.00815	1	1
20160823_QEh1_LC2_HuPa_SA_HLApI_RA957_1_NG_1.18592.18592.1	18592	1	876.4171753	-0.001729	TQSPSSLSA	TQSPSSLSA	tr|A0A075B6S5|A0A075B6S5_HUMAN;tr|A0A075B6S9|A0A075B6S9_HUMAN;tr|A0A075B7D4|A0A075B7D4_HUMAN;tr|A0A0A0MT74|A0A0A0MT74_HUMAN;tr|A0A0B4J1U0|A0A0B4J1U0_HUMAN;tr|A0A0B4J1Z4|A0A0B4J1Z4_HUMAN;tr|A0A0B4J1Z7|A0A0B4J1Z7_HUMAN;tr|A0A0B4J2D9|A0A0B4J2D9_HUMAN;tr|A0A0C4DH72|A0A0C4DH72_HUMAN;tr|A0A0G2JRQ6|A0A0G2JRQ6_HUMAN;sp|P01593|KV101_HUMAN;sp|P01594|KV102_HUMAN;sp|P01597|KV105_HUMAN;sp|P01599|KV107_HUMAN;s…	0	666	1.969	0.305	0.0482	1	1
20160823_QEh1_LC2_HuPa_SA_HLApI_RA957_2_MG_1.39886.39886.2	39886	2	1074.570557	-4.40E-04	THALLGSYTL	THALLGSYTL	sp|O43491|E41L2_HUMAN	0	367.4	2.027	0.277	8.26E-04	1	1
20160823_QEh1_LC2_HuPa_SA_HLApI_RA957_2_NG_1.27592.27592.2	27592	2	1238.719971	-0.003494	STIPPELVKQK	STIPPELVKQK	sp|Q9BVS4|RIOK2_HUMAN	0	149	1.284	0.321	0.0228	1	1
20160823_QEh1_LC2_HuPa_SA_HLApI_RA957_2_NG_1.25793.25793.3	25793	3	1239.799561	-0.003151	RLVQGSILKKV	RLVQGSILKKV	sp|P12004|PCNA_HUMAN	0	1249.2	3.451	0.348	0.0313	1	1
20160823_QEh1_LC2_HuPa_SA_HLApI_RA957_2_NG_1.26683.26683.3	26683	3	1228.5979	-0.004356	HTPTPGIYMGR	HTPTPGIYMGR	sp|P62995|TRA2B_HUMAN;sp|Q13595|TRA2A_HUMAN	0	427.6	2.535	0.402	4.92E-04	1	1
20160823_QEh1_LC2_HuPa_SA_HLApI_RA957_1_MG_1.15217.15217.3	15217	3	1182.766968	-0.003041	DTKKLPIIKK	DTKKLPIIKK	sp|Q96SU4|OSBL9_HUMAN	0	516.2	2.995	0.27	0.00181	1	1
20160823_QEh1_LC2_HuPa_SA_HLApI_RA957_2_NG_1.11729.11729.2	11729	2	1061.440186	-0.001271	GSYYNSSER	GSYYNSSER	sp|Q96F44|TRI11_HUMAN	0	204	1.486	0.366	0.0016	1	1
20160823_QEh1_LC2_HuPa_SA_HLApI_RA957_2_MG_1.36527.36527.1	36527	1	910.4395752	-4.60E-05	DPAGGGDPIL	DPAGGGDPIL	sp|P00395|COX1_HUMAN	0	783.2	2.318	0.299	0.0451	1	1
20160823_QEh1_LC2_HuPa_SA_HLApI_RA957_1_MG_1.14865.14865.2	14865	2	1022.549438	-0.001458	EGVHGGLINK	EGVHGGLINK	sp|P07737|PROF1_HUMAN	0	777.4	2.317	0.258	0.0192	1	1
20160823_QEh1_LC2_HuPa_SA_HLApI_RA957_1_NG_1.10247.10247.3	10247	3	1039.481689	-0.001904	DSHGHNVFK	DSHGHNVFK	sp|P49736|MCM2_HUMAN	0	537	2.994	0.368	1.73E-04	1	1
20160823_QEh1_LC2_HuPa_SA_HLApI_RA957_1_NG_1.26820.26820.1	26820	1	1085.560547	-0.001202	NHFDRSVVL	NHFDRSVVL	sp|A2VDJ0|T131L_HUMAN	0	105.8	1.861	0.35	6.94E-05	1	1
20160823_QEh1_LC2_HuPa_SA_HLApI_RA957_2_MG_1.09854.09854.3	9854	3	1252.649414	-0.003024	SSAEPHVSGVKR	SSAEPHVSGVKR	sp|Q13263|TIF1B_HUMAN	0	313.1	2.08	0.427	0.00204	1	1
20160823_QEh1_LC2_HuPa_SA_HLApI_RA957_1_NG_1.29935.29935.2	29935	2	1045.564453	-0.001114	SSVESIISPK	SSVESIISPK	sp|O60216|RAD21_HUMAN	0	88.8	1.388	0.333	0.0256	1	1
20160823_QEh1_LC2_HuPa_SA_HLApI_RA957_1_MG_1.17621.17621.2	17621	2	1135.670044	-0.001311	AVVGGLDIHKK	AVVGGLDIHKK	sp|P63098|CANB1_HUMAN	0	492.8	2.204	0.449	0.00179	1	1
20160823_QEh1_LC2_HuPa_SA_HLApI_RA957_2_NG_1.13196.13196.3	13196	3	1034.501953	-0.002639	DPFGHHVAR	DPFGHHVAR	sp|Q86U38|NOP9_HUMAN	0	401.3	2.488	0.397	3.54E-04	1	1
20160823_QEh1_LC2_HuPa_SA_HLApI_RA957_2_MG_1.11443.11443.3	11443	3	1249.675171	-0.002666	ETVTGGFGAKKR	ETVTGGFGAKKR	sp|Q9H6F5|CCD86_HUMAN	0	600.3	3.215	0.466	4.13E-06	1	1
20160823_QEh1_LC2_HuPa_SA_HLApI_RA957_1_NG_1.06064.06064.2	6064	2	1064.524536	-0.001886	HHHEGHAKL	HHHEGHAKL	sp|Q9Y2K6|UBP20_HUMAN	0	733	2.267	0.306	1.88E-05	1	1
20160823_QEh1_LC2_HuPa_SA_HLApI_RA957_1_NG_1.41365.41365.2	41365	2	1126.489746	-0.003384	NFDTIDQQF	NFDTIDQQF	sp|Q8WYP5|ELYS_HUMAN	0	177.7	1.433	0.371	0.0184	1	1
20160823_QEh1_LC2_HuPa_SA_HLApI_RA957_1_NG_1.16755.16755.3	16755	3	1221.608521	-0.00167	DTQNALKNYR	DTQNALKNYR	sp|Q7Z392|TPC11_HUMAN	0	259.4	2.296	0.357	0.00584	1	1
20160823_QEh1_LC2_HuPa_SA_HLApI_RA957_2_MG_1.10617.10617.2	10617	2	1063.556763	-0.001618	M(Oxidation)PTKETTKL	MPTKETTKL	sp|O60566|BUB1B_HUMAN	0	319.9	2.021	0.375	0.00221	1	1
20160823_QEh1_LC2_HuPa_SA_HLApI_RA957_2_NG_1.16804.16804.3	16804	3	1139.662354	-0.003894	THVKTGGKISL	THVKTGGKISL	sp|Q9UL15|BAG5_HUMAN	0	725.7	3.933	0.455	1.79E-05	1	1
20160823_QEh1_LC2_HuPa_SA_HLApI_RA957_1_NG_1.07152.07152.3	7152	3	1115.545044	-0.002162	HTPSHPPSTR	HTPSHPPSTR	sp|Q9BQ15|SOSB1_HUMAN	0	287.2	2.153	0.319	0.031	1	1
20160823_QEh1_LC2_HuPa_SA_HLApI_RA957_2_NG_1.11950.11950.3	11950	3	1227.608398	-0.002425	SVFNEHPSRR	SVFNEHPSRR	sp|Q8IVB5|LIX1L_HUMAN	0	113.3	1.879	0.257	0.0517	1	1
20160823_QEh1_LC2_HuPa_SA_HLApI_RA957_1_NG_1.09615.09615.2	9615	2	974.5496216	-0.001289	STSKGQLVR	STSKGQLVR	sp|Q9H7F0|AT133_HUMAN	0	375.9	1.747	0.323	0.00963	1	1
20160823_QEh1_LC2_HuPa_SA_HLApI_RA957_2_MG_1.22643.22643.1	22643	1	1007.449951	-0.002897	MRAMNGESL	MRAMNGESL	sp|P98179|RBM3_HUMAN	0	69.5	1.305	0.111	0.0475	1	1
20160823_QEh1_LC2_HuPa_SA_HLApI_RA957_2_MG_1.21580.21580.1	21580	1	1073.532104	-0.003168	TRLEADEVAA	TRLEADEVAA	sp|Q5BJF6|ODFP2_HUMAN	0	42.1	1.34	0.269	0.0233	1	1
20160823_QEh1_LC2_HuPa_SA_HLApI_RA957_2_NG_1.10842.10842.3	10842	3	1018.527893	-0.002908	RHVDAHATL	RHVDAHATL	sp|Q13283|G3BP1_HUMAN;sp|Q9UN86|G3BP2_HUMAN	0	492.5	2.413	0.429	0.00256	1	1
20160823_QEh1_LC2_HuPa_SA_HLApI_RA957_1_NG_1.26400.26400.2	26400	2	983.5372925	-0.002708	QAVDVSPLR	QAVDVSPLR	sp|P46782|RS5_HUMAN	0	388.2	1.902	0.407	0.00988	1	1
20160823_QEh1_LC2_HuPa_SA_HLApI_RA957_1_MG_1.07467.07467.3	7467	3	1073.543213	-0.003378	SVNASKPSER	SVNASKPSER	sp|P53350|PLK1_HUMAN	0	246	2.295	0.06	0.0368	1	1
20160823_QEh1_LC2_HuPa_SA_HLApI_RA957_2_NG_1.20931.20931.2	20931	2	1094.438477	-0.003289	HPNDDDVHF	HPNDDDVHF	sp|Q8IZH2|XRN1_HUMAN	0	257.3	1.995	0.439	1.06E-04	1	1
20160823_QEh1_LC2_HuPa_SA_HLApI_RA957_2_NG_1.42009.42009.2	42009	2	976.5209961	-0.001968	KLDAFVEGV	KLDAFVEGV	sp|P21283|VATC1_HUMAN	0	393.5	2.012	0.221	0.00834	1	1
20160823_QEh1_LC2_HuPa_SA_HLApI_RA957_2_MG_1.27350.27350.2	27350	2	1042.495361	-0.001825	ESYSSPFVK	ESYSSPFVK	sp|Q5K651|SAMD9_HUMAN	0	218.3	1.676	0.415	0.00428	1	1
20160823_QEh1_LC2_HuPa_SA_HLApI_RA957_1_MG_1.06258.06258.2	6258	2	1060.585083	-0.002588	EVEKKSVSR	EVEKKSVSR	sp|Q6UX04|CWC27_HUMAN	0	393.6	1.531	0.352	0.0139	1	1
20160823_QEh1_LC2_HuPa_SA_HLApI_RA957_2_MG_1.33316.33316.1	33316	1	969.5110474	-0.002073	TPEQQAAIL	TPEQQAAIL	sp|Q00978|IRF9_HUMAN	0	360.2	1.646	0.328	0.0483	1	1
20160823_QEh1_LC2_HuPa_SA_HLApI_RA957_2_NG_1.30479.30479.2	30479	2	1407.639038	-0.002882	YHFQQTGQSEAL	YHFQQTGQSEAL	sp|Q96EY7|PTCD3_HUMAN	0	329.4	2.34	0.313	0.00243	1	1
20160823_QEh1_LC2_HuPa_SA_HLApI_RA957_1_MG_1.18085.18085.3	18085	3	1065.662842	-0.003071	RILSKLHTV	RILSKLHTV	sp|A2A3N6|PIPSL_HUMAN;sp|P55036|PSMD4_HUMAN	0	432.3	2.518	0.347	0.00336	1	1
20160823_QEh1_LC2_HuPa_SA_HLApI_RA957_2_NG_1.35136.35136.1	35136	1	921.4437866	-5.62E-04	TPYPSSASL	TPYPSSASL	sp|Q9NSV4|DIAP3_HUMAN	0	598	2.255	0.263	0.0117	1	1
20160823_QEh1_LC2_HuPa_SA_HLApI_RA957_1_NG_1.06196.06196.2	6196	2	926.4451294	-6.45E-04	EHSPAKTSA	EHSPAKTSA	sp|Q8NDC0|MISSL_HUMAN	0	346.2	1.417	0.288	0.0504	1	1
20160823_QEh1_LC2_HuPa_SA_HLApI_RA957_2_NG_1.27757.27757.2	27757	2	1126.582764	0.002271	MTVPPPSVSGR	MTVPPPSVSGR	sp|Q9H4I3|TRABD_HUMAN	0	246.4	1.491	0.232	0.0162	1	1
20160823_QEh1_LC2_HuPa_SA_HLApI_RA957_2_NG_1.37760.37760.1	37760	1	983.4573364	-0.002651	FPSSSVYPT	FPSSSVYPT	sp|P25205|MCM3_HUMAN	0	444.4	2.07	0.337	0.00497	1	1
20160823_QEh1_LC2_HuPa_SA_HLApI_RA957_1_MG_1.08292.08292.2	8292	2	1084.56311	-0.00345	SSFSHKPAPK	SSFSHKPAPK	sp|Q9UBW7|ZMYM2_HUMAN	0	267	1.785	0.331	0.00157	1	1
20160823_QEh1_LC2_HuPa_SA_HLApI_RA957_1_MG_1.12962.12962.2	12962	2	1031.533936	-0.001993	AVSSVVNNSR	AVSSVVNNSR	sp|Q96FZ2|HMCES_HUMAN	0	520.4	2.237	0.394	0.00108	1	1
20160823_QEh1_LC2_HuPa_SA_HLApI_RA957_1_NG_1.35680.35680.1	35680	1	937.5224609	-8.16E-04	LPNGQPTVL	LPNGQPTVL	sp|Q8IVH2|FOXP4_HUMAN	0	310.8	1.914	0.307	0.0146	1	1
20160823_QEh1_LC2_HuPa_SA_HLApI_RA957_1_NG_1.16226.16226.2	16226	2	1134.537842	-0.003978	QTFENQVNR	QTFENQVNR	sp|P24928|RPB1_HUMAN	0	280.6	1.736	0.392	0.00287	1	1
20160823_QEh1_LC2_HuPa_SA_HLApI_RA957_2_MG_1.25729.25729.3	25729	3	1280.722046	-0.002066	DIFYKAIQKR	DIFYKAIQKR	sp|Q16850|CP51A_HUMAN	0	245.6	2.122	0.372	6.96E-04	1	1
20160823_QEh1_LC2_HuPa_SA_HLApI_RA957_2_MG_1.33426.33426.3	33426	3	1315.794067	-0.003595	QVIIFVKSVQR	QVIIFVKSVQR	sp|O00148|DX39A_HUMAN	0	223.4	2.036	0.18	0.0422	1	1
20160823_QEh1_LC2_HuPa_SA_HLApI_RA957_1_NG_1.16154.16154.2	16154	2	914.4434814	-0.002272	ERDPGGITA	ERDPGGITA	sp|Q8WUZ0|BCL7C_HUMAN	0	273.3	1.617	0.246	0.0448	1	1
20160823_QEh1_LC2_HuPa_SA_HLApI_RA957_2_NG_1.25035.25035.3	25035	3	1157.616211	-0.003083	ETPGFLPNKR	ETPGFLPNKR	sp|Q8NBP0|TTC13_HUMAN	0	236.7	2.047	0.205	0.00429	1	1
20160823_QEh1_LC2_HuPa_SA_HLApI_RA957_2_NG_1.28619.28619.2	28619	2	1133.552734	-0.001229	KHSELYMQV	KHSELYMQV	sp|Q9UBK9|UXT_HUMAN	0	534.3	1.847	0.351	0.013	1	1
20160823_QEh1_LC2_HuPa_SA_HLApI_RA957_2_NG_1.35360.35360.1	35360	1	1148.617432	-0.001499	YVTDVGVLQR	YVTDVGVLQR	sp|O75419|CDC45_HUMAN	0	243.5	2.283	0.383	0.0054	1	1
20160823_QEh1_LC2_HuPa_SA_HLApI_RA957_2_MG_1.13431.13431.3	13431	3	944.4803467	-0.002449	DPAGVHPPR	DPAGVHPPR	sp|Q08J23|NSUN2_HUMAN	0	513.1	2.848	0.381	0.0039	1	1
20160823_QEh1_LC2_HuPa_SA_HLApI_RA957_2_MG_1.21180.21180.2	21180	2	1184.586182	-0.001751	HHVKFHYAF	HHVKFHYAF	sp|Q99683|M3K5_HUMAN	0	472.1	1.808	0.359	5.72E-04	1	1
20160823_QEh1_LC2_HuPa_SA_HLApI_RA957_2_MG_1.40882.40882.1	40882	1	998.5978394	-0.003351	KLLPSVTEL	KLLPSVTEL	sp|P21675|TAF1_HUMAN;sp|Q8IZX4|TAF1L_HUMAN	0	444.9	1.97	0.303	0.0314	1	1
20160823_QEh1_LC2_HuPa_SA_HLApI_RA957_1_MG_1.10832.10832.2	10832	2	1152.584717	-0.004065	EIIDDHRAGK	EIIDDHRAGK	tr|H3BN98|H3BN98_HUMAN;sp|P62244|RS15A_HUMAN	0	342.9	1.569	0.372	0.0172	1	1
20160823_QEh1_LC2_HuPa_SA_HLApI_RA957_2_MG_1.42579.42579.1	42579	1	984.5316772	2.87E-04	M(Oxidation)PVLTAPQL	MPVLTAPQL	sp|Q8WUM0|NU133_HUMAN	0	388.2	1.627	0.308	0.0124	1	1
20160823_QEh1_LC2_HuPa_SA_HLApI_RA957_1_MG_1.29714.29714.2	29714	2	906.5154419	-0.002036	AAVTSLFAK	AAVTSLFAK	DeNovo_spliced__AAVTSLFAK	0	348.3	1.929	0.409	0.00122	1	1
20160823_QEh1_LC2_HuPa_SA_HLApI_RA957_1_MG_1.28590.28590.2	28590	2	1183.571899	-0.004189	ETPETFYIGK	ETPETFYIGK	sp|Q7KZ85|SPT6H_HUMAN	0	254.3	1.672	0.352	0.00729	1	1
20160823_QEh1_LC2_HuPa_SA_HLApI_RA957_2_MG_1.35422.35422.2	35422	2	1035.51709	-0.003478	NRAATLMM(Oxidation)L	NRAATLMML	sp|Q99615|DNJC7_HUMAN	0	448.9	1.856	0.166	0.0442	1	1
20160823_QEh1_LC2_HuPa_SA_HLApI_RA957_2_NG_1.29182.29182.2	29182	2	1300.649414	-0.003011	TTFDLGGHVQAR	TTFDLGGHVQAR	sp|Q9Y6B6|SAR1B_HUMAN	0	951.9	3.041	0.513	3.84E-07	1	1
20160823_QEh1_LC2_HuPa_SA_HLApI_RA957_2_MG_1.04178.04178.2	4178	2	1073.5354	-0.001183	HHDKDGRPL	HHDKDGRPL	sp|Q92503|S14L1_HUMAN	0	313.3	1.347	0.329	0.00622	1	1
20160823_QEh1_LC2_HuPa_SA_HLApI_RA957_2_MG_1.27278.27278.2	27278	2	968.5159302	-0.001926	TVFSTSSLK	TVFSTSSLK	DeNovo_spliced__TVFSTSSLK	0.008	116.8	1.606	0.415	0.00414	1	1
20160823_QEh1_LC2_HuPa_SA_HLApI_RA957_2_MG_1.37688.37688.2	37688	2	1871.885132	-0.005021	SNNKYAASSYLSLTPEQ	SNNKYAASSYLSLTPEQ	sp|A0M8Q6|LAC7_HUMAN;sp|B9A064|IGLL5_HUMAN;sp|P0CF74|LAC6_HUMAN;sp|P0CG04|LAC1_HUMAN;sp|P0CG05|LAC2_HUMAN;sp|P0CG06|LAC3_HUMAN;sp|P15814|IGLL1_HUMAN	0	387.9	3.132	0.441	1.94E-06	1	1
20160823_QEh1_LC2_HuPa_SA_HLApI_RA957_2_NG_1.29082.29082.3	29082	3	1097.5625	-0.002627	NRHEIAVM(Oxidation)L	NRHEIAVML	sp|O75832|PSD10_HUMAN	0	381.6	2.262	0.238	0.0238	1	1
20160823_QEh1_LC2_HuPa_SA_HLApI_RA957_2_MG_1.19968.19968.3	19968	3	1095.636353	-0.003666	IAIKPDGVQR	IAIKPDGVQR	sp|P15531|NDKA_HUMAN;sp|P22392|NDKB_HUMAN	0	159.3	2.367	0.395	0.00256	1	1
20160823_QEh1_LC2_HuPa_SA_HLApI_RA957_2_MG_1.25425.25425.2	25425	2	1370.680542	-0.002457	NIYEAVKYSER	NIYEAVKYSER	sp|Q9H9T3|ELP3_HUMAN	0	430.8	2.01	0.335	0.00453	1	1
20160823_QEh1_LC2_HuPa_SA_HLApI_RA957_2_NG_1.08156.08156.2	8156	2	1163.504028	-0.002238	TRDHLQTM(Oxidation)M(Oxidation)	TRDHLQTMM	sp|Q7L2Z9|CENPQ_HUMAN	0	643.6	2.019	0.323	1.90E-05	1	1
20160823_QEh1_LC2_HuPa_SA_HLApI_RA957_1_MG_1.10528.10528.2	10528	2	939.4754028	-0.002018	STPGASPAPR	STPGASPAPR	sp|Q504T8|MIDN_HUMAN	0	219.3	1.703	0.237	0.0142	1	1
20160823_QEh1_LC2_HuPa_SA_HLApI_RA957_2_NG_1.15205.15205.1	15205	1	1053.55481	-0.001941	NHNKITQSL	NHNKITQSL	sp|Q7L576|CYFP1_HUMAN	0	368.3	2.12	0.466	6.35E-04	1	1
20160823_QEh1_LC2_HuPa_SA_HLApI_RA957_2_NG_1.32327.32327.2	32327	2	1274.587036	-0.005491	DVAAQDGEAMLR	DVAAQDGEAMLR	sp|Q96JI7|SPTCS_HUMAN	0	626.1	2.505	0.303	0.0083	1	1
20160823_QEh1_LC2_HuPa_SA_HLApI_RA957_2_MG_1.32697.32697.2	32697	2	1026.577881	-0.004279	EALNVLVNR	EALNVLVNR	sp|O14933|UB2L6_HUMAN	0	343.7	1.673	0.328	0.0098	1	1
20160823_QEh1_LC2_HuPa_SA_HLApI_RA957_2_MG_1.24548.24548.2	24548	2	1216.639648	-0.001481	STVSPVSGINTR	STVSPVSGINTR	sp|Q8N0Z3|SPICE_HUMAN	0	420.6	2.312	0.266	0.00375	1	1
20160823_QEh1_LC2_HuPa_SA_HLApI_RA957_1_MG_1.01159.01159.3	1159	3	1003.61145	-0.002385	SSSKLAKKR	SSSKLAKKR	sp|P51825|AFF1_HUMAN	0	215.9	1.684	0.401	0.0247	1	1
20160823_QEh1_LC2_HuPa_SA_HLApI_RA957_2_MG_1.00733.00733.3	733	3	982.5526733	-0.003282	HVSATKVNK	HVSATKVNK	sp|Q9UBT6|POLK_HUMAN	0	112	1.95	0.376	0.00573	1	1
20160823_QEh1_LC2_HuPa_SA_HLApI_RA957_2_NG_1.17259.17259.2	17259	2	1066.575195	-0.001861	VHQNLKESL	VHQNLKESL	sp|Q13315|ATM_HUMAN	0	591.2	2.065	0.239	0.0443	1	1
20160823_QEh1_LC2_HuPa_SA_HLApI_RA957_2_NG_1.34253.34253.2	34253	2	1172.709839	-0.003079	STIAILNSVKK	STIAILNSVKK	sp|P42695|CNDD3_HUMAN	0	725.3	2.384	0.476	5.76E-05	1	1
20160823_QEh1_LC2_HuPa_SA_HLApI_RA957_2_MG_1.08044.08044.3	8044	3	1003.528625	-0.002509	HAGSLINHR	HAGSLINHR	sp|O15015|ZN646_HUMAN	0	419.3	2.479	0.441	9.00E-05	1	1
20160823_QEh1_LC2_HuPa_SA_HLApI_RA957_2_NG_1.43725.43725.2	43725	2	1113.580444	-0.001385	SHTQPLGVYL	SHTQPLGVYL	sp|P01880|IGHD_HUMAN	0	169.9	1.718	0.346	0.00559	1	1
20160823_QEh1_LC2_HuPa_SA_HLApI_RA957_1_MG_1.05136.05136.2	5136	2	1007.460571	-0.002648	STSSGNVSNR	STSSGNVSNR	sp|P23193|TCEA1_HUMAN	0	411.4	1.77	0.345	0.00181	1	1
20160823_QEh1_LC2_HuPa_SA_HLApI_RA957_1_MG_1.11247.11247.2	11247	2	933.4931641	-0.002156	M(Oxidation)PAASSVKK	MPAASSVKK	sp|A5A3E0|POTEF_HUMAN;sp|A6NI47|POTEM_HUMAN;sp|P0CG38|POTEI_HUMAN;sp|P0CG39|POTEJ_HUMAN;sp|Q6S545|POTEH_HUMAN;sp|Q6S5H5|POTEG_HUMAN;sp|Q6S8J3|POTEE_HUMAN	0	168.6	1.469	0.304	0.00934	1	1
20160823_QEh1_LC2_HuPa_SA_HLApI_RA957_2_MG_1.08008.08008.2	8008	2	987.4865112	-0.002106	AHQASHQPL	AHQASHQPL	sp|Q99941|ATF6B_HUMAN	0	297.3	1.802	0.374	0.00813	1	1
20160823_QEh1_LC2_HuPa_SA_HLApI_RA957_1_NG_1.23873.23873.3	23873	3	1217.649658	-0.00202	ETAPRTIFQR	ETAPRTIFQR	sp|Q9UBB4|ATX10_HUMAN	0	197.2	2.052	0.303	0.0269	1	1
20160823_QEh1_LC2_HuPa_SA_HLApI_RA957_2_MG_1.09400.09400.3	9400	3	1152.494873	-0.003375	SRDEHLHEM	SRDEHLHEM	sp|A2RRP1|NBAS_HUMAN	0	271.3	2.265	0.409	0.00258	1	1
20160823_QEh1_LC2_HuPa_SA_HLApI_RA957_2_NG_1.26091.26091.1	26091	1	993.4856567	-0.0023	HPNGNITEL	HPNGNITEL	sp|Q7KZF4|SND1_HUMAN	0	170.6	1.631	0.224	0.0309	1	1
20160823_QEh1_LC2_HuPa_SA_HLApI_RA957_2_MG_1.13764.13764.2	13764	2	1159.529785	5.96E-04	HAMESTRESL	HAMESTRESL	sp|Q9UQE7|SMC3_HUMAN	0	327.2	1.757	0.076	0.0206	1	1
20160823_QEh1_LC2_HuPa_SA_HLApI_RA957_1_MG_1.35251.35251.2	35251	2	1079.657104	-0.001969	KLLEPVPVSV	KLLEPVPVSV	sp|Q86W34|AMZ2_HUMAN	0	386.5	2.1	0.476	0.00207	1	1
20160823_QEh1_LC2_HuPa_SA_HLApI_RA957_1_MG_1.14184.14184.2	14184	2	937.4234009	-0.001937	HHSDGSVSL	HHSDGSVSL	sp|O15533|TPSN_HUMAN	0	451.9	1.881	0.364	0.0348	1	1
20160823_QEh1_LC2_HuPa_SA_HLApI_RA957_2_MG_1.24195.24195.2	24195	2	1243.582031	-0.001241	HPDESGSKFQL	HPDESGSKFQL	sp|P56282|DPOE2_HUMAN	0	656.2	2.629	0.459	3.51E-05	1	1
20160823_QEh1_LC2_HuPa_SA_HLApI_RA957_2_NG_1.23922.23922.3	23922	3	1069.62561	-0.002753	EVVAKFLHK	EVVAKFLHK	sp|P36873|PP1G_HUMAN;sp|P62136|PP1A_HUMAN	0	327.9	2.456	0.22	0.0227	1	1
20160823_QEh1_LC2_HuPa_SA_HLApI_RA957_1_NG_1.18914.18914.2	18914	2	1099.529907	-0.001199	HHQQLPHGF	HHQQLPHGF	sp|Q8WWM7|ATX2L_HUMAN	0	322.1	2.093	0.254	0.00332	1	1
20160823_QEh1_LC2_HuPa_SA_HLApI_RA957_2_NG_1.36567.36567.2	36567	2	1232.652954	-0.00176	TGASLADIMAKR	TGASLADIMAKR	sp|P83731|RL24_HUMAN	0	957.8	3.118	0.414	2.25E-04	1	1
20160823_QEh1_LC2_HuPa_SA_HLApI_RA957_2_NG_1.07624.07624.2	7624	2	1160.572998	-0.005511	EAQSDLNKTR	EAQSDLNKTR	sp|Q5VTR2|BRE1A_HUMAN	0	491.6	2.075	0.417	2.79E-04	1	1
20160823_QEh1_LC2_HuPa_SA_HLApI_RA957_2_MG_1.16851.16851.2	16851	2	1073.477783	-0.003383	THLDTTQQM	THLDTTQQM	sp|Q13561|DCTN2_HUMAN	0	95.6	1.132	0.326	0.0401	1	1
20160823_QEh1_LC2_HuPa_SA_HLApI_RA957_2_MG_1.04821.04821.3	4821	3	1022.545105	-0.005798	ETFTGKKGR	ETFTGKKGR	DeNovo_spliced__ETFTGKKGR	0.001	209.7	2.15	0.259	0.00783	1	1
20160823_QEh1_LC2_HuPa_SA_HLApI_RA957_2_MG_1.04821.04821.3	4821	3	1022.545105	-0.005803	Q(Deamidated)TFTGKKGR	QTFTGKKGR	sp|Q8TAP9|MPLKI_HUMAN	0	209.7	2.15	0.259	0.00783	1	1
20160823_QEh1_LC2_HuPa_SA_HLApI_RA957_2_NG_1.38281.38281.1	38281	1	1104.546021	-0.002444	EVIEIMTDR	EVIEIMTDR	sp|P09651|ROA1_HUMAN;sp|Q32P51|RA1L2_HUMAN	0	293	2.42	0.287	0.0468	1	1
20160823_QEh1_LC2_HuPa_SA_HLApI_RA957_1_NG_1.03077.03077.2	3077	2	1013.524841	-5.50E-04	STAKHVESR	STAKHVESR	sp|Q9UKY7|CDV3_HUMAN	0	163.1	1.513	0.378	0.003	1	1
20160823_QEh1_LC2_HuPa_SA_HLApI_RA957_2_MG_1.08540.08540.2	8540	2	1135.598267	-0.003735	MVSSQTKTVR	MVSSQTKTVR	sp|Q8TAD7|OCC1_HUMAN	0	239.1	1.719	0.416	9.63E-04	1	1
20160823_QEh1_LC2_HuPa_SA_HLApI_RA957_2_MG_1.25568.25568.2	25568	2	1091.469849	-7.57E-04	NHATFM(Oxidation)NEL	NHATFMNEL	sp|Q9UL03|INT6_HUMAN	0	165	1.512	0.371	0.00888	1	1
20160823_QEh1_LC2_HuPa_SA_HLApI_RA957_2_NG_1.17837.17837.2	17837	2	1205.569336	-0.002379	YRKPTYESY	YRKPTYESY	sp|Q04656|ATP7A_HUMAN	0	285.1	1.853	0.326	0.0124	1	1
20160823_QEh1_LC2_HuPa_SA_HLApI_RA957_1_MG_1.04338.04338.2	4338	2	956.5377197	-0.002588	EASPKAKAR	EASPKAKAR	sp|Q8IWC1|MA7D3_HUMAN	0	255.3	1.701	0.264	0.0234	1	1
20160823_QEh1_LC2_HuPa_SA_HLApI_RA957_1_MG_1.29082.29082.2	29082	2	936.5016479	-0.001236	NHDVQVIL	NHDVQVIL	sp|Q96F86|EDC3_HUMAN	0	179.1	1.535	0.243	0.051	1	1
20160823_QEh1_LC2_HuPa_SA_HLApI_RA957_2_NG_1.14995.14995.3	14995	3	1285.612793	-0.003567	EAFREDLHNR	EAFREDLHNR	sp|Q9UGN5|PARP2_HUMAN	0	394.7	2.384	0.301	0.00396	1	1
20160823_QEh1_LC2_HuPa_SA_HLApI_RA957_2_NG_1.43254.43254.2	43254	2	1149.600708	-0.002341	HPLLLN(Deamidated)GDATV	HPLLLNGDATV	sp|P20591|MX1_HUMAN	0.359	345.1	2.041	0.394	0.021	1	1
20160823_QEh1_LC2_HuPa_SA_HLApI_RA957_2_MG_1.45563.45563.2	45563	2	1371.665039	-0.001965	QPIFPGDSGVDQL	QPIFPGDSGVDQL	sp|P49840|GSK3A_HUMAN;sp|P49841|GSK3B_HUMAN	0	267.2	1.5	0.309	0.0441	1	1
20160823_QEh1_LC2_HuPa_SA_HLApI_RA957_1_MG_1.07084.07084.2	7084	2	1309.658325	-0.004248	TVYEDKSGKQR	TVYEDKSGKQR	sp|Q969X5|ERGI1_HUMAN	0	448.3	1.896	0.391	0.00296	1	1
20160823_QEh1_LC2_HuPa_SA_HLApI_RA957_2_NG_1.40835.40835.2	40835	2	940.5718384	0.001246	SSAVIPVLR	SSAVIPVLR	sp|O60287|NPA1P_HUMAN	0	338.1	1.654	0.328	0.0206	1	1
20160823_QEh1_LC2_HuPa_SA_HLApI_RA957_2_MG_1.09072.09072.2	9072	2	1083.675171	-0.001296	RLIKKVQEA	RLIKKVQEA	sp|Q9H4A6|GOLP3_HUMAN	0	309	1.764	0.439	0.00183	1	1
20160823_QEh1_LC2_HuPa_SA_HLApI_RA957_2_NG_1.26343.26343.2	26343	2	1133.47583	-0.002011	SHDFYSHEL	SHDFYSHEL	sp|Q13233|M3K1_HUMAN	0	558.7	2.23	0.407	2.35E-04	1	1
20160823_QEh1_LC2_HuPa_SA_HLApI_RA957_2_NG_1.48587.48587.2	48587	2	1054.635986	-0.002634	KLLEVNGVAL	KLLEVNGVAL	sp|Q14160|SCRIB_HUMAN	0	391.7	2.081	0.269	0.0241	1	1
20160823_QEh1_LC2_HuPa_SA_HLApI_RA957_2_NG_1.31690.31690.2	31690	2	971.5529175	-0.002361	HPLVSGHIL	HPLVSGHIL	sp|Q6MZN7|HCP5_HUMAN	0	402.8	1.79	0.268	0.00436	1	1
20160823_QEh1_LC2_HuPa_SA_HLApI_RA957_2_MG_1.40361.40361.2	40361	2	1012.594666	-0.001044	FPEAIIVKP	FPEAIIVKP	sp|Q16795|NDUA9_HUMAN	0	453	2.2	0.42	0.00429	1	1
20160823_QEh1_LC2_HuPa_SA_HLApI_RA957_1_MG_1.20477.20477.1	20477	1	885.480896	-0.001181	HHAQPLAL	HHAQPLAL	sp|O94986|CE152_HUMAN	0	443.3	1.806	0.401	0.00235	1	1
20160823_QEh1_LC2_HuPa_SA_HLApI_RA957_1_MG_1.30107.30107.2	30107	2	1046.575073	0.99425	VFDPVQKTL	VFDPVQKTL	sp|O94776|MTA2_HUMAN	0	514	2.198	0.372	0.00199	1	1
20160823_QEh1_LC2_HuPa_SA_HLApI_RA957_2_MG_1.16300.16300.2	16300	2	1129.659912	-0.004295	KIMEKIRNV	KIMEKIRNV	sp|Q68D06|SLN13_HUMAN;sp|Q7Z7L1|SLN11_HUMAN	0	552.6	2.358	0.195	0.0104	1	1
20160823_QEh1_LC2_HuPa_SA_HLApI_RA957_1_NG_1.23578.23578.2	23578	2	1307.632813	-0.002942	TAFEATDNQAIK	TAFEATDNQAIK	sp|P58546|MTPN_HUMAN	0	708.6	2.481	0.485	4.47E-05	1	1
20160823_QEh1_LC2_HuPa_SA_HLApI_RA957_1_MG_1.06117.06117.3	6117	3	1047.527588	-0.003327	ETASGNKVSR	ETASGNKVSR	sp|Q9BTE1|DCTN5_HUMAN	0	396.6	2.462	0.33	0.00149	1	1
20160823_QEh1_LC2_HuPa_SA_HLApI_RA957_1_MG_1.30029.30029.1	30029	1	874.4365845	-0.003039	SANDAIATL	SANDAIATL	sp|Q8IUH3|RBM45_HUMAN	0	219.3	1.487	0.323	0.0423	1	1
20160823_QEh1_LC2_HuPa_SA_HLApI_RA957_2_MG_1.08271.08271.2	8271	2	907.4747314	-0.001596	EAAGFKASK	EAAGFKASK	sp|A0AVF1|IFT56_HUMAN	0	309.4	1.618	0.332	0.0193	1	1
20160823_QEh1_LC2_HuPa_SA_HLApI_RA957_2_NG_1.13122.13122.2	13122	2	920.5160522	-0.003168	HVVVGTPGR	HVVVGTPGR	sp|O00148|DX39A_HUMAN	0	397.7	1.734	0.206	0.026	1	1
20160823_QEh1_LC2_HuPa_SA_HLApI_RA957_1_NG_1.40475.40475.2	40475	2	968.5411377	-0.003243	IHNGVIAVF	IHNGVIAVF	tr|B1AHC4|B1AHC4_HUMAN;sp|P85299|PRR5_HUMAN	0	280.8	1.92	0.237	0.0495	1	1
20160823_QEh1_LC2_HuPa_SA_HLApI_RA957_2_MG_1.17787.17787.2	17787	2	1079.532593	-0.003365	EHDPVSQRL	EHDPVSQRL	sp|P53671|LIMK2_HUMAN	0	209.3	1.454	0.052	0.0516	1	1
20160823_QEh1_LC2_HuPa_SA_HLApI_RA957_2_NG_1.06858.06858.2	6858	2	994.4789429	-0.004267	DTANYGKAR	DTANYGKAR	sp|Q86US8|EST1A_HUMAN	0	641.8	1.785	0.32	0.00854	1	1
20160823_QEh1_LC2_HuPa_SA_HLApI_RA957_1_NG_1.08993.08993.3	8993	3	1252.577393	-0.002218	EAVQN(Deamidated)GPASHSR	EAVQNGPASHSR	sp|Q14699|RFTN1_HUMAN	0	647	2.997	1	9.72E-06	1	1
20160823_QEh1_LC2_HuPa_SA_HLApI_RA957_2_MG_1.09909.09909.3	9909	3	1147.48584	-0.003592	SVYDGEEHGR	SVYDGEEHGR	sp|Q9Y2D4|EXC6B_HUMAN	0	135.9	1.836	0.328	0.0097	1	1
20160823_QEh1_LC2_HuPa_SA_HLApI_RA957_2_MG_1.19215.19215.2	19215	2	1150.596191	-0.002028	EIAYSDVAKR	EIAYSDVAKR	sp|Q9Y696|CLIC4_HUMAN	0	344	1.902	0.365	0.00372	1	1
20160823_QEh1_LC2_HuPa_SA_HLApI_RA957_2_MG_1.34746.34746.2	34746	2	1117.585571	-0.002462	EAFGNALLQR	EAFGNALLQR	sp|Q9P0R6|GSKIP_HUMAN	0	129.2	1.353	0.265	0.03	1	1
20160823_QEh1_LC2_HuPa_SA_HLApI_RA957_2_MG_1.12876.12876.3	12876	3	1154.543701	-0.003118	EANPTAHYPR	EANPTAHYPR	sp|Q99608|NECD_HUMAN	0	490.1	2.646	0.303	0.00263	1	1
20160823_QEh1_LC2_HuPa_SA_HLApI_RA957_2_MG_1.21855.21855.2	21855	2	985.5418701	-0.002543	EAAVVAVAEK	EAAVVAVAEK	sp|Q8IZQ5|SELH_HUMAN	0	653.6	2.446	0.289	0.00444	1	1
20160823_QEh1_LC2_HuPa_SA_HLApI_RA957_1_NG_1.09912.09912.3	9912	3	1065.59021	-0.002887	IAEQPQPKR	IAEQPQPKR	sp|Q9NRR3|C42S2_HUMAN	0	258.9	2.112	0.307	0.00347	1	1
20160823_QEh1_LC2_HuPa_SA_HLApI_RA957_1_MG_1.13998.13998.2	13998	2	1282.759888	-9.67E-04	ETPKKTTPILR	ETPKKTTPILR	sp|Q15021|CND1_HUMAN	0	195.1	1.449	0.287	0.0227	1	1
20160823_QEh1_LC2_HuPa_SA_HLApI_RA957_2_MG_1.36256.36256.2	36256	2	971.541748	-0.00228	FPNIPGKSL	FPNIPGKSL	sp|O15121|DEGS1_HUMAN	0	563	2.19	0.195	8.78E-04	1	1
20160823_QEh1_LC2_HuPa_SA_HLApI_RA957_2_NG_1.09857.09857.1	9857	1	953.4176025	-0.002662	DVYGNSSGR	DVYGNSSGR	sp|Q8IUI4|S29P2_HUMAN;sp|Q8TEQ0|SNX29_HUMAN	0	95.7	2.139	0.388	8.87E-04	1	1
20160823_QEh1_LC2_HuPa_SA_HLApI_RA957_1_MG_1.27307.27307.2	27307	2	909.4533081	-0.002308	DHNLTPTL	DHNLTPTL	sp|Q5VZL5|ZMYM4_HUMAN	0	168.9	1.382	0.345	0.0335	1	1
20160823_QEh1_LC2_HuPa_SA_HLApI_RA957_2_MG_1.21947.21947.2	21947	2	1079.539429	-0.003969	SRDPKLYAM	SRDPKLYAM	sp|P48736|PK3CG_HUMAN	0	213.3	1.536	0.193	0.0507	1	1
20160823_QEh1_LC2_HuPa_SA_HLApI_RA957_1_NG_1.22877.22877.1	22877	1	940.4962158	-0.001595	SVSDLAPPR	SVSDLAPPR	sp|Q96DE5|APC16_HUMAN	0	93.4	1.381	0.282	0.0127	1	1
20160823_QEh1_LC2_HuPa_SA_HLApI_RA957_1_NG_1.28664.28664.2	28664	2	978.5489502	-8.85E-04	PQ(Deamidated)LPPRASI	PQLPPRASI	sp|O14523|C2C2L_HUMAN	0	270.1	1.544	0.025	0.0274	2	1
20160823_QEh1_LC2_HuPa_SA_HLApI_RA957_2_MG_1.27388.27388.2	27388	2	1108.609375	-0.003504	SPDIPKLKDP	SPDIPKLKDP	DeNovo_spliced__SPDIPKLKDP	0	691.5	2.363	0.433	5.09E-04	1	1
20160823_QEh1_LC2_HuPa_SA_HLApI_RA957_1_MG_1.12656.12656.2	12656	2	1346.762695	-0.004397	SAFKADPKISKR	SAFKADPKISKR	sp|Q9BR77|CCD77_HUMAN	0	376.1	2.321	0.462	7.95E-04	1	1
20160823_QEh1_LC2_HuPa_SA_HLApI_RA957_2_MG_1.21792.21792.3	21792	3	1067.553223	-0.001392	GRMVQVHEL	GRMVQVHEL	sp|Q15436|SC23A_HUMAN;sp|Q15437|SC23B_HUMAN	0	404.6	2.073	0.243	0.0371	1	1
20160823_QEh1_LC2_HuPa_SA_HLApI_RA957_1_NG_1.20596.20596.2	20596	2	974.5634155	-0.00272	PASPVVHIR	PASPVVHIR	sp|P14866|HNRPL_HUMAN	0	417.1	2.073	0.294	4.85E-04	1	1
20160823_QEh1_LC2_HuPa_SA_HLApI_RA957_2_MG_1.35088.35088.2	35088	2	1169.517822	-0.00312	VYDMNLREM	VYDMNLREM	sp|Q6I9Y2|THOC7_HUMAN	0	321.5	1.57	0.275	0.0451	1	1
20160823_QEh1_LC2_HuPa_SA_HLApI_RA957_2_NG_1.08800.08800.3	8800	3	915.5471191	-0.003044	TATKAVAVR	TATKAVAVR	DeNovo_spliced__TATKAVAVR	0	194.4	1.885	0.266	0.0234	1	1
20160823_QEh1_LC2_HuPa_SA_HLApI_RA957_2_MG_1.18571.18571.2	18571	2	1187.591553	-0.001988	DVYVTTHTPR	DVYVTTHTPR	sp|P78317|RNF4_HUMAN	0	767.2	2.301	0.415	2.09E-05	1	1
20160823_QEh1_LC2_HuPa_SA_HLApI_RA957_2_NG_1.21394.21394.2	21394	2	1303.732666	-0.003344	DVVYALKRQGR	DVVYALKRQGR	sp|P62805|H4_HUMAN	0	181.6	2.312	0.519	5.79E-05	1	1
20160823_QEh1_LC2_HuPa_SA_HLApI_RA957_1_NG_1.15372.15372.3	15372	3	1245.596558	-0.002378	STYYADSVKGR	STYYADSVKGR	tr|A0A075B6Q5|A0A075B6Q5_HUMAN;tr|A0A087WSX4|A0A087WSX4_HUMAN;tr|A0A0B4J1X8|A0A0B4J1X8_HUMAN;tr|A0A0C4DH42|A0A0C4DH42_HUMAN;tr|A0A0J9YX35|A0A0J9YX35_HUMAN;sp|P01764|HV303_HUMAN	0	358.3	2.485	0.466	4.55E-05	1	1
20160823_QEh1_LC2_HuPa_SA_HLApI_RA957_2_NG_1.09654.09654.3	9654	3	990.5320435	-0.003866	AHHGISRTL	AHHGISRTL	sp|Q9NXP7|GIN1_HUMAN	0	302.7	2.356	0.457	0.00169	1	1
20160823_QEh1_LC2_HuPa_SA_HLApI_RA957_2_NG_1.12738.12738.2	12738	2	1246.56897	-0.003517	MTDANGNIQQR	MTDANGNIQQR	sp|Q92630|DYRK2_HUMAN	0	1176.3	2.874	0.585	1.20E-07	1	1
20160823_QEh1_LC2_HuPa_SA_HLApI_RA957_2_NG_1.29772.29772.2	29772	2	979.5789795	-0.002504	QVPVVVSPR	QVPVVVSPR	sp|P32519|ELF1_HUMAN	0	78.5	1.281	0.28	0.0293	1	1
20160823_QEh1_LC2_HuPa_SA_HLApI_RA957_2_NG_1.24503.24503.2	24503	2	896.4693604	-0.002208	SHANSAVVL	SHANSAVVL	sp|P63010|AP2B1_HUMAN;sp|Q10567|AP1B1_HUMAN	0	232.7	1.98	0.268	0.0309	1	1
20160823_QEh1_LC2_HuPa_SA_HLApI_RA957_1_NG_1.23223.23223.2	23223	2	1100.476196	-0.001213	EVDEGFYSR	EVDEGFYSR	sp|Q9BYI3|HYCCI_HUMAN	0	275.1	1.529	0.233	0.0214	1	1
20160823_QEh1_LC2_HuPa_SA_HLApI_RA957_2_MG_1.35142.35142.1	35142	1	960.4703979	-0.003491	HYTTPMVL	HYTTPMVL	sp|P46379|BAG6_HUMAN	0	502.5	1.968	0.489	6.13E-05	1	1
20160823_QEh1_LC2_HuPa_SA_HLApI_RA957_2_NG_1.32498.32498.1	32498	1	1100.605591	-0.002101	KLDPATSAVTV	KLDPATSAVTV	sp|Q9NVX7|KBTB4_HUMAN	0	166.4	1.638	0.324	0.0204	1	1
20160823_QEh1_LC2_HuPa_SA_HLApI_RA957_1_MG_1.28481.28481.1	28481	1	989.527832	-0.001606	THHDALAIL	THHDALAIL	sp|Q14005|IL16_HUMAN	0	481.4	1.906	0.372	9.66E-04	1	1
20160823_QEh1_LC2_HuPa_SA_HLApI_RA957_2_MG_1.12341.12341.2	12341	2	1043.652222	-3.60E-04	KMLAKVKQV	KMLAKVKQV	sp|Q53G44|IF44L_HUMAN	0	491.3	2.493	0.263	0.0464	1	1
20160823_QEh1_LC2_HuPa_SA_HLApI_RA957_2_NG_1.04401.04401.2	4401	2	1059.509277	-5.06E-04	SSYGEHPKR	SSYGEHPKR	sp|Q6NYC1|JMJD6_HUMAN	0	275.2	1.56	0.509	1.69E-05	1	1
20160823_QEh1_LC2_HuPa_SA_HLApI_RA957_1_NG_1.40858.40858.1	40858	1	921.5263672	-0.001989	GHVVDIVAL	GHVVDIVAL	sp|P08579|RU2B_HUMAN	0	317.2	1.738	0.356	0.00863	1	1
20160823_QEh1_LC2_HuPa_SA_HLApI_RA957_2_NG_1.20046.20046.2	20046	2	978.5222168	-0.002478	DATPLHVAR	DATPLHVAR	sp|Q7Z5L2|R3HCL_HUMAN	0	243.5	1.627	0.377	0.00383	1	1
20160823_QEh1_LC2_HuPa_SA_HLApI_RA957_2_NG_1.11121.11121.3	11121	3	946.532959	-0.001884	HHSGAKVVL	HHSGAKVVL	sp|Q99832|TCPH_HUMAN	0	342	2.299	0.282	0.00151	1	1
20160823_QEh1_LC2_HuPa_SA_HLApI_RA957_1_MG_1.24333.24333.2	24333	2	1059.570801	-5.46E-04	DVFRDPALK	DVFRDPALK	sp|P61353|RL27_HUMAN	0	506.9	2.15	0.177	0.0263	1	1
20160823_QEh1_LC2_HuPa_SA_HLApI_RA957_2_NG_1.35577.35577.1	35577	1	1053.511475	-0.005015	IPHM(Oxidation)DIEAL	IPHMDIEAL	sp|P62906|RL10A_HUMAN	0	395.6	1.56	0.232	0.0133	1	1
20160823_QEh1_LC2_HuPa_SA_HLApI_RA957_2_MG_1.13455.13455.2	13455	2	972.4969482	-0.001908	STPLSQANR	STPLSQANR	sp|Q9NRA8|4ET_HUMAN	0	342.3	1.592	0.284	0.0331	1	1
20160823_QEh1_LC2_HuPa_SA_HLApI_RA957_2_MG_1.35611.35611.3	35611	3	1375.731323	-0.003456	KILEDDKGAFQL	KILEDDKGAFQL	sp|Q9UKT4|FBX5_HUMAN	0	98.3	1.995	0.398	0.0148	1	1
20160823_QEh1_LC2_HuPa_SA_HLApI_RA957_2_MG_1.18539.18539.1	18539	1	1008.404541	-0.002433	M(Oxidation)PTDSQDSL	MPTDSQDSL	sp|Q92621|NU205_HUMAN	0	504.8	1.864	0.395	0.00948	1	1
20160823_QEh1_LC2_HuPa_SA_HLApI_RA957_2_MG_1.31865.31865.2	31865	2	1758.794067	0.978523	TQFVRFDSDAASQRM	TQFVRFDSDAASQRM	sp|P01891|1A68_HUMAN	0	77.7	1.461	0.262	0.0142	1	1
20160823_QEh1_LC2_HuPa_SA_HLApI_RA957_1_NG_1.20682.20682.1	20682	1	1073.515015	8.90E-04	LHHDDPEVL	LHHDDPEVL	sp|P52292|IMA1_HUMAN	0	759.5	2.09	0.427	4.15E-04	1	1
20160823_QEh1_LC2_HuPa_SA_HLApI_RA957_1_NG_1.16791.16791.2	16791	2	989.527771	-0.001629	GVFPSKAER	GVFPSKAER	sp|O95613|PCNT_HUMAN	0	171.9	1.447	0.329	0.0226	1	1
20160823_QEh1_LC2_HuPa_SA_HLApI_RA957_2_NG_1.22766.22766.3	22766	3	1162.605591	-0.003861	EAAGIHNPLNK	EAAGIHNPLNK	sp|Q12768|STRUM_HUMAN	0	133.6	1.984	0.195	0.0153	1	1
20160823_QEh1_LC2_HuPa_SA_HLApI_RA957_1_NG_1.22796.22796.3	22796	3	1181.674927	-0.001862	AAVEPDVVVKR	AAVEPDVVVKR	sp|Q9BQE4|SELS_HUMAN	0	459.1	2.692	0.463	1.95E-04	1	1
20160823_QEh1_LC2_HuPa_SA_HLApI_RA957_2_MG_1.24767.24767.2	24767	2	1316.727539	-0.003831	NIIQNVPVHQR	NIIQNVPVHQR	sp|O94915|FRYL_HUMAN	0	907.6	2.62	0.428	0.00268	1	1
20160823_QEh1_LC2_HuPa_SA_HLApI_RA957_1_NG_1.28275.28275.2	28275	2	960.5378418	-0.001451	VRPPPGPEL	VRPPPGPEL	sp|Q6ZRS2|SRCAP_HUMAN	0	192.8	1.657	0.233	0.0434	1	1
20160823_QEh1_LC2_HuPa_SA_HLApI_RA957_2_NG_1.50703.50703.2	50703	2	1138.600586	-0.001641	KLFDTQQFL	KLFDTQQFL	sp|Q15306|IRF4_HUMAN	0	199.1	1.79	0.137	0.0253	1	1
20160823_QEh1_LC2_HuPa_SA_HLApI_RA957_2_NG_1.08519.08519.3	8519	3	1401.718018	-0.003238	ETVEESKAPRTR	ETVEESKAPRTR	sp|Q9HAV4|XPO5_HUMAN	0	283.4	1.997	0.307	0.049	1	1
20160823_QEh1_LC2_HuPa_SA_HLApI_RA957_2_NG_1.00649.00649.2	649	2	1175.47644	-0.001355	HRDYHNTSM(Oxidation)	HRDYHNTSM	sp|Q8IZ07|AN13A_HUMAN	0	306	1.496	0.4	0.00143	1	1
20160823_QEh1_LC2_HuPa_SA_HLApI_RA957_2_MG_1.13125.13125.3	13125	3	991.5057373	-0.002948	THGPENPKL	THGPENPKL	sp|Q96C10|DHX58_HUMAN	0	341.7	2.366	0.371	1.36E-04	1	1
20160823_QEh1_LC2_HuPa_SA_HLApI_RA957_2_MG_1.22761.22761.1	22761	1	952.4591064	-0.002317	SHAPQDVSL	SHAPQDVSL	tr|I3L521|I3L521_HUMAN;sp|Q9Y580|RBM7_HUMAN	0	236.7	1.678	0.173	0.0468	1	1
20160823_QEh1_LC2_HuPa_SA_HLApI_RA957_2_MG_1.37315.37315.2	37315	2	1034.647095	-0.001674	KLLAVIHEL	KLLAVIHEL	sp|Q9Y620|RA54B_HUMAN	0	822.5	2.66	0.426	0.0101	1	1
20160823_QEh1_LC2_HuPa_SA_HLApI_RA957_1_MG_1.09006.09006.2	9006	2	1107.540283	-0.001849	DAAHPTNVQR	DAAHPTNVQR	sp|P35222|CTNB1_HUMAN	0	256	1.851	0.372	2.87E-04	1	1
20160823_QEh1_LC2_HuPa_SA_HLApI_RA957_2_NG_1.15976.15976.2	15976	2	1086.601074	-0.002242	TVAEKVDAVR	TVAEKVDAVR	sp|P46736|BRCC3_HUMAN	0	458.3	2.066	0.3	0.0219	1	1
20160823_QEh1_LC2_HuPa_SA_HLApI_RA957_2_NG_1.04764.04764.3	4764	3	1160.646606	-0.004773	STIKSTPSGKR	STIKSTPSGKR	sp|P33241|LSP1_HUMAN	0	402.2	2.711	0.387	2.65E-04	1	1
20160823_QEh1_LC2_HuPa_SA_HLApI_RA957_1_NG_1.35535.35535.2	35535	2	1077.544434	-0.005104	FPDPNVKYV	FPDPNVKYV	sp|P22415|USF1_HUMAN	0	332.3	1.695	0.387	0.00302	1	1
20160823_QEh1_LC2_HuPa_SA_HLApI_RA957_2_NG_1.20284.20284.2	20284	2	1478.727539	-0.00901	EVFKSSQEIQER	EVFKSSQEIQER	sp|Q9NZT2|OGFR_HUMAN	0	282.6	2.02	0.322	0.00227	1	1
20160823_QEh1_LC2_HuPa_SA_HLApI_RA957_1_MG_1.09558.09558.2	9558	2	1353.697144	-0.002982	HVVEVQEKSSGR	HVVEVQEKSSGR	sp|P47756|CAPZB_HUMAN	0	631.6	2.598	0.361	0.00257	1	1
20160823_QEh1_LC2_HuPa_SA_HLApI_RA957_1_MG_1.19921.19921.2	19921	2	1182.540405	-0.001428	HHYSGNNIEL	HHYSGNNIEL	sp|P62888|RL30_HUMAN	0	209.2	1.843	0.304	0.0309	1	1
20160823_QEh1_LC2_HuPa_SA_HLApI_RA957_2_MG_1.27560.27560.2	27560	2	1123.536255	-0.004758	EVFQNANFR	EVFQNANFR	sp|P27694|RFA1_HUMAN	0	281	1.683	0.299	0.0187	1	1
20160823_QEh1_LC2_HuPa_SA_HLApI_RA957_2_MG_1.20346.20346.1	20346	1	893.3670654	-0.003092	YPGGGGGAQM	YPGGGGGAQM	sp|Q00653|NFKB2_HUMAN	0	859.6	2.129	0.388	8.47E-04	1	1
20160823_QEh1_LC2_HuPa_SA_HLApI_RA957_2_NG_1.01751.01751.3	1751	3	929.4903564	-0.002709	TSAPPSKSR	TSAPPSKSR	sp|Q13123|RED_HUMAN	0	359.4	2.205	0.322	0.00656	1	1
20160823_QEh1_LC2_HuPa_SA_HLApI_RA957_1_NG_1.09833.09833.2	9833	2	1271.562378	-0.001937	EANGQGHFQER	EANGQGHFQER	sp|Q9H6A0|DEN2D_HUMAN	0	363.9	2.044	0.497	7.09E-05	1	1
20160823_QEh1_LC2_HuPa_SA_HLApI_RA957_2_NG_1.16998.16998.2	16998	2	1108.541992	-0.001397	EAVATIM(Oxidation)SGSK	EAVATIMSGSK	sp|O43663|PRC1_HUMAN	0	276.7	1.918	0.269	0.00656	1	1
20160823_QEh1_LC2_HuPa_SA_HLApI_RA957_2_MG_1.42073.42073.2	42073	2	1064.589844	-7.69E-04	EAYFVPLVK	EAYFVPLVK	sp|P30154|2AAB_HUMAN	0	326.1	1.963	0.473	8.14E-05	1	1
20160823_QEh1_LC2_HuPa_SA_HLApI_RA957_2_NG_1.41912.41912.1	41912	1	1125.544434	-0.0011	GRFEDVYQL	GRFEDVYQL	sp|Q9HBH9|MKNK2_HUMAN	0	89.2	1.49	0.292	0.00525	1	1
20160823_QEh1_LC2_HuPa_SA_HLApI_RA957_1_MG_1.12000.12000.2	12000	2	851.4121094	-0.001629	SHASPSPVA	SHASPSPVA	sp|Q96HC4|PDLI5_HUMAN	0	132.6	1.62	0.348	0.00301	1	1
20160823_QEh1_LC2_HuPa_SA_HLApI_RA957_2_NG_1.36409.36409.2	36409	2	1057.553101	-0.00255	TSFPLSGPPR	TSFPLSGPPR	sp|Q92622|RUBIC_HUMAN	0	131.4	1.307	0.28	0.0317	1	1
20160823_QEh1_LC2_HuPa_SA_HLApI_RA957_2_NG_1.15562.15562.2	15562	2	1117.613647	-0.002879	EAAVAIKAM(Oxidation)AK	EAAVAIKAMAK	sp|P63241|IF5A1_HUMAN;sp|Q6IS14|IF5AL_HUMAN	0	683.4	2.288	0.422	2.00E-04	1	1
20160823_QEh1_LC2_HuPa_SA_HLApI_RA957_1_MG_1.10312.10312.2	10312	2	1119.472534	-0.004241	FANDDRHVM(Oxidation)	FANDDRHVM	sp|Q96SI9|STRBP_HUMAN	0	313.1	2.035	0.475	1.55E-04	1	1
20160823_QEh1_LC2_HuPa_SA_HLApI_RA957_1_MG_1.21015.21015.2	21015	2	966.5596313	-0.001459	IPVNGGLAAR	IPVNGGLAAR	sp|Q9H061|T126A_HUMAN	0	315.5	1.902	0.298	0.0168	1	1
20160823_QEh1_LC2_HuPa_SA_HLApI_RA957_2_NG_1.25190.25190.1	25190	1	757.3956299	-0.001366	APVGSGSAL	APVGSGSAL	sp|Q99607|ELF4_HUMAN	0	1412.5	2.456	0.332	0.00648	1	1
20160823_QEh1_LC2_HuPa_SA_HLApI_RA957_2_MG_1.35509.35509.1	35509	1	1089.543823	-0.001668	NLPDFTVER	NLPDFTVER	sp|Q8WWN9|ICEF1_HUMAN	0	190.1	2.119	0.299	0.00337	1	1
20160823_QEh1_LC2_HuPa_SA_HLApI_RA957_1_MG_1.30382.30382.1	30382	1	936.4355469	-0.001971	M(Oxidation)PFGNVVSA	MPFGNVVSA	sp|Q92879|CELF1_HUMAN	0	189.5	1.228	0.269	0.0457	1	1
20160823_QEh1_LC2_HuPa_SA_HLApI_RA957_2_MG_1.43145.43145.1	43145	1	997.4755249	-0.003507	TAM(Oxidation)DVVYAL	TAMDVVYAL	sp|P62805|H4_HUMAN	0	230.2	1.44	0.311	0.0193	1	1
20160823_QEh1_LC2_HuPa_SA_HLApI_RA957_2_NG_1.17992.17992.3	17992	3	1042.609497	-0.004031	ELTAVVQKR	ELTAVVQKR	sp|P23396|RS3_HUMAN	0	397	2.353	0.204	0.0111	1	1
20160823_QEh1_LC2_HuPa_SA_HLApI_RA957_2_NG_1.19755.19755.2	19755	2	916.4664307	-0.002383	MPVAEGKSV	MPVAEGKSV	sp|Q9H944|MED20_HUMAN	0	336	1.703	0.261	0.0143	1	1
20160823_QEh1_LC2_HuPa_SA_HLApI_RA957_2_NG_1.12957.12957.2	12957	2	1125.637939	-0.002832	HIFAKVQQR	HIFAKVQQR	sp|Q92925|SMRD2_HUMAN	0	254.8	1.633	0.25	0.00687	1	1
20160823_QEh1_LC2_HuPa_SA_HLApI_RA957_1_MG_1.17520.17520.2	17520	2	916.5213623	-0.001599	LPTSVTATK	LPTSVTATK	sp|Q5MIZ7|P4R3B_HUMAN	0	299.2	1.975	0.265	0.006	1	1
20160823_QEh1_LC2_HuPa_SA_HLApI_RA957_1_MG_1.19006.19006.2	19006	2	1162.544678	-0.007305	HHDQLHTYL	HHDQLHTYL	sp|O75676|KS6A4_HUMAN	0	176.3	1.376	0.348	0.00998	1	1
20160823_QEh1_LC2_HuPa_SA_HLApI_RA957_2_MG_1.31718.31718.1	31718	1	1023.456116	-0.002152	FPVESEAVM(Oxidation)	FPVESEAVM	sp|Q9HD15|SRA1_HUMAN	0	971.4	2.443	0.314	0.0144	1	1
20160823_QEh1_LC2_HuPa_SA_HLApI_RA957_1_NG_1.05651.05651.2	5651	2	1007.460999	-0.002222	STSSGNVSNR	STSSGNVSNR	sp|P23193|TCEA1_HUMAN	0	482	2.029	0.307	0.00251	1	1
20160823_QEh1_LC2_HuPa_SA_HLApI_RA957_1_MG_1.06659.06659.3	6659	3	1186.664307	-0.002694	EAAKEDLKKR	EAAKEDLKKR	sp|Q6VMQ6|MCAF1_HUMAN	0	298	2.218	0.316	0.00449	1	1
20160823_QEh1_LC2_HuPa_SA_HLApI_RA957_1_MG_1.24609.24609.2	24609	2	956.4493408	-0.001091	FFDHAAHL	FFDHAAHL	sp|Q9H300|PARL_HUMAN	0	243.9	1.79	0.373	0.0123	1	1
20160823_QEh1_LC2_HuPa_SA_HLApI_RA957_2_NG_1.26329.26329.3	26329	3	1393.686279	-0.006247	TRFSHGKGNMFL	TRFSHGKGNMFL	sp|Q8IXQ4|GPAM1_HUMAN	0	217.2	2.152	0.288	0.00426	1	1
20160823_QEh1_LC2_HuPa_SA_HLApI_RA957_2_MG_1.26317.26317.2	26317	2	1153.578491	-0.001668	KM(Oxidation)ADIEYRL	KMADIEYRL	sp|P40937|RFC5_HUMAN	0	512.1	1.912	0.313	0.0081	1	1
20160823_QEh1_LC2_HuPa_SA_HLApI_RA957_2_NG_1.30435.30435.3	30435	3	1129.621826	-0.002592	NTPAIPSFKR	NTPAIPSFKR	sp|Q9UHK6|AMACR_HUMAN	0	223.5	2.025	0.34	0.00468	1	1
20160823_QEh1_LC2_HuPa_SA_HLApI_RA957_2_NG_1.41134.41134.2	41134	2	1411.731567	-0.004492	SLFPHNPQFIGR	SLFPHNPQFIGR	sp|Q9H9Y2|RPF1_HUMAN	0	492.6	1.949	0.41	0.00141	1	1
20160823_QEh1_LC2_HuPa_SA_HLApI_RA957_2_NG_1.56189.56189.1	56189	1	954.4838867	-5.80E-04	MPDLPNVGL	MPDLPNVGL	sp|Q9H9T3|ELP3_HUMAN	0	457	1.808	0.355	0.00375	1	1
20160823_QEh1_LC2_HuPa_SA_HLApI_RA957_2_NG_1.18785.18785.2	18785	2	1066.466064	-0.002803	HHSMSQPIM	HHSMSQPIM	sp|Q8TB72|PUM2_HUMAN	0	244.5	1.485	0.335	0.00887	1	1
20160823_QEh1_LC2_HuPa_SA_HLApI_RA957_2_NG_1.53156.53156.1	53156	1	985.4328613	-0.006429	TFDIASDAF	TFDIASDAF	sp|Q9H9S4|CB39L_HUMAN;sp|Q9Y376|CAB39_HUMAN	0	136.9	1.532	0.394	0.0315	1	1
20160823_QEh1_LC2_HuPa_SA_HLApI_RA957_2_MG_1.15719.15719.3	15719	3	1218.596924	-0.002354	TVIDSQTHYR	TVIDSQTHYR	sp|Q9Y3Q3|TMED3_HUMAN	0	402.2	2.58	0.311	0.00832	1	1
20160823_QEh1_LC2_HuPa_SA_HLApI_RA957_2_NG_1.17963.17963.2	17963	2	929.5183105	8.80E-05	TTSNIPVAK	TTSNIPVAK	sp|Q9H0E3|SP130_HUMAN	0	471.1	1.833	0.322	0.0169	1	1
20160823_QEh1_LC2_HuPa_SA_HLApI_RA957_2_MG_1.31409.31409.3	31409	3	1095.599243	-0.004361	DHARTITVAL	DHARTITVAL	sp|P49588|SYAC_HUMAN	0	201.8	2.361	0.322	0.00489	1	1
20160823_QEh1_LC2_HuPa_SA_HLApI_RA957_2_MG_1.27304.27304.2	27304	2	1099.594604	-0.003966	EATAGIIGVNR	EATAGIIGVNR	sp|Q00610|CLH1_HUMAN	0	515.9	2.27	0.256	0.0224	1	1
20160823_QEh1_LC2_HuPa_SA_HLApI_RA957_1_MG_1.35049.35049.1	35049	1	921.5270386	-0.001335	GHVVDIVAL	GHVVDIVAL	sp|P08579|RU2B_HUMAN	0	237.6	1.611	0.278	0.00718	1	1
20160823_QEh1_LC2_HuPa_SA_HLApI_RA957_2_MG_1.36421.36421.3	36421	3	1178.737549	-0.001183	ELIKPPTILR	ELIKPPTILR	sp|P53677|AP3M2_HUMAN;sp|Q9Y2T2|AP3M1_HUMAN	0	320.1	2.619	0.421	0.0117	1	1
20160823_QEh1_LC2_HuPa_SA_HLApI_RA957_2_NG_1.38951.38951.2	38951	2	1217.638794	-0.00504	RLMNETTAVAL	RLMNETTAVAL	sp|O95757|HS74L_HUMAN;sp|P34932|HSP74_HUMAN	0	430.7	2.079	0.219	0.0219	1	1
20160823_QEh1_LC2_HuPa_SA_HLApI_RA957_2_NG_1.12709.12709.3	12709	3	1283.680664	-0.00274	HLKETDTATLR	HLKETDTATLR	sp|Q8WXH0|SYNE2_HUMAN	0	289.4	2.507	0.394	1.72E-05	1	1
20160823_QEh1_LC2_HuPa_SA_HLApI_RA957_2_NG_1.13603.13603.3	13603	3	991.507019	-0.001687	THGPENPKL	THGPENPKL	sp|Q96C10|DHX58_HUMAN	0	330.1	2.224	0.366	0.00416	1	1
20160823_QEh1_LC2_HuPa_SA_HLApI_RA957_2_NG_1.26534.26534.3	26534	3	1770.856934	-0.004077	IVNDFAYMKKREEE	IVNDFAYMKKREEE	sp|P49755|TMEDA_HUMAN	0	194.5	2.778	0.332	2.28E-05	1	1
20160823_QEh1_LC2_HuPa_SA_HLApI_RA957_1_NG_1.37946.37946.1	37946	1	961.4378052	-0.001487	FPDDATSPL	FPDDATSPL	sp|P52292|IMA1_HUMAN	0	380.4	1.567	0.335	0.0423	1	1
20160823_QEh1_LC2_HuPa_SA_HLApI_RA957_1_NG_1.08440.08440.2	8440	2	937.5443726	-0.001368	KVHGSIAAR	KVHGSIAAR	DeNovo_spliced__KVHGSIAAR	0	392.2	1.742	0.324	0.0204	1	1
20160823_QEh1_LC2_HuPa_SA_HLApI_RA957_2_MG_1.26731.26731.3	26731	3	1142.641602	-0.003183	DAAKPLPIYR	DAAKPLPIYR	sp|Q52LR7|EPC2_HUMAN	0	263.4	2.129	0.319	0.00475	1	1
20160823_QEh1_LC2_HuPa_SA_HLApI_RA957_2_MG_1.24410.24410.2	24410	2	1002.466125	-0.003083	IPCEEGDKL	IPCEEGDKL	sp|Q16666|IF16_HUMAN	0	296.3	1.64	0.3	0.0141	1	1
20160823_QEh1_LC2_HuPa_SA_HLApI_RA957_1_NG_1.26043.26043.2	26043	2	1121.535156	-9.30E-05	EVGEGVTFER	EVGEGVTFER	sp|Q9UI26|IPO11_HUMAN	0	384.9	1.598	0.288	0.0433	1	1
20160823_QEh1_LC2_HuPa_SA_HLApI_RA957_1_NG_1.15844.15844.3	15844	3	1027.611938	-0.001862	LVTGAGKGIGR	LVTGAGKGIGR	sp|Q7Z4W1|DCXR_HUMAN	0	350.4	2.827	0.294	4.07E-04	1	1
20160823_QEh1_LC2_HuPa_SA_HLApI_RA957_1_MG_1.36726.36726.1	36726	1	1064.500488	-0.002142	FPLDSTGSEL	FPLDSTGSEL	sp|O14562|UBFD1_HUMAN	0	536.1	2.092	0.207	0.00316	1	1
20160823_QEh1_LC2_HuPa_SA_HLApI_RA957_2_MG_1.26106.26106.3	26106	3	1045.577148	-0.00365	ELFADKVPK	ELFADKVPK	sp|P62937|PPIA_HUMAN	0	164.1	1.949	0.355	0.0196	1	1
20160823_QEh1_LC2_HuPa_SA_HLApI_RA957_1_NG_1.43370.43370.2	43370	2	1019.577087	-0.003313	VPTPIHPIF	VPTPIHPIF	sp|Q96HA1|P121A_HUMAN	0	155.7	1.565	0.17	0.0526	1	1
20160823_QEh1_LC2_HuPa_SA_HLApI_RA957_1_NG_1.23129.23129.2	23129	2	992.536438	-0.003875	SHGDVIRPL	SHGDVIRPL	sp|Q9UHL9|GT2D1_HUMAN	0	419.7	1.512	0.188	0.036	1	1
20160823_QEh1_LC2_HuPa_SA_HLApI_RA957_1_MG_1.23764.23764.2	23764	2	1130.592285	-9.05E-04	TVVGEN(Deamidated)GSVLR	TVVGENGSVLR	sp|Q9NQS7|INCE_HUMAN	0	379.4	1.88	0.339	0.00741	1	1
20160823_QEh1_LC2_HuPa_SA_HLApI_RA957_1_NG_1.09099.09099.3	9099	3	1066.573975	-0.003075	TTADFRTKK	TTADFRTKK	sp|Q9ULX6|AKP8L_HUMAN	0	262.6	1.966	0.287	0.0454	1	1
20160823_QEh1_LC2_HuPa_SA_HLApI_RA957_2_NG_1.32348.32348.3	32348	3	1003.546021	-0.002439	SLADIMAKR	SLADIMAKR	sp|P83731|RL24_HUMAN	0	228.6	2.115	0.206	0.00858	1	1
20160823_QEh1_LC2_HuPa_SA_HLApI_RA957_1_NG_1.17814.17814.3	17814	3	1131.658569	-0.002624	SVIDSVTKKR	SVIDSVTKKR	sp|Q9NZJ4|SACS_HUMAN	0	279.2	2.225	0.398	0.00334	1	1
20160823_QEh1_LC2_HuPa_SA_HLApI_RA957_2_MG_1.11896.11896.2	11896	2	984.5328369	-0.002408	DAAPGASKLR	DAAPGASKLR	sp|Q8N884|CGAS_HUMAN	0	186.7	1.823	0.286	0.0185	1	1
20160823_QEh1_LC2_HuPa_SA_HLApI_RA957_2_NG_1.18178.18178.2	18178	2	935.4689331	-0.002283	TNYNPSLK	TNYNPSLK	tr|A0A075B6R2|A0A075B6R2_HUMAN;tr|A0A0A0MS12|A0A0A0MS12_HUMAN;tr|A0A0C4DH40|A0A0C4DH40_HUMAN	0	554.7	2.14	0.389	0.00407	1	1
20160823_QEh1_LC2_HuPa_SA_HLApI_RA957_2_NG_1.13407.13407.2	13407	2	978.5220947	-0.002607	HVVSEGVPR	HVVSEGVPR	sp|Q9NUP1|BL1S4_HUMAN	0	560	1.983	0.378	0.00453	1	1
20160823_QEh1_LC2_HuPa_SA_HLApI_RA957_2_MG_1.40392.40392.2	40392	2	1867.877441	0.995867	EVSSLCVTKGAEMETQR	EVSSLCVTKGAEMETQR	sp|A6H8Y1|BDP1_HUMAN	0.286	136	1.85	0.296	0.015	1	1
20160823_QEh1_LC2_HuPa_SA_HLApI_RA957_1_NG_1.18917.18917.3	18917	3	1021.52887	-0.001601	THNEPGVRL	THNEPGVRL	sp|Q9NVA2|SEP11_HUMAN	0	335.6	1.992	0.272	0.0139	1	1
20160823_QEh1_LC2_HuPa_SA_HLApI_RA957_1_NG_1.06662.06662.3	6662	3	1046.508179	-0.002255	TASGEAEARR	TASGEAEARR	sp|P26010|ITB7_HUMAN	0	194.3	1.982	0.175	0.0185	1	1
20160823_QEh1_LC2_HuPa_SA_HLApI_RA957_2_MG_1.19596.19596.2	19596	2	1048.54895	-0.002377	SVINSVSTSR	SVINSVSTSR	sp|Q01664|TFAP4_HUMAN	0	700.3	2.223	0.341	0.00241	1	1
20160823_QEh1_LC2_HuPa_SA_HLApI_RA957_2_MG_1.18764.18764.3	18764	3	1216.664063	-0.002227	EVITDAKLSNK	EVITDAKLSNK	sp|Q8WUY9|DEP1B_HUMAN	0	280	2.611	0.206	0.00287	1	1
20160823_QEh1_LC2_HuPa_SA_HLApI_RA957_1_NG_1.04989.04989.2	4989	2	984.5335693	-0.001671	GAAKEEPKR	GAAKEEPKR	sp|P05114|HMGN1_HUMAN	0	321.8	1.984	0.278	0.0161	1	1
20160823_QEh1_LC2_HuPa_SA_HLApI_RA957_2_NG_1.30903.30903.2	30903	2	1063.599487	-0.003058	KITELNPHL	KITELNPHL	sp|P35226|BMI1_HUMAN;sp|P35227|PCGF2_HUMAN;tr|R4GMX3|R4GMX3_HUMAN	0	427.4	2.229	0.241	0.0219	1	1
20160823_QEh1_LC2_HuPa_SA_HLApI_RA957_1_MG_1.34423.34423.2	34423	2	982.6036377	-0.002633	KILPTLEAV	KILPTLEAV	sp|Q12905|ILF2_HUMAN	0	656.1	2.211	0.302	0.00699	1	1
20160823_QEh1_LC2_HuPa_SA_HLApI_RA957_2_MG_1.37853.37853.2	37853	2	981.5276489	-7.15E-04	SHVPYPVAL	SHVPYPVAL	sp|P10242|MYB_HUMAN	0	332.7	1.913	0.36	0.0297	1	1
20160823_QEh1_LC2_HuPa_SA_HLApI_RA957_2_MG_1.09067.09067.2	9067	2	961.4626465	-0.00247	TSNM(Oxidation)PVAAR	TSNMPVAAR	sp|P38606|VATA_HUMAN	0	493.8	2.251	0.404	0.00145	1	1
20160823_QEh1_LC2_HuPa_SA_HLApI_RA957_2_NG_1.32086.32086.3	32086	3	1170.626099	-0.002409	ETFSGVYKKL	ETFSGVYKKL	sp|P62081|RS7_HUMAN	0	167.8	2.098	0.366	0.00704	1	1
20160823_QEh1_LC2_HuPa_SA_HLApI_RA957_1_NG_1.18353.18353.2	18353	2	949.5449219	-8.56E-04	HAAAQALLR	HAAAQALLR	sp|Q8N9M5|TM102_HUMAN	0	451.5	1.654	0.199	0.00863	1	1
20160823_QEh1_LC2_HuPa_SA_HLApI_RA957_2_MG_1.28152.28152.1	28152	1	982.5064087	-0.001926	THNDSVVIV	THNDSVVIV	sp|P78317|RNF4_HUMAN	0	372	1.748	0.38	7.95E-04	1	1
20160823_QEh1_LC2_HuPa_SA_HLApI_RA957_2_NG_1.06561.06561.3	6561	3	1049.558594	-0.003179	KVNDKNPHV	KVNDKNPHV	sp|O14964|HGS_HUMAN	0	239.3	2.477	0.344	4.15E-05	1	1
20160823_QEh1_LC2_HuPa_SA_HLApI_RA957_2_NG_1.20926.20926.2	20926	2	1199.624146	-0.001723	AAATDQLVQQR	AAATDQLVQQR	sp|Q8IYM9|TRI22_HUMAN	0	1087.1	2.639	0.464	1.70E-04	1	1
20160823_QEh1_LC2_HuPa_SA_HLApI_RA957_1_MG_1.29055.29055.2	29055	2	960.5256348	-0.002377	EAVTPFLGK	EAVTPFLGK	sp|Q6NUI2|GPAT2_HUMAN	0	396.1	1.971	0.408	0.00208	1	1
20160823_QEh1_LC2_HuPa_SA_HLApI_RA957_2_MG_1.45186.45186.2	45186	2	1040.635864	-0.002403	YLVPILAPR	YLVPILAPR	tr|H3BN98|H3BN98_HUMAN;sp|Q15041|AR6P1_HUMAN	0	313	1.702	0.233	0.00369	1	1
20160823_QEh1_LC2_HuPa_SA_HLApI_RA957_2_NG_1.41472.41472.2	41472	2	1221.709351	-0.002821	KLFPKGTIFTA	KLFPKGTIFTA	sp|O43683|BUB1_HUMAN	0	523.7	2.158	0.32	0.00341	1	1
[truncated: 37,546 more rows]
